# Supplementary material for: A new view on the morphology and phylogeny of eugregarines suggested by the evidence from the gregarine Ancora sagittata (Leuckart, 1860) Labbé, 1899 (Apicomplexa: Eugregarinida)
Source: PeerJ. 2017 May 30;5:e3354. doi: 10.7717/peerj.3354 (PMC5452951; doi:10.7717/peerj.3354)
Supplement: Supplemental Information 2 — Raw data. The ZIP file contains two compressed folders (MrBayes and RAxML) comprising input, log, and output files as well as resulting phylogenies of two phylogenetic programs: MrBayes and RAxML, respectively. For MrBayes, its input file (infile.nex) contains matrix (cut down nucleotide alignment) and parameters of computations, its log files (*.log) contains results of computations and summarizing of parameters, its tree files (*.tre) contain resulting phylogenies. The folder “MrBayes” also includes one subfolder “Bootstraps” containing bootstrap supports for the resulting Bayesian tree using bootstraps calculated by RAxML program with the same alignment. For RAxML, there are three subfolders (“Bootstrap”, “ML”, and “Tree”, containing results of bootstrap calculations, resulting tree of ML analysis, and the resulting tree with bootstrap supports, respectively. Also there are input files (“infiles”) in these folders subfolders containing the same alignment “cut down for programs”, *.info files containing parameters, and summarized results of the computations. [file peerj-05-3354-s002.zip › MrBayes/BOOTSTRAPS/infile.txt]

 114 1570
Bigelowiella_natans_U02075                                       AGTCATATGC TTGTCTCAAA GACTAAGCCA TGCATGTCTA AGTATAAACA 
Chrysolepidomonas_dendrolepidota_AF123297                        AG-CATACGC TTGTCTCAAA GATTAAGCCA TGCATGTCTA AGTATAAACA 
Hyphochytrium_catenoides_X80344                                  AGTCATACGC TCGTCTCAAA GATTAAGCCA TGCATGTCTA AGTATAAACA 
Phytophthora_megasperma_glycinea_M54938                          AGTCATACGC TTGTCTCAAA GATTAAGCCA TGCATGTCTA AGTATAAACA 
Cylindrotheca_closterium_DQ082742                                AGTCATACGC TCGTCTCAAA GATTAAGCCA TGCATGTCTA AGTATAAATC 
Cryptosporidium_baileyi_CBAIH_1_AJ276096                         AGTCATATGC TTGTCTCAAA GATTAAGCCA TGCATGTCTA AGTATAAGCT 
Cryptosporidium_serpentis_AF151376                               AGTCATATGC TTGTCTCAAA GATTAAGCCA TGCATGTCTA AGTATAAGCT 
Cryptosporidium_parvum_AB089290                                  AGTCATATGC TTGTCTCAAA GATTAAGCCA TGCATGTCTA AGTATAAACT 
Selenidium_orientale_FJ832161                                    AGTCATATGC TTGTCTCAAA GGCTAAGCCA TGCATGTGTA AGTATCAGCA 
Selenidium_pisinnus_FJ832162                                     AGTCATATGC TTGTCTCAAA GATTAAGCCA TGCATGTCTC GGTATAAGCT 
Uncultured_alveolate_BOLA566_AF372780                            NNNNNNNNNN NNNNNNNNNN NNNNNNNNNN NNNNNNNNNN NNNNNNNNNN 
Uncultured_alveolate_BAQA40_AF372776                             AGTCATATGC TTGTCTCAAA GATTAAGCCA TGCACGTCCA AGTATACGCT 
Selenidium_terebellae_AY196709                                   AGTCATATGC TTGTCTCAAA GATTAAGCCA TGCATGTCTA AGTATAAGCT 
Selenidium_melongena_KC890799                                    NNNNNNNTGC TTGTCTCAAA GATTAAGCCA TGCATGTCTA AGTATAAGCT 
Selenidium_pendula_LN901443                                      AGTCATATGC TTGTCTCAAA GATTAAGCCA TGGATGTTCC AGTATGAGTT 
Selenidium_hollandei_LN901445                                    NNNNNNNNNN NNNNNNNNNN NNNNNNNNNN NNNNNNNNNN NGT-TGAGTT 
Selenidium_serpulae_DQ683562                                     AGTCATATGC TTGTCTCAAG GATTAAGCCA TGCATGTTCC AGTATGAGTT 
Caliculium_glossobalani_KC890798                                 AGTCATATGC TTGTTTCAAA GATTAAGCCA TGCAAGTCTA AGTATAAGCT 
Gregarina_kingi_FJ459746                                         NNNNNNNNNN NNNNNNNNNN NNNNNNNNNN NNNNNNNNTA CGTATTAGCT 
Gregarina_blattarum_FJ459741                                     NNNNNNNNNN NNNNNNNNNN NNNNNNNNCA TGCAAGTCTA AGTATAAGCT 
Gregarina_coronata_FJ459743                                      NNNNNNNNNN NNNNNNNNNN NNATTAGCCA TGCAGGTGTA AGTATAAATC 
Gregarina_sp_ex_Phaedon_brassicae_JF412715                       TAGTCATATG CTTGTTTCAA AGATTAGCCA TGCAGGTGTA AGTATAGATC 
Gregarina_niphandrodes_AF129882                                  AGTCATATGC TTGTTTGAAA GATTAAGCCA TGCAAGTCTA AGTATAAGTT 
Gregarina_tropica_FJ459749                                       NNNNNNNNNN NNNNNNNNNN NNNNNNNNNN NNNNAGTCTA AGTATAAGCT 
Amoebogregarina_nigra_FJ459737                                   NNNNNNNNNN NNNNNNTTCA GATTAAGCCA TGCAGGTCTA AGTATAAGCT 
Leidyana_erratica_FJ459752                                       NNNNNNNNNN NNNNNNNNNN NNNNNNNNNN NNNNNNNNNN NNNNNNNNNN 
Selenidium_boccardiellae_JN857969                                AGTCATATGC TTGTCTCAAA GATTAAGCCA TGCATGTTCC AGTATGAGTT 
Veloxidium_leptosynaptae_JN857966                                NNNNNNNNNN NNNNNNNNNN NNNNNNNNNN NGCATGTCTA AGTGTAAATA 
Difficilina_tubulani_FJ832160                                    AGTCATATGC TTGTCTCGCA GATTAAGCCA TGCATGTCTT AGTGTAAATA 
Difficilina_paranemertis_FJ832159                                AGTCATATGC TTGTCTCGCA GATTAAGCCA TGCATGTCTA AGTGTAAATA 
Pterospora_floridiensis_DQ093794                                 AGTCATATGC TTGTCTCGCA GATTAAGCCA TGCATGTCTA AGTATAAACA 
Pterospora_schizosoma_DQ093793                                   AGTCATATGC TTGTCTCGCA GATTAAGCCA TGCATGTCTA AGTATAAACA 
Lithocystis_sp_DQ093795                                          AGTCATATGC TTGTCTCGCA GATTAAGCCA TGCATGCCTA AGTGTAAATA 
TAGIRI_29_                                                       NNNNNNNNNN NNNNNNNNNN NNNNNNNNNN NNNNTGTCTA AGTGTAAATA 
Lankesteria_chelyosomae_EU670240                                 AGTCATATGC TTGTCTCGCA GATTAAGCCA TGCATGTCTA AGTGTAAATA 
Lankesteria_cystodytae_EU670241                                  AGTCATATGC TTGTCTCGCA GATTAAGCCA TGCATGTCTA AGTGTAAATA 
Lankesteria_abbotti_DQ093796                                     AGTCATATGC TTGTCTCGCA GATTAAGCCA TGCATGTCTA AGTGTAAATA 
Lecudina_phyllochaetopteri_FJ832156                              AGTCATATGC TTGTCTCGCA GATTAAGCCA TGCATGTCTA AGTGTAAAT- 
Lecudina_pellucida                                               AGTCATATGC TTGTCTCGCA GATTAAGCCA TGCATGTCTT AGTGTAAATA 
Lecudina_tuzetae_AF457128                                        AGTCATATGC TTGTCTTGCA GATTAAGCCA TGCATGTCTT AGTGTAAATA 
Lecudina_longissima_FJ832157                                     AGTCATACGC TTGTCTCGCA GATTAAGCCA TGCATGTCTA AGTGTAAATG 
Lecudina_polymorpha_morph1_AY196706                              AGTCATATGC TTGTCTCAAA GATTAGGCCA TGCATGTGGA AGCATAAGCT 
Lecudina_polymorpha_morph_2_AY196707                             AGTCATATGC TTGTCTCAAA GATTAAGCCA TGCATGTGGA AGCATAAGCT 
NAMAKO_25_AB252765                                               NNNNNNNNNN NNNNNNNNNN NNNNNNNNNN NNNNNNNNNN NNNNNNNNNN 
Environmental_sequence_DSGM_8_AB275008                           NNNNNNNNNN NNNNNNNNNN NNNNNNNNNN NNNNTGTCAA AGCATAAGTC 
Clone_from_Ammonia_beccarii__U07937                              AGTCATAT-C TTGTTTCAAA GATTAAGCCA TGCATGTGTC AGAATATGT- 
Uncultured_alveolate_clone_AT4_16_AF530523                       NNNNNNNNNN NNNNNNNNNN NNNNNNNNNN NNNNTGTCTA AGTATATGC- 
Uncultured_eukaryote_clone_D5P10H10_EF100378                     NNNNNNNNNN NNNNNNNNNN NNNNNNNNNN NNNNNNNNNN NNNNNNNNNN 
Ancora_WSBS_Q5A_28d3_corr                                        NNNNNNNNNN NNNNNNNNNN GATTAAGCCA TGCATGTCTA AGTTTAAGTA 
Ancora_Roscoff_Q5_28r11_corr                                     AGTCATATGC TTGTCTCAAA GATTAAGCCA TGCATGTCTA AGTTTAAGTA 
Ancora_WSBS2010_reassembled_contig                               AGTCATATGC TTGTCTCAAA GATTAAGCCA TGCATGTCTA AGTTTAAGTA 
Ancora_WSBS2011_reassembled_contig                               AGTCATATGC TTGTCTCAAA GATTAAGCCA TGCATGTCTA AGTTTAAGTA 
Uncultured_eukaryote_DSGM_13__AB275013                           NNNNNNNNNN NNNNNNNNNN NNNNNNNNNN NNNNTGTCTA AGTGTAAGTA 
Polyplicarium_citrusae__JX535336                                 AGTCATATGC TTGTCTCAAA GATTAAGCCA TGCATGTCTT AGTTTAAGTA 
Polyplicarium_lacrimae__JX535344                                 AGTCATATGC TTGTCTCAAA G-TTAAGCCA TGCATGTCTA AGTATAAGTA 
Polyplicarium_curvarae__JX535340                                 NNNNNNNNNN NNNNNNNNNN NNNNNNNNNN NNNNNGTCTA AGTATAAGTA 
Polyplicarium_translucidae__JX535348                             NNNNNNNNNN NNNNNNNNNN NNNNNNNNNN NNNNNNNNNN NNNNNNNNNN 
Stylocephalus_giganteus__FJ459761                                NNNNNNNNNN NNNNNNNNNN NNNNNNNCCA TGCATGTCTA AGTATAAGTT 
Colepismatophila_watsonae_FJ459738                               NNNNNNNNNN NNNNNNNNNN NNNNNNNNNN NNNNNNNNNN NNNTCAGGCT 
Geneiorhynchus_manifestus_FJ459739                               NNNNNNNNNN NNNNNNNNNN NNNNNAGCCA TGCATGTCTA AGTATAAGT- 
Prismatospora_evansi_FJ459756                                    NNNNNNNNNN NTCNTTTTGA GACTAAGCCA TGCATGTCTA AGTATAAGTT 
Hoplorhynchus_acanthatholius_FJ459750                            AGTCATATGC TTGTCTCAAA GATTAAGCCA TGCAAGTCTA AGTATAAGTT 
Ascogregarina_taiwanensis_EF666482_18S_from_operon_              AGTCATATGC TTGTCTCAAA GATTAAGCCA TGCAAGTCTA AGTATTAGTT 
Psychodiella_chagasi_FJ865354                                    AGTCATATGC TTGTCTTAAA GATTAAGCCA TGCAAGTCTA AGTATAAGCC 
Paraschneideria_metamorphosa_FJ459755                            NNNNNNNNNN NNNNNNNNNN NNNNNNNNNN NNNNNGTCTA CGTATTGATT 
Syncystis_mirabilis_DQ176427                                     AGTCATATGC TCAATTTGAA GATTAAGCCA TGCAAGTGTC AGTATAAGAT 
Monocystis_agilis_AF457127                                       AGTCATATGC TCATTTCGAA GACTAAGCCA TGCATGTCTA AGTATAAGTT 
Ophryocystis_elektroscirrha_AF129883                             AGTCATATGC TTGTCTCAAA GATGTAGCCA TGCAAGTCTT AGTATTAGTT 
Mattesia_geminata_AY334568                                       AGTCATATGC TTGTCTCAAA GATTAAGCCA TGCATGTCTA AGTATAAGTT 
Neogregarinorida_sp_OPPPC1_AB748927                              NNNNNNNNNN NNNNNNNNNN NNNNNNNNNN NNNNNNNNNN NNNNNNNNNN 
Cephaloidophora_communis_HQ891113                                ATCGCATTTC TTAGTTAAAA GATTAATCCA TGCAAGTGTC TG-----GCA 
Ganymedes_themistos_FJ976721                                     ATCGCATTTC TTAGTTAAAA GATTTATCCA TGCATGTTTT CG-----GCA 
Heliospora_longissima_pJ1_ex_E_vittatus_HQ891115                 ATCGCATTTC TTAGTTAAGA GATTTATCCA TGCATGTGTT CG-----GCA 
Thiriotia_pugettiae_HQ876006                                     ATCTCATCTC TGAGTTTAAA GATTAATCCA TGCATGTGTT CG-----GCA 
Sterkiella_histriomuscorum_FJ545743                              AGTCATATGC TTGTCTCAAA GACTAAGCCA TGCATGTCTA AGTATAAA-T 
Paramecium_tetraurelia_AF149979                                  AGTCATATGC TTGTCTTAAA GATTAAGCCA TGCATGTCTA AGTATAAA-T 
Stentor_coeruleus_AF357145                                       AGTCATATGC TTGTCTTAAA GACTAAGCCA TGCATGTCTA AGTATAAACT 
Perkinsus_atlanticus_AF509333                                    AGTCATATGC TTGTCTCAAA GATTAAGCCA TGCATGTCTA AGTATAAGC- 
Parvilucifera_prorocentri_FJ424512                               AGTCATATGC TTGTCTCAAA GATTAAGCCA TGCATGTCTG AGTATAAGCT 
Parvilucifera_rostrata_KF359483                                  NNNNNNNNNN NNNNNNNNNN NNNNNNNNNN NNNNNNNNNN NNNNNNNNNN 
Parvilucifera_infectans_KF359485                                 NNNNNNNNNN NNNNNNNNNN NNNNNNNNNN NNNNNNNNNN NNNNNNNNNN 
Environmental_sequence_AACY020214703                             AGTCATATGC TTGTCTCAAA GATTAAGCCA TGCATGTCTC AGTATAAGTG 
Uncultured_marine_alveolate_EU304548                             AGTCATATGC TTGTCTCAAA GATTAAGCCA TGCATGTCTC AGTATAAGTG 
Ichthyodinium_chabelardi_FJ440623                                AGTCATATGC TTGTCTCAAA GATTAAGCCA TGCATGTCTC AGTATAAGCT 
Duboscquella_sp_AB295041                                         NNNNNNNNNN NNNNNNNNNN NNNNNNNNCA TGCATGTCTA AGTATAAGT- 
Syndinium_turbo_DQ146404                                         AGTCATATGC TTGTCTCAAA GATTAAGCCA TGCATGTCTC AGTATAAGTT 
Amoebophrya_sp_HM483394                                          AGTCATATGC TTGTCTCAAA GATTCATCCA TGCATGTCTC AGTATAAGTC 
Uncultured_marine_alveolate_clone_Ma131_1A45_18S_FJ032668        NNNNNNNNNN NNNNNNNNNN NNNNNNNNNN NNNNNNNNNN NNNNNNNNNN 
Uncultured_marine_alveolate_clone_Ma131_1A38_18S_FJ032666        NNNNNNNNNN NNNNNNNNNN NNNNNNNNNN NNNNNNNNNN NNNNNNNNNN 
Uncultured_marine_dinoflagellate_clone_Ma131_1A49_18S_FJ032678   NNNNNNNNNN NNNNNNNNNN NNNNNNNNNN NNNNNNNNNN NNNNNNNNNN 
Uncultured_eukaryote_HF0200_37F04_EU795185                       AGTCATATGC TTGTCTCAAA GATTAAGCCA TGCATGTCTC AGTATCAGCA 
Akashiwo_sanguinea_AY831412                                      AGTCATATGC TTGTCTCAAA GATTAAGCCA TGCATGTCTC AGTATAAGCT 
Prorocentrum_micans_AY803739                                     AGTCATATGC TTGTCTCAAA GATTAAGCCA TGCATGTCTC AGTATAAGCT 
Pfiesteria_piscicida_DQ991382                                    AGTCATATGC TTGTCTCAAA GATTAAGCCA TGCATGTCTC AGCCTAAGCT 
Alexandrium_catenella_AY347308                                   AGTCATATGC TTGTCTCAAA GATTAAGCCA TGCATGTCTC AGTATAAGCT 
Gonyaulax_polyedra_AF377944                                      AGTCATATGC TTGTCTCAAA GACTAAGCCA TGCATGTCTC AGTATATGCT 
Colponema_edaphicum_strain_Chukotka_KF651068                     NNNNNNNNNN NNNNNNNNNN NNNNNNGCCA TGCATGTCTA GTTATAAGCT 
Colponema_vietnamica_KF651083                                    AGTCATATGC TTGTCTCAAA GATTAAGCCA TGCATGTCTA AGTATAAGCT 
Acavomonas_peruviana_KF651078                                    AGTCATATGC TTGTCTCAAA GATTAAGCCA TGCATGTCTA AGTATAAGCT 
Chromera_velia_strain_CMS22_DQ174731                             NNNNNNNNNN NNNNNNNNNA GATTAAGCCA TGCATGTCTC AGTATGAGCT 
Vitrella_brassicaformis_HM245049                                 A-CTATATGC TTGTCTCAAA GGCTAAGCCA TGCATGTCTA AGTATAAG-- 
Colpodella_edax_AY234843                                         AGTCATATGC TTGTCTCAAA GATTAAGCCA TGCATGTCTA AGTATAAGCT 
Colpodella_pontica_AY078092                                      AGTC-TATGC TTGTCTCAAA GATTAAGCCA TGCATGTCTC TGTTTAACTC 
Colpodella_tetrahymenae_AF330214                                 AGTCATATGC TTGTCTCAAA GATTAAGCCA TGCATGTCTC AGTGTAAACT 
Toxoplasma_gondii_strain_RH_M97703                               AGTCATATGC TTGTCTTAAA GATTAAGCCA TGCATGTCTA AGTATAAGCT 
Besnoitia_besnoiti_AY833646                                      AGTCATATGC TTGTCTTAAA GATTAAGCCA TGCATGTCTA AGTATAAGCT 
Eimeria_tenella_AF026388                                         AGTCATATGC TTGTCTCAAA GATTAAGCCA TGCATGTCTA AGTATAAGCT 
Goussia_desseri_GU479641                                         AGTCATATGC TTGTCTCAAA GATTAAGCCA TGCATGTCTA AGTATAAGCT 
Theileria_parva_L02366                                           AGTCATATGC TTGTCTTAAA GATTAAGCCA TGCATGTCTA AGTATAAGCT 
Theileria_orientalis_AP011946                                    AGTCATATGC TTGTCTTAAA GATTAAGCCA TGCATGTCTA AGTATAAGCT 
Babesia_microti_FO082874                                         AGTCATATGC TTGTCTTAAA GATTAAGCCA TGCATGTCTT AGTATAAGCT 
Babesia_bigemina                                                 AGTCATATGC TTGTCTTAAA GATTAAGCCA TGCATGTCTA AGTACAAGCT 
Plasmodium_falciparum1_M19172                                    AGTCATATGC TTGTCTCAAA GATTAAGCCA TGCAAGTGAA AGTATATATA 
Plasmodium_berghei_M19712                                        AGTCATATGC TTGTCTCAAA GATTAAGCCA TGCAAGTGAA AGTATATGCA 

             TTTGTACTGT GAAACTGCAG ATGGCTCATT AAATCAGAAA TAATTTCTTT 
             TCTATAC-GT GAAACTGCGA ATGGCTCATT ATATCAGTTA TAGTTTATTT 
             TCTATACTGT GAAACTGCGA ATGGCTCATT ATATCAGTTA TAGTTTATTT 
             TTTGTACTGT GAAACTGCGA ATGGCTCATT ATATCAGTTA TAGTCTACTC 
             TTTAC-T-TT GAAACTGCGA ACGGCTCATT ATATCAGTTA TAGTTTATTT 
             TCTATACGGC TAAACTGCGA ATGGCTCATT ATAACAGTTA TAGTTTACTT 
             TTTATACGGC GAAACTGCGA ATGGCTCATT AAAACAGTTA TAGTTTACTT 
             TTTATACGGT TAAACTGCGA ATGGCTCATT ATAACAGTTA TAGTTTACTT 
             TTCTGATTGC TAGACTGCGA AAGGCTCATT AAAACGGTTT CAGTTTATTT 
             TTTGTACGGC GAAACTGCGA ATGGCTCATT AAAACAGTTA TCGTTTATTT 
             NNNNNNNNNN GAAGCTGCGA ATGGCTCATT AAAACAGTTA TAATCTACTC 
             TTTACTCGGT GAAACTGCGA ATGGCTCATT ACAACAGTTA TAGTCGATTG 
             TTTATACAGC AAAACTGCGA ATGGCTCATT AAAACAGTTA TAGTTTATTT 
             TTTATACAGC GAAACTGCGA ATGGCTCATT AAAACAGTTA TAGTTTATTT 
             TT-ATATAAC GAAACTGGGA AGGGCTCATT AAATCGGTTA TTAAACAATC 
             TTGATATAAC GAAACTGCGA AGGGCTCAAT AAATCGGTTA TTAAATAATC 
             TTGATATAAC GAAACTGCGA AGGGCTCATT AAATCGGTTA TTAAACAATC 
             TTTATACGGC AAAACTGCGA ATAGCTCATT ATAACAGTTA TAATCTACAC 
             GCTTTACAGT GGAACTGCGA ATAGCTCATT ATAACAGTTA TAATTTACAC 
             ACTATACGGC GAAACTGCGA ATAGCTCATT ACAACAGTTA TAATTTACAC 
             ATATAACGAT AAAACTGCGA NTAGCTCATT AGAACACTTA TAATTAACAC 
             --ATTACGAT GAAACTGCGA ACAGCTCATT AGAATACTTA TAAATAACAC 
             TTCACACGAC GAAACTGCGA ATAGCTCATT AAAACACTTA TTATAACAAT 
             ACTATACGGC GAAACTGCGA ATAGCTCATT ACAACAGTTA TAATTCACAC 
             ACTTTACGGC GAAACTGCGA ATAGCTCATT ACAACAATTA TAATTTACTC 
             NCTG-GAGGC GGGTGGGTGA ACCGGCCGAT AGATCAGGAT CCGGGTGGGT 
             TTTATATAAC GAAACTGCGA AGGGCTCATT AAATCGGTTA TTAAACAATC 
             TTT-TACAGT GAAACTGCGA AGAGCTCATT ACAACAGTTA TGGTTTGCTT 
             TTT-CACTGT GAAACTGCGG ATGGCTCATT AAAACAGCTA TAGTTTGCTT 
             TCT-TACAGT GAAACTGCGA ATGGCTCATT AAAACAGTTA TTGTTTGCTT 
             GAT-TACAGT GAAACTGCGA ATGGCTCATT AAAACAGTTA TTGTTTGCTT 
             GAT-TACAGT AAAACTGCGA ATGGCTCATT AAAACAGTTA TTGTTTGCTT 
             TTT-TACAGT GAAACTGCGG ATGGCTCATT ATAACAGTTA TCGTTTGATT 
             TTT-TACAGT AAAACTGCGG ATGGCTCATT ACAACAGTTA TTGTTTGCTT 
             TTT-TACTGT GAAACTGCGG ATGGCTCATT ACAACAGTTA TTGTTTGCTT 
             TTT-TACGGT GAAACTGCGG ATGGCTCATT ACAACAGTTA TTGTTTGCTT 
             CTT-TACAGT AAAACTGCGG ATGGCCCATT ACAACAGTTA TTGTTTGCTT 
             TTTTTACAGT GAAACTGCGG ATGGCTCATT ACAACAGTTA TAGTTTGCTT 
             TTT-TACAGT GAAACTGTGG ATGGCTCATT ACAACAGTTA TTGTTTGCTT 
             TTT---CAGT TAAACTGCGG ATGGCTCATT ACAACAGTTA TCGTCTGCAC 
             TTTTTACAGT AAAACTGCGG ATGGCTCATT ACAACAGTTA TAGTTTGCTT 
             TCTTATCCGC AAAGCTGCGA ATGGCTCATT AAATCTGCGC TGATCTGTCC 
             TCTTATCCGC AAAGCTGCGA ATGGCTCATT AAATCTGCGC TGATCTGTCC 
             NNNNNNNNNN NNNNNNNNNN NNNNNNNATT AAATCTGCGC TAATCTGTCC 
             CTAGTACGAC GAAGCTGCGA ATGGCTCATT ACATTTGTGA TAACTTAATC 
             CTGTATAGAC GAATCTGCGG ACGGCTCATT ACAACAGTAA TCACATA-TT 
             TCGTATGAGC GACTCTGCGG ACGGCTCATT ATAACAGTAA TCACATATTT 
             NNNNNNNNNN NNNNNNNNNN NNNNNNNNNN NNNNNNNNNN NNNNNNNNNN 
             CTAGAATGAC GAAACTGCGA ACGGCTCATT AAAACAGTGA TAATTGATTT 
             CTAGAATGAC GAAACTGCGA ACGGCTCATT AAAACAGTGA TAATTGATTT 
             CTAGAATGAC GAAACTGCGA ACGGCTCATT AAAACAGTGA TAATTGATTT 
             CTAGAATGAC GAAACTGCGA ACGGCTCATT AAAACAGTGA TAATTGATTT 
             CACGATCGAC GAAACTGCGA ACGGCTCATT ACAATAGTTA TTATTGATAT 
             CT-GATCGAC GAAACTGCGA ACGGCTCATT ACAACAGTTA TAATTGCTTT 
             CT-GACTGAC GAAACTGCGA ACGGCTCATT AAAACAGTAA TAATTGGTGT 
             CT-GATCGAC GAAACTGCGA ACGGCTCATT AAAACAGTTA CAATTGCTTT 
             NNNNNNNNNN NNNNNNNNNN NNNNNNNNNN NNNNNNNNNN NNNNNNNNNN 
             CTTATACGGC GAAACTGCGA ATGGCTCATT AAAACAGTTA TTGTTTATTT 
             GCTATATGGC GAGACTGCGA ACGGCTCATT AAAACAGTTA TTGTCTTCTT 
             TTTATACAAC GAAACTGCGA ATAGCTCATT ATAACAGTTG TAGTTTACTC 
             TTTATACAAC GAAACTGCGA ATAGCTCATT AAAACAATTA TAGCCTATGT 
             ACTATGTAAC GAAACTGCGA ACGGCTCATT AGAACAGTAA TAATTTGTGT 
             TTAATACAAC GAAACTGCGA ATGGCTCATT AAAACAGTTA TAATTTCCGT 
             TTTATACGGT GAAACTGCGA ATGGCTCATT ACAACAGTTA CAATTTACAT 
             GTGATACAGC GAGGCTGCGA ATGGCTCATT ATAACAGTTA TAATTTACGT 
             TTTATACGTC GAAACTGCGA ATAGCTCATT MAAACAATTA TAGTTTATGT 
             GTTATACAAC GAAACTGCGA ATAGCTCATT AAAACAATTA TAGTCTATGT 
             TTTATACAAC GAAACTGCGA ATGGCTCATT AAAACAGTTA TAATTTACGT 
             TTTATACAAC GAAACTGCGA ATGGCTCATT AAAACAGTTA TAGTTTCTGT 
             NNNNNNNNNN NNNNNNNNNN NNNNNNNNNN NNNNNNNNNN NNNNNNNNNN 
             TTAATGTAAT G--CCTGCAG ATGGCTCATT AAAACAGAGA TAATCGAACC 
             CTTTTATAGT G--CCTGCGG ACGGCTCATT ATATCAAAGA TAACCTACTC 
             CTTTTGTAGT G--CCTGCGG ACGGCTCATT AAAACAGAGA TAACCTACTC 
             TAGTTGTAGT G--CCTGCGG AAGGCTCATT ATAACAAAGA TAACCTACCC 
             GTTATACAGT GAAACTGCGA ATGGCTCATT AAAACAGTTA TAGTTTATTT 
             AGTATACAGT GAAACTGCGA ATGGCTCATT AAAACAGTTA TAGTTTATTT 
             TGTATACGGT GAGACTGCGA ATGGCTCATT AAAACAGTTA TAGTTTATTT 
             TTTAAACGGC GAAACTGCGA ATGGCTCATT AAAACAGTTA TAGTTTATTT 
             TTTAAATGGC GAAACTGCGA ATGGCTCATT AAAACAGTTA TAGTTTATTT 
             NNNNNNNNNN NNNNNNNNNN NNNNNNNNNN NNNNCAGTTA TAATTTCTTT 
             NNNNNNNNNN NNNNNNNNNN NNNNCTCATT ATAACAGTTA CAATTTATTT 
             TTT-CACTGC GAAACTGCGA ATGGCTCATT AAAACAGTTA TAGTTTCCAT 
             TTT-CACTGC GAAACTGCGA ATGGCTCATT AAAACAGTTA TAGTTTCCAT 
             TTT-CACTGC AAAACTGCGA ATGGCTCATT AAAACAGTTC TTGTTCACTT 
             TTTGTACAGC GAAACTGTGA ATGGCTCATT ATAACAGTTA TTATTTCCTA 
             TATACACGAC GAAACTGCGA AAGGCTCATT AAAACAGTTA TAGTTTATTT 
             TTCGTACGGC GAAACTGCGA ATGGCTCATT AAAACAGTTA TAGTTTATTT 
             NNNNNNNNNG CGA-CTGCGA ATGGCTCATT AAAACAGTTA TAGTTTCCAT 
             NNNNNNNNNN NNNNNNNNNN NNGGCTCATT AAAACAGTTA TCGTCTCCTT 
             NNNNNNNNGG CGAACTGCGA ATGGCTCATT AAAACAGTTA TAGTTTATTT 
             TTTTCACCGC TAAACTGCGA ATGGCTCATT AAAACAGTTA TAGTTTACTT 
             TCTATATGGC AAAACTGCGA ATGGCTCATT AAAACAGTTA TAGTTCATTT 
             TCTATACGGC GAAACTGCGA ATGGCTCATT AAAACAGTTA TAGTTTATTT 
             GTTAAACGGC AATGCTGCGA ATGGCTCATT AAAACAGTTA GATTGTCTTT 
             TTTGATTTGT GAAACTGCAA ATGGCTCATT AAACAAGTTA TAATGCATTT 
             TGCACATAGT GAA-CTGCGA CTGGCTCATT AAAACAGTTA TAGGTTTACT 
             TTTATACGGT GAAACTGCGA ATGGCTCATT AAAACAGTTA TAGTTTATTT 
             TTTATACGGT GAAACTGCGA ATGGCTCATT AAAACAGTTA TAGTTTATTT 
             TTTATACAGC GAAACTGCGA ATGGCTCATT AAAACAGTTA TAGTTTATTT 
             TTCATACAGT GAAACTGCGA ATGGCTCATT AAAACAGTTA TCGCTTCTCT 
             TATATACAGC GAAACTGCGA ATGGCTCATT AAAACAGTTA TAGTTTATTT 
             TTTATACGGT GAAACTGCGA ATGGCTCATT AAAACAGTTA TAGTTTATTT 
             TTTAAACGAG GAAACTGCGA ATGGCTCATT AAAACAGTTA TAGTTTATTT 
             TTTAAACAGT GAAACTGCGA ATGGCTCATT AAAACAGTTA TAGTTTATTT 
             TTTATACGGC TAAACTGCGA ATGGCTCATT AAAACAGTTA TAGTTTATTT 
             TTTATACGGC GAAACTGCGA ATGGCTCATT AAAACAGTTA TAGTTTATTT 
             TTTATACGGT GAAACTGCGA ATGGCTCATT AAAACAGTTA TAGTTTATTT 
             TTTATACGGT GAAACTGCGA ATGGCTCATT AAAACAGTTA TAGTTTATTT 
             TTTATATGGT GAAACTGCGA ATGGCTCATT ACAACAGTTA TAGTTTATTT 
             TTTATATGGT GAAACTGCGA ATGGCTCATT ACAACAGTTA TAGTTTATTT 
             TTTATACAGC GAAACTGCGA ATGGCTCATT AAAACAGTTA TAGTTTATTT 
             TTT-TACGGT GAAACTGCGA ATGGCTCATT ACAACAGTTA TAGTTTCTTT 
             TTTATATGTA GAAACTGCGA ACGGCTCATT AAAACAGTTA TAGTCTACTT 
             TTTTT--GCA GAAACTGCGA ACGGCTCATT AAAACAGTTA TAATCTACTT 

             GATGGTGAAT CTACACGGAT ACCCGTAGTA ATTCTAGAGC TAATACGTGC 
             GATGGTCCTG CTACTTGGAT AACCGTAGTA ATTCTAGAGC TAATACATGC 
             GATAGTATTA CTACTTGGAT AACCGTAGTA ATTCTAGAGC TAATACATGC 
             GATAGTACTA CTACTTGGAT ACCCGTAGTA ATTCTAGAGC TAATACATGC 
             GATAGTCCTA CTACTTGGAT AACCGTAGTA ATTCTAGAGC TAATACATGC 
             GATAATCCTA CTACATGGAT AACCGTGGTA ATTCTAGAGC TAATACATGC 
             GATAATCAAA CTACATGGAT AACCGTGGTA ATTCTAGAGC TAATACATGC 
             GATAATCTTA CTACATGGAT AACCGTGGTA ATTCTAGAGC TAATACATGC 
             GGTGAATTTT TTATATGGAT AACCGTGGTA ATTCTAGGGC TAATACATGC 
             GATGGTCAAA TTACATGGAT AACTGTGGTA ATTCTACAGC TAATACATGC 
             GATGGTGAAA TTACATGGAT AACCGTGGTA ATTCTAGAGC TAATACATGC 
             GACGACGCAA TTACATGGAT AACCGTGGTA ATTCTAGAGC TAATACATGC 
             GATGATCAAA TTACATGGAT AACCGTGGTA ATTCTAGAGC TAATACATGC 
             GATGAACAAA ATACATGGAT AACCGTGGTA ATTCTAGAGC TAATACATGC 
             GACGGTTATC ATATATGGTT ATCCGTGGTA ATTCTACGGC TAATACATGT 
             GACGGT--TC TCAGATGGTT ATCCGTGTTA ATTTTACGGT TAATACATGT 
             GACGAT--TC ACATATGGTT ATCCGTGACA ATTCTACGGT TAATACATGC 
             GATGATCGTA CCAAATGGAT ATCCATGGTA ATTCTGGAGC TAATACATGC 
             GACG-TCAAA CCATATGGAT ATCCTTGGTA ATTCTGGTGC TAATACACGC 
             GAAGATCAAC CTAAATGGAT ATCCATGGTA ATTCTGGAGC TAATACATGC 
             GGTGATC-TT TTATATGGAT ATCCATGGTA ATTCTGGAGT TAATACATGC 
             GGTGACT-CA TTATATGGAT ATCCATGGTA ATTCTGGAGT TAATACATGC 
             GA-GACAATC TTCAATGGAT ATCCATGGAA AATCTGAAGC TAATACATG- 
             GACGATCATA CCAGATGGAT ATCCATGGTA ATTCTGGAGC TAATACATGC 
             GAT-ATATTA CTACATGGAT ATCCATGGTA ATTCTGGAGC TAATACATGC 
             GAACATACTA G-GGATGGAT -TCCCGGGTA ATTCTGGAGC TAATACATGC 
             GACGAA--TT TCATATGGTT ATCCGTGCTA ATTGTACGGT TAATACATGT 
             GAAGTA--TT TCCACCGGAT AACTGTGGAA ATCCTACAGC TAATACGTAG 
             GGAGTTTTTT TCCATCGGAT ATCCGTGGAA ATCCTACAGT TAATACGTTA 
             GGAGTTT-AT TCCACCGGAT ATCCGTGGAA ATCCTACAGT TAATATGTAC 
             GGAGTAT-TT TCCACCGGAT ATCCGTGGAA ATCCTACAGC TAATACGTAG 
             GGAGTAT-TT TCCACCGGAT AACCGTGGAA ATCCTACAGC TAATACGTAG 
             GGACGGA--G TCAAACGGAT ATCTGTGGTA ATTCTACAGT TAATACGTAT 
             GGAATAT-TT CTCTACGGAT ATCCGTGGAA ATCCTACAGT TAATACGTAT 
             GGAAAAT-TT ACCTACGGAT ATCCGTGGAA ATCCTACAGT TAATACGTAT 
             GGAAAAT-TT ACCTACGGAT ATCCGTGGTA ATTCTACAGT TAATACGTAT 
             GGAGCAT-AC CTCTACGGAT ATCCGTGGAA ATTCTACAGT TAATACGTAC 
             GGAATAT-TT TCCTACGGAT ATCCGTGGAA ATCCTACAGT TAATACGTAT 
             GGGAAAT-TC GTCTACGGAT AACCGTGGAA ATGCTACAGC TAATACGTAA 
             GGGCAAC-CT TTCTACGGAT ATCCGTGGAA ATACTACAGT TAATACGTAT 
             GGACTATTAA ATCTACGGAT ATCCGTGGAA ATACTACAGT TAATACGTAA 
             AAGAGTCGAC AGAGATGGAT AATTGTGCTA ATTGTGCAAC TAATACGTGC 
             AAGAGTCAAC AGAGATGGAT AATTGTGCTA ATTGTGCAAC TAATACGTGC 
             AAGAGTCATA TTAGACGGAT AATTGTGCTA ATTGTGCAAC TAATACGTGC 
             GAAAGTTGAA GTATACGGAT AACTGTGGAA ATGCTACAGC TAATACGTCC 
             GACGCT--TT CATTACGGAT AACCGTGGGA AACC-AAGGC TAATACGAGT 
             GACGTT--TT TTATACGGAT ATCCGTGGGA AACC-AAGGC TAATACGGGT 
             NNNNNNNNNN NNNNNNNNNN NNNNNNNNNN NNNNNNNNNN NNNNNNNNNN 
             GATGGACATT CTACACGGAT AACCGTGGGA AACC-AAGGC TAATACGTGC 
             GATGGACATT CTACACGGAT AACCGTGGGA AACC-AAGGC TAATACGTGC 
             GATGGACATT CTATACGGAT AACCGTGGGA AACC-AAGGC TAATACGTGC 
             GATGGACATT CTACACGGAT AACCGTGGGA AACC-AAGGC TAATACGTGC 
             GAAGGACATT CTACACGGCT AACCGTGGGA AACC-AAGGC TAATACGTGC 
             GAAGGACATT CTATGCGGAT AACCGTGGGA AACC-AAGGC TAATACGTGC 
             GAAGGGCATC ATACACGGGC AACCGTGGGA AACC-AAGGC TAATACGTGC 
             GAAGGGCACT CTACACGGAT AACCGTGGGA AACC-AAGGC TAATACGTGC 
             NNNNNNCGTC CTACACGGAT AACCGTGGGA AACC-AAGGC TAATACGTGC 
             GATGGTCATA CTACACGGAT AACCGTGGTA ATTCTGGAGC TAATACGTGC 
             GTTCATCACT CTATACGGAT AACCGTGGTA ATTCTGGAGC TAATACGTGC 
             GAAACTACCT CTACACGGAT AACCGTGGTA ATTCTGGAGC TAATACGTGA 
             GGGTGTAATA CTACACGGAT ACCTGTGGTA ATTCTGGAGC TAATACGTG- 
             GAGGATGATA CTACACGGAT ATCTGTGGTA ATTCTGGAGC TAAGACGTGC 
             GAATATAATA CTACACGGAT AACCGTGGTA ATTCTGGAGC TAATACGTGC 
             GAAACTGATT CTACACGGAT AACCGTGGTA ATTCTGGAGC TAATACGTGC 
             GAAAGTAATA CTACACGGAT AACCGTGGTA ATTCTGGAGC TAATACGTGC 
             GGAGATACTA CTACACGGAT ACCTGTGGTA ATTCTGGAGC TAATACGTGA 
             GGGCGTAATA CTACACGGAT ACCTGTGGTA ATTCTGGAGC TAATACGTGA 
             GAAAATCTTA CTACACGGAT AACCGTGGTA ATTCTGGAGC TAATACGTGC 
             GAAATTAATA CTACACGGAT AACCGTGGTA ATTCTGGAGC TAATACGTGC 
             NNNNNNNNNN NNNNNNNNNN NNNNNNNNNN NNNNNNNNNN NNNNNNNNNN 
             -TCGGAGA-- --ATACGGAT AACTATGCTA ATTGTGTGGC TAATACGGGA 
             -TCATGGA-- --AGACGGAT AACTATACTA ATTGTGTGGC TAATACGTGA 
             -TCAGTGA-- --AGACGGAT AACTATGCTA ATTGTGTGGC TAATACGTGA 
             -TATATAT-- --ATTCGGAT AACTTTGCTA ATTGTGAGGG TAATACGTGA 
             GATAATC-AT TTACATGGAT AACCGTGGTA ATTCTAGAGC TAATACATGC 
             GATAGTGCAA TTACATGGAT AACCGTGGTA ATTCTAGAGC TAATACATGC 
             GCTAAAGT-- TTATATGGAT AACCGTAGTA ATTCTAGAGC TAATACATGC 
             GGTGATCGTA CTATTTGGAT AACCGTAGTA ATTCTAGAGC TAATACATGC 
             GATGGTCTTT CTACATGGAT AACTGTAGTA ATTCTAGAGC TAATACATGC 
             GGTGGTCACA CTACATGGAT AACTGTAGTA ATTCTAGAGC TAATACATGC 
             AGTGGTTGTT TTACATGGAT AACTGTAGTA ATTCTAGAGC TAATACATGA 
             GTCAGTTGAA TTACCTGGAT ATCCATGGTA ATTCTAGAGC TAATACATGC 
             GTCAGTTGTA TTACCTGGAT ATCCACGGTA ATTCTAGAGC TAATACATGC 
             GGCGGTTACT CTACAAGGAT ACCTATGGTA ATTCTAGAGC TAATACATGC 
             GCCGGTCCTG TTCCTTGGAT ACCCATGGTA ATTCTAGAGC TAATACATGC 
             GATGATCACA TTACTTGGAT ACCCGTAGTA ATTCTAGAGC TAATACATGC 
             GATGGTCATG TTATATGGAT AACTGTGGTA ATTCTAGAGC TAATACATGC 
             GTCAGTTGTA TTACCTGGAT ATCCATGGTA ATTCTAGAGC TAATACATGC 
             GACAGTCACC AGTTTTGGAT ACCTATGGTA ATTCTAGAGC TAATACATAC 
             GGTGGTCATT TTATTCGGAT AACTGAGGTA ATTCTTGAGC TAATACGTGC 
             GGTGATCGAG TTATTCGGAT AACTGTACTA ATTGTAGAGC TAATACGTGC 
             GATGGTCTCA CTACATGGAT AACTGTGGTA ATTCTAGAGC TAATACATGC 
             GATGGTCACT TTACATGGAT AACTGTGCTA ATTGTAGAGC TAATACATGC 
             GGTGGTCACC TTACATGGAT AACTGTGGTA ATTCTAGAGC TAATACATGC 
             GACAATCGC- CTACATGGAT ATCTGTGGAA ATTCTATAGT TAATACATGC 
             GGTTGACCAT TTACATGGAT ACCTGTGGTA ATTCTAGAGC TAATACATGC 
             GATAATACTA CTACTTGGAT AACCGTAGTA ATTCTAGAGC TAATACATGC 
             GATAGTACTA CTACTTGGAT AACCGTAGTA ATTCTAGAGC TAATACATGC 
             GATAGTACTA CTACATGGGT AACCGTAGTA ATTCTAGAGC TAATACATGC 
             GATACTGAGA CTACATGGAT ATCCGTGGTA ATTCTAGAGC TAATACATGC 
             GATGGTCATC CTATATGGCT AACTGTCCTA ATTCGAGAGC TAATACATGC 
             GATGGTCACA CTACTTGGAT AACCGTGGTA ATTCTAGAGC TAATACATGC 
             GATGGTCATA CTACATGGAT AACCGTGGTA ATTCTAGAGC TAATACATGC 
             GATAATCATT TTACATGGAT AACCGTGGGA ATTCTAGGGC TAATACATGC 
             GATGGTCTTA CTACATGGAT AACCGTGGTA ATTCTATGGC TAATACATGC 
             GATGGTCTTA CTACATGGAT AACCGTGGTA ATTCTATGGC TAATACATGC 
             GATGGTCTTT TTACATGGAT AACCATGGTA ATTCTATGGC TAATACATGC 
             GATGGTCATT TTACATGGAT AACCATGGTA ATTCTATGGC TAATACATGC 
             GATGTTCGT- TTACATGGAT AACCGTGCTA ATTGTAGGGC TAATACATGT 
             GATGTTCGT- TTACATGGAT AACCGTGCTA ATTGTAGGGC TAATACATGT 
             GATGTTCGT- TTACATGGAT AACCGTGGTA ATTCTAGGGC TAATACATGC 
             GGAGTTCGT- -TCCATGGAT AACCGTGCTA ATTGTAGGGC TAATACAAGT 
             GACATT--TA TTATAAGGAT AACTACGGAA AAGCTGTAGC TAATACTTGC 
             GACATT---A TTATAAGGAT AACTACGGAA AAGCTGTAGC TAATACTTGT 

             ------GAGG TATTTATTAG ATCC-GAACC AGCCC-CCTG GTATTTTGGT 
             GGAAGGGGTG TATTTATTAG ATG-GAAACC AATGC-GGGG GTAT-ATGGT 
             GGAAGGGATG TATTTATTAG ATT-GAAACC AATGC-AGGG GTATTGTGGT 
             GGGCGGGTAG CATTTATTAG ATT-GAAACC AATGC-AGTG GTATTGTGTT 
             ---GGGGTAG TATTTATTAG ATT-GAAACC AACCC-CTTG GTGATGTGGT 
             GGAAGGGTTG TATTTATTAG ATAAAGAACC AATACTCTT- -------GGT 
             GGAAGGGTTG TATTTATTAG ATAAAGAACC AATATTTTT- -------GGT 
             GGAAGGGTTG TATTTATTAG ATAAAGAACC AATATAATT- -------GGT 
             TAAAGAGT-G CACTTATTAG ATACAGGATT AAGGTCTTTG GACATTTGTT 
             GGAAGGGTTG TGCTTATTAG TTCCCGAACC AGCCCAGGCG GACCCTCGGT 
             GGAAGAGTGG TATTTATTAG ATAAAGAACC AAGCATAGCG AA-G-TTGGT 
             GAAGAGCAGT GTCTAATTAG ATAACGAACC ATTACGCTTG TCTCTTTGGT 
             GGAAGGGTGG TATTTATTAG ATAAAGAACC ATTAGTCTCG CTTTTCTGGT 
             GGAAGGGCTG TATTTATTAG ATAAAGAACC AATTGTCCTC ATTTTTTGGT 
             --CGGGGTGC CTATATTTCG ACTTTGA-CA AACAAGGCTG ATCGTCCGAG 
             --TGTGGTGC CTTTATTTCG ACTATGACTC CCCAGGCCTG ATCGTCGGAA 
             TTTGTGGTGC CTTTATTTCG ACTATGG-CT GACAGCTTCG ATCGTCGGAA 
             GGGATGGTAG CATTCATTAG TATCAGACCC AGCCACAACT GTGAAGTGGT 
             TCCAGAACAG CTGCCAGAAA ACTCAACACT CTCTGTGTTT GCAGTGTGAT 
             GGAAAGGTGG CATTCATTAG TTGCAGAACC ATCCGGGTTT CGAACTTGGT 
             -ACCATTGTG CAGCCATGAT ATTAATCACC GAACAAGTTG CTTGTTTGGA 
             -ACAAAATTG CAGCCATGA- TTGAATCGCC GACTGGGTTG CCCAATTGGA 
             GCGTGATTGG TCTTTAGTAA AAC-TCGGTA GCACTTC--G TGCTCTAGGT 
             GGAAGGGTGG CATTCATTAG TTCTACAGCC CAACCAGAAT GAGCTTTGGT 
             ACGAGATCTG CATTTAGACG CAT-AGCACC CTCCGAGCAT CGTTGATAAT 
             GGAAAGGTGG CATTCATTAG TCT-TCGACC AACCAGGTTC TGTTCATGGT 
             TTCGGGGTGC CTATATTTCG ACTATGA-CA AACAGGTTTG ATCGTCCGAG 
             GAAGTGTTGC ATATTAGTTT GGG--CTGAT -TGCGGCTTG TAAT-TATTT 
             GGGGTAGAAT AATGTACTAA CAA--GAATG -TACCATGTA TGT--TTATG 
             -GAAGGGT-T -GCATACTAA TCT--GAACG -GACGATGTA TCA--AATCT 
             -AGGGGATGT AGCATATTAG TTT--GAACA -ATCGGCACG TGA--ATTAT 
             --GGGGATGT AGCATATTAG TTG--GAACA -TTCGACGCG TGA--ATTAT 
             ---GAAGTGT TGCATATTAC TGT--GAATA -TTCGACGAG TCT--TGCCC 
             ---GAAGTGC TGCATATTGC TGT--GAACC -TTCGGCGAG TCT--TTAAT 
             --CGGAGTGC CGCATATTGC TGA--GAACT -TTCGGCGGG TCT--TTTAT 
             ---GGAGTGC CGCATATTGC TGA--GAACT -TTCGGCGGG TCT--TTAAT 
             ---AGTATGT TGCATATTAC TGT--GAACG -TTCAACAGG TTA--ACTAT 
             ---GAAGTGT TGCGTATTGC TGT--GAACC -TTCGGCGAG TCT--TTAAT 
             ----GGGTGT AGCATATTAC TGT--GATGA -AACCGC--G CGT--TTCTT 
             GAGGAGATCT CCTTCTATGT AA---GAA-- --TCGC---- ---------- 
             --GGAGGTGC TGCATATTTC TGT--AAACT ---CGCAGTT GCT-ATTACT 
             TTCTTCGAGG CGCTTATTAG AACCAGAACC ATTCCGCGTT CTTAGGATGT 
             TTCTTCGAGG CGCTTATTAG AACCAGAACC ATTCCGCGTT CTTAGGATGT 
             AGTCCTG-GG CATTTATTAG ATAAAGAACC GTCCCGCCTT CTTAGGATGT 
             TATACTGGGC CAGCGCTTAT TAGATAAA-- GAACCAAC-A TTGGTACGAG 
             AGCAACGC-G TATTTCTTGT GTCTTGAGTC GAACGCGCTG CGTGTGCGAT 
             GGTCTCGCGG CATTTCCCGC TCTTTAAATC GAACGCGCTG CGTGTGCGAG 
             NNNNNNNNNN NNNNNNNNNN NNNNNNNNNN NNNNNNNNNN NNNNNNNNNN 
             ----GGTCTG AGTTTATTAG CTTAAGATCC ATTTT-GT-- -------GAT 
             ----GGTCTG AGTTTATTAG CTTAAGATCC ATTTT-GT-- -------GAT 
             ----GGTCTG AGTTTATTAG CTTAAGATCC ATTTT-AT-- -------GAT 
             ----GGTCTG AGTTTATTAG CTTAAGATCC ATTTT-GT-- -------GAT 
             --CGGGTCAG CGTTTATTAG ATTGAGAGCC AACAT-CA-- -------GGT 
             ----AACTAG CGTTTATTAG AGAAAGAACC AACAT-TC-- -------GGT 
             ----GGCCAG CGTTTATTAG ATAAAGAGCC AGCAA-TC-- -------GGT 
             ----GGCCAG CGTTTATTAG ATAAAGAACC AACAT-ACA- -------GGT 
             ----GACTTG CGTTTATTAG ATTAAGAACC AACAT-TTT- -------GGG 
             GGAAGGGCGG CATTTATTAG ATAAAGAACC AACCCACTTG GTGTTTTGGT 
             GGGAGGGTGG CATTTATTAG AGA-A-AACC AATCTACCCA GCACGAGGAT 
             GGAAGGATGG CAGCTATTAG ATCAAGAACT AACCTTTCCA GAGCGTTGGT 
             ---GAGGTGT CATTTATTAG ATTAA-AACC AGTCTATGCA GTACTTCGGT 
             GAGAAGTCAG CACCTATTAG CTACTGCCTC AACCTAAGCT AGGTAAGAGT 
             GGAAAAGCGG CACTTATTAG ATTGAGAACT AACCCATGCG GTTGTTGGAT 
             AATGAGGGAG CGCATATTAG GTTAAGAACA CAGCTACCTA GTTCTATGTT 
             GGAACAGTGG CACTTATTAG ATTAAGAACT AACCTATGCA GTAGTTGGGT 
             ----GGATGT CACTTATTAG ATA-AGAACC AACCTATGCT GTTAATTGGT 
             ---AGGATGT CACTTATTAG ATT-AGAACC AACCTATGCA GAGATCTGGT 
             GGAAGAGCGG CACTTATTAG ATTGAGAACT AATATTGTGC ACATTTTGGT 
             GGAAAGGTGG CACTTATTAG ATTAAGAACC GACCTATGCA GTTGTCTGGT 
             NNNNNNNNNN NNNNNNNNNN NNNNNNNNNN NNNNNNNNNN NNNNNNNNNN 
             --TATGATTG CCCCTATTA- TTTATGCGCT ATT-AACTC- -------GAT 
             --TCTCCTTG TCCCAATTAT TTT-TG--C- AATAAACTT- -------GAT 
             --TGTCGATG TCCCAACTAC CTT--GG-T- ATTTAACTT- -------GAT 
             --TGTTCG-C ATTAAATTAC TCG-TGGAG- TTGTAAGTA- -------GGA 
             GGAAGGGCTG TATTTATTAG ATAACAAATC AATATTCCTT CTATTGTGAC 
             AGAATGGTAG CATTTATTAG AT-TT-AACC A--------- -TCACATGGT 
             ------GTAG TATTTATTAG AC---AAACA CTAACGGGAG ATCCTGTGGA 
             GGAAGGGCTG CGTTTATTAG ATACAGAACC AACCTAGGCG TCCTTGTTGG 
             GGAAGGGCTG CGTTTATTAG ATACAAAGCC ATCCTAGGCA GAGTTTTTGG 
             GGAACGGTTG CGATTATTAG ATAAAAAACC ATCCTGGCCA GATCTCATGG 
             GGAACGATCG CACTTATTAG ATACAAAACC ATCGTAACCA CTAGTAAGGG 
             GGAAGGGTTG TGCTTATTAG ACACTGAACC AACCCGGG-G GTTTCGAGTT 
             GGAAGGGTTG TGCTTATTAG ACACTGAACC ATCCCGGC-G GTTTCGAGGT 
             GGAAGAGCTG CAGTTATTAG ATTCCGAACT GACCCAGGGG GACTCAAGTT 
             GGAAGGGTTG CGCTTATTAG ATACCGAACC AACCCAGGTG GTTTGT-GTG 
             -GAAGACCTG TGTTTATTAG ACACAAAACC GAACTC---A GAATTCTGTT 
             GGAAGGGTCG TATTTATTAG ATACAGAACC AATACGCCTG TTTTTTGGAT 
             GGAAGGGTTG TGCTTATTAG ACACTGAACC AACCCGGGTG GTTTCGAGTT 
             GGAAGGGTTG TGCTTATTAG ATACTGAACC AACCCAGGCG GTCTTGAGTT 
             GGAAGGGTTG TATTTATTAG ATACAGAACC AATTCGGGCC GATTTTGGAT 
             GGAAGGGTCG TATTTATTAG ATACAGAACC AATTTCCCTG GAAAACGGAT 
             AGAAGGGTTG TGCTTATTAG ACACAGAACC AACCCAGGCG GTCTTGTGGT 
             GGAAGGGTTG TGTTTATTAG TTACAGAACC AACCCAGGCG GTCTTGTGGT 
             GGAAGGGTTG TGTTTATTAG TTACAGAACC AACCCAGGCG GTCTTGTGGT 
             GGAAAGGTTG TGGTCGTTGG TTGCAGAACC AATTCAAGCG TATATTTATT 
             GGAAGGGTTG TGCTTATTAG ATTCAAAACC AATACAAGCG CTCCTTTGGT 
             GGAAGGGCTG TATTTATTAG A-GTAAAACC AACTCGGGGG ATCT---GGT 
             ---AGGGCTG TATTTATTAG ATTCAAAACC ATCTCGGGGG GTTTT--GGT 
             GGAAGGGTTG TATTTATTAG ATAAAAAACC AATGCGGGGG GTATTGCGAT 
             GGAAGGGTTG TATTTATTAG ATTAAAAGCC AATCCATCTG GTTTGTTGGT 
             GGAAGGGCTG TATTTATTAG ATAAAGAACC AAGTC-TCTG AGACGCTGGT 
             GGAAGGGTTG TATTTATTAG ATAAAGAACC AATCCATGCG GTTTTGTGGT 
             GGAAGGGATG TGTTTGTTAG ATTTGATGCC AACCCTCGCG GTTTGCTGGT 
             GCAAGGGTTG TGTTTATTAG AATATAAACC AACACTGTAA GTAACGTTGG 
             GGAAGGGCAG TGTTTATTAG ATACAGAACC AACCCACCTG GTCCTCAGGT 
             GGAAGGGTAG TGTTTATTAG ATACAGAACC AACCCACCTG GTCCTCAGGT 
             GGAGGGGCTG TGTTTATTAG ATACAAAACC AACCCACTTG GAGTCTTGGT 
             GGAGGGGCAG TGTTTATTAG ATACAAAACC AACCCATCTG GAGACAAGGT 
             -----GGCGG CGTTTATTAG ACCTAAAACC AAACCGCTTG GTGTCC-GGT 
             -TTCGGGTGG CGTTTATTAG ACCTAAAACC AATCCGTGCG GTTCCC-GGT 
             -TTCGCGTGG CGTTTATTAG AC-TTTAACC AACCCTTCGG GTAATC-GGT 
             -----GGCGG CGTTTATTAG TTCCTTAACC ACTTTTTCT- -------GGT 
             TTTGGATAAG TATTTGTTAG GCCTTATAAG AAAAAAGTTA TTAACTTAAG 
             TAATTGTATG TATTTGTTAA GACCCCTAAG AAAAAATGAA TTA----AAG 

             GAATCATGAT AACTGTTCGA ATCGCCAGCG ATAGTTCATT CAAATTTCTG 
             GATTCATAAT AACTTT-CGG ATCG-ATTCG ATGCATCATT CAAGTTTCTG 
             GAGTCATAAT AACTGTGCGG ATCGCATGCG ACAAATCATT CAAGTTTCTG 
             GAGTCATAAT AACTGTGCGG ATCGCG-GCG ATAAATCGAT TGAGTTTCTG 
             GATTCATAAT AAGCTTGCGG ATCGCATGCG ATGGATCATT CAAGTTTCTG 
             GACTCATAAT AACTTTACGG ATCACATGTG ACATATCATT CAAGTTTCTG 
             GATTCATAAT AACTTTACGG ATCGCATGCG ACATATCATT CAAGTTTCTG 
             GACTCATAAT AACTTTACGG ATCACATGTG ACATATCATT CAAGTTTCTG 
             GATTCATTTT AAGTATGCTT ATCATGAATG ATATACCATT CAAGTTTCTG 
             GAGTCACAGT AACTGAACGG ATCGTGTACG ATGAATCATT CAAGTTTCTG 
             GATCCATAAT AACTGAACGA ATCGCATGCG ATAGATCATT CGAGTTTCTG 
             GAGTCATAAT GATTTAACAA ATCGAACTCG ATGTGTCCTT TGAGTTTCTG 
             GATTCATAAT AACTTAACGA ATCGTTTACG ATAGATCATT CAAGTTTCTG 
             GATTCATAAT AACTTTTCGA ATCGCGTGCG ATAGATCATT CAAGTTTCTG 
             GAATTATCTG TGCTTATCAT TTCGCCAAAG AAGCTTCGAA ATTATTTCCG 
             GAATTATCTG TGCTTATCGT TCTTTTGAAG AAACTTCGAA GTTATTTCCG 
             GAATTATCTG TGCTTATCGT TCTTCTGAAG AAGCGTCGAA GTTATTTCCG 
             GA-TCATAAT GACGGAGTGG ATCGCGCGCG ACAGTTCGTT CGAGTTTCTG 
             GATCA-AACT GGCTCAGCCA ATCGCTCGCG ACATGTCGTT CAAGTTTCTG 
             GATCA-TAAT GACGGAGCGG ATCGCATGCG ACAGTTCGTT CAAGTTTCTG 
             TGACC-TCGT GGACTAGTGA ATCGCTTGCG ATAGACCGTT TTAGTTTGTG 
             GGACC-GCGT GGACTTGTGA ATCGCTTGCG ATAGACCGTT TTAATTTGTG 
             GATCG--GAT AGACTCAGAT ATCGCTTGCG AGGACTCATT TCAGTTTGTG 
             GATCA-TAGT GACGGAGCGG ATCGCATGCG ACAGTTCGTT CAAGTTTCTG 
             GATGG-ACTG AATATGT-AA ATCGCATGCG GCATTTCGTC CAAGTTTTTG 
             GATCA-TAAT GACCGAGCGG ATCGCTTGCG ACAGTTCGTT CGAGTTTCTG 
             GAATTATCTG TGCTTATCAT TTCGCAAAAG AAGCTTCGAA ATTATTTCCG 
             GAACAATTGT A--TGCACAA ATCG-GTCCG AGAGTTCATC AAAGTTTCTG 
             GAATACTTTT A--CGTGTGA ATCGT-TACG ATATTCCATC AAAGTTTCTG 
             GAATACTTGT G--TGCGCGG ATCGTATACG AGCGTCCATC AAAGTTTCTG 
             GAGAAATTTT A--TGCACGA ATCGTATACG ACAGTCCATC AAAGTTTCTG 
             GAAAAATTTT A--TGCACGA ATCGTATACG AGAGTCCATC AAAGTTTCTG 
             GAATACTTTT A--TGCACGA ATCGCATGCG AAAGTCCATT AAAGTTTCTG 
             GAACACTTGT A--TGCACGA ATCGTATACG AAAGTCCATC AAAGTTTCTG 
             GAACACTATT A--TGCACGA ATCGCACGCG AAAGTCCATC AAAGTTTCTG 
             GAACACTATT A--TGCACGA ATCGCATGCG AAGGTCCATC AAAGTTTCTG 
             GAACAATTTT A--TGCATGA ATCGCTTGCG AAAGTCCATC AAAGTTTCTG 
             GAACACTTGT A--TGCACGA ATCGTATACG AAAGTCCATC AAAGTTTCTG 
             GAATACTTTT A--TGCATAA ATCGTGCACG AAATCCCATC AAAGTTTCTG 
             ---------- ---------- --------CG AACGCCCGTC AGAGTTTCTG 
             GAATGCTGGT A--TGCTTTT ATCGTATACG AAAGTCCATC AAAGTTTCTG 
             GAACAATAAG GA-GGTATA- -CCGTGGCAG GTATTTTGGG TGAAGCGCAG 
             GAACAATAAG GA-GGTATA- -CCGTGGCAG GTATTTTGGG TGAAGCGCAG 
             CATCAATAAG GT-TGCATA- -CCGTGACTG GTATCTTGGG TGAGGCGCAG 
             TAATTGTAAG AG-AGCGGA- -CCG-A--CG GCAGTTCGAA TAGGTCTCAA 
             GAATCGCAAG AACTTTTCGA ATCG-AT-CG ATCGGTCATA TTGGTTTCTG 
             GAATCGCAGG AACTTTCCGA ATCGAAT-CG ATGCGTCATT TTGGTTTCTG 
             NNNNNNNNNN NNNNNNNNNN NNNNNNNNNN NNNNNNNNNN NNNNNNNNNN 
             GGTTCATGGT AAATGATCGG ATCGCACGCG ATGGTTCATT CAAGTCTCTG 
             GGTTCATGGT AAATKATCGG ATCGCACGCG ATGGTTCATT CAAGTCTCTG 
             GGTTCATGGT AAATGATCGG ATCGCACGCG ATGGTTCATT CAAGTCTCTG 
             GGTTCATGGT AAATGATCGG ATCGCACGCG ATGGTTCATT CAAGTCTCTG 
             GCTTCACAGT AACCGTGCGG ATCGCATGCG ATGGTTCATT CAAGTTTCTA 
             GCTTCATGAT AACCATGCGG ATCGCATGCG ATGGTTCATT CAAGTTTCTG 
             GTTTCATGGT AACCAATCTG ATCGCACGCG ACGGTTCATT CAAGTTTCTG 
             GCTTCATGGT AACCATTCGG ATCGCATGCG ATGGTTCATT CAAGTTTCTG 
             GCTTCATGGT AACCATTCGA ATCGCATGCG ATGGTTCATA CAAGTTTCTG 
             GATCCATAAT AACTGAGCGA ATCGCATGCG ATAGTTCATT TAAGTTTCTG 
             GAATCGAAGT AACATAGCAA ATTGCAGGCA ATGACTCATT TGAGTTTCTG 
             GATCCATGAT AACGAAGCGA ATCGCATGCG ATGATTCGAA ACTTTTTCTG 
             GATCCATAAT AAGGTTGTGA ATCGTACGCG ATATCCCACC TGAGTTTTTG 
             GATCTATAAT AGTGTTGCTT ATCATAGATG GAACCTCACT TAAGTTTCTG 
             GATCCATAAT AAGTTGGTGA ATCGCATGCG ATGGTTCACT TAAGTTTCTG 
             GATCCACAAT ATTGCCGTGA ATCGCAAGCG ATGGTTCATC TAAGTTTCTG 
             GATCCATAAT AAGTTGGCGA ATCGCANGCG ATAGTTCACT TAAGTTTCTG 
             GATCCATAAT AACTTAGTGA ATCGCATGCG ATAGTCCACC TAAGTTTTTG 
             GGTCCATAAT AAGGTCGTGA ATCGCATGCG ATATTCCACC TGAGTTTTTG 
             AATCCATAAT AAGATAGCGA ATCGC--GCG ATAGTTCACT TAAGTTTCTG 
             GATCCATAAT AATTTTGTGA ATCGCGTGCG ATGGTTCACT TAAGTTTCTG 
             NNNNNNNNNN NNNNNNNNNN NNNNNNNNNN NNNNNNNNNN NNNNNNNNNN 
             TGT-A-TATA GGGTGTGTAG A-CATTTGTC -TATTGAGGA CGAGTCTCTG 
             TGT-T-TGTT GGGTTGTTAG G-CTTACGCC -TTCAGAGAA TGGGTCTTTG 
             AGT-T-TGTT GGGTTCTTAG G-CTCT-GCC -TATAGAGAA TGGGTCTCTG 
             AAT---AGAG TGGTCGTCAG G-AGTGTTCC -TGCGTAGGA GGGGTCTTTG 
             GACTCATAAT AACTGATCGA ATCGCATGCG ATACATCATT CAAGTTTCTG 
             GAATCATAGT AACTTAGCTG ACCGCGTGTG GTAAATCATT CAAGTTTCTG 
             GGAATCATAA TAACTTACGA AC-----GAA GTGAAGCATT CAAGTTTCTG 
             TGATTCATAA TAACCCGCGA ATCGCACGCG ATGGACCATT CAAGTTTCTG 
             TGATTCATTT TAACCTTCGA ATCGTATACG ATAAATCTTT CAAGTTTCTG 
             TGATTCATAA TAATGGACGA ATCGTCGACG ATGTACCATT CAAATTTCTG 
             TGATTCATTA TAAATGTTAG ACTGTCGACA GTGTACTATT CAAATTTCTG 
             GATTGATGGT AATCGAACGA ATCGCATGCG ATGATTCATT CAAGTTTCTG 
             GATTGATGGT AATCGAACGA ATCGCATGCG ATGATTCATT CAAGTTTCTG 
             GATTCATACT AACCGAACGA ATCGTGTACG ATTGGTCAAT CAAGTTTCTG 
             GATTCATAGT ATTTCAGCGA ATCGACT-TG ATGAGGCTAT CAAGTTTCTG 
             GATTCACAAT AACTGTACGC AGCGCATGCG CGAGATCATT CAAGTTTCTG 
             GATTCATAAT AAATGAACGG AGCACATGTG CTGTGTCATT CAAGTTTCTG 
             GATTGATGGT AATCGAACGA ATCGCATGCG ATAATTCATT CAAGTTTCTG 
             GACTCATAGT ACCCAG-CGA ATCGCGTGCG ATGTGTCATC CGAGTTTCTG 
             GACTCATGAT AAATGAACGG AGCGTATACG CTGTACCATT CAAGTTTCTG 
             GATTCATGAT AAACAGACGG AGCGTAGACG CTACGCCATT CAAGTTTCTG 
             GAGTCATAAT AACTGAACGA ATCGCATGCG ATAAATCATT CAAGTTTCTG 
             GATTCATAAT AACCGAACGA ATCGCATGCG ATGAATCATT CAAGTTTCTG 
             GATTCATAAT AACCGAACGA ATCGCATGCG ATATACCATA TCACTTTCTG 
             GAATCGCAAT GACAAAATGA ATTACATGTA ATAATTCATG CCAGTTTCTG 
             GATACATAGT GCTTGCATGA ATTGCATGCT ATGCAGCTTT TAAGTTTCTG 
             GATTCATAAT AACTGATCGA ATCG-ACACG ATGAATCATT CAAGTTTCTG 
             GATTCATAAT AACTGATCGA ATCGCAGGCG ATGAATCATT CAAGTTTCTG 
             GATTCATAAT AACTTAGCGA ATCGC-TGCG ATAGATCATT CAAGTTTCTG 
             GATTCATAAT AAACGAACGA ATCGCATGCG ATGCATCTTG CAGGTTTCTG 
             GAATCACAAT AACTAATCGG AGCTCAGGAG CCAGATCATT CAAGTTTCTG 
             GATTCATAAT AACTGATCGA ATCGCATGCG ATGTATCATT CAAGTTTCTG 
             GATTCATAAC AACCGATCGA ATCGCATGCG ATAAATCATT CAAGTTTCTG 
             AAT-GATAAT AACCGATCGG ATCGCACGCG ATAGATCATT CAAGTTTCTG 
             GATTCATAGT AACCGAACGG RTCGCGTGCG ACGGATCATT CAAGTTTCTG 
             GATTCATAGT AACCGAACGG ATCGCGTGCG ACGGATCATT CAAGTTTCTG 
             GATTCATAGT AACCGAACGG ATCGCAGGCG ATGGATCATT CAAGTTTCTG 
             GATTCATAGT AACCGAACAG ATCGCATGCG ATAGATCATT CAAGTTTCTG 
             GATTCATAAT AAATATGCGA ATCGTACGCG ATGTATCATT CAAGTTTCTG 
             GATTCATAAT AAACTTGCGA ATCGCTTGCG ATGTATCATT CAAGTTTCTG 
             GATTCATAAT AAATTAGCGA ATCGCATGCG ATGTATCATT CAAGTTTCTG 
             GATTCATAAT AAACTTGCGA ATCG---GCG ATGTTCCATT CAAGTTTCTG 
             GAATTATAAC AAAGAAGTAA CACGTAAAGT GTGTATCAAT CGAGTTTCTG 
             GAATTATAAC AAAGAAGCAA CACATAAAGT GTGTATCAAT CGAGTTTCTG 

             CCCTATCAGC TATTGACGGT AGTGTAGTGG ACTACCGTGG CCGTAACGGG 
             CCCTATCAGC TTTGGATGGT AGGGTATTGG CCTACCATGG CTTTAACGGG 
             CCCTATCAGC TTTGGATGGT AGGGTATTGG CCTACCATGG CATTAACGGG 
             CCCTATCAGC TTTGGATGGT AGGATATGGG CCTACCATGG CATTAACGGG 
             CCCTATCAGC TTTGGATGGT AGGGTATTGG CCTACCATGG CTTTAACGGG 
             ACCTATCAGC TTTAGACGGT AGGGTATTGG CCTACCGTGG CTATGACGGG 
             ACCTATCAGC TTTAGACGGT AGGGTATTGG CCTACCGTGG CTATGACGGG 
             ACCTATCAGC TTTAGACGGT AGGGTATTGG CCTACCGTGG CAATGACGGG 
             ACCTATCAGC TTCTGACGGT AGGGTCTTGG CTTACCGTGG CAGTAACGGG 
             ACCTATCAGC TTTAGACGGT AGGGCCTTGG CCTACCGTGG CGGTGACGGG 
             ACCTATCAGC TTTCGACGGT AGGGTATTGG CCTACCGTGG CAATGACGGG 
             GCCTATCAGC TTTCGACGGT AGGGTATTGG CCTACAGTGG CTACGACGGG 
             ACCTATCAGC TT-CGACGGT AGGGTATTGG CCTACCGTGG CATTGACGGG 
             ACCTATCAGC TT-CGACGGT AGGGTATTGG CCTACCGTGG CATTGACGGG 
             CCCTATCAGC TTTCGTCGGT AACGTAGTGG TTTACCGTGG CAGTGACGGG 
             CCCTATCAGC TTTCGTTGGT AACGTAGTGG GTTACCAAGG CAGTGACGGG 
             CCCTATCAGC TTTCGTCGGT AACGTAGTGG TTTACCGTGG CAGTGACGGG 
             ACCTATCAGC TCCCGTCGGT AGGGTATTGG CCTACCGAGG CTGTGACGGG 
             ACCTATCAGC TCCCATTAGT AAGGTATTGG CTTACTCAGG CTGTGACGGG 
             ACCTATCAGC TCCCGTCGGT AAGGTATTGG CTTACCGAGG CTGTGACGGG 
             ACCTATCAGC T-TTGTCGGT AAGGTATTGG CTTACCGAGG CGATTACGGG 
             ACCTATCAGC T-TCGTCGGT AAGGTATTGG CTTACCGAGG CGATTACGGG 
             ACCTATCAGC T-TGGTTGGT AAGGTATTGG CTTACCAAGG CTATTACAGG 
             ACCTATCAGC TCCCGTCGGT AGGGTATTGG CCTACCGAGG CTGTGACGGG 
             ACCTATCAGC TCCCGTCGGT AGGGTATAGG CCTACTGAGG CAGTGACGGG 
             ACCTATCAGC TCCCGTCGGT AGGGTATTGG CCTACCGAGG CTGTGACGGG 
             CCCTATCAGC TTTCGTCGGT AACGTAGTGG TTTACCGTGG CAGTGACGGG 
             ACCTATCAGG TTCCGACGGT AGGGTATTGG CTTACCGTGC CTATGACGGG 
             ACCTATCAGG TTCCGACGGT TGGGTATTGG CCAACCGTGC CTATAACGGG 
             ACCTATCAGG TTCCGACGGT AGGGTATTGG CCTACCGTGC CGATAACGGG 
             ACCTATCAGG TTCCGACGGT TGGGTATTGG CCAACCGTGC CTATAACGGG 
             ACCCATCAGG TGACGACGGT TGGGTATTGG CCAACCGTGC CTATAACGGG 
             ACCTATCAGG TTCCGACGGT AGGGTATTGG CTTACCGTGC CGATAACGGG 
             ACCCATCAGG TTCCGACGGT AAGGTATTGG CTTACCGTGC CGATAACGGG 
             ACCCATCAGG TTCCGACGGT AAGGTATTGG CTTACCGTGC CTATAACGGG 
             ACCCATCAGG TTCCGACGGT AAGGTATTGG CTTACCGTGC CTATAACGGG 
             ACCCATCAGG TTCCGACGGT AAGGTATTGG CTTACCGTGC CGATAACGGG 
             ACCCATCAGG TTCCGACGGT AAGGTATTGG CTTACCGTGC CGATAACGGG 
             ACCCATCAGG TTTCGACGGT AAGGTATTGG CTTACCGTGC CGATAACGGG 
             ACCCATCAGG TTTCGACGGT AGGGTATTGG CCTACCGTGC CTATAACGGG 
             ACCCATCAGG TTCCGACGGT AAGGTATTGG CTTACCGTGC CGATAACGGG 
             CCCTATCAGT TGTGGACGGT AAGGTATTGG CTTACCGTGG CAGTTACGGG 
             CCCTATCAGT TGTGGACGGT AAGGTATTGG CTTACCGTGG CAGTTACGGG 
             CCCTATCAGT TGCGGACGGT AAGGTCTTGG CTTACCGTGG CGTTTACGGG 
             ACCTATCAGC T--TGACGTT AGGGTATTGG CCTAACGTGG CATTAACGGG 
             ACCTATCAGC TCTCGATGGT GAGGTATTGG CTAACCATGG CGATGACGGG 
             ACCTATCAGC TTTCGACGGT AGGATATTGG CCTACCGTGG CTATGACGGG 
             NNNNNNNNNN NNNNNNNNNN NNNNNNNNNN NNNNNNNNNN NNNNNNNNNN 
             ACCTATCAGC TTTCGACGGT CGGGTATTGG CCCACCGTGG CTTTGACGGG 
             ACCTATCAGC TTTCGACGGT CGGGTATTGG CCCACCGTGG CTTTGACGGG 
             ACCTATCAGC TTTCGACGGT CGGGTATTGG CCCACCGTGG CTTTGACGGG 
             ACCTATCAGC TTTCGACGGT CGGGTATTGG CCCACCGTGG CTTTGACGGG 
             ACCTATCAGG TTTCGACGGT CGGATAGTGG CCCACCGTGA CTCT-ACGGG 
             ACCTATCAGC TCTCGACGGT CGGGTAGTGG CCCACCGTGG CTGTTACGGG 
             ACCTATCAGC TCTCGACGGT CGGGTATTGG CCCACCGTGG CGTTAACGGG 
             ACCTATCAGC TCTCGACGGT CGGGTAGTGG CCCACCGTGG CTTTGACGGG 
             ACCTATCAGC TCTCGACGGT CGGGTAGTGG CCCACCGTGG CTTTGACGGG 
             ACCTATCAGC TTTCGACGGT AGGGTATTGG CCTACCGTGG CTTTGACGGG 
             ACCTATCAGC TTTAGACGGT AGATTATTGG CCTACCGTGG CATTGACGGG 
             TCCTATCAGC TGTAGACGGT AGGGTATTGG CCTACCGTGG CTATGACGGG 
             ACTTATCAGC T--AGACGGT AGGGTATTGG CCTACCGTGG CTATGACGAG 
             ACCTATCAGC TGTCGACGGT AGGGTATTGG CCTACCGTGG CTATGACGGG 
             ACCTATCAGC TTTCGACGGT AGGGTATTGG CCTACCGTGG CATTGACGGG 
             ACCTATCAGC TGTGGACGGT GGGGTAGTGG CCTACCGTGG CAATGACGGG 
             ACCTATCAAC TTTCGACGGT AGGGTATTGG CCTACCGTGG CTTTGACGGG 
             ACCTATCAGC T--AGACGAT AGGGTATTGA CCTATCGTGG CATTGACGGG 
             ACTTATCAGC T--AGATGGT AGGGTATTGT CCTATCGTGG CTTTGACGAG 
             ACCTATCAGC TTTCGACGGT AGGGTATTGG CCTACCGTGG CGATGACGGG 
             ACCTATCAGC TTTAGACGGT AGGGTATTGG CCTACCGTGG CTATGACGGG 
             NNNNNNNNNN NNNNNNNNNN NNNNNNNNNN NNNNNNNNNN NNNNNNNNNN 
             ATCTATCAGC TGTGGACGGT TGTGTATTGG ACAACCGTGG CTTTGACGGA 
             TTCTATCAGC TGTGGACGGT TATGTATTGG ATAACCGTGG CTTTGACGGA 
             ATCTATCAGC TGTAGACGGT TGTGTATTGG ACAACCGTGG CTTTGACGGA 
             ATCTATCAGC TACTGACGGT TGTGTATTGG ACTACCGTGG CTTTTACAGA 
             CCCCATCAGC TTTCGATGGT AGTGTATTGG ACTACCATGG CGTTCACGGG 
             CCCTATCAGC TTTCGATGGT AGTGTATTGG ACTACCATGG CAGTCACGGG 
             CCCTATCAGC TTTCGATGGT AGTGTATTGG ACTACCATGG CAATGACGGG 
             ACCTATCAGC TATGGACGGT AGGGTATTGG CCTACCGTGG CGTTGACGGG 
             ACCTATCAGC TTTTGATGGT AAGGTATTGG CTTACCATGG CATTGACGGG 
             ACCTATCAGC TCTAGATGGT AAGATAGAGG CTTACCATGG CAATGACGGG 
             ACCTATCAGC TCTCGATGGT AAGATAGAGG CTTACCATGG CATTGACGGG 
             ACCTATCAGC TTTCGACGGT AGGGTATTGG CCTACCGTGG CATTGACGGG 
             ACCTATCAGC TTCCGACGGT AGGGTATTGG CCTACCGTGG CTTTGACGGG 
             ACCTATCAGC TTCCGACGGT AGGGTATTGG CCTACCGTGG CATTGACGGG 
             ACCTATCAGC TTCCGACGGT AGGGTATTGG CCTACCGTGG CTTTGACGGG 
             ACCTATCAGC TTCCGACGGT AGGGTATTGG CCTACCGTGG CATTGACGGG 
             ACCTATCAGC TTTCGACGGT AGGGTATTGG CCTACCGTGG CATTGACGGG 
             ACCTATCAGC TTTCGACGGT AGGGTATTGG CCTACCGTGG CATTGACGGG 
             ACCTATCAGC TTCCGACGGT AGGGTATTGG CCTACCGTTG CTTTGACGGG 
             ACCTATCAGC TTTCGACGGT AGGGTATTGG CCTACCGTGG CATTGACGGG 
             ACCTATCAGC TTCCGACGGT AGGGTATTGG CCTACCGTGG CTTTGACGGG 
             ACCTATCAGC TTCCGACGGT AGGGTATTGG CCTACCGTGG CAATGACGGG 
             ACCTATCAGC TTCCGACGGT AGGGTATTGG CCTACCGTGG CAATGACGGG 
             ACCTATCAGC TATCGTCGGT AGGGTCTTGG CCTACCGAGG CAATGACGGG 
             ACCTATCAGC TTTCGACGGT AAGGTATTGG CTTACCGTGG CAATGACAGG 
             ACCTATCAGC TTCGGATGGT AGGGTATTGG CCTACTATGG CAATGACGGG 
             CCCTATCAGC TTCCGACGGT AGGGTATTGG CCTACCGTGG CAGTGACGGG 
             CCCTATCAGC TTCCGACGGT AGGGTATTGG CCTACCGTGG CAGTGACGGG 
             CCCTATCAGC TTCCGACGGT AGGGTATTGG CCTACCGTGG CAGTGACGGG 
             ACCTATCAGC TTCCGACGGT ACGGTATTGG CCTACCGTGG CAATGACGGG 
             ACCTATCAGG TTTCGACGGT AAGGTATTGG CTTACCGTGC CTATGACGGG 
             ACCTATCAGC TTCCGACGGT AGGGTATTGG CCTACCGTGG CAATGACGGG 
             ACCTATCAGC TTCCGACGGT AGGGTATTGG CCTACCGTGG CAATGACGGG 
             ACCTATCAGC TCTCGTCGGT AGGGTATTGG CCTACCGAGG CGATGACGGG 
             ACCTATCAGC TTTCGACGGT ACTGTATTGG ACTACCGTGG CAGTGACGGG 
             ACCTATCAGC TTTCGACGGT ACTGTATTGG ACTACCGTGG CAGTGACGGG 
             ACCTATCAGC TTTCGACGGT AGGGTATTGG CCTACCGTGG CAGTGACGGG 
             ACCTATCAGC TTTCGACGGT AGGGTATTGG CCTACCGTGG CAGTGACGGG 
             ACCTATCAGC TTTGGACGGT AGGGTATTGG CCTACCGGGG CAACGACGGG 
             ACCTATCAGC TTTGGACGGT AGGGTATTGG CCTACCGGGG CAACGACGGG 
             ACCTATCAGC TTTGGACGGT AGGGTATTGG CCTACCGGGG CGACGACGGG 
             CCCCATCAGC TT--GACGGT AGGGTATTGG CCTACCGAGG CAGCAACGGG 
             ACCTATCAGC TTTTGATGTT AGGGTATTGG CCTAACATGG CTATGACGGG 
             ACCTATCAGC TTTTGATGTT AGGGTATTGA CCTAACATGG CTTTGACGGG 

             TGACGGAGAA TTAGGGTTCG ATTCCGGAGA GGGAGCCTGA GAAACGGCTA 
             TAACGGAGAA TTAGGGTTCG ATTCCGGAGA GGGAGCCTGA GAAATGGCTA 
             TAACGGAGAA TTGGGGTTCG ATTCCGGAGA GGGAGCCTGA GAGACGGCTA 
             TAACGGGGAA TTAGGGTTTG ATTCCGGAGA GGGAGCCTTA GAAACGGCTA 
             TAACGGGAAA TTAGGGTTTG ATTCCGGAGA GGGAGCCTGA GAGACGGCTA 
             TAACGGGGAA TTAGGGTTCG ATTCCGGAGA GGGAGCCTGA GAAACGGCTA 
             TAACGGGGAA TTAGGGTTCG ATTCCGGAGA GGGAGCCTGA GAAACGGCTA 
             TAACGGGGAA TTAGGGTTCG ATTCCGGAGA GGGAGCCTGA GAAACGGCTA 
             TGACGGGGGA TTAGGGTTCG ATTCCGGAGA GGGAGCCTTA GAGATGGCTA 
             TGACGGGGGA TTAGGGTTTG ATTCCGGAGA GGGAGCCTTA GAGACGGCTA 
             TAACGGGGAA TTAGGGTTCG ATTCCGGAGA GGGAGCCTGA GAAACGGCTA 
             TAACGGGGAA TTAGGGTTCG ATTCCGGAGA GGGAGCCTGA GAGACGGCTA 
             TAACGGGGAA TTAGGGTTCG ATTCCGGAGA GGGAGCCTGA GAAACGGCTA 
             TAACGGGGAA TTAGGGTTCG ATTCCGGAGA GGGAGCCTGA GAAACGGCTA 
             TAACGGGGAA TTAGGGTTTG ACTCCGGAGA GGGAGCCTGA GAAATGGCTA 
             TAACGGGGAA TTAGGGTTTG ACTCCGGAGA GGGAGCCTGA GAAACGGCTA 
             TAACGGGGAA TTAGGGTTTG ACTCCGGAGA GGGAGCCTGA GAAATGGCTA 
             TAACGGGGAA TTAGGGTTCG ATTCCGGAGA GGGAGCCTGA GAGACGGCTA 
             TAACGGGGAA TTGGGGTTCG ATTCCGGAGA GGGAGCCTTA GAAATAGCTA 
             TAACGGGGAA TTGGGGTTCG ATTCCGGAGA GGGAGCCTGA GAAACGGCTA 
             TAACGGAGAA TTGGGGTTCG ATTCCGGAGA GGGAGCCTGA GAAACGGCTA 
             TAACGGAGAA TTGGGGTTCG ATTCCGGAGA GGGAGCCTGA GAAACGGCTA 
             TGACGGGGAA TTAGGGTTTG ATTCCGGAGA GGGAGCCTGA GAGACGGCTA 
             TAACGGGGAA TTAGGGTTCG ATTCCGGAGA GGGAGCCTGA GAAACGGCTA 
             TAACGGGGAA TTAGGGTTCG ATTCCGGAGA GGGAGCCTGA GAAACGGCTA 
             TAACGGGGAA TTAGGGTTCG ATTCCGGAGA GGGAGCCTGA GAGACGGCTA 
             TAACGGGGAA TTAGGGTTTG ACTCCGGAGA GGGAGCCTGA GAAACGGCTA 
             TAACGGGGGA TGAGGGTTCG ATCCCGGAGA GGGAGCTTGA GAGATAGCTA 
             TAACGGGGGA TTAGGGTTTG ATCCCGGAGA GGGAGCTTGA GAGATAGCTA 
             TAACGGGGGA TTAGGGTTTG ATTCCGGAGA GGGAGCTTGA GAGATAGCTA 
             TAACGGGGGA TTAGGGTTTG ATTTCGGAGA GGGAGCATGA GAGATGGCTA 
             TAACGGGGGA TTAGGGTTTG ATTCCGGAGA GGGAGCATGA GAGATGGCTA 
             TAACGGGGAA TTAGGGTTTG ATTCCGGAGA GGGAGCTTGA GAGATGGCTA 
             TAACGGGGGA TTAGGGTTCG ATCCCGGAGA GGGAGCTTGA GAAATGGCTA 
             TAACGGGGGA TTAGGGTTCG ATCCCGGAGA GGGAGCTTGA GAAATGGCTA 
             TAACGGGGGA TTAGGGTTCG ATCCCGGAGA GGGAGCTTGA GAAATGGCTA 
             TAACGGGGGA TTAGGGTTCG ATCCCGGAGA GGGAGCTTGA GAGATAGCTA 
             TAACGGGGGA TTAGGGTTCG ATCCCGGAGA GGGAGCTTGA GAAATGGCTA 
             TAACGGGGGA TTAGGGTTCG ATCCCGGAGA GGGAGCTTGA GATATGGCTA 
             TAACGGGGGA TTAGGGTTCG ATCCCGGAGA GGGAGCTTGA GAGATGGCTA 
             TAACGGGGGA TTAGGGTTCG ATCCCGGAGA GGGAGCTTGA GATATAGCTA 
             TGACGGGGAA TTTGGGTTCG ATTCCGGAGA GGGAGCCTGA AAAACGGCTA 
             TGATGGGGAA TTTGGGTTCG ATTCCGGAGA GGGAGCCTGA AAAACGGCTA 
             TAACGGAGAA TTTGGGTTCG ATTCCGGAGA GGGAGCCTGA AAAACGGCTA 
             TAACGGGGAA TTTGGGTTTG ATTCCGGAGA GGGAGCCTGA GAAACGGCTA 
             TGACGGGGAA TTGGGGTTTG ATTCCGGAGA GGGCGCCTGA GAAATGGCGA 
             TAACGGGGAA TTAGGGTTTG ATTCCGGAGA GGGAGCCTGA GAAATGGCTA 
             NNNNNNNNNN NNNNNNNNNN NNNNNNNNNN NNNNNNNNNN NNNNNNNNNN 
             TAACGGGGAA TTAGGGTTCG ATTCCGGAGA GGGAGCCTGA GAAACGGCTA 
             TAACGGGGAA TTAGGGTTCG ATTCCGGAGA GGGAGCCTGA GAAACGGCTA 
             TGACGGGGAA TTAGGGTTCG ATTCCGGAGA GGGAGCCTGA GAAACGGCTA 
             TAACGGGGAA TTAGGGTTCG ATTCCGGAGA GGGAGCCTGA GAAACGGCTA 
             TAACGGGGAA TTAGGGTTCG ATTCCGGAGA GGGAGCCTTA GAAACGGCTA 
             TAACGGGGAA TTGGGGTTCG ATTCCGGAGA GGGAGCCTGA GAAACGGCTA 
             TGACGGGGAA TTGGGGTTCG ATTCCGGAGA GGGAGCCTGA GAGATGGCTA 
             TAACGGGGAA TTGGGGTTCG ATTCCGGAGA GGGAGCCTGA GAAACGGCTA 
             TAACGGGGAA TTGGGGTTCG ATTCCGGAGA GGGAGCCTGC GAAATGGCTA 
             TAACGGGGAA TTAGGGTTCG ATTCCGGAGA GGGAGCCTGA GAAACGGCTA 
             TGACGGGGAA TTGGGGTTCG ATTCCGGAGA GGGAGCCTAA GAAACGGCTA 
             TAACGGGGAA TTAGGGTTCG ATTCCGGAGA GGGAGCCTGA GAGACCGCTA 
             TAACGGGGAA TTAGGGTTTG ATTCCGGAGA GGGAGCCTGA GAAATGGCTA 
             TAACGGGGAA TTAGGGTTTG ATTCCGGAGA GGGAGCCTGA GAGACGGCTA 
             TAACGGGGAA TTAGGGTTTG ATTCCGGAGA GGGAGCCTGA GAAACGGCTA 
             TAACGGGGAA TTAGGGTTTG ATTCCGGAGA GGGAGCCTGA GAAACGGCTA 
             TAACGGGGAA TTAGGGTTTG ATTCCGGAGA GGGAGCCTGA GAAATGGCTA 
             TAACGGGGAA TTAGGGTTTG ATTCCGGAGA GGGAGCCTGA GAAACAGCTA 
             TAGCGGGGAA TTAGGGTTTG ATTCCGGAGA GGGAGCCTGA GAAACAGCTA 
             TAACGGGGAA TTAGGGTTTG ATTCCGGAGA GGGAGCCTGA GTAACGGCTA 
             TAACGGGGAA TTAGGGTTTG ATTCCGGAGA GGGAGCCTGA GAAACGGCTA 
             NNNNNNNNNN NNNNNNNNNN NNNNNNNNNN NNNNNNNNNN NNNNNNNNNN 
             TAACGGGGAA TTAGGGTTCG GTTCCGGAGA GAACGCATGA GAATCGGCGT 
             TAACGGGGAA TTAGGGTTTG ATTCCGGAGA GAAAGCCTGA GAAACGGCTT 
             TAACGGGGAA TTAGGGTTCG ATTCCGGAGA GAAAGCATGA GAAACGGCTT 
             TAACGAGGAA TTCGGGTTTG ATTTCGGAGA GAACGCCTGA GATATAGCGT 
             TAACGGAGGA TTAGGGTTCG ATTCCGGAGA GGGAGCCTGA GAAACGGCTA 
             TAACGGAGAA TTAGGGTTCG ATTCCGGAGA GGGAGCCTGA GAAACGGCTA 
             TGACGGAGAA TTAGGGTTCG ATTCCGGAGA GGGAGCCTGA GAAACGGCTA 
             TAACGGGGAA TTAGGGTTCG ATTCCGGAGA GGGAGCCTGA GAAACGGCTA 
             TAACGGAGAA TTAGGGTTCG ATTCCGGAGA GGGAGCCTGA GAAACGGCTA 
             TAACGGGGAA TTAGGGTTCG ACTCCGGAGA GGGAGCCTGA GAAACGGCTA 
             TAACGGGGAA TTAGGGTTCG ACTCCGGAGA GGGAGCCTGA GAAACGGCTA 
             TAACGGAGAA TTAGGGTTTG ATTCCGGAGA GGGAGCCTGA GAAACGGCTA 
             TAACGGAGAA TTAGGGTTTG ATTCCGGAGA GGGAGCCTGA GAAACGGCTA 
             TAACGGGGAA TTAGGGTTCG ATTCCGGAGA GGGAGCCTGA GAAACGGCTA 
             TAACGGAGAA TTAGGGTTCG ATTCCGGAGA GGGAGCCTGA GAAACGGCTA 
             TAACGGAGAA TTAGGGTTCG ATTCCGGAGA GGGAGCCTGA GAAACGGCTA 
             TAACGGAGAA TTAGGGTTCG ATTCCGGAGA GGGAGCCCGA GAAACGGCTA 
             TAACGGAGAA TTAGGGTTTG ATTCCGGAGA GGGAGCCTGA GAAACGGCTA 
             TAACGGAGAA TTAGGGTTCG ATTCCGGAGA GGGAGCCTGA GAAACGGCTA 
             TAACGGAGAA TTAGGGTTCG ATTCCGGAGA GGGAGCCCGA GAAACGGCTA 
             TAACGGAGAA TTAGGGTTCG ATTCCGGAGA GGGAGCCCGA GAAACGGCTA 
             TAACGGAGAA TTAGGGTTCG ATTCCGGAGA GGGAGCCTGA GAAACGGCTA 
             TAACGGAGAA TTAGGGTTCG ATTCCGGAGA GGGAGCCTGA GAAACGGCTA 
             TAACGGAGAA TTAGGGTTCG ATTCCGGAGA GGGAGCCTGA GAAACGGCTA 
             TGACGGAGGA TTAGGGTTTG ATTCCGGAGA GGGAGCTTGA GAAATGGCTA 
             TAACGGAGAA TTAGGGTTCG ATTCCGGAGA GGGAGCCTGA GAAATGGCTA 
             TAACGGAGAA TTAGGGTTCG ATTCCGGAGA GGGAGCCTGA GAAACGGCTA 
             TAACGGAGAA TTAGGGTTCG ATTCCGGAGA GGGAGCCTGA GAAACGGCTA 
             TAACGGGGAA TTAGGGTTCG ATTCCGGAGA GGGAGCCTGA GAAACGGCTA 
             TAACGGGGAA TTAGGGTTCG ATTCCGGAGA GGGAGCCTGA GAAACGGCTA 
             TAACGGGGAA TTAGGGTTCG ATTCCGGAGA GGGAGCCTGA GAGACGGCTA 
             TAACGGGGAA TTAGGGTTCG ATTCCGGAGA GGGAGCCTGA GAAACGGCTA 
             TAACGGGGAA TTAGGGTTCG ATTCCGGAGA GGGAGCCTGA GAAACGGCTA 
             TAACGGGGAA TTAGGGTTCG ATTCCGGAGA GGGAGCCTGA GAAACGGCTA 
             TAACGGGGAA TTAGGGTTCG ATTCCGGAGA GGGAGCCTGA GAAACGGCTA 
             TAACGGGGAA TTAGGGTTCG ATTCCGGAGA GGGAGCCTGA GAAACGGCTA 
             TAACGGGGAA TTAGGGTTCG ATTCCGGAGA GGGAGCCTGG GAAACGGCTA 
             TAACGGGGAA TTAGGGTTCG ATTCCGGAGA GGGAGCCTGA GAAACGGCTA 
             TAACGGGGAA TTAGGGTTCG ATTCCGGAGA GGGAGCCTGA GAAACGGCTA 
             TAACGGGGAA TTAGGGTTCG ATTCCGGAGA GGGAGCCTGA GAAACGGCTA 
             TGACGGGGAA TTGGGGTTCG ATTCCGGAGA GGGAGCCTGA GAAACGGCTA 
             TAACGGGGAA TTAGGGTTCG ATTCCGGAGA GGGAGCCTGA GAAACGGCTA 
             TAACGGGGAA TTAGAGTTCG ATTCCGGAGA GGGAGCCTGA GAAATAGCTA 
             TAACGGGGAA TTAGAGTTCG ATTCCGGAGA GGGAGCCTGA GAAATAGCTA 

             CCACATCCAA GGAAGGCAGC AGGCGCGCAA ATTACCCAAT CCCGACACGG 
             CCACATCCAA GGAAGGCAGC AGGCGCGTAA ATTACCCAAT CCTGACACAG 
             CCACATCCAA GGAAGGCAGC AGGCGCGTAA ATTACCCAAT CCTGACACAG 
             CCACATCCAA GGAAGGCAGC AGGCGCGTAA ATTACCCAAT CCTGACACAG 
             CCACATCCAA GGAAGGCAGC AGGCGCGTAA ATTACCCAAT CCTGACACAG 
             CCACATCTAA GGAAGGCAGC AGGCGCGCAA ATTACCCAAT CCTGACACAG 
             CCACATCTAA GGAAGGCAGC AGGCGCGCAA ATTACCCAAT CCTGACACAG 
             CCACATCTAA GGAAGGCAGC AGGCGCGCAA ATTACCCAAT CCTAATACAG 
             CCACATCTAA GGATGGCAGC AGGCGCGCAA ATTACCCAAT CCTGAGTTAG 
             CCACCTCTAA GGAAGGCAGC AGGCGCGCAA ATTACCCAAT CCTAACACTG 
             CCACATCTAA GGATGGCAGC AGGCGCGCAA ATTACCCAAT CCTGACTCAG 
             CCACATCTAA GGATAGCAGC AGGCGCGCAA ATTACCCAAT CCTGACACAG 
             CCACATCTAA GGATGGCAGC AGGCGCGCAA ATTACCCAAT CCTGACACAG 
             CCACATCTAA GGATGGCAGC AGGCGCGCAA ATTACCCAAT CCTGACACAG 
             CCACATCTAT GGAAGGCAGC AGGCGCGCGA ATTACCCAAT CCTATACTAG 
             CCACATCTAT GGACGGCAGC AGGCGCGCGA ATTACCCAAT CCTATACTAG 
             CCACATCTAA GGATGGCAGC AGGCGCGCGA ATTACCCAAT CCTATACTAG 
             CCACATCTAA GGATGGCAGC AGGCGCGCAA ATTACCCAAT CCCGACACGG 
             CCACATCTAA GGATGGCAGC AGGCGCGCAA ATTACCCAAT CCCGACTCGG 
             CCACATCTAA GGATGGCAGC AGGCGCGCAA ATTACCCAAT CCCGATACGG 
             CCACATCTAA GGGTGGCAGC AGGCGCGCAA ATTACTCAAT CCCGACACGG 
             CCACATCTAA GGGTGGCAGC AGGCGCGCAA ATTACTCAAT CCCGACACGG 
             CCACATCTAA GGGTGGCAGC AGGCGCGCAA ATTACTCAGT CCCGACACGG 
             CCACATCTAA GGATGGCAGC AGGCGCGCAA ATTACCCAAT CCCGACACGG 
             CCACATCTAA GGATGGCAGC AGGCGCGCAA ATTACCCAAT CCCGACATGG 
             CCACATCTAA GGATGGCAGC AGGCGCGCAA ATTACCCAAT CCCGATACGG 
             CCACATCTAT GGAAGGCAGC AGGCGCGCAA ATTACCCAAT CCTATACTAG 
             CCACATCTAA GGAAGGCAGC AGGCGCGCAA ATTACCTATC CCTGACACAG 
             CCACATCTAA GGAAGGCAGC AGGCGCGCAA ATTACCAATC CTTGAAACGA 
             CCACATCTAA GGAAGGCAGC AGGCGCGCAA ATTACCAATC CCCGACACGG 
             CCACATCTAA GGAAGGCAGC AGGCGCGCAA ATTACCTATC CCTGACTCAG 
             CCACATCTAA GGAAGGCAGC AGGCGCGCAA ATTACCAATC CCTGACTCAG 
             CCACATCTAA GGATGGCAGC AGGCGCGTAA ATTACCGATC CCTGACACAG 
             CCACATCTAA GGAAGGCAGC AGGCGCGCAA ATTACCGATC CCTAACACAG 
             CCACATCTAA GGAAGGCAGC AGGCGCGCAA ATTACCTATC CCTGACTCGG 
             CCACATCTAA GGAAGGCAGC AGGCGCGCAA ATTACCTATC CCTGACTCAG 
             CCACATCTAA GGAAGGCAGC AGGCGCGCAA ATTACCTATC CCTGACTCAG 
             CCACATCTAA GGAAGGCAGC AGGCGCGCAA ATTACCGATC CCTGACACAG 
             CCACATCTAA GGAAGGCAGC AGGCGCGCAA ATTACCTATC CTTGACACAA 
             CCACATCTAA GGAAGGCAGC AGGCGCGCAA ATTACCTATC CTTGACTCAA 
             CCACATCTAA GGAAGGCAGC AGGCGCGCAA ATTACCGATC CTTGACACAA 
             CCACGTCTAA GGATGGCAGC AGGCGCGCAA ATTACCCAAT CTTAATGGAT 
             CCACGTCTAA GGATGGCAGC AGGCGCGCAA ATTACCCAAT CTTAATGGAT 
             CCACATCTAA GGATGGCAGC AGGCGCGCAA ATTACCCAAT CTTAACAGAG 
             CCACATCTAC GGATAGCAGC AGGCGCGTAA ATTACCCAAT CCTGACAAAG 
             CCACGTCTAA GGATGGCAGC AGGCGCGCAA ATTACCCAAT CCTGACACAG 
             CCACGTCTAA GGATGGCAGC AGGCGCGCAA ATTACCCAAT CCTAACTCAG 
             NNNNNNNNNN NNNNNNNNNN NNNNNNNNNN NNNNNNNNNN NNNNNNNNNN 
             CCACGTCTAA GGATGGCAGC AGGCGCGTAA ATTACCCAAT TCTGACATAG 
             CCACGTCTAA GGATGGCAGC AGGCGCGTAA ATTACCCAAT TCTGACATAG 
             CCACGTCTAA GGATGGCAGC AGGCGCGTAA ATTACCCAAT TCTGACATAG 
             CCACGTCTAA GGATGGCAGC AGGCGCGTAA ATTACCCAAT TCTGACATAG 
             CCACGTCTAA GGATGGCAGC AGGCGCGTAA ATTACCCAAT CCCGACATGG 
             CCACGTCTAA GGATGGCAGC AGGCGCGTAA ATTACCCAAT CCCGACATGG 
             CCACGTCTAA GGATGGCAGC AGGCGCGCAA ATTACCCAAT CCAGATTCTG 
             CCACGTCTAA GGAGGGCAGC AGGCGCGCAA ATTACCCAAT CCCGACACGG 
             CCACGTCTAA GGATGGCAGC AGGCGCGTAA ATTACCCAAT CCTGGCACGG 
             CCACATCTAA GGAAGGCAGC AGGCGCGCAA ATTACCCAAT CCTGACACAG 
             CCACATCTAA GGAAGGCAGC AGGCGCGCAA ATTACCCAAT ACTGACTCAG 
             CCAATCTTAC GAGATGCAGC AGGCGCGCAA ATTACCCACT CAAGACTTTT 
             CCACTTCCAC GGAAGGCAGC AGGCGCGCAA ATTGTCCAAT CCCAATCCGG 
             CCACATCTAA GGAAGGCAGC AGGCGCGCAA ATTACCCAAT CGAGACACTC 
             CCACATCTAA GGAAGGCAGC AGGCGCGCAA ATTACCCAAT ACGAACAACG 
             CCACATCTAA GGAAGGCAGC AGGCGCGTAA ATTACCCAAT CCTGACACAG 
             CCACATCTAA GGAAGGCAGC AGGCGCGCAA ATTACCCAAT ACGAACAGCG 
             CCACTTCCAC GGAAGGCAGC AGGCGCGCAA ATTGTCCAAT CCCAAAACGG 
             CCACTTCCAC GGAAGGCAGC AGGCGCGCAA ATTGTCCAAT CCCTATATGG 
             CCACATCTAA GGATGGCAGC AGGCGCGCAA ATTACCCAAT CCTGACACAG 
             CCACATCTAA GGAAGGCAGC AGGCGCGCAA ATTACCCAAT CCTGACATAG 
             NNNNNNNNNN NNNNNNNNNN NNNNNNNNNN NNNNNNNNNN NNNNNNNNNN 
             TCACAGCTAA GGTTGGCAGC AGGAGCGAAA ACTTTTCAAT AGGCATCGCC 
             TCACGGCTAA GGTCGGCAGC AGGAGCGAAA ACTTTTCAAT GAGCATTGCT 
             TCACAGCTAA GGTTGGCAGC AGGAGCGAAA ACTTTTCAAT AGGCAATGCC 
             TTACAGCTAA GGTTGGCAGC AGGAGCGAAA ACTTTTCTAT GAGCGATGCT 
             CCACATCTAA GGAAGGCAGC AGGCGCGTAA ATTACCCAAT CCTGACTCAG 
             CCACATCTAA GGAAGGCAGC AGGCGCGTAA ATTACCCAAT CCCGATTCGG 
             CCACATCTAA GGAAGGCAGC AGGCGCGCAA ATTACCCAAT CCTAATTCAG 
             CCACATCTAA GGAAGGCAGC AGGCGCGCAA ATTACCCAAT CCTGATACAG 
             CCACTTCTAA GGAAGGCAGC AGGCGCGCAA ATTACCCAAT CCTGATACAG 
             CCACATCTAA GGAAGGCAGC AGGCGCGCAA ATTACCCAAT CCTGACACAG 
             CCACATCTAA GGAAGGCAGC AGGCGCGCAA ATTACCCAAT CCTGACATAG 
             CCACATCTAA GGAAGGCAGC AGGCGCGCAA ATTACCCAAT CCTGACACAG 
             CCACATCTAA GGAAGGCAGC AGGCGCGCAA ATTACCCAAT CCTGACACAG 
             CCACATCTAA GGAAGGCAGC AGGCGCGTAA ATTACCCAAT CCTGACACAG 
             CCACATCTAA GGAAGGCAGC AGGCGCGTAA ATTACCCAAT CCTGACACAG 
             CCACATCTAA GGAAGGCAGC AGGCGCGCAA ATTACCCAAT CCTGACACAG 
             CCACATCTAA GGAAGGCAGC AGGAGCGCAA ATTACCCAAT CCTGACACAG 
             CCACATCTAA GGAAGGCAGC AGGCGCGCAA ATTACCCAAT CCTGACACAG 
             CCACATCTAA GGAAGGCAGC AGGCGCGCAA ATTACCCAAT CCTGACACAG 
             CCACATCTAA GGAAGGCAGC AGGCGCGCAA ATTACCCAAT CCTGACACAG 
             CCACATCTAA GGAAGGCAGC AGGCGCGCAA ATTACCCAAT CCTGACATAG 
             CCACATCTAA GGAAGGCAGC AGGCGCGCAA ATTACCCAAT CCCGACACGG 
             CCACATCTAA GGAAGGCAGC AGGCGCGCAA ATTACCCAAT CCTGACACAG 
             CCACATCTAA GGAAGGCAGC AGGCGCGCAA ATTACCCAAT CCTGACACAG 
             CCACATCTAA GGAAGGCAGC AGGCGCGCAA ATTACCCAAT CCTGGCACAG 
             CCACATCTAA GGAAGGCAGC AGGCGCGCAA ATTACCCAAT CCTGACACAG 
             CCACATCTAA GGAAGGCAGC AGGCGCGCAA ATTACCCAAT CCTGACACAG 
             CCACATCTAA GGAAGGCAGC AGGCGCGCAA ATTACCCAAT CCTGACACAG 
             CCACTTCTAA GGAAGGCAGC AGGCGCGCAA ATTACCCAAT CCTAATTCAG 
             CCACATCTAA GGAAGGCAGC AGGCGCGCAA ATTACCCAAT CCTGACACAG 
             CCACATCTAA GGAAGGCAGC AGGCGCGCAA ATTACCCAAT CCTGACACAG 
             CCACATCTAA GGAAGGCAGC AGGCGCGCAA ATTACCCAAT CCTGACACAG 
             CCACATCTAA GGAAGGCAGC AGGCGCGCAA ATTACCCAAT CCTGACACAG 
             CCACATC-AA GGAAGGCAGC AGGCGCGCAA ATTACCCAAT CCTGACACAG 
             CCACATCTAA GGAAGGCAGC AGGCGCGCAA ATTACCCAAT CCTGATTCAG 
             CCACATCTAA GGAAGGCAGC AGGCGCGCAA ATTACCCAAT CCTGATTCAG 
             CCACATCTAA GGAAGGCAGC AGGCGCGCAA ATTACCCAAT GAAAACGCTT 
             CCACATCTAA GGAAGGCAGC AGGCGCGCAA ATTACCCAAT GAAAACGTTT 
             CCACATCTAA GGAAGGCAGC AGGCGCGCAA ATTACCCAAT CCTGACACAG 
             CCACATCTAA GGAAGGCAGC AGGCGCGCAA ATTACCCAAT CCTGACACAG 
             CCACATCTAA GGAAGGCAGC AGGCGCGCAA ATTACCCAAT CCTGACACAG 
             CCACATCTAA GGAAGGCAGC AGGCGCGCAA ATTACCCAAT CCTGACACAG 
             CCACATCTAA GGAAGGCAGC AGGCGCGTAA ATTACCCAAT TCTAAAGAAG 
             CCACATCTAA GGAAGGCAGC AGGCGCGTAA ATTACCCAAT TCTAAATAAG 

             GGAGGTAGTG ACAAGAAATA TCGTGACTGT GCCCTCAGAG TCTTCGAAAT 
             GGAGGTAGTG ACAATAAATA ACAATGCCGG GCTATTCTGG CAATTGGAAT 
             GGAGGTAGTG ACAATAAATA ACAATGCCGG GCTTTTCTGG CAATTGGAAT 
             GGAGGTAGTG ACAATAAATA ACAATGCTCT GGCTCTCGGG CAATTGGAAT 
             GGAGGTAGTG ACAATAAATA ACAATGCCGG GCCTTTCTGG CAATTGGAAT 
             GGAGGTAGTG ACAAGAAATA ACAATACAGG GCCTATCTTG TAATTGGAAT 
             GGAGGTAGTG ACAAGAAATA ACAATACAGG GCCTATCTTG TAATTGGAAT 
             GGAGGTAGTG ACAAGAAATA ACAATACAGG ACTTTTTTTG TAATTGGAAT 
             GGAGGTAGTG ACAAGAAATA ACAACTCAGG GCAAATCTTG TGATTGGAAT 
             GGAGGTAGTG ACAAGAAATA ACAACTCAGG GCATACTTTG TGATTGGAAT 
             GGAGGTAGTG ACAAGAAATA ACAACACAGG GCCTTTCTTG TGATTGGAAT 
             GGAGGTAGTG ACAAGAAATA ACAACACAGG GCAATCTTTG TGATTGGAAT 
             GGAGGTAGTG ACAAGAAATA ACAACGCAGG GCATATCTTG TGATTGGAAT 
             GGAGGTAGTG ACAAGAAATA ACAACACAGG GCATCTCTTG TGATTGGAAT 
             GGAGGTAGTG ACAAGAAATA ACATCATAGA TATATATCTA TGATTGGAAT 
             GGAGGTAGTG ACAAGAAATA ACAACATAGA TTTTTATTTA TGATTGGAAT 
             GGAGGTAGCG ACAAGAAATA ACAACATAGG TATTTATTTA TGATTGGAAT 
             GGAGGTAGTG ACCAGAAATA GCAACGCAGG GCA-CCTCTG TGATTGCAAT 
             GGAGGTAGTG ACAAGAAATA GCAACACGAG ACCATTTTCG TGATTGCAAT 
             GGAGGTAGTG ACCAGAAATA GCAACTTGGG GCATTCTTCA TGATTGCAAT 
             GGAGGTAGTG ACAAAAAATA ACAGCACGAT GCATTCTTCG TGACTGTAAT 
             GGAGGTAGTG ACAAAAAATA ACAGCACGAT GCTTTCTTCG TGACTGTAAT 
             GGAGGTAGTG AACAAAAATA GTGGCATAAA GCATATTTTA TGACTGCAAT 
             GGAGGTAGTG ACCAGAAATA GCAACGCAGG GCATACTCTG TGATTGCAAT 
             GGAGGTAGTG ACGAGAAATA GCAACGCAAG ACCTATTTTG TGATTGCAAT 
             GGAGGTAGTG ACCAGAAATA GCGGCCCAGG ACCAATTCTG TGATTGCAAT 
             GGAGGTAGTG ACAAGAAATA ACAACATAGA TCTTAATTTA TGATTGGAAT 
             GGAGGTAGTA AACAGAAATA ATGACGCATG ATTATTCGTG CGATTGGAAT 
             GGAGGTAGTA AACAGAAATA ATGACGCACG ACATATCGAG CGATCGGAAT 
             GGAGGTAGTA AACAGAAATA ATGACGCATG ATTCTTCGTG CGATCGGAAT 
             GGAGGTAGTA AACAGAAATA ATGGCACATG -TTTTACATG TGATCGGAAC 
             GGAGGTAGTA AACAGAAATA ATGGCGCA-C ATTTTATGTG TGATCGGAAT 
             GGAGGTAGTA AACAGAAATA ATGACGCATG ATTTTTTGTG CGATCGGAAT 
             GGAGGTAGTG AACAGAAATA ATGACGCATG ATTCTTCGTG CGATCGGAAT 
             GGAGGTAGTA AACAGAAATA ATGACGCATG ATTCATCGTG CGATCGGAAT 
             GGAGGTAGTA AACAGAAATA ATGACGCATG ATTAATCGTG CGATCGGAAT 
             GGAGGTAGTA AACAGCAATA CTGACGCATG ATTTTTCGTG CGATCGGAAT 
             GGAGGTAGTA AACAGAAATA ATGACGCATG ATTCTTCGTG CGATCGGAAT 
             GGAGGTAGTA AACAGAAATA ATGACGCGTG ATTCATCGTG CGATCGGAAT 
             GGAGGTAGTA AATAGCAATA ATGAC-CATG ATTCTTCGTG CGATCGGAAT 
             GGAGGTAGTA AACAGAAATA ATGACGCATG ATTTTTCGTG CGATCGGAAT 
             GGAGGTAGTG ACGAGTAATA ACAGCGTGTG GCTAACTGCA CGACTGGAAT 
             GGAGGTAGTG ACGAGTAATA ACAGCGTGTG GCTAACTGCA CGACTGGAAT 
             GGAGGTAGTG ACGAGCAATA ACAGCGTGTG ACATATTGCA CGACTGGAAT 
             GGAGGTAGTG ACAAGCAATA ACAGGGTGTG GCTAACTGCA CTACTGGAAT 
             GGAGGTAGTG ACAAGAAATA GCAACACAAA GCAC-CTTGC T--TTGCAAT 
             GGAGGTAGTG ACACGAAATA GCGACTCAAA GCATTCTTTG CGATTGCAAT 
             NNNNNNNNNN NNNNNNNNNN NNNNNNNNNN NNNNNNNNNN NNNNNNNNNN 
             AGAGGTAGTG ACAAGAAATA GCAACGTGAG GCAATCTTTG CGATTGCAAT 
             AGAGGTAGTG ACAAGAAATA GCAACGTGAG GCAATCTTTG CGATTGCAAT 
             AGAGGTAGTG ACAAGAAATA GCAACGTGAG GCAATCTTTG CGATTGCAAT 
             AGAGGTAGTG ACAAGAAATA GCAACGTGAG GCAATCTTTG CGATTGCAAT 
             GGAGGTAGTG ACAAGAAATA GCAACGCGAG GCACACTTTG CGATTGCAAT 
             GGAGGTAGTG ACAAGAAATA GCGACGCGAG GCAATTCTTG TGATTGCAAT 
             GGAGGTAGTG ACAAGAAATA GCAGGTCGAG ACATATCTTG GGATTGCAAT 
             GGAGGTAGTG ACAAGAAATA GCGACGCGAG GCATTTCTTG TGATTGCAAT 
             GGAGGTAGTG ACAAGAAATA GCAGGTCGAG ACTTATCTTG GGATTGCAAT 
             GGAGGTAGTG ACAAGAAATA GCAATGCAGG GCCTTTTTTG CAATTGGAAT 
             TGAGGTAGCG ACAAGAAATA GCAATGCAGA GCCCGTTTTG CAATTGGAAT 
             GGAGGTAGTG ACCAGAAATA TCAATGCAGG ACTTTTTTTG CAATTGGAAT 
             GGAGACAGTG AAGAGAAATA TCAATGCAGT GCTTTTGTTG CAATTGGAAT 
             GGAGGTAGTG ACAAGAAATA TCAATGCAAT GCTATTTTTG CAATTGGAAT 
             TGAGGTAGTG ACGTGAAATA TCAATGCAGA ACTATTTTTG CAATTGGAAT 
             GGAGGTAGTG ACAAGAAATA TCGGTGTAAG ACATTTTTTG CAATTGGAAT 
             TGAGGTAGTG ACAAGAAATA TCAATGCAGA ACTATTTGTG CAATTGGAAT 
             GGAGACAGTG AAGAGAAATA TCAATGCAGG GCTATCTTTG CAATTGGAAT 
             GGAGACAGTG AAAAGAAATA TCAATGCAGA AC-TTTTTTG CAATTGGAAT 
             GGAGGTAGTG ACAAGAAATA TCATTGCAAA GCGAATTTTG TAATTGGAAT 
             GGAGGTAGTG ACAAGAAATA TCGATGCAGA ATTT-TTTTG CAATTGGAAT 
             NNNNNNNNNN NNNNNNNNNN NNNNNNNNNN NNNNNNNNNN NNNNNNNNNN 
             TGAAAAGGTG ACTATCGGTA TCGACAACTA -CTTTTAAT- TGATTGGAAT 
             TGAAAAGGTG ACTATCTGTA TTAGCAACTG -CAAATAGTT TGACTGAAAT 
             TGAAAAGGTG ACTATCTGTA TCAACAACTG -CAATTAGT- TGATTGAAAT 
             TGAAAAGGTG ACGAACTGTA TCAACATCAG -CTTTTTGA- TGATTGAAAT 
             GGAGGTAGTG ACAAGAAATA ACGGACCGAA GCCTATTTCG GGATTGCAAT 
             GGAGGTAGTG ACAAGAAATA GCAACTCGTG CGGGTTTACG GGATTGCAAT 
             GGAGGTAGTG ACAAGAAATA ACAACGC-GG GGCTTTCTCG TGATTGGAAT 
             GGAGGTAGTG ACAAGAAATA ACAATACAGG GCAATTCTTG TAATTGGAAT 
             GGAGGTAGTG ACAAGAAATA ACAATACGTG GCATTTCTCG TAATTGGAAT 
             GGAGGTAGTG ACAAGAAATA TCAATACACG GT-TTCTGTG TAATTGGAAT 
             GGAGGTAGTG ACAAGAAATA TCAATACATG GTTTTCTATG TAATTGGAAT 
             GGAGGTAGTG ACAAGAAATA CCAATATGAG GCTTCTCTTG TAATTGGAAT 
             GGAGGTAGTG ACAAGAAATA CCAATATGAG GCTCTTCTTG TAATTGGAAT 
             GGAGGTAGTG ACAAGAAATA CCAATACAAG GCTTCTTTTG TAATTGGGAT 
             GGAGGTAGTG ACAAGAAATA TCAATATAAG ACGTTTCTTG TAATTGGGAT 
             GGAGGTAGTG ACAAGAAATA ACAGTACAGG GCATTTCTTG TCATTGGAAT 
             GGAGGTAGTG ACAAGAAATA ACAAAGCAAG TCCTTTTTTG CTATTGGAAT 
             GGAGGTAGTG ACAAGAAATA CCAATATGAG GCTTCTCTTG TAATTGGAAT 
             GGAGGTAGTG ACAAGAAATA CCAATACGAG GCATCTCTAG TAATTGGAAT 
             GGAGGTAGTG ACAAGAAATA ACAAAGCAGG CCTGTTTTTG CTATTGGAAT 
             GGAGGTAGTG ACAAGAAATA ACAAAGCAAG TCTCTGCGCT GCGTTGGAAT 
             GGAGGTAGTG ACAAGAAATA ACAATACAGG GCATCTCTTG TAATTGGAAT 
             GGAGGTAGTG ACAAGAAATA ACAATACAGG GCATATCTTG TAATTGGAAT 
             GGAGGTAGTG ACAAGAAATA ACAATACAGG GCATCTCTTG TAATTGGAAT 
             GGAGGTAGTG ACAAGAAATA ACAATACAAG GCATCTCTTG TACTTGGAAT 
             GGAGGTAGTG ACAAGAAATA ACAATACAGG GCATCTCTTG TAATTGGAAT 
             GGAGGTAGTG ACAAGAAATA ACAATGCAGG GCTTTTCTTG CAATTGGAAT 
             GGAGGTAGTG ACAAGAAATA GCAATGCCGG GCATTTCTGG CAATTGGAAT 
             GGAGGTAGTG ACAAGAAATA ACAATACAGG GCACTTCTTG TAATTGGAAT 
             GGAGGTAGTG ACAAGAAATA ACAATACAGG GCTTCTCTTG TAATTGGAAT 
             GGAGGTAGTG ACAAGAAATA ACAATACAGG GCATCTCTTG TAATTGGAAT 
             GGAGGTAGTG ACAAGAAATA ACAATACAGG GCATTTCTTG TAATTGGAAT 
             GGAGGTAGTG ACAAGAAATA ACAACACAGG GC-CTTCTTG TGATTGGAAT 
             GGAGGTAGTG ACAAGAAATA GCGATATGGT ACATACC--G TAATTGCAAT 
             GGAGGTAGTG ACAAGAAATA ACAACACTGG AAATTTCTAG TGATTGGAAT 
             GGAGGTAGTG ACAAGAAATA ACAACGCTGG AAATTTCTAG CGATTGGAAT 
             CGAGGTAGTG ACGAGAAATA ACAATACAGG GCATTCTTTG TAATTGGAAT 
             CGAGGTAGTG ACGATAAATA ACAATACAGA ACATTTTTTG TAATTGGAAT 
             GGAGGTAGTG ACAAGAAATA ACAATACGGG GCTTATCTTG TAATTGGAAT 
             GGAGGTAGTG ACAAGAAATA ACAATACGGG GCTTATCTTG TAATTGGAAT 
             GGAGGTAGTG ACAAGAAATA ACAATACAGG GCTTATCTTG TAATTGGAAT 
             GGAGGTAGTG ACAAGAAATA ACAATACAGG GCTTTTCTTG TAATTGGAAT 
             AGAGGTAGTG ACAAGAAATA ACAATGCAAG GCCAATTTTG TAATTGGAAT 
             AGAGGTAGTG ACAAGAAATA ACAATATAAG GCCAATTTTA TAATTGGAAT 

             GAGCAATACG TAAATGCCTT TGCGAGTATC CATTGGAGGG CAAGTCTGGT 
             GAGAACAATT TAAATCCCTT ATCGAGGATC AATTGGAGGG CAAGTCTGGT 
             GAGTACAATT TAAATCCCTT AACGAGGATC AATTGGAGGG CAAGTCTGGT 
             GAGAACAATT TAAATCCCTT AACGAGGATC AATTGGAGGG CAAGTCTGGT 
             GAGAACAATT TAAACCCCTT ATCGAGTATC AATTGGAGGG CAAGTCTGGT 
             GAGTTAAGTA TAAACCCCTT TACAAGTAGC AATTGGAGGG CAAGTCTGGT 
             GAGTGAAGTA TAAACCCCTT TACAAGTATC AATTGGAGGG CAAGTCTGGT 
             GAGTTAAGTA TAAACCCCTT TACAAGTATC AATTGGAGGG CAAGTCTGGT 
             GATCGGTCCC TAAAGACGTC CGAGAGTATC AATTGGAGGG CAAGTCTGGT 
             GATCGGTCTT TAAAACCGTC CGAGGGTATC AATTGGAGGG CAAGTCTGGT 
             GAGTAGAAAG TAAGCCTCTT TACAAGTATC AATTGGAGGG CAAGTCTGGT 
             GAGTGYAGTT CAAAAGTCTR CGCAAGTACC AATTGGAGGG CAAGTCTGGT 
             GAGTAGAATC TAAAACCCTT TACA-AACTC CATTGGAGGG CAAGTCTGGT 
             GAGTATAATC TAAAAACCTA TTCGAATG-C AATTGGAGGG CAAGTCTGGT 
             GAAAGGACTT TAAATCATTT CTTGAGGATC CATTGGAGGG CAAGTCTGGT 
             GAGAGGGCTT TAAAATATTC CTCGAATGTC CATTGGAGGG CAAGTCTGGT 
             GGAGGGACCG TAGCGTATCC CCTGAA-AGC CATTGGAGGG CAAGACTGGT 
             GAGCGGAAAG CAAAATTGTT TGCGAGTATC TATTGGAGGG CAAGTCTGGT 
             GAGTTAGAAA CAAATCAGCT AACGAGTATC TATTGGAGGG CAAGTCTGGT 
             GGGCGGAAAG CAAAACTGTT TGCGAGTACC TATTGGAGGG CAAGTCTGGT 
             GAGCAGAAAT TACAAAAGTA TGCGAGTATC AATTGGAGGG CAAGTCTGGT 
             GAGCAAAATT TACAAAAGTA TGTGAGTATC AATTGGAGGG CAAGTCTGGT 
             GAGTGAAAAT TACATCGTTT CACGAGTAAC AATTGGAGGG CAAGTCTGGT 
             GAGCGGAAAG CAAAACTGTT TGCGAGTACC TATTGGAGGG CAAGTCTGGT 
             GAGCGGAGAG CAAAACATTT CGTGATTATC TATTGGAGGG CAAGTCTGGT 
             GAGTGGAAAG CAAATTACTT TGCGGGTACT TATTGGAGGG CAAGTCTGGT 
             GAAAGGACTT TAAAACATTT CTTGAGGATC CATTGGAGGG CAAGTCTGGT 
             GAATAGCACT TAAACGTTGC TATGAA-ATC GATTGGAGGG CAAGTCTGGT 
             TAGTGACTTT TAAACGGAGT CACGAA-ATA AAAGCGAGGG CAAGTCTGGT 
             TAGTGGCTTC TAAACCAAGC CACGAA-CAA AAAGCGAGGG CAAGTCTGGT 
             GAATGGTTTC TAAATAAAAC CATGAA-AGC AATTGGAGGG CAAGTCTGGT 
             GAGTGGTTTC TAAATAATAC CACGAA-AGC AATTGGAGGG CAAGTCTGGT 
             GAATGGTTTT TAAACTAAGC CATGAA-AAC GATTGGAGGG CAAGTCTTGT 
             GAATGGTTTC TAAACAAAAC CATGAA-ATC AATTGGAGGA AAAGTCTGGT 
             GAATGGTTTC TAAACAAAAC CATGAA-CAC AATTGGAGGA AAAGTCTGGT 
             GAATGGTTTC TAAACAAAAC CATGAA-CAC AATTGGAGGA AAAGTCTGGT 
             GGATGGTTTC TAAACAAAAC CATGAA-AAC CATTAGAGGA AAAGTCTGGT 
             GAATGGTTTC TAAACAAAAC CATGAA-ATC AATTGGAGGA AAAGTCTGGT 
             GAGTGGTTCC TAAATAGAAC TACGAA-CTC AATTGGAGGA AAAGTCTGGT 
             GAGTGGTTTC TAAACCA-AA CACGAA-CTC AATTGGAGGA AAAGTCTGGT 
             AAATGGTTTT TAAACAAAAC CATGAA-ATC AATTGGAGGA AAAGTCTGGT 
             GAATCGGGCT TAATAACCCC GTTGAGTATC AATTGGAGGG CAAGTCTGGT 
             GAATCGGGCT TAATAACCCC GTTGAGTATC AATTGGAGGG CAAGTCTGGT 
             GAAACGGGCC TAAAAAACCC GTTGAGAATC AATTGGAGGG CAAGTCTGGT 
             GAGTAATGCG TAGGAACCAT TTCGAGTAAC AATTGGAGGG CAAGTCTGGT 
             GATAGGCGGT TAACTCTCGC TTAGAGTAAC AATTGGAGGG CAAGTCAGGT 
             GGGATTTGGC CAAAGCTCAT TTCGAGTATC AATTGGAGGG CAAGTCTGGT 
             NNNNNNNNNN NNNNNNNNNN NNNNNNNNNN NNNNNNNNNN NNNNNNNNNN 
             GAGTAGAATC TACACGTTTC TACGAGTAAC AATTGGAGGG CAAGTCTGGT 
             GAGTAGAATC TACACGTTTC TACGAGTAAC AATTGGAGGG CAAGTCTGGT 
             GAGTAGAATC TAAACGTTTC TACGAGTAAC AATTGGAGGG CAAGTCTGGT 
             GAGTAGAATC TACACGTTTC TACGAGTAAC AATTGGAGGG CAAGTCTGGT 
             GAGCAGAATC TAAACGTTTC TGTGAGTATC TATTGGAGGG CAAGTCTGGT 
             GAGTAGAATC TAAACCTTTC TACGAGTACC AATTGGAGGG CAAGTCTGGT 
             GAGTAGAATC TAAACGTTTC TACGATTATC AATTGGAGGG CAAGTCTGGT 
             GAGTAGAATC TAGACGTTTC TATGAGTACC CATTGGAGGG CAAGTCTGGT 
             GAGTAGAATC TAAACGTTTC TACGATTACC AATTGGAGGG CAAGTCTGGT 
             GAGTAGAGTT CAAACCCCTT TACGAGTATC AATTGGAGGG CAAGTCTGGT 
             GAGTTGAGTG CAAACTCTTC GACAAGTATC AATTGGAGGG CAAGTCTGGT 
             GAGTTTAATC TAAATCCCTT TACAAGTATC AATTGGAGGG CAAGTCTGGT 
             GAGTTTATTT CAAAACTCTT TATGAGTATC AATTGGAGGG CAAGTCTGGT 
             GAGTTGAGGG TACAACACTC TACAAGTATC AATTGGAGGG CAAGTCTGGT 
             GAGTTAAATC TAAACCCCTT AACAAGTATC AATTGGAGGG CAAGTCTGGT 
             GAGAACAATT TAAAATCTTG ATTGAGTACC AATTAGAGGG CAAGCCTGGT 
             GAGTTAAATC TAAATCCCTT AACAAGTATC AATTGGAGGG CAAGTCTGGT 
             GAGTTTAACC TAAATCCCTT TACAAGTATC AATTGGAGGG CAAGTCTGGT 
             GAGTTTAACC CAAATGCCTT TACAAGTATC AATTGGAGGG CAAGTCTGGT 
             GANTTAAATT TAAACTCCTT AACAAACGTC AATTGGAGGG CAAGTCTGGT 
             GAGTTTGATG TACAACCCCA TGCGAGTATC AATTGGAGGG CAAGTCTGGT 
             NNNNNNNNNN NNNNNNNNNN NNNNNNNNNN NNNNNNNNNN NNNNNNNNNN 
             GAGAGACTAT TAGAATTGGT CTTGAGTAGC AAGTTCAGGG CAAGTCTGGT 
             GAAAGATTTT TAAACAAAGT CTTGAGGAGC AAGTTTAGGG CAAGTCTGGT 
             GAGAGACCTC TAGACGGCGT CTCGAGTAGC AAGTTCAGGG CAAGTCTGGT 
             GGGGAGTATG TAGATAATAC TCCGAGTAGC TAGTTCAGGG CAAGTCTGGT 
             GAGTAGAATT TAAACCCCTT TACGAGGATC AATTGGAGGG CAAGTCTGGT 
             GAGATAAGTC CAAATCCGTA AACGATTAAC AATTGGAGGG CAAGTCTGGT 
             GAGATAAGTG TAAATACTTG T-CGATTATC AACTGGAGGG CAAGTCTGGT 
             GAGTAGATTT TAAATCTCTT TACGAGTATC AATTGGAGGG CAAGTCTGGT 
             GAGAAGGGTG TAAATACTCT TTCGAAT-TC AATTGGAGGG CAAGTCTGGT 
             GAGAGGAATG TAAATATTTC CTCGAGTAAC AATTGGAGGG CAAGTCTGGT 
             GAGGGAATTT TAAATATATA TTCGAGTAAC AATTGGAGGG CAAGTCTGGT 
             GAGAACAATT TAAATCCCTT ACCGAGTATC AATTGGAGGG CAAGTCTGGT 
             GAGCACAATT CAAAAAGCTG TTCGAGTATC GATTGGAGGG CAAGTCTGGT 
             GAGTAGAATT TAAACCGCGA TACAAGTATC AATTGGAGGG CAAGTCTGGT 
             GAGCGAAACA TAAATCGCTT CTCGAGTATC AATTGGAGGG CAAGTCTGGT 
             GAGTTAAATT TAAACCCCTT GACGAGTAAC AATTGGAGGG CAAGTCTGGT 
             GAGTAGAATT TAAATCTCTT TTCGACTATC AATTGGAGGG CAAGTCTGGT 
             GAGAACAATT TAAATCCCTT ACCGAGTATC AATTGGAGGG CAAGTCTGGT 
             GAGTGCGATT CACAACGCTG CACGAGTATC AATTGGAGGG CAAGTCTGGT 
             GAGTAGAATT TAAAACTCTT TACGACTATC AATTGGAGGG CAAGTCTGGT 
             GAGTAGAATT TAAATCTCTG TACGACCATC AATTGGAGGG CAAGTCTGGT 
             GAGTAGAATT TAAATCCCTT TACGAGTATC GATTGGAGGG CAAGTCTGGT 
             GAGTAGAATT TAAATCCCTT TACGAGTACC AATTGGAGGG CAAGTCTGGT 
             GAGTAGAATT TAAACCCCTT TATGAGTATC AATTGGAGGG CAAGTCTGGT 
             GATTGGACAT CAAACCTTTC TATAAGTATC AATTGGAGGG CAAGTCTGGT 
             GAATATATCA TAAACTCCTT TATGAGTATC GATTGGAGGG CAAGTCTGGT 
             GAGAACAATT TAAATCCCTT ATCGAGGATC AATTGGAGGG CAAGTCTGGT 
             GAGAACAATT TAAATCCCTT ATCGAGGATC AATTGGAGGG CAAGTCTGGT 
             GAGTACAATT TAAAACCCTT AACGAGGATC AATTGGAGGG CAAGTCTGGT 
             GAGTAGATCC CAAACCTCTT TGCGAGTAAC AATTGGAGGG CAAGTCTGGT 
             GAGTAGAATC CACACCCCTC TACGAGTATC AATTGGAGGG CAAGTCTGGT 
             GAGTAGAATT TAAATCCCTT TACGAGTATC AATTGGAGGG CAAGTCTGGT 
             GAGTGAATTT TAAAACTCTT CACGAGTATC AATTGGAGGG CAAGTCTGGT 
             GAGTTGATGT TAAATCTCTC AACGAGTAAC GAT-GGAGGG CAAGTCTGGT 
             GATAGGAATC CAAACCCCTT TCAGAGTAAC AATTGGAGGG CAAGTCTGGT 
             GATGGGAATC CAAACCCCTT TCAGAGTAAC AATTGGAGGG CAAGTCTGGT 
             GATGGGAATG TAAAACCCTT CCAGAGTAAC AATTGGAGGG CAAGTCTGGT 
             GATGGGAATC CAAACCCCTT TCAGAGTAAC AATTGGAGGG CAAGTCTGGT 
             GATGGGAATT TAAACCTCTT CCAGAGTATC AATTGGAGGG CAAGTCTGGT 
             GATGGGAATT TAAACCTCTT CCAGAGTATC AATTGGAGGG CAAGTCTGGT 
             GATGGGAATC TAAACCCTTC CCAGAGTATC AATTGGAGGG CAAGTCTGGT 
             GATGGTGATG TACAACCTCA CCAGAGTACC AATTGGAGGG CAAGTCTGGT 
             GGTGGGAATT TAAAACCTTC CCAGAGTAAC AATTGGAGGG CAAGTCTGGT 
             GATGGGAATT TAAAACCTTC CCAAAA-ATC A-TTGGAGGG CAAGTCTGGT 

             GCCAGCAGCC GCGGTAATTC CAGCTCCAAT AGCGTATATT AATGTTGTTG 
             GCCAGCAGCC GCGGTAATTC CAGCTCCAAT AGCGTATACT AAAGTTGTTG 
             GCCAGCAGCC GCGGTAATTC CAGCTCCAAT AGCGTATATT AAAGTTGTTG 
             GCCAGCAGCC GCGGTAATTC CAGCTCCAAT AGCGTATATT AAAGTTGTTG 
             GCCAGCAGCC GCGGTAATTC CAGCTCCAAT AGCGTATATT AAAGTTGTTG 
             GCCAGCAGCC GCGGTAATTC CAGCTCCAAT AGCGTATATT AAAGTTGTTG 
             GCCAGCAGCC GCGGTAATTC CAGCTCCAAT AGCGTATATT AAAGTTGTTG 
             GCCAGCAGCC GCGGTAATTC CAGCTCCAAT AGCGTATATT AAAGTTGTTG 
             GCCAGCAGCC GCGGTAATTC CAGCTCCAAT AGCGTATATT AAAGTTGTTG 
             GCCAGCAGCC GCGGTAATTC CAGCTCCAAT AGCGTATATT AAAGTTGTTG 
             GCCAGCAGCC GCGGTAATTC CAGCTCCAAT AGCGTATATT AAAGTTGTTG 
             GCCAGCAGCC GCGGTAATTC CAGCTCCAAT AGCGTATATT AAAGTTGTTG 
             GCCAGCAGCC GCGGTAATTC CAGCTCCAAT AGCGTATATT AAAGTTGTTG 
             GCCAGCAGCC GCGGTAATTC CAGCTCCAAT AGCGTATATT AAAGTTGTTG 
             GCCAGCAGCC GCGGTAATTC CAGCTCCAAC AGCGTATATT AAAGTTGCTG 
             GCCAGCAGCC GCGGTAATTC CAGCTCCAAC AGCGTATATT AAAGTTGCTG 
             GCCAGCAGCC GCGGTAATTC CAGCTCCAAC AGCGTATATT AATGTTGCTG 
             GCCAGCAGCC GCGGTAATTC CAGCTCCAAT AGCGTATATT AAAATTGCTG 
             GCCAGCAGCC GCGGTAATTC CAGCTCCAAG AGCATATATT AAAATTGTTG 
             GCCAGCAGCC GCGGTAATTC CAGCTCCAAT AGCGTATATT AAAATTGCTG 
             GCCAGCAGCC GCGGTAATTC CAGCTCCAAT AGCGTATATT AAAATTGTTG 
             GCCAGCAGCC GCGGTAATTC CAGCTCCAAT AGCGTATATT AAAATTGTTG 
             GCCAGCAGCC GCGGTAATTC CAGCTCCAAT AGCATATATT TGAGTTGCTG 
             GCCAGCAGCC GCGGTAATTC CAGCTCCNAT AGCGTATATN AAAGTTGCTG 
             GCCAGCAGCC GCGGTAATTC CAGCTCCAAT AGCGTATATT AATGTTGCTG 
             GCCAGCAGCC GCGGTAATTC CAGTTTCATT AGCGTATATT AAA-TTGCTG 
             GCCAGCAGCC GCGGTAATTC CAGCTCCAAC AGCGTATATT AAAGTTGCTG 
             GCCAGCAGCC GCGGTAATTC CAGCTCCAAT AGCGTATATT AAAGTTGTTG 
             GCCAGCAGCC GCGGTAATAC CAGCTCGCTT AGCATATATT ATTGATGTTG 
             GCCAGCAGCC GCGGTAATAC CAGCTCGCTT AGCATATATT ATTGATGTTG 
             GCCAGCAGCC GCGGTAATAC CAGCTCCAAT AGCGTATATT ATTGATGTTG 
             GCCAGCAGCC GCGGTAATAC CAGCTCCAAT AGCGTATATT ATTGATGTTG 
             GCCAGCAGCC GCGGTAATAC CAGCTCCAAT AGCGTATATT ATTGATGTTG 
             GCCAGCACCC GCGGTAATAC CAGCTCCAAT AGCGTATATT ATTGATGTTG 
             GCCAGCACCC GCGGTAATAC CAGCTCCAAT AGCGTATATT ATTGATGTTG 
             GCCAGCACCC GCGGTAATAC CAGCTCCAAT AGCGTATATT ATTGATGTTG 
             GCCAGCACCC GCGGTAATAC CAGCTCTAAT AGCGTATATT ATTAATGTTG 
             GCCAGCACCC GCGGTAATAC CAGCTCCAAT AGCGTATATT ATTGATGTTG 
             GCCAGCACCC GCGGTAATAC CAGCTCCAAT AGCGTATATT ATTGATGTTG 
             GCCAGCACCC GCGGTAATAC CAGCTCCAAT AGCGTATATT ATTGATGTTG 
             GCCAGCACCC GCGGTAATAC CAGCTCCAAT AGCGTATATT ATTGATGTTG 
             GCCAGCAGCC GCGGTAATTC CAGCTCCAAT AGCATATATT AAAGTTGTTG 
             GCGAGCAGCC GCGGTAATTC CAGCTCCAAT AGCATATATT AAAGTTGTTG 
             GCCAGCAGCC GCGGTAATTC CAGCTCCAAT AGCATATATT AAAATTGTTG 
             GCCAGCAGCC GCGGTAATTC CAGCTCCAAT AGCGTATATT AAAATTGTTG 
             GCCAGCAGCC GCGGTAATTC CAGCTCCAAT AGCGTATATT AAAGTTGTTG 
             GCCAGCAGCC GCGGTAATTC CAGCTCCAAT AGCGTATATT AAAGTTGTTG 
             NNNNNNNNNN TCGGTAATTC CAGCTCCAAT AGCGTATATT AAAGTTGTTG 
             GTCAGCAGCC GCGGTAATTC CAGCTCCAAT AGCGTATATT AAAGTTGTTG 
             GCCAGCAGCC GCGGTAATTC CAGCTCCAAT AGCGTATATT AAAGTTGTTG 
             GCCAGCAGCC GCGGTAATTC CAGCTCCAAT AGCGTATATT AAAGTTGTTG 
             GCCAGCAGCC GCGGTAATTC CAGCTCCAAT AGCGTATATT AAAGTTGTTG 
             GCCAGCAGCC GCGGTAATTC CAGCTCCAAT AGCGTATATT AAATTTGTTG 
             GCCAGCAGCC GCGGTAATTC CAGCTCCAAT AGCGTATATT AAAATTGTTG 
             GCCAGCAGCC GCGGTAATTC CAGCTCCAAT AGCGTATATT AAAATTGTTG 
             GCCAGCAGCC GCGGTAATTC CAGCTCCAAT AGCGTATATT AAAGTTGTTG 
             GCCAGCAGCC GCGGTAATTC CAGCTCCAAT AGCGTATATT AAAGTTGTTG 
             GCCAGCAGCC GCGGTAATTC CAGCTCCAAT AGCGTATATT AAAATTGTTG 
             GCCAGCAGCC GCGGTAATTC CAGCTCCAAT AGCGTATATT AAAATTGTTG 
             GCCAGCAGCC GCGGTAATTC CAGCTCCAAT AGCGTATATT AAAGTTGTTG 
             GCCAGCAGCC GCGGTAATTC CAGCTCCAAT AGCGTATACT AAAATTGTTG 
             GCCAGCAGCC GCGGTAATTC CAGCTCCAAT AGCGTATATT AAAGTTGTTG 
             GCCAGCAGCC GCGGTAATTC CAGCTCCAAT AGCGTATATT AAAGTTGTTG 
             GCCAGCAGCC GCGGTAATTC CAGCTCTAAT AGCGTATATT AAAGTTGTTG 
             GCCAGCAGCC GCGGTAATTC CAGCTCC-AT AGCGTATATT AAAGTTGTTG 
             GCCAGCAGCC GCGGTAATTC CAGCTCCAAT AGCGTATATT AAAGTTGTTG 
             GCCAGCAGCC GCGGTAATTC CAGCTCCAAT AGCGTATATT AAAGTTGTTG 
             GCCAGCAGCC GCGGTAATTC CAGCTCCAAT AGCGTATATT AAAGTTGTTG 
             GCCAGCAGCC GCGGTAATTC CAGCTCCAAT AGCGTATATT AAAGTTGTTG 
             NNNNNNNNNN NNNNNNNNNN NNNNNNNNNN NNNNNNNNNN NNNNNNNNNN 
             GCCAGCAGCC GCGGTAATAC CAGCTGAGCT AGATATGGGT AACATTGTTG 
             GCCAGCAGCC GCGGTAATAC CAGCTAAGCT AGGAATGGGT AACATTGTTG 
             GCCAGCAGCC GCGGTAATAC CAGCTGAGCT AGAAATGGGT AATATTGTTG 
             GCCAGCAGCC GCGGTAATAC CAGCTGAGCT AGGGATGGGT AATATTGTGG 
             GCCAGCAGCC GCGGTAATTC CAGCTCCAAT AGCGTATATT AAAGTTGTTG 
             GCCAGCAGCC GCGGTAATTC CAGCTCCAAT AGCGTATACT TAAGTTGTTG 
             GCCAGCAGCC GCGGTAATTC CAGCTCCAGT AGCGTATATT AAAGTTGTTG 
             GCCAGCAGCC GCGGTAATTC CAGCTCCAAT AGCGTATATT AAAGTTGTTG 
             GCCAGCAGCC GCGGTAATTC CAGCTCCAAT AGCGTATATT AAAGTTGTTG 
             GCCAGCAGCC GCGGTAATTC CAGCTCCAAT AGCGTATGCT AAAGTTGTTG 
             GCCAGCAGCC GCGGTAATTC CAGCTCCAAT AGCGTATGCT AAAGTTGTTG 
             GCCAGCAGCC GCGGTAATTC CAGCTCCAAT AGCGTATATT AAAGTTGTTG 
             GCCAGCAGCC GCGGTAATTC CAGCTCCAAT AGCGTATATT AAAGTTGTTG 
             GCCAGCAGCC GCGGTAATTC CAGCTCCAAT AGCGTATATT AAAATTGTTG 
             GCCAGCAGCC GCGGTAATTC CAGCTCCAAT AGCGTATATT AAAATTGTTG 
             GCCAGCAGCC GCGGTAATTC CAGCTCCAAT AGCGTATATT AAAGTTGTTG 
             GCCAGCAGCC GCGGTAATTC CAGCTCCAAT AGCGTATATT AAAGTTGTTG 
             GCCAGCAGCC GCGGTAATTC CAGCTCCAAT AGCGTATATT AAAGTTGTTG 
             GCCAGCAGCC GCGGTAATTC CAGCTCCAAT AGCGTATATT AAAGTTGTTG 
             GCCAGCAGCC GCGGTAATTC CAGCTCCAAT AGCGTATATT AAAGTTGTTG 
             GCCAGCAGCC GCGGTAATTC CAGCTCCAAT AGCGTATATT AAAGTTGTTG 
             GCCAGCAGCC GCGGTAATTC CAGCTCCAAT AGCGTATATT AAAGTTGTTG 
             GCCAGCAGCC GCGGTAATTC CAGCTCCAAT AGCGTATATT AAAGTTGTTG 
             GCCAGCAGCC GCGGTAATTC CAGCTCCAAT AGCGTATATT AAAGTTGTTG 
             GCCAGCAGCC GCGGTAATTC CAGCTCCAAT AGCGTATATT AAAGTTGTTG 
             GCCAGCAGCC GTGGTAATTC CAGCTCCAAT AGCGTATATT AAAGTTGCTG 
             GCCAGCAGCC GCGGTAATTC CAGCTCCAAT AGCGTATATT AAAGTTGTTG 
             GCCGGCAGCC GCGGTAATTC CAGCTCCAAT AGCGTATATT AAAGTTGTTG 
             GCCAGCAGCC GCGGTAATTC CAGCTCCAAT AGCGTATATT AATGTTGTTG 
             GCCAGCAGCC GCGGTAATTC CAGCTCCAAT AGCGTATATT AAAGTTGTTG 
             GCCAGCAGCC GCGGTAATTC CAGCTCCAAT AGCGTATATT TAAGTTGTTG 
             GCCAGCAGCC GCGGTAATTC CAGCTCCAAT AGCGTATATT AAAGTTGTTG 
             GCCAGCAGCC GCGGTAATTC CAGCTCCAAT AGCGTGTATT AAAGTTGTTG 
             GCCAGCAGCC GCGGTAATTC CAGCTCCAAT AGCGTATATT AAAGTTGTTG 
             GCCAGCAGCC GCGGTAATTC CAGCTCCAAT AGCGTATATT AAAGTTGTTG 
             GCCAGCAGCC GCGGTAATTC CAGCTCCAAT AGCGTATATT AAAGTTGTTG 
             GCCAGCAGCC GCGGTAATTC CAGCTCCAAT AGTGTATATT AGAGTTGTTG 
             GCCAGCAGCC GCGGTAATTC CAGCTCCAAT AGCGTATATT AGAGTTGTTG 
             GCCAGCAGCC GCGGTAATTC CAGCTCCAAT AGCGTATATT AAAATTGTTG 
             GCCAGCAGCC GCGGTAATTC CAGCTCCAAT AGCGTATATT AAATTTGTTG 
             GCCAGCAGCC GCGGTAATTC CAGCTCCAAT AGCGTATATT AAAGTTGTTG 
             GCCAGCAGCC GCGGTAATTC CAGCTCCAAT AGCGTATATT AAACTTGTTG 
             GCCAGCAGCC GCGGTAATTC CAGCTCCAAT AGCGTATATT AAAATTGTTG 
             GCCAGCAGCC GCGGTAATTC CAGCTCCAAT AGCGTATATT AAAATTGTTG 

             CAGTTAAAAA GCTCGTAGTT GGATATCTGG CCGGATCGTT TACTTTGAAG 
             CAGTTAAAAA GCTCGTAGTT GAATTTCTGG TCTCGTCATT TACTGTGAGC 
             CAGTTAAAAA GCTCGTAGTT GGATTTCTGG CCCCATCGTT TACTGTGAAA 
             CAGTTAAAAA GCTCGTAGTT GGATTTCTGT TTGCATCGTT TACTGTGAAA 
             CGGTTAAAAA GCTCGTAGTT GGATTTGTGG TCCCATCGTT TACTGTGAAA 
             CAGTTAAAAA GCTCGTAGTT GGATTTCTGT TGTGAAACTT TACTTTGAGA 
             CAGTTAAAAA GCTCGTAGTT GGATTTCTGT TTAGGAATTT TACTTTGAGA 
             CAGTTAAAAA GCTCGTAGTT GGATTTCTGT TATGAAATTT TACTTTGAGA 
             CAGTTAAAAC GCTCGTAGTT GAAGTTGTGT TTTGCTCATT TACTTTGAGA 
             CAGTTAAAAT GCTCGTAGTT GAATTTTTGT CCATCACTTT TACTTTGAGA 
             CAGTTAAAAA GCTCGTAGTT GAATTTCTGC ACAGGTT-TT TACTTTGAGA 
             CAGTTAAAAA GCTCGTAGTT GGATTATTGC AGAGGCCTTT TACTTTGAGA 
             CAGTTAAAAC GCTCGTAGTT GAACTTCTGC ACATGACATT TACTTTGAGA 
             CAGTTAAAAC GCTCGTAGTT GAATTTCTGA TGGTGTCTTT TACTTTGAGA 
             CAGTTAAAAC GCTCGTAGTT GTTGTCCAAC TTTCTGCCAA AACCTTGAGG 
             CTGTTAAAAC GCTCGTAGTT GTTGTCCAGC TCTCCGCCAA AACCTTGAGG 
             CAGTTAAAAC GCTCGTAGTT GTTGTCCAAC TTTCCGCCAA AACCTTGAGG 
             CAGTTAAAGC GTCCGTAGTT GAATTTCGTC CCACTCCCGT TACTTTGAGC 
             CAGTTAAAGC GTCCGTAGTT GAAACTAGTC CCAAATGCGT TACCTTGAGT 
             CAGTTAAAGC GTCCGTAGTT GGATTTCGTT CTTCTGCCGT TACTTTGAGC 
             CAGTTAAAGC GTTCGTAGTT TACACTCCGC ATTGCGTTAT TACTTTGAGT 
             CAGTTAAAGC GTTCGTAGTT TATGTTACAC ACTGCACTAT TACTTTGAGT 
             CAGTTAAAGC GTCCGTAGTT AGATATCAAT TTTAACTTGT TACTTGAGAA 
             CAGTTAAAGC GTCCGTAGTT GGATTTCGTT CCCCAATCGT TACTTTGAGC 
             CAGTTAAAGC GTCCGTAGTC GAATTTGACA TCAGTGACAT TACTTTGAGC 
             CAGTTAAAGC GTCCGTAGTT GGATTTCGTC TTTTACTTGT TACTTTGAGC 
             CAGTTAAAAC GCTCGTAGTT GTTGTCCAAC TTTCTGCCAA AACCTTGAGG 
             CAGTTAAAAC GTTCGTAGTC GAACTTAGTT TTCTATATGT TACTTTGAGT 
             CAGTTAAAAC GTTCGTAGTC GAAATTTATC TATAATAATA TACTTCGAGT 
             CAGTTAAAAC GTTCGTAGTC GATCTTTGTC TATGCTACCT TACTTTGAGT 
             CAGTTAAAAA GTTCGTAGTT TGACTTTGCC TGTTTAGTAT TACTTTGAGT 
             CAGTTAAAAA GTTCGTAGTT CATTTTTGTC TTTTTTGTAT TACTTTGAGT 
             CAGTTGAAAC GTTCGTAGTC GACTTTCGTC GCTTTTATGT TACTTTGAGT 
             CAGTTGAAAC GTTCGTAGTC GAACCTTATC CCTTTTGTCT TACTTTGAGT 
             CAGTTGAAAC GTTCGTAGTC GAACTTTGCC CCTCTTGCCT TACTTTGAGT 
             CAGTTGAAAC GTTCGTAGTC GAACTTTGCC CCTCTTGCCT TACTTTGAGT 
             CAGTTGAAAC GTTCGTAGTC GATCCTTATC TTTTTCATTT TACTTTGAGT 
             CAGTTGAAAC GTTCGTAGTC GAACTTTATC TCTTTTGTCT TACTTTGAGT 
             CAGTTGAAAC GTTCGTAGTC AACTTCTGTC TGTCTGTTTG TACTTTGAGT 
             CAGTTGAAAC GTTCGTAGTC GAACTTTTTC T------CTG TACTTTGAGT 
             CAGTTGAAAC GTTCGTAGTC GAACTTTTTC TCTTTTGTTT TACTTTGAGT 
             CAGTTAAAAC GCTCGTAGTC GAAGATGGCT TTGGTGTTGT CACTTTGAAT 
             CAGTTAAAAC GCTCGTAGTC GAAGATGGCT TTGGTGTTGT CACTTTGAAT 
             CAGTTAAAAA GCTCGTAGTC TAACTTTGCT CTGGTGCCGC CACTTTGAAT 
             CAGTTAAAAA GCTCGTAGTT GATGCTTCCT GTTATTGTTT CACTTTGAAG 
             CAGTTAAAAA GCTCGTAGTT GAAATGATGA C------GGT TACTTTGAGA 
             CAGTTAAAAA GCTCGTAGTT GAAATG-TAC G------TGT TACTTTGAGA 
             CAGTTAAAAA GCTCGTAGTT GGCCAGAT-- -------TGT TACTTTGAGA 
             CAGTTAAAAC GCTCGTAGTT GAATATCTGC TCAAACCGTT TACTTTGAGG 
             CAGTTAAAAC GCTCGTAGTT GAATATCTGC TCAAACCGTT TACTTTGAGG 
             CAGTTAAAAC GCTCGTAGTT GAATATCTGT TCAAACCGTT TACTTTGAGG 
             CAGTTAAAAC GCTCGTAGTT GAATATCTGC TCAAACCGTT TACTTTGAGG 
             CAGTTAAAAC GCTCGTAGTT GAATATCTGG TCAAACCTTT CACTTTGAGG 
             CAGTTAAAAC GCTCGTAGTT GTATATCTGT CCAGACCGTT CACTTTGAGG 
             CAGTTAAAAC GCTCGTAGTT GAATGTCTGT CCAAGCCATT CACTTTGAGG 
             CAGTTAAAAC GCTCGTAGTT GAATATCTGC CCAAACCGTT CACTTTGAGG 
             CAGTTAAAAC GCTCGTAGTT GTATATCTGT TCAAACCGTT CACTTTGAGG 
             CAGTTAAAAA GCTCGTAGTT GGATTTTTGC TCAGAGCTGT TACTTTGAGA 
             CAGTTGAAAA GCTCGTAGTT GGATTTCTGT TGCTAGCTGT TACTTTGAGA 
             CAGTTAAAAA GCTCGTAGTT GGATTTCTGC TGGGAAGGGT TACTTTGAGA 
             CAGTTGAAAC GCTCGTAGTT GGAGTTCTGT TGAGGATTGT TACTTTGAGA 
             CAGTTGAAAA GCTCGTAGTT GATAATAAAT ATGAACATGT TACTTTGAAT 
             CAGTTAAAAC GCTCGTAGTT GAATTTTTGT TCAGAGACGT TACTTTGAAT 
             CAGTTGAAAA GCTCGTAGTT GAACTTTTGT TGGGAAATGT TACTTTAAAT 
             CAGTTAAAAC GCTCGTAGTT GAACTTTTGT TCAGAAACGT TACTTTGAGT 
             CAGTTAAAAC GCTCGTAGTT GAAGTTTTGT TCGGAACTGT TACTTTGAGA 
             CAGTTAAAAC GCTCGTAGTT GAAATTGTGG TCGGGACTGT TACTTTGAGA 
             CAGTTAAAAC GCTCGTAGTT GAATTTTTGC TTAGATACGT TACTGTGAGT 
             CAGTTGAAAA GCTCGTAGTT GAATTTTTGT CCAGG--TGT TACTTTGAGA 
             NNNNNNNNNN NNNNNNNNNN NNNNNNNNNN NCGAACAAGT TACTTTGAGT 
             CAGTAAAAAC GTACGTAGTC ACTGCCATCC ACAAAAT--- --CCGCGATT 
             CAGTAAAAAC GTTCGTAGTC ACTCCTTTTC TCCTTGT--- --CTGCGAGT 
             CAGTAAAAAC GTTCGTAGTC ACTCTCTTTC TTTTCCT--- --CCGCGAGT 
             CAGTAAAAAC ATTCGTAGTC ACTAATGGGC AGTCAAT--- --CCGCGATT 
             CAGTTAAAAA GCTCGTAGTT GGATTTCTGG GCAGATATTT TACCTTGAGA 
             CAGTTAAAAA GCTCGTAGTT GAAATTCGAG TTAGACAATT TACCTTGAAA 
             CAGTTAAAAA GCTCGTAGTT GAAGTTCTGT TCAGATAGTT TACCTTGAGC 
             CGGTTAAAAA GCTCGTAGTT GGATTTCTGC CCAAGACTTT TACTTTGAGG 
             CGGTTAAAAA GCTCGTAGTT GGATTTCAGT CCAAGTTCTT TACTTTGAGG 
             CGGTTAAAAA GCTCGTAGTT GGAATTCAGC CCGGAGCCTT TACTTTGAAG 
             CGGTTAAAAA GCTCGTAGTT GGAATTTAGC CCGAAGCATT TACTTTGAAG 
             CGGTTAAAAA GCTCGTAGTT GGAGTTCTGC CCTTGACTTT TACTTTGAGG 
             CGGTTAAAAA GCTCGTAGTT GGAGTTCTGC CCTTGACTTT TACTTTGAGG 
             CGGTTAAAAC GCTCGTAGTT GAATATTTGC TCATTTTTTT TACTTTGAGG 
             CAGTTAAAAA GCTCGTAGTT GGATTTCTGC CTTGAATCTT TACTTTGAGG 
             CGGTTAAAAA GCTCGTAGTT GGATTTCTGT CCAGAACTTT TACTTTGAGG 
             CGGTTAAAAA GCTCGTAGTT GGATTTCTGT TTGGGACTTT TACTTTGAGG 
             CGGTTAAAAA GCTCGTAGTT GGAGTTCTGC CCTTGACTTT TACTTTGAGG 
             CGGTTAAAAA GCTCGTAGTT GGATTTCTGT CCAGGACATT TACTTTGAGG 
             CGGTTAAAAA GCTCGTAGTT GGATTTCTGT CCAAGACTTT TACTTTGAGG 
             CGGTTAAAAA GCTCGTAGTT GGATTTCTGC CCAAGACTTT TACTTTGAGG 
             CGGTTAAAAA GCTCGTAGTT GGATTTCTGC CCAGGACATT TACTTTGAGG 
             CGGTTAAAAA GCTCGTAGTT GGATTTCTGC CCAGGACTTT TACTTTGAGG 
             CGGTTAAAAA GCTCGTAGTT GGATTTCTGC CCAGGACTTT TACTTTGAGG 
             CGGTTAAAAA GCTCGTAGTT GGATTTCTGC TGAGAACATT TACTTTGAGG 
             CGGTTAAAAA GCTCGTAGTT GGACTTCTGC TCCATGATTT TACTTTGAGG 
             CAGTTAAAAA GCTCGTAGTT GGATTTCTGA TCAGAATTGT TACTTTGAAA 
             CAGTTAAAAA GCTCGTAGTT GGATTTCTGA TCAGAACTGT TACTTTGAAA 
             CAGTTAAAAA GCTCGTAGTT GGATTTCTGG CCAGAATTTT TACTTTGAGG 
             CAGTTAAAAA GCTCGTAGTT GAATTTCTGG TCAGGAAGTT TACTTTGAGA 
             CAGTTAAAAA GCTCGTAGTT GGATTTCTGC TCGGAGCTAA TACTTTGAGA 
             CAGTTAAAAA GCTCGTAGTT GGATTTCTGC CCAGCAATTT TACTTTGAGA 
             CAGTTAAAAA GCTCGTAGTT GGATTTCTGT TCAGGACTTT TACTTTGAGA 
             CAGTTAAAAA GCTCGTAGTT GGATTTCTGT CTAGAGCCTT TACTTTGAGA 
             CAGTTAAAAA GCTCGTAGTT GGATTTCTGC TCAGGACTTT TACTTTGAGA 
             CAGTTAAAAA GCTCGTAGTT GGATTTCTGC TCAGGACTTT TACTTTGAGA 
             CAGTTAAAAA GCTCGTAGTT GGATTTCTGT CTGGAACTTT TACTTTGAGA 
             CAGTTAAAAA GCTCGTAGTT GGATTTCTGT TCGGAACTTT TACTTTGAGA 
             CAGTTAAAAA GCTCGTAGTT GAATTTCTGC TCTGGATGTT TACTTTGAGA 
             CAGTTAAAAA GCTCGTAGTT GAATTTCTGC TCCGGATGAT TACTTTGAGA 
             CAGTTAAGAA GCTCGTAGTT GAATTTCTGC CTCCAGGATT TACTTTGAGA 
             CAGTTAAAAA GCTCGTAGTT GTATTTCAGC CCTTTTTTTT TACTTTGAGA 
             CAGTTAAAAC GCTCGTAGTT GAATTTCAAA GGGATTTTGT TACTTTGAGT 
             CAGTTAAAAC GCTCGTAGTT GAACTTCAAG GGTTTCTCGT TACTTTGAGT 

             AAATTCGAGT GTTCAAAGCA GGCTTACGCC GTGAAGATTG CAGCATGGAA 
             AAAATAGAGT GTTCAAAGCA GGCTTATGCC TTGAATACAT TAGCATGGAA 
             AAATTAGAGC GTTTAAAGCA GGCTTACGCC TTGAATACAT TAGCATGGAA 
             AAATTAGAGT GTTTAAAGCA GGCGTTTGCC TTGAATACAT TAGCATGGAA 
             AAATTAGAGT GTTCAAAGCA GGCTTATGCC TTGAATATAT TAGCATGGAA 
             AAATTAGAGT GCTTAAAGCA GGCTATTGCC TTGAATACTC CAGCATGGAA 
             AAATTAGAGT GCTTAAAGCA GGCAACTGCC TTGAATACTC CAGCATGGAA 
             AAATTAGAGT GCTTAAAGCA GGCATATGCC TTGAATACTC CAGCATGGAA 
             AACTTAGGGT GTTTCAAGCA CGTTGCAGT- GTGAATATTC CAGCATGGAA 
             AACTTAGGGT GTTCCAAGCA CGTTTCTGC- GTGAATATTC CAGCATGGAA 
             AAATTAGAGT GTTTCAAGCA GGCTTTTGCC TTGAATACTG CAGCATGGAA 
             AAATTAGAGT GTTCCAAGCA GGTCAAT-CC TTGAATATTG CAGCATGGAA 
             AAATTAGAGT GTTTCAAGCA GGTTTTCGCC TTGAATACTT CAGCATGGAA 
             AAATTAGAGT GTTTCAAGCA GGCATACGTC TTGAATACTA CAGCATGGAA 
             AAAGATTAGT GTTCCAAGCA ATTATC-TCT TTGTCCTCCC CAGCATGGTA 
             AAAGATTAGT GTTCCAAGCA ATATAT-TCT TTGTCCTCCC CAGCATGGTA 
             AAAGATTAGT GTTCCAAGCA GTTCC--ACT TTGTCCTCCC CAGCATGGTA 
             AAAATGGAGT GCTTCAACCA AGCTAAAGC- TTGAACAGCT CAGCATGGAA 
             AAATTGGAGT GTTCCAATCA GATTTCTGTC -TGAACAGCT CAGCATGGGA 
             AAATTGGAGT GCTCCAACCA GGCTTACGC- TTGAACAGCT CAGCATGGAA 
             AAATGGAAAT GCTCCAAGCA GGCTTTAGCC -TGAACCGCT CAGCATGGAA 
             AAATGAATTT GCTCCAAGCA AGCTTTAGCT -TGTACCGCT CAGCATGGAA 
             ATAAGGATGC GCCTAAGGCA CGCCAATGTG -TGAACTATC TAGCATGGAA 
             AAATTGGAGT GCTCCAACCA AGCTACAGC- TTGAACAGCT CAGCATGGAA 
             AAAATGGAGT GCTTAGGCCA AGCGTTAGC- TTGCACAACT CAGCATGGAA 
             AAATTGGAGT GCTCCAACCA GGCTTCTGC- TTGAACAGCT CAGCATGGAA 
             AAAGATTAGT GTTCCAAGCA GTTAAA-ACT TTGTCCTCCC CAGCATGGTA 
             GAATCGGCGT GCTCAACGCA GGCGTTTGCC TTGAACGATT TACCATAGTA 
             GAATCGGCGT GTTCCACGCA AGCTAACGCT TTGAACGATT TACCAGAGAA 
             GAATCGGCGT GTTCCACGCA GGCGAAAGCC TTGAACGATT TACCATAGAA 
             TAATCGGCGT GTTCCACGCA GGCTTTTGTC TTGAACGATT TACCATAGAA 
             TAATCGGCGT GTTCCACGCA GGCTTTTGCC TTGAACGATT TACCATAGAA 
             AAATCGGCGT GTTCTACGCA GGCAATCGCC -TGAACGATT TACCATAGTA 
             GAATCGGCGT GTTCCACGCA GGCATGTGCC TTGAACGATT TACCATAGCA 
             GAATCGGCGT GTTCCACGCA GGCCTGTGCC TTGAACGATT TACCATAGCA 
             GAATCGGCGT GTTCCACGCA GGCTTGTGCC TTGAACGATT TACCATAGCA 
             GAATCGGCGT GTTCCACGCA GGCAATCGCC TTGAACGATT TACCATAGTA 
             GAATCGGCGT GTTCCACGCA GGCATGTGCC TTGAACGATT TACCATAGCA 
             GAATCGGCGT GTTCCACGCA AGCTTATGCT TTGAACGATT TACCATAGTA 
             GAATCGGCGT GTTCCACGCA GGCTTTTGC- ATGAACGA-T TACCA-AGT- 
             GAATCGGCGT GTTCCACGCA GGCTATTGCC TAGAACGTTT TACCATAGCA 
             ATTTCAAAGT GTTCAAGGCA ATTT---GT- TTGATTGCTC AAGCATGAAA 
             ATTTCAAAGT GTTCAAGGCA ATTT---GT- TTGATTGCTC AAGCATGGAA 
             ATATCAAAGT GTTCAAAGCA AGTT---TTC TTGATTGCTC AAGCATGGAA 
             AAATTAGAGT GTTTCAGGCA AACT-TTGT- TTGAATGCTA CAGCATGGAA 
             AAAATAGAGT GTTTCAAGCG GGCAATTGC- TGAAATAGTG TACCGTGGAA 
             AAAATAGAGT GTTTCAGGCG GGCCAGAGC- TGAAATAGTG TACCATGGAA 
             AAAATAGAGT GTTTCAGGCG GGCCAGAGC- TGAAATAGTG TACCATGGAA 
             AAATTAGAGT GTTCAAAGCA GGCAAGTGCC TTGAATACTT CAGCATGGAA 
             AAATTAGAGT GTTCAAAGCA GGCAAGTGCC TTGAATACTT CAGCATGGAA 
             AAATTAGAGT GTTCAAAGCA GGCAATTGCC TTGAATACTT CAGCATGGAA 
             AAATTAGAGT GTTCAAAGCA GGCAAGTGCC TTGAATACTT CAGCATGGAA 
             AAATTAGAGT GTTCAAAGCA GGCTATCGCC TTGAATACTT CAGCATGGAA 
             AAATTAGAGT GTTCAAAGCA GGCTTACGCC TTGAATACTT CAGCATGGAA 
             AAATTAGAGT GTTCAACGCA GGCTGTTGTC TTGAATACTT CAGCATGGAA 
             AAATTAGAGT GTTCATAGCA GGCTTTCGCC TTGAATACTT CAGCATGGAA 
             AAATTAGAGT GTTCAAAGCA GGCTAGCGCC TTGAATACTT CAGCATGGAA 
             AAATTAGAGT GTTTCAAGCA GGTTTCTGCC TTGAATACTC CAGCATGGAA 
             AAATTAGAGT GTTTCAAGCG GGTAAATGCC TTGAATACTG CAGCATGGAA 
             AAATTAGAGT GTTTCAAGCA GGCGTTTGCC TTGAATACTC CAGCATGGAA 
             AAATTAGAGT GTTTCAAGCA AGCGTATGCT TTGAATATTG TAGCATGGAA 
             AATTTTGAGT GTTTAAAGCA GGCTTTCGCC TTGTAAACCA CAGCATGGAA 
             AAACTAGAGT GTTTCAAGCA GGCATACGCC TTGAATACTC CAGCATGGAA 
             AAATTAGAGT GCTTCAAGCA TGCGTTTGTC TTGAATATTT CATTCTGGAA 
             AAACTAGAGT GTTTCAAGCA GGCTTATGCC TTGAATACTC CAGCATGGAA 
             AAATTAGAGT GTTTCAAGCA GGCGTACGCC TTGAATACTC CAGCATGGAA 
             AAATTAGAGT GTTTCAAGCA GGCGTATGCT TTGAATACTC CAGCATGGAA 
             AAACTANAGT GTTTCAAGCA GGCTTATGCC CTGAATACTC CAGCATGGAA 
             AAATTAGAGT GCTTCAAGCA GGCGTTCGCC CTGAATACTC CAGCATGGAA 
             AAATTAGAGT GTTTCAAGCA GGCGCACGCC CTGAATACTT TAGCATGGAA 
             AAACTAGAAC GA-TAAA-CT TGA--ATGT- -TGAATATGA CAGCGTGG-- 
             AAATTAGAAT GG-TTAA-CT TACATTTTT- TTGGATAATA AAGCGCAG-- 
             AAAATAGAAT GA-TCAA-CT T-----TGT- -TGGATATGA AAGCGCGG-- 
             AAATTAGAAA GG-TAGA-TT TGT--ATGG- -TGTATAGTC AAGCGTGG-- 
             AAATTAGAGT GTTCCAGGCA GGCTCGCGCC -GGAATACAT TAGCATGGAA 
             AAATTAGAGT GTTCCAGGCA GGTCTTCGCC -GGAATACAT TAGCATGGAA 
             AAATTAAAGT GTTCCAGGCA GGCTTTGGCC -TGAATAGTC CAGCATGGAA 
             AAATTAGAGT GTTTCAAGCA GGCTTATGCC GTGAATACAT TAGCATGGAA 
             AAATTAGAGT GTTCCAAGCA GGCATTTGCC TTGAATATAT TAGCATGGAA 
             AAATTAGAGT GTTTCAAGCA GGCATCTGCC TTGAATATGA TAGCATGGAA 
             AAATTASAGT GTTTCAAGCA GGTATACGCC GTGAATATGT TAGCATGGAA 
             AAATAAGAGT GTTCCAAGCA GGCTCTCGTC GTGCATAGCT CAGCATGGAA 
             AAATAGGAGT GTTCCAAGCA GGCTCTCGTC GTGCACAGCT CAGCATGGAA 
             AAATGAGAGT GTTTCAAGCA GGCGTTTGTC GTGAATACGT TAGCATGGAA 
             AAATGAGAGT GTTTCAAGCA GGCTTTTGCC GTGAATATGA TAGCATGGAA 
             AAATTAGAGT GTTCACTGCA GGCAATCGCC TTGAATACAT TAGCATGGAA 
             AAATTAGAGT GTTCACGGCA GGCAATCGCC TTGAATATAT TAGCATGGAA 
             AAATAAGAGT GTTCCAAGCA GGCTCTCGTC GTGCATAGCT CAGCATGGAA 
             AAATGAGAGT GTTTCAAGCG GGCGTTCGCC GTGAATACGT TAGCATGGAA 
             AAATTAGAGT GTTCACTGCA AGCGTTAGCT TTGAACACAT TAGCATGGAA 
             AAATTAGAGT GGTTACGGCA AGCTATCGCT TTGAATATAT TAGCATGGAA 
             AAATTAGAGT GTTTCAAGCA GGCATGTGCC TTGAATACAT TAGCATGGAA 
             AAATTAGAGT GTTTCAAGCA GGCTTACGCC TTGAATACAT TAGCATGGAA 
             AAATTAGAGT GTTTCAAGCA GGCACACGCC TTGAATACGT TAGCATGGAA 
             AAATCAGAGT GTTTCAAGCA GGTGTTTGCC TTGAATACAT TAGCATGGAA 
             AAATCAGAGT GTTTCAAGCA AGCATGCGCC TTGAATACAT TAGCATGGAA 
             AAATTAGAGT GTTTAAAGCA GGCGTTTGC- TTGAATACTA AAGCATGGAA 
             AAATTAGAGT GTTTAAAGCA GGCTTTTGC- TTGAATACTA AAGCATGGAA 
             AAAATAGAGT GTTTAAAGCA GGCGTTAGCT TTGAATACAT TAGCATGGAA 
             AAATTAGAGT GTTTCAAGCA AGCCCTTGCT TTGAATACTG CAGCATGGAA 
             AAATTAGAGT GTTCCACGCA GGCGCGTGCC TTGAATACTG CAGCATGGGA 
             AAATTAGAGT GTTTCAAGCA GGCCTTCGCC TTGAATACTG CAGCATGGAA 
             AAATTAGAGT GTTTCAAGCA GGCGTTTGCC TTGAACACTG CAGCATGGAA 
             AAATTAGAGT GTTTCAAGCA AGCGTTTGCT TTGAATACTA CAGCATGGAA 
             AAATTAGAGT GTTTCAAGCA GGCTTGTGCC TTGAATACTG CAGCATGGAA 
             AAATTAGAGT GTTTCAAGCA GGCTTGTGCC TTGAATACTG CAGCATGGAA 
             AAGATAGAGT GTTTCAAGCA GGCTTGTGCC CTGAATACTG CAGCATGGAA 
             AAAATAGAGT GTTTCAAGCA GGCTTGTGCC TTGAATACTG CAGCATGGAA 
             AAATTAGAGT GCTCAAAGCA GGCTTTTGCC TTGAATAGTT TAGCATGGAA 
             AAATTAGAGT GCTCAAAGCA GGCTTTTGCC TTGAATAGTT TAGCATGGAA 
             AAACTAGAGT GTTTCAAACA GGCATTCGCC TTGAATACTA CAGCATGGAA 
             AAATTAGAGT GTTTCAAGCA GACTTTTGTC TTGAATACTT CAGCATGGAA 
             AAATTAGAGT GTTCAAAGCA AACAGTTGCT TTGAATACTA TAGCATGGAA 
             AAATTAGAGT GTTTAAAGCA AACAGATGCT TTGAATACTA TAGCATGGAA 

             TAATGACATA GGACTATCGT TCTATTTTGT TGGTTCT-GG GACCGTAGTA 
             TAATAAGATA AGACCTTGGT -CTATTTTGT TGGTTTGTA- CTCCAAGGTA 
             TAATAAGATA GGGCATTGGT TCTATTTTGT TGGTTTGCA- CACTTATGCA 
             TAATAAGATA CGGCCTTGGT TCTATTTTGT TGGTTTGCA- CACCAGGGTA 
             TAATAAGATA GGACCTTGGT ACTATTTTGT TGGTTTGCG- CACCAAGGTA 
             TAATATT-AA AGATTTTTAT -CTTTCTTAT TGGTTCTAGG A-TAAAAATA 
             TAATAAGTAA GGACTTTTGT -CTTTCTTGT TGGTTCTAGG A-TAAAAGTA 
             TAATATT-AA AGATTTTTAT -CTTTCTTAT TGGTTCTAAG A-TAAGAATA 
             TAAAGGTGTA AGGCTCGAAG TCT-TCATTT TGGTCCGTAG ACTTTGAGCA 
             TAAGGTAGTA TGACTCGGGC TCT-GCTGTT TGGTTCGCAG GACTTGAGTA 
             TAATAAAATA GGACTTCTGT TCTCGTTTAT TGGTTCA-AG AACTGAAGTA 
             TAATAATCTA -GACTCCTAA TCA-GCTTAT TGGTGCGAGA -TTAGGAGTA 
             TAATAAGATA AGACTTTGGT TTTATGTTAT TGGTTCA-AA AACCTTAGTA 
             TAATAAGATA GGACTTTAGT TCTAACTTAT TGGTTCA-AG AACTAGAGTA 
             TTCCACCTAA CAGAAGAAAA --------GT GT---CG-A- -TTTTCTTCT 
             TATAACCAAA TCGAAGCAGA ------AAGT TG---TCACT -TCTGCGTCT 
             TTTCACCTAT TCGAAGAAGA ------TCAT TG---CCAAA -TCTTCATCA 
             TAACAAGATA GGACTTCGAT TCT-TCTTGT TGGTGTCAGA ATCGAAAGTA 
             TAACCTAACA CGACTTTGGT TGCAAAAT-T GAGTTCTGTA ACCGAAAGTA 
             TAACAAGATA GGACTTTGGT -TCTTCTTGT TGGTGTATGA ACCAATAGTA 
             TAATATAATA TAGCTCCTTC -GCGACTTGT CGGTGGTAGC TTGGGATGTG 
             TAATATAATA TAACTCCCTA -TCGGCACGT CGGCGGTCGA ATGGGACGTG 
             TAGCGCATTT AAACTGTCAA -TAAACATGC CGAATGTTTG TTGATTAGG- 
             TAACAAGATA GGACTTCGGA -TCTTCTTGT TGGTGCTTCA GCCGAAAGTA 
             TGACAAGATA -AACTTTGGT -TCTTCTTGT GGGTGACATG ATCGAAGGAA 
             TAACAATATA GGACTGTGAT -CCTCCTTGT TGGTGATGTG GACACAAGTA 
             TTCAACCTAT CAGAAGAAAA ---------T TG---TCGA- -TTTTCTTCT 
             TAAAAGATTA TAAGAGCATT TTT---TTAT CAGTTCGAAA A-TGCTTTTT 
             TATAACAATA TGATACCATC CTT---ATGT ATATTCGAGG A-TGTTATGT 
             TAAAACATTA TAACAATATT CTT---TCGT CTGTTCGAGA T-TATTGTTT 
             TAACAATTTA TGATTTTGTG TCT---TTGT TTGTTCGGAC A-CATTATCT 
             TAATAGATTA TGATTTTGTG TCT---TTGT TTGTTCAGAC A-CATCATCT 
             TAATACATTA TGAAAACTTC TTT---TTGT TTATTCAAAG A-TGTTTTCA 
             TAATAGAGTA TGAGAATACT TCC---TTGT TTGTTCGGAG G-TGTTTTCG 
             TAACAGAGTA TGGGGGTGTT TCC---TTGT TAGTTCGGAA G-CACTTCTG 
             TAACAGAGTA TGGGGGTGTT TCC---TTGT TAGTTCGGAA G-CACTTTCG 
             TAAGACAGTA TGGAAATATC TCC---TTGT TCGTTTGAAG A-TACTTTCG 
             TAATAGAGTA TGAGAATACT TCC---TTGT TTGTTCGGAG G-TATTTTCG 
             TACAAGAGTG TGAAGTCAGT TCC---CCGT TTCGTCGGAG G-TGACTTTG 
             TATCATAGTA TGAAAGC--T CTT------- -----CG-AG G-CATT-TG- 
             TAATAGAGTA TAAAAACAAT TCC---TTGC TTGTTTGGAA T-TGTATTTC 
             TA-C-AGAAT TGGCCTCCGC TGG-T-TCTA TGGTTCTACA AGCATGTGCA 
             TA-C-AGAAT TGGCCTCCGC TGG-T-TCTA TGGTTCTACA AGCATGTGCA 
             TA-C-GGAAT CGGCGCTTGC -CT-TTTCTA AGGTTCTAAA GGCATTTGCA 
             TAGC-AGATA GA-CGTTAAC TCT-TTTTGT TGGTTCAATG AGCTTCCGTA 
             TGAC-GAAAA GG-CCGCTCT TCTGT-TTGT TGACTCTCGG AATTGCGGTG 
             TAAC-GAAGT GG-CTATTCT TCCGTTTTTT CGATTTT-GG AGGGATAGCG 
             TAAC-GAGGT GG-CCATATT TCCGTTTCTT TGGTTCT-GG AAATGTGGTT 
             TAAT-TGATA GGACTTCCGT TCTG--TCGT TGGTTCTGGG ATGTGAAGTA 
             TAAT-TGATA GGACTTCCGT TCTG--TCGT TGGTTCTGGG ATGTGAAGTA 
             TAAT-TGATA GGACTTCCGT TCTG--TCGT TGGTTCTTGG ATGTGAAGTA 
             TAAT-TGATA GGACTTCCGT TCTG--TCGT TGGTTCTGGG ATGTGAAGTA 
             TGAT-TGCTA GGACATCCGT CCTAT-CAGT TGGTTCTAGG GCA-GATGTA 
             TGAT-CGATA GGACTTCCGT CTTA--TCCG TTGGTCTAGG GCGCGAAGTA 
             TGAT-CGATA GGACTTCGGC CCTG--TCAG TTGGTCGAGG GTGAGGAGTA 
             TGAT-CGATA GGACTTCCGT CTTA--TCCG TTGGTCTAGA GCGCGAAGTA 
             TGAT-CTATA GGACTTCCGT CCTA--TCCG TTGGTCTAGG GCGTGAGGTA 
             TAACAAGAAT -GACTCTAGT -CTTTCTTGT TGGTTTAAAG ACTTG-AGTA 
             TAACAAGGAT CAGCTCTTGC -CTTGTTTGT TGGTTTGAAG A-TGAGAGTA 
             TAACAAGATA AGACTTTTGT -CCTACTTGT TGGTTCGAGG GTAA-AAGTA 
             TAACGAATAA GGACTAAGGT -TCTTTTCGT TGGTTTGA-G AGCCTAAGTA 
             TAACAATGTA GGGCTAATAC -TCGACTTTG AGGTT-AAAG AGAATTGGTC 
             TAACAAATGA GAACTCAAGT -TCTTCTTGT TGGTTC-AAG AGCATGAGTA 
             TAACAACCAA AAA-TGA-GT -TTG---TGT TGGTTTGAAC GGCTCAATTA 
             TAATAAGTAA GGACTCAGGT -TCTTCTTGT TGGTTC-AAG AGCCAGAGTA 
             TAACAAGCAA GGACTCAAGT TCT-TCTTGT TGGTT-TAAG AGCCTGAGTA 
             TGACAACAAA GGACTCATAT CCT-TCTTGT TGGTTTAAGG AGTTGA-GTA 
             TAACAAGTAA AGACTTTGGT -TTTTCTTGT TGGTTCAAGA ATC-GAAGTA 
             TAACATGTAA GGACTATGGT TCT-TCTTGT CGGTTTAAGG ACC--AAGTA 
             TAACAAGCAA GGACTTTGGT TTTTTCTTGT TGGTTTAA-A AGCCTAAGTA 
             GAATCTTTTT GATGCC-GTT ACTGAGATGC --AATCTTAG TGA-T-AGGG 
             TAAATCTTCA TATGCTTATT TA-AAG-TGC T---GTTTAA GTC-T--TGG 
             TAAATCTTTA GATGCC-CTG -GTTTTTTGC C---TATTAA TTA---GGGG 
             TAAATCTGAT GATAC--TTT TATAAGGTGC --AACATTTG ATA-G-AGGA 
             TAATAGAATA GGACTTTAGT -CT-CTTTGT TGGTTTGAGG GCT-GAAGTA 
             TAATGGAATA GGACTTGGGT -CT-TTT-GT TGGTTTTAGG ATT-G-AGTA 
             TAATAGAAGA GGACTGAATG -TCATTT-AT TGGTGTTATG GGT-TTAGTA 
             TAATAGGATA TGACTTCGGT CATATTTTGT TGGTTTCTAG GCT-GAAGTA 
             TAATAAAATA AGACATTAGT TCTGTTTTGT TGGTTTTAGG ATT-GATGTA 
             TAATAAGATA AGACATTGGT CTTATTTTGT TGGTTTTCAT CCC-AATGTA 
             TAACAAAAGA ARACATTGGT CTTATTTTGT TGGTTTATAT CCC-AATGTA 
             TAATAGCATT GGACTTCGTT TCTACGCTGT TGGTTGCAAG AGC-GAGGTA 
             TAATAGCATT GGACCTCGAT TCTAAGCTGT TGGTTGCCAG AGC-GAGGTA 
             TAATGACACA GGACCTTGCT CCGAAGTTGT TGGTTTTTGG AC--GAGGTA 
             TAATAGCATA GGACCCCTTT CCAAAGCTGT TGGTTTTTGG -AC-GAGGTA 
             TAATAAGATA GGACCTGAGT TCTATTTTGT CGGTTTCTAG ACT-TAGGTA 
             TAATAATATA GGATCTTGGT TCTATTTTGT TGGTTTCTAG ACT-AAGATA 
             TAATAGCATT GGACTTCGTT TCTACGCTGT TGGTTGCAAG AGC-GAGGTA 
             TAATAGCATC GGACCTCGCT CCAAAGCTGT TGGTTTCTTG GTC-GAGGTA 
             TAATAATATA GGACCTTGGT ACTATTTTGT TGGTTTCTAG ACT-AAGGTA 
             TAATAATATA GGGCGTAAGT TCTATTTTGT TGGTTTCTAG ACA-TACGCA 
             TAATAATATA GGACCTTAAT TCTATTTTGT TGGTTTCTAG ATT-GAGGTA 
             TAATAAGATA GGACCTCGGT TCTATTTTGT TGGTTTCTAG ACT-GAGGTA 
             TAATAAGATA GGACCTTGGT TCTATTTTGT TGGTTTCTAG ACT-GAGGTA 
             TAATAATTAA GATCATGA-T TCT-TTTTGT TGGTTTCTAG ATT-GAGGTA 
             TATTTTTATA GGGCCGTTGT TCTATTTTGT TGGTTTCTAG ATA-ATGGTA 
             TAACATAATA GGACTTTGGT TCTATTTTGT TGGTT-CTAG GCC-GAAGTA 
             TAACAAAATA GGACTTTGGT TTTATTTTGT TGGTTTCTAG ACC-GAAGTA 
             TAATAAGATA GGACTTTGGT CTTATTTTGT TGGTTTCTAA GCC-GAAGTA 
             TAATACGATA AGACTTCGGT TTTATTT-GT TGGTTTCTAC GCT-GAAGTA 
             TATTGGAAGG CCGATTGAGC TTTCTT--GT TGGT-TCTCG GTT-GACGGA 
             TAATAAGATA GGACTTTAGT TCTAGCTTGT TGGTTTCTGG GCT-GAAGTA 
             TAATACCATA GGACTTCGGT TCTATT--GT TGGTTTCTAG TCC-GAAGTA 
             TAAAACAATA GGACTTCGGA CCTATTT--T TGGTTTCTAG GTT-GAAGTA 
             TAATAAGATA GGATTTCGGC CCTATTTTGT TGGTTTCTAG GCT-GAAGTA 
             TAATAAGATA GGATTTCGGC CCTATTTTGT TGGTTTCTAG GCT-GAAGTA 
             TAATAAGATA GGACCTCGGT TCTATTTTGT TGGTTTCTAG GCC-AAGGTA 
             TAATAAGATA GGACTTTGGT TCTATTTTGT TGGTTTCTAG GCT-AAAGTA 
             TAATAAAGTA GGACTTTGGT TCTATTTTGT TGGTTTTAGG TCC-AAAGTA 
             TAATAGAGTA GGACTTTGGT TCTATTTTGT TGGTTTTAGG TCC-AAAGTA 
             TAATGAAGTA GGACTTTGGT TCTATTTTGT TGGTTATTGA -CC-AGAGTA 
             TAATAGAGTA GGACCTTGGT TCTATTTTGT TGGTTTC-GA -CC-TTGGTA 
             TAACAAAATT GAAC-AAGCT AAAATTTTGT TCTTTTTATT TGC-TTAGTT 
             TAACAACATT GAAT-AGGTC AAAAGTTTGA AAACTTTATT TGC-TTAGAT 

             ATGATTGATA GGGACAGTTG GGGGTGCTGC TATTCCGCGG NCAGAGGTGA 
             ATGATTAATA GGGATAGTTG GGGGTATTCG TATTCAATTG TCAGAGGTGA 
             ATGATTAATA GGGATAGTTG GGGGTATTCG TATTTAATTG TCAGAGGTGA 
             ATGATTAATA GGGACAGTTG GGGGTATTCA TATTTCAGCG TCAGAGGTGA 
             ATGATTAATA GGGACAGTTG GGGGTATTCG TATTTCATTG TCAGAGGTGA 
             ATGATTAATA GGGACAGTTG GGGGCATTTG TATTTAACAG TCAGAGGTGA 
             ATGGTTAATA GGGACAGTTG GGGGCATTCG TATTTAACAG TCAGAGGTGA 
             ATGATTAATA GGGACAGTTG GGGGCATTTG TATTTAACAG TCAGAGGTGA 
             ATGATTAATA GGGATGGTCG GGGGCATTAG TATTTGGCTG TCAGAGGTGA 
             ATGATTAACA GGGATCGTCG GGGGCATTAG TATTTAACTG TCAGAGGTGA 
             ATGATTAAAA GGGACAGTTG GGGGCATTTG AATTTAACTG TCAGAGGTGA 
             ATTTTTAACA GGAACGGTTG GGGGCATTCG AATTTGACTG TCAGAGGTGA 
             ATGATTAATA GGGACAGTTG GGGGCATTTG TACTTACCTG TCAGAGGTGA 
             ATGATTAATA GGAACAGTTG GGGGCATTTG TACTCGCCTG TCAGAGGTGA 
             -TACTATATA GAAATTCAAG GGGGTATACG TACTTTAATG TCAGAGGTGA 
             -AACTAAATA GAAATTCAAG GGGGTATACG TACTTTAATG TCAGAGGTGA 
             -TACAAAATA GAAACTCAAG GGGGTATACG TATTTTAATG TCAGAGGTGA 
             ATGATTGATA AGGACTTACG GGGGCATTTG TACTT-GCTG GAAGAGGTGA 
             ATAATATCAA GGGATATACG GAGGCATTTG TACTTGCTGG AGAGAGGTGA 
             ATGGTTGATA AGGACATACG GGGGCATTTG TACTTGCTGG AGAGAGGTGA 
             ATGATTGATA AGGACGGTCG GGGGCATTTG TACTTGCTGG AGAGAGGTGA 
             ATGATTGATA AGGACAGTCG GGGGCATTTG TATTTGCTGG AGAGAGGTGA 
             ATGATTGATA AGGGCAGTCG GGGACACTTG TACTTGCTGG AGAGAGGTGA 
             ATGGTTGATA AGGACATACG GGGGCATTTG TACTTGCTGG AGAGAGGTGA 
             TTGATTGAAA AGGACACACG AGGGTACTTG TACTTGCTGG AGAGAGGTGA 
             ATGGTTGATA GGGACATACG GGGGCATCTG TACTTGCTGG AGAGAGGTGA 
             -TACTATATA GAAATTCAAG GGGGTATACG TACTTTAATG TCAGAGGTGA 
             ATAA-AGAAA GGAACGGCTG GGGGCATTCG TATTCAATTG CCAGAGGTGA 
             ATAC-AAATA AGAACGGTTG AGGGCATTCA TATTCAACTG CCAGAGGTGA 
             ATAA-TGATA AGAACGGTTG AGGGCATTCA TATTCAACTG CCAGAGGTGA 
             ATAC-GAATA AGAACGGTTG AGGGCATTCG TATTCAACTG CCAGAGGTGA 
             ATAT-GAATA AGAACGGTTG AGGGCATTCG TATTCAACTG CTAGAGGTGA 
             ATAA-TGACG AGAACGGCTG AGGGCATTCG TATTCAACTG TTAGAGGTGA 
             ATAC-TGATA AGAACGGTTG AGGGCATTCG TATTCAACTG CCAGAGGTGA 
             ATAC-CGAAA AGAACGGTTG AGGGCATTCG TATTCAACTG CTAGAGGTGA 
             ATAC-TGAAA AGAACGGTTG AGGGCATTCG TATTCAACTG CTAGAGGTGA 
             ATAC-GTAAA AGAACGGTTG AGGGCATTCG TATTCAACTG CTAGAGGTGA 
             ATAC-TGATA AGAACGGTTG AGGGCATTCG TATTCAACTG CCAGAGGTGA 
             ATAC-TCATA AGAACGGTTG AGGGCATTCG TATTCAACTG CCAGAGGTGA 
             ATAC-TTAAA AGAACGGTCG AGGGCATTCG TATTCAACTG CCAGAGGTGA 
             ATAC-TCATA AGAACGGTTG AGGGCATTCG TATTCAACTG CTAGAGGTGA 
             ATGATTGAGA TGAACGGTTG GGGGGATACG CATTTGGCTG TTAGAGGTGA 
             ATGATTGAGA TGAACGGTTG GGGGGATACG CATTTGGCTG TTAGAGGTGA 
             ATGATTGAGA GGAACGGTTG GGGGGATACG CATTTGACTG TTAGAGGTGA 
             ATGGTTAATA GGAATAGACG GGGGGATTTG TATTGGAACG TCAGAGGTGA 
             CGTGTTGAGA GGAACAGTCG GGGGTATTCG TATTGAACAG TCAGAGGTGA 
             CGTGGTTGTA GGAACAGTCG GGGGTATTCG TATTGAACAG TCAGAGGTGA 
             CGTGGTTGTA GGAACAGTCG GTGGTATTCG TATTGAACAG TCAGAGGTGA 
             ATGATTAAAA GGGGCGGGCG GGGGCATTCG TATTGAACAG TCAGAGGTGA 
             ATGATTAAAA GGGGCGGGCG GGGGCATTCG TATTGAACAG TCAGAGGTGA 
             ATGATTAAAA GGGGCGGGCG GGGGCATTCG TATTGAACAG TCAGAGGTGA 
             ATGATTAAAA GGGGCGGGCG GGGGCATTCG TATTGAACAG TCAGAGGTGA 
             ATGATTAAGA GGGTCGGCTG GGGGCATTCG TATTTCAAAG TCAGAGGTGA 
             ATGGTAAACA GGGTCGGTTG GTGGCATTCG TATTGAACAG TCAGAGGTGA 
             ATGATGAAAA GGGTCGGTCG GGGGCATTCG TATTGAACAG TCAGAGGTGA 
             ATGATAAACA GGGTCGGTCG GGGGCATTCG TATTGAACAG TCAGAGGTGA 
             ATGATAAATA GGGCCGGTCG GGGGCATTCG TATTGAACAG TCAGAGGTGA 
             ATGGTTAAGA GGAACAGTCG GGGGCATTCG TATTTGCCAG CTAGAGGTGA 
             ACGGTTGATA GGAACAGTCG GGGGTATTCG TATTTGCCAG CTAGAGGTGA 
             ATGATTAATA GGGACAGTTG GGGGCATTCG TATTTGGCAG TTAGAGGTGA 
             ATGATTAAGA GGAGCAGTTG GGGGCATTCG TACTCGGTCG TTAGAGGTGA 
             AAGATTAAGA GGAACAGTTG GGGGCATTCG TACTTGGTAG TCAGAGGTGA 
             ATGATTAATA GGGACAGTTG GGGGCATTCG TATTTGGTAG CTAGAGGTGA 
             ATGATTGAAA GAAGCAGTCG GGGGCATTCG TATTTGGTAG CTAGAGGTGA 
             ATGATTAATA GGGACAGTTG GGGGCATTCG TATTTGGAAG CTAGAGGTGA 
             ATGATTAAGA GGAACAGTCG GGGGTATTCG TACTTGGTAG TCAGAGGTGA 
             ATGATTAAGA GGAACAGTCG GGGGTATTCG TATTCAGTCG TTAGAGGTGA 
             ATGATTAATA GGGACAGTTA GGGGCATTCG TATTTGGTAG CTAGAGGTGA 
             ATGATTAATA GGGACAGTTG GGGGCATTCG TATTTAGTAG CTAGAGGTGA 
             ATGATTAACA GAAACAGTTG GGGGCATTCG AATTTGGTAG CTAGAGGTGA 
             ATATACTGTA AGAATGAATG AGGGCATCAG TACTTAATAG CTAGAGGTGA 
             ATACACAGTA AGAATAAGTG AGGATACTGG TACTTAACAG CTAGAGGTGA 
             ATATATCTTA AGAATGAATG AGGACATTGG TACTTAATGG CTAGAGGTGA 
             ATAAACAGTA AGAGTTAATG AGGGTAGTGA TACTTACCAG CTAGAGGTGA 
             ATGATTAATA GGGATAGTTG GGGGCATTAG TATTTAATTG TCAGAGGTGA 
             ATGATTAATA GGGACAGATG GGGGCATTAG TATTTAATTG TCAGAGGTGA 
             ATGATTAATA GGGATAGTTG GGGGCATTCG TACTTAATTG TCAGAGGTGA 
             ATGATTAATA GGGACAGTCG GGGGCATTCG TATTTAACTG TCAGAGGTGA 
             ATGATTAATA GGGATAGCCG GGGGCATTCG TACTTAACTG TCAGAGGTGG 
             ATAATTAATA GGGACAGTCA GGGGCATTCG TATTCGCTTG TTAGAGGTGG 
             ATAATTAATA GGAACAATCA GGGGCATTCG TATTCGCTTG TTAGAGGTGG 
             ATGATGAAGA GGGATAGTTG GGGGCATTCG TATTTAACTG TCAGAGGTGA 
             ATGATGAAGA GGGATAGTTG GGGGCATTCG TATTTAACTG TCAGAGGTGA 
             ATCAA-AATG GGGATAGTTG GGGGCATTCG TATTTAACTG TCAGAGGTGA 
             ATCAG-AATA AGGATAGTTG GGGGTATTCG TATTTAACTG TCAGAGGTGA 
             ATGATTAACA GGGATAGTTG GGGGCATTCG TATTTAACTG TCAGAGGTGA 
             ATGATTAATA GGGACAATTG GGGGCATTCG TATTAACGCG TCAGAGGTGG 
             ATGATGAAGA GGGATAGTTG GGGGCATTCG TATTTAACTG TCAGAGGTGA 
             AAGGTGAATA GGGATTGTCG GGGGCATTCG TATTTAACTG TCAGAGGTGA 
             ATGATTAATA GGGACAATTG GGGGCATTCG TATT-AACCG TCAGAGGTGG 
             ATGATTAATA GGGACAATTG GGGGCATTCG TATTAACGCG TCAGAGGTGG 
             ATGATTAATA GGGATAGTTG GGGGCATTCG TATTTAACTG TCAGAGGTGA 
             ATGATTAATA GGGATAGTTG GGGGCATTCG TATTTAACTG TCAGAGGTGA 
             ATGATTAATA GGGATAGTTG GGGGCATTCG TATTTAACTG TCAGAGGTGA 
             ATGATTAATA GGGATAGTTG GGGGCATTCG TATTTGATTG TCAGAGGTGA 
             ATGGTTGACA GGGATAGTTG GGGGTATTTG TATTTAACTG TCAGAGGTGA 
             ATGATTAATA GG-ATAGTTG GGGGCATTCG TATTTAATTG TCAGAGGTGA 
             ATGATTAATA GG-ATAGTTG GGGGCATTCG TATTTAATTG TCAGAGGTGA 
             ATGATTAATA GG-ATAGTTG GGGGCATTCG TATTTAATTG TCAGAGGTGA 
             ATGATTAATA GGGATAGTTG GGGGCATTCG TATTTAACTG TCAGAGGTGA 
             ATGATTAATA GGGATAGTTG GGGGCATTCG TATTCAACTG TCAGAGGTGA 
             ATGATTAATA GGGATAGTTG GGGGCATTCG TATTTGACTG TCAGAGGTGA 
             ATGATTAATA GGGACAGTTG GGGGCACTCG TATTTAACTG TCAGTGGTGA 
             ATGGTTAATA GGGACAGTTG GGGGCATTCG TATTCGATAG TCAGTGGTGA 
             ATGATTAATA GGGACGGTTG GGGGCATTCG TATTTAACTG TCAGAGGTGA 
             ATGATTAATA GGGACGGTTG GGGGCATTCG TATTTAACTG TCAGAGGTGA 
             ATGATTAATA GGGACAGTTG GGGGCATTCG TATTTAACTG TCAGAGGTGA 
             ATGATTAATA GGGACAGTTG GGGGCATTCG TATTTAACTG TCAGAGGTGA 
             ATGGTTAATA GGAACAGTTG GGGGCATTCG TATTTAACTG TCAGAGGTGA 
             ATGGTTAATA GGAACAGTTG GGGGCATTCG TATTTAACTG TCAGAGGTGA 
             ATGGTTAATA GGAGCAGTTG GGGGCATTCG TATTTAACTG TCAGAGGTGA 
             ATGGTTAATA GGAACGGTTG GGGGCATTCG TATTTAACTG TCAGAGGTGA 
             ACGATTAATA GGAGTAGCTG GGGACATTCG TATTCAGATG TCAGAGGTGA 
             ACAGTTAATA GGAGTAGCTG GGGGCATTTG TATTCAGATG TCAGAGGTGA 

             AATTCTCAGA TTCCCGGAAG AGCAACTTAT GCGAAAGCAT TCACCAAGGA 
             AATTCTTGGA TTTATGGAAG ACGAACTACT GCGAAAGCAT TTACCAAGGA 
             AATTCTTGGA TTTCTGAAAG ACGAACTACT GCGAAAGCAT TTACCAAGGA 
             AATTCTTGGA TCGCTGAAAG ATGAGCTTAG GCGAAAGCAT TTACCAAGGA 
             AATTCTTGGA TTTTTGAAAG ACGAACTACT GCGAAAGCAT TTACCAAGGA 
             AATTCTTAGA TTTGTTAAAG ACAAACTACT GCGAAAGCAT TTGCCAAGGA 
             AATTCTTAGA TTTGTTAAAG ACGAACTACT GCGAAAGCAT TTGCCAAGGA 
             AATTCTTAGA TTTGTTAAAG ACAAACTAAT GCGAAAGCAT TTGCCAAGGA 
             AATTCTTAGA TTTGCTAAGG ACTAGCTACT GCGAAAGCAT TTGTCAAGGA 
             AATTCTTAGA TTTGTTAAGG ACTTACTACT GCGAAAGCAT TTGCCAAGGA 
             AATTCTTAGA TTTGTTAAAG ACGAACCAAT GCGAAAGCAT TTGCCAAAAA 
             AATTCTTAGA TTAGTTGAAG GCGAGCAACT GCGAAAGCAT TTGTCAAACA 
             AATTCTATGA TTAGGGAAGG ACAAACAACT GCGAAAGCAT TTGCCAAAGA 
             AATTCTATGA TTAGGTGAGG ACAGACAACT GCGAAAGCAT TTGCCAAACA 
             AATTCTTAGA TTTTTAAAAG ACGGTCAATT GCGAAAGCAT TCACCAAGCG 
             AATTCTTAGA TTTTTAAAAG ACGATCAAAT GCGAAAGCAT TTACCAAGGG 
             AATTCCTGGA TTATTAAAAG ACGAACAATT GCGAAAGCAT TCGCCAAGCG 
             AGTTCTAAGA CCCAGCAAAG ACAAACAAGT GCGAAAGCAT TTGCCCAGTA 
             AATTCTGAGA CCCTGCAAAG ACAAACAAGT GCGAAAGCAT TTGCCTAGTG 
             AATTCTAAGA CCCAGCAAAG ACAAACAACT GCGAAAGCAT TTGCCCAGTG 
             AATTCTAAGA CCCGGCAAAG ACAGACTGAC GCGAAAGCTT TTGCCCAGGA 
             AATTCTAAGA CCCGGCAAAG ACAAACTGAG GCGAAAGCTT TTGCCCAGGA 
             AATTCTGAGA CCCGGCAAAG ACACTCAAAT GCGAAAGCTT TTGTCCAGAA 
             AATTCTAAGA CCCAGCAAAG ACAAACAAGT GCGAAGGCAT TTGCCCAGTA 
             AATTCTAAGA CCCAGCAAAG ACAAACAAGT GCAAAAGCAT TTACTCAGTA 
             AATTCTAAGA CCCAGCAAAG ACAAACAAGT GCGAAAGCAT TTGCCCAGTG 
             AATTCTTAGA TTTTTAAAAG ACGGTCAATT GCGAAAGCAT TCACCAAGCG 
             AATTCTTTGA CTAGTTGAGG ACGAACCACT GCGAAAGCAT CTGCCAAGGA 
             AATTCTATGA TCAGTTGAAG ATGAACAAAG GCGAAAGCAT TTGCCAAGGA 
             AATTCTTTGA TTAGTTGAGG ATGAACAATG GCGAAAGCAT CTGCCAAGGA 
             AATTCTTTGA TTAGTTGAGG ACGAACAATT GCGAAAGCAT CTGCCAGGGA 
             AATTCTTTGA TTAGTTGAGG ACGAACGATT GCGAAAGCAT CTGCCAGGGA 
             AATTCTTTGA TCAGTTGAGG ACGAACAATG GCGAAAGCAT CTGCCAAGGG 
             AATTCTTTGA TTAGTTGAGG ACGAACTATT GCGAAAGCAT CTGCCAAGGA 
             AATTCTTTGA TTAGTTGAGG ACGAACCATT GCGAAAGCAT CTGCCAAGGA 
             AATTCTTTGA TTAGTTGAGG ACGAACCATT GCGAAAGCAT CTGCCAAGGA 
             AATTCTTTGA TTAGTTGAGG ACGAACCATT GCGAAAGCAT CTGCCCAGGA 
             AATTCTTTGA TTAGTTGAGG ACGAACTATT GCGAAAGCAT CTGCCAAGGA 
             AATTCTTTGA TTAGTTGGGG ACGAACCATT GCGAAAGCAT CTGCCAAGGA 
             AATTCTTTGA TTAGTTGAGG ACGAACCATT GCGAAAGCAT CTGCCAAGGA 
             AATTCTTTGA TTAGTTGAAG ACGAACAATG GCGAAAGCAT CTGCCAAGGA 
             AATTCTTGGA TCAGTCAAGG GCGAACTGAT GCGAAAGCGT TTCCCAAGAA 
             AATTCTTGGA TCAGTCAAGG GCGAACTGAT GCGAAAGCGT TTCCCAAGAA 
             AATTCTTGGA TCAGTCAAGG GCGAACTGAT GCGAAAGCGT TTCTCAAAAA 
             AATTCTTGGA TTGTTTCAAG ACAAACTTAT GCGAAAGCGT TTCCCAAGAA 
             AATTCTTAGA TTTGTTCACG ACGAACTAGT GCGAAACGAT CTACCAAGGA 
             AATTCTTAGA TTTGTTCAAG ACGAACTAAT GCGAAAGCAT CTACCAAGGA 
             AATTCTTAGA TTTGTTCAAG GCGCACTAGT GCGAAAGCAT CTACCAAGGA 
             AATTCTTAGA TTTGTTCAAG ACGAACTACT GCGAAAGCAT TTGCCAAGTA 
             AATTCTTAGA TTTGTTCAAG ACGAACTACT GCGAAAGCAT TTGCCAAGTA 
             AATTCTTAGA TTTGTTCAAG ACGAACTACT GCGAAAGCAT TTGCCAAGTA 
             AATTCTTAGA TTTGTTCAAG ACGAACTACT GCGAAAGCAT TTGCCAAGTA 
             AATTCTAAGA CCTTTGAAAG ACGGACTACT GCGAAAGCAT TTGCCAAGGA 
             AATTCTTAGA TTTGTTCAAG ACGAACAACT GCGAAAGCAT TTGCCAAGGA 
             AATTCTAAGA TTTGTTCAAG ACGCGCTACT GCGAAAGCAT TTGCCAAGTA 
             AATTCTTAGA TTTGTTCAAG ACGAACAACT GCGAAAGCAT TTGCCAAGGA 
             AATTCTTAGA TTTGTTCAAG ACGAACTACT GCGAAAGCAT TTGCCAAGTA 
             AATTCTTAGA TTTGGCAAAG ACGAACTACT GCGAAAGCAT TTGCCAAGGA 
             AATTCTCAGA TTTGGTGAAG ACGAACTACT GCGAAAGCAT CTGCCAAGGA 
             AATTCTTAGA TTTGCCAAAG ACGAACTACT GCGAAAGCAT CTGCCAAGGA 
             AATTCTTAGA TCGACTGAAG ACGAACTACT GCGAAAGCAT CTGCCATGGA 
             AATTCTTAGA TTTACCAAAG ACGAACTACT GCGAAAGCAT CTGCCAAGGA 
             AATTCTTAGA TTTGCCAAAG ACGAACTACT GCGAAAGCAT CTGCCAGGAA 
             AATTCTTAGA TTTACCAAAG ACGAACCATT GCGAAAGCAT TTGCCAAGGA 
             AATTCTTAGA TTTTCCAAAG ACGAACTACT GCGAAAGCAT CTGCCAGGGA 
             AATTCTTAGA TTTACCAAAG ACGAACTATT GCGAAGGCAT CTACCATGGA 
             AATTCTTAGA TTGACTGAAG ACGAACTACT GCGAAGGCAT CTACCATGGA 
             TATTCTTAGA TTTACCAAAG ACGAACTACT GCGAAAGCAT CTGCCAGGGA 
             AATTCTTAGA CCTACTAAAG ACGAACTACT GCGAAAGCAT CTGCCAAGGA 
             AATTCTTAGA TTTACCAAAG ACGAACTACT GCGAAAGCAT CTGTCAAGGA 
             AATTCCTAGA TTTGTTAATG ACTAGCTACC GCGAAAGCAT TTGCCTAATC 
             AATTCATAGA TTTGTTAATG TCCAACTATT GCGAAAGCAT TTATCTAACT 
             AATTCATAGA TTCATTAATG ACTAACTACT GCGAAAGCAT CTGTCTAATC 
             AATTCAAAGA TTTGGTAATG ATTAACGACT GCAAAGGCAT CTAGCCAATT 
             AATTCTCGGA TTTGTTAAAG ACTAACTTAT GCGAAAGCAT TTGCCAAGGA 
             AATTCTTGGA TTTATTAAAG ACTAACTTAT GCGAAAGCAT TTGCCAAGGA 
             AATTCTATGA TTTATTAAAG ACGAACTTAT GCGAAAGCAT TTGCCAAGGA 
             AATTCTTGGA TTTGTTAAAG ACGAACTACT GCGAAAGCAT TTGCCAAGGA 
             AATTCTTGGA TTTGTTAAAG ACGACCTACT GCGAAAGCAT TTGCCAAGAA 
             AATTCTTGGA TCTTGCGAGG ACGAACTAGT GCGAAAGCAT TTGCCAGGGA 
             AATTCTTGGA TCTTGCGAGG ACGCTCGACT GCRAAAGCAT CTGTCAGGAA 
             AATTCTTGGA TTTGTTAAAG ACGGACTACT GCGAAAGCAT CTGCCATGGA 
             AATTCTTGGA TTTGTTAAAG ACGGACTACT GCGAAAGCAT CTGCCATGGA 
             AATTCTTGGA TTTTTTAAAG ACGAACTACT GCGAAAGCAT CTGCCCAGGA 
             AATTCTTGGA TTTTTTAAAG ACGAACTATT GCGAAGGCAT CTGCCCAGGA 
             AATTCTTGGA TTTGTTAAAG ACGAACTACT GCGAAAGCAT TTGCCAAGGA 
             AATTCTTGGA TTGCGTTACG ACGAACTACT GCGAAAGCAT TTGCCAAGGA 
             AATTCTTGGA TTTGTTAAAG ACGGACTACT GCGAAAGCAT CTGCCATGGA 
             AATTCTTGGA TTTGTTGAAG ACGGACTACT GCGAAAGCAT CTGCCAAAGA 
             AATTCTTAGA TTGTGTTACG ACGAACTACT GCGAAAGCAT TTGCCAAGGA 
             AATTCTTAGA TTGCGTTACG ACGAACTACT GCGAAAGCAT TTGCCAAGGA 
             AATTCTTGGA TTTGTTAAAG ACGGACTACT GCGAAAGCAT TTGCCAAGGA 
             AATTCTTGGA TTTGTTAAAG ACGGACTACT GCGAAAGCAT TTGCCAAGGA 
             AATTCTTGGA TTTGTTAAAG ACGGACTACT GCGAAAGCAT TTGCCAAGGA 
             AATTCTTGGA TTTGTTAAAG ACGGACTACT GCGAAAGCAT TTGCCAAGGA 
             AATTCTTGGA TTTGTTAAAG ACACACTACT GCGAAAGCAT TTGCCAAGGA 
             AATTCTTGGA TTTGTTAAAG ACGAACTACT GCGAAAGCAT TTGCCAAGGA 
             AATTCTTGGA TTTGTTAAAG ACGAACTACT GCGAAAGCAT TTGCCAAGGA 
             AATTCTTGGA TTTGTTAAAG ACGAACTTCT GCGAAAGCAT TTGCCAAGGA 
             AATTCTTGGA TTTGTTAAAG ACGAACTACT GCGAAAGCAT TTGCCAGGGA 
             AATTCTTGGA TTTGTTGAAG ACGGACTACT GCGAAAGCAT CTGCCATGGA 
             AATTCTTGGA TTTGTCAAAG ACGAACTACT GCGAAAGCAT TTGCCAAGGA 
             AACTCTTGGA TTTGTTAAAG ACGAACTACT GCGAAAGCAT TTGCCAAGGA 
             AATACTTGGA TTTATCGAAG ACGAACTACT GCGAAAGCAT TTGCCAAAGA 
             AATTCTTAGA TTTGTTAAAG ACGAACTACT GCGAAAGCAT TTGCCAAAGA 
             AATTCTTAGA TTTGTTAAAG ACGAACTACT GCGAAAGCAT TTGCCAAAGA 
             AATTCTTAGA TTTGTTAAAG ACGAACTACT GCGAAAGCAT TTGCCAAGGA 
             AATTCTTAGA TTTGTTAAAG ACGAACTACT GCGAAAGCAT TTGCCAAGGA 
             AATTCTTAGA TTTGTTAAAG ACGAACTACT GCGAAAGCAT TTGCCAAGGA 
             AATTCTTAGA TTTGTTAAAG ACGAACTACT GCGAAAGCAT TTGCCAAGGA 
             AATTCTTAGA TTTGTTAAAG ACGAACTACT GCGAAAGCAT TTGCCAAGGA 
             AATTCTTAGA TTTGTTAAAG ACGAACCACT GCGAAAGCAT TTGCCAAGGA 
             AATTCTTAGA TTTTCTGGAG ACGAACAACT GCGAAAGCAT TTGTCTAAAA 
             AATTCTTAGA TTTTCTGGAG ACAAACAACT GCGAAAGCAT TTGCCTAAAA 

             TGTCTTCTTT AATCAAGAAC GAAAGTAGGG GGATCGAAGA CGATCAGATA 
             TGTTTTCATT AATCAAGAAC GAAAGTTAGG GGATCGAAGA TGATTAGATA 
             TGTTTTCATT AATCAAGAAC GAAAGTTAGG GGATCGAAGA TGATTAGATA 
             TGTTTTCATT AATCAAGAAC GAAAGTTAGG GGATCGAAGA TGATTAGATA 
             TGTTTTCATT AATCAAGAAC GAAAGTTAGG GGATCGAAGA TGATTAGATA 
             TGTTTTCATT AATCAAGAAC GAAAGTTAGG GGATCGAAGA CGATCAGATA 
             TGTTTTCATT AATCAAGAAC GAAAGTTAGG GGATCGAAGA CGATCAGATA 
             TGTTTTCATT AATCAAGAAC GAAAGTTAGG GGATCGAAGA CGATCAGATA 
             TGTCTCCATT AATCAAGAAC GAAAGTTAGG GGATCGAAGA CGATCAGATA 
             TATCTCCATT AATCAAGAAC GAAAGTTAGG GGATCGAAGA CGATCAGATA 
             TGTTTTCATT AATCAAGAAC GAAAGTTAGG GGATCGAAGA CGATCAGATA 
             TGTTTCCATT AATCAAGAAC GAAAGTTAGG GGATCGAAGA CGATCAGATA 
             TGTTCTCATT AATCAAGAAC GAAAGTCAGG GTAATGAAGA CGATCAGATA 
             TGTTTTCATT AATCAAGAAC GAAAGTTAGG GTAATGAAGA CGATCAGATA 
             ACTTTTCTTT GATCAAGAAC GAAAGTTAGG GGATTGAAGA CGATCAGATA 
             AATTTTCTTT GATCAAGAAC GAAAGTTAGG GGATTGAAGA CGATCAGATA 
             ATTTTTCTTT GATCAAGAAC GAAAGTTAGG GGATTGAAGA CGATCAGATA 
             TGTGCCTGTT AATCAAGGAC GAAAGTTGGG GGATCGAAGA CGATTAGATA 
             TATGCCCTCT AATCAAGGAC GAAAGTTGGG GGATCGAAGA CGATTAGATA 
             TGTACCTGTT AATCAAGGAC GAAAGTTGGG GGATCGAAGA CGATTAGATA 
             CGTGCCTATT AATCAAGGAC GAAAGTTGGG GGATCGAAGA CGATTAGATA 
             TGTGCCTGTT AATCAAGGAC GAAAGTTGGG GGATCGAAGA CGATTAGATA 
             TGTTCCTGTT AATCAAGGAC TAAAGTTGGG GGATCGAAGA CGATTAGATA 
             TGTACCTGTT AATCAAGGAC GAAAGTTGGG GGATCGAAGA TGATTAGATA 
             TGTGCCTGTT GATCAAGGAC GAAAGTTGGG GGATCGAAGA CGATTAGATA 
             TGTGCCTGTT AATCAAGGAC GAAAGTTGGG GGATTGAAGA CGATTAGATA 
             ACTTTTCTTT GATCAAGAAC GAAAGTTAGG GGATTGAAGA CGATCAGATA 
             CGTTTCCTTT GATCAAGAAC GAAAGTTAGG TGATCGAAGA TGATTAGATA 
             CGTTTCTGTT GATCAAGAAC GAAAGTTAGG GGATCGAAGA TGATTAGATA 
             CGTTTCTGTT GATCAAGAAC GAAAGTTAGG TGATCGAAGA TGATTAGATA 
             CGTTTCTGTT GATCAAGAAC GAAAGTTAGG GGATCGAAGA TGATTAGATA 
             CGTTTCTGTT GATCAAGAAC GAAAGTTAGG GGATCGAAGA TGATTAGATA 
             CGTTTCTTTC GATCAAGAAC GAAAGTTAGG TGATCGAAGA TGATTAGACA 
             CGTTTCTTTT GATCAAGAAC GAAAGTTAGG TGATCGAAGA TGATTAGATA 
             CGTTTCTTTT GATCAAGAAC GAAAGTTAGG TGATCGAAGA TGATTAGATA 
             CGTTTCTTTT GATCAAGAAC GAAAGTTAGG TGATCGAAGA TGATTAGATA 
             CGTTTCTTTT GATCAAGAAC GAAAGTTAGG TGATCGAAGA TGATTAGATA 
             CGTTTCTTTT GATCAAGAAC GAAAGTTAGG TGATCGAAGA TGATTAGATA 
             CGTATCTTTT GATCAAGAAC GAAAGTTAGG TGATCGAAGA TGATTAGATA 
             CGTTTCTGTT GATCAAGAAC GAAAGTTAGG TGATCGAAGA TGATTAGATA 
             CGTTTCTTTT GATCAAGAAC GAAAGTTAGG TGATCGAAGA TGATTAGATA 
             CGTTTTTATT GATCAAGAAC GAAGGTTAAG GGATCGAAGA CGATCAGATA 
             CGTTTTTATT GATCAAGAAC GAAGGTTAAG GGATCGAAGA CGATCAGATA 
             CGTTTTTGTT GATCAAGAAC GAAGGTTAAG GGATCGAAGA CGATCAGATA 
             TGTTTTCATT AATCAAGAAC GAAAGTTAAG GGATCGAAGA CGATCAGATA 
             TGATTTCATT AATCAAGAAC GAAAGTTAGG GGATCGAAGA CGATCAGATA 
             TGTTTCCATT AATCAAGAAC GAAAGTTAGG GGATCCAAGA CGATCAGATA 
             TGTCTTCATT AATCAAGAAC GAAAGTTAGG GGATCGAAGA CGATCAGATA 
             CGTTCCCATT AATCAAGAAC GAAAGTTAGG GGATCGAAGA CGATCAGATA 
             CGTTCCCATT AATCAAGAAC GAAAGTTAGG GGATCGAAGA CGATCAGATA 
             CGTTCCCATT AATCAAGAAC GAAAGTTAGG GGATCGAAGA CGATCAGATA 
             CGTTCCCATT AATCAAGAAC GAAAGTTAGG GGATCGAAGA CGATCAGATA 
             CGTTCCCATT AATCAAGAAC GAAAGTTAGG GGATCGAAGA CGATCAGATA 
             CGATCCCATT AATCAAGAAC GAAAGTTAGG GGATCGAAGA CGATCAGATA 
             TGACTCCATT AATCAAGAAC GAAAGTTAGG GGATCGAAGA CGATCAGATA 
             CGACCCCATT AATCAAGAAC GAAAGTTAGG GGATCGAAGA CGATCAGATA 
             CGGTCCCATT AATCAAGAAC GAAAGTTAGG GGATCGAAGA CGATCAGATA 
             TGTTTTCATT GATCAAGAAC GAAAGTTAGG GGATCGAAGA CGATCAGATA 
             TGTTTCCCTT GATCAAGAAC GAAAGTTAGG GGATCGAAGA TGATCAGATA 
             TGTTTTCATT AATCAAGAAC GAAAGTTAGG GGATCGAAGA CGATCAGATA 
             TGTTTTCATT AATCAAGAAC GAAAGTTAGG GGATCGAAGA TGATCAGATA 
             TGTTTTCATT AATCAAGAAC GAAAGTTAGG GGATCGAAGA CGATCAGATA 
             TGTTTTCATT AATCAAGAAC GAAAGTTAGG GGATCGAAGA CGATCAGATA 
             TGTTTTCATT AATCAAGAAC GAAAGTTAGG GGATCGAAGA CGATCAGATA 
             TGTTTTCATT AATCAAGAAC GAAAGTTAGG GGATCGAAGA CGATCAGATA 
             TGTTTTCATT AATCAAGAAC GAAAGTTAGG GGATCGAAGA TGATCAGATA 
             TGTTTTCATT AATCAAGAAC GAAAGTTAGG GGATCGAAGA TGATCAGATA 
             TGTTTTCATT AATCAAGAAC GAAAGTTAGG GGATCGAAGA CGATCAGATA 
             TGTTTTCATT AATCAAGAAC GAAAGTTAAG GGATCGAAGA CGATCAGATA 
             TGTTTTCATT AATCAAGAAC GAAAGTTAAG GGATCGAAGA CGATCAGATA 
             CATTTTTGGT GATCAAGTAC TAAAGAGTGG GGATCGAAGA GGATTAGATA 
             TATTTTTGGT GATCAAGAAC TAAAGTGTGG GGATCAAAGA GGATTAGATA 
             CATTTTTGGT GATCAAGAAC TAAAGTGTGG GGATCGAAGA GGATTAGATA 
             TATTTTTGGT GATCAAGAAT TAAAGTGTGG GGATCGAAGA GGATTAGATA 
             TGTTTTCATT AATCAAGAAC GAAAGTTAGG GGATCAAAGA CGATCAGATA 
             TGTTTTCATT AATCAAGAAC GAAAGTTAGG GGATCAAAGA CGATCAGATA 
             TGTTTTCATT AATCAAGAAC GAAAGTTAAG GGATCAAAGA CGATCAGATA 
             TGTTTTCATT GATCAAGAAC GAAAGTTAGG GGATCGAAGA CGATCAGATA 
             TGTTTTCATT GATCAAGAAC GAAAGTTAGG GGATCGAAGA CGATTAGATA 
             TGTTTTCATT AATCAAGAAC GAAAGTTAGG GGATCGAAGA CGATTAGATA 
             TGTTTTCATT AATCAAGAAC GAAAGTTAGG GGATCGAARA CRATTARATA 
             TGTTTTCATT GATCAAGAAC GAAAGTTAGG GGATCGAAGA CGATCAGATA 
             TGTTTTCATT GATCAAGAAC GAAAGTTAGG GGATCGAAGA CGATCAGATA 
             TGTTTTTATT AATCAAGAAC GAAAGTTAGG GGATCGAAGA CGATCAGATA 
             TGTTTTTGTT GATCAAGAAC GAAAGTTAGG GGATCGAAGA CGATCAGATA 
             TGTTTTCATT GATCAAGAAC GAAAGTTAGG GGATCGAAGA CGATCAGATA 
             TGTTTTCATT GATCAAGAAC GAAAGTAAGG GGATCGAAGA CGATTAGATA 
             TGTTTTCATT GATCAAGAAC GAAAGTTAGG GGATCGAAGA CGATCAGATA 
             TGTTCTCATT GATCAAGAAC GAAAGTTAGG TGATCGAAGA CGATCAGATA 
             TGTTTTCATT GATCAAGAAC GAAAGT-AGG GGATCGAAGA CGATTAGATA 
             TGTTTTCATT GATCAAGAAC GAAAGTATGG GGATCGAAGA CGATTAGATA 
             TGTTTTCATT GATCAAGAAC GAAAGTTAGG GGATCGAAGA CGATCAGATA 
             TGTTTTCATT GATCAAGAAC GAAAGTTAGG GGATCGAAGA CGATCAGATA 
             TGTTTTCATT GATCAAGAAC GAAAGTTAGG GGATCGAAGA CGATCAGATA 
             TGTTTTCATT GATCAAGAAC GAAAGTTAAG GGATCGAAGA CGATCAGATA 
             TGTTTTCATT GATCAAGAAC GAAAGTTAGG GGATCGAAGA CGATCAGATA 
             TGTTTTCATT AATCAAGAAC GAAAGTTAGG GGATCGAAGA CGATCAGATA 
             TGTTTTCATT AATCAAGAAC GAAAGTTAGG GGATCGAAGA CGATCAGATA 
             TGTTTTCATT AATCAAGAAC GAAAGTTAGG GGATCGAAGA CGATCAGATA 
             TGTTTTCATT AATCAAGAAC GAAAGTTAGG GGATCGAAGA CGATCAGATA 
             TGTTCTCATT GATCAAGAAC GAAAGTTAGG GGATCGAAGA CGATCAGATA 
             TGTTTTCATT AATCAAGAAC GAAAGTTAGG GGATCGAAGA CGATCAGATA 
             TGTTTTCATT AATCAAGAAC GAAAGTTAGG GGATCGAAGA CGATCAGATA 
             TGTTTTCATT AATCAAGAAC GAAAGTTAGG GGATCGAAGA CGATTAGATA 
             TGTTTTCATT AATCAAGAAC GAAAGTTAGG GGCTCGAAGA CGATCAGATA 
             TGTTTTCATT AATCAAGAAC GAAAGTTAGG GGCTCGAAGA CGATCAGATA 
             TGTTTTCATT AATCAAGAAC GACAGTAGGG GGTTTGAAGA CGATTAGATA 
             TGTTTTCATT AATCAAGAAC GAAAGTAGGG GGTTTGAAGA CGATTAGATA 
             TGTTTTCATT AATCAAGAAC GAAAGTTAGG GGATCGAAGA CGATCAGATA 
             TGTTTTCATT AATCAAGAAC GAAAGTTAGG GGATCGAAGA CGATCAGATA 
             TGTTTTCATT AATCAAGAAC GAAAGTTAGG GGATCGAAGA CGATCAGATA 
             CGTTTTCATT AATCAAGAAC GAAAGTTAGG GGATCGAAGA CGATCAGATA 
             TACTTCCATT AATCAAGAAC GAAAGTTAAG GGAGTGAAGA CGATCAGATA 
             TACTTCCATT AATCAAGAAC GAAAGTTAAG GGAGTGAAGA CGATCAGATA 

             CCGTCGTAGT CTCTACCATA AACTATGCCG ACTAGGGATT GGTGGACGTT 
             CCATCGTAGT CTTAACCATA AACTATGCCG ACTAGGGATT GGTGGACGTT 
             CCATCGTAGT CTTAACCATA AACTATGCCG ACTCGGGATT GGCGGGCGTT 
             CCATCGTAGT CTTAACCATA AACTATGCCG ACTCGGGATT GGCAGTCGTT 
             CCATCGTAGT CTTAACCATA AACTATGCCG ACAAGGGATT GGTGGA-GTT 
             CCGTCGTAGT CTTAACCATA AACTATGCCG ACTAGAGATT GGAGGTTGTT 
             CCGTCGTAGT CTTAACCATA AACTATGCCG ACTAGAGATT GGAGGTTGTT 
             CCGTCGTAGT CTTAACCATA AACTATGCCA ACTAGAGATT GGAGGTTGTT 
             CCGTCGTAGT CTTAACCATA AACTATGCCA TCTAGAGATC AGAGGCTGTC 
             CCGTCGTAGT CTTAACCATA AACTATGCCA ACTAGAGATC AGAGGTCGTC 
             CCGTCGTAGT CTTAACCATA AACTATGCCG ACTAGAGATT GGAGGTCGTC 
             CCGTCGTAGT CTTAACCATA AACTATGCCG ACTAGAAAAT TGGAGGTGTC 
             CCGTCGTAGT CTTGACCATA AACTATGCCG ACTAGAGATT GGAGGTCGTC 
             CCGTCGTAGT CTTAACCATA AACTATGCCG ACTAGAGATT GGAGGTCGTC 
             CCGTCGTAAT CTTAACCGTA AACTATGCCG ACTTGTCGCA GGTAGACGTT 
             CCGTCGTAAT CTTAACCGTA AACTATGCCG ACTTGTCGCA GGTAGATGGC 
             CCGTCGTAAT CCTGACTGTA AACTATGCCA ACTTGTCGCA GGTAGATCTT 
             CCGTCGTAGT CCCAACTATA AACTATGCCG ACTGAGAATC GGTGGAAGTA 
             CCGTCGTAGT CCCAACCATA AACGATGCCG ACTGAGGATC AGAGGCAGTT 
             CCGTCGTAGT CCCAACTATA AACTATGCCG ACTGAGGATC GGAGGCCGTA 
             CCGTCGTAGT CTCAACCGTA AACGATGCCG ACATAATTTC GGCGAAGAGA 
             CCGTCGTAGT CTCAACCGTA AACAATGCCG ACATAATTTC GGCGAAGTAA 
             CCGTCGTAGT CCCAACCGTA AACCATGCCG ACTGATCGTT GGTT-AGA-A 
             CCGTCGTAGT CCCAACTATA AACTATGCCG ACTGAGGATC GGTGGCCGTA 
             CCGTCGTAGT CCCAACCATA AACTATGCCG ACTGAGGATC GGAGGATGTA 
             CCGTCGTAGT CCCAACTATA AACTATGCCG ACTGAGGATC GGAGGCTGTA 
             CCGTCGTAAT CTTAACCGTA AACTATGCCG ACTTGTCGCA GGTATATATC 
             CCGTCGTAGT CCTGACTATA AACTATGCTA TCCAAGAATT GGATT-GGTG 
             CCGTTGTAGT CCTAACTGTA AACATTACTA ACTAATTATT GGGTT-GGTG 
             CCGTCGTAGT CCTAACTGTA AACTTTACTG ACCAAGCGTT GAATT-GGTG 
             CCGTTGTAGT CCTAACCATA AACTTTACTA TCCAAGAGTT GGATT-AGTT 
             CCGTTGTAGT CCTAACCATA AACTATACTA TCCAAGAGTT GGATT-GGTT 
             CCGTTGTAGT CCTAACTATA AAGTTTACTA TCCAAGAATT GGATG-GGTG 
             CCGTTGTAGT CCTAACTATA AACTTTACTA TCCAAGAATT GGATT-GGTG 
             CCGTTGTAGT CCTAACTATA AACTTTACTA TCCAAGGATT GGATT-GGTG 
             CCGTTGTAGT CCTAACTATA AACTTTACTA TCCAAGAATT GGATT-GGTG 
             CCGTTGTAGT CCTAACTATA AACTTTACTA TCCAAGAATT GGATT-GGTG 
             CCGTTGTAGT CCTAACCATA AACTTTACTA TCCAAGAGTT GGATT-GGTG 
             CCGTTGTAGT CCTAACTATA AACTCTACTA TCCAAGAGTT GGATT-GGTG 
             CCGTTGTAGT CCTAACTATA AACTCTACTA TCCAAGAATT GGATT-GGT- 
             CCGTTGTAGT CCTAACTATA AACTTTACTA TCCAAGAATT GGATT-GGTG 
             CCGTCGTAGT CTTAACGGTA AACTATGCCG TCCAAAGACC AAGTT-TTCG 
             CCGTCGTAGT CTTAACGGTA AACTATGCCG TCCAAAGACC AAGTT-TTCG 
             CCGTCGTAGT CTTAACGGTA AACTATGCCA TCCAAAGATC GGGCA-AATG 
             CCGTCGTAGT CTTAACAGTA AACTATGCCA TCCGAGGATC GGATA--ACC 
             CCGTCGTAGT CTTAACCATA AACTATGCCG ACTAGAGATC GGTGGATATC 
             CCGTCGTAGT CTTAACTGTA AACTATGCCG ACTAGAGATC GGTGGACATC 
             CCGTCATAGT CTTAACTGTA AACTATGCCG ACTAGAGATC GGTGGATATC 
             CCGTCGTAGT CTTAACTATA AACTATGCCG ACTAGAGATT GGAGGTGGTC 
             CCGTCGTAGT CTTAACTATA AACTATGCCG ACTAGAGATT GGAGGTGGTC 
             CCGTCGTAGT CTTAACTATA AACTATGCCG ACTAGAGATT GGGGGTGGTC 
             CCGTCGTAGT CTTAACTATA AACTATGCCG ACTAGAGATT GGAGGTGGTC 
             CCGTCGTAGT CCTGACCGTA AACTATGCCG ACTTCAGATT GGAGGTTGTC 
             CCGTCGTAGT CTTAACCATA AACTATGCCG ACTAGAGATT GGAGGTCGTC 
             CCGTCGTAGT CTTAACCATA AACTATGCCG ACTAGAGATT GGGGGCTGTC 
             CCGTCGTAGT CTTAACCATA AACTATGCCG ACTAGAGATT GGAGGGTGTC 
             CCGTCGTAGT CTTAACCATA AACTATGCCG ACTAGAGATT GGGGGCTGTC 
             CCGTCGTAGT CTTAACCATA AACTATGCCG ACTAGAGATT GGAGGCAGCC 
             CCGTCGTAGT CTTAACCATA AACTATGCCG ACTAGAGATT GGAGGTGGTC 
             CCGTCGTAGT CTTAACTATA AACTATGCCG ACTAGAGATC GGAGGTTGTT 
             CCATCGTAGT CTTAACTATA AACTATGCCG ACTAGAGATC GGAAGCGGTC 
             CCGTCGTAGT CTTAACTGTA AACTATGCCG ACTAGAGATC GGAAGTTGTC 
             CCGTCGTAGT CTTAACCATA AACGATGCCG ACTAGAGATT GGAAGTTGTC 
             CCGTCGTAGT CTTAACTGTA AACTATGCCG ACTTGAGATT GGATGATGCC 
             CCGTCGTAGT CTTAACCATA AACGATGCCG ACTAGAGATT GGAAGTTGTC 
             CCATCGTAGT CTTAACCATA AACTATGCCG ACTAGAGATC GGAAGTTGTC 
             CCATCGTAGT CTTAACCTTA AACTATGCCG ACTAGATATC GGAAGTTGTC 
             CCGTCGTAGT CTTAACCATA AACGATGCCG ACTAGAGATT GGAAGTTGTC 
             CCGTCGTAGT CTTAACCATA AACGATGCCG ACTAGAGATT GGAAGCTGTC 
             CCGTCGTAGT CTTAACCATA AACGATGCCG ACTAGAGATT GGAAATTGTC 
             CCCTCGTAGT CCACTCCCTA AACGATGCCA ACTAGAGGTT GGTCTACGTA 
             CCCTCGTAGT CCACACCTTA AACTATGCCA ACTAGAGGTT GGTGCAGGTA 
             CCCTCGTAGT CCACACCTTA AACTATGCCG ACTAGAGGTT GGTGTTGGTA 
             CCCTCGTAGT CCACACCCTA AACTATGTCA ACTAGAGATT GGTGGAAAGA 
             CCGTCCTAGT CTTAACCATA AACTATGCCG ACTAGGGATC GGAGGC-GCG 
             CCGTCGTAGT CTTAACTATA AACTATACCG ACTCGAGATC GGAAGG-GTA 
             CCGTCGTAGT CTTAACCATA AACTATGCCG ACTAGAGATT GGAGGT-GCA 
             CCGTCCTAGT CTTAACCATA AACTATGCCG ACTAGGGATT GGGGGTCGTT 
             CCGTCCTAGT CTTAACCATA AACTATGCCG ACTAGAGATT GGAGGTTATT 
             CCGTCCTAGT CTTAACCATA AACTATGCCG ACTGGAGATC GGAGATCATC 
             CCGTCCTAGT CTTAACCATA AACTATGCCA ACTAKAGATT GGAGACTATC 
             CCGTCCTAGT CTTAACTATA AACCATGCCG GCTAGAGATG AGAGGTCGTT 
             CCGTCCTAGT CTTAACTATA AACCATGCCG GCTAGAGATC GGAGGTTGTT 
             CCGTCCTAGT CTTAACCATA AACTATGCCG ACTAGAGATT GGGGA-CGTC 
             CCGTCCTAGT CTTAACCATA AACTATGCCG ACTGGAGATC GGA-GTTGTC 
             CCGTCCTAGT CTTAACCATA AACCATGCCG ACTAGAGATT GGAGGCCGTT 
             CCGTCGTAGT CTTTACCATA AACTATGCCA ACTAGAGATG GGGTGTCGTT 
             CCGTCCTAGT CTTAACTATA AACCATGCCG GCTAGAGATC GGAGGTCGTT 
             CCGTCCTAGT CTTAACCATA AACTATGCCG ACTGGAGATA GGGGGTCGTT 
             CCGTCGTAGT CTATACCATA AACTATGCCA ACTAGAGATT GGAGGTCGTT 
             CCGTCGTAGT CTATACCATA AACTATGCCA ATTAGAGATT GGAGGTCGTT 
             CCGTCCTAGT CTTAACCATA AACCATGCCG ACTAGAGATT GGAGGTCGTT 
             CCGTCCTAGT CTTAACCATA AACCATGCCG ACTAGAGATT GGAGGTCGTT 
             CCGTCCTAGT CTTAACCATA AACCATGCCG ACTAGAGATT GGAGGTCGTT 
             CCGTCCTAGT CTTAACCATA AACCATGCCA ACTAGAGATT GAAGGTTGTT 
             CCGTCCTAGT CCTAACCATA AACCATGCCA ACTAGAGATT GAAGGTCGTT 
             CCGTCCTAGT CTTAACCATA AACTATGCCG ACTAGGGATT GGAGGTCGTT 
             CCGTCCTAGT CTTAACCATA AACTATGCCG ACTAGGGATT GGAGGTCGTT 
             CCGTCGTAGT CTTAACCATA AACTATGCCG ACTAGGGATT GGAGGTTCTT 
             CCGTCCTAGT CTTAACCATA AACTATGCCG ACTAGAGATT GGCGGTCGTT 
             CCGTCCTAGT CTTAACCATA AACTATCTCG ACTAGGGATT GGAGGCCGTT 
             CCGTCCTAGT CTTAACCATA AACTATGCCG ACTAGAGATT GGAGGTCGTT 
             CCGTCGTAGT CTTAACCATA AACTATGCCG ACTAGAGATT GGAGGTTGTT 
             CCGTCGTAGT CTTAACCATA AACTATGCCG ACTAGAGATT GGAGGGCGTC 
             CCGTCGTAGT CTTAACCATA AACTATGCCG ACTAGAGATA GGAAAACGTC 
             CCGTCGTAGT CTTAACCATA AACTATGCCG ACTAGAGATA GGAAAACGTC 
             CCGTCGTAAT CTCTACCATA AACTATGCCG ACTAGAGATA GGGAAACGCC 
             CCGTCGTAAT CTCTACCATA AACTATGCCG ACTAGAGATA GGAAAACGTC 
             CCGTCGTAGT CCTAACCATA AACAATGCCG ACTAGAGATT GGAGGTCGTC 
             CCGTCGTAGT CCTAACCATA AACTATGCCG ACTAGAGATT GGAGGTCGTC 
             CCGTCGTAGT CCTAACCATA AACTATGCCG ACTAGAGATT GGAGGTCGTC 
             CCGTCGTAGT CCTAACCATA AACTATGCCG ACTAGGGATT GGAGGTCGTC 
             CCGTCGTAAT CTTAACCATA AACTATGCCG ACTAGGTGTT GGATGAAGAC 
             CCGTCGTAAT CTTAACCATA AACTATGCCG ACTAAGTGTT GGATGAAGTT 

             GTTCGACTCC ATCAGCACCT TATGAGAAAT CA-AAGTCTT TGGGTTCCGG 
             TGTCGACTCC ATCAGCACCT TATGAGAAAT CA-AAGTCTT TGGGTTCCGG 
             CTTTGACTCC GTCAGCACCG TATGAGAAAT CA-AAGTCTT TGGGTTCCGG 
             TACTGACCTT GTCAGCACCG TATGAGAAAT CA-AAGTCTT TGGGTTCCGG 
             TCGTGTCTCC ATCAGCACCT TATGAGAAAT CACAAGTCTT TGGGTTCCGG 
             CCTT-ACTCC TTCAGCACCT TATGAGAAAT CA-AAGTCTT TGGGTTCTGG 
             CCTT-ACTCC TTCAGCACCT TATGAGAAAT CA-AAGTCTT TGGGTTCTGG 
             CCTT-ACTCC TTCAGCACCT TATGAGAAAT CA-AAGTCTT TGGGTTCTGG 
             AAATGACGCT TCTTGCATCT TCCGAGAAAT CA-AAGCTTT TGGGTTCTGG 
             ACTCGACACT TCTTGCATCT TTCAAGAAAT CA-AAGTTTT TGGGTTCTGG 
             AAACGTCCCC TTCAGCACCT TACGAGAAAT CA-AAGTCTT TGGGTTCTGG 
             TGTCGACTCC TTCAGTATTT TGAGAGAAAT CA-AAGTCTT TGGGTTCTGG 
             ATTCGACTCC TTCAGCACCT TATGAGAAAT CA-AAGTCTT TGGGTTCCGG 
             ACTCGACTCC TTCAGCACCT TATGAGAAAT CT-AAGTCTT TGGGTTCTGG 
             TCCCATGTTT ATCGTCGACT TTTGAGAAAT CA-AAGTTTT TGGGTTCTGG 
             TTT-ATATTT ATCGTCGACT TTTGAGAAAT CA-AAGTTTT TGGGTTCTGG 
             TCGCGAATCT ATCGTCGGCT TTTGAGAAAT CA-AAGTCTT TGGGTTCTGG 
             CTTTAACTCC TTCGGCACTC CAAGAGAAAT CT-AAGTTTT TGGGCCCTGG 
             AATGTACGCC TTTGGCACTC AAAGAGAAAT CT-AAGTCTT TGGGCCCTGG 
             ACACGACTCC TTCGGCACTC CAAGAGAAAT CT-AAGTCTC TGGGCCCTGG 
             GTTAGTCTTC TTCGGAGTTA CCAGAGAAAT CA-AAGTCTT TGGGCCCTGG 
             GTTAGTCTTC TTCGGAGTTA CCAGAGAAAT CA-AAGTCTT TGGGCCCTGG 
             GTCTATTCTT TTCAGCGTT- CGAAAGAAAT TG-AAGTTTT TGGGCCCTGG 
             CTTCGACTCC TTCGGCACTC CAAGAGAAAT CT-AAGTCTT TGGGCCCTGG 
             TCACAACTCC TTCGGCACTC CATGAGAAAT TT-GAGTCTA TGGGCCCTGG 
             CAACGACTCC TTCGGCACTC CAAGAGAAAT TT-AAGTCTC TGGGCCCTGG 
             TTC-GTGTGT ATCGTCGACT TTTGAGAAAT CA-AAGTTTT TGGGTTCTGG 
             ATTATGCTCT TCCAGTACTT TATGAGAAAT CATAAGTCTC TGAGTTCTGG 
             -ATATACTTC TTCAGTACTT CATGAGAAAT TATAAGTCTT TGAGTTCTGG 
             GATATGCTCC TTCAGTGCTT TCTGAGAAAT TACAAGTCTT TGAGTTCTGG 
             ATTATACTCT TCCAGTACTT TTTGAGAAAT CATAAGTCTT TGAGTTCTGG 
             GAATTGCCCT TTCAGTACTT TTTGAGAAAT CATAAGTCTT TGAGTTCTGG 
             ACTACGCCTT TCCAGTACTT TTTGAGAAAT CATAAGTCTC TGAGTTCTGG 
             ACTACGCCTC TCCAGTACTT TCTGAGAAAT CATAAGTCTT TGAGTTCTGG 
             ACTACGCCTC TCCAGTACTT TCTGAGAAAT CATAAGTCTT TGAGTTCTGG 
             ACTACGCCTT TCCAGTGCTT TCTGAGAAAT CATAAGTCTT TGAGTTCTGG 
             ACTACGCCTC TCCAGTACTT TCTGAGAAAT CATAAGTCTT TGAGTTCTGG 
             ACTACGCCTC TCCAGTACTT TCTGAGAAAT CATAAGTCTT TGAGTTCTGG 
             GCTTCGCCTC TCCAGTACTT TCTGAGAAAT CA-AAGTCTT TGAGTTCTGG 
             ---------- ------ACTT TCTGAGAAAT CA-AAGTCTT TGAGTTCTGG 
             ACTACGTCTT TCCAGTGCTT TTTGAGAAAT CATAAGGCTT TGAGTTCTGG 
             CGTGAGATCA CTTGGGATTT CGAGAGAAAT CA-GAGATTT TGGGTTCTGG 
             CGTGAGATCA CTTGGGATTT CGAGACAACT CA-GAGATTT TGGGTTCTGG 
             CATGAGCTTG CTCGGGATTT CGTGAGAAAT CA-GAGATAT TGGGTTCTGG 
             AC-TAGGTTT TTCGGTATTT TGTGAGAAAT CA-GAGAAAA TGGGTTCTGG 
             ATTTAGCTTC TTCGGCATCT TATGAGAAAT CA-AAGTCTT TGGGTTCTGG 
             ATTGGATTCC TTCGGCACCT TATGAGAAAT CA-AAGTTCT TGGGTTCTGG 
             ATTAGATTCC TTCGGCACCT TATGAGAAAT CA-AAGTTTT TGGGTTCTGG 
             ATTGGCCACC TTCAGCATCT TCAGAGAAAT CT-AAGTTTT TGGGTTCTGG 
             ATTGGCCACC TTCAGCATCT TCAGAGAAAT CT-AAGTTTT TGGGTTCTGG 
             TTTGGCCACT TTCAGCATCT TCAGAGAAAT CT-AAGTTTT TGGGTTCTGG 
             ATTGGCCACC TTCAGCATCT TCAGAGAAAT CT-AAGTTTT TGGGTTCTGG 
             CTCGGACTCC TTCAGCATCT TCAGAGAAAT CC-AAGTCTT TGGGTTCTGG 
             TAT-GACTCC TTCAGCATCT TCAGAGAAAT CC-AAGTTTT TGGGTTCTGG 
             TTT-GACTCC TTCAGCATCT TCAGAGAAAT CC-AAGTTTT TGGGTTCTGG 
             TTT-GACCCC TTCAGCATCT TCAGAGAAAT CC-AAGTTTT TGGGTTCTGG 
             TTT-GACTCC TTCAGCATCT TCAGAGAAAT CC-AAGTTTT TGGGTTCTGG 
             ATT-GACTCC TTCAGCACCT TATGAGAAAT CA-AAGTCTT TGGGTTCTGG 
             ATTTGACTCC TTCAGCACCT TGTGAGAAAT CA-AAGTCTT TGGGTTCTGG 
             CTATGTCACC TTCAGCACCT TATGAGAAAT CA-AAGTTTT TGGGTTCTGG 
             AATCGACTCT TTCAGTACCT TATGAGAAAT CA-AAGTCTT TGGGTTCTGG 
             AATAGACTCT TTCAGTACCT TATGAGAAAT CA-AAGTCTT TGGGTTCTGG 
             ACATGCCTCT TTCAGCACCT TATGAGAAAT CA-AAGTCTT TGGGTTCTGG 
             AAA-AGCTCC TCCAGCACCA GAAGAGAAAT CG-AAGTTTT TGGGTTCTGG 
             ACATGCCTCT TTCAGCACCT TATGAGAAAT CA-AAGTCTT TGGGTTCTGG 
             AATTGACTCT TTCAGCACCT TATGAGAAAT CA-AAGTCTT TGGGTTCTGG 
             AATTGACTCT TTCGGAATCC TATGAGAAAT TA-AAGTCTT TGGGTTCTGG 
             ATT-GACTCT TTCAGCACCT TATGAGAAAT CA-AAGTCTT TGGGTTCTGG 
             AAACGCCACT TTCAGCACCT TAAGAGAAAT CA-AAGTCTT TGGGTTCTGG 
             ATTCGACACT TTCAGCACCT TATGAGAAAT CA-AAGTCTT TGGGTTCTGG 
             TTA-AACTTT ATCAGAACCT TAGCAGATAT GA-AAGTCTT TGGGCTCTGG 
             CGA--ACTTC ATCAGAACCT TAGCAGATAT GA-AAGTTTT TGGGCTCTGG 
             CTA--ACTTC ATCAGAACCT TAGCAGATAT GA-AAGTCTT TGGGCTCTGG 
             ATA---CTCT ATCAGAACCT TAGCAGATAT GA-AAGTCTT TGGACTCTGG 
             CCTC--CGCC TTCGGCACCT TATGAGAAAT CA-AAGTCTT TGGGTTCTGG 
             ATAAGTCCCT TTCGGCATCG TAAGAGAAAT CA-AAGTCTT TGGGTTCTGG 
             ACTGTACTCC TTCAGCATCT TCCGAGAAAT CA-AAGTCTT TGGGTTCTGG 
             AATAGACGCC CTCAGCACCT CGTGAGAAAT CA-AAGTCTT TGGGTTCCGG 
             AATTGATACC TTCAGCACCT CGAGAGAAAT CA-AAGTCTA TGGGTTCCGG 
             ACTTGTTGAC TTCGGCATCT CGTGGGAAAC CA-AAGTCTA TGGGTTCCGG 
             ACATGATGTC TTCAGCATCT AATGGGAAAC CA-AAGTCTA TGGGTTCCGG 
             CAATGACACC TTTTGCATCT TGAGAGAAAT CA-AAGCCTT TGGGTTCCGG 
             CGTTGACGCC TTCAGCATCT TGAGAGAAAT CA-AAGCCTT TGGGTTCCGG 
             ATTTGACGTC GTCAGCACCT TATGAGAAAT CA-AAGTCTT TGGGTTCCGG 
             AGCTGACTTC TTCGGCATCT TGAGAGAAAT CG-AAGTCTT TGGGTTCCGG 
             TCTCGACACC TTCAGCACCT TACGAGAAAT CA-AAGTCTT TGGGTTCCGG 
             -CTTGACTCA CTCCGCACCT TATGAGAAAT CA-AAGTCTT TGGGTTCCGG 
             CGATGACACC TTCAGCATCT TGAGAGAAAT CA-AAGCCTT TGGGTTCCGG 
             AAATGACGCC TTCTGCATCT TGAGAGAAAT CA-AAGTCTT TGGGTTCCGG 
             CTTTGACTCC TTCAGCACCT TATGAGAAAT CA-AAGTCTT TGGGTTCCGG 
             TATTGACTCC TCCAGCACCT TATGAGAAAT CA-AAATTTT TGGGTTCCGG 
             ATCCGACTCC TTCAGCACCT TATGAGAAAT CA-AAGTCTT TGGGTTCCGG 
             ATCCGACTCC TTCAGCACCT TATGAGAAAT CA-AAGTCTT TGGGTTCCGG 
             ATCCGACTCC TTCAGCACCT TATGAGAAAT CA-AAGTCTT TGGGTTCCGG 
             ACTTGACTTT TTCAGCACCC TATGAGAAAT CA-GAGTGTT TGGGTTCCGG 
             ATTTGACTTC TTCGGCACCT TATGAGAAAT CA-AAGTCTT TGGGTTCCGG 
             ATTCGACTCC TTCAGCACCT TATGAGAAAT CA-AAGTCTT TGGGTTCCGG 
             AT-CGACTCC TTCAGCACCT TATGAGAAAT CA-AAGTCTT TGGGTTCCGG 
             TAATGAGACC TTCAGCACCT TATGAGAAAT CA-AAGTCTT TGGGTTCCGG 
             CCACGACACC TTCAGCACCT TATGAGAAAT CA-AAGTCTT TGGGTTCTGG 
             ACTCGACTCC TTCAGCACCT TATGGGAAAC CA-AAGTCTT TGGGGTCTGG 
             ATTCGACTCC TTCAGCACCT TATGAGAAAT CA-AAGTCTT TGGGTTCTGG 
             -CTCGCCCCC TTCAGCACCT TATGGGAAAC CA-AAGTTTT TGGGTTTTGG 
             CATTGTCTCC TTCAGCACCT TATGAGAAAT CA-AAGTCTT TGGGTTCTGG 
             ATG-GACTTC TCCTGCACCT TATGAGAAAT CA-AAGTCTT TGGGTTCTGG 
             ATG-GACTTC TCCTGCACCT TATGAGAAAT CA-AAGTCTT TGGGTTCTGG 
             TAC-GGCTTC TCCTGCACCT CATGAGAAAT CA-AAGTCTC TGGGTTCTGG 
             TTA-GACTTC TCCTGCACCT CATGAGAAAT CA-AAGTCTC TGGGTTCTGG 
             AGTCGACTCC TTCAGCACCT TGAGAGAAAT CA-AAGTCTT TGGGTTCTGG 
             AGTCGACTCC TTCAGCACCT TGAGAGAAAT CA-AAGTCTT TGGGTTCTGG 
             AGTCGACTCC TTCAGCACCT TGAGAGAAAT CA-AAGTCTT TGGGTTCTGG 
             ATTCGACTCC TTCAGCACCT TGAGAGAAAT CA-AAGTCTT TGGGTTCTGG 
             TTTTGCTTCC TTCAGTACCT TATGAGAAAT CA-AAGTCTT TGGGTTCTGG 
             TTTTGCTTCC TTCAGTACCT TATGAGAAAT CA-AAGTCTT TGGGTTCTGG 

             GGGGAGTATG GTCGCAAGGC TGAAACTTAA AGGAATTGAC GGAAGGACAC 
             GGGGAGTATG GTCGCAAGGC TGAAACTTAA AGAAATTGAC GGAAGGGCAC 
             GGGGAGTATG GTCGCAAGGC TGAAACTTAA AGGAATTGAC GGAAGGGCAC 
             GGGGAGTATG GTCGCAAGGC TGAAACTTAA AGGAATTGAC GGAAGGGCAC 
             GGGGAGTATG GTCGCAAGGC TGAAACTTAA AGAAATTGAC GGAAGGGCAC 
             GGGGAGTATG GTCGCAAGGC TGAAACTTAA AGGAATTGAC GGAAGGGCAC 
             GGGGAGTATG GTCGCAAGGC TGAAACTTAA AGGAATTGAC GGAAGGGCAC 
             GGGGAGTATG GTCGCAAGGC TGAAACTTAA AGGAATTGAC GGAAGGGCAC 
             GGGGAGTATG GTCGCAAGGC TGAAACTTAA AGGAATTGAC GGAAGGGCAC 
             GGGGAGTATG GTCGCAAGGC TGAAACTTAA AGGAATTGAC GGAAGGGCAC 
             GGGGAGTATG GTCGCAAGGC TGAAACTTAA AGGAATTGAC GGAAGGGCAC 
             GGGGAGTATG GTCGCAAGGC TGAAACTTAA AGGAATTGAC GGAAGGGCAC 
             GGGGAGTATG GTCGCAAGGC TGAAACTTAA AGGAATTGAC GGAAGGGCAC 
             GGGGAGTATG GTCGCAAGGC TGAAACTTAA AGGAATTGAC GGAAGGGCAC 
             GGGGAGTATG ATTGCAAGAT TGAAACTTAA AGGAATTGAC GGAAGGGCAC 
             GGGGAGTATG ATTGCAAGAT TGAAACTTAA AGGAATTGAC GGAAGGGCAC 
             GGGGAGTATG ATCGCAAGCT TGAAACTTAA AGGAATTGAC GGAAGGGCAC 
             GGGGAGTATG GTCGCAAGGC TGAAACTTAA AGGAATTGAC GGAAGGGCAC 
             GGGGAGTATG GTCGCAAGTC TGAAACTTAA AGGAATTGAC GGAAGGGCAC 
             GGGGAGTATG GTCGCAAGGC TGAAACTTAA AGGAATTGAC GGAAGGGCAC 
             GGGGAGTATG GTCGCAAGGC TGAAACTTAA AGGAATTGAC GGAAGGGCAC 
             GGGGAGTATG GTCGCAAGGC TGAAACTTAA AGGAATTGAC GGAAGGGCAC 
             GGGGAGTATG GTTGCAAGAC TGAAACTTAA AGGAATTGAC GGAAGGGCAC 
             GGGGAGTATG GTCGCAAGGC TGAAACTTAA AGGAATTGAC GGAAGGGCAC 
             GGGGAGTATG GTCGCAAGGC TGAAACTTAA AGGAATTGAC GGAAGGGCAC 
             GGGGAGTATG GTCGCAAGGC TGAAACTTAA AGGAATTGAC GGAAGGGCAC 
             GGGGAGTATG ATTGCAAGGT TGAAACTTAA AGGAATTGAC GGAAGGGCAC 
             GGGGAGTATA GTTGCAAGGC TGAAACTTAA AGGAATTGAC GGAAGGGCAC 
             GGGGAGTATA GTTGCAAGGC TGAAACTTAA AGGAATTGAC GGAAGGGCAC 
             GGGGAGTATA GTTGCAAGGC CGAAACTTAA AGGAATTGAC GGAAGGGCAC 
             GGGGAGTATA GTTGCAAGGC TGAAACTTAA AGGAATTGAC GGAAGGGCAC 
             GGGGAGTATA GTTGCAAGGC TGAAACTTAA AGGAATTGAC GGAAGGGCAC 
             GGGGAGTATA GTCGCAAGGC TGAAACTTAA AAGAATTGAC GGAAGGCCAC 
             GGGGAGTATA GTTGCAAGGC CGAAACTTAA AGGAATTGAC GGAAGGGCAC 
             GGGGAGTATA GTTGCAAGGC CGAAACTTAA AGGAATTGAC GGAAGGGCAC 
             GGGGAGTATA GTTGCAAGGC CGAAACTTAA AGGAATTGAC GGAAGGGCAC 
             GGGGAGTATA GTTGTAAGGC TGAAACTTAA AGGAATTGAC GGAAGGGCAC 
             GGGGAGTATA GTTGCAAGGC CGAAACTTAA AGGAATTGAC GGAAGGGCAC 
             GGGGAGTATA GTTGCAAGGC CGAAACTTAA AGGAATTGAC GGAAGGGCAC 
             GGGGAGTATA GTTGCAAGGC CGAAACTTAA AGGAATTGAC GGAAGGGCAC 
             GGGGAGTATA GTTGCAAAGC TGAAACTTAA AGGTATTGAC GGAAGGGCAC 
             GGGAAGTATG TGCGCAAGCT GGAAACTTAA AGGAATTGAC GGAAGGGCAC 
             GGGAAGTATG TGCGCAAGCT GGAAACTTAA AGAAATTGAC GGAAGGGCAC 
             GGGAAGTATG TGCGCAAGCC GGAAACTTAA AGGAATTGAC GGAAGGGCAC 
             GGGAAGTATG GTCGCAAGGC TGAAACTTAA AGAAATTGAC GGAAGGGCAC 
             GGGGAGTATG GTCGCAAGGC TGAAACTTAA AGGAATTGAC GGAAGGGCAC 
             GGGGAGTATG GTCGCAAGGC TGAAACTTAA AGGAATTGAC GGAAGGGCAC 
             GGGGAGTATG GTCGCAAGGC TGAAACTTAA AGGAATTGAC GGAAGGGCAC 
             GGGGAGTATG GTCGCAAGGC TGAAACTTAA AGGAATTGAC GGAAGGGCAC 
             GGGGAGTATG GTCGCAAGGC TGAAACTTAA AGGAATTGAC GGAAGGGCAC 
             GGGGAGTATG GTCGCAAGGC TGAAACTTAA AGGAATTGAC GGAAGGGCAC 
             GGGGAGTATG GTCGCAAGGC TGAAACTTAA AGGAATTGAC GGAAGGGCAC 
             GGGGAGTATG GTCGCAAGGC TGAAACTTAA AGGAATTGAC GGAAGGGCAC 
             GGGGAGTATG GTCGCAAGGC TGAAACTTAA AGGAATTGAC GGAAGGGCAC 
             GGGGAGTATG GTCGCAAGGC TGAAACTTAA AGGAATTGAC GGAAGGGCAC 
             GGGGAGTATG GTCGCAAGGC TGAAACTTAA AGGAATTGAC GGAAGGGCAC 
             GGGGAGTATG GTCGCAAGGC TGAAACTTAA AGGAATTGAC GGAAGGGCAC 
             GGGGAGTATG GTCGCAAGGC TGAAACTTAA AGGAATTGAC GGAAGGGCAC 
             GGGGAGTATG GTCGCAAGGC TGAAACTTAA AGGAATTGAC GGAAGGGCAC 
             GGGTAGTATG GTCGCAAGTC TGAAACTTAA AGGAATTGAC GGAAGGGCAC 
             GGGGAGTATG GTCGCAAGAC TGAAACTTAA AGGAATTGAC GGAAGGGCAC 
             GGGGAGTATA GTCGCAAGGC TGAAACTTAA AGGAATTGAC GGAAGGGCAC 
             GGGGAGTATG GTCGCAAGTC TGAAACTTAA AGGAATTGAC GGAAGGGCAC 
             GGGGAGTATG GTCGCAAGGC TGAAACTTAA AGGAATTGAC GGAAGGGCAC 
             GGGGAGTATG GTCGCAAGTC TGAAACTTAA AGGAATTGAC GGAAGGGCAC 
             GGGAAGTATG ATCGCAAGGT TGAAACTTAA AGGAATTGAC GGAAGGGCAC 
             GGGTAGTATG ATCGCAAGGT TGAAACTTAA AGGAATTGAT GGAAGGGCAC 
             GGGGAGTATG GTCGCAAGTC TGAAACTTAA AGGAATTGAC GGAAGGGCAC 
             GGGGAGTATG GTCGCAAGTC TGAAACTTAA AGGAATTGAC GGAAGGGCAC 
             GGGGAGTATG GTCGCAAGTC TGAAACTTAA AGGAATTGAC GGAAGGGCAC 
             GGGGAGTACG GTCGCAAGGT CGAAACTTAA AGGAATTGAC GAAACGGCAC 
             GGGGAGTACG GTCGCAAGGG CGAAACTTAA AGGAATTGAC GGAACGGCAC 
             GGGGAGTACG GTCGCAAGGG CGGAACTTAA AGGAATTGAC GGAACGGCAC 
             GGGGAGTATG GTCGCAAGGG CGAAACTTAA AGGAATTGAC GGAACGGCAC 
             GGGGAGTATG GTCGCAAGGC TGAAACTTAA AGGAATTGAC GGAAGGGCAC 
             GGGGAGTATG GTCGCAAGGC TGAAACTTAA AGGAATTGAC GGAAGGGCAC 
             GGGAAGTATG GTCGCAAGAC TGAAACTTAA AGGAATTGAC GGAAGGGCAC 
             GGGGAGTATG GTCGCAAGGC TGAAACTTAA AGGAATTGAC GGAAGGGCAC 
             GGGGAGTATG GTCGCAAGGC TGAAACTTAA AGGAATTGAC GGAAGGGCAC 
             GGGGAGTATG GTCGCAAGGC TGAAACTTAA AGGAATTGAC GGAAGGGCAC 
             GGGGAGTATG GTCGCAAGGC TGAAACTTAA AGGAATTGAC GGAAGGGCAC 
             GGGGAGTATG GTCGCAAGGC TGAAACTTAA AGGAATTGAC GGAAGGGCAC 
             GGGGAGTATG GTCGCAAGGC TGAAACTTAA AGGAATTGAC GGAAGGGCAC 
             GGGGAGTATG GTCGCAAGGC TGAAACTTAA AGGAATTGAC GGAAGGGCAC 
             GGGGAGTATG GTCGCAAGGC TGAAACTTAA AGGAATTGAC GGAAGGGCAC 
             GGGGAGTATG GTCGCAAGGC TGAAACTTAA AGGAATTGAC GGAAGGGCAC 
             GGGGAGTATG GTCGCAAGGC TGAAACTTAA AGGAATTGAC GGAAGGGCAC 
             GGGGAGTATG GTCGCAAGGC TGAAACTTAA AGGAATTGAC GGAAGGGCAC 
             GGGGAGTATG GTCGCAAGGC TGAAACTTAA AGGAATTGAC GGAAGGGCAC 
             GGGGAGTATG GTCGCAAGGC TGAAACTTAA AGGAATTGAC GGAAGGGCAC 
             GGGGAGTATG GTCGCAAGGC TGAAACTTAA AGGAATTGAC GGAAGGGCAC 
             GGGGAGTATG GTCGCAAGGC TGAAACTTAA AGGAATTGAC GGAAGGGCAC 
             GGGGAGTATG GTCGCAAGGC TGAAACTTAA AGGAATTGAC GGAAGGGCAC 
             GGGGAGTATG GTCGCAAGGC TGAAACTTAA AGGAATTGAC GGAAGGGCAC 
             GGGGAGTATG GTCGCAAGGC TGAAACTTAA AGGAATTGAC GGAAGGGCAC 
             GGGGAGTATG GTCGC----- TGAAACTTAA AAGAATTGAC GGAAGGGCAC 
             GGGGAGTATG GTCGCAAGGC TGAAACTTAA AGGAATTGAC GGAAGGGCAC 
             GGGGAGTATG GTCGCAAGGC TGAAACTTAA AGGAATTGAC GGAAGGGCAC 
             GGGGAGTATG GTCGCAAGGC TGAAACTTAA AGGAATTGAC GGAAGGGCAC 
             GGGGAGTATG GTCGCAAGGC TGAAACTTAA AGGAATTGAC GGAAGGGCAC 
             GGGGAGTATG GTCGCAAGGC TGAAACTTAA AGGAATTGAC GGAAGGGCAC 
             GGGGAGTATG GTCGCAAGGC TGAAACTTAA AGGAATTGAC GGAAGGGCAC 
             GGGGAGTATG GTCGCAAGGC TGAAACTTAA AGGAAATGAC GGAAGGGCAC 
             GGGGAGTATG GTCGCAAGGC TGAAACTTAA AGGAATTGAC GGAAGGGCAC 
             GGGGAGTATG GTCGCAAGGC TGAAACTTAA AGGAATTGAC GGAAGGGCAC 
             GGGGAGTATG GTCGCAAGGC TGAAACTTAA AGGAATTGAC GGAAGGGCAC 
             GGGGAGTATG GTCGCAAGGC TGAAACTTAA AGGAATTGAC GGAGGGGCAC 
             GGGGAGTATG GTCGCAAGTC TGAAACTTAA AGGAATTGAC GGAAGGGCAC 
             GGGGAGTATG GTCGCAAGGC TGAAACTTAA AGGAATTGAC GGAAGGGCAC 
             GGGGAGTATG GTCGCAAGGC TGAAACTTAA AGGAATTGAC GGAAGGGCAC 
             GGGGAGTATG GTCGCAAGTC TGAAACTTAA AGGAATTGAC GGAAGGGCAC 
             GGGGAGTATG GTCGCAAGTC TGAAACTTAA AGGAATTGAC GGAAGGGCAC 
             GGCGAGTATT CGCGCAAGCG AGAAAGTTAA AAGAATTGAC GGAAGGGCAC 
             GGCGAGTATT CGCGCAAGCG AGAAAGTTAA AAGAATTGAC GGAAGGGCAC 

             CACCAGAAGT GGAACTTGCG GCTTAATTTG ACTCAACACG GGAAAACTTT 
             CACCAGGAGT GGAGCCTGCG GCTTAATTTG ACTCAACACG GGGAAACTTA 
             CACCAGGAGT GGAGCCTGCG GCTTAATTTG ACTCAACACG GGGAAACTTA 
             CACCAGGAGT GGAGCCTGCG GCTTAATTTG ACTCAACACG GGAAAACTTA 
             CACCAGGAGT GGAGCCTGCG GCTTAATTTG ACTCAACACG GGAAAACTTA 
             CACCAGGAGT GGAGCCTGCG GCTTAATTTG ACTCAACACG GGAAAACTCA 
             CACCAGGAGT GGAGCCTGCG GCTTAATTTG ACTCAACACG GGAAAACTCA 
             CACCAGGAGT GGAGCCTGCG GCTTAATTTG ACTCAACACG GGAAAACTCA 
             CACCAGGAGT GGAGCCTGCG GCTTAATTTG ACTCAACACG GGAAAACTCA 
             CACCAGGAGT GGAGCCTGCG GCTTAATTTG ACTCAACACG GGAAAACTCA 
             CACCAGGAGT GGAGCCTGCG GCTTAATTTG ACTCAACACG GGAAATCTCA 
             CACCAGGAGT GGAGCCTGCG GCTTAATTTG ACTCAACGCG GGGAAACTTA 
             CACCAGGAGT GGAGCCTGCG GCTTAATTTG ACTCAACACG GGAAAACTCA 
             CACCAGGAGT GGAGCCTGCG GCTTAATTTG ACTCAACACG GGAAAACTCA 
             CACCAGGAGT GGAGCTTGCG GCTTAATTTG ACTCAACACG GGAAATCTCA 
             CTCCAGGAGT GGAGCTTGCG GCTTAATTTG ACTCAACACG GGAAATCTCA 
             CACCAGGAGT GGAGCTTGCG GCTTAATTTG ACTCAACACG GGAAATCTCA 
             CACCAGGAGT GGAGCCTGCG GCTTAATTTG ACTCAACGCG GGGAACCTCA 
             CACCAGGAGT GGAGCTTGCG GCTTAATTTG ACTCAACGCG GGAAATCTCA 
             CACCAGGAGT GGAGCCTGCG GCTTAATTTG AGTCAACGCG GGGAACCTCA 
             CACCAGGAGT GGAGCCTGCG GCTTAATTCG ACTCAACGCG GGAAATCTCA 
             CACCAGGAGT GGAGCCTGCG GCTTAATTCG ACTCAACGCG GGAAATCTCA 
             CACCAGGAGT GGAGCTTGCG GCTTAATTCG ACTCAACGCG TGAAATTTTA 
             CACCAGGAGT GGAGCCTGCG GCTTAATTTG ACTCAACGCG GGGAACCTCA 
             CACCAGGAGT GGAGCCTGCG GCTTAATTTG ACTCAACGCG GGAAACCTCA 
             CACCAGGAGT GGAGCCTGCG GCTTAATTTG ACTCAACGCG GGGAACCTCA 
             CACCAGGAGT GGAGCTTGCG GCTTAATTTG ACTCAACACG GGAAATCTCA 
             CACCAGGAGT GGAGCTTGCG GCTTAATTTG ACTCAACACG GGAAAACTTA 
             CACCAGGCGT GGAGCTTGCG GCTTAATTTG ACTCAACACG GGAAAGCTTA 
             CACCAGGCGT GGAGCTTGCG GCTTAATTTG ACTCAACACG GGCAACCTTA 
             CACCAGGAGT GGAGCTTGCG GCTTAATTTG ACTCAACACG GGAAAACTTA 
             CACCAGGAGT GGAGCTTGCG GCTTAATTTG ACTCAACACG GGAAAACTTA 
             CACCAGGAGT GGAGCTTGCG GCTTATTTTG ACTCAACACG GGAAAACTTA 
             CACCAGGAGT GGAACTTGCG GCTTAATTTG ACTCAACACG GAAAATCTTA 
             CACCAGGAGT GGAACTTGCG GCTTAATTTG ACTCAACACG GAAAACCTTA 
             CACCAGGAGT GGAACTTGCG GCTTAATTTG ACTCAACACG GAAAACCTTA 
             CACCAGGAGT GGAACTTGCG GCTTAATTTG ACTCAACACG GAAAACCTTA 
             CACCAGGAGT GGAACTTGCG GCTTAATTTG ACTCAACACG GAAAAACTTA 
             CACCAGGAGT GGAACTTGCG GCTTAATTTG ACTCAACACG GGAAAACTTA 
             CACCAGGAGT GGAACTTGCG GCTTAATTTG ACTCAACACG GAAAAACTTA 
             CACCAGGAGT GGAACTTGCG GCTTAATTTG ACTCAACACG GAAAAACTTA 
             CACAAGGAGT GGAACATGCG GCTTAATTTG ACTCAACACG GGGAAACTTA 
             CACAAGGAGT GGAACATGCG GCTTAATTTG ACTCAACACG GGGAAACTTA 
             CACAAGGAGT GGAGTATGCG GCTTAATTTG ACTCAACACG GGGAACCTTA 
             CACCAGGAGT GGAGCCTGCG GCTTAATTTG ACTCAATACG GGAAAACTCA 
             CACCAGGAGT GGAGCCTGCG GCTTAATTTG ACTCAACACG GGAAATCTCA 
             CACCAGGAGT GGAGCCTGCG GCTTAATTTG ACTCAACACG GGAAAACTCA 
             CACCAGGAGT GGAGCCTGCG GCTTAATTTG ACTCAACACG GGAAAACTCA 
             CACCAGGAGT GGAGCCTGCG GCTTAATTTG ACTCAACACG GGGAAACTCA 
             CACCAGGAGT GGAGCCTGCG GCTTAATTTG ACTCAACACG GGGAAACTCA 
             CACCAGGAGT GGAGCCTGCG GCTTAATTTG ACTCAACACG GGGAAACTCA 
             CACCAGGAGT GGAGCCTGCG GCTTAATTTG ACTCAACACG GGGAAACTCA 
             CACCAGGAGT GGAGCCTGCG GCTTAATTTG ACTCAACACG GGAAAACTCA 
             CACCAGGAGT GGAGCCTGCG GCTTAATTTG ACTCAACACG GGAAAACTCA 
             CACCAGGAGT GGAGCCTGCG GCTTAATTTG ACTCAACACG GGGAAACTCA 
             CACCAGGAGT GGAGCCTGCG GCTTAATTTG ACTCAACACG GGGAAACTCA 
             CACCAGGAGT GGAGCCTGCG GCTTAATTTG ACTCAACACG GGGAAACTCA 
             CACCAGGGGT GGAGCCTGCG GCTTAATTTG ACTCAACACG GGAAAACTCA 
             CACCAGGAGT GGAGCCTGCG GCTTAATTTG ACTCAACACG GGAAAACTTA 
             CACCAGGAGT GGAGCCTGCG GCTTAATTTG ACTCAACACG GGAAAACTCA 
             CACCAGGAGT GGAGCCTGCG GCTTAATTTG ACTCAACACG GGAAAACTCA 
             CACCAGGAGT GGAGCCTGCG GCTTAATTTG ACTCAACACG GGAAATCTTA 
             CACCAGGAGT GGAGCCTGCG GCTTAATTTG ACTCAACACG GGAAAACTCA 
             CACCAGGAGT GGAGCCTGCG GCTTAATTTG ACTCAACACG GGGAACCTCA 
             CACCAGGAGT GGAGCCTGCG GCTTAATTTG ACTCAACACG GGAAAACTCA 
             CACCAGGAGT GGAGCCTGCG GCTTAATTTG ACTCAACACG GGAAAACTCA 
             CACCAGGAGT GGAGCCTGCG GCTTAATTTG ACTCAACACG GGAAAACTTA 
             CACCAGGAGT GGAGCCTGCG GCTTAATTTG ACTCAACACG GGAAAACTCA 
             CACCAGGAGT GGAGCCTGCG GCTTAATTTG ACTCAACACG GGAAAACTCA 
             CACCAGGAGT GGAGCCTGCG GCTTAATTTG ACTCAACACG GGAAAACTCA 
             CACCAGGGGT GGAGCGTGCG GCTTAATTTG ACTCAACGCG GGAAACCTTA 
             CACCAGGGGT GGAGCGTGCG GCTTAATTTG ACTCAACGCG GGAAACCTTA 
             CACCAGGGGT GGAGCGTGCG GCTTAATTTG ACTCAACGCG GGAAACCTTA 
             CATCAGGGGT GGAGCGTGCG GCTTAATTTG ACTCAACGCG GGAAACCTTA 
             CACCAGGAGT GGAGCTTGCG GCTCAATTTG ACTCAACACG GGAAAACTTA 
             CACCAGGAGT GGAGCCTGCG GCTTAATTTG ACTCAACACG GGGAAACTTA 
             CACCAGGAGT GGAGCCTGCG GCTTAATTTG ACTCAACACG GGGAAACTTA 
             CACCAGGAGT GGAGCCTGCG GCTTAATTTG ATTCAACACG GGAAAACTCA 
             CACCAGGAGT GGAGCCTGCG GCTTAATTTG ACTCAACACG GGAAACCTCA 
             CACCAGGAGT GGAGCCTGCG GCTTAATTTG ACTCAACGCG GGAAACCTCA 
             CACCAGGAGT GGAGCCTGCG GCTTAATTTG ACTCAACGCG GGAAACCTTA 
             CACCAGGAGT GGAGCCTGCG GCTTAATTTG ACTCAACACG GGGAAACTTA 
             CACCAGGAGT GGAGCCTGCG GCTTAATTTG ACTCAACACG GGGAAACTTA 
             CACCAGGAGT GGAGCCTGCG GCTTAATTTG ACTCAACACG GGAAAACTTA 
             CACCAGGAGT GGAGCCTGCG GCTTAATTTG ACTCAACACG GGAAAACTCA 
             CACCAGGAGT GGAGCCTGCG GCTTAATTTG ACTCAACACG GGGAAACTTA 
             CACCAGGAGT GGAGCCTGCG GCTTAATTTG ACTCAACACG GGAAAACTCA 
             CACCAGGAGT GGAGCCTGCG GCTTAATTTG ACTCAACACG GGGAAACTTA 
             CACCAGGAGT GGAGCCTGCG GCTTAATTTG ACTCAACACG GGGAAACTTA 
             CACCAGGAGT GGAGCCTGCG GCTTAATTTG ACTCAACACG GGAAAACTTA 
             CACCAGGAGT GGAGCCTGCG GCTTAATTTG ACTCAACACG GGAAAACTTA 
             CACCAGGCGT GGAGCCTGCG GCTTAATTTG ACTCAACACG GGGAAACTTA 
             CACCAGGAGT GGAGCCTGCG GCTTAATTTG ACTCAACACG GGGAAACTTA 
             CACCAGGAGT GGAGCCTGCG GCTTAATTTG ACTCAACACG GGGAAACTTA 
             CACCAGGAGT GGAGCCTGCG GCTTAATTTG ACTCAACACG GGGAAACTTA 
             CACCAGGAGT GGA-CGTGCG GCTTAATTTG ACTCAACACG GGGAAACTTA 
             CACCAGGAGT GGAGCCTGCG GCTTAATTTG ACTCAACACG GGGAAACTCA 
             CACCAGGAGT GGAGCCTGCG GCTTAATTTG ACTCAACACG GGGAAACTCA 
             CACCAGGAGT GGAGCCTGCA GCTTAATTTG ACTCAACACG GGAAAACTTA 
             CACCAGGAGT GGAGCCTGCG GCTTAATTTG ACTCAACACG GGAAAACTCA 
             CACCAGGAGT GGAGCCTGCG GCTTAATTTG ACTCAACACG GGAAAACTCA 
             CACCAGGAGT GGAGCCTGCG GCTTAATTTG ACTCAACACG GGAAAACTCA 
             CACCAGGAGT GGAGCCTGCG GCTTAATTTG ACTCAACACG GGGAAACTCA 
             CACCAGGAGT GGAGCCTGCG GCTTAATTTG ACTCAACRCG GGGARACTCA 
             CACCAGGCGT GGAGCCTGCG GCTTAATTTG ACTCAACACG GGGAAACTCA 
             CACCAGGCGT GGAGCCTGCG GCTTAATTTG ACTCAACACG GGGAAACTCA 
             CACCAGGCGT GGAGCCTGCG GCTTAATTTG ACTCAACACG GGGAAACTCA 
             CACCAGGCGT GGAGCCTGCG GCTTAATTTG ACTCAACACG GGGAAACTCA 
             CACCAGGCGT GGAGCCTGCG GCTTAATTTG ACTCAACACG GGGAAACTCA 
             CACCAGGCGT GGAGCCTGCG GCTTAATTTG ACTCAACACG GGGAAACTCA 
             CACCAGGCGT GGAGCCTGCG GCTTAATTTG ACTCAACACG GGAAACCTCA 
             CACCAGGCGT GGAGCCTGCG GCTTAATTTG ACTCAACACG GGGAACCTCA 
             CACCAGGCGT GGAGCTTGCG GCTTAATTTG ACTCAACACG GGGAAACTCA 
             CACCAGGCGT GGAGCTTGCG GCTTAATTTG ACTCAACACG GGGAAACTCA 

             CCAGGTCCAG ACATAGTAAG GATTGACAGA TTGAAGA-TC TTTCTTGATT 
             CCAGGTCCAG ACATAGTGAG GATTGACAGA TTGAGAGCTC TTTCTTGATT 
             CCAGGTCCAG ACATAGTGAG GATTGACAGA TTGAGAGCTC TTTCTTGATT 
             CCAGGTCCAG ACATAGTAAG GATTGACAGA TTGAGAGCTC TTTCTTGATT 
             CCAGGTCCAG ACATAGTGAG GATTGACAGA TTGAGAGCTC TTTCTTGATT 
             CCAGGTCCAG ACATAGGAAG GATTGACAGA TTGATAGCTC TTTCTTGATT 
             CCAGGTCCAG ACATAGGAAG GATTGACAGA TTGATAGCTC TTTCTTGATT 
             CCAGGTCCAG ACATAGGAAG GATTGACAGA TTGATAGCTC TTTCTTGATT 
             CCAGGTCCAG ACATAGGAAG GATTGACAGA TTGATAGCTC TTTCTTGATT 
             CCAGGTCCAG ACATAGGAAG GATTGACAGA TTGATAGCTC TTTCTTGATT 
             CCAGGTCCAG ACATAGGAAG GATTGACAGA TTGAGAGCTC TTTCTTGATT 
             CCAGGTCCAG ACATGGGAAG GATTGACAGA TTGA-AGTTC TTTCTTGATT 
             CCAGGTCCAG ACATGGGAAG GATTGACAGA TTGATAGCTC TTTCTTGATT 
             CCAGGTCCAG ACATAGCAAG GATTGACAGA TTGATAGTTC TTTCTTGATT 
             CCAGCCCCAC ACATAAAGAG GATTGACAGT TTGATAGTTC TTTCTTGATT 
             CCAGCCCCAC ACATAAAGAG GATTGACAGT TTGATAGTTC TTTCTTGATT 
             CCAGCCCCAC ACATAAGGAG GATTGACAGT TTGATAGTTC TTTCTTGATT 
             CCAGGCCCGG ACATAGTCAT GATTGACAGA TTGAGAGTTC TTTCTCGATT 
             CCAGGCCCGA ACATAATAAT GATTGACAGA TTAAGTGTTC TTTCTTGATT 
             CCAGGCCCGG ACATAGTCAT GATTGACAGA TTGAGAGTTC TTTCTCGATT 
             CCAGGCCCGA ACATAATTAT GATTGACGGA TGAAAAGATC TTTCTTGATT 
             CCAGGCCCGA ACATAATTAT GATTGACGGA TGAAAAGATC TTTCTCGATT 
             CCACGTCCGG ACATAGTTAT GATTGACAAA CTAAAAGATT TTTCTAAATT 
             CCAGGCCCGG ACATAGTCAT GATTGACAGA TTGAGAGTTC TTTCTCGATT 
             CCAGGCCCGG ACATAGTTAT GATTGACAGA ATGAACGTTC TTTCTCGATT 
             CCAGGCCCGG ACATAGTCAT GATTGACAGA TTGAGAGTTC TTTCTCGATT 
             CCAGCCCCAC ACATAAAGAG GATTGACAGT TTGATAGTTC TTTCTTGATT 
             CCAGGACAAG ACATAAGAAG GATTGACAGA TTGATCGCTC TTTCTTGATG 
             CCAGGACAAG ACATGAGAAG GATTGACAGA CTGATCGCTC TTTCTTGATT 
             CGAGGACAAG ACATAAGAAG GATTGACAGA CTGATCGCTC TTTCTTGATT 
             CCAGGACAAG ACATAAGAAG GATTGACAGA TTGATCGCTC TTTCTTGATT 
             CCAGGGCAAG ACATGAGAAG GATTGACAGA TTGATCGCTC TTTCTTGATT 
             CCAGGACAAG ACATAAGAAG GATTGACAGA TTGATCGCTC TTTCTTGATT 
             CGAGGATAAG ACAAACGAAG GATTGACAGA TTGATCGCTC TTTCTTGATT 
             CGAGGATAAG ACAAACGAAG GATTGACAGA TTGATCGCTC TTTCTTGATT 
             CGAGGATAAG ACAAACGAAG GATTGACAGA TTGATCGCTC TTTC-TGATT 
             CGAGGATAAG ACAAACGAAG GATTGACAGA TTGATCGCTC TTTCTTGATT 
             CGAGGATAAG ACAAACGTAG GATTGACAGA TTGATCGCTC TTTCTTGATT 
             CGAGGATAAG ACAAACGAAG GATTGACAGA TTGATCGCTC TTTCTTGATT 
             CGAGGATAAG ACAAACGAAG GATTGACAGA TTGATCGCTC TTTCTTGATT 
             CGAGGATAAG ACAAACGTAG GATTGACAGA TTGATCGCTC TTTCTTGATT 
             CCAGGGCAAG ACATAGGAAG GATTGACAGG ATGATAGTTC TTTCTTGATT 
             CCAGGGCAAG ACATAGGAAG GATTGACAGG ATGATAGTTC TTTCTTGATT 
             CCAGGGCCAG ACATAGGAAG GATTGACAGG ATGCTAGTTC TTTCTTGATT 
             CCAGGTCCAG ACATAGGAAG GATTGACAGG TTGATAGTTC TTTCTTGATT 
             CCAGGTCCGG ACATAGGAAG GATTGACAGC TTGAGAGCGC TTTCTTGATT 
             CCAGGTCCAG ACATGGGAAG GATTGACAGA TTGAGAGCTC TTTCTTGATT 
             CCAGGTCCAG ACATAGGAAG GATTGACAGA TTGAGAGCTC TTTCTTGATT 
             CCAGGTCCAG ACATGGGAAG GATTGACAGA CTGATAGCTC TTTCTTGATT 
             CCAGGTCCAG ACATGGGAAG GATTGACAGA CTGATAGCTC TTTCTTGATT 
             CCAGGTCCAG ACATGGGAAG GATTGACAGA CTGATAGCTC TTTCTTGATT 
             CCAGGTCCAG ACATGGGAAG GATTGACAGA CTGATAGCTC TTTCTTGATT 
             CCAGGTCCAG ACATAGGAAG GATTGACAGA TTGATAGCTC TTTCTTGATT 
             CCAGGTCCAG ACATAGGTAG GATTGACAGA TTGATAGCTC TTTCTTGATT 
             CCAGGTCCAG ACGTAGGCAG GATTGACAGA TTGATAGCTC TTTCTTGATT 
             CCAGGTCCAG ACATGGGAAG GATTGACAGA TTGATAGCTC TTTCTTGATT 
             CCAGGTCCAG ACGTAGGAAG GATTGACAGA TTGATAGCTC TTTCTTGATT 
             CCAGGTCCAG ACATAGGAAG GATTGACAGA TTGAGAGCTC TTTCTTGATT 
             CCAGGTCCAG ACATGGTTAG GATTGACAGA CTGATAGCTC TTTCTTGATT 
             CCAGGTCCAG ACATGGGAAG GATTGACAGA TTGAGAGCTC TTTCTTGATT 
             CCAGGCCCAG ACATGGGAAG GATTGACAGA TTGAGAGCTC TTTCTTGATT 
             CCAGGTCCAG ACATAGGAAG GATTGACAGA TTGAGAGCTC TTTCTTGATT 
             CCAGGTCCAG ACATGGGAAG GATTGACAGA TTGAGAGCTC TTTCTTGATT 
             CCAGGTCCAG ACATAAGAAG GATTGACAGA TTGAGAGCTC TTTCTTGATT 
             CCAGGTCCAG ACATGGGAAG GATTGACAGA TTGAGAGCTC TTTCTTGATT 
             CCAGGTCCAG ACATGGGAAG GATTGACAGA TTGAGAGCTC TTTCTTGATT 
             CCAGGCCCAG ACATGTGAAG GATTGACAGA TTGAGAGCTC TTTCTTGATT 
             CCAGGTCCAG ACATGGGAAG GATTGACAGA TTGAAAGCTC TTTCTTGATT 
             CCAGGTCCAG ACATGGGAAG GATTGACAGA TTGAGAGCTC TTTCTTAATT 
             CCAGGTCCAG ACATAGAAAG GATTGACAGA TTGAGAGCTC TTTCTTAATT 
             CTAAGGTAAG ACATTGTTAT GATTGACAGA TTACTTGATC TTTCTTGATT 
             CTAGGATAAG ACATTAGAAT GATTGACAGA CTGCTTGATC TTTCTTGATT 
             CTAGGGTAAG ACACTAGAAT GATTGACAGA TTACTTGATC TTTCTTGATT 
             CTAGGGTATG ACATTATGAT GATTGACAAA CTGCTTGGTT TTTCTTGATT 
             CCAGGTCCAG ACATAGTGAG GATTGACAGA TTGATAGCTC TTTCTTGATT 
             CCAGGTCAAA ACATGGATGG GATTGACAGA TTGAAAGCTC TTTCTTGATT 
             CCAGGTCCAG ACATGGGAAG GATTGACAGA TTGATAGCTC TTTCTTGATT 
             CCAGGTCCAG ACATAGGAAG GATTGACAGA TTGATAGCTC TTTCTTGATT 
             CCAGGTCCAG ACATAGGAAG GATTGACAGA TTGACGGCTC TTTCTTGATT 
             CCAGGTCCAG ACATAAGAAG GATTGACAGA GAAACAGCTC TTTCTCGATT 
             CCAGGTCCAG ACATAAGAAG GATTGACAGA GAAAAAGCTC TTTCATGATT 
             CCAGGTCCGG ACTTAGTAAG GATGTACAGA TTGATAGCTC TTTACAGATT 
             CCAGGTCCAG ACTGGGTAAG GATGTACAGA TTGACAGCTC TTTACAGATT 
             CCAGGTCCAG ACATAGGTAG GATTGACAGA CTGATAGCTC TTTCTTGATT 
             CCAG-TCCAG ACATAGATAG GATTGACAGA CTGATAGCTC TTTCTTAATT 
             CCAGGTCCAG ACATAATAAG GATTGACAGA TTGATAGCTC TTTCTTGATT 
             CCAGGTCCAG ACATAGTAAG GATTGACAGA TTGATAGCTC TTTCTTGATT 
             CCAGGTCCGG ACTTAGTAAG GATGTACAGA TTGATAGCTC TTTACAGATT 
             CCAGGTCCGG ACATAGTGAG GATTGACAGA CTGATAGCTC TTTCGAGATT 
             CCAGGTCCAG ACATAGTAAG GATTGACAGA TTGATAGCTC TTTCTTGATT 
             CCAGGTCCAG ACATAGTAAG GATTGACAGA TTGATAGCTC TTTCTTGATT 
             CCAGGTCCAG ACATAGTAAG GATTGACAGA TTGATAGCTC TTTCTTGATT 
             CCAGGTCCAG ACATAGTAAG GATTGACAGA TTGATAGCTC TTTCTTGATT 
             CCAGGTCCAG ACATAGTAAG GATTGACAGA TTGATAGCTC TTTCTTGATT 
             CCAGGTCCAG ACATAATGCG GATTGACAGA TTGATAGCTT GTTCTTGATT 
             CCAGGTCCAG ACATAGAAAG GATTGACAGA TTGATAGCTC TTTCTTGATT 
             CCAGGTCCAG ACATAGTAAG GATTGACAGA TTGATAGCTC TTTCTTGATT 
             CCAGGTCCAG ACATAGTAAG GATTGACAGA TTGATAGCTC TTTCTTGATT 
             CCAGGTCCAG ACATAGTAAG GATTGACAGA TTGATAGCTC TTTCTTGATT 
             CCAGGTCCAG ACATAGTGAG GATTGACAGA TTGATAGCTC TTTCTTGATT 
             CCAGGTCCAG ACATGGTAAG GATTGACAGA TTGAAAGCTC TTTCTTGATT 
             CCAGGTCCAG ACATGGTAAG GATTGACAGA TTGATAGCTC TTTCTTGATT 
             CCAGGTCCAG ACATAGTAAG GATTGACAGA TTGATAGCTC TTTCTTGATT 
             CCAGGTCCAG ACACAATAAG GATTGACAGA TTGATAGCTC TTTCTTGATT 
             CCAGGTCCAG ACATAGGAAG GATTGACAGA TTGATAGCTC TTTCTTGATT 
             CCAGGTCCAG ACATAGGAAG GATTGACAGA TTGATAGCTC TTTCTTGATT 
             CCAGGTCCAG ACATGGGAAG GATTGACAGA TTGATAGCTC TTTCTTGATT 
             CCAGGTCCAG ACATGGGAAG GATTGACAGA TTGATAGCTC TTTCTTGATT 
             CCAGGTCCAG ACAAAGGAAG GATTGACAGA TTGATAGCTC TTTCTTGATT 
             CCAGGTCCAG ACAAAGGAAG GATTGACAGA TTAATAGCTC TTTCTTGATT 
             CCAGGTCCAG ACATAGAGAG GATTGACAGA TTGATAGCTC TTTCTTGATT 
             CCAGGTCCAG ACAGAGTAAG GATTGACAGA TTGATAGCTC TTTCTTGATT 
             CTAGTTTAAG ACAAGAGTAG GATTGACAGA TTAATAGCTC TTTCTTGATT 
             CTAGTTTAAG ACAAGAGTAG GATTGACAGA TTAATAGCTC TTTCTTGATT 

             CTATGGGTGG TGGTGCATGG CCGTTCTTAG TTGGTGGAGT GATTTGTCTG 
             CTATGGGTGG TGGTGCATGG CCGTTCTTAG TTGGTGGAGT GATTTGTCTG 
             CTATGGGTGG TGGTGCATGG CCGTTCTTAG TTGGTGGAGT GATTTGTCTG 
             CTATGGGTGG TGGTGCATGG CCGTTCTTAG TTGGTGGAGT GATTTGTCTG 
             CTATGGGTGG TGGTGCATGG CCGTTCTTAG TTGGTGGAGT GATTTGTCTG 
             CTATGGGTGG TGGTGCATGG CCGTTCTTAG TTGGTGGAGT GATTTGTCTG 
             CTATGGGTGG TGGTGCATGG CCGTTCTTAG TTGGTGGAGT GATTTGTCTG 
             CTATGGGTGG TGGTGCATGG CCGTTCTTAG TTGGTGGAGT GATTTGTCTG 
             CTATGGGTGG TGGTGCATGG CCGTTCTTAG TTGGTGGAGT GATTTGTCTG 
             CTATGGGTGG TGGTGCATGG CCGTTCTTAG TTGGTGGAGT GATTTGTCTG 
             CTATGGGTGG TGGTGCATGG CCGTTCTTAG TTGGTGGAGT GATTTGTCTG 
             CTATGGGTAG TGGTGCATGG CCGTTCTTAG TTGGTGGAGT GATTTGTCTG 
             CTATGGGTGG TGGTGCATGG CCGTTCTTAG TTGGTGGAGT GATTTGTCTG 
             CTATGGGTGG TGGTGCATGG CCGTTCTTAG TTGGTGGACT GATTTGTCTG 
             CTATGGTTGG TGGTGCATGG CCGTTCTTAG TTGGTGGAGT GATCTGTCTG 
             CTATGGTTGG TGGTGCATGG CCGTTCTTAG TTGGTGGAGT GATCTGTCTG 
             CTATGGATGG TGGTGCATGG CCGTTCTTAG TTGGTGGAGT GATCTGTCTG 
             CTATGGGTGG TGGTGCATGG CCGTTCTTAG TCGGTGAGGT GACTTGTCTG 
             CTATGGGTGG TGGTGCATGG CCGTTCTTAG TCGGTGAGGT GACTTGTCTG 
             CTATGGGTGG TGGTGCATGG CCGTTCTTAG TCGGTGAGGT GACTTGTCTG 
             CTATGGGTGG TGGTGCATGG CCGTTCTTAG TCGGTGAGGT GACTTGTCTG 
             CTATGGGTGG TGGTGCATGG CCGTTCTTAG TCGGTGAGGT GACTTGTCTG 
             CTATGGGTGG TGGTGCATGG CCGTTCTCAG TCGGTGAGGT GACTTGTCTG 
             CTATGGGTGG TGGTGCATGG CCGTTCTTAG TCGGTGAGGT GACTTGTCTG 
             CTATGGGTGG TGGTGCATGG CCGTTCTTAG TCGGTGAGGT GACTTGTCTG 
             CTATGGGTGG TGGTGCATGG CCGTTCTTAG TCGGTGAGGT GACTTGTCTG 
             CTATGGTTGG TGGTGCATGG CCGTTCTTAG TTGGTGGAGT GATCTGTCTG 
             TTATGGGTGG TGGTGCATGG CCGTTCTTAG TTCGTGGAGT AATCTGTCAG 
             TTATGGGTGG TGGTGCATGG CCGTTCTTAG TTCGTGGAGT AATCTGTCTG 
             TTATGGGTGG TGGTGCATGG CCGTTCTTAG TTCGTGGAGT AATTTGTCTG 
             TTATGGGTGG TGGTGCATGG CCGTTCTTAG TTCGTGGAGT AATTTGTCTG 
             TTATGGGTGG TGGTGCATGG CCGTTCTTAG TTCGTGGAGT AATTTGTCTG 
             TTATGGGTGG TGGTGCATGG CCGTTCTTAG TTCGTGGAGT AATTTGTCTG 
             GTTTGGGTGG TGGTGCATGG CCGTTCTTAG TTCGTGGATT AATTTGTCTG 
             GTTTGGGTGG TGGTGCATGG CCGTTCTTAG TTCGTGGATT AATTTGTCTG 
             GTTTGGGTGG TGGTGCATGG CCGTTCTTAG TTCGTGGATT AATTTGTCTG 
             GTTTGGGTGG TGGTGCATGG CCGTTCTTAG TTCGTGGATT AATTTGTCTG 
             GTTTGGGTGG TGGTGCATGG CCGTTCTTAG TTCGTGGATT AATTTGTCTG 
             GTTTGGGTGG TGGTGCATGG CCGTTCTTAG TTCGTGGATT AATTTGTCTG 
             GTTTGGGTGG TGGTGCATGG CCGTTCTTAG TTCGTGGATT AATTTGCCTG 
             GTTTGGGTGG TGGTGCATGG CCGTTCTTAG TTCGTGGATT AATTTGTCTG 
             CTTTGGGTGG TGGTGCATGG CCGATTCTAG TTGGTGGAGT GATTTGTCTG 
             CTTTGGGTGG TGGTGCATGG CCGATTCTAG TTGGTGGAGT GATTTGTCTG 
             CTATGGGTGG TGGTGCATGG CCGTTTCTAG TTGGTGGAGT GATTTGTCTG 
             CTATGGGTGG TGGTGCATGG CCGTTCTTAG TTGGTGGAGT GATTTGTCTG 
             CTATGGGTGG TGGTGCATGG CCGTTCTTAG TTGGTGGATT GATTTGTCTG 
             CTATGGGTGG TGGTGCATGG CCGTTCTTAG TTGGTACTGT GAAGCGTCTG 
             CTATGGGTGG TGGTGCATGG CCGTTCTTAG TTGGTGGATT GATTTGTCTG 
             CTATGGGTGG TGGTGCATGG CCGTTCTTAG TTCGTGGACT GATTTGTCTG 
             CTATGGGTGG TGGTGCATGG CCGTTCTTAG TTCGTGGACT GATTTGTCTG 
             CTATGGGTGG TGGTGCATGG CCGTTCTTAG TTCGTGGACT GATTTGTCTG 
             CTATGGGTGG TGGTGCATGG CCGTTCTTAG TTCGTGGACT GATTTGTCTG 
             CTATGGGTGG TGGTGCATGG CCGTTCCTAG TTCGTGGACT GATTTGTCTG 
             CTATGGGTGG TGGTGCATGG CCGTTCCTAG TTCGTGGACT GATTTGTCTG 
             CTATGGGTGG TGGTGCATGG CCGTTCCTAG TTCGTGGATT GATTTGTCTG 
             CTATGGGTGG TGGTGCATGG CCGTTCCTAG TTCGTGGACT GATTTGTCTG 
             CTATGGGTGG TGGTGCATGG CCGTTCCTAG TTCGTGGACT GATTTGTCTG 
             CTATGGGTGG TGGTGCATGG CCGTTCTTAG TTGGTGGAGT GATTTGTCTG 
             CTATGGGTGG TGGTGCATGG CCGTTCTTAG TTGGTGGAGT GATTTGTCTG 
             CTATGGGTGG TGGTGCATGG CCGTTCTTAG TTGGTGGAGT GATTTGTCTG 
             CTATGGGTGG TGGTGCATGG CCGTTCTTAG TTGGTGGAGT GATTTGTCTG 
             CTATGGGTGG TGGTGCATGG CCGTTCTTAG TTGGTGGAGT GATTTGTCTG 
             CTATGGGTGG TGGTGCATGG CCGTTCTTAG TTGGTGGAGT GATTTGTCTG 
             TTATGGGTGG TGGTGCATGG CCGTTCTTAG TTGGTGGAGT GATTTGTCTG 
             CTATGGGTGG TGGTGCATGG CCGTTCTTAG TTGGTGGAGT GATTTGTCTG 
             CTATGGGTGG TGGTGCATGG CCGTTCTTAG TTGGTGGAGT GATTTGTCTG 
             CTATGGGTGG TGGTGCATGG CCGTTCTTAG TTGGTGGAGT GATTTGTCTG 
             CTATGGGTGG TGGTGCATGG CCGTTCTTAG TTGGTGGAGT GATTTGTCTG 
             CTATGGGTGG TGGTGCATGG CCGTTCTTAG TTGGTGGAGT GATTTGTCTG 
             CTATGGGTGG TGGTGCATGG CCGTTCTTAG TTGGTGGAGT GATTTGTCTG 
             TGGTGGGTGG TGGTGCATGG CCGATCTTAG TTGGTGGGGT GACCCGTCTG 
             TTATGGGTGG TGGTGCATGG CCGGTCTTAG TTGGTGGGGT GACCCGTCTG 
             TGGTGGGTGG TGGTGCATGG CCGATCTTAG TTGGTGGGGT GACCCGTCTG 
             TAATGGGTGG TGGTGCATGG CCGATCTTAG TTGGTGGGGT GACTTGTCTG 
             CTATGGGTGG TGGTGCATGG CCGTTCTTAG TTGGTGGAGT GATTTGTCTG 
             CTATGGGTGG TGGTGCATGG CCGTTCTTAG TTGGTGGAGT GATTTGTCTG 
             CTATGGGTGG TGGTGCATGG CCGTTCTTAG TTGGTGGAGT GATTTGTCTG 
             CTATGGGTGG TGGTGCATGG CCGTTCTTAG TTGGTGGAGT GATTTGTCTG 
             CTTTGGGTGG TGGTGCATGG CCGTTCTTAG TTGGTGGAGT GATTTGTCTG 
             TTATGGGTGG TGGTGCATGG CCGTTCTTAG TTGGTGGAGT GATTTGTCTG 
             TTATGGGTGG TGGTGCATGG CCGTTCTTAG TTGGTGGAGT GATTTGTCTG 
             CTAAGGGTGG TGGTGCATGG CCGTTCTTAG TTGGTGGAGT GATTTGTCTG 
             CTCAGGGTGG TGGTGCATGG CCGTTCTTAG TTGGTGGAGT GATTTGTCTG 
             CTATGGGTGG TGGTGCATGG CCGTTCTTAG TTGGTGGAGT GATTTGTCTG 
             CTATGGGTGG TGGTGCATGG CCGTTCTTAG TTGGTGGAGT GATTTGTCAG 
             CTATGGGTGG TGGTGCATGG CCGTTCTTAG TTGGTGGAGT GATTTGTCTG 
             CTATGGGTGG TGGTGCATGG CCGTTCTTAG TTGGTGGAGT GATTTGTCTG 
             CTAAGGGTGG TGGTGCATGG CCGTTCTTAG TTGGTGGAGT GATTTGTCTG 
             CTATGGGTGG TGGTGCATGG CCGTTCTTAG TTGGTGGAGT GATTTGTCTG 
             CTATGGGTGG TGGTGCATGG CCGTTCTTAG TTGGTGGAGT GATTTGTCTG 
             CTATGGGTGG TGGTGCATGG CCGTTCTTAG TTGGTGGAGT GATTTGTCTG 
             CTATGGGTGG TGGTGCATGG CCGTTCTTAG TTGGTGGAGT GATTTGTCTG 
             CTATGGGTGG TGGTGCATGG CCGTTCTTAG TTGGTGGAGT GATTTGTCTG 
             CTATGGGTGG TGGTGCATGG CCGTTCTTAG TTGGTGGAGT GATTTGTCTG 
             CTATGGGTGG TGGTGCATGG CCGTTCTTAG TTGGTGGAGT GATTTGTCTG 
             CTATGGGTGG TGGTGCATGG CCGTTCTTAG TTGGTGGATT GATTTGTCTG 
             CTATGGGTGG TGGTGCATGG CCGTTCTTAG TTGGTGGAGT GATTTGTCTG 
             CTATGGGTGG TGGTGCATGG CCGTTCTTAG TTGGTGGAGT GATTTGTCTG 
             CTATGGGTGG TGGTGCATGG CCGTTCTTAG TTGGTGGAGT GATTTGTCTG 
             CTATGGGTGG TGGTGCATGG CCGTTCTTAG TTGGTGGAGT GATTTGTCTA 
             CTATGGGTGG TGGTGCATGG CCGTTCTTAG TTGGTGGAGT GATTTGTCTG 
             CTATGGGTGG TGGTGCATGG CCGTTCTTAG TTGGTGGAGT GATTTGTCTG 
             CTGTGGGTGG TGGTGCATGG CCGTTCTTAG TTGGTGGAGT GATTTGTCTG 
             CTGTGGGTGG TGGTGCATGG CCGTTCTTAG TTGGTGGAGT GATTTGTCTG 
             CTATGGGTGG TGGTGCATGG CCGTTCTTAG TTGGTGGAGT GATTTGTCTG 
             CTATGGGTGG TGGTGCATGG CCGTTCTTAG TTGGTGGAGT GATTTGTCTG 
             CTATGGGTGG TGGTGCATGG CCGTTCTTAG TTGGTGGAGT GATCTGTCTG 
             CTATGGGTGG TGGTGCATGG CCGTTCTTAG TTGGTGGAGT GATCTGTCTG 
             CTTTGGGTGG TGGTGCATGG CCGTTCTTAG TTGGTGGAGT GATTTGTCTG 
             CTTTGGGTGG TGGTGCATGG CCGTTCTTAG TTGGTGGAGT GATTTGTCTG 
             CTATGGGTGG TGGTGCATGG CCGTTCTTAG TTGGTGGAGT GATTTGTCTG 
             CTTTGGGTGG TGGTGCATGG CCGTTCTTAG TTGGTGGAGT GATTTGTCTG 
             TCTTGGATGG TGATGCATGG CCGTTTTTAG TTCGTGAAAT GATTTGTCTG 
             TCTTGGATGG TGATGCATGG CCGTTTTTAG TTCGTGAAAT GATTTGTCTG 

             GTTAATTCCG TTAACGAACG AGACCTCGAC CTGCTAAATA GGTTCAGTAT 
             GTTAATTCCG TTAACGAACG AGACCCCCGC CTGCTAAATA GTTATGTGAA 
             GTTAATTCCG TTAACGAACG AGACCTCCGC CTGCTAATTA GTTGCGCTAA 
             GTTAATTCCG TTAACGAACG AGACCTCCGC GTGCTAAATA GTCCCGCTTA 
             GTTAATTCCG TTAACGAACG AGACCCCTGC CTGCTAAATA GGTTGCCTAG 
             GTTAATTCCG TTAACGAACG AGACCTTAAC CTGCTAAATA GACATAAGAA 
             GTTAATTCCG TTAACGAACG AGACCTTAAC CTGCTAAATA GATAATAAAA 
             GTTAATTCCG TTAACGAACG AGACCTTAAC CTGCTAAATA GACATAAGAA 
             GTTAATTCCG TTAACGAACG AGACCTTGAC CTGCTTGTTG GGAGGTTTGA 
             GTTAATTCCG TTAACGAACG AGACCTTAAC CTGCTAATTG GGAGTGTCAA 
             GTTAATTCCG TTAACGAACG AGACCTTACC CTGCTAAATA GGAGCGGGAA 
             GTTAATTCCG TTAACGAACG AGACCTTAAC CTGCTAAATA G-GAGCCTAA 
             GTTAATTCCG TTAACGAACG AGACCTTAAC CTGCTAAATA GTGACACGAA 
             GTTAATTCCG TTAACGAACG AGACCTTAAC CTGCTAAATA GGAGCGAGAA 
             GTTAATTCCG TTAACGAACG AGATCTTACC CTACTAAATA GACAATTGTA 
             GTTAATTCCG TTAACGAACG AGATCTTACC CTGCTAATTA GACAATTGAA 
             GCTAATTCCG TTAACGAACG AGATCTTAAC CTACTAACTA GAAAGTTCAA 
             GTTAATTCCG ATAACGGACG AGACCTCGAC CTGCTAAATA GCTTTCTTTC 
             GTTAATTCCG ATAACGGACG AGACCTCGAC CCACTAAATA GCCTTGGAGG 
             GTTAATTCCG ATAACGGACG AGACCTCGAC CTGCTAACTA GCAAGCGTTT 
             GTTAATTCCG ATAACGGACG AGATCTCGAC TTATTAACTG ATGAAATGAA 
             GTTAATTCCG ATAACGGACG AGATCTCGAC TTATTAAATA GACACTTTGA 
             GTTTATTCCG ATAACGGACG AGACCTTGAC CT-TTAATTC TTGACTGTTA 
             GTTAATTCCG ATAACGGACG AGACCTCGAC CTGCTAACTA GCTATCTTTT 
             GTTAATTCCG ATAACGGACG AGACCTCGAC CTACTAAATA GGGGACTCTT 
             GTTAATTCCG ATAACGGACG AGACCTCGAC CTACTAACTA GCTGTGGTTT 
             GTTAATTCCG TTAACGAACG AGATCTTACC CTACTAAATA GACAATTGTA 
             GTCAATTCCG ATAACGAACG AGACCTTATC TTACTAATTG GAGAACTGAA 
             GTTAATTCCG TTAACGAACA AGACCTTAAC TTGCTAATTG GGG-TGTATA 
             GTTAATTCCG TTAACGAACG AGACCTTAAC TTGCTAATTG GGA-TGTGTA 
             GTCAATTCCG TTAACGAACG AGACCTCAAC TAACTAATTG GTGATGTTTA 
             GTTAATTCCG TTAACGAACG AGACCTCAAC TAACTAATTG GTGATAGTTA 
             GTCAATTCCG TTAACGAACG AGACCTCAAC TAACTAATTG GTGATGTTTA 
             GTTAATTCCG TTAACGAACG AGACCTTAAC TTGCTAATTG GAATGCAGCA 
             GTTAATTCCG TTAACGAACG AGACCTTAAC TTGCTAATTG GATCACGATA 
             GTTAATTCCG TTAACGAACG AGACCTTAAC TTGCTAATTG GGTTTCTGTA 
             GTTAATTCCG TTAACGAACG AGACCTTAAC TTGCTAATTA GAATTGTAGA 
             GTTAATTCCG TTAACGAACG AGACCTTAAC TTGCTAATTG GGATACATTA 
             GTTAATTCCG TTAACGAACG AGACTTTAAC TTGCTAGTTG GGTGATTGTA 
             GTTAATTCCG TTAACGAACG AGACTTTGAC TTACTAGTTA GAATTT---- 
             GTTAATTCCG TTAACGAACG AGACCTTAAC TTGCTAATTG GAGTTTATTA 
             GTTGATTCCG TTAACGAACG AGACCTTTTC TCCCAAATTG CTTTGGCTTA 
             GTTGATTCCG TTAACGAACG AGACCTTTTT TCCCAAATTG CTTTGGCTTA 
             GTTGATTCCG TTAACGAACG AGACCTTTTC TTCCAAATTG CTGTTACATT 
             GTTGATTCCG TTAACGAACG AGACTTCCGC TGTCTGATTA CATGTATTTT 
             GTTGATTCCG ACAACGAACG AGACCTTCGC CAGCTAAATA GCAGCCCTGT 
             GTTTATTCCG ATAACGAACG AGACCTTCGC CTGCTTATTA GGGGTGTTTC 
             GTTGATTCCG ACAACGAACG AGACCTTCGC CTGCTTATTA ACCGTGCTTT 
             GTTGATTCCG ATAACGAGCG AGATCTTAAC CTGCTAACTA GGTCTTCAGA 
             GTTGATTCCG ATAACGAGCG AGATCTTAAC CTGCTAACTA GGTCTTCAGA 
             GTTGATTCCG ATAACGAGCG AGATCTTAAC CTGCTAACTA GGTCTTCAGA 
             GTTGATTCCG ATAACGAGCG AGATCTTAAC CTGCTAACTA GGTCTTCAGA 
             GTTGATTCCG TTAACGAGCG TGATCTTAAC CTGCTAACTA GGTCGTCTAA 
             GTTAATTCCG ATAACGACCG AGACCTTAAC CTGCTAAATA GCCCAGTCGA 
             GTTGATTCCG TTAACGAGCG AGATCTTAGC CTGCTAACTA GGTCGACAGA 
             GTTGATTCCG ATAACGAGCG AGATCTTATC CTGCTAAATA GGCCGCCGAA 
             GTTGATTCCG TTAACGAGCG AGATCTTAAC CTGCTAAATA GGTCCTTAAG 
             GTTAATTCCG ATAACGAACG AGACCTTAAC CTGCTAACTA GGCACTGAAA 
             GTTAATTCCG ATAACGAACG AGACCTTAAC CTGCTAACTA GGCACTAGAA 
             GTTAATTCCG ATAACGAACG AGACTTTAAC CTGCTAAATA GACACTAGAG 
             GTTAATTCCG TTAACGAACG AGACTTTGAC CTGCTAACTA GACAGTATAG 
             GTTAATTCCG ATAACGAACG AGACTTTGAC CTGCTAATTA GACTTTGTAG 
             GTTAATTCCG TTAACGAACG AGACTTTAAC CTGCTAAATA GACACCAAAG 
             GTTAATTCCG TTAACGAACG AGACTTTAAC CTGCTAACTA GACAGCGGAA 
             GTTAATTCCG TTAACGAACG AGACTTTAAC CTGCTAAATA GACACTAAAG 
             GTTAATTCCG TTAACGAACG AGACTTTGAC CTGCTAAATA GACACTACAG 
             GTTAATTCCG TTAACGAACG AGACTTTGCC CTGCTAAATA GACACTCTAG 
             GTTAATTCCG TTAACGAACG AGACTTTAAC CTGCTAAATA GACATCAAAG 
             GTTAATTCCG TTAACGAACG AGACCTTAAC CTGCTAAATA GCCTCCTAAG 
             GTTAATTCCG TTAACGAACG AGACTTTAAC CTGCTAAATA GACACCGGCG 
             GTTAATTTCG ATAACGAACG AGATCCGAGC TGCTTAGTTG GCAAGATTTG 
             GTTAATTTCG GTAACGAACG AGATCCGAGT TGTTTAGTTG GCGAACTCTA 
             GTTAATTTCG ATAACGAACG AGATCCGAGC TATTTAGTTG GCCTTTCAGA 
             GTTAATTTCG ATAACGAACG AGATCCGAGC CGTTTAGTTG TACATGTTCG 
             GTTAATTCCG TTAACGAACG AGACCTTAGC CTACTAACTA GTCGATCCGT 
             GTTAATTCCG ATAACGAACG AGACCTTAAC CTGCTAACTA GTTGCTTGTG 
             GTTAATTCCG ATAACGAACG AGACCTTAAC CTGCTAACTA GTCGCTTCTC 
             GTTAATTCCG TTAACGAACG AGACCTTAAC CTGCTAAATA GTTGCGAGAA 
             GTTAATTCCG TCAACGAACG AGACCTTAGC CTGCTAAATA GTCACCTGTT 
             GTTAATTCCG TTAACGAACG AGACCTTGAC CTACTAAATA ACTTTGGCTT 
             GTTAATTCCG TTAACGAACG AGACCTTGAC CTACTAAATA ACATGAATTT 
             GTTAATTCCG TTAACGAACG AGACCTTAAC CTGCTAAATA GTGCTGAGTT 
             GTTAATTCCG TTAACGAACG AGACCTTAAC CTGCTAAATA GCGTCGAGTT 
             GTTAATTCCG TTAACGAACG AGACCTTAGC CTGCTAAATA ATTGCCGGAA 
             GTTAATTCCG TTAACGAACG AGACCTTAAC CTGCTAAATA GTTTCCAGAA 
             GTTAATTCCG TTAACGAACG AGACCTTAAC CTGCTAAATA GTTACGTGTA 
             CTTAATTGCG TTAACGAACG AGACCTTAAC CTGCTAAATA GATCAACCTA 
             GTTAATTCCG TTAACGAACG AGACCTTAAC CTGCTAAATA GCGCTGAGTT 
             GTTAATTCCG TTAACGAACG AGACCTTAAC CTGCTAAATA GGCTCCAGAA 
             GTTAATTCCG TTAACGAACG AGACCTTAAC CTGCTAAATA GTGGTGCGTA 
             GTTAATTCCG TTAACGAACG AGATCTTAAC CTGCTAAATA GTGGCGCATT 
             GTTAATTCCG TTAACGAACG AGACCTTAAC CTGCTAAATA GTTACACGTA 
             GTTAATTCCG TTAACGAACG AGACCTTAAC CTGCTAAATA GTTACACGTA 
             GTTAATTCCG TTAACGAACG AGACCTTAAC CTGCTAAATA GTTACACGTA 
             GTTAATTCCG TTAACGAACG AGACCTTAAC CTGCTAAATA GTTACATGTA 
             GTTAATTCCG TTAACGAACG AGACCTTAAC CTGCTAAATA GTTACACGTA 
             GTTAATTCCG TTAACGAACG AGACCTTAAC CTACTAAATA GTTACGCCAA 
             GTTAATTCCG TTAACGAACG AGACCTTAAC CTACTAAATA GTTACGCGAA 
             CTTAATTGCG TTAACGAACG AGACCTTAAC CTACTAAATA GTTACGTGTA 
             CTTAATTGTG ATAACGAACG AGACCTTAAC CTGCTAAATA GTCGGTCGAA 
             GTTAATTCCG TTAACGAACG AGACCTTGGC CTGCTAAATA GA-CACTGTC 
             GTTAATTCCG TTAACGAACG AGACCTTAAC CTGCTAAATA GTTGCACGAA 
             GTTAATTCCG TTAACGAACG AGACCTTAAC CTGCTAAATA GTCTCG-GTG 
             GTTAATTCCG TTAACGAACG AGACCTTAAC CTGCTAAATA GTCATAAGAA 
             GTTAATTCCG TTAACGAACG AGACCTTAAC CTGCTAAATA GGATCAGGAA 
             GTTAATTCCG TTAACGAACG AGACCTTAAC CTGCTAAATA GGATCAGGAA 
             GTTAATTTCG ATAACGAACG AGACCTTAGC CTGCTAAATA GGGTCAGTAA 
             GTTAATTTCG TTAACGAACG AGACCTTAGC CTGCTAAATA GGGTCGGGAA 
             GTTAATTCCG TTAACGAACG AGACCTTAAC CTGCTAAATA GGGTACGGGA 
             GTTAATTCCG TTAACGAACG AGACCTTAAC CTGCTAAATA GGATGCGGGA 
             GTTAATTCCG TTAACGAACG AGACCTTAAC CTGCTAAATT AGGATCTGGG 
             GTTAATTCCG TTAACGAACG AGACCTTAAC CTGCTAACTA GCTGCTTGGA 
             GTTAATTCCG ATAACGAACG AGATCTTAAC CTGCTAATTA GCGGCGAGTA 
             GTTAATTCCG ATAACGAACG AGATCTTAAC CTGCTAATTA GCGGCGAGTA 

             CGCTTCTTAG AGGGACTATC GGATCCAAAC CGGTGGAAGT GCGAGGCAAT 
             TGCTTCTTAG AGGGACTTTT GGTGACTAAC CAAAGGAAGT TGGGGGCAAT 
             TGCTTCTTAG AGGGACTTTT GGTGACTAAC CAAAGGAAGT TGGAGGCAAT 
             CCCTTCTTAG AGGGACTTTT GGGTAACAAC CAAAGGAAGT TGGAGGCAAT 
             TGCTTCTTAG AGGGACG-TG CATTCTTAGG TGCAGGAAGA TAGGGGCAAT 
             AACTTCTTAG AGGGACTTTG TGTGTTTAAC ACGAGGAAGT TTTAGGCAAT 
             ATCTTCTTAG AGGGACTTTG CGTGTCTAAC GCGAGGAAGT TTGAGGCAAT 
             ATCTTCTTAG AGGGACTTTG TATGTTTAAT ACAGGGAAGT TTTAGGCAAT 
             CACGTCTGAG AGGGACTCTG TGTGTCTAAC GCTGGGAAGT TCTAGGTAAT 
             GACGTCTTAG AGGGACTCTG TGTGTCTAAC GCAAGGAAGT TTGAGGTAAT 
             GTCTTCTTAG AGGGACATTG CGTGTCTAAC GCAAGGAAGT TCGAGGCAAT 
             CACTTCTTAG AGGGACATTG TGTGTCTAAC ACAAGGAAGC CTGAGGCAAT 
             ACCTTCTTAG AGGGACCTCG CGTGTCTAAC GCGTGGAAGT TTGAGGCAAT 
             ACCTTCTTAG AGGGACTTTG CGTATCTAAC GCATGGAAGT TTGAGGCAAT 
             CGCTTCTTAG AGGGACTTTG ATCGTTTAGA TCAAGGAAGT TTGAGGTAAT 
             CGCTTCTTAG AGGGACTTTA ATCATCTAGA TTAAGGAAGT TTGAGGTAAT 
             CACTTCTTAG AGGGACATTA ATCGTTTAGA TTAGGGAAGT TTGAGGTAAT 
             ACCTTCTTAG AGGGACTTTG GGAGTTTATC CCAAGGAAGT TCGAGCCTAT 
             TACTTCTTAG AGGGACCTTG TGAGTTTATC ACACGGAAGC TCGAGACTAT 
             ACCTTCTTAG AGGGACTTTG TGAGTCTATC ACAAGGAAGT TCGAGCCTAT 
             TTTCGCTTAA TAGGACATTG GATGTTTATT CCAAGGAAGT TCGAGCCTAT 
             TTCTTCTTAA TGGGACATTG GATGTTCATT CCAAGGAAGT TCGAGCCTAT 
             TCAGTCTTAA AGGGACTCAA TGTTCCAAAC ATTGGGAAGA TCAAGGCAAT 
             ACCTTCTTAG AGGGACTTTG GGAGTTTATC CCAAGGAAGT TCGAGCCTAT 
             TACTACTTAG AGGGACCGTG GAAATATATT CCAAGGAAGT TCGAGCCTAT 
             ACCTTCTTAG AGGGACTTTG TGAGTCTATC ACAAGGAAGT TCGAGCCTAT 
             CACTTCTTAG AGGGACTTTG T-CGTTTAGA TCAAGGAAGT TTGAGGTAAT 
             TGTCCATTAG AAGGACTCTA TGTGTTTAAC ATAAGGAAGT TTGAGGCAAT 
             TTTCTTTTAG AAGGACCGTG TATTCATAAT ACAAGGAAGC GTGAGGCAAT 
             TTTCTCTTAG AAGGACCATG TATGCATAAT ACAAGGAAGC GTGAGGCAAT 
             TGCGTGTTAG AAGGACCATG TGTGTTTAAC ACAAGGAAGC GTGAGGCAAT 
             TACGTGTTAG GGGGACCATG TGTGTTTAAC ACAAGGAAGT GTGAGGCAAT 
             TGCGTGTTAG AAGGACCATG TGTGTTTAAC ACAAGGAAGC GTGAGGCAAT 
             TTTCTGTTAG AAGGACCATG TGTGTCTAAC ACAAGGAAGC GTGAGGCAAT 
             TTTCTGTTAG AAGGACCATG TGTGTCTAAC ACAAGGAAGC GTGAGGCAAT 
             TTCCTGTTAG AGGGACCATG TGTGTCTAAC ACAAGGAAGC GTGAGGCAAT 
             TTTCTGTTAG AAGGACCGTG TGTTCCTAAC ACAAGGAAGC GTGAGGCAAT 
             TTCCTGTTAG AAGGACCATG TGTGTCTAAC ACAAGGAAGC GTGAGGCAAT 
             TTTCTGCTAG AAGGACCATG TGTGTCTAAC ACAAGGAAGC GTGAAGCAAT 
             --TCTTCTAG AAGG-CCATG TGTTCCTAAC ACAAGGAAGC GCGAAGCAAT 
             TTTCTGTTAG AAGGACCATG TGTCTCTAAC ACAAGGAAGC GTGAGGCAAT 
             TGGAAAGTTG GAGCACAACA TGTAGAAAAC ATGGGGAAGA TGAAGGCGAA 
             TGGAAAGTTG GAGCACAACA TGTAGAAAAC ATGGGGAAGA TGAAGGCGAA 
             ACGTAACTCG GAGTACAACA TGTGGAAAGC ATGGGGAAGA GAAAGGCGAA 
             ACGGAATAAG AAGGACTTTG TGTGGAAAGC GCAAGGAAGA AGGAGGCAAT 
             TCCTTCTTAG CGGGACTTTG TGCGTTCAGC -CAATGAAGT G-AAGGCAAT 
             CTCTTCTTAG CGGGACTGTG TGCGTCCAGC ACAATGAAGC G-AAGGCAAT 
             CTGTTCTTAG CGGGACTTTG TGCGTCCAGC ATAATGAAGC G-AAGGCAAT 
             ATCTTCTTAG AGGGACTTTG CATATTTAGT GTAAGGAGGT TTGAGGCAAT 
             ATCTTCTTAG AGGGACTTTG CATATTTAGT GTAAGGAGGT TTGAGGCAAT 
             ATCTTCTTAG AGGGACTTTG CATATTTAGT GTAAGGAGGT TTGAGGCAAT 
             ATCTTCTTAG AGGGACTTTG CATATTTAGT GTAAGGAGGT TTGAGGCAAT 
             ATCTTCTTAG AGGGACTATG TGTTTCTAAC ACAGGGAGGT TTGAGGCAAT 
             CTCTTCTTAG AGGGACTATT GGCGTTTAGC CAATGGAAGT TTGAGGCAAT 
             GCCTTCTTAG AGGGACATTG CGCGTTTAGC GCACGGAAGT TTGAGGCAAT 
             GTCTTCTTAG AGGGACATTG CGTGTCTAAC GCAAGGAAGT TTGAGGCAAT 
             AGCTGCTTAG AGGGACATTG CGTGTTTAAC GCAAGGAAGT TTGAGGCAAT 
             CTCTTCTTAG AGGGACTTTG CGTGTCTAAC GCAAGGAAGT TTGAGGCAAT 
             CTCTTCTTAG AGGGACTTTG TGTGTATAAC GCGAGGAAGT CTGAGGCAAT 
             CTCTTCTTAG AGGGACTTTG CGTGTTTAAC GCAAGGAGGT TTGAGGCAAT 
             TTCTTCTTAG AGGGACTTTA CGTGTTTAAC GTAAGGAAGT TCAAAGCGAT 
             GGCTTCTTAG AGGGACTTTG TGTGTTTAAC ACAAGGAAGT TCAAGGCAAT 
             CTCTTCTTAG AGGGACTTTA CGTGTTTAAC GTAAGGAAGT TTAAGGCAAT 
             TACTTCTTAG AGGGACTTTG CGTGTTTAAC GCAAGGAGGT TTAAGGCAAT 
             CTCTTCTTAG AGGGACTTTG CGTGTTTAAC GCAAGGAAGT TTAAGGCAAT 
             CCCTTCTTAG AGGGACTTTG CGTGTTTAAC GCAAGGAAGT TCAAAGCAAT 
             CTCTTCTTAG AGGGACTTTG CGTGTATAAT GCAAGGAAGT TCAAGGCAAT 
             CTCTTCTTAG AGGGACTTTG CGTGTATAAC GCAAGGAAGT TTAAGGCAAT 
             CACTTCTTAG AGGGACTTTG CGTGTATAAC GCAAGGAAGT TTAAGGCAAT 
             TTCTTCTTAG AGGGACTTTG CGTGACTAAC GCAAGGAAGT TTAAAGCAAT 
             CTCCTCCTAT GCGGACTGTC AGTTTCAGGC TGAAGGAAGT TTCGGGCTAA 
             GGTCTCCTAA ATGGACTATC AGTTTTAAAT TGAGGGAAGT TTCGGGCTAA 
             CTTCTCCTAA ATGGACTATC AGTATGAAGC TGAAGGAAGT TTCGGGCTAA 
             TGATCTCGAA ATGGACCGTC TGCTC-AAGC AGAAGGAAGT GACGGGCTAA 
             TGCTTCTTAG AGGGACTTTG TGACT-AAAC ACAAGGAAGT TTGAGGCAAT 
             AACTTCTTAG AGGGACTATG TATGT-AAGT GCATGGAAGT TTAAGGCAAT 
             GTCTTCTTAG AGGGACTTTG GGGGC-TACT CCAAGGAAGT TTGAGGCAAT 
             ACCTTCTTAG AGGGACTTTG TGTGTTTAAC ACAAGGAAGC TTGAGGCAAT 
             AGCTTCTTAG AGGGACTTTG TATGTTTAAT ACAGGGAAGT TTGAGGCAAT 
             ACTTTCTTAG AGGGACTTTG CATGCTTAAT GCAAGGAAGT ACGAGGCAAT 
             ACTTTCTTAG GGGGACTTTG TACATATAGT GCAAGGAAGT ACGAGGCAAT 
             TCCTTCTTAG AGGGACGTCA CGTGTCTAAC GTGAGGAGGT GTGAGGCAAT 
             TCCTTCTTAG AGGGACGTCG CGTGTCTAAC GCGAGGAGGT GTGAGGCAAT 
             CTTTTCTTAG AGGGACTTTG TGTGTGTAAC ACAAGGAAGT GTGAGGCAAT 
             CTCTTCTTAG AGGGACTTCG TGTGTTTAAC GCGAGGAAGT TTGAGGCAAT 
             ACCTTCTTAG AGGGACTTTG CGCGCCTAGC GCAAGGAAGT TTGAGGCAAT 
             TCCTTCTTAG AGGGACTTTG TGTTTTCAGC GCAAGGAAGT TTGAGGCAAT 
             TCCTTCTTAG AGGGACGTCA CGTGTCTAAC GTGAGGAGGT GTGAGGCAAT 
             TCCTTCTTAG AGGGACGTCG CGTGTCTAAC GCTAGGAAGT GTGAGGCAAT 
             TCCTTCTTAG AGGGACTTTG TGATTAAAGC ACAAGGAAGT TTGAGGCAAT 
             TTCTTCTTAG AGGGACTTTG ACGCCTAAGC GCAAGGAAGT TTGAGGCAAT 
             ACCTTCTTAG AGGGACTTTG TGTGTCTAAC GCAAGGAAGT TTGAGGCAAT 
             ACCTTCTTAG AGGGACTTTG CGTGTCTAAC GCAAGGAAGT TTGAGGCAAT 
             ACCTTCTTAG AGGGACTTTG CGTGTCTAAC GCAAGGAAGT TTGAGGCAAT 
             ATCTTCTTAG AGGGACTTTG TGTGCATAAT GCAAGGAAGT TTGAGGCAAT 
             ACCTTCTTAG AGGGACTTTG TGTGTCTAAT GCAAGGAAGT TTGAGGCAAT 
             TCCTTCTTAG AGGGACTTTG GGCTTTTAGC CTAAGGAAGT TTGAGGCAAT 
             TCCTTCTTAG AGGGACTTTG GGCTATTAGT CCAAGGAAGT TTGAGGCAAT 
             ACCTTCTTAG AGGGACTTTG CGTGTTTAAC GCAAGGAAGT TTGAGGCAAT 
             TCCTTCTTAG AGGGACTTTG CGTGTCTAAC GCAAGGAAGT TTGAGGCAAT 
             TCCTTCTTAG AGGGACTCAG CGAATCTATC GCTGGGAAGT GCGAGGCAAT 
             ACCTTCTTAG AGGGACTTTG CGAGTCTATC GCAAGGAAGT TTGAGGCAAT 
             ACCTTCTTAG AGGGACTTTG CGCGTCTANC GCAAGGAAGT TTGAGGCAAT 
             CCCTTCTTAG AGGGACTTTG TG-GGATGAC ACAAGGAAGT TTGAGGCAAT 
             CTCTTCTTAG AGGGACTTTG CGTGTCTAAC GCAAGGAAGT TTGAGGCAAT 
             CTCTTCTTAG AGGGACTTTG CGTGTCTAAC GCAAGGAAGT TTGAGGCAAT 
             CTCTTCTTAG AGGGACTTTG CGTGTCTAAC GCAAGGAAGT TTGAGGCAAT 
             CTCTTCTTAG AGGGACTTTG CGTGTCTAAC GCAAGGAAGT TTGAGGCAAT 
             ATCTTCTTAG AGGGACTTTG CGGTTATAAC GCAAGGAAGT TTAAGGCAAT 
             ATCTTCTTAG AGGGACTTTG CGGTTATAAC GCAAGGAAGT TTAAGGCAAT 
             ACCTTCTTAG AGGGACTTTG CGTTCATAAC GCAAGGAAGT GTAAGGCAAT 
             TTCTTCTTAG AGGGACTCTG TGCTTCAAGC GTGGGGAAGT TTAAGGCAAT 
             CACTTCTTAG AGGAACATTG TGTGTCTAAC ACAAGGAAGT TTAAGGCAAC 
             CTCTTCTTAG AGGAACGATG TGTGTCTAAC ACAAGGAAGT TTAAGGCAAC 

             AACAGGTCTG TGATGCCCTT AGATGTTCTG GGCCGCACGC GTGTTACACT 
             AACAGGTCTG TGATGCCCTT AGATGTCCTG GGCCGCACGC GCGCTACACT 
             AACAGGTCTG TGATGCCCTT AGATGTTCTG GGCCGCACGC GCGCTACACT 
             AAC-GGTCTG TGATGCCCTT AGATGTTCTG GGCCGCACGC GCGCTACACT 
             AACAGGTCTG TGATGCCCTT AGATGTCCTG GGCCGCACGC GCGCTACACT 
             AACAGGTCTG TGATGCCCTT AGATGTCCTG GGCCGCGCGC GCGCTACACT 
             AACAGGTCTG TGATGCCCTT AGATGTCCTG GGCCGCACGC GCGCTACACT 
             AACAGGTCTG TGATGCCCTT AGATGTCCTG GGCCGCGCGC GCGCTACACT 
             AACAGGTCTG TGATGCCCTT AGATGTTCTG GGCTGCACGC GCGCTACACT 
             AACAGGTCTG TGATGCCCTT AGATGTCCTG GGCTGCACGC GCGCTACACT 
             AACAGGTCTG TGATGCCCTT AGATGTCCTG GGCTGCACGC GCGCTACACT 
             AACAGGTCTG TGATGCCCTT AGATGTTCTG GGCTGCACGC GCGCTACACT 
             AACAGGTCTG TGATGCCCTT AGATGTTCTG GGCTGCACGC GCGCTACACT 
             AACAGGTCTG TGATGCCCTT AGATGTTCTG GGCTGCACGC GCGCTACACT 
             AACAGGTCTG TGATGCCCCT AGACGTTCT- GGCTCCACGC GCGCTACAAT 
             AACAGGTCTG TGATGCCCCT AGACGTTCTG GGCTGCACGT GCGCTACAAT 
             AACAGGTCTG TGATGCCCCT AGACGTTCTG GGCTGCACGC GCGCTACAAT 
             AACAGGTCTG TGATGCCCTT AGATGGCCTG GGCTGCACGT GCGCTACAAT 
             AACAGGTCTG TGATGCCCTT AGATGGCCTG GGCTGCACGT GTGCTACAAT 
             AACAGGTCTG TGATGCCCTT AGATGGCCTG GGCTGCACGT GCGCTACAAT 
             AACAGGTCTG TGATGCCCTT AGATGGCCTG GGCTGCACGT GCGCTACATT 
             AACAGGTCTG TGATGCCCTT AGATGGCCTG GGCTGCACGT GCGCTACATT 
             AACAGGTCTG TGATGCCCTT AGATAACCTG GGCTGCACGT GTGCTACAAT 
             AACAGGTCTG TGATGCCCTT AGATGGCCTG GGCTGCACGT GCGCTACAAT 
             AACAGGTCTG TGATGCCCTT AGATGGCCTG GGCTGCACGT GCGCTACAAT 
             AACAGGTCTG TGATGCCCTT AGATGGCCTG GGATGCACAC GCGCTACATC 
             AACAGGTCTG TGATGCCCCT AGACGTTCTG GGCTGCACGC GCGCTACAAT 
             AACAGGTCTG TGATGCCCTT AGATGTTCTG GGCAGCACGC GTGCTACATT 
             AACAGGTCTG TGATGCCCTT AGATGTCCTG GGCAGCACGC GTGCTACAAT 
             AACAGGTCTG TGATGCCCTT AGATGTCCTC GGCAGCACGC GTGCTACAAT 
             AACAGGTCTG TGATGCCCTT AGATATCCTG GGCAGCACGC GTGCTACAGT 
             AACAGGTCTG TGATGCCCTT AGATGTCCTG GGCAGCACGC GTGCTACAAT 
             AACAGGTCTG TGATGCCCTT AGATATCCTG GGCAGCACGC GTGCTACAGT 
             AACAGGTCTG TGATGCCCTT AGATATCCTC GGCAGCACGC GTGTTACAAT 
             AACAGGTCTG TGATGCCCTT AGATATCCTC GGCAGCACGC GTGTTACAAT 
             AACAGGTCTG TGATGCCCTT AGATATCCTC GGCAGCACGC GTGTTACAAT 
             AACAGGTCTG TGATGCCCTT AGATATCCTC GGCAGCACGC GTGTTACAAT 
             AACAGGTCTG TGATGCCCTT AGATATCCTC GGCAGCACGC GTGTTACAAT 
             AACAGGTCTG TGATGCCCTT AGATATCCTC GGCAGCACGC GTGTTACAAT 
             AACAGGTCTG TGATGCCCTT AGATATCCTC GGCAGCACGC GTGTTACAAT 
             AACAGGTCTG TGATGCCCTT AGATATCCTC GGCAGCACGC GTGTTACAAT 
             ATCAGGTCTG TGATGCCCCT AGATGTTCTG GGCCGCACGC GTGTTACAAT 
             ATCAGGTTTG TGATGCCCCT AGATGTTCTG GGCCGCACGC GTGTTACAAT 
             AACAGGTCTG TGATGCCCTT AGATGTTCTG GGCCGCACGC GTATTACAAT 
             AACAGGTCTG TGATGCCCTT AGATGTTCTG GGCCGCCCGC GCGCTACAAT 
             AACAGGTCTG TGATGCCCTT AGATGTTCTG GGCTGCACGC GTGCTACAGT 
             AACAGGTCTG TGATGCCCTT AGATGTTCTG GGCTGCACGC GTGCTACAAT 
             AACAGGTCTG TGATGCCCTT AGATGTTCTG GGCTGCACGC GTGCTACAAT 
             AACAGGTCTG TGATGCCCTT AGATGTTCTG GGCTGCACGC GCGCTACAAT 
             AACAGGTCTG TGATGCCCTT AGATGTTCTG GGCTGCACGC GCGCTACAAT 
             AACAGGTCTG TGATGCCCTT AGATGTTCTG GGCTGCACGC GCGCTACAAT 
             AACAGGTCTG TGATGCCCTT AGATGTTCTG GGCTGCACGC GCGCTACAAT 
             AACAGGTCTG TGATGCCCTT AGATGTTCTG GGCTGCACGC GCGCTACACT 
             AACAGGTCTG TGATGCCCTT AGATGTTCTG GGCCGCACGC GCGCTACACT 
             AACAGGTCTG TGATGCCCTT AGATGTTCTG GGCTGCACGC GCGCTACACT 
             AACAGGTCTG TGATGCCCTT AGATGTTCTG GGCTGCACGC GCGCTACACT 
             AACAGGTCTG TGATGCCCTT AGATGTTCTG GGCTGCACGC GCGCTACACT 
             AACAGGTCTG TGATGCCCTT AGATGTTCTG GGCTGCACGC GCGCTACACT 
             AACAGGTCTG TGATGCCCTT AGATGTTCTG GGCCGCACGC GCGCTACACT 
             AACAGGTCTG TGATGCCCTT AGATGTTCTG GGCCGCACGC GCGCTACACT 
             AACAGGTCTG TGATGCCCTT AGATGTCCTG GGCCGCACGC GCGCTACACT 
             AACAGGTCTG TGATGCCCTT AGATGTTCTG GGCCGCACGC GCGCTACAAT 
             AACAGGTCTG TGATGCCCTT AGATGTTCTG GGCCGCACGC GCGCTACACT 
             AACAGGTCTG TGATGCCCTT AGATGATCTG GGCTGCACGC GCGCTACACT 
             AACAGGTCTG TGATGCCCTT AGATGTTCTG GGCTGCACGC GCGCTACACT 
             AACAGGTCTG TGATGCCCTT AGATGTTCTG GGCCGCACGC GCGCTACACT 
             AACAGGTCTG TGATGCCCTT AGATGCTCTG GGATGCACGC GCGCTACACT 
             AACAGGTCTG TGATGCCCTT AGATGTTCTG GGCTGCACGC GCGCTACACT 
             AACAGGTCTG TGATGCCCTT AGATGTCCTG GGCTGCACGC GCGCTACACT 
             AACAGGTCTG TGATGCCCTT AGATGTTCTG GGCCGCACGC GCGCTACACT 
             ATCAGGTCTG TGATGCCCTT AGACACTTTA GGCGGCACGC GCGCTACAAT 
             ATCAGGTCTG TGATGCCCTT ATATATTCTA GGCGGCACGC GCGCTACAAT 
             ATCAGGTCTG TGATGCCCTT AGATACTCTA GGCGGCACGC GCGCTACAAT 
             ATCAGGTCTG TGATGCCCTT TGATACTCTG GGCGGCACGC GCGCTACAAT 
             AACAGGTCTG TGATGCCCTT AGATGTCCTG GGCCGCACGC GTGCTACACT 
             AACAGGTCTG TGATGCCCCT AGACGTCCTG GGCCGCACGC GCGCTACACT 
             AACAGGTCTG TGATGCCCTT AGATGTCCTG GGCCGCACGC GCGCTACACT 
             AACAGGTCTG TGATGCCCTT AGATGTTCTG GGCTGCACGC GCGCTACACT 
             AACAGGTCTG TGATGCCCTT AGATGTCCTG GGCTGCACGC GCGCTACACT 
             AACAGGTCTG TGATGCCCTT AGATGTTCTG GGCTGCACGC GCGCTACACT 
             AACAGGTCTG TGATGCCCTT AGATGTTCTG GGCTGCACGC GCGCTACACT 
             AACAGGTCTG TGATGCCCTT AGATGTTCTG GGCCGCACGC GCGCTACACT 
             AACAGGTCTG TGATGCCCTT AGATGTTCTG GGCCGCACGC GCGCTACACT 
             AACAGGTCTG TGATGCCCTT AGATGTTCTG GGCTGCACGC GCGCTACACT 
             AACAGGTCTG TGATGCCCTT AGATGTCCTG GGCTGCACGC GCGCTACACT 
             AACAGGTCTG TGATGCCCTT AGATGTTCTG GGCTGCACGC GCGCTACACT 
             AACAGGTCTG TGATGCCCTT AGATGTTCTG GGCTGCACGC GCGCTACACT 
             AACAGGTCTG TGATGCCCTT AGATGTTCTG GGCCGCACGC GCGCTACACT 
             AACAGGTCTG TGATGCCCTT AGATGTTCTG GGCTGCACGC GCGCTACACT 
             AACAGGTCTG TGATGCCCTT AGATGTTCTG GGCTGCACGC GCGCTACACT 
             AACAGGTCTG TGATGCCCTT AGATGTTCTG GGCTGCACGC GCGCTACACT 
             AACAGGTCTG TGATGCCCTT AGATGTTCTG GGCTGCACGC GCGCTACACT 
             AACAGGTCTG TGATGCCCTT AGATGTTCTG GGCTGCACGC GCGCTACACT 
             AACAGGTCTG TGATGCCCTT AGATGTTCTG GGCTGCACGC GCGCTACACT 
             AACAGGTCTG TGATGCCCTT AGATGTTCTG GGCTGCACGC GCGCTACACT 
             AACAGGTCTG TGATGCCCTT AGATGTTCCG GGCTGCACGC GCGCTAC-CT 
             AACAGGTCTG TGATGCCCTT AGATGTTCTG GGCCGCACGC GCGCTACACT 
             AACAGGTCTG TGATGCCCTT AGATGTTCTG GGCCGCACGC GCGCTACACT 
             AACAGGTCTG TGATGCCCTT AGATGTTCTG GGCCGCACGC GCGCTACACT 
             AACAGGTCTG TGATGCCCTT AGATGTTCTG GGCTGCACGC GCGCTACACT 
             AACAGGTCTG TGATGCCCTT AGATGTTCTG GGCTGCACGC GCGCTACACT 
             AACAGGTCTG TGATGCCCTT AGATGTTCTG GGCCGCACGC GCGCTACACT 
             AACAGGTCTG TGATGCCCTT AGATGTTCTG GGCCGCACGC GCGCTACACT 
             AACAGGTCTG TGATGCCCTT AGATGTTCTG GGCTGCACGC GCGCTACACT 
             AACAGGTCTG TGATGCCCTT AGATGTTCTG GGCCGCACGC GCGCTACACT 
             AACAGGTCTG TGATGCCCTT AGATGTTCTG GGCTGCACGC GCGCTACACT 
             AACAGGTCTG TGATGCCCTT AGATGTTCTG GGCTGCACGC GCGCTACACT 
             AACAGGTCTG TGATGCCCTT AGATGTTCTG GGCTGCACGC GCGCTACACT 
             AACAGGTCTG TGATGCCCTT AGATGTCCTG GGCTGCACGC GCGCTACACT 
             AACAGGTCTG TGATGCCCTT AGATGTCCTG GGCCGCACGC GCGCTACACT 
             AACAGGTCTG TGATGCCCTT AGATGTCCTG GGCTGCACGC GCGCTACACT 
             AACAGGTCTG TGATGCCCTT AGATGTCCTG GGCTGCACGC GCGCTACACT 
             AACAGGTCTG TGATGTCCTT AGATGAACTA GGCTGCACGC GTGCTACACT 
             AACAGGTCTG TGATGTCCTT AGATATACTA GGCTGCACGC GTGCTACACT 

             GACGCATTCA TCAAGCGCCC TTGGCCGAGA GGCCTCGGTA ATCTTGA-AA 
             GACACACGCA GCGAGTCTCC TTGTCCGAAA GGTCTGGGTA ATCTTGTAAA 
             GATGCATTCA ACGAGTTTCC TTGGCTGAAG AGCCTGGGTA ATCTTTTGAA 
             GATGCGTTCA ACGAGTATCC TTGATCGATA GGTCTGGGTA ATCTTGTGAA 
             GATGCATTCA ACGAGTTCCC TTGGCCGAGA GGCCTGGGCA ATCTTTTGAA 
             GATGTATCCA TCAAGTATCC TGTTTCGAAG GAAATGGGTA ATCTTATGAA 
             GATGCATCCA GCGAGTATCC TGTTTCGAAG GAAATGGGTA ATCTTGTGAG 
             GATGCATCCA TCAAGTATCC TGTTTCGAAG GAAATGGGTA ATCTTTTGAA 
             GACGCATTCA TCGAGTTCCC TTGCCTGAAA AGGTTTGGTA ATCTGTAGAG 
             GATGCATTCA ACGAGTATCC TGGTTTGAAG AGGCTTGGTA ATCTGTAGAG 
             GATGCATCCA ACGAGTTTCC TTTTCCGACG GGACTGGGTA ATCTTGTGAG 
             GATGCTACCA ACGAGTTACC TTGCCTAAAA GGATTTGGTA ATCTTG-AAG 
             GATGCATCCA ACGAGTTTCC TTATCCGATA GGATTGGGTA ATCTTGTGAG 
             GATGCATCCA ACGAGTAACC TTATCCGATA GGGTTGGGTA ATCTTTGGAA 
             AATACGCACA ACAAGTATCC CAGCTCGAAA AGGTAAAGTA AACATCAGAA 
             AATACGCACA ACGAGTATCC AAGCTCGAAA GGGCAAGGTA ATCAATAGAA 
             AGTACGCACA GCGAGTATCC AAGCTCGAAA GGGCAAGGTA AACT-AAGAA 
             GACAGAGACA GCGAGTATCC TACTCCGTAT GGTGTGGGAA ATCTTGTGAA 
             CGCACGGAGA TCAGGTTTTC TGCTCTGAAA AGAGTTGATA ATCATTTGAA 
             GACAGAGCCA GCGAGTATCC TTCTCCGTTC GGAGTGGGCA ATCTTTTGAA 
             GACAAATGCA AAAAGTTACC TTGACTGAGA AGTCTGGGAA ATC--TCAAA 
             GACTAAAGCA GAAAGTTCCC TTGGTCGATA GATCCGGGAA ATCT-TTGAA 
             AACATCACAA CGAGTAC-CA ATATCGAAAC GATGTTGTGA ATCTTC--AA 
             GACAAAGTCA GCGAGTATCC TTCTCCGTTC GGAGTGGGCA ATCTTTTGAA 
             GACAGTAACA GCGAGTTTCC CATTCCGTGA GGAAATGGTA AGCTTTTGAA 
             GACGAAGCCA GCGAGTATCC TTCTCCGTCC GGACTGGGAA ATATTCTGAA 
             AATACGCACA ACAAGTATCC AAGCTCGAAA GGGCAAGGTA AACATCAGAA 
             GGTGCATATA CTGTGTCTCG TAATTCGAAA GGATTGCGGA ATC--ATCAA 
             GATATATATA ATATGTCATG CTTTTAGATA TAATGGCGTA ATC--ATTAA 
             GATGCATATA ATGCGTTATG CCATTCAAAA GATTGGTGCA ATC--GTCAA 
             GATATATATA ATGTGTTACA CCACCTGAGA GGGCGGTGCA ATC--ATAAA 
             GATGTATATA ATGTGTTACG CCTCCCGAGA GGGTGGTGCA ATC--ATAAA 
             GATATATATA ATGTGTTACA CCACCTGAGA GGGCGGTGCA ATC--ATAAA 
             GATGTATATA ATATGTTACG CCTTCTGAAA GAATGGTGCA ATC--ATTAA 
             GATGGATATA CTGTGTGACG CCTCTCGAAA GAGCGGTGCA ATC--ATTAA 
             GATGGATATA CTGTGTTACG CTTTTCGAAA GAGCGGTGCA ATC--ATTAA 
             GATGTGTATA AAATGTTT-A CTATTCGAAA GAATTGTGCA ATC--ATTAA 
             GATGCATATA ATGTGTTACG CTTTTCGAGA GAATAGTGCA ATC--ATTAA 
             GATGCATAGA ACATGTTTCG CCACTTGTAA AAGTGGTGCA ATC--ATCAA 
             GATGTATAGA ACATG----- ---------- ---------A ATC--ATTAA 
             GATATATATA ATGTGTTGTG TTTCTCGAAA GAGTGATACA ACC--ATGAA 
             GGTGATTTCA GATAGCATCT CCTTATAAAA ACGGAAGGTG -TCT-GTAAA 
             GGTGATTTCA GATAGCATCT CCTTATAAAA ACGGAAGGTG -TCT-GTAAA 
             GGCGTTGTCA CTTAGCATTC CCTTGTAAAA GAGGGTGGT- ATCTCACTAA 
             GATGTTGTCA ACAAGCTACC TAGCCTCAGT GGGTCCGGTA ATCTTTTTAA 
             GGAACTCGCA CCGAGTCGCG AAA-CTGAGA AGTTAAGCGA ATCTTG-GAA 
             GGCGTTTGCA ACAAGACTGC CAACGCGAAA GCGTGAGCAG ATCTTTGAAG 
             GGAACTTCCA ACAAGTT-GC AAAGCCGTCA GGCCTAGCAG ATCTTTGAAG 
             GACACTCTCA GCGAGTTTCC TTTCCCGAAA GGGTTGGGTA ATCTTGTTAG 
             GACACTCTCA GCGAGTTTCC TTTCCCGAAA GGGTTGGGTA ATCTTGTTAG 
             GACACTCGCA GCGAGTTTCC TTTCCCGAAA GGGTTGGGTA ATCTTGTTAG 
             GACACTCTCA GCGAGTTTCC TTTCCCGAAA GGGTTGGGTA ATCTTGTTAG 
             GACGTACCCA ACGAGTGTCC TTTACCGAGA GGTACGGGTA ATCATTTGAG 
             GACGGAGCCA ACGAGTCTCC TTGTCCGGAA GGACTGGGTA ATCTTGTGAA 
             GACACTTTCA GCAAGTGCCC TGCTCCGTGA GGACTGGGTA ACCAACTGAG 
             GACACACTCA GCGAGTCTCC TGACCCGAGA GGGCCGGGTA ATCATGTGAG 
             GACACACTCA GCGAGTTTCC TGCGCCGAGA GGCCTGGGTA ATCATGTGAG 
             GATGCGTTCA ACGAGTGCCC TTGCCCGATG GGGTTGGGTA ATCTCTTTAG 
             AGTGTTTTCA GCAAGTTCCC TTGCTCGAAC GAGCTGGGTA ATCTCGCGAA 
             GATGCATTCA GCGAG-TTCT TGGCCTGAAG AGGTTGGGTA ATCTTGTGAA 
             GATGCATTCA GCGAGTTTCT TGACCTGAAA GGGTTGGGTA ACCTTATGAA 
             GGTGTGCTCA TTAAGTGTCC TTACCTGAAA AGGTTGGGTA ATCTTTTGAA 
             GATGCATTCA ACAAGTATCC TGATCTGGCG AGGTTGGGTA ATCTTTTGAG 
             AATAGGGGCA ACAAGTTTTT CTGTCTTATC AAGATAGGTA AACTTCTGAA 
             GATGCATTCA ACAAGTATCC TAATCTGGCG AGATTTGGTA ATCTTTTGAG 
             GATGCATTTA ACGAGTACCC TGGCCTGAAT AGGTTGGGTA ATCTTGTGAA 
             GAAGCATTCA CCGAGTGTCC TGACTTGGAG GAGTTGGGTA CTCTTATTAG 
             GATGCATTCA ACAAGTTACC TGATCTGAAG AGGTTGGGTA ATCTTTTGAA 
             GATACACACA ACGAGTTTCC TGACTTGAAA GGGTTGGGTA ATCTTGTGAA 
             GATACACCTA GCGAGTATCT TATCCTGGTA AGGTTGGGTA ATCTTATGAA 
             GGATGGTAGA ACGTGTCAGA TCTTTTAGGA AAAGGTGTGA AACACGAATA 
             AGATTATAGA TTGTGTCACT TTGACCGAGA GGTATGGTTA ATCACGAAGA 
             GGGTTACTTA ATGTGTTGTT GTGT-CGAAA GACTCGACTA ATCACTAATG 
             GGAAGGATTA ATGTG-CAAC TCTGCGTAAT CGTTGGGTGA ATCAGCAATT 
             GACGCATACA GCGAGTACCC CAGCTCGTGA GGCACTGGTA ATC-AGC-AA 
             GACACGTTCA GCGAGCTTCC TGTCCCGAAA GGGCCGGGAA ATCTTGTTAG 
             GATGCAGGCA GTAAGCTCTC CGCAGAGACA TG-CCCGGTA AACTTC--AA 
             GACACGATCA ACAAGTATCC TTGCCCGGTA GGGTTGGGTA ATCTTTTGAA 
             GACACATTCA ACGAGTATCC TTCTCCGGAG GGAGTGGGTA ATCTTGTTAA 
             GACACATGCA ATGAGTTTC- TGCTCCGAAA GGAGTGGGTA ATCTACAGAA 
             GACACAAGCA GAGAGTTTCC -CTTCTGAAA GGAATGGAGA ATCTT--GAA 
             GATGCATTCA ACGAGTTTCC TGGTCCGAGA GGAATGGGTA ACCTTTTGAA 
             GATGCATTCA ACGAGTTTCC TGGTCCGAGA GGAATGGGTA ACCTTTTGAA 
             GATGCGTCCA ACAAGCGCCC TAGTCCGACA GGAACGGGTA ATCTTGTCAA 
             GATGTGTCCA ATAAGCTCCC TACTCCGAAG GGATTGGGTA ACCTTAGCAA 
             GATGCGTTCA ACGAGTTTCC TGGCTCGACA GAGTTGGGTA ATCTTCTGAA 
             GATGCGTTCA ACGAGTGTCC TTGCCCGATA GGGTTGGGTA ATCTTTTGAA 
             GATGCATTCA ACGAGTTTCC TGGTCCGAGA GGAATGGGTA ACCTTTTGAA 
             GATGCGTTCA ACGAGTTCCC CGCTCCGGAA GGAACGGGCA ACCTTGTGAA 
             GATGCGTTCA ACGAGTATCC TTGTCCGATA GGATTGGGTA ATCTTTTGAA 
             GATGCGTTCA ACGAGCATCC TTGTCTGAAA AGATTGGGTA ATCTTTTGAA 
             GATGCGGTCA ACGAGTTTCC TGGTCCGGCA GGATTGGGTA ATCTTCTTAA 
             GATGCGTTCA ACGAGTTTCC TTGCCCGATA GGGTTGGGTA ATCTTTTTAA 
             GATGCACTCA ACGAGTTTCC TTGCCCGATA GGGTTGGGTA ATCTTCTTAA 
             GATGTGTTCA ACGAGTTTCC TTGCCTGGAA AGGTTTGGTA ATCTTG--AA 
             GACGTGATCA ACAAGTTTCC TTGCCTGAAA AGGTTTGGTA ATCTTTTCAA 
             GATGCACTCA ACGAGTTTCC TTGCTCGGAA GGGCTGGGTA ATCTTTTGAA 
             GATGCATTCA ACGAGTTTCC TTGTTCGGAA GGACTGGGTA ATCTTTTGAA 
             GATGCATTCA ACGAGTTCCC TTGCTCGATG GAGTTGGGTA ATCT-GTGAA 
             GATGCAGTCA GCGAGTTTCC TGTTCCGGAA GGATCGGGTA ATCTTCTGAA 
             GATGCACTCA ACGAGTTTCC TTATCCGGAA GGATTGGGTA ATCTTTTGAA 
             GATGCATTCA ACGAGTTCCC TTGTCCGGAA GGATTGGGTA ATCTTTTGAA 
             GATGCAAT-A ACGAGTCCCC TTGCCTGACA ACGT-GGGTA ATCTTCTGAA 
             GATGCAATCA ACGAGTTAGC TGGTTCGAGA GGATTGGCAA ATCTTTT-AA 
             GATGCATCCA ACGAGTTTCC TTGGCCGATA GGTCTAGGTA ATCTTGTGAG 
             GATGCATCCA ACGAGTTTCC TTGGCCGATA GGTCTAGGTA ATCTTGTGAG 
             GATGCATGCA ACGAGTTTCC TTGGCCGACA GGTCTGGGTA ATCTTTTGAG 
             GATGCATTCA ACGAGTTTCC TTGGCCGGCA GGTCTAGGTA ATCTTGTGAG 
             GATGCGTTCA TCGAGTTTCC TTGGCCGAGA GGCCCGGGTA ATCTT-T-AG 
             GATGCGTTCA TCGAGTTTCC TTGGCCGAGA GGCCCGGGTA ATCTT-T-AG 
             GATGCATTCA ACGAGTTTCC TTGGCCGTCG GGTCCGGGTA ATCTTAC-AG 
             GATGCATCCA TCGAGTTTCC TGTCCCGAAA GGGTTGGGTA ATCTT-T-AG 
             GATATATATA ACGAGTTTCC TCCGCCGAAA GGCGTAGGTA ATCTTATCAA 
             GATATGTAAA ACGAGTGCCC TCCACTGAAA AGTGTAGGTA ATCTTATCAA 

             GTCCG-TCGT GTTAGGGATA GATTATTGTA ATTATTAGTC TTGAACGAGG 
             TGTGTGTCGT GATAGGGATA GATTATTGCA ATTATTAATC TTGAACGAGG 
             AGTGCATCGT GCTAGGGATA GACCATTGCA ATTATTGGTC TTGAACGAGG 
             TGCGCATCGT GCTAGGGATA GACTGTTGCA ATTTTCAGTC TTGAACGAGG 
             CCTGCATCGT GATAGGGATA GATTATTGCA ATTATTAATC TTGAACGAGG 
             TATACATCGT GATGGGGATA GATCATTGCA ATTATTGATC TTCAACGAGG 
             TATGCATCGT GATGGGGATA GATCATTGCA ATTATTGATC TTTAACGAGG 
             TATGCATCGT GATGGGGATA GATCATTGCA ATTATTGATC TTGAACGAGG 
             TGTGCGTCGT GACGGGAATA GAGCTTTGCA ACTATTGTTC TTGAACGAGG 
             TATGCATCGT GCTGGGAATA GAGTCTTGCA ACTATTACTC TTGAACGAGG 
             TTTGCATCGT GATGGGGATA GATTATTGCA ATTATTGATC TTCAACGAGG 
             TCAGCATCGT GATGGGGATA GATTATTGGA ATTATTGGTC TTGAACGAGG 
             TATGCATCGT GATGGGGATA GATTATTGCA ATTATTAATC TTCAACGAGG 
             TATGCATCGT GATGGGGATA GATTATTGCA ATTATTAATC TTCAACGAGG 
             AAAGTACTGT AATGGTTATA GATCCTTGTA ATTATTGATC TTCAACGAAG 
             AACGTACTAT AATGGTTATA GATCCTTGTA ATTATTGATC TTCAACGAGG 
             AAGGTACTGT AATTGTTATA GATCCTTGTA ATTATTGATC TTCAACGAGG 
             ACTCTGTCGT GATAGGGATT GACCTTTGCA ATTATGGGTC ATGAACGAGG 
             ACTGTTTGGT ATCTGGAATT GACTCTTGTA ATTATGAGTC ATAAACTAGG 
             ACTCTGTCGT GATAGGGATT GACCCTTGCA ATTGTGGGTC ATGAACGAGG 
             AGTTTGTCGT ACTTGGAATC GGTGCTTGCA ATTATTCACC GTGAACGAGG 
             ATTTCGTCGT ACTTGGAATC GGTGATTGCA ATTATTCACC GTGAACGAGG 
             AGCGTGTTAA GGTGGGGATT GTCGGTTGTA ATTGTCCGTC ATAAACGAGG 
             ACTTTGTCGT GATAGGGATT GACCCTTGCA ATTATGGGTC ATGAACGAGG 
             ATGCAGTCTT GATGGGAATT GACCTTTGCA ATTGTGGGTC ATGAACGAGG 
             AAT-CGTCGT GATAGGGATT GACCTTTGCA ATTATGGGTC ACGAACGAGG 
             AAGGTACTGT AATGGTTATA GATCCTTGTA ATTATTGATC TTCAACGAGG 
             TATGCATCAA CACTGGGATT GCTTGTTGTA AT-GTCAAGC ATGAACGAGG 
             TATATATCAT GCTAGGGATT ATTTGTTGAA AT-GTTAAAT ATCAACAAGG 
             TATGCATCTA ACTAGGGATT ATTTGTTGGA AT-GTCAAAT ATCAACAAGG 
             TGTATATCAA TACAGGGATT GCTTGTTGGA AT-GTCAAGC ATGAACGAGG 
             TGTACATCGT AACAGGGATT GCTTGTTGTA AT-GTCAAGC ATGAACGAGG 
             TGTATATCAA TACAGGGATT GCTTGTTGGA AT-GTCAAGC ATGAACGAGG 
             TATACATCAA CCCAGGGATT GTTTGTTGGA AT-GTCAAGC ATCAACGAGG 
             TATCTATCAA CCCAGGGATT GCTTGTTGGA AC-GCCAAGC ACCAACGAGG 
             TATCTATCAA CCCAGGGATT GCTTGTTGGA AC-GTCAAGC ATCAACGAGG 
             TACACATCAA CCCAGGAATT GTTTGTTGGA AC-GTCAAAC ATCAACTAGG 
             TATGCATCAA CCCAGGGATT GTTTGTTGGA AT-GTCAAGT ATCAACGAGG 
             TATGCATCAA CCCAGGGATT GTTTGTTGTA AT-GTCAAGC ATCAACGAGG 
             TATACATCAA CCCAGGGATT GTTTGTTGTA AT-GTCAAGC ATCAACGAGG 
             TATATATCAA ACTAGGGATT GTTTGTTGGA AT-GTCAAAC ATCAACGAGG 
             TGGACGCCAA ACTTGGGATT GGCTATTGGA ATTTTTGGCC GTGAACGAGG 
             TGGACGCCAA ACTTGGGATT GGCTATTGGA ATTTTTGGCC GTGAACGAGG 
             CTGACGCCAA AATCGGGATT GGCTATTGGA ATTATTGGCC TTGAACGAGG 
             ACAACATCGT ATTGGGGATT GACCATTGCA ATTATTGGTC ATGAACGAGG 
             AGTGTTCCGT GACCGGGACA GTTGATTGCA ATTATTCAAC TCGAACGAGG 
             TG-GCGTCGT GATCGGGACA GTTGATTGCA ATTATTCGAC TCGAACGAGG 
             AC-GTTTCGT GACCGGGACA GTTGATTGCA ATTATTCGAC TCGAACGAGG 
             TGAATGTCGT AATGGGGATA GAATATTGTA ATTATTGCTC TTAAACGAGG 
             TGAATGTCGT AATGGGGATA GAATATTGTA ATTATTGCTC TTAAACGAGG 
             TGAGTGTCGT AATGGGGATA GAATATTGTA ATTATTGCTC TTAAACGAGG 
             TGAATGTCGT AATGGGGATA GAATATTGTA ATTATTGCTC TTAAACGAGG 
             TGTACGTCGT GATGGGGATA GAATATTGTA ATTATTACTC TTCAACGAGG 
             CTT-CGTCGT GCTGGGGATA GAGCATTGCA ATTATTGCTC TTCAACGAGG 
             TCTGTGTCGT GATGGGGATA GAATATTGTA ATTATTACTC TTGAACGAGG 
             CGTGTGTCGT GATGGGGATA GAATATTGTA ATTATTGCTC TTCAACGAGG 
             CGTGTGTCGT GATGGGGATA GAATATTGTA ATTATTACTC TTAAACGAGG 
             TACGTATCGT GATGGGGATA GACGATTGCA ATTATTCGTC TTCAACGAGG 
             TGTGCACTGT GATGGGGATA GACGATTGTA ATTATTCGTC TTCAACGAGG 
             TATGCATCGT GATGGGGATA GATGATTGCA ATTATTCATC TTGAACGAGG 
             TATGCATCGT GATGGGGATT GACAATTGTA ATTATTTGTC ATGAACGAGG 
             AGTGCACCGT GAATGGGATT GACAATTGTA ATTATTTGTC ATGAACGAGG 
             TATGCATCGT GATGGGGATA GATGATTGTA ATTATTCATC TTGAACGAGG 
             TCCTTATTGT GATGGGAACA GATGATTGCA ATTTTTCATC TTGAACGAGG 
             TATGCATCGT GATGGGGATA GATGATTGTA ATTATTCATC TTGAACGAGG 
             TATGCATCGT GATGGGGATT GACGATTGTA ATTATTCGTC ATGAACGAGG 
             TATGCTTCGT GATGGGGATT GACCATTGTA ATTATTGGTC ATGAACGAGG 
             TATGCATCGT GATGGGGATA GATGATTGTA ATTATTCATC TTGAACGAGG 
             AGTGTATCGT GATGGGGATA GATGATTGCA ATTATTCGTC TTGAACGAGG 
             TGTGTATCGT GATTGGAATA GATGATTGTA ATTATTCATC TTGAACGAGG 
             C-TCT-CCGT GAATGGGATA GTTTGTTGCA ATTTTCGGAC TTAAACTAGG 
             TATAT-CTGT GAATGGGATA GTTTGTTGCA ATTATCGGAC TTGAACTAGG 
             TATAC-CCGT GAATGGGATA GTTTATTGCA ATTTTCGGAC TTGAACTAGG 
             TTTTG-TCTT GATTGGGATA GTCTTTTGCA ATTTTCAGAC TTGAACTAGG 
             TATGCGTCGT GATGGGGATA GATCTTTGGA ATTATAGATC TTGAACGAGG 
             GACGTGTCGT GCTGGGGATA GATCTTTGCA ATTATAGATC TTGAACGAGG 
             ACTGCATCGT GATGGGGATT GACTCTTGGA ATTTTTGGTC ATCAACGAGG 
             ATCGTGTCGT GCTAGGGATA GACGATTGCA ATTATTCGTC TTCAACGAGG 
             CGTGTGTCGT GATGGGGATA GATTATTGAA ATTATTAATC TTAAACGAGG 
             GCTGTGTCGT GATGGGGATA GTTTATTGCA ATTATTAAAC TTGAACGAGG 
             GTTGTGTCGT GATGGGGATA GTTTATTGCA ATTATTAAAC TTGAACGAGG 
             AGTGCATCGT GCTAGGGATA GACTATTGCA ATTATTGGTC TTCAACGAGG 
             AGTGCATCGT GATAGGGATA GACTATTGCA ATTATTGGTC TTCAACGAGG 
             CGCGCATCGT GATGGGGATA GATTATTGCA ATTATTGATC TTGAACGAGG 
             AGCACATCGT GATGGGGATA GACTCTTGCA ATTTTTAGTC TTGAACGAGG 
             AACGCATCGT GATGGGGATA GATTATTGGA ATTATTAATC TTCAACGAGG 
             CACGCATCGT GATGGGGATA GATTATTGCA ATTATTAATC TTCAACGAGG 
             AGTGCATCGT GCTAGGGATA GACTATTGCA ATTATTGGTC TTCAACGAGG 
             AGCGCATCGT GATGGGGATA GATTATTGCA ATTGTTAATC TTCAACGAGG 
             AACGCATCGT GATGGGGATA GATTATTGTA ATTATCAGTC TTCAACGAGG 
             AACGCATCGT GATGGGGATA GATTATTGTA ATTATTAGTC TTCAACGAGG 
             ATCGCATCGT GATGGGGATA GATTATTGCA ATTATTAATC TTCAACGAGG 
             ATCGCATCGT GATGGGGATA GATTATTGCA ATTATTAATC TTCAACGAGG 
             AATGCATCGT GATGGGGATA GATTATTGCA ATTATTAATC TTCAACGAGG 
             CAGGCATCGT GATGGGGATT GTTTATTGTA ATTATTAATC TTAAACGAGG 
             ACTGCGTCGT GATGGGGATA GATTGTTGTA ATTATTAATC TTCAACGAGG 
             TTTGCATCGT GATGGGGATA GATTATTGCA ATTATTAATC TTCAACGAGG 
             TTTGCATCGT GATGGGGATA GATTATTGCA ATTATTAATC TTCAACGAGG 
             ACTGCATCGT GATGGGGATA GATTATTGCA ATTATTAGTC TTCAACGAGG 
             ACTGCATCGT GATGGGGATA GATTATTGCA ATTATTAATC TTGAACGAGG 
             CGTGCATCGT GATGGGGATA GATTATTGCA ATTATTAATC TTCAACGAGG 
             AATGCATCGT GATGGGGATA GATCATTGCA ATTATTGATC TTCAACGAGG 
             ATTGCATCGT GATGGGGATA GATTATTGCA ATTATTAATC TTCAACGAGG 
             ATTGCATCGT GACGGGGATA GATTATTGTA ATTATTAATC TTCAACGAGG 
             TATGCATCGT GATGGGGATA GATTATTGCA ATTATTAATC TTCAACGAGG 
             TATGCATCGT GATGGGGATA GATTATTGCA ATTATTAATC TTCAACGAGG 
             TGTGCATCGT GATGGGGATA GATTATTGCA ATTATTAATC TTCAACGAGG 
             TATGCATCGT GATGGGGATA GATTATTGCA ATTATTAATC TTTAACGAGG 
             TACGCATCGT GATGGGGATC GATTATTGCA ATTGTTAATC GTGAACGAGG 
             TACGCATCGT GATGGGGATC GATTATTGCA ATTATTAATC GTGAACGAGG 
             TATGCATCGT GATGGGGATA GATTATTGCA ATTATTAATC TTGAACGAGG 
             TGTGCATCGT GTCGGGGATT GATTTTTGCA ATTCTAAATC ATGAACGAGG 
             TATATATCGT GATGGGGATA GATTATTGCA ATTATTAATC TTGAACGAGG 
             TACATATCGT GATGGGGATA GATTATTGCA ATTATTAATC TTGAACGAGG 

             AATTTCTAGT AAACGCGAGT CATCAACTCG CATTGATTAC GTCCCTGTCC 
             AATTCCTAGT AAATGCGGGT CATCAGCTCG CGTTGATTAC GTCCCTGCCC 
             AATTCCTAGT AAACGCGAGT CATCAGCTCG CATTGATTAC GTCCCTGCCC 
             AATTCCTAGT AAACGCAAGT CATCAGCTTG CATTGATTAC GTCCCTGCCC 
             AATTCCTAGT AAACGCAGAT CATCAATCTG CATTGATTAC GTCCCTGCCC 
             AATTCCTAGT AAGCGCAAGT CATCAGCTTG CGCTGATTAC GTCCCTGCCC 
             AATTCCTAGT AAGCGCAAGT CATCAGCTTG CGCTGATTAC GTCCCTGCCC 
             AATTCCTAGT AAGCGCAAGT CATCAGCTTG CGCTGATTAC GTCCCTGCCC 
             AATTCCTCGT AAGCATTAGT CATCAGCTTG TGCTGATTAC GTCCCTGCCC 
             AATTCCTCGT AAGCACGAGT CATCAGCTCG TGCTGATTAC GTCCCTGCCC 
             AATTCCTAGT AAGCGCGAGT CATCAGCTTG TGCTGACTAC GTCCCTGCCC 
             AATTCCTCGT AAGCGCAAGT CATTAGCTTG TGCTGAATAT GTCCCTGCCC 
             AATTCCTAGT AAGCGCAAGT CATCAGCTTG CGCTGATTAC GTCCCTGCCC 
             AATTCCTAGT AAGCGCAAGT CATCAGCTTG TGCTGATTAC GTCCCTGCCC 
             AATTCCTAGT AAGTATGTGT CATCATCACG CACTGACTAC GTCCCTCCCC 
             AATTCCTAGT AAGTATGTGT CATCATCACG CACTGATTAC GTCCCTGCCC 
             AATTCCTAGT AAGTATGTGT CATCATCACG CACTGATTAC GTCCCTGCCC 
             AATTCCTAGT AAGGACAAGT CATCACCTTG TGCTGATTAC GTCCCTGCCC 
             AATTCCTAGT AAGGACAAGT CATTACCTTG TGCTGATTAT GTCCCTGCCC 
             AATTCCTAGT AAGGACAAGT CATCACCTTG TGCTGATTAC GTCCCTGCCC 
             AATTCCTAGT AAGTACAATT CACTATATTG TGCTGACTGC GTCCCTGCCC 
             AATTCCTTGT AAGTGCAATT CACTACATTG TGCTGACTGC GTCCCTGCCC 
             AATTCCTAGT AAGCGCAAGT CATTATCTTG AGTTGATTTC GTCCCTGCCC 
             AATTCCTAGT AAGGACAAGT CATCACCTTG TGCTGATTAC GTCCCTGCCC 
             AATTCCTAGT AAGGACAAGT CATTAACTTG TGCTGATTGC GTCCCTGCCC 
             AATTCCTAGT AAGGACAAGT CATCACCTTT TGCTGATTAC GTCCCTGCCC 
             AATTCCTAGT AAGTATGTGT CATCATCACG CACTGATTAC GTCCCTGCCC 
             AATTCCTAGT AAGCGCGTAT CATTAATTCG TGTTGATTAT GTCCCTGCCC 
             AATGCCTAGT AAGCGCGAAT CATTAATTCG TGTTGATTAT GTCCCTGCCC 
             AATGCCTAGT AAGCGCGAAT CATTAGTTCG TGTTGATTAT GTCCCTGCCC 
             AATTCCTAGT AAGCGTGTAT CATTAGTTCG CGTTGATTAC GTCCCTGCCC 
             AATTCCTAGT AAGCGTGTAT CATTAGTTCG CGTTGATTAC GTCCCTGCCC 
             AATTCCTAGT AAGCGTGTAT CATTAGTTCG CGTTGATTAC GTCCCTGCCC 
             AATTCCTAGT AAGCGCGTAT CATTAGTTCG CGTTGATTAC GTCCCTGCCC 
             AATTCCTAGT AAGCGCGTAT CATTAGTTCG CGTTGATTAC GTCCCTGCCC 
             AATTCCTAGT AAGCGCGTAT CATTAGTTCG CGTTGATTAC GTCCCTGCCC 
             AATTCCTAGT AAACGCGTAT CATTAGTTCG CGTTGATTAC GTCCCTGCCC 
             AATTCCTAGT AAGCGCGTAT CATTAGTTCG CGTTGATTAC GTCCCTGCCC 
             AATTCCTAGT AAGCGCGTAT CATTAATTCG CGTTGATTAC GTCCCTGCCC 
             AATTCCTAGT AAGCGTGCAT CATTAATCCG CGTTGATTAC GTCCCTGCCC 
             AATTCCTAGT AAGCGTGAAT CATTAATTCA CGTTGATTAC GTCCCTGCCC 
             AATTCCTTGT GATTGCAGAT CATCAGTCTC CGATGAATAC GTCCCTGCCC 
             AATTCCTTGT GATTGCAGAT CATCAGTCTC CGATGAATAC GTCCCTGCCC 
             AATTCCTTGT AATTGCAAAT CATCAGTTTG CGATGAATAC GTCCCTGCCC 
             AATTCCTTGT AAACGCGGAT CATCAGTTCG CGTTGAATGC GTCCCTGCCC 
             AATTCCTTGT AATCGTGATT CATCATATCG CGATGAATAC GTCCCTGCCC 
             AATTCCTTGT AATCGCGATT CATCAGATCG CGCTGAATAC GTCCCTGCCC 
             AATTCCTTGT AATCGTGGTT CATCATATCG CGCTGAATGC GTCCCTGCCC 
             AATTCCTAGT AAGCGCAAGT CAACAGCTTG CGCTGATTAC GTCCCTGCCC 
             AATTCCTAGT AAGCGCAAGT CAACAGCTTG CGCTGATTAC GTCCCTGCCC 
             AATTCCTAGT AAGCGCAAGT CAACAGCTTG CGCTGATTAC GTCCCTGCCC 
             AATTCCTAGT AAGCGCAAGT CAACAGCTTG CGCTGATTAC GTCCCTGCCC 
             AATTCCTAGT AAGCATAAAT CATCAGTTTG TGCTGGATAC GTGCCTGCCC 
             AATTCCTAGT AAGCGTGAGT CATCAGCTCG CGTTGATTAC GTCCCTGCCC 
             AATTCCTAGT AAGCGCGAGT CAGCAGCTCG CGCTGATTAC GTCCCTGCCC 
             AATTCCTAGT AAGCGCGAGT CAGCAGCTCG CGCTGATTAC GTCCCTGCCC 
             AATTCCTAGT AAGCGCGAGT CAGCAGCTCG CGCTGATTAC GTCCCTGCCC 
             AATCCCTAGT AAGCACAAGT CATCAGCTTG TGCTGATTAC GTCCCTGCCC 
             AATTCCTAGT AAGTGCAAGT CATCAGCTTG CGCTGATTAT GTCCCTGCCC 
             AATTCCTAGT AAGCACAAGT CATCAGCTTG TGCTGATTAC GTCCCTGCCC 
             AATTCCTAGT AAGCGCAAGT CATCAACTTG TGCTGACTAC GTCCCTGCCC 
             AATTCCTAGT AAGCATAAGT CATTAACTTG TGCTGATTAC GTCCCTGCCC 
             AATTCCTAGT AAGCGCAAGT CATTAGCTTG TGCTGATTAT GTCCCTGCCC 
             AATTCCTAGT AAGCGCAATT TAATAAATTG CGCTGATTAC GTCCCTGCCC 
             AATTCCTAGT AAGCACAAGT CATCAACTTG TGCTGATTAC GTCCCTGCCC 
             AATTCCTAGT AAGCGCAAGT CATTAACTTG TGCTGATTAC GTCCCTGCCC 
             AATTCCTAGT AAGCATAAGT CATCAACTTG TGCTGATTAT GTCCCTGCCC 
             AATTCCTAGT AAGCGCAAGT CATCAGCTTG TGCTGATTAC GTCCCTGCCC 
             AATTCCTAGT AAGCGCAAGT CATTAGCTTG TGCTGATTAC GTCCCTGCCC 
             AATTCCTAGT AAGCACAAGT CATTAGCTTG TGCTGATTAT GTCCCTGCCC 
             AATCCCTTGT AAACATGCTC GAGAATAGCG TGTTGAATAC GTCCCTGCCG 
             AATCCCTTGT AAGCACGTTC AAGAATAGCG TGTTGAATAC GTCCCTGCCG 
             AATCCCTTGT AAGTACACTC AAGAATACTG TACTGAATAC GTCCCTGCCG 
             AATCCCTTGT AGGAGTAGTA AAGAATACTG CTCCGAATAC GTCCCTGCCG 
             AATTCCTAGT AAGCGCAAGT CATTAGCTTG CGCTGATTAA GTCCCTGCCC 
             AATTCCTTGT AAGCACAGGT CATCAGCCTG TGCTGAATAC GTCCCTGCCC 
             AATTCCTAGT AAACGCAAGT CATCAGCTTG CATTGACTAC GTCCCTGCCC 
             AATTCCTAGT AAATGCAAGT CATCAGCTTG CGTTGATTAC GTCCCTGCCC 
             AATTCCTAGT AAGTGCAAGT CATCAGCTTG CGCTGATTAC GTCCCTGCCC 
             AATTCCTAGT AAGTGTAAGG AATCAACTTA CGCTGACTAC GTCCCTGCCC 
             AATTCCTAGT AAGTGTAAGG AAATAACTTG CGCTGATTAC GTCCCTGCCC 
             AATTCCTAGT AGACGTAGTT CATCAGACTG CATCGATTAC GTCCCTGCCC 
             AATTCCTAGT AGACGTAGTT CATCAGACTG CATCGATTAC GTCCCTGCCC 
             AATTCCTAGT AAGCGTAAGT CATTAGCTTG CGCTGATTAC GTCCCTGCCC 
             AATTCCTAGT AAGCATAAGT CATCAGCTTA TGTTGATTAC GTCCCTGCCC 
             AATTCCTAGT AAGCGCGATT CATCAGATCG TGCTGATTAC GTCCCTGCCC 
             AATTCCTAGT AATGATGAAT CATCAGTTCA TCGTGATTAC GTCCCTGCCC 
             AATTCCTAGT AGACGTAGTT CATCAGACTG CATCGATTAC GTCCCTGCCC 
             AATTCCTAGT AAGCGCGAGT CATCAACTCG TGCTGATTAC GTCCCTGCCC 
             AATTCCTAGT AAGCGCGAGT CATCAGCTCG TGCTGATTAC GTCCCTGCCC 
             AATTCCTAGT AAGCGCGAGT CATCAGCTCG TGCTGATTAC GTCCCTGCCC 
             AATGCCTAGT AAGCGCGAGT CATCAGCTCG TGCTGATTAC GTCCCTGCCC 
             AATTCCTAGT AAGCGCGAGT CATCAGCTCG TGCTGATTAC GTCCCTGCCC 
             AATTCCTAGT AAGCACGAGT CATCAGCTCG TGCTGATTAC GTCCCTGCCC 
             AATTCCTAGT AAGCTTGAGT CATCAGCTTG TGCTGATTAT GTCCCTGCCC 
             AATTCCTAGT AAGTGCGAGT CATCAGTTCG TGCTGATTAT GTCCCTGCCC 
             AATTCCTAGT AAGCGCAATT CATCAGATTG CGCTGATTAC GTCCCTGCCC 
             AATTCCTAGT AAGCGCAATT CATCAGATTG CGCTGATTAC GTCCCTGCCC 
             AATTCCTAGT AAGCGCGAGT CATCAGCTCG CGCTGATTAC GTCCCTGCCC 
             AATTCCTAGT AAGTGCAAGT CATCAGCTTG TACTGATTAC GTCCCTGCCC 
             AATTCCTAGT AAGCGCAAGT CATCAGCTTG CGCTGATTAC GTCCCTGCCC 
             AATTCCTAGT AAGCGCAAGT CATCAGCTTG CGCTGATTAC GTCCCTGCCC 
             AATTCCTAGT AAGCGCAAGT CATCAGCTAG TGCTGATTAC GTCCCTGCCC 
             AATTCCTAGT AGGTGCATGT CATCAGCATG CGCCGATTAC GTCCCTGCCC 
             AATGCCTAGT AGGCGCAAGT CAGCAGCTTG CGCCGATTAC GTCCCTGCCC 
             AATGCCTAGT AGGCGCAAGT CAGCAGCTTG CGCCGATTAC GTCCCTGCCC 
             AATGCCTAGT AGGCGCAAGT CAGCAGCTTG CGCCGATTAA GTCCCTGCCT 
             AATGCCTAGT AGGCGCAAGT CAGCAGCTTG CGCCGATTAC GTCCCTGCCC 
             AATGCCTAGT ATGCGCAAGT CATCAGCTTG TGCAGATTAC GTCCCTGCCC 
             AATGCCTAGT ATGCGCAAGT CATCAGCTTG TGCAGATTAC GTCCCTGCCC 
             AATGCCTAGT AGGCGCGAGT CATCAGCTCG TGCCGACTAC GTCCCTGCCC 
             AATGCCTAGT ATGCGCAAGT CATCAGCTTG TGCAGATTAC GTCCCTGCCC 
             AATGCCTAGT AAGCATGATT CATCAGATTG TGCTGACTAC GTCCCTGCCC 
             AATGCCTAGT AAGCATGATT CATCAGATTG TGCTGACTAC GTCCCTGCCC 

             TTTATACACA CCGCCCGTCG CTACTACCGA TTGAATCATT TGGTGAGGCT 
             TTTGTACACA CCGCCCGTCG CACCTACCGA TTGAATGATT CGGTGAAACT 
             TTTGTACACA CCGCCCGTCG CACCTACCGA TTGAATGATT CGGTGAAAAT 
             TTTGTACACA CCGCCCGTCG CACCTACCGA TTGAATGACT CGGTGAAAAA 
             TTTGTACACA CCGCCCGTCG CACCTACCGA TTGAATGGTC CGGTGAAGCC 
             TTTGTACACA CCGCCCGTCG CTCCTACCGA TTGAGTGATC CGGTGAATTA 
             TTTGTACACA CCGCCCGTCG CTCCTACCGA TTGAGTGATC CGGTGAATAA 
             TTTGTACACA CCGCCCGTCG CTCCTACCGA TTGAATGATC CGGTGAATTA 
             TTTGTACACA CCGCCCGTCG CTCCTACCGA TTGGGTGCTC CGGTGAATTG 
             TTTGTACACA CCGCCCGTCG CCCCTACCGA TTGGGTGCTC CGGTGAATTG 
             TTTGTACACA CCGCCCNNNN NNNNNNNNNN NNNNNNNNNN NNNNNNNNNN 
             TTTGTACACA CCGCCCGTCG CTCCTACCGA TTGGGTGATC CGGTGAATTA 
             TTTGTACACA CCGCCCGTCG CTCCTACCGA TTGGGTGATT AGGTGAATTA 
             TTTGTACACA CCGCCCGTCG CTCCTACCGA TCGGGTGATT AGGTGAATTA 
             TTTGTACACA CCGCCCGTCG CTCCTACCGA TTGAGTGATC CGATGAAACT 
             TTTGTACACA CCGCCCGTCG CTCCTACCGA TTGGATGTTC CGATGAAACT 
             TTTGTACACA CCGCCCGTCG CTCCTACCGA TTGGATGAGG CGATGAAACT 
             TTTGTACACA CCGCCCGTCG CTTCAACCGA TTGGATGATC CGGCAAATTA 
             TTTGTACACA CCGCCCGTCG CTTCAACCGA TTGGATGATC CGGCAAATTG 
             TTTGTACACA CCGCCCGTCG CTTCAACCGA TTGGATGATC CGGCAAACTG 
             TTTGTACACA CCGCCCGTCG CTTCAACCGA TTGGATGATT CGGCAAATTT 
             TTTGTACACA CCGCCCGTCG CTTCAACCGA TTGGATGATT CGGCAAATTT 
             TTTGTACACA CCGCCCGTCG CTTCAACCGA TTGGATGGTT AGGTGAATTT 
             TTTGTACACA CCGCCCGTCG CTTCAACCGA TTGGATGATC CGGCANNNNN 
             TTTGTACACA CCGCCCGTCG CTTCAACCGA TTGGATGATC CGGCGAACCA 
             TTTGTACACA CCGCCCG-AA ANT-GGTCGA T-------CC TGGCG----- 
             TTTGTACACA CCGCCCGTCG CTCCTACCGA TTGGGCGATC CGATGAAACT 
             TTTGTACACA CCGCCTGTCG CACCTATCGA TTAGGTAACA TGGTGAATAC 
             TTTGTACACA CCGCCCGTCG CACCTATTGA TTAGGTTGTA TTATGAGTTG 
             TTTGTACACA CCGCCCGTCG CACCTAGTGA TTAGGTTATA TCATGAGTTA 
             TTTGTACACA CCGCCCGTCG CGTCTATTGA TTAGGTAGCA TCATGAGTGA 
             TTTGTACACA CCGCCCGTCG CGTCTATTGA TTAGGCAACA TCATGAGTGA 
             TTTGTACACA CCGCCCGTCG CGTCTATTGA TTAGGTAGCA TCATGAGTGA 
             TTTGTACACA CCGCCTGTCG CATCTATTGA TTAGGTTGTA TCATGAGTTA 
             TTTGTACACA CCGCCTGTCG CATCTATTGA TTAGGTTGTA TCATGAGTTA 
             TTTGTACACA CCGCCTGTCG CATCTATTGA TTAGGTTGTA TCATGAGTTA 
             TTTGTACACA CCGCCTGTCG CATCTATTGA TTAGGTTGTA TCATGAGTTA 
             TTTGTACACA CCGTCTGTCG CATCTATTGA TTAGGTTGTA TCATGAGTTA 
             TTTGTACACG CCGCCTGTCG CATCTATTGA TTAGGTTGTA TCATGAGTTG 
             TTTGTACACA CCGCCTGTCG CATCTATTGA TTAGGTTGTA TCATGAGTTG 
             TTTGTACACA CCGCCTGTCG CATCTATTGA TTAGGTTATA TCATGAGTTA 
             TTTGTACACA CCGCCCGTCG CTCCTACCGA TTGGGTGATC CGGTTAATTC 
             TTTGTACACA CCGCCCGTCG CTCCTACCGA TTGGGTGATC CGGTTAATTC 
             TTTGTACACA CCGCCCGTCG CTCCTACCGA TTGGGTGATC CGGTTAATTC 
             TTTGTACACA CCGCCCGTCG CTCCTACCGA TTGGGTGATC CGGTGAATTA 
             TTTGTACACA CCGCCCGTCG CTCCTACCGA TTGGGTGATC CGGTGAATTA 
             TTTGTACACA CCGCCCGTCG CTCCTACCGA TTGAACGATC CGGTGAATTA 
             TTTGTACACA CCGCCCGTCG CTCCTACCGA TTGAGCGATC CGGTGAATTA 
             TTTGTACACA CCGCCCGTCG CTGCTACCGA T-GGGTGATC CGGTGAATGA 
             TTTGTACACA CCGCCCGTCG CTGCTACCGA T-GGGTGATC CGGTGAATGA 
             TTTGTACACA CCGCCCGTCG CTGCTACCGA T-GGGTGATC CGGTGAATGA 
             TTTGTACACA CCGCCCGTCG CTGCTACCGA T-GGGTGATC CGGTGAATGA 
             TTTGTACACA CCGCCCGTCG CTCCTACCGA GGGGGTGATC CGGTGAATGA 
             TTTGTACACA CCGCCCGTCG CTACTACCGA TTGAATGGCT TAGTGAGCCT 
             TTTGTACACA CCGCCCGTCG CTCCTACCGA TTGGGTGATC CGGTGAATTA 
             TTTGTACACA CCGCCCGTCG CTCCTACCGA GGGGGTGATC CGGTGAATGA 
             TTTGTACACA CCGCCCGTCG CTCCTACCGA TTGGGTGATC CGGTGAATGT 
             TTTGTACACA CCGCCCGTCG CTCCTACCGA TTGAGCGGTC CGGTGAGCCA 
             TTTGTACACA CCGCCCGTCG CTCCTACCGA TTGAGCGGTC CGGTGAACGT 
             TTTGTACACA CCGCCCGTCG CTTCTATCGA TTGAGTGATN NNNNNNNNNN 
             TTTGTACACA CCGCCCGTCG CATCAATCGA TTGTGCGTTT CGGTGAATGG 
             TTTGTACACA CCGCCCGTCG CCTCAATCGA CTGGATGATT CGGTGAACTA 
             TTTGTACACA CCGCCCGTCG CTTCAATCGA CTGGATGATC CGGTGAATGA 
             TTTGTACACA CCGCCCGTCG CCTCAATCGA CTGGATGATT CGGTGAATTG 
             TTTGTACACA CCGCCCGTCG CCTCAACCGA TTGGATGATC CGGTGAATGA 
             TTTGTACACA CCGCCCGTCG CATCAATCGA TTGGATGATT CGGTGAATGA 
             TTTGTACACA CCGCCCGTCG CATCAATCGA TTGGATAATT CGGTGAATGA 
             TTTGTACACA CCGCCCGTCG CCTCAATCGA CTGGATGATC CGGTGAATTA 
             TTTGTACACA CCGCCCGTCG CCTCAATCGA CTGGATGATC CGGTGAACAA 
             TTTGTACACA CCGCCCGTCG CCTCAATCGA CTGGATGATT CGGTGAATAT 
             TTTGTACACA CCGCCCGTCG TTTCTTCCAA CTGATACTCA TTGTGAGTTG 
             TTTGTACACA CCGCCCGTCG TTTCTTCCGA CTGATATCCA TTGTGAGTTA 
             TTTGTACACA CCGCCCGTCG TTTCTTCCGA CTGATGTCCA TTGTGAGTTG 
             TTTGTACACA CCGCCCGTCG TTTCTTCCGA CTGGTACTCA TTGTGAATCT 
             TTTGTACACA CCGCCCGTCG CTCCTACCGA TTGAGTGATC CGGTGAACCA 
             TTTGTACACA CCGCCCGTCG CTCCTACCGA TTGAGTGATG TGGTGAACTA 
             TTTGTACACA CCGCCCGTCG CTCCTACCGA TTGAGTGATG AGGTGAACCC 
             TTTGTACACA CCGCCCGTCG CTCCTACCGA TTGAGTGATC CGGTGAGCTG 
             TTTGTACACA CCGCCCGTCG CTCCTACCGA TTGGGTAATC CGGTGAATTA 
             TTTGTACACA CCGCCCGTCG CTCCTACCGA TTGAGTTATC CGGTGAACTA 
             TTTGTACACA CCGCCCGTCG CTCCTACCGA TTGAGTTATC CGGTGAACTA 
             TTTGTACACA CCGCCCGTCG CTCCTACCGA TTGGATGATC CGGTGAGCTA 
             TTTGTACACA CCGCCCGTCG CTCCTACCGA TTGAATGCTC AGGTGAGCCA 
             TTTGTACACA CCGCCCGTCG CTCCTACCGA TTGAGTGGTC CGGTGAATAA 
             TTTGTACACA CCGCCCGTCG CTCCTACCGA TTGAGTGATC CGGTGAATAC 
             TTTGTACACA CCGCCCGTCG CTCCTACCGA TTGAGTGATC CGGTGAATAA 
             TTTGTACACA CCGCCCGTCG CTCCTACCGA TTGAGCAATC CGGTGAATAC 
             TTTGTACACA CCGCCCGTCG CTCCTACCGA TTGAATGATC CGGTGAAGCT 
             TTTGTACACA CCGCCCGTCG CTCCTACCGA TTGAGTGACC CGGTGAATAA 
             TTTGTACACA CCGCCCGTCG CTCCTACCGA TTGAGTGATC CGGTGAATAA 
             TTTGTACACA CCGCCCGTCG CTCCTACCGA TTGAGTGATC CGGTGAATAA 
             TTTGTACACA CCGCCCGTCG CTCCTACCGA TTGAGTGATC CGGTGAATAA 
             TTTGTACACA CCGCCCGTCG CTCCTACCGA TTGAGTGATC CGGTGAATAA 
             TTTGTACACA CCGCCCGTCG CTCCTACCGA TTGAGTGTTC CGGTGAATAA 
             TTTGTACACA CCGCCCGTCG CTCCTACCGA TTGAGTGATC CGGTGAATAA 
             TTTGTACACA CCGCCCGTCG CTCCTACCGA TTGAGTGGTC CGGTGAATAA 
             TTTGTACACA CCGCCCGTCG CTCCTACCGA TTGAGTGGTC CGGTGAACTC 
             TTTGTACACA CCGCCCGTCG CTCCTACCGA TTGAGTGATC CGGTGAGCCT 
             TTTGTACACA CCGCCCGTCG CTCCTACCGA TTGGGTGATC CGGTGAACTG 
             TTTGTACACA CCGCCCGTCG CTCCTACCGA TTGAATGATC CGGTGAATTA 
             TTTGTACACA CCGCCCGTCG CTCCTACCGA TTGAGTGATC CGGTGAATGA 
             TTTGTACACA CCGCCCGTCG CTCCTACCGA TTGAGTGATC CGGTGAATTA 
             TTTGTACACA CCGCCCGTCG CTCCTACCGA TTGAGTGATC CGGTGAATTA 
             TTTGTACACA CCGCCCGTCG CTCCTACCGA TTGAATGTTC CGGTGAATTA 
             TTTGTACACA CCGCCCGTCG CTCCTACCGA TTGAGTGTTC CGGTGAATTA 
             TTTGTACACA CCGCCCGTCG CTCCTACCGA TTGAGTGTTC CGGTGAATTA 
             CTTGTACACA CCGCCCGTCG CTGCAACCGA TCGGAGGGTC CTGTGAATTC 
             TTTGTACACA CCGCCCGTCG CTGTAACAGA TCGGAAGGTC CTGTGAATTC 
             TTTGTACACA CCGCCCGTCG CTCCTACCGA TCGAGTGATC CGGTGAATTA 
             TTTGTACACA CCGCCCGTCG CTCCTACCGA TCGAGTGATC CGGTGAATTA 
             TTTGTACACA CCGCCCGTCG CTCCTACCGA TCGAGTGATC CGGTGAATTA 
             TTTGTACACA CCGCCCGTCG CTCCTACCGA TCGAGTGATC CGGTGAATTA 
             TTTGTACACA CCGCCCGTCG CTCCTACCGA TTGAAAGATA TGATGAATTG 
             TTTGTACACA CCGCCCGTCG CTCCTACCGA TTGAAAGATA TGATGAATTG 

             CACGGACTGT CGTTGGGAAG TGATACAAAC CTGATGATTT AGAGGAAGTA 
             TTCGGACCGC AGGTGGGAAG TTATTTAAAC CTCATCATTT AGAGGAAGGT 
             TCCGGACCGC GGGTGGGAAG TTATTTAAAC CTCATCATTT AGAGGAAGGT 
             TTGGGATCGT GAATGAGAAC TTTTTTAAAC CTCGCCATTT AGAGGAAGGT 
             TCGGGATTGT GGGCGAGAAC TTGTCTAAAC CTTATCATTT AGAGGAAGGT 
             TTCGGACCAT ACAAGGAAAG TTTTGTAAAC CTTATCACTT AGAGGAAGGA 
             TTCGGACCAT GCAAGGAAAG TTTCGTAAAC CTTATCACTT AGAGGAAGGA 
             TTCGGACCAT ACAAGGAAAG TTTCGTAAAC CTTATCATTT AGAGGAAGGA 
             TTCGGAT-GG ATTTTCGAAG TTCTGTGAAC CTTATCACCT AGAGGAAGGA 
             TTTGGACTGG TGACGGAAAG TTCTGTGAAC CTTATCACCT AGAGGAAGGA 
             NNNNNNNNNN NNNNNNNNNN NNNNNNNNNN NNNNNNNNNN NNNNNNNNNN 
             CTCGGACTTG TGCAGGGAGG TTTTGTGAAC CTTATCACTT AGAGGAAGGA 
             TTCGGACCAC ACGTGGGAAG TCTTGTGAAC CTCATCGTCT AGAGGAAGGA 
             TTCGGACCAC ACGTGGGAAG TCTTGTGAAC CTCATCGTCT AGTGGAAGGA 
             CTCGGAC-GC AGTGAAAAAG AGATTTGAAT CGTACCACTT AGAGGAAGGA 
             CTCGGAA-GC ACTGAAGAAG AGATTTGAAT CGTAACATTT AGAGGAAGGA 
             CTCGGAC-GA GGTTTGAAAG AGATTTGAAT CGGTTCATTT AGAGGAAGGA 
             CATGGACTAT TAAGAGGAAG TGTCGTAAGC CTTATCATCT AGAGGATGAA 
             CATGGACTGA TATCGGGAAA CGCCACGAGC AGGATCCTGT NNNNNNNNNN 
             TACGGACATT TGAGTGGAAG TACCGTGAGC CTTATCATCT AGAGGA-GAA 
             CGTGGACATT ATGATGGAAG CAATGTGAGC CACATTATCT NNNNNNNNNN 
             CGTGGACATT AGGATGGAAG CAATGTGAGC CACATTATCT -GAGGATGAA 
             TGTGGAT--- --TTGTGAAA CAACGTGGGC CTAACTGTTT AGAGGATGAA 
             NNNNNNNNNN NNNNNNNNNN NNNNNNNNNN NNNNNNNNNN NNNNNNNNNN 
             CAAAGACCTG TTGAGGAAAT TGTTGTGAGC CTTATCATCT NNNNNNNNNN 
             ---------- --GTC-GAAT TGAACTTGAT CGATCCGGAC GGTCGAATGC 
             CTCGGACGCA ATTGAACAAG AGATTTGAAT CGTACCGCTT AGAGGAAGGA 
             AATGGAGATG ATTGTTAAAA TTGCGTAAAC CNNNNNNNNN NNNNNNNNNN 
             GATGGATATG TTTATAGAAA TCTTACAAAT AGTACATCCC AGAAACAGGT 
             GACAGAAAAG TTTTTTGAAG TTTTGCGAAT GGTATATCCC AGAACCAGGT 
             GGCAGAGGAG AATACTGAAG CCCCGCGAAT GGTGCTACCC AGAAACAGAC 
             GGTGGAGATG ACCGTTGAAG CCCCGCAAAT GGTGTTGTTG AGAAACAGAC 
             GGCAGAGGAG AATACTGAAG CCCCGCGAAT GGTGCTACCC AGAAACAGAC 
             GGCGGAGGTG ACTTCTAAAG CTTTGCAAAT GGTATTACCC AGAAACGGAT 
             GGCGGAGGTT GCGGCTAAAG CTTTGCAAAT GGTGCTACCC AGAAACAGAT 
             GGCGGAGGTT GGTCCCGAAG CTTTGCAAAT GGTGCTACCC AGAAACAGAT 
             GGCGGANNNN NNNNNNNNNN NNNNNNNNNN NNNNNNNNNN NNNNNNNNNN 
             GGCGGAGGTA ATTTCTGAAG CTTTGCAAAT GGTATTACCC AGAAACAGAT 
             AGCGGACATG ACTGTAAAAG CTTTGCAAAT GGTATTACCC AGAAACAGAT 
             AGCGGAGATG ------GAAG CTTTGCAAAT GGTATTACCC AGAAACAGAT 
             GGTGGAGATG GTCGTTGAAA CCTTGCAAAT GGTATTACCC AGAAACAGAT 
             CACAGAGGAG TCTTCCGAAG TGGTGTGAAC CTTATCATTT AGAGGAAGGA 
             CACAGAGGAG TCTTCCGAAG TGGTGTGAAC CTTATCATTT AGAGGAAGGA 
             CATGGAGTGT CAATGCAAAA TGGTGTGAAC CTTATCATTT AGAGGAAGGA 
             TGTGGATTGG CTTTGAAAAG CATTGTAAAC CTAATCACTT AGAGGAAGGA 
             CTTGGAACAG CCTCGTGAAA TGTTGTGAAC CTTATCATCT AGAGGAAGGA 
             TTTGGAATGG TGCTACGAAA TTTTGTAAAC CTTATCGCTT AGAGGAAGGA 
             TTTGGACTGG CTCTTGGAAA TTTTGTGAAC CTTATTGCTT AGAGGAAGGA 
             TTTGGACTTT GTAGGGGAAA CTTTGTGAAC CTTATCACTT GGAGGAAGCA 
             TTTGGACTTT GTAGGGGAAA CTTTGTGAAC CTTATCACTT GGAGGAAGCA 
             TTTGGACTCT GTAGGGAAAA CTTTGTGAAC CTTATCACTT GGAGGAAGCA 
             TTTGGACTTT GTAGGGGAAA CTTTGTGAAC CTTATCACTT GGAGGAAGCA 
             TTCGGACTCC GGAGAGGAAG TTTTGTGAAC CTTATCACTT GGAGGAAGGA 
             TTGGGATTGG CAGCTGAAAC TTAGGCAAAC TTGGTCATTT AGAGGAAGTA 
             TTCGGACTCT GANNNNNNNN NNNNNNNNNN NNNNNNNNNN NNNNNNNNNN 
             TTCGGACTCT GGGGAGGAAG TCTTGTGAAC CTTATCACTG GANNNNNNNN 
             TTCGGACTCT GGGGTGAAAG TCTTGTGAAC CTTATCACTG GNNNNNNNNN 
             TTCGGACTGG TGCTGGGAAG TTTTGCAAAC CTTATCGCTT AGAGGAAGGA 
             TTCGGACTGG NNNNNNNNNN NNNNNNNNNN NNNNNNNNNN NNNNNNNNNN 
             NNNNNNNNNN NNNNNNNNNN NNNNNNNNNN NNNNNNNNNN NNNNNNNNNN 
             TTCGGATTTG GTCGAAGAAG TTCCGTGAAC CATAACGCAT AGAGAATGGT 
             TTCGGAGTAT CAATGCGAAG TCTCGTAAAC CACATCATCT GGAGAATGAG 
             CTCGGACTGA CGTTGGAAAG TTTTGTGAAC CTAATCATCT GAAGAATGAA 
             TTCTGAGCGG TGCTGCAAAG TCCTGTAAAC CTAATCATCT GAAGAATGAG 
             CTCGGACTGA GGTTGGAAAG TTTTGTAAAC CAAATCATCT AGAG-ATGAG 
             TTCGGACCGA GTTTGGGAAG TCTTGTAAAC CCAATCATTT AGAGAATGGT 
             TTCGGATTGA ATTTGAGAAG TCTTGTAAAC CCAATTATCT AGAGAATGGT 
             TTCGGACCGA CTACGGAAAG TTTTATGAAC CAAATCATCT GAAGAATGAG 
             CTCGGACCGA GATTGGGAAG TCTTGTAAAC CAAATCATCT GAAGAATGAG 
             TTCGGACTGA AATTGGAAAG TTTTGTAAAC CAAATCATCT GAAGAATGAG 
             CAAGGATTCA T-TGAAGAAT TGCTGCGAAC GCTTTGTATT GGAGGAAGAA 
             CAGGGATCGC --AAGAAAAC TGTTGCAAAT GCTGGATATT GGAGGAAGAA 
             CACGGATCTT T-TAGAAAAG TGCTGCGAAT GCTGGGCCTT GGAGGAAGAA 
             CGAGGACGGT G-GCTGAATT CGCTGTGAAT GCTGGGTATT GGAGGAAGAA 
             TTTGGACCGC GAGTGGAAAA TCTAGTAAAC CATATCACTT AGAGGAAGGA 
             TCTGGACTGC GGGCGGGAAG TTTCGTAAAC CTTATCACTT AGAGGAAGGA 
             TCCGGACTGT GCTTGGGAAG TTGAGTAAAC CTTATCACTT AGAGGAAGGA 
             TCCGGACTGC GAGCGGGAAG TTCTGCAAAC CTTATCACTT AGAGGAAGGA 
             TTCGGACTAC GAGTGGAAAG TTTAGTGAAC CTTATTACTT AGAGGAAGGA 
             TTTGGACCGA C-TCGGGAAG TTTCGTGAAC CTTATAACTT AGAGGAAGGA 
             TTTGGACCAT CCGAGGGAAG TTTCGTGAAC CTTATAACTT AGAGGAAGGA 
             TTCGGACCTC CAAGGGAAAG TCTCGCGAAC CTTATCATCT AGAGGAAGGA 
             TTCGGACTTT CAAAGGAAAG TCTTGCGAAC CTTATCATTT AGAGGAAGGA 
             TTCGGACGGC AGGCTGAAAG TCTAGTAAAC CTTATCACTT AGAGGAAGGA 
             TTCGGAGTGC TGGCGCAAAG TTGAATAAAC CTTATCACTT TGAGGAAGGA 
             TTCGGACGGC ACGCTGGAAG TTTAGTGAAC CTTATCACTT AGAGGAAGGA 
             TTCGGACCGG TTCTGGAAAG TCCACTGAAC CTTATTGCTT AGAGGAAGGA 
             ATCGGACTTT CGAGGGAAAG TCTCGCGAAC CTTTATCCTT TAAGAAAGAA 
             TTCGGACAAC AGGCTGGAAG TTTAGTGAAC CNNNNNNNNN NNNNNNNNNN 
             TTCGGACCGT CTATGGAAAG TCTAGTGAAC C-TATCACT- AGAGATGATG 
             TTCGGACCTG ATCTGGAAAG TTTAGTAAAC CTTATCACTT AGAGGAAGGA 
             TTCGGACCAA CCGTGGAAAG TTTAGTGAAC CTTATCACTT AGAGGAAGGA 
             TTCGGACTGC AGGCGGAAAG TTTAGTGAAC CTTATCACTT AGAGGAAGGA 
             TTCGGACCGC ACGTGGAAAG TTTGGTGAAC CTTAACACTT AGAGGAAGGA 
             TTTGGACTGT AGATGGAAAG TTTAATGAAC CTTATCACTT AGAGGAAGGA 
             TTCGGACTGC AAGTGGAAAG TTTAGTGAAC CTTATCACTT AGAGGAAGGA 
             TTGGGACCGG GACTGGAAAC TTGCGTAAAC CTTATCACTT AGAGGAAGGA 
             TTGGGACCGG AGCTGGAAAC TCATGCAAAC CTTATCACTT AGAGGAAGGA 
             TTCGGAGCGC ACGTGTGAAG TTCTGTAAAC CTTATCACCT AGAGGAAGGA 
             TTTGGACCGT GCGTGCGAAA TTTTGTGAAC CTTATCATTT AGAGGAAGGA 
             CTCGGACTGC TGGTGGAAAG TTTTGTAAAC CTTATCACTT AGAGGAAGGA 
             TTCGGACTGC GAGCGGAAAG TTTTGTAAAC CTTATCACTT AGAGGAAGGA 
             TTTGGACCAA GGATGGGAAG TTTTGTGAAC CTTATCACTT AGAGGAAGGA 
             TTCGGACCGT GTGTGGAAAG TCTTGTGAAC CTTAACATTT AGAGGAAGGA 
             TTCGGACCGT TTATGGGAAG TTTTGTGAAC CTTAACACTT AGAGGAAGGA 
             TTCGGACCGT TTATGGGAAG TTTTGTGAAC CTTAACACTT AGAGGAAGGA 
             ATCGGACGGA CGTCGGGAAG TTGCGTAAAT AGAGCCCTCT AAAGGATGCA 
             ATCGGACTGT TCACGGAAAG ATGTGTAAAT AGAGCCCTCT AAATGATACA 
             TTCGGACCGT GATAGGGAAG TTTTGTGAAC CTTATCACTT AAAGGAAGGA 
             TTCGGACCGT GATAGGGAAG TTTTGTGAAC CTTATCACTT AAAGGAAGGA 
             TTCGGACCAA GANNNNNNNN NNNNNNNNNN NNNNNNNNNN NNNNNNNNNN 
             TTCGGACCGT GGTAGGGAAG TTTTGTGAAC CTTATCACTT AAAGGAAGGA 
             TTTGGAC-AA GATCTGGAAA AACCGTAAAT CCTATCTTTT AAAGGAAGGA 
             TTTGGAC-AA GATTTGGAAG GACCGTAAAT CCTATCTTTT AAAGGAAGGA 

             AAAGTCGTAA CAAGGTTTCC 
             GAAGTCGTAA CAAGGTTTCC 
             GAAGTCGTAA CAAGGTTTCC 
             GAAGTCGTAA CAAGGTTTCC 
             GAAGTCGTAA CAAGGTTTCC 
             GAAGTCGTAA CAAGGTTTCC 
             GAAGTCGTAA CAAGGTTTCC 
             GAAGTCGTAA CAAGGTTTCC 
             GAAGTCGTAA CAAGGTTTCC 
             GAAGTCGTAA CAAGGTTTCC 
             NNNNNNNNNN NNNNNNNNNN 
             GAAGTCGTAA CAAGGTWKCC 
             GAAGTCGTAA CAAGGTTTCN 
             GAAGTCGTAA CAAGGTTTCN 
             GAAGTCGTAA CAAGGTTTCC 
             GAAGTCGTAA -AGGATTTCC 
             GAAGTCGTAA CAAGGTTTCC 
             GAAGTCGTAA CACGGTATCC 
             NNNNNNNNNN NNNNNNNNNN 
             GAAGTNNNNN NNNNNNNNNN 
             NNNNNNNNNN NNNNNNNNNN 
             GAAGTCGTAA CACGGTATCC 
             GAAGTCGTAA CACGGTATCC 
             NNNNNNNNNN NNNNNNNNNN 
             NNNNNNNNNN NNNNNNNNNN 
             AA-CTCGATC GACGGTCGAA 
             GAAGTCGTAA CAAGGTTTCC 
             NNNNNNNNNN NNNNNNNNNN 
             AAAGTCGTAA CACGGCATCT 
             AAAGTCGTAA CACGGTATCT 
             AAAGTCGTAA CATGGTTTCT 
             AAAGTCGTAA CACGGTATCA 
             AAAGTCGTAA CATGGTTTCT 
             AAAGTCATAA CACGGCAGCT 
             AAAGTCATAA CACGGCAGCT 
             AAAGTCATAA CACGGCAGCT 
             NNNNNNNNNN NNNNNNNNNN 
             AAAGTCATAG CACGGCAGCT 
             AAAGTCATAA CACGGCAGCT 
             AAAGTCATAA CACGGCAGCT 
             AAAGTCATAA CACGGCAGCT 
             GAAGTCGTAA CAAGGTTTCC 
             GAAGTCGTAA CAAGGTTTCC 
             GAAGTCGNNN NNNNNNNNNN 
             GAAGTCGTAA CAAGGTTTCC 
             AAAGTCGTAA CAAGGTTTCC 
             GAAGTCGCNN NNNNNNNNNN 
             AAAGTCGTAA CAAGGTTTCC 
             GAAGTCGTAA CAAGGTTTCC 
             GAAGTCGTAA CAAGGTTTCC 
             GAAGTCGTAA CAAGGTTTCC 
             GAAGTCGTAA CAAGGTTTCC 
             GAAGTCGNNN NNNNNNNNNN 
             AAAGTCGTAA CAAGGTTTCT 
             NNNNNNNNNN NNNNNNNNNN 
             NNNNNNNNNN NNNNNNNNNN 
             NNNNNNNNNN NNNNNNNNNN 
             GAAGTCNTAA CACGGTTTCC 
             NNNNNNNNNN NNNNNNNNNN 
             NNNNNNNNNN NNNNNNNNNN 
             CAAGTCGNNN NNNNNNNNNN 
             AAAGTCGTAA CACGGTATTC 
             AAAGTCGTAA CACGGTATCC 
             AAAGTCGTAA CACGGTATCT 
             AAAGTCGTAA CACGGTATCT 
             CAAGTCGTAA CACGGTATCC 
             CAAGTCGTAA CANN-TATCT 
             AAAGTCCTAA CATGGTATCC 
             AAANNNNNNN NNNNNNNNNN 
             AAAGTCGTAA CATGGTGTCT 
             AAAGTCGTAA CAAGGTTATC 
             AAAGTCGTAA CAAGGTTATC 
             AAAGTCGTAA CAAGGTTATC 
             AAAGTCGTAA CAAGGTTATC 
             GAAGTCGTAA CAAGGTTTCC 
             GAAGTCGTAA CAAGGTTTCC 
             GAAGTCGTAA CAAGGTATCT 
             GAAGTCGTAA CAAGGTTTCC 
             GAAGTCGTAA CAAGGTTTCC 
             GAAGTCGTAA CAAGGTTTCC 
             GAAGTCGTAA CAAGGTTTCT 
             GAAGTCGTAA CAAGGTTTCC 
             GAAGTCGTAA CAAGGTTTCC 
             GAAGTCGTAA CAAGGTTTCC 
             GAAGTCGTAA CAAGGATTCC 
             GAAGTCGTAA CAAGGTTTCT 
             GAAGTCGTAA CAAGGTTTCC 
             AAA-TCGTAA GAGGTTTTCC 
             NNNNNNNNNN NNNNNNNNNN 
             NNNNNNNNNN NNNNNNNNNN 
             GAAGTCGTAA CAAGGTTTCC 
             GAAGTCGTAA CAAGGTTTCC 
             GAAGTCGTAA CAAGGTTTCC 
             GAAGTCGTAA CAAGGTTTCC 
             GAAGTCGTAA CAAGGTTTCT 
             GAAGTCGTAA CAAGGTTTCC 
             GAAGTCGTAA CAAGGTTTCC 
             GAAGTCGTAA CAAGGTTTCC 
             GAAGTCGTAA CAAGGTTTCC 
             GAAGTCNNNN NNNNNNNNNN 
             GAAGTCGTAA CAAGGTTTCC 
             GAAGTCGTAA CAAGGTTTCC 
             GAAGTCGTAA CAAGGTTTCT 
             AAAGTCGTAA CAAGGTTTCC 
             GAAGTCGTAA CAAGGTTTCC 
             GAAGTCGTAA CAAGGTTTCC 
             AAAGTCGTAA CACGGTTTCC 
             AAANNNNNNN NNNNNNNNNN 
             GAAGTCGTAA CA-GGTTTCC 
             GAAGTCGTAA CA-GGTTTCC 
             NNNNNNNNNN NNNNNNNNNN 
             GAAGTCGTAA CAAGGTTTCC 
             GAAGTCGTAA CAAGGTTTCC 
             GAAGTCGTAA CAAGGTTTCC 
