# Supplementary material for: A new view on the morphology and phylogeny of eugregarines suggested by the evidence from the gregarine Ancora sagittata (Leuckart, 1860) Labbé, 1899 (Apicomplexa: Eugregarinida)
Source: PeerJ. 2017 May 30;5:e3354. doi: 10.7717/peerj.3354 (PMC5452951; doi:10.7717/peerj.3354)
Supplement: Supplemental Information 2 — Raw data. The ZIP file contains two compressed folders (MrBayes and RAxML) comprising input, log, and output files as well as resulting phylogenies of two phylogenetic programs: MrBayes and RAxML, respectively. For MrBayes, its input file (infile.nex) contains matrix (cut down nucleotide alignment) and parameters of computations, its log files (*.log) contains results of computations and summarizing of parameters, its tree files (*.tre) contain resulting phylogenies. The folder “MrBayes” also includes one subfolder “Bootstraps” containing bootstrap supports for the resulting Bayesian tree using bootstraps calculated by RAxML program with the same alignment. For RAxML, there are three subfolders (“Bootstrap”, “ML”, and “Tree”, containing results of bootstrap calculations, resulting tree of ML analysis, and the resulting tree with bootstrap supports, respectively. Also there are input files (“infiles”) in these folders subfolders containing the same alignment “cut down for programs”, *.info files containing parameters, and summarized results of the computations. [file peerj-05-3354-s002.zip › MrBayes/BOOTSTRAPS/RAxML_bootstrap.result]

(((Chrysolepidomonas_dendrolepidota_AF123297	Cylindrotheca_closterium_DQ082742)	(Phytophthora_megasperma_glycinea_M54938	Hyphochytrium_catenoides_X80344))	(((((((Gonyaulax_polyedra_AF377944	(Alexandrium_catenella_AY347308	Akashiwo_sanguinea_AY831412))	(Prorocentrum_micans_AY803739	Pfiesteria_piscicida_DQ991382))	(((Perkinsus_atlanticus_AF509333	(Parvilucifera_prorocentri_FJ424512	(Parvilucifera_infectans_KF359485	Parvilucifera_rostrata_KF359483)))	((Colponema_edaphicum_strain_Chukotka_KF651068	Colponema_vietnamica_KF651083)	(Colpodella_edax_AY234843	(Vitrella_brassicaformis_HM245049	((Colpodella_pontica_AY078092	(((((Environmental_sequence_DSGM_8_AB275008	((Lecudina_polymorpha_morph_2_AY196707	Lecudina_polymorpha_morph1_AY196706)	NAMAKO_25_AB252765))	((((Selenidium_boccardiellae_JN857969	Selenidium_pendula_LN901443)	(Selenidium_hollandei_LN901445	Selenidium_serpulae_DQ683562))	(Selenidium_orientale_FJ832161	Selenidium_pisinnus_FJ832162))	(((Plasmodium_berghei_M19712	Plasmodium_falciparum1_M19172)	(Veloxidium_leptosynaptae_JN857966	(((Pterospora_schizosoma_DQ093793	Pterospora_floridiensis_DQ093794)	Lithocystis_sp_DQ093795)	((Difficilina_tubulani_FJ832160	Difficilina_paranemertis_FJ832159)	(((Lecudina_phyllochaetopteri_FJ832156	TAGIRI_29_)	(Lankesteria_chelyosomae_EU670240	Lankesteria_cystodytae_EU670241))	((Lecudina_longissima_FJ832157	(Lecudina_pellucida	Lecudina_tuzetae_AF457128))	Lankesteria_abbotti_DQ093796))))))	((Uncultured_eukaryote_DSGM_13__AB275013	((Polyplicarium_lacrimae__JX535344	Polyplicarium_translucidae__JX535348)	(Polyplicarium_citrusae__JX535336	Polyplicarium_curvarae__JX535340)))	(Ancora_WSBS2010_reassembled_contig
(((Phytophthora_megasperma_glycinea_M54938	Hyphochytrium_catenoides_X80344)	(Cylindrotheca_closterium_DQ082742	Chrysolepidomonas_dendrolepidota_AF123297))	((Colponema_vietnamica_KF651083	Colponema_edaphicum_strain_Chukotka_KF651068)	(Acavomonas_peruviana_KF651078	(((Chromera_velia_strain_CMS22_DQ174731	Colpodella_tetrahymenae_AF330214)	(((((Uncultured_alveolate_BAQA40_AF372776	((Polyplicarium_citrusae__JX535336	((Polyplicarium_lacrimae__JX535344	((Ancora_WSBS2010_reassembled_contig	(Ancora_WSBS_Q5A_28d3_corr	(Ancora_WSBS2011_reassembled_contig	Ancora_Roscoff_Q5_28r11_corr)))	Uncultured_eukaryote_DSGM_13__AB275013))	(Polyplicarium_curvarae__JX535340	Polyplicarium_translucidae__JX535348)))	(((Gregarina_kingi_FJ459746	((Gregarina_tropica_FJ459749	(Leidyana_erratica_FJ459752	Gregarina_blattarum_FJ459741))	(Caliculium_glossobalani_KC890798	Amoebogregarina_nigra_FJ459737)))	(Gregarina_niphandrodes_AF129882	(Gregarina_coronata_FJ459743	Gregarina_sp_ex_Phaedon_brassicae_JF412715)))	((Selenidium_pisinnus_FJ832162	Selenidium_orientale_FJ832161)	(((Selenidium_serpulae_DQ683562	(Selenidium_hollandei_LN901445	(Selenidium_pendula_LN901443	Selenidium_boccardiellae_JN857969)))	((Environmental_sequence_DSGM_8_AB275008	(NAMAKO_25_AB252765	(Lecudina_polymorpha_morph_2_AY196707	Lecudina_polymorpha_morph1_AY196706)))	((Uncultured_eukaryote_clone_D5P10H10_EF100378	Uncultured_alveolate_clone_AT4_16_AF530523)	Clone_from_Ammonia_beccarii__U07937)))	(((Plasmodium_berghei_M19712	Plasmodium_falciparum1_M19172)	(Thiriotia_pugettiae_HQ876006	((Cephaloidophora_communis_HQ891113	Heliospora_longissima_pJ1_ex_E_vittatus_HQ891115)	Ganymedes_themistos_FJ976721)))	(Veloxidium_leptosynaptae_JN857966	((Lithocystis_sp_DQ093795	(Pterospora_schizosoma_DQ093793
(((Hyphochytrium_catenoides_X80344	Phytophthora_megasperma_glycinea_M54938)	(Cylindrotheca_closterium_DQ082742	Chrysolepidomonas_dendrolepidota_AF123297))	(((((Perkinsus_atlanticus_AF509333	(Parvilucifera_prorocentri_FJ424512	(Parvilucifera_rostrata_KF359483	Parvilucifera_infectans_KF359485)))	((Amoebophrya_sp_HM483394	(Uncultured_marine_dinoflagellate_clone_Ma131_1A49_18S_FJ032678	Uncultured_eukaryote_HF0200_37F04_EU795185))	(Akashiwo_sanguinea_AY831412	(((Syndinium_turbo_DQ146404	((Duboscquella_sp_AB295041	Ichthyodinium_chabelardi_FJ440623)	(Uncultured_marine_alveolate_clone_Ma131_1A38_18S_FJ032666	((Environmental_sequence_AACY020214703	Uncultured_marine_alveolate_clone_Ma131_1A45_18S_FJ032668)	Uncultured_marine_alveolate_EU304548))))	(Alexandrium_catenella_AY347308	Gonyaulax_polyedra_AF377944))	(Prorocentrum_micans_AY803739	Pfiesteria_piscicida_DQ991382)))))	((Colpodella_edax_AY234843	Vitrella_brassicaformis_HM245049)	((((((Selenidium_terebellae_AY196709	Selenidium_melongena_KC890799)	(Uncultured_alveolate_BAQA40_AF372776	Uncultured_alveolate_BOLA566_AF372780))	((Selenidium_pisinnus_FJ832162	Selenidium_orientale_FJ832161)	(((Clone_from_Ammonia_beccarii__U07937	(Uncultured_alveolate_clone_AT4_16_AF530523	Uncultured_eukaryote_clone_D5P10H10_EF100378))	(((Ancora_WSBS_Q5A_28d3_corr	(Ancora_WSBS2011_reassembled_contig	Ancora_Roscoff_Q5_28r11_corr))	Ancora_WSBS2010_reassembled_contig)	((Polyplicarium_citrusae__JX535336	(Polyplicarium_curvarae__JX535340	(Polyplicarium_lacrimae__JX535344	Polyplicarium_translucidae__JX535348)))	Uncultured_eukaryote_DSGM_13__AB275013)))	(((Ganymedes_themistos_FJ976721	((Heliospora_longissima_pJ1_ex_E_vittatus_HQ891115	Cephaloidophora_communis_HQ891113)	Thiriotia_pugettiae_HQ876006))	(Leidyana_erratica_FJ459752	(Gregarina_blattarum_FJ459741	(Gregarina_tropica_FJ459749
(((Cylindrotheca_closterium_DQ082742	Chrysolepidomonas_dendrolepidota_AF123297)	(Phytophthora_megasperma_glycinea_M54938	Hyphochytrium_catenoides_X80344))	(((((((Vitrella_brassicaformis_HM245049	Colpodella_edax_AY234843)	((Perkinsus_atlanticus_AF509333	((Parvilucifera_rostrata_KF359483	Parvilucifera_infectans_KF359485)	Parvilucifera_prorocentri_FJ424512))	((((Duboscquella_sp_AB295041	Ichthyodinium_chabelardi_FJ440623)	(Uncultured_marine_alveolate_clone_Ma131_1A38_18S_FJ032666	(Uncultured_marine_alveolate_EU304548	(Uncultured_marine_alveolate_clone_Ma131_1A45_18S_FJ032668	Environmental_sequence_AACY020214703))))	(Syndinium_turbo_DQ146404	(Amoebophrya_sp_HM483394	(Uncultured_marine_dinoflagellate_clone_Ma131_1A49_18S_FJ032678	Uncultured_eukaryote_HF0200_37F04_EU795185))))	(Prorocentrum_micans_AY803739	(Pfiesteria_piscicida_DQ991382	(Akashiwo_sanguinea_AY831412	(Alexandrium_catenella_AY347308	Gonyaulax_polyedra_AF377944)))))))	(((Cryptosporidium_serpentis_AF151376	(Cryptosporidium_baileyi_CBAIH_1_AJ276096	Cryptosporidium_parvum_AB089290))	((Stylocephalus_giganteus__FJ459761	Colepismatophila_watsonae_FJ459738)	(Geneiorhynchus_manifestus_FJ459739	((Hoplorhynchus_acanthatholius_FJ459750	(Syncystis_mirabilis_DQ176427	(Prismatospora_evansi_FJ459756	Monocystis_agilis_AF457127)))	(((Mattesia_geminata_AY334568	Neogregarinorida_sp_OPPPC1_AB748927)	(Ophryocystis_elektroscirrha_AF129883	(Ascogregarina_taiwanensis_EF666482_18S_from_operon_	Paraschneideria_metamorphosa_FJ459755)))	Psychodiella_chagasi_FJ865354)))))	(((((Clone_from_Ammonia_beccarii__U07937	(Uncultured_alveolate_clone_AT4_16_AF530523	Uncultured_eukaryote_clone_D5P10H10_EF100378))	((Ancora_WSBS2010_reassembled_contig	((Ancora_WSBS_Q5A_28d3_corr	Ancora_WSBS2011_reassembled_contig)	Ancora_Roscoff_Q5_28r11_corr))	((Polyplicarium_citrusae__JX535336	Uncultured_eukaryote_DSGM_13__AB275013)
(((Cylindrotheca_closterium_DQ082742	Chrysolepidomonas_dendrolepidota_AF123297)	(Phytophthora_megasperma_glycinea_M54938	Hyphochytrium_catenoides_X80344))	((Colponema_vietnamica_KF651083	Colponema_edaphicum_strain_Chukotka_KF651068)	(Acavomonas_peruviana_KF651078	((Colpodella_edax_AY234843	((Vitrella_brassicaformis_HM245049	(((Babesia_microti_FO082874	((Theileria_orientalis_AP011946	Theileria_parva_L02366)	Babesia_bigemina))	((Toxoplasma_gondii_strain_RH_M97703	Besnoitia_besnoiti_AY833646)	(Eimeria_tenella_AF026388	Goussia_desseri_GU479641)))	(((Cryptosporidium_serpentis_AF151376	(Cryptosporidium_parvum_AB089290	Cryptosporidium_baileyi_CBAIH_1_AJ276096))	((Geneiorhynchus_manifestus_FJ459739	(((Prismatospora_evansi_FJ459756	(Syncystis_mirabilis_DQ176427	Monocystis_agilis_AF457127))	Hoplorhynchus_acanthatholius_FJ459750)	(Mattesia_geminata_AY334568	((Ophryocystis_elektroscirrha_AF129883	(Paraschneideria_metamorphosa_FJ459755	Ascogregarina_taiwanensis_EF666482_18S_from_operon_))	(Neogregarinorida_sp_OPPPC1_AB748927	Psychodiella_chagasi_FJ865354)))))	((((Environmental_sequence_DSGM_8_AB275008	(NAMAKO_25_AB252765	(Lecudina_polymorpha_morph_2_AY196707	Lecudina_polymorpha_morph1_AY196706)))	(Clone_from_Ammonia_beccarii__U07937	(Uncultured_eukaryote_clone_D5P10H10_EF100378	Uncultured_alveolate_clone_AT4_16_AF530523)))	(((Plasmodium_falciparum1_M19172	Plasmodium_berghei_M19712)	(Veloxidium_leptosynaptae_JN857966	((Lithocystis_sp_DQ093795	(Pterospora_floridiensis_DQ093794	Pterospora_schizosoma_DQ093793))	((Difficilina_paranemertis_FJ832159	Difficilina_tubulani_FJ832160)	(((Lankesteria_cystodytae_EU670241	Lankesteria_chelyosomae_EU670240)	((Lecudina_longissima_FJ832157	Lecudina_phyllochaetopteri_FJ832156)
(((Chrysolepidomonas_dendrolepidota_AF123297	Cylindrotheca_closterium_DQ082742)	(Phytophthora_megasperma_glycinea_M54938	Hyphochytrium_catenoides_X80344))	((Colponema_edaphicum_strain_Chukotka_KF651068	Colponema_vietnamica_KF651083)	(((((Pfiesteria_piscicida_DQ991382	(Alexandrium_catenella_AY347308	Gonyaulax_polyedra_AF377944))	(Akashiwo_sanguinea_AY831412	Prorocentrum_micans_AY803739))	((Ichthyodinium_chabelardi_FJ440623	(((Uncultured_marine_alveolate_clone_Ma131_1A45_18S_FJ032668	Environmental_sequence_AACY020214703)	Uncultured_marine_alveolate_EU304548)	(Uncultured_marine_alveolate_clone_Ma131_1A38_18S_FJ032666	Duboscquella_sp_AB295041)))	(Syndinium_turbo_DQ146404	(Amoebophrya_sp_HM483394	(Uncultured_marine_dinoflagellate_clone_Ma131_1A49_18S_FJ032678	Uncultured_eukaryote_HF0200_37F04_EU795185)))))	((((((Plasmodium_berghei_M19712	Plasmodium_falciparum1_M19172)	(Babesia_microti_FO082874	(Babesia_bigemina	(Theileria_orientalis_AP011946	Theileria_parva_L02366))))	((Goussia_desseri_GU479641	Eimeria_tenella_AF026388)	(Toxoplasma_gondii_strain_RH_M97703	Besnoitia_besnoiti_AY833646)))	(((((Polyplicarium_citrusae__JX535336	(Polyplicarium_curvarae__JX535340	(Polyplicarium_lacrimae__JX535344	Polyplicarium_translucidae__JX535348)))	((Ancora_WSBS2010_reassembled_contig	(Ancora_WSBS_Q5A_28d3_corr	(Ancora_Roscoff_Q5_28r11_corr	Ancora_WSBS2011_reassembled_contig)))	Uncultured_eukaryote_DSGM_13__AB275013))	(((Selenidium_serpulae_DQ683562	(Selenidium_hollandei_LN901445	(Selenidium_pendula_LN901443	Selenidium_boccardiellae_JN857969)))	((Clone_from_Ammonia_beccarii__U07937	(Uncultured_alveolate_clone_AT4_16_AF530523	Uncultured_eukaryote_clone_D5P10H10_EF100378))	((NAMAKO_25_AB252765	(Lecudina_polymorpha_morph_2_AY196707	Lecudina_polymorpha_morph1_AY196706))
(((Hyphochytrium_catenoides_X80344	Phytophthora_megasperma_glycinea_M54938)	(Cylindrotheca_closterium_DQ082742	Chrysolepidomonas_dendrolepidota_AF123297))	((Acavomonas_peruviana_KF651078	((((((Parvilucifera_prorocentri_FJ424512	(Parvilucifera_infectans_KF359485	Parvilucifera_rostrata_KF359483))	Perkinsus_atlanticus_AF509333)	(Ichthyodinium_chabelardi_FJ440623	(Duboscquella_sp_AB295041	(Uncultured_marine_alveolate_clone_Ma131_1A38_18S_FJ032666	(Uncultured_marine_alveolate_EU304548	(Environmental_sequence_AACY020214703	Uncultured_marine_alveolate_clone_Ma131_1A45_18S_FJ032668))))))	(((Amoebophrya_sp_HM483394	(Uncultured_marine_dinoflagellate_clone_Ma131_1A49_18S_FJ032678	Uncultured_eukaryote_HF0200_37F04_EU795185))	Syndinium_turbo_DQ146404)	((Akashiwo_sanguinea_AY831412	(Gonyaulax_polyedra_AF377944	Alexandrium_catenella_AY347308))	(Pfiesteria_piscicida_DQ991382	Prorocentrum_micans_AY803739))))	((Vitrella_brassicaformis_HM245049	Colpodella_edax_AY234843)	(((((((Selenidium_orientale_FJ832161	Selenidium_pisinnus_FJ832162)	Uncultured_alveolate_BAQA40_AF372776)	((((Environmental_sequence_DSGM_8_AB275008	((Lecudina_polymorpha_morph_2_AY196707	Lecudina_polymorpha_morph1_AY196706)	NAMAKO_25_AB252765))	(Veloxidium_leptosynaptae_JN857966	((Lithocystis_sp_DQ093795	((Difficilina_paranemertis_FJ832159	Difficilina_tubulani_FJ832160)	((Lankesteria_cystodytae_EU670241	Lankesteria_chelyosomae_EU670240)	(((((Lecudina_pellucida	Lecudina_tuzetae_AF457128)	Lecudina_longissima_FJ832157)	Lankesteria_abbotti_DQ093796)	TAGIRI_29_)	Lecudina_phyllochaetopteri_FJ832156))))	(Pterospora_floridiensis_DQ093794	Pterospora_schizosoma_DQ093793))))	(((Uncultured_alveolate_clone_AT4_16_AF530523	Uncultured_eukaryote_clone_D5P10H10_EF100378)	Clone_from_Ammonia_beccarii__U07937)
(Phytophthora_megasperma_glycinea_M54938	((((((Sterkiella_histriomuscorum_FJ545743	Paramecium_tetraurelia_AF149979)	Stentor_coeruleus_AF357145)	((((Perkinsus_atlanticus_AF509333	(Parvilucifera_prorocentri_FJ424512	(Parvilucifera_infectans_KF359485	Parvilucifera_rostrata_KF359483)))	((((Ichthyodinium_chabelardi_FJ440623	Duboscquella_sp_AB295041)	(((Uncultured_marine_alveolate_clone_Ma131_1A45_18S_FJ032668	Environmental_sequence_AACY020214703)	Uncultured_marine_alveolate_EU304548)	Uncultured_marine_alveolate_clone_Ma131_1A38_18S_FJ032666))	(((Akashiwo_sanguinea_AY831412	(Gonyaulax_polyedra_AF377944	Alexandrium_catenella_AY347308))	(Pfiesteria_piscicida_DQ991382	Prorocentrum_micans_AY803739))	((Amoebophrya_sp_HM483394	(Uncultured_eukaryote_HF0200_37F04_EU795185	Uncultured_marine_dinoflagellate_clone_Ma131_1A49_18S_FJ032678))	Syndinium_turbo_DQ146404)))	(((Chromera_velia_strain_CMS22_DQ174731	(Colpodella_tetrahymenae_AF330214	Colpodella_pontica_AY078092))	((((Toxoplasma_gondii_strain_RH_M97703	Besnoitia_besnoiti_AY833646)	(Eimeria_tenella_AF026388	Goussia_desseri_GU479641))	(Babesia_microti_FO082874	(Babesia_bigemina	(Theileria_parva_L02366	Theileria_orientalis_AP011946))))	(((Selenidium_boccardiellae_JN857969	((Selenidium_serpulae_DQ683562	Selenidium_hollandei_LN901445)	Selenidium_pendula_LN901443))	(((Plasmodium_falciparum1_M19172	Plasmodium_berghei_M19712)	(((Veloxidium_leptosynaptae_JN857966	((Difficilina_paranemertis_FJ832159	Difficilina_tubulani_FJ832160)	(((Pterospora_schizosoma_DQ093793	Pterospora_floridiensis_DQ093794)	Lithocystis_sp_DQ093795)	((((Lecudina_pellucida	Lecudina_tuzetae_AF457128)	(Lankesteria_chelyosomae_EU670240	Lankesteria_cystodytae_EU670241))
(((Phytophthora_megasperma_glycinea_M54938	Hyphochytrium_catenoides_X80344)	(Cylindrotheca_closterium_DQ082742	Chrysolepidomonas_dendrolepidota_AF123297))	(((Colponema_edaphicum_strain_Chukotka_KF651068	Colponema_vietnamica_KF651083)	(Acavomonas_peruviana_KF651078	((((Pfiesteria_piscicida_DQ991382	(((Gonyaulax_polyedra_AF377944	Alexandrium_catenella_AY347308)	Akashiwo_sanguinea_AY831412)	Prorocentrum_micans_AY803739))	(Syndinium_turbo_DQ146404	(((Duboscquella_sp_AB295041	Ichthyodinium_chabelardi_FJ440623)	(Uncultured_marine_alveolate_clone_Ma131_1A38_18S_FJ032666	(Uncultured_marine_alveolate_EU304548	(Uncultured_marine_alveolate_clone_Ma131_1A45_18S_FJ032668	Environmental_sequence_AACY020214703))))	(Amoebophrya_sp_HM483394	(Uncultured_eukaryote_HF0200_37F04_EU795185	Uncultured_marine_dinoflagellate_clone_Ma131_1A49_18S_FJ032678)))))	(Perkinsus_atlanticus_AF509333	(Parvilucifera_prorocentri_FJ424512	(Parvilucifera_infectans_KF359485	Parvilucifera_rostrata_KF359483))))	((Colpodella_pontica_AY078092	(((Colpodella_tetrahymenae_AF330214	((Clone_from_Ammonia_beccarii__U07937	(Uncultured_alveolate_clone_AT4_16_AF530523	Uncultured_eukaryote_clone_D5P10H10_EF100378))	((Ancora_WSBS2010_reassembled_contig	(Ancora_WSBS_Q5A_28d3_corr	(Ancora_WSBS2011_reassembled_contig	Ancora_Roscoff_Q5_28r11_corr)))	(((Polyplicarium_curvarae__JX535340	(Polyplicarium_translucidae__JX535348	Polyplicarium_lacrimae__JX535344))	Polyplicarium_citrusae__JX535336)	Uncultured_eukaryote_DSGM_13__AB275013))))	(((Babesia_microti_FO082874	((Theileria_parva_L02366	Theileria_orientalis_AP011946)	Babesia_bigemina))	((((Cephaloidophora_communis_HQ891113	(Heliospora_longissima_pJ1_ex_E_vittatus_HQ891115	(Thiriotia_pugettiae_HQ876006	Ganymedes_themistos_FJ976721)))	Toxoplasma_gondii_strain_RH_M97703)	Besnoitia_besnoiti_AY833646)
(((Hyphochytrium_catenoides_X80344	Chrysolepidomonas_dendrolepidota_AF123297)	(Cylindrotheca_closterium_DQ082742	Phytophthora_megasperma_glycinea_M54938))	((Colponema_vietnamica_KF651083	Colponema_edaphicum_strain_Chukotka_KF651068)	(((((((((Parvilucifera_infectans_KF359485	Parvilucifera_rostrata_KF359483)	Parvilucifera_prorocentri_FJ424512)	Perkinsus_atlanticus_AF509333)	((((Uncultured_marine_alveolate_clone_Ma131_1A38_18S_FJ032666	(Ichthyodinium_chabelardi_FJ440623	Duboscquella_sp_AB295041))	(Uncultured_marine_alveolate_EU304548	(Environmental_sequence_AACY020214703	Uncultured_marine_alveolate_clone_Ma131_1A45_18S_FJ032668)))	((Syndinium_turbo_DQ146404	((Uncultured_eukaryote_HF0200_37F04_EU795185	Uncultured_marine_dinoflagellate_clone_Ma131_1A49_18S_FJ032678)	Amoebophrya_sp_HM483394))	((Prorocentrum_micans_AY803739	(Akashiwo_sanguinea_AY831412	Pfiesteria_piscicida_DQ991382))	(Alexandrium_catenella_AY347308	Gonyaulax_polyedra_AF377944))))	(Colpodella_pontica_AY078092	Colpodella_tetrahymenae_AF330214)))	(Chromera_velia_strain_CMS22_DQ174731	(((Uncultured_alveolate_BAQA40_AF372776	(((Ancora_WSBS_Q5A_28d3_corr	(Ancora_WSBS2011_reassembled_contig	Ancora_Roscoff_Q5_28r11_corr))	Ancora_WSBS2010_reassembled_contig)	(Uncultured_eukaryote_DSGM_13__AB275013	(Polyplicarium_citrusae__JX535336	(Polyplicarium_curvarae__JX535340	(Polyplicarium_lacrimae__JX535344	Polyplicarium_translucidae__JX535348))))))	(((((Veloxidium_leptosynaptae_JN857966	((Difficilina_paranemertis_FJ832159	Difficilina_tubulani_FJ832160)	((Lithocystis_sp_DQ093795	(Pterospora_schizosoma_DQ093793	Pterospora_floridiensis_DQ093794))	((((Lecudina_longissima_FJ832157	(Lankesteria_abbotti_DQ093796	(Lecudina_pellucida	Lecudina_tuzetae_AF457128)))	TAGIRI_29_)	Lecudina_phyllochaetopteri_FJ832156)
(((Chrysolepidomonas_dendrolepidota_AF123297	Hyphochytrium_catenoides_X80344)	(Phytophthora_megasperma_glycinea_M54938	Cylindrotheca_closterium_DQ082742))	((Colponema_vietnamica_KF651083	Colponema_edaphicum_strain_Chukotka_KF651068)	(((Sterkiella_histriomuscorum_FJ545743	(Stentor_coeruleus_AF357145	Paramecium_tetraurelia_AF149979))	((((Syndinium_turbo_DQ146404	(Amoebophrya_sp_HM483394	(Uncultured_eukaryote_HF0200_37F04_EU795185	Uncultured_marine_dinoflagellate_clone_Ma131_1A49_18S_FJ032678)))	((Alexandrium_catenella_AY347308	Gonyaulax_polyedra_AF377944)	((Pfiesteria_piscicida_DQ991382	Akashiwo_sanguinea_AY831412)	Prorocentrum_micans_AY803739)))	((((Uncultured_marine_alveolate_EU304548	(Uncultured_marine_alveolate_clone_Ma131_1A45_18S_FJ032668	Environmental_sequence_AACY020214703))	Uncultured_marine_alveolate_clone_Ma131_1A38_18S_FJ032666)	(Duboscquella_sp_AB295041	Ichthyodinium_chabelardi_FJ440623))	(Perkinsus_atlanticus_AF509333	((Parvilucifera_infectans_KF359485	Parvilucifera_rostrata_KF359483)	Parvilucifera_prorocentri_FJ424512))))	(((((((((((Paraschneideria_metamorphosa_FJ459755	Ascogregarina_taiwanensis_EF666482_18S_from_operon_)	Ophryocystis_elektroscirrha_AF129883)	((Psychodiella_chagasi_FJ865354	Neogregarinorida_sp_OPPPC1_AB748927)	Mattesia_geminata_AY334568))	(Hoplorhynchus_acanthatholius_FJ459750	(Syncystis_mirabilis_DQ176427	(Prismatospora_evansi_FJ459756	Monocystis_agilis_AF457127))))	Geneiorhynchus_manifestus_FJ459739)	(Stylocephalus_giganteus__FJ459761	Colepismatophila_watsonae_FJ459738))	((((Uncultured_alveolate_clone_AT4_16_AF530523	(Uncultured_eukaryote_clone_D5P10H10_EF100378	Clone_from_Ammonia_beccarii__U07937))	(Environmental_sequence_DSGM_8_AB275008	(NAMAKO_25_AB252765	(Lecudina_polymorpha_morph_2_AY196707	Lecudina_polymorpha_morph1_AY196706))))	(Selenidium_boccardiellae_JN857969	(Selenidium_pendula_LN901443
(((Colponema_edaphicum_strain_Chukotka_KF651068	Colponema_vietnamica_KF651083)	(((((((Parvilucifera_prorocentri_FJ424512	(Parvilucifera_rostrata_KF359483	Parvilucifera_infectans_KF359485))	Perkinsus_atlanticus_AF509333)	(Amoebophrya_sp_HM483394	(Uncultured_marine_dinoflagellate_clone_Ma131_1A49_18S_FJ032678	Uncultured_eukaryote_HF0200_37F04_EU795185)))	(((Duboscquella_sp_AB295041	Ichthyodinium_chabelardi_FJ440623)	((Uncultured_marine_alveolate_EU304548	(Environmental_sequence_AACY020214703	Uncultured_marine_alveolate_clone_Ma131_1A45_18S_FJ032668))	Uncultured_marine_alveolate_clone_Ma131_1A38_18S_FJ032666))	Syndinium_turbo_DQ146404))	((Alexandrium_catenella_AY347308	Pfiesteria_piscicida_DQ991382)	((Gonyaulax_polyedra_AF377944	Akashiwo_sanguinea_AY831412)	Prorocentrum_micans_AY803739)))	((((Colpodella_tetrahymenae_AF330214	Colpodella_pontica_AY078092)	Chromera_velia_strain_CMS22_DQ174731)	(Vitrella_brassicaformis_HM245049	Colpodella_edax_AY234843))	(((Environmental_sequence_DSGM_8_AB275008	(NAMAKO_25_AB252765	(Lecudina_polymorpha_morph1_AY196706	Lecudina_polymorpha_morph_2_AY196707)))	((Stentor_coeruleus_AF357145	Paramecium_tetraurelia_AF149979)	Sterkiella_histriomuscorum_FJ545743))	(((((Clone_from_Ammonia_beccarii__U07937	(Uncultured_eukaryote_clone_D5P10H10_EF100378	Uncultured_alveolate_clone_AT4_16_AF530523))	((Ancora_WSBS2010_reassembled_contig	(Ancora_Roscoff_Q5_28r11_corr	(Ancora_WSBS2011_reassembled_contig	Ancora_WSBS_Q5A_28d3_corr)))	(Uncultured_eukaryote_DSGM_13__AB275013	((Polyplicarium_lacrimae__JX535344	Polyplicarium_translucidae__JX535348)	(Polyplicarium_citrusae__JX535336	Polyplicarium_curvarae__JX535340)))))	((Cryptosporidium_serpentis_AF151376	(Cryptosporidium_parvum_AB089290	Cryptosporidium_baileyi_CBAIH_1_AJ276096))	(((((Thiriotia_pugettiae_HQ876006	Ganymedes_themistos_FJ976721)
(((Phytophthora_megasperma_glycinea_M54938	Hyphochytrium_catenoides_X80344)	(Chrysolepidomonas_dendrolepidota_AF123297	Cylindrotheca_closterium_DQ082742))	((Colponema_edaphicum_strain_Chukotka_KF651068	Colponema_vietnamica_KF651083)	(((((((((Clone_from_Ammonia_beccarii__U07937	(Uncultured_alveolate_clone_AT4_16_AF530523	Uncultured_eukaryote_clone_D5P10H10_EF100378))	((Plasmodium_berghei_M19712	Plasmodium_falciparum1_M19172)	(Babesia_microti_FO082874	((Theileria_parva_L02366	Theileria_orientalis_AP011946)	Babesia_bigemina))))	((Besnoitia_besnoiti_AY833646	Toxoplasma_gondii_strain_RH_M97703)	(Eimeria_tenella_AF026388	Goussia_desseri_GU479641)))	(((Cryptosporidium_serpentis_AF151376	(Cryptosporidium_parvum_AB089290	Cryptosporidium_baileyi_CBAIH_1_AJ276096))	((Geneiorhynchus_manifestus_FJ459739	(Mattesia_geminata_AY334568	(((Ascogregarina_taiwanensis_EF666482_18S_from_operon_	Paraschneideria_metamorphosa_FJ459755)	Ophryocystis_elektroscirrha_AF129883)	((Hoplorhynchus_acanthatholius_FJ459750	(Syncystis_mirabilis_DQ176427	(Monocystis_agilis_AF457127	Prismatospora_evansi_FJ459756)))	(Psychodiella_chagasi_FJ865354	Neogregarinorida_sp_OPPPC1_AB748927)))))	(Colepismatophila_watsonae_FJ459738	Stylocephalus_giganteus__FJ459761)))	(((((Uncultured_alveolate_BAQA40_AF372776	(((Gregarina_kingi_FJ459746	(Leidyana_erratica_FJ459752	Gregarina_blattarum_FJ459741))	(Gregarina_tropica_FJ459749	((Amoebogregarina_nigra_FJ459737	((Gregarina_sp_ex_Phaedon_brassicae_JF412715	Gregarina_coronata_FJ459743)	Gregarina_niphandrodes_AF129882))	Caliculium_glossobalani_KC890798)))	((Environmental_sequence_DSGM_8_AB275008	((Lecudina_polymorpha_morph_2_AY196707	Lecudina_polymorpha_morph1_AY196706)	NAMAKO_25_AB252765))	(Veloxidium_leptosynaptae_JN857966
(((Hyphochytrium_catenoides_X80344	Phytophthora_megasperma_glycinea_M54938)	(Cylindrotheca_closterium_DQ082742	Chrysolepidomonas_dendrolepidota_AF123297))	((Colponema_vietnamica_KF651083	Colponema_edaphicum_strain_Chukotka_KF651068)	(Acavomonas_peruviana_KF651078	((((Chromera_velia_strain_CMS22_DQ174731	(Colpodella_pontica_AY078092	Colpodella_tetrahymenae_AF330214))	(((Stentor_coeruleus_AF357145	Paramecium_tetraurelia_AF149979)	Sterkiella_histriomuscorum_FJ545743)	Colpodella_edax_AY234843))	((((((((Colepismatophila_watsonae_FJ459738	Stylocephalus_giganteus__FJ459761)	(((Gregarina_niphandrodes_AF129882	(Gregarina_sp_ex_Phaedon_brassicae_JF412715	Gregarina_coronata_FJ459743))	(Caliculium_glossobalani_KC890798	((Gregarina_blattarum_FJ459741	(Gregarina_tropica_FJ459749	Leidyana_erratica_FJ459752))	(Gregarina_kingi_FJ459746	Amoebogregarina_nigra_FJ459737))))	(Geneiorhynchus_manifestus_FJ459739	((Syncystis_mirabilis_DQ176427	(Prismatospora_evansi_FJ459756	Monocystis_agilis_AF457127))	((Neogregarinorida_sp_OPPPC1_AB748927	Mattesia_geminata_AY334568)	(((Paraschneideria_metamorphosa_FJ459755	Ascogregarina_taiwanensis_EF666482_18S_from_operon_)	Ophryocystis_elektroscirrha_AF129883)	(Psychodiella_chagasi_FJ865354	Hoplorhynchus_acanthatholius_FJ459750)))))))	((Environmental_sequence_DSGM_8_AB275008	(NAMAKO_25_AB252765	(Lecudina_polymorpha_morph1_AY196706	Lecudina_polymorpha_morph_2_AY196707)))	(Clone_from_Ammonia_beccarii__U07937	(Uncultured_eukaryote_clone_D5P10H10_EF100378	Uncultured_alveolate_clone_AT4_16_AF530523))))	((Veloxidium_leptosynaptae_JN857966	(((Pterospora_schizosoma_DQ093793	Pterospora_floridiensis_DQ093794)	Lithocystis_sp_DQ093795)	((Difficilina_paranemertis_FJ832159	Difficilina_tubulani_FJ832160)	((Lecudina_longissima_FJ832157
(((Acavomonas_peruviana_KF651078	((((((((Ichthyodinium_chabelardi_FJ440623	Duboscquella_sp_AB295041)	(Uncultured_marine_alveolate_clone_Ma131_1A38_18S_FJ032666	(Uncultured_marine_alveolate_EU304548	(Environmental_sequence_AACY020214703	Uncultured_marine_alveolate_clone_Ma131_1A45_18S_FJ032668))))	(((Amoebophrya_sp_HM483394	(Uncultured_eukaryote_HF0200_37F04_EU795185	Uncultured_marine_dinoflagellate_clone_Ma131_1A49_18S_FJ032678))	Syndinium_turbo_DQ146404)	((Gonyaulax_polyedra_AF377944	Akashiwo_sanguinea_AY831412)	(Prorocentrum_micans_AY803739	(Alexandrium_catenella_AY347308	Pfiesteria_piscicida_DQ991382)))))	(Perkinsus_atlanticus_AF509333	((Parvilucifera_rostrata_KF359483	Parvilucifera_infectans_KF359485)	Parvilucifera_prorocentri_FJ424512)))	((((((Cryptosporidium_baileyi_CBAIH_1_AJ276096	Cryptosporidium_parvum_AB089290)	Cryptosporidium_serpentis_AF151376)	((((Mattesia_geminata_AY334568	((Hoplorhynchus_acanthatholius_FJ459750	(Prismatospora_evansi_FJ459756	(Monocystis_agilis_AF457127	Syncystis_mirabilis_DQ176427)))	(Neogregarinorida_sp_OPPPC1_AB748927	Psychodiella_chagasi_FJ865354)))	((Ascogregarina_taiwanensis_EF666482_18S_from_operon_	Paraschneideria_metamorphosa_FJ459755)	Ophryocystis_elektroscirrha_AF129883))	Geneiorhynchus_manifestus_FJ459739)	(Colepismatophila_watsonae_FJ459738	Stylocephalus_giganteus__FJ459761)))	(((Uncultured_alveolate_BAQA40_AF372776	(Selenidium_pisinnus_FJ832162	Selenidium_orientale_FJ832161))	(((((Uncultured_eukaryote_clone_D5P10H10_EF100378	Uncultured_alveolate_clone_AT4_16_AF530523)	Clone_from_Ammonia_beccarii__U07937)	((Ancora_WSBS2010_reassembled_contig	(Ancora_WSBS_Q5A_28d3_corr	(Ancora_WSBS2011_reassembled_contig	Ancora_Roscoff_Q5_28r11_corr)))	(Uncultured_eukaryote_DSGM_13__AB275013	((Polyplicarium_citrusae__JX535336	Polyplicarium_curvarae__JX535340)	(Polyplicarium_translucidae__JX535348
(((Cylindrotheca_closterium_DQ082742	Chrysolepidomonas_dendrolepidota_AF123297)	(Hyphochytrium_catenoides_X80344	Phytophthora_megasperma_glycinea_M54938))	(Acavomonas_peruviana_KF651078	((((Chromera_velia_strain_CMS22_DQ174731	(((Stentor_coeruleus_AF357145	Paramecium_tetraurelia_AF149979)	Sterkiella_histriomuscorum_FJ545743)	(Colpodella_edax_AY234843	Vitrella_brassicaformis_HM245049)))	(Colpodella_pontica_AY078092	((Colpodella_tetrahymenae_AF330214	((Babesia_microti_FO082874	((Theileria_parva_L02366	Theileria_orientalis_AP011946)	Babesia_bigemina))	((Eimeria_tenella_AF026388	Goussia_desseri_GU479641)	(Besnoitia_besnoiti_AY833646	Toxoplasma_gondii_strain_RH_M97703))))	(((((Cryptosporidium_baileyi_CBAIH_1_AJ276096	Cryptosporidium_parvum_AB089290)	Cryptosporidium_serpentis_AF151376)	((Uncultured_alveolate_BAQA40_AF372776	Uncultured_alveolate_BOLA566_AF372780)	(Selenidium_melongena_KC890799	Selenidium_terebellae_AY196709)))	(((Selenidium_boccardiellae_JN857969	((Selenidium_hollandei_LN901445	Selenidium_serpulae_DQ683562)	Selenidium_pendula_LN901443))	(((Thiriotia_pugettiae_HQ876006	(Ganymedes_themistos_FJ976721	(Cephaloidophora_communis_HQ891113	Heliospora_longissima_pJ1_ex_E_vittatus_HQ891115)))	((((Difficilina_tubulani_FJ832160	Difficilina_paranemertis_FJ832159)	((((Lankesteria_chelyosomae_EU670240	Lankesteria_cystodytae_EU670241)	(TAGIRI_29_	(Lecudina_longissima_FJ832157	Lecudina_phyllochaetopteri_FJ832156)))	((Lecudina_pellucida	Lecudina_tuzetae_AF457128)	Lankesteria_abbotti_DQ093796))	((Pterospora_schizosoma_DQ093793	Pterospora_floridiensis_DQ093794)	Lithocystis_sp_DQ093795)))	Veloxidium_leptosynaptae_JN857966)
(((Sterkiella_histriomuscorum_FJ545743	(Paramecium_tetraurelia_AF149979	Stentor_coeruleus_AF357145))	(Acavomonas_peruviana_KF651078	((Colponema_vietnamica_KF651083	Colponema_edaphicum_strain_Chukotka_KF651068)	(Chromera_velia_strain_CMS22_DQ174731	((((((Parvilucifera_rostrata_KF359483	Parvilucifera_infectans_KF359485)	Parvilucifera_prorocentri_FJ424512)	Perkinsus_atlanticus_AF509333)	(((Ichthyodinium_chabelardi_FJ440623	Duboscquella_sp_AB295041)	(Uncultured_marine_alveolate_clone_Ma131_1A38_18S_FJ032666	((Environmental_sequence_AACY020214703	Uncultured_marine_alveolate_clone_Ma131_1A45_18S_FJ032668)	Uncultured_marine_alveolate_EU304548)))	(((Akashiwo_sanguinea_AY831412	(Alexandrium_catenella_AY347308	Gonyaulax_polyedra_AF377944))	(Prorocentrum_micans_AY803739	Pfiesteria_piscicida_DQ991382))	(Syndinium_turbo_DQ146404	(Amoebophrya_sp_HM483394	(Uncultured_eukaryote_HF0200_37F04_EU795185	Uncultured_marine_dinoflagellate_clone_Ma131_1A49_18S_FJ032678))))))	(((((Cryptosporidium_serpentis_AF151376	(Cryptosporidium_parvum_AB089290	Cryptosporidium_baileyi_CBAIH_1_AJ276096))	((Selenidium_terebellae_AY196709	Selenidium_melongena_KC890799)	(Uncultured_alveolate_BAQA40_AF372776	Uncultured_alveolate_BOLA566_AF372780)))	(((((Uncultured_eukaryote_clone_D5P10H10_EF100378	Uncultured_alveolate_clone_AT4_16_AF530523)	Clone_from_Ammonia_beccarii__U07937)	((Ancora_WSBS2010_reassembled_contig	((Ancora_Roscoff_Q5_28r11_corr	Ancora_WSBS2011_reassembled_contig)	Ancora_WSBS_Q5A_28d3_corr))	(Uncultured_eukaryote_DSGM_13__AB275013	(Polyplicarium_citrusae__JX535336	((Polyplicarium_translucidae__JX535348	Polyplicarium_lacrimae__JX535344)	Polyplicarium_curvarae__JX535340)))))	(((Environmental_sequence_DSGM_8_AB275008	(NAMAKO_25_AB252765	(Lecudina_polymorpha_morph1_AY196706	Lecudina_polymorpha_morph_2_AY196707)))	((((Difficilina_paranemertis_FJ832159
(((Cylindrotheca_closterium_DQ082742	Chrysolepidomonas_dendrolepidota_AF123297)	(Phytophthora_megasperma_glycinea_M54938	Hyphochytrium_catenoides_X80344))	((Colponema_edaphicum_strain_Chukotka_KF651068	Colponema_vietnamica_KF651083)	(((Vitrella_brassicaformis_HM245049	Colpodella_edax_AY234843)	(((((Goussia_desseri_GU479641	Eimeria_tenella_AF026388)	(Toxoplasma_gondii_strain_RH_M97703	Besnoitia_besnoiti_AY833646))	((Plasmodium_falciparum1_M19172	Plasmodium_berghei_M19712)	(Babesia_microti_FO082874	(Babesia_bigemina	(Theileria_orientalis_AP011946	Theileria_parva_L02366)))))	((((Geneiorhynchus_manifestus_FJ459739	(((Ophryocystis_elektroscirrha_AF129883	(Paraschneideria_metamorphosa_FJ459755	Ascogregarina_taiwanensis_EF666482_18S_from_operon_))	(Neogregarinorida_sp_OPPPC1_AB748927	((Psychodiella_chagasi_FJ865354	Hoplorhynchus_acanthatholius_FJ459750)	(Syncystis_mirabilis_DQ176427	(Prismatospora_evansi_FJ459756	Monocystis_agilis_AF457127)))))	Mattesia_geminata_AY334568))	(Colepismatophila_watsonae_FJ459738	Stylocephalus_giganteus__FJ459761))	(Cryptosporidium_serpentis_AF151376	(Cryptosporidium_baileyi_CBAIH_1_AJ276096	Cryptosporidium_parvum_AB089290)))	((((Ancora_WSBS2010_reassembled_contig	(Ancora_WSBS_Q5A_28d3_corr	(Ancora_WSBS2011_reassembled_contig	Ancora_Roscoff_Q5_28r11_corr)))	((Polyplicarium_citrusae__JX535336	(Polyplicarium_curvarae__JX535340	(Polyplicarium_lacrimae__JX535344	Polyplicarium_translucidae__JX535348)))	Uncultured_eukaryote_DSGM_13__AB275013))	(((Veloxidium_leptosynaptae_JN857966	(((Pterospora_floridiensis_DQ093794	Pterospora_schizosoma_DQ093793)	Lithocystis_sp_DQ093795)	((Difficilina_tubulani_FJ832160	Difficilina_paranemertis_FJ832159)	(((Lecudina_phyllochaetopteri_FJ832156
(((Colponema_vietnamica_KF651083	Colponema_edaphicum_strain_Chukotka_KF651068)	(((Sterkiella_histriomuscorum_FJ545743	(Stentor_coeruleus_AF357145	Paramecium_tetraurelia_AF149979))	((((((((Geneiorhynchus_manifestus_FJ459739	(((Syncystis_mirabilis_DQ176427	(Prismatospora_evansi_FJ459756	Monocystis_agilis_AF457127))	Hoplorhynchus_acanthatholius_FJ459750)	((Mattesia_geminata_AY334568	(Psychodiella_chagasi_FJ865354	Neogregarinorida_sp_OPPPC1_AB748927))	(Ophryocystis_elektroscirrha_AF129883	(Paraschneideria_metamorphosa_FJ459755	Ascogregarina_taiwanensis_EF666482_18S_from_operon_)))))	(Colepismatophila_watsonae_FJ459738	Stylocephalus_giganteus__FJ459761))	(Cryptosporidium_serpentis_AF151376	(Cryptosporidium_baileyi_CBAIH_1_AJ276096	Cryptosporidium_parvum_AB089290)))	((Uncultured_alveolate_BOLA566_AF372780	(Selenidium_melongena_KC890799	Selenidium_terebellae_AY196709))	((Uncultured_alveolate_BAQA40_AF372776	(((Environmental_sequence_DSGM_8_AB275008	((Lecudina_polymorpha_morph_2_AY196707	Lecudina_polymorpha_morph1_AY196706)	NAMAKO_25_AB252765))	(Veloxidium_leptosynaptae_JN857966	(((Pterospora_schizosoma_DQ093793	Pterospora_floridiensis_DQ093794)	Lithocystis_sp_DQ093795)	((Lankesteria_abbotti_DQ093796	((TAGIRI_29_	(Lecudina_phyllochaetopteri_FJ832156	Lecudina_longissima_FJ832157))	((Lankesteria_chelyosomae_EU670240	Lankesteria_cystodytae_EU670241)	(Lecudina_tuzetae_AF457128	Lecudina_pellucida))))	(Difficilina_paranemertis_FJ832159	Difficilina_tubulani_FJ832160)))))	((Gregarina_niphandrodes_AF129882	(Gregarina_sp_ex_Phaedon_brassicae_JF412715	Gregarina_coronata_FJ459743))	(((Gregarina_blattarum_FJ459741	(Leidyana_erratica_FJ459752	Gregarina_tropica_FJ459749))	(Caliculium_glossobalani_KC890798
(((((((((((Selenidium_boccardiellae_JN857969	((Selenidium_serpulae_DQ683562	Selenidium_hollandei_LN901445)	Selenidium_pendula_LN901443))	(Plasmodium_berghei_M19712	Plasmodium_falciparum1_M19172))	(((((Polyplicarium_citrusae__JX535336	(Polyplicarium_curvarae__JX535340	(Polyplicarium_translucidae__JX535348	Polyplicarium_lacrimae__JX535344)))	Uncultured_eukaryote_DSGM_13__AB275013)	(Ancora_WSBS2010_reassembled_contig	(Ancora_WSBS_Q5A_28d3_corr	(Ancora_Roscoff_Q5_28r11_corr	Ancora_WSBS2011_reassembled_contig))))	((Environmental_sequence_DSGM_8_AB275008	((Lecudina_polymorpha_morph1_AY196706	Lecudina_polymorpha_morph_2_AY196707)	NAMAKO_25_AB252765))	(Clone_from_Ammonia_beccarii__U07937	(Uncultured_eukaryote_clone_D5P10H10_EF100378	Uncultured_alveolate_clone_AT4_16_AF530523))))	(((Geneiorhynchus_manifestus_FJ459739	((Hoplorhynchus_acanthatholius_FJ459750	(((Gregarina_niphandrodes_AF129882	(Gregarina_coronata_FJ459743	Gregarina_sp_ex_Phaedon_brassicae_JF412715))	((((Leidyana_erratica_FJ459752	Gregarina_blattarum_FJ459741)	Gregarina_tropica_FJ459749)	Caliculium_glossobalani_KC890798)	(Amoebogregarina_nigra_FJ459737	Gregarina_kingi_FJ459746)))	((Prismatospora_evansi_FJ459756	Monocystis_agilis_AF457127)	Syncystis_mirabilis_DQ176427)))	((Ophryocystis_elektroscirrha_AF129883	(Ascogregarina_taiwanensis_EF666482_18S_from_operon_	Paraschneideria_metamorphosa_FJ459755))	((Psychodiella_chagasi_FJ865354	Neogregarinorida_sp_OPPPC1_AB748927)	Mattesia_geminata_AY334568))))	(Colepismatophila_watsonae_FJ459738	Stylocephalus_giganteus__FJ459761))	(Veloxidium_leptosynaptae_JN857966	(((Difficilina_tubulani_FJ832160	Difficilina_paranemertis_FJ832159)	((((TAGIRI_29_	(Lecudina_longissima_FJ832157	Lecudina_phyllochaetopteri_FJ832156))
(((Colponema_edaphicum_strain_Chukotka_KF651068	Colponema_vietnamica_KF651083)	(Acavomonas_peruviana_KF651078	((Sterkiella_histriomuscorum_FJ545743	(Stentor_coeruleus_AF357145	Paramecium_tetraurelia_AF149979))	(((Perkinsus_atlanticus_AF509333	(Parvilucifera_prorocentri_FJ424512	(Parvilucifera_rostrata_KF359483	Parvilucifera_infectans_KF359485)))	(((Pfiesteria_piscicida_DQ991382	(Akashiwo_sanguinea_AY831412	Prorocentrum_micans_AY803739))	((Alexandrium_catenella_AY347308	Gonyaulax_polyedra_AF377944)	(((Ichthyodinium_chabelardi_FJ440623	Duboscquella_sp_AB295041)	(Uncultured_marine_alveolate_clone_Ma131_1A38_18S_FJ032666	((Uncultured_marine_alveolate_clone_Ma131_1A45_18S_FJ032668	Environmental_sequence_AACY020214703)	Uncultured_marine_alveolate_EU304548)))	Syndinium_turbo_DQ146404)))	(Uncultured_marine_dinoflagellate_clone_Ma131_1A49_18S_FJ032678	(Uncultured_eukaryote_HF0200_37F04_EU795185	Amoebophrya_sp_HM483394))))	(((Colpodella_tetrahymenae_AF330214	Colpodella_pontica_AY078092)	((((Geneiorhynchus_manifestus_FJ459739	(((Prismatospora_evansi_FJ459756	(Monocystis_agilis_AF457127	Syncystis_mirabilis_DQ176427))	(Ophryocystis_elektroscirrha_AF129883	(Paraschneideria_metamorphosa_FJ459755	Ascogregarina_taiwanensis_EF666482_18S_from_operon_)))	((Mattesia_geminata_AY334568	Neogregarinorida_sp_OPPPC1_AB748927)	(Hoplorhynchus_acanthatholius_FJ459750	Psychodiella_chagasi_FJ865354))))	(Stylocephalus_giganteus__FJ459761	Colepismatophila_watsonae_FJ459738))	(((Plasmodium_falciparum1_M19172	Plasmodium_berghei_M19712)	(Babesia_microti_FO082874	((Theileria_orientalis_AP011946	Theileria_parva_L02366)	Babesia_bigemina)))	((Goussia_desseri_GU479641	Eimeria_tenella_AF026388)	(Besnoitia_besnoiti_AY833646	Toxoplasma_gondii_strain_RH_M97703))))
(((Cylindrotheca_closterium_DQ082742	Chrysolepidomonas_dendrolepidota_AF123297)	(Phytophthora_megasperma_glycinea_M54938	Hyphochytrium_catenoides_X80344))	(((((((Parvilucifera_prorocentri_FJ424512	(Parvilucifera_infectans_KF359485	Parvilucifera_rostrata_KF359483))	Perkinsus_atlanticus_AF509333)	(((Pfiesteria_piscicida_DQ991382	Prorocentrum_micans_AY803739)	(Akashiwo_sanguinea_AY831412	(((Ichthyodinium_chabelardi_FJ440623	Duboscquella_sp_AB295041)	((Uncultured_marine_alveolate_EU304548	(Uncultured_marine_alveolate_clone_Ma131_1A45_18S_FJ032668	Environmental_sequence_AACY020214703))	Uncultured_marine_alveolate_clone_Ma131_1A38_18S_FJ032666))	(Gonyaulax_polyedra_AF377944	Alexandrium_catenella_AY347308))))	((Amoebophrya_sp_HM483394	(Uncultured_eukaryote_HF0200_37F04_EU795185	Uncultured_marine_dinoflagellate_clone_Ma131_1A49_18S_FJ032678))	Syndinium_turbo_DQ146404)))	((((((((Selenidium_boccardiellae_JN857969	(Selenidium_pendula_LN901443	(Selenidium_hollandei_LN901445	Selenidium_serpulae_DQ683562)))	((Clone_from_Ammonia_beccarii__U07937	(Uncultured_alveolate_clone_AT4_16_AF530523	Uncultured_eukaryote_clone_D5P10H10_EF100378))	(Environmental_sequence_DSGM_8_AB275008	(NAMAKO_25_AB252765	(Lecudina_polymorpha_morph1_AY196706	Lecudina_polymorpha_morph_2_AY196707)))))	(((Gregarina_niphandrodes_AF129882	(Gregarina_sp_ex_Phaedon_brassicae_JF412715	Gregarina_coronata_FJ459743))	((Caliculium_glossobalani_KC890798	(Gregarina_blattarum_FJ459741	(Leidyana_erratica_FJ459752	Gregarina_tropica_FJ459749)))	(Amoebogregarina_nigra_FJ459737	Gregarina_kingi_FJ459746)))	((Uncultured_alveolate_BAQA40_AF372776	(Selenidium_orientale_FJ832161	Selenidium_pisinnus_FJ832162))	(((Plasmodium_falciparum1_M19172	Plasmodium_berghei_M19712)	((Ancora_WSBS2010_reassembled_contig	(Ancora_WSBS_Q5A_28d3_corr
(((Cylindrotheca_closterium_DQ082742	Chrysolepidomonas_dendrolepidota_AF123297)	(Phytophthora_megasperma_glycinea_M54938	Hyphochytrium_catenoides_X80344))	((Acavomonas_peruviana_KF651078	((Perkinsus_atlanticus_AF509333	(Parvilucifera_prorocentri_FJ424512	(Parvilucifera_rostrata_KF359483	Parvilucifera_infectans_KF359485)))	(((((Duboscquella_sp_AB295041	Ichthyodinium_chabelardi_FJ440623)	(Uncultured_marine_alveolate_clone_Ma131_1A38_18S_FJ032666	(Uncultured_marine_alveolate_EU304548	(Environmental_sequence_AACY020214703	Uncultured_marine_alveolate_clone_Ma131_1A45_18S_FJ032668))))	(Syndinium_turbo_DQ146404	((Uncultured_marine_dinoflagellate_clone_Ma131_1A49_18S_FJ032678	Uncultured_eukaryote_HF0200_37F04_EU795185)	Amoebophrya_sp_HM483394)))	((Prorocentrum_micans_AY803739	(Pfiesteria_piscicida_DQ991382	Akashiwo_sanguinea_AY831412))	(Alexandrium_catenella_AY347308	Gonyaulax_polyedra_AF377944)))	((Chromera_velia_strain_CMS22_DQ174731	(Colpodella_pontica_AY078092	Colpodella_tetrahymenae_AF330214))	(((((Plasmodium_berghei_M19712	Plasmodium_falciparum1_M19172)	(Babesia_microti_FO082874	(Babesia_bigemina	(Theileria_orientalis_AP011946	Theileria_parva_L02366))))	((Goussia_desseri_GU479641	Eimeria_tenella_AF026388)	(Besnoitia_besnoiti_AY833646	Toxoplasma_gondii_strain_RH_M97703)))	(((Selenidium_terebellae_AY196709	Selenidium_melongena_KC890799)	Uncultured_alveolate_BOLA566_AF372780)	((Uncultured_alveolate_BAQA40_AF372776	(Selenidium_pisinnus_FJ832162	Selenidium_orientale_FJ832161))	(((Gregarina_niphandrodes_AF129882	(Gregarina_coronata_FJ459743	Gregarina_sp_ex_Phaedon_brassicae_JF412715))	(Caliculium_glossobalani_KC890798	(((Amoebogregarina_nigra_FJ459737	Gregarina_kingi_FJ459746)	(Gregarina_blattarum_FJ459741
((Chrysolepidomonas_dendrolepidota_AF123297	((Phytophthora_megasperma_glycinea_M54938	Cylindrotheca_closterium_DQ082742)	Hyphochytrium_catenoides_X80344))	((Colponema_edaphicum_strain_Chukotka_KF651068	Colponema_vietnamica_KF651083)	((((Colpodella_pontica_AY078092	(((((Selenidium_boccardiellae_JN857969	Selenidium_pendula_LN901443)	Selenidium_hollandei_LN901445)	Selenidium_serpulae_DQ683562)	Chromera_velia_strain_CMS22_DQ174731)	Colpodella_tetrahymenae_AF330214))	(((Colpodella_edax_AY234843	Vitrella_brassicaformis_HM245049)	(((Akashiwo_sanguinea_AY831412	(Prorocentrum_micans_AY803739	Pfiesteria_piscicida_DQ991382))	((((Uncultured_marine_alveolate_clone_Ma131_1A38_18S_FJ032666	(Uncultured_marine_alveolate_EU304548	(Uncultured_marine_alveolate_clone_Ma131_1A45_18S_FJ032668	Environmental_sequence_AACY020214703)))	(Duboscquella_sp_AB295041	Ichthyodinium_chabelardi_FJ440623))	(Syndinium_turbo_DQ146404	((Uncultured_marine_dinoflagellate_clone_Ma131_1A49_18S_FJ032678	Uncultured_eukaryote_HF0200_37F04_EU795185)	Amoebophrya_sp_HM483394)))	(Gonyaulax_polyedra_AF377944	Alexandrium_catenella_AY347308)))	(((Parvilucifera_infectans_KF359485	Parvilucifera_rostrata_KF359483)	Parvilucifera_prorocentri_FJ424512)	Perkinsus_atlanticus_AF509333)))	((((Clone_from_Ammonia_beccarii__U07937	(Uncultured_eukaryote_clone_D5P10H10_EF100378	Uncultured_alveolate_clone_AT4_16_AF530523))	((Uncultured_eukaryote_DSGM_13__AB275013	((Polyplicarium_lacrimae__JX535344	Polyplicarium_translucidae__JX535348)	(Polyplicarium_citrusae__JX535336	Polyplicarium_curvarae__JX535340)))	((Ancora_WSBS_Q5A_28d3_corr	(Ancora_WSBS2011_reassembled_contig	Ancora_Roscoff_Q5_28r11_corr))	Ancora_WSBS2010_reassembled_contig)))	(((Selenidium_pisinnus_FJ832162	Selenidium_orientale_FJ832161)	((Uncultured_alveolate_BAQA40_AF372776	((Veloxidium_leptosynaptae_JN857966
(((Cylindrotheca_closterium_DQ082742	Chrysolepidomonas_dendrolepidota_AF123297)	(Hyphochytrium_catenoides_X80344	Phytophthora_megasperma_glycinea_M54938))	((Acavomonas_peruviana_KF651078	((Colponema_vietnamica_KF651083	Colponema_edaphicum_strain_Chukotka_KF651068)	((((Chromera_velia_strain_CMS22_DQ174731	(Colpodella_tetrahymenae_AF330214	Colpodella_pontica_AY078092))	((Perkinsus_atlanticus_AF509333	(Parvilucifera_prorocentri_FJ424512	(Parvilucifera_infectans_KF359485	Parvilucifera_rostrata_KF359483)))	((Syndinium_turbo_DQ146404	(Amoebophrya_sp_HM483394	(Uncultured_eukaryote_HF0200_37F04_EU795185	Uncultured_marine_dinoflagellate_clone_Ma131_1A49_18S_FJ032678)))	(((Pfiesteria_piscicida_DQ991382	Prorocentrum_micans_AY803739)	((Gonyaulax_polyedra_AF377944	Alexandrium_catenella_AY347308)	Akashiwo_sanguinea_AY831412))	((Ichthyodinium_chabelardi_FJ440623	Duboscquella_sp_AB295041)	(Uncultured_marine_alveolate_clone_Ma131_1A38_18S_FJ032666	(Uncultured_marine_alveolate_EU304548	(Uncultured_marine_alveolate_clone_Ma131_1A45_18S_FJ032668	Environmental_sequence_AACY020214703))))))))	((((Toxoplasma_gondii_strain_RH_M97703	Besnoitia_besnoiti_AY833646)	(Goussia_desseri_GU479641	Eimeria_tenella_AF026388))	(Babesia_microti_FO082874	((Plasmodium_berghei_M19712	Plasmodium_falciparum1_M19172)	((Theileria_orientalis_AP011946	Theileria_parva_L02366)	Babesia_bigemina))))	(((Cryptosporidium_parvum_AB089290	Cryptosporidium_baileyi_CBAIH_1_AJ276096)	Cryptosporidium_serpentis_AF151376)	(((Uncultured_alveolate_BAQA40_AF372776	(Selenidium_orientale_FJ832161	Selenidium_pisinnus_FJ832162))	(Uncultured_alveolate_BOLA566_AF372780	(Selenidium_terebellae_AY196709	Selenidium_melongena_KC890799)))	(((((Selenidium_pendula_LN901443	Selenidium_boccardiellae_JN857969)
((((Colponema_vietnamica_KF651083	Colponema_edaphicum_strain_Chukotka_KF651068)	(((Stentor_coeruleus_AF357145	Paramecium_tetraurelia_AF149979)	Sterkiella_histriomuscorum_FJ545743)	(((Perkinsus_atlanticus_AF509333	(Parvilucifera_prorocentri_FJ424512	(Parvilucifera_rostrata_KF359483	Parvilucifera_infectans_KF359485)))	(((((Duboscquella_sp_AB295041	Ichthyodinium_chabelardi_FJ440623)	(((Uncultured_marine_alveolate_clone_Ma131_1A45_18S_FJ032668	Environmental_sequence_AACY020214703)	Uncultured_marine_alveolate_EU304548)	Uncultured_marine_alveolate_clone_Ma131_1A38_18S_FJ032666))	((Gonyaulax_polyedra_AF377944	Alexandrium_catenella_AY347308)	Akashiwo_sanguinea_AY831412))	(Pfiesteria_piscicida_DQ991382	Prorocentrum_micans_AY803739))	(Syndinium_turbo_DQ146404	(Uncultured_marine_dinoflagellate_clone_Ma131_1A49_18S_FJ032678	(Uncultured_eukaryote_HF0200_37F04_EU795185	Amoebophrya_sp_HM483394)))))	((Vitrella_brassicaformis_HM245049	Colpodella_edax_AY234843)	(Chromera_velia_strain_CMS22_DQ174731	(((((Toxoplasma_gondii_strain_RH_M97703	Besnoitia_besnoiti_AY833646)	(Eimeria_tenella_AF026388	Goussia_desseri_GU479641))	((Plasmodium_falciparum1_M19172	Plasmodium_berghei_M19712)	(Babesia_microti_FO082874	(Babesia_bigemina	(Theileria_orientalis_AP011946	Theileria_parva_L02366)))))	(((((Clone_from_Ammonia_beccarii__U07937	(Uncultured_alveolate_clone_AT4_16_AF530523	Uncultured_eukaryote_clone_D5P10H10_EF100378))	(Environmental_sequence_DSGM_8_AB275008	(NAMAKO_25_AB252765	(Lecudina_polymorpha_morph1_AY196706	Lecudina_polymorpha_morph_2_AY196707))))	((Selenidium_pisinnus_FJ832162	Selenidium_orientale_FJ832161)	Uncultured_alveolate_BAQA40_AF372776))	(((Ancora_WSBS2010_reassembled_contig	(Ancora_WSBS_Q5A_28d3_corr	(Ancora_WSBS2011_reassembled_contig
(((Colponema_vietnamica_KF651083	Colponema_edaphicum_strain_Chukotka_KF651068)	(Acavomonas_peruviana_KF651078	((((((Uncultured_marine_alveolate_clone_Ma131_1A38_18S_FJ032666	(Uncultured_marine_alveolate_EU304548	(Environmental_sequence_AACY020214703	Uncultured_marine_alveolate_clone_Ma131_1A45_18S_FJ032668)))	(Duboscquella_sp_AB295041	Ichthyodinium_chabelardi_FJ440623))	Syndinium_turbo_DQ146404)	((Amoebophrya_sp_HM483394	(Uncultured_eukaryote_HF0200_37F04_EU795185	Uncultured_marine_dinoflagellate_clone_Ma131_1A49_18S_FJ032678))	(((Pfiesteria_piscicida_DQ991382	Prorocentrum_micans_AY803739)	(Alexandrium_catenella_AY347308	Gonyaulax_polyedra_AF377944))	Akashiwo_sanguinea_AY831412)))	((Parvilucifera_prorocentri_FJ424512	(Parvilucifera_infectans_KF359485	Parvilucifera_rostrata_KF359483))	Perkinsus_atlanticus_AF509333))	((Stentor_coeruleus_AF357145	(Paramecium_tetraurelia_AF149979	Sterkiella_histriomuscorum_FJ545743))	((Vitrella_brassicaformis_HM245049	Colpodella_edax_AY234843)	(((Chromera_velia_strain_CMS22_DQ174731	Colpodella_tetrahymenae_AF330214)	Colpodella_pontica_AY078092)	((((Plasmodium_falciparum1_M19172	Plasmodium_berghei_M19712)	(Babesia_microti_FO082874	((Theileria_parva_L02366	Theileria_orientalis_AP011946)	Babesia_bigemina)))	((Besnoitia_besnoiti_AY833646	Toxoplasma_gondii_strain_RH_M97703)	(Eimeria_tenella_AF026388	Goussia_desseri_GU479641)))	((((Cryptosporidium_serpentis_AF151376	(Cryptosporidium_baileyi_CBAIH_1_AJ276096	Cryptosporidium_parvum_AB089290))	((((Colepismatophila_watsonae_FJ459738	((Thiriotia_pugettiae_HQ876006	((Cephaloidophora_communis_HQ891113	Heliospora_longissima_pJ1_ex_E_vittatus_HQ891115)	Ganymedes_themistos_FJ976721))	Stylocephalus_giganteus__FJ459761))	((((Caliculium_glossobalani_KC890798
(((Cylindrotheca_closterium_DQ082742	Chrysolepidomonas_dendrolepidota_AF123297)	(Hyphochytrium_catenoides_X80344	Phytophthora_megasperma_glycinea_M54938))	((Colponema_vietnamica_KF651083	Colponema_edaphicum_strain_Chukotka_KF651068)	(((((Syndinium_turbo_DQ146404	(Amoebophrya_sp_HM483394	(Uncultured_marine_dinoflagellate_clone_Ma131_1A49_18S_FJ032678	Uncultured_eukaryote_HF0200_37F04_EU795185)))	((Gonyaulax_polyedra_AF377944	(((Duboscquella_sp_AB295041	Ichthyodinium_chabelardi_FJ440623)	(Uncultured_marine_alveolate_clone_Ma131_1A38_18S_FJ032666	(Uncultured_marine_alveolate_EU304548	(Uncultured_marine_alveolate_clone_Ma131_1A45_18S_FJ032668	Environmental_sequence_AACY020214703))))	Akashiwo_sanguinea_AY831412))	(Prorocentrum_micans_AY803739	(Alexandrium_catenella_AY347308	Pfiesteria_piscicida_DQ991382))))	((Parvilucifera_prorocentri_FJ424512	(Parvilucifera_infectans_KF359485	Parvilucifera_rostrata_KF359483))	Perkinsus_atlanticus_AF509333))	((Vitrella_brassicaformis_HM245049	Colpodella_edax_AY234843)	((Colpodella_pontica_AY078092	(Colpodella_tetrahymenae_AF330214	Chromera_velia_strain_CMS22_DQ174731))	((((Plasmodium_berghei_M19712	Plasmodium_falciparum1_M19172)	(Babesia_microti_FO082874	((Theileria_parva_L02366	Theileria_orientalis_AP011946)	Babesia_bigemina)))	((Toxoplasma_gondii_strain_RH_M97703	Besnoitia_besnoiti_AY833646)	(Goussia_desseri_GU479641	Eimeria_tenella_AF026388)))	(((((Gregarina_blattarum_FJ459741	(((Gregarina_niphandrodes_AF129882	Caliculium_glossobalani_KC890798)	(Amoebogregarina_nigra_FJ459737	((Gregarina_coronata_FJ459743	Gregarina_sp_ex_Phaedon_brassicae_JF412715)	Gregarina_kingi_FJ459746)))	(Gregarina_tropica_FJ459749	Leidyana_erratica_FJ459752)))	(Colepismatophila_watsonae_FJ459738
(((Phytophthora_megasperma_glycinea_M54938	Hyphochytrium_catenoides_X80344)	(Chrysolepidomonas_dendrolepidota_AF123297	Cylindrotheca_closterium_DQ082742))	((((((Parvilucifera_prorocentri_FJ424512	(Parvilucifera_infectans_KF359485	Parvilucifera_rostrata_KF359483))	Perkinsus_atlanticus_AF509333)	(((Uncultured_marine_alveolate_clone_Ma131_1A38_18S_FJ032666	(Duboscquella_sp_AB295041	Ichthyodinium_chabelardi_FJ440623))	((Uncultured_marine_alveolate_clone_Ma131_1A45_18S_FJ032668	Environmental_sequence_AACY020214703)	Uncultured_marine_alveolate_EU304548))	(((((Alexandrium_catenella_AY347308	Gonyaulax_polyedra_AF377944)	Akashiwo_sanguinea_AY831412)	Prorocentrum_micans_AY803739)	Pfiesteria_piscicida_DQ991382)	(((Uncultured_eukaryote_HF0200_37F04_EU795185	Amoebophrya_sp_HM483394)	Uncultured_marine_dinoflagellate_clone_Ma131_1A49_18S_FJ032678)	Syndinium_turbo_DQ146404))))	((((Paramecium_tetraurelia_AF149979	Stentor_coeruleus_AF357145)	Sterkiella_histriomuscorum_FJ545743)	Colpodella_edax_AY234843)	(Vitrella_brassicaformis_HM245049	((Colpodella_pontica_AY078092	(Chromera_velia_strain_CMS22_DQ174731	Colpodella_tetrahymenae_AF330214))	((((Plasmodium_berghei_M19712	Plasmodium_falciparum1_M19172)	(Babesia_microti_FO082874	(Babesia_bigemina	(Theileria_orientalis_AP011946	Theileria_parva_L02366))))	((Eimeria_tenella_AF026388	Goussia_desseri_GU479641)	(Besnoitia_besnoiti_AY833646	Toxoplasma_gondii_strain_RH_M97703)))	((((Uncultured_alveolate_BAQA40_AF372776	Uncultured_alveolate_BOLA566_AF372780)	((Veloxidium_leptosynaptae_JN857966	(((Difficilina_tubulani_FJ832160	Difficilina_paranemertis_FJ832159)	((Lankesteria_abbotti_DQ093796	(Lankesteria_cystodytae_EU670241	Lankesteria_chelyosomae_EU670240))	((Lecudina_phyllochaetopteri_FJ832156
(((Colponema_edaphicum_strain_Chukotka_KF651068	Colponema_vietnamica_KF651083)	(Acavomonas_peruviana_KF651078	(Colpodella_tetrahymenae_AF330214	(((((Parvilucifera_prorocentri_FJ424512	(Parvilucifera_infectans_KF359485	Parvilucifera_rostrata_KF359483))	Perkinsus_atlanticus_AF509333)	(((Duboscquella_sp_AB295041	Ichthyodinium_chabelardi_FJ440623)	(Uncultured_marine_alveolate_clone_Ma131_1A38_18S_FJ032666	(Uncultured_marine_alveolate_EU304548	(Uncultured_marine_alveolate_clone_Ma131_1A45_18S_FJ032668	Environmental_sequence_AACY020214703))))	(((Amoebophrya_sp_HM483394	(Uncultured_marine_dinoflagellate_clone_Ma131_1A49_18S_FJ032678	Uncultured_eukaryote_HF0200_37F04_EU795185))	Syndinium_turbo_DQ146404)	(((Gonyaulax_polyedra_AF377944	Alexandrium_catenella_AY347308)	Akashiwo_sanguinea_AY831412)	(Pfiesteria_piscicida_DQ991382	Prorocentrum_micans_AY803739)))))	(Chromera_velia_strain_CMS22_DQ174731	((Sterkiella_histriomuscorum_FJ545743	(Paramecium_tetraurelia_AF149979	Stentor_coeruleus_AF357145))	(Vitrella_brassicaformis_HM245049	Colpodella_edax_AY234843))))	((((((Geneiorhynchus_manifestus_FJ459739	((((Psychodiella_chagasi_FJ865354	Mattesia_geminata_AY334568)	Neogregarinorida_sp_OPPPC1_AB748927)	(Ophryocystis_elektroscirrha_AF129883	(Paraschneideria_metamorphosa_FJ459755	Ascogregarina_taiwanensis_EF666482_18S_from_operon_)))	(Hoplorhynchus_acanthatholius_FJ459750	((Monocystis_agilis_AF457127	Prismatospora_evansi_FJ459756)	Syncystis_mirabilis_DQ176427))))	(Colepismatophila_watsonae_FJ459738	(((Ganymedes_themistos_FJ976721	Heliospora_longissima_pJ1_ex_E_vittatus_HQ891115)	(Thiriotia_pugettiae_HQ876006	Cephaloidophora_communis_HQ891113))	Stylocephalus_giganteus__FJ459761)))	(Cryptosporidium_serpentis_AF151376	(Cryptosporidium_parvum_AB089290	Cryptosporidium_baileyi_CBAIH_1_AJ276096)))	(((Selenidium_terebellae_AY196709
(((((((Vitrella_brassicaformis_HM245049	Colpodella_edax_AY234843)	(((((Eimeria_tenella_AF026388	Goussia_desseri_GU479641)	(Besnoitia_besnoiti_AY833646	Toxoplasma_gondii_strain_RH_M97703))	(Babesia_microti_FO082874	(((Theileria_parva_L02366	Theileria_orientalis_AP011946)	Babesia_bigemina)	(Plasmodium_berghei_M19712	Plasmodium_falciparum1_M19172))))	(((Cryptosporidium_serpentis_AF151376	(Cryptosporidium_baileyi_CBAIH_1_AJ276096	Cryptosporidium_parvum_AB089290))	((Uncultured_alveolate_BOLA566_AF372780	Uncultured_alveolate_BAQA40_AF372776)	(Selenidium_terebellae_AY196709	Selenidium_melongena_KC890799)))	((Selenidium_orientale_FJ832161	Selenidium_pisinnus_FJ832162)	((((((Ancora_WSBS_Q5A_28d3_corr	(Ancora_Roscoff_Q5_28r11_corr	Ancora_WSBS2011_reassembled_contig))	Ancora_WSBS2010_reassembled_contig)	(((Uncultured_eukaryote_DSGM_13__AB275013	Polyplicarium_curvarae__JX535340)	(Polyplicarium_lacrimae__JX535344	Polyplicarium_translucidae__JX535348))	Polyplicarium_citrusae__JX535336))	((Clone_from_Ammonia_beccarii__U07937	(Uncultured_eukaryote_clone_D5P10H10_EF100378	Uncultured_alveolate_clone_AT4_16_AF530523))	(Environmental_sequence_DSGM_8_AB275008	(NAMAKO_25_AB252765	(Lecudina_polymorpha_morph_2_AY196707	Lecudina_polymorpha_morph1_AY196706)))))	((Colepismatophila_watsonae_FJ459738	(((Heliospora_longissima_pJ1_ex_E_vittatus_HQ891115	Ganymedes_themistos_FJ976721)	(Thiriotia_pugettiae_HQ876006	Cephaloidophora_communis_HQ891113))	Stylocephalus_giganteus__FJ459761))	((Geneiorhynchus_manifestus_FJ459739	((Prismatospora_evansi_FJ459756	(Syncystis_mirabilis_DQ176427	Monocystis_agilis_AF457127))	((((Paraschneideria_metamorphosa_FJ459755	Ascogregarina_taiwanensis_EF666482_18S_from_operon_)	Ophryocystis_elektroscirrha_AF129883)
(((((Uncultured_alveolate_BOLA566_AF372780	((Heliospora_longissima_pJ1_ex_E_vittatus_HQ891115	(Ganymedes_themistos_FJ976721	(Thiriotia_pugettiae_HQ876006	Cephaloidophora_communis_HQ891113)))	((Environmental_sequence_DSGM_8_AB275008	(NAMAKO_25_AB252765	(Lecudina_polymorpha_morph_2_AY196707	Lecudina_polymorpha_morph1_AY196706)))	((Clone_from_Ammonia_beccarii__U07937	Uncultured_eukaryote_clone_D5P10H10_EF100378)	Uncultured_alveolate_clone_AT4_16_AF530523))))	(((Veloxidium_leptosynaptae_JN857966	(((Difficilina_paranemertis_FJ832159	Difficilina_tubulani_FJ832160)	((Lecudina_phyllochaetopteri_FJ832156	(TAGIRI_29_	(Lankesteria_abbotti_DQ093796	(Lankesteria_chelyosomae_EU670240	Lankesteria_cystodytae_EU670241))))	(Lecudina_longissima_FJ832157	(Lecudina_pellucida	Lecudina_tuzetae_AF457128))))	(Lithocystis_sp_DQ093795	(Pterospora_schizosoma_DQ093793	Pterospora_floridiensis_DQ093794))))	((((Ancora_WSBS_Q5A_28d3_corr	(Ancora_Roscoff_Q5_28r11_corr	Ancora_WSBS2011_reassembled_contig))	Ancora_WSBS2010_reassembled_contig)	((Polyplicarium_citrusae__JX535336	(Polyplicarium_curvarae__JX535340	(Polyplicarium_translucidae__JX535348	Polyplicarium_lacrimae__JX535344)))	Uncultured_eukaryote_DSGM_13__AB275013))	(Plasmodium_berghei_M19712	Plasmodium_falciparum1_M19172)))	(((Uncultured_alveolate_BAQA40_AF372776	(Selenidium_pisinnus_FJ832162	Selenidium_orientale_FJ832161))	(Selenidium_terebellae_AY196709	Selenidium_melongena_KC890799))	(Selenidium_pendula_LN901443	(Selenidium_boccardiellae_JN857969	(Selenidium_hollandei_LN901445	Selenidium_serpulae_DQ683562))))))	((Babesia_microti_FO082874	((Theileria_orientalis_AP011946	Theileria_parva_L02366)	Babesia_bigemina))
(((Phytophthora_megasperma_glycinea_M54938	Hyphochytrium_catenoides_X80344)	(Cylindrotheca_closterium_DQ082742	Chrysolepidomonas_dendrolepidota_AF123297))	((Colponema_edaphicum_strain_Chukotka_KF651068	Colponema_vietnamica_KF651083)	(Acavomonas_peruviana_KF651078	(((Colpodella_pontica_AY078092	Colpodella_tetrahymenae_AF330214)	((((((Gregarina_niphandrodes_AF129882	(Gregarina_coronata_FJ459743	Gregarina_sp_ex_Phaedon_brassicae_JF412715))	((Leidyana_erratica_FJ459752	Gregarina_blattarum_FJ459741)	(Gregarina_tropica_FJ459749	((Amoebogregarina_nigra_FJ459737	Gregarina_kingi_FJ459746)	Caliculium_glossobalani_KC890798))))	(Colepismatophila_watsonae_FJ459738	Stylocephalus_giganteus__FJ459761))	(((Syncystis_mirabilis_DQ176427	(Prismatospora_evansi_FJ459756	Monocystis_agilis_AF457127))	((Hoplorhynchus_acanthatholius_FJ459750	Psychodiella_chagasi_FJ865354)	((Ophryocystis_elektroscirrha_AF129883	(Paraschneideria_metamorphosa_FJ459755	Ascogregarina_taiwanensis_EF666482_18S_from_operon_))	(Mattesia_geminata_AY334568	Neogregarinorida_sp_OPPPC1_AB748927))))	Geneiorhynchus_manifestus_FJ459739))	(((Cryptosporidium_parvum_AB089290	Cryptosporidium_baileyi_CBAIH_1_AJ276096)	Cryptosporidium_serpentis_AF151376)	(((Uncultured_alveolate_BOLA566_AF372780	(Selenidium_terebellae_AY196709	Selenidium_melongena_KC890799))	(((Veloxidium_leptosynaptae_JN857966	(((Pterospora_schizosoma_DQ093793	Pterospora_floridiensis_DQ093794)	Lithocystis_sp_DQ093795)	((Lankesteria_abbotti_DQ093796	((Lecudina_pellucida	Lecudina_tuzetae_AF457128)	((Lankesteria_chelyosomae_EU670240	Lankesteria_cystodytae_EU670241)	(TAGIRI_29_	(Lecudina_longissima_FJ832157	Lecudina_phyllochaetopteri_FJ832156)))))	(Difficilina_paranemertis_FJ832159
(((Hyphochytrium_catenoides_X80344	Phytophthora_megasperma_glycinea_M54938)	(Cylindrotheca_closterium_DQ082742	Chrysolepidomonas_dendrolepidota_AF123297))	((Colponema_edaphicum_strain_Chukotka_KF651068	Colponema_vietnamica_KF651083)	(((((Parvilucifera_rostrata_KF359483	Parvilucifera_infectans_KF359485)	Parvilucifera_prorocentri_FJ424512)	Perkinsus_atlanticus_AF509333)	(((((Alexandrium_catenella_AY347308	Gonyaulax_polyedra_AF377944)	((Pfiesteria_piscicida_DQ991382	Akashiwo_sanguinea_AY831412)	Prorocentrum_micans_AY803739))	(Syndinium_turbo_DQ146404	(Amoebophrya_sp_HM483394	(Uncultured_eukaryote_HF0200_37F04_EU795185	Uncultured_marine_dinoflagellate_clone_Ma131_1A49_18S_FJ032678))))	(((Uncultured_marine_alveolate_EU304548	(Uncultured_marine_alveolate_clone_Ma131_1A45_18S_FJ032668	Environmental_sequence_AACY020214703))	Uncultured_marine_alveolate_clone_Ma131_1A38_18S_FJ032666)	(Duboscquella_sp_AB295041	Ichthyodinium_chabelardi_FJ440623)))	((((((Plasmodium_falciparum1_M19172	Plasmodium_berghei_M19712)	((Babesia_microti_FO082874	(Babesia_bigemina	(Theileria_parva_L02366	Theileria_orientalis_AP011946)))	((Goussia_desseri_GU479641	Eimeria_tenella_AF026388)	(Toxoplasma_gondii_strain_RH_M97703	Besnoitia_besnoiti_AY833646))))	(((((Selenidium_terebellae_AY196709	Selenidium_melongena_KC890799)	Uncultured_alveolate_BOLA566_AF372780)	(((((Lecudina_polymorpha_morph_2_AY196707	Lecudina_polymorpha_morph1_AY196706)	NAMAKO_25_AB252765)	Environmental_sequence_DSGM_8_AB275008)	((Thiriotia_pugettiae_HQ876006	(Ganymedes_themistos_FJ976721	(Cephaloidophora_communis_HQ891113	Heliospora_longissima_pJ1_ex_E_vittatus_HQ891115)))	(Clone_from_Ammonia_beccarii__U07937	(Uncultured_eukaryote_clone_D5P10H10_EF100378	Uncultured_alveolate_clone_AT4_16_AF530523))))	((Selenidium_orientale_FJ832161
(((Colponema_vietnamica_KF651083	Colponema_edaphicum_strain_Chukotka_KF651068)	(((Stentor_coeruleus_AF357145	(Perkinsus_atlanticus_AF509333	(Parvilucifera_prorocentri_FJ424512	(Parvilucifera_infectans_KF359485	Parvilucifera_rostrata_KF359483))))	((((Prorocentrum_micans_AY803739	(Akashiwo_sanguinea_AY831412	Gonyaulax_polyedra_AF377944))	(Pfiesteria_piscicida_DQ991382	Alexandrium_catenella_AY347308))	((Syndinium_turbo_DQ146404	(Amoebophrya_sp_HM483394	(Uncultured_eukaryote_HF0200_37F04_EU795185	Uncultured_marine_dinoflagellate_clone_Ma131_1A49_18S_FJ032678)))	(Ichthyodinium_chabelardi_FJ440623	((Duboscquella_sp_AB295041	(Uncultured_marine_alveolate_EU304548	(Uncultured_marine_alveolate_clone_Ma131_1A45_18S_FJ032668	Environmental_sequence_AACY020214703)))	Uncultured_marine_alveolate_clone_Ma131_1A38_18S_FJ032666))))	((((Cryptosporidium_baileyi_CBAIH_1_AJ276096	Cryptosporidium_parvum_AB089290)	Cryptosporidium_serpentis_AF151376)	(((((Ancora_WSBS2010_reassembled_contig	(Ancora_WSBS_Q5A_28d3_corr	(Ancora_Roscoff_Q5_28r11_corr	Ancora_WSBS2011_reassembled_contig)))	(Uncultured_eukaryote_DSGM_13__AB275013	(Polyplicarium_citrusae__JX535336	((Polyplicarium_translucidae__JX535348	Polyplicarium_lacrimae__JX535344)	Polyplicarium_curvarae__JX535340))))	((((Lecudina_polymorpha_morph1_AY196706	Lecudina_polymorpha_morph_2_AY196707)	NAMAKO_25_AB252765)	Environmental_sequence_DSGM_8_AB275008)	((Uncultured_eukaryote_clone_D5P10H10_EF100378	Uncultured_alveolate_clone_AT4_16_AF530523)	Clone_from_Ammonia_beccarii__U07937)))	((Stylocephalus_giganteus__FJ459761	Colepismatophila_watsonae_FJ459738)	((((Psychodiella_chagasi_FJ865354	((Prismatospora_evansi_FJ459756	(Monocystis_agilis_AF457127	Syncystis_mirabilis_DQ176427))	Hoplorhynchus_acanthatholius_FJ459750))	(Mattesia_geminata_AY334568	Neogregarinorida_sp_OPPPC1_AB748927))
(((Chrysolepidomonas_dendrolepidota_AF123297	Cylindrotheca_closterium_DQ082742)	(Hyphochytrium_catenoides_X80344	Phytophthora_megasperma_glycinea_M54938))	((Colponema_vietnamica_KF651083	Colponema_edaphicum_strain_Chukotka_KF651068)	((((Selenidium_boccardiellae_JN857969	((Selenidium_hollandei_LN901445	Selenidium_serpulae_DQ683562)	Selenidium_pendula_LN901443))	(Stentor_coeruleus_AF357145	(Sterkiella_histriomuscorum_FJ545743	Paramecium_tetraurelia_AF149979)))	(((Colpodella_tetrahymenae_AF330214	Colpodella_pontica_AY078092)	(((Cryptosporidium_serpentis_AF151376	(Cryptosporidium_parvum_AB089290	Cryptosporidium_baileyi_CBAIH_1_AJ276096))	(((((Clone_from_Ammonia_beccarii__U07937	(Uncultured_alveolate_clone_AT4_16_AF530523	Uncultured_eukaryote_clone_D5P10H10_EF100378))	(Environmental_sequence_DSGM_8_AB275008	(NAMAKO_25_AB252765	(Lecudina_polymorpha_morph1_AY196706	Lecudina_polymorpha_morph_2_AY196707))))	((Ancora_WSBS2010_reassembled_contig	(Ancora_WSBS_Q5A_28d3_corr	(Ancora_Roscoff_Q5_28r11_corr	Ancora_WSBS2011_reassembled_contig)))	((Polyplicarium_citrusae__JX535336	(Polyplicarium_curvarae__JX535340	(Polyplicarium_lacrimae__JX535344	Polyplicarium_translucidae__JX535348)))	Uncultured_eukaryote_DSGM_13__AB275013)))	(((Colepismatophila_watsonae_FJ459738	((Ganymedes_themistos_FJ976721	((Thiriotia_pugettiae_HQ876006	Cephaloidophora_communis_HQ891113)	Heliospora_longissima_pJ1_ex_E_vittatus_HQ891115))	Stylocephalus_giganteus__FJ459761))	(((Hoplorhynchus_acanthatholius_FJ459750	(((Gregarina_niphandrodes_AF129882	(Gregarina_coronata_FJ459743	Gregarina_sp_ex_Phaedon_brassicae_JF412715))	(Caliculium_glossobalani_KC890798	((Gregarina_tropica_FJ459749	(Gregarina_blattarum_FJ459741	Leidyana_erratica_FJ459752))	(Amoebogregarina_nigra_FJ459737	Gregarina_kingi_FJ459746))))
(((Phytophthora_megasperma_glycinea_M54938	Hyphochytrium_catenoides_X80344)	(Chrysolepidomonas_dendrolepidota_AF123297	Cylindrotheca_closterium_DQ082742))	((Sterkiella_histriomuscorum_FJ545743	(Paramecium_tetraurelia_AF149979	Stentor_coeruleus_AF357145))	((Colponema_vietnamica_KF651083	Colponema_edaphicum_strain_Chukotka_KF651068)	(Acavomonas_peruviana_KF651078	((((Parvilucifera_prorocentri_FJ424512	(Parvilucifera_rostrata_KF359483	Parvilucifera_infectans_KF359485))	Perkinsus_atlanticus_AF509333)	((Ichthyodinium_chabelardi_FJ440623	(Duboscquella_sp_AB295041	(Uncultured_marine_alveolate_clone_Ma131_1A38_18S_FJ032666	((Environmental_sequence_AACY020214703	Uncultured_marine_alveolate_clone_Ma131_1A45_18S_FJ032668)	Uncultured_marine_alveolate_EU304548))))	(((Amoebophrya_sp_HM483394	(Uncultured_marine_dinoflagellate_clone_Ma131_1A49_18S_FJ032678	Uncultured_eukaryote_HF0200_37F04_EU795185))	Syndinium_turbo_DQ146404)	((Akashiwo_sanguinea_AY831412	Prorocentrum_micans_AY803739)	(Pfiesteria_piscicida_DQ991382	(Alexandrium_catenella_AY347308	Gonyaulax_polyedra_AF377944))))))	((((Colpodella_pontica_AY078092	Colpodella_tetrahymenae_AF330214)	((Selenidium_serpulae_DQ683562	(Selenidium_hollandei_LN901445	(Selenidium_pendula_LN901443	Selenidium_boccardiellae_JN857969)))	Chromera_velia_strain_CMS22_DQ174731))	(Vitrella_brassicaformis_HM245049	Colpodella_edax_AY234843))	((((Toxoplasma_gondii_strain_RH_M97703	Besnoitia_besnoiti_AY833646)	(Goussia_desseri_GU479641	Eimeria_tenella_AF026388))	((Plasmodium_berghei_M19712	Plasmodium_falciparum1_M19172)	(((Theileria_orientalis_AP011946	Theileria_parva_L02366)	Babesia_bigemina)	Babesia_microti_FO082874)))	(((Uncultured_alveolate_BOLA566_AF372780	(Selenidium_terebellae_AY196709
(((Cylindrotheca_closterium_DQ082742	Chrysolepidomonas_dendrolepidota_AF123297)	(Phytophthora_megasperma_glycinea_M54938	Hyphochytrium_catenoides_X80344))	((Colponema_edaphicum_strain_Chukotka_KF651068	Colponema_vietnamica_KF651083)	((Colpodella_edax_AY234843	((((((Plasmodium_berghei_M19712	Plasmodium_falciparum1_M19172)	(Babesia_microti_FO082874	(Babesia_bigemina	(Theileria_parva_L02366	Theileria_orientalis_AP011946))))	((Goussia_desseri_GU479641	Eimeria_tenella_AF026388)	(Besnoitia_besnoiti_AY833646	Toxoplasma_gondii_strain_RH_M97703)))	((((Cryptosporidium_parvum_AB089290	Cryptosporidium_baileyi_CBAIH_1_AJ276096)	Cryptosporidium_serpentis_AF151376)	((Stylocephalus_giganteus__FJ459761	Colepismatophila_watsonae_FJ459738)	((Veloxidium_leptosynaptae_JN857966	(((Pterospora_floridiensis_DQ093794	Pterospora_schizosoma_DQ093793)	Lithocystis_sp_DQ093795)	((((TAGIRI_29_	(Lecudina_longissima_FJ832157	(Lecudina_pellucida	Lecudina_tuzetae_AF457128)))	Lecudina_phyllochaetopteri_FJ832156)	(Lankesteria_abbotti_DQ093796	(Lankesteria_chelyosomae_EU670240	Lankesteria_cystodytae_EU670241)))	(Difficilina_paranemertis_FJ832159	Difficilina_tubulani_FJ832160))))	(Geneiorhynchus_manifestus_FJ459739	((((Mattesia_geminata_AY334568	(Neogregarinorida_sp_OPPPC1_AB748927	Psychodiella_chagasi_FJ865354))	(Ophryocystis_elektroscirrha_AF129883	(Ascogregarina_taiwanensis_EF666482_18S_from_operon_	Paraschneideria_metamorphosa_FJ459755)))	Hoplorhynchus_acanthatholius_FJ459750)	((Monocystis_agilis_AF457127	Prismatospora_evansi_FJ459756)	Syncystis_mirabilis_DQ176427))))))	(((Selenidium_terebellae_AY196709	Selenidium_melongena_KC890799)	Uncultured_alveolate_BOLA566_AF372780)
(((Cylindrotheca_closterium_DQ082742	Chrysolepidomonas_dendrolepidota_AF123297)	(Phytophthora_megasperma_glycinea_M54938	Hyphochytrium_catenoides_X80344))	((Colponema_vietnamica_KF651083	Colponema_edaphicum_strain_Chukotka_KF651068)	((((Colpodella_pontica_AY078092	Colpodella_tetrahymenae_AF330214)	((Chromera_velia_strain_CMS22_DQ174731	(Colpodella_edax_AY234843	(Vitrella_brassicaformis_HM245049	(((((Amoebophrya_sp_HM483394	(Uncultured_eukaryote_HF0200_37F04_EU795185	Uncultured_marine_dinoflagellate_clone_Ma131_1A49_18S_FJ032678))	Syndinium_turbo_DQ146404)	((Prorocentrum_micans_AY803739	(Akashiwo_sanguinea_AY831412	Pfiesteria_piscicida_DQ991382))	(Gonyaulax_polyedra_AF377944	Alexandrium_catenella_AY347308)))	((Duboscquella_sp_AB295041	Ichthyodinium_chabelardi_FJ440623)	((Uncultured_marine_alveolate_EU304548	(Environmental_sequence_AACY020214703	Uncultured_marine_alveolate_clone_Ma131_1A45_18S_FJ032668))	Uncultured_marine_alveolate_clone_Ma131_1A38_18S_FJ032666)))	((Parvilucifera_prorocentri_FJ424512	(Parvilucifera_rostrata_KF359483	Parvilucifera_infectans_KF359485))	Perkinsus_atlanticus_AF509333)))))	((((Plasmodium_falciparum1_M19172	Plasmodium_berghei_M19712)	((Goussia_desseri_GU479641	Eimeria_tenella_AF026388)	(Toxoplasma_gondii_strain_RH_M97703	Besnoitia_besnoiti_AY833646)))	(((Theileria_orientalis_AP011946	Theileria_parva_L02366)	Babesia_bigemina)	Babesia_microti_FO082874))	(((((Caliculium_glossobalani_KC890798	((Gregarina_tropica_FJ459749	(Gregarina_blattarum_FJ459741	Leidyana_erratica_FJ459752))	(Gregarina_kingi_FJ459746	Amoebogregarina_nigra_FJ459737)))	((Gregarina_coronata_FJ459743	Gregarina_sp_ex_Phaedon_brassicae_JF412715)	Gregarina_niphandrodes_AF129882))	((Stylocephalus_giganteus__FJ459761
(((Colponema_vietnamica_KF651083	Colponema_edaphicum_strain_Chukotka_KF651068)	(Acavomonas_peruviana_KF651078	(((Vitrella_brassicaformis_HM245049	Colpodella_edax_AY234843)	((((Selenidium_orientale_FJ832161	Selenidium_pisinnus_FJ832162)	(((Besnoitia_besnoiti_AY833646	Toxoplasma_gondii_strain_RH_M97703)	(Eimeria_tenella_AF026388	Goussia_desseri_GU479641))	((Plasmodium_falciparum1_M19172	Plasmodium_berghei_M19712)	((Theileria_parva_L02366	Theileria_orientalis_AP011946)	(Babesia_bigemina	Babesia_microti_FO082874)))))	(((((((NAMAKO_25_AB252765	(Lecudina_polymorpha_morph1_AY196706	Lecudina_polymorpha_morph_2_AY196707))	Environmental_sequence_DSGM_8_AB275008)	(Uncultured_alveolate_clone_AT4_16_AF530523	(Clone_from_Ammonia_beccarii__U07937	Uncultured_eukaryote_clone_D5P10H10_EF100378)))	((Ancora_WSBS2010_reassembled_contig	(Ancora_WSBS_Q5A_28d3_corr	(Ancora_WSBS2011_reassembled_contig	Ancora_Roscoff_Q5_28r11_corr)))	(Uncultured_eukaryote_DSGM_13__AB275013	(Polyplicarium_citrusae__JX535336	((Polyplicarium_lacrimae__JX535344	Polyplicarium_translucidae__JX535348)	Polyplicarium_curvarae__JX535340)))))	((Veloxidium_leptosynaptae_JN857966	((Lithocystis_sp_DQ093795	(Pterospora_schizosoma_DQ093793	Pterospora_floridiensis_DQ093794))	((Difficilina_tubulani_FJ832160	Difficilina_paranemertis_FJ832159)	(((Lecudina_tuzetae_AF457128	Lecudina_pellucida)	Lecudina_longissima_FJ832157)	((TAGIRI_29_	Lecudina_phyllochaetopteri_FJ832156)	(Lankesteria_abbotti_DQ093796	(Lankesteria_chelyosomae_EU670240	Lankesteria_cystodytae_EU670241)))))))	(((((Ophryocystis_elektroscirrha_AF129883	(Ascogregarina_taiwanensis_EF666482_18S_from_operon_	Paraschneideria_metamorphosa_FJ459755))
(((Phytophthora_megasperma_glycinea_M54938	Hyphochytrium_catenoides_X80344)	(Cylindrotheca_closterium_DQ082742	Chrysolepidomonas_dendrolepidota_AF123297))	((((Colponema_vietnamica_KF651083	Colponema_edaphicum_strain_Chukotka_KF651068)	(((((Colpodella_tetrahymenae_AF330214	Colpodella_pontica_AY078092)	(Chromera_velia_strain_CMS22_DQ174731	((Selenidium_boccardiellae_JN857969	Selenidium_pendula_LN901443)	(Selenidium_serpulae_DQ683562	Selenidium_hollandei_LN901445))))	((((Cryptosporidium_serpentis_AF151376	(Cryptosporidium_baileyi_CBAIH_1_AJ276096	Cryptosporidium_parvum_AB089290))	((((Environmental_sequence_DSGM_8_AB275008	(NAMAKO_25_AB252765	(Lecudina_polymorpha_morph1_AY196706	Lecudina_polymorpha_morph_2_AY196707)))	((Uncultured_eukaryote_clone_D5P10H10_EF100378	Uncultured_alveolate_clone_AT4_16_AF530523)	Clone_from_Ammonia_beccarii__U07937))	(((((Gregarina_coronata_FJ459743	Gregarina_sp_ex_Phaedon_brassicae_JF412715)	Gregarina_niphandrodes_AF129882)	((Gregarina_kingi_FJ459746	Amoebogregarina_nigra_FJ459737)	(((Gregarina_blattarum_FJ459741	Leidyana_erratica_FJ459752)	Gregarina_tropica_FJ459749)	Caliculium_glossobalani_KC890798)))	(Stylocephalus_giganteus__FJ459761	Colepismatophila_watsonae_FJ459738))	(Geneiorhynchus_manifestus_FJ459739	(((Hoplorhynchus_acanthatholius_FJ459750	Psychodiella_chagasi_FJ865354)	((Ophryocystis_elektroscirrha_AF129883	(Paraschneideria_metamorphosa_FJ459755	Ascogregarina_taiwanensis_EF666482_18S_from_operon_))	(Mattesia_geminata_AY334568	Neogregarinorida_sp_OPPPC1_AB748927)))	((Veloxidium_leptosynaptae_JN857966	((Lithocystis_sp_DQ093795	(Pterospora_schizosoma_DQ093793	Pterospora_floridiensis_DQ093794))	((Difficilina_paranemertis_FJ832159	Difficilina_tubulani_FJ832160)	((Lankesteria_chelyosomae_EU670240	Lankesteria_cystodytae_EU670241)
(((Colponema_edaphicum_strain_Chukotka_KF651068	Colponema_vietnamica_KF651083)	(((Perkinsus_atlanticus_AF509333	((Parvilucifera_infectans_KF359485	Parvilucifera_rostrata_KF359483)	Parvilucifera_prorocentri_FJ424512))	(((((Duboscquella_sp_AB295041	Ichthyodinium_chabelardi_FJ440623)	(Uncultured_marine_alveolate_clone_Ma131_1A38_18S_FJ032666	((Environmental_sequence_AACY020214703	Uncultured_marine_alveolate_clone_Ma131_1A45_18S_FJ032668)	Uncultured_marine_alveolate_EU304548)))	((Amoebophrya_sp_HM483394	(Uncultured_eukaryote_HF0200_37F04_EU795185	Uncultured_marine_dinoflagellate_clone_Ma131_1A49_18S_FJ032678))	Syndinium_turbo_DQ146404))	((Prorocentrum_micans_AY803739	Pfiesteria_piscicida_DQ991382)	(Akashiwo_sanguinea_AY831412	(Alexandrium_catenella_AY347308	Gonyaulax_polyedra_AF377944))))	((((Colpodella_pontica_AY078092	Colpodella_tetrahymenae_AF330214)	Chromera_velia_strain_CMS22_DQ174731)	(Colpodella_edax_AY234843	Vitrella_brassicaformis_HM245049))	(((((Goussia_desseri_GU479641	Eimeria_tenella_AF026388)	(Toxoplasma_gondii_strain_RH_M97703	Besnoitia_besnoiti_AY833646))	((Plasmodium_falciparum1_M19172	Plasmodium_berghei_M19712)	(Babesia_microti_FO082874	((Theileria_parva_L02366	Theileria_orientalis_AP011946)	Babesia_bigemina))))	((Uncultured_alveolate_BOLA566_AF372780	(((Geneiorhynchus_manifestus_FJ459739	((Ophryocystis_elektroscirrha_AF129883	(Paraschneideria_metamorphosa_FJ459755	Ascogregarina_taiwanensis_EF666482_18S_from_operon_))	((Hoplorhynchus_acanthatholius_FJ459750	(Syncystis_mirabilis_DQ176427	(Monocystis_agilis_AF457127	Prismatospora_evansi_FJ459756)))	(Psychodiella_chagasi_FJ865354	(Neogregarinorida_sp_OPPPC1_AB748927	Mattesia_geminata_AY334568)))))	(Colepismatophila_watsonae_FJ459738	Stylocephalus_giganteus__FJ459761))
(((Acavomonas_peruviana_KF651078	((Colponema_vietnamica_KF651083	Colponema_edaphicum_strain_Chukotka_KF651068)	(((((Alexandrium_catenella_AY347308	Gonyaulax_polyedra_AF377944)	((((Uncultured_marine_alveolate_EU304548	(Uncultured_marine_alveolate_clone_Ma131_1A45_18S_FJ032668	Environmental_sequence_AACY020214703))	(Uncultured_marine_alveolate_clone_Ma131_1A38_18S_FJ032666	(Duboscquella_sp_AB295041	Ichthyodinium_chabelardi_FJ440623)))	(Prorocentrum_micans_AY803739	Pfiesteria_piscicida_DQ991382))	Akashiwo_sanguinea_AY831412))	(Syndinium_turbo_DQ146404	(Amoebophrya_sp_HM483394	(Uncultured_eukaryote_HF0200_37F04_EU795185	Uncultured_marine_dinoflagellate_clone_Ma131_1A49_18S_FJ032678))))	(((Parvilucifera_rostrata_KF359483	Parvilucifera_infectans_KF359485)	Parvilucifera_prorocentri_FJ424512)	Perkinsus_atlanticus_AF509333))	(((Chromera_velia_strain_CMS22_DQ174731	(Colpodella_tetrahymenae_AF330214	Colpodella_pontica_AY078092))	(((Plasmodium_falciparum1_M19172	Plasmodium_berghei_M19712)	(((Eimeria_tenella_AF026388	Goussia_desseri_GU479641)	(Besnoitia_besnoiti_AY833646	Toxoplasma_gondii_strain_RH_M97703))	((Babesia_bigemina	(Theileria_parva_L02366	Theileria_orientalis_AP011946))	Babesia_microti_FO082874)))	(((Cryptosporidium_serpentis_AF151376	(Cryptosporidium_parvum_AB089290	Cryptosporidium_baileyi_CBAIH_1_AJ276096))	((((Hoplorhynchus_acanthatholius_FJ459750	(Syncystis_mirabilis_DQ176427	(Prismatospora_evansi_FJ459756	Monocystis_agilis_AF457127)))	((Mattesia_geminata_AY334568	(Neogregarinorida_sp_OPPPC1_AB748927	Psychodiella_chagasi_FJ865354))	(Ophryocystis_elektroscirrha_AF129883	(Ascogregarina_taiwanensis_EF666482_18S_from_operon_	Paraschneideria_metamorphosa_FJ459755))))	Geneiorhynchus_manifestus_FJ459739)	(Colepismatophila_watsonae_FJ459738
(((((Sterkiella_histriomuscorum_FJ545743	(Stentor_coeruleus_AF357145	Paramecium_tetraurelia_AF149979))	((((((((((Selenidium_serpulae_DQ683562	(Selenidium_pendula_LN901443	Selenidium_boccardiellae_JN857969))	Selenidium_hollandei_LN901445)	(((NAMAKO_25_AB252765	(Lecudina_polymorpha_morph1_AY196706	Lecudina_polymorpha_morph_2_AY196707))	Environmental_sequence_DSGM_8_AB275008)	(Clone_from_Ammonia_beccarii__U07937	(Uncultured_eukaryote_clone_D5P10H10_EF100378	Uncultured_alveolate_clone_AT4_16_AF530523))))	(((((Veloxidium_leptosynaptae_JN857966	((Lithocystis_sp_DQ093795	(Pterospora_schizosoma_DQ093793	Pterospora_floridiensis_DQ093794))	((Difficilina_paranemertis_FJ832159	Difficilina_tubulani_FJ832160)	((Lecudina_longissima_FJ832157	(Lecudina_pellucida	Lecudina_tuzetae_AF457128))	((Lankesteria_abbotti_DQ093796	(Lankesteria_cystodytae_EU670241	Lankesteria_chelyosomae_EU670240))	(TAGIRI_29_	Lecudina_phyllochaetopteri_FJ832156))))))	(((Gregarina_sp_ex_Phaedon_brassicae_JF412715	Gregarina_coronata_FJ459743)	Gregarina_niphandrodes_AF129882)	(Gregarina_kingi_FJ459746	((Gregarina_tropica_FJ459749	(Amoebogregarina_nigra_FJ459737	Caliculium_glossobalani_KC890798))	(Leidyana_erratica_FJ459752	Gregarina_blattarum_FJ459741)))))	(Selenidium_pisinnus_FJ832162	Selenidium_orientale_FJ832161))	(Uncultured_alveolate_BAQA40_AF372776	((Uncultured_eukaryote_DSGM_13__AB275013	((Polyplicarium_lacrimae__JX535344	Polyplicarium_translucidae__JX535348)	(Polyplicarium_citrusae__JX535336	Polyplicarium_curvarae__JX535340)))	(Ancora_WSBS2010_reassembled_contig	(Ancora_WSBS_Q5A_28d3_corr	(Ancora_WSBS2011_reassembled_contig	Ancora_Roscoff_Q5_28r11_corr))))))	(Ganymedes_themistos_FJ976721
(((Phytophthora_megasperma_glycinea_M54938	Hyphochytrium_catenoides_X80344)	(Cylindrotheca_closterium_DQ082742	Chrysolepidomonas_dendrolepidota_AF123297))	((Acavomonas_peruviana_KF651078	((((((Colpodella_pontica_AY078092	Colpodella_tetrahymenae_AF330214)	(((Babesia_microti_FO082874	(Babesia_bigemina	(Theileria_orientalis_AP011946	Theileria_parva_L02366)))	((Toxoplasma_gondii_strain_RH_M97703	Besnoitia_besnoiti_AY833646)	(((Heliospora_longissima_pJ1_ex_E_vittatus_HQ891115	Cephaloidophora_communis_HQ891113)	(Thiriotia_pugettiae_HQ876006	Ganymedes_themistos_FJ976721))	(Eimeria_tenella_AF026388	Goussia_desseri_GU479641))))	((((Stylocephalus_giganteus__FJ459761	Colepismatophila_watsonae_FJ459738)	((((Mattesia_geminata_AY334568	Neogregarinorida_sp_OPPPC1_AB748927)	(((Ascogregarina_taiwanensis_EF666482_18S_from_operon_	Paraschneideria_metamorphosa_FJ459755)	Ophryocystis_elektroscirrha_AF129883)	(Hoplorhynchus_acanthatholius_FJ459750	Psychodiella_chagasi_FJ865354)))	((Prismatospora_evansi_FJ459756	Monocystis_agilis_AF457127)	Syncystis_mirabilis_DQ176427))	Geneiorhynchus_manifestus_FJ459739))	((Cryptosporidium_baileyi_CBAIH_1_AJ276096	Cryptosporidium_parvum_AB089290)	Cryptosporidium_serpentis_AF151376))	((((((Plasmodium_falciparum1_M19172	Plasmodium_berghei_M19712)	(Veloxidium_leptosynaptae_JN857966	(((Pterospora_floridiensis_DQ093794	Pterospora_schizosoma_DQ093793)	Lithocystis_sp_DQ093795)	((Difficilina_paranemertis_FJ832159	Difficilina_tubulani_FJ832160)	((Lankesteria_abbotti_DQ093796	(((Lankesteria_cystodytae_EU670241	Lankesteria_chelyosomae_EU670240)	(Lecudina_phyllochaetopteri_FJ832156	TAGIRI_29_))	(Lecudina_pellucida	Lecudina_tuzetae_AF457128)))
((Stentor_coeruleus_AF357145	(Paramecium_tetraurelia_AF149979	Sterkiella_histriomuscorum_FJ545743))	(((Acavomonas_peruviana_KF651078	((Perkinsus_atlanticus_AF509333	((Parvilucifera_rostrata_KF359483	Parvilucifera_infectans_KF359485)	Parvilucifera_prorocentri_FJ424512))	(((Colpodella_edax_AY234843	Vitrella_brassicaformis_HM245049)	(((Colpodella_pontica_AY078092	Colpodella_tetrahymenae_AF330214)	(Chromera_velia_strain_CMS22_DQ174731	(Selenidium_boccardiellae_JN857969	(Selenidium_pendula_LN901443	(Selenidium_hollandei_LN901445	Selenidium_serpulae_DQ683562)))))	(((Cryptosporidium_serpentis_AF151376	(Cryptosporidium_baileyi_CBAIH_1_AJ276096	Cryptosporidium_parvum_AB089290))	(((((Clone_from_Ammonia_beccarii__U07937	(Uncultured_eukaryote_clone_D5P10H10_EF100378	Uncultured_alveolate_clone_AT4_16_AF530523))	(((Lecudina_polymorpha_morph1_AY196706	Lecudina_polymorpha_morph_2_AY196707)	NAMAKO_25_AB252765)	Environmental_sequence_DSGM_8_AB275008))	(((Ancora_WSBS_Q5A_28d3_corr	(Ancora_Roscoff_Q5_28r11_corr	Ancora_WSBS2011_reassembled_contig))	Ancora_WSBS2010_reassembled_contig)	(Uncultured_eukaryote_DSGM_13__AB275013	((Polyplicarium_curvarae__JX535340	Polyplicarium_citrusae__JX535336)	(Polyplicarium_lacrimae__JX535344	Polyplicarium_translucidae__JX535348)))))	(((Stylocephalus_giganteus__FJ459761	Colepismatophila_watsonae_FJ459738)	(((Gregarina_niphandrodes_AF129882	(Caliculium_glossobalani_KC890798	((Amoebogregarina_nigra_FJ459737	((Gregarina_sp_ex_Phaedon_brassicae_JF412715	Gregarina_coronata_FJ459743)	Gregarina_kingi_FJ459746))	(Gregarina_tropica_FJ459749	(Leidyana_erratica_FJ459752	Gregarina_blattarum_FJ459741)))))	(Thiriotia_pugettiae_HQ876006	(Ganymedes_themistos_FJ976721	(Cephaloidophora_communis_HQ891113
(((Colponema_edaphicum_strain_Chukotka_KF651068	Colponema_vietnamica_KF651083)	(Acavomonas_peruviana_KF651078	(((Parvilucifera_prorocentri_FJ424512	(Parvilucifera_rostrata_KF359483	Parvilucifera_infectans_KF359485))	Perkinsus_atlanticus_AF509333)	(((((Alexandrium_catenella_AY347308	Gonyaulax_polyedra_AF377944)	Akashiwo_sanguinea_AY831412)	(Pfiesteria_piscicida_DQ991382	(Prorocentrum_micans_AY803739	(Uncultured_marine_alveolate_clone_Ma131_1A38_18S_FJ032666	((Ichthyodinium_chabelardi_FJ440623	Duboscquella_sp_AB295041)	(Uncultured_marine_alveolate_EU304548	(Uncultured_marine_alveolate_clone_Ma131_1A45_18S_FJ032668	Environmental_sequence_AACY020214703)))))))	((Amoebophrya_sp_HM483394	(Uncultured_eukaryote_HF0200_37F04_EU795185	Uncultured_marine_dinoflagellate_clone_Ma131_1A49_18S_FJ032678))	Syndinium_turbo_DQ146404))	((Vitrella_brassicaformis_HM245049	(Chromera_velia_strain_CMS22_DQ174731	Colpodella_edax_AY234843))	((Colpodella_pontica_AY078092	Colpodella_tetrahymenae_AF330214)	((((Geneiorhynchus_manifestus_FJ459739	(((Neogregarinorida_sp_OPPPC1_AB748927	Mattesia_geminata_AY334568)	(Hoplorhynchus_acanthatholius_FJ459750	(Psychodiella_chagasi_FJ865354	(Ophryocystis_elektroscirrha_AF129883	(Paraschneideria_metamorphosa_FJ459755	Ascogregarina_taiwanensis_EF666482_18S_from_operon_)))))	(Syncystis_mirabilis_DQ176427	(Prismatospora_evansi_FJ459756	Monocystis_agilis_AF457127))))	(Colepismatophila_watsonae_FJ459738	Stylocephalus_giganteus__FJ459761))	(((Plasmodium_berghei_M19712	Plasmodium_falciparum1_M19172)	(Babesia_microti_FO082874	(Babesia_bigemina	(Theileria_parva_L02366	Theileria_orientalis_AP011946))))	(((Cryptosporidium_parvum_AB089290	Cryptosporidium_baileyi_CBAIH_1_AJ276096)	Cryptosporidium_serpentis_AF151376)	(Stentor_coeruleus_AF357145
(((Phytophthora_megasperma_glycinea_M54938	Hyphochytrium_catenoides_X80344)	(Chrysolepidomonas_dendrolepidota_AF123297	Cylindrotheca_closterium_DQ082742))	((Acavomonas_peruviana_KF651078	(((Chromera_velia_strain_CMS22_DQ174731	(Colpodella_tetrahymenae_AF330214	Colpodella_pontica_AY078092))	(((Stentor_coeruleus_AF357145	(Sterkiella_histriomuscorum_FJ545743	Paramecium_tetraurelia_AF149979))	(Vitrella_brassicaformis_HM245049	Colpodella_edax_AY234843))	(((((Toxoplasma_gondii_strain_RH_M97703	Besnoitia_besnoiti_AY833646)	(Eimeria_tenella_AF026388	Goussia_desseri_GU479641))	((Plasmodium_berghei_M19712	Plasmodium_falciparum1_M19172)	(Babesia_microti_FO082874	((Theileria_parva_L02366	Theileria_orientalis_AP011946)	Babesia_bigemina))))	(((Selenidium_melongena_KC890799	Selenidium_terebellae_AY196709)	(Uncultured_alveolate_BOLA566_AF372780	((Selenidium_pisinnus_FJ832162	Selenidium_orientale_FJ832161)	Uncultured_alveolate_BAQA40_AF372776)))	(((Geneiorhynchus_manifestus_FJ459739	(((Prismatospora_evansi_FJ459756	Monocystis_agilis_AF457127)	Syncystis_mirabilis_DQ176427)	((Hoplorhynchus_acanthatholius_FJ459750	Psychodiella_chagasi_FJ865354)	(((Paraschneideria_metamorphosa_FJ459755	Ascogregarina_taiwanensis_EF666482_18S_from_operon_)	Ophryocystis_elektroscirrha_AF129883)	(Mattesia_geminata_AY334568	Neogregarinorida_sp_OPPPC1_AB748927)))))	(Colepismatophila_watsonae_FJ459738	Stylocephalus_giganteus__FJ459761))	(((Selenidium_boccardiellae_JN857969	(Selenidium_pendula_LN901443	(Selenidium_serpulae_DQ683562	Selenidium_hollandei_LN901445)))	(Veloxidium_leptosynaptae_JN857966	(((Difficilina_tubulani_FJ832160	Difficilina_paranemertis_FJ832159)	(((Lecudina_tuzetae_AF457128
(((Phytophthora_megasperma_glycinea_M54938	Hyphochytrium_catenoides_X80344)	(Chrysolepidomonas_dendrolepidota_AF123297	Cylindrotheca_closterium_DQ082742))	(((((Perkinsus_atlanticus_AF509333	(Parvilucifera_prorocentri_FJ424512	(Parvilucifera_rostrata_KF359483	Parvilucifera_infectans_KF359485)))	(((Amoebophrya_sp_HM483394	(Uncultured_eukaryote_HF0200_37F04_EU795185	Uncultured_marine_dinoflagellate_clone_Ma131_1A49_18S_FJ032678))	Syndinium_turbo_DQ146404)	((((Duboscquella_sp_AB295041	Ichthyodinium_chabelardi_FJ440623)	((Uncultured_marine_alveolate_EU304548	(Environmental_sequence_AACY020214703	Uncultured_marine_alveolate_clone_Ma131_1A45_18S_FJ032668))	Uncultured_marine_alveolate_clone_Ma131_1A38_18S_FJ032666))	(Gonyaulax_polyedra_AF377944	Alexandrium_catenella_AY347308))	((Pfiesteria_piscicida_DQ991382	Akashiwo_sanguinea_AY831412)	Prorocentrum_micans_AY803739))))	((((Vitrella_brassicaformis_HM245049	Colpodella_edax_AY234843)	((((Babesia_microti_FO082874	(Theileria_parva_L02366	Theileria_orientalis_AP011946))	Babesia_bigemina)	((Plasmodium_falciparum1_M19172	Plasmodium_berghei_M19712)	((Toxoplasma_gondii_strain_RH_M97703	Besnoitia_besnoiti_AY833646)	(Eimeria_tenella_AF026388	Goussia_desseri_GU479641))))	(((Uncultured_alveolate_BAQA40_AF372776	Uncultured_alveolate_BOLA566_AF372780)	((((((Gregarina_blattarum_FJ459741	(Gregarina_tropica_FJ459749	Leidyana_erratica_FJ459752))	Caliculium_glossobalani_KC890798)	(Gregarina_kingi_FJ459746	Amoebogregarina_nigra_FJ459737))	(Gregarina_niphandrodes_AF129882	(Gregarina_coronata_FJ459743	Gregarina_sp_ex_Phaedon_brassicae_JF412715)))	(Selenidium_melongena_KC890799	Selenidium_terebellae_AY196709))	(Selenidium_orientale_FJ832161	Selenidium_pisinnus_FJ832162)))
(((Phytophthora_megasperma_glycinea_M54938	Hyphochytrium_catenoides_X80344)	(Cylindrotheca_closterium_DQ082742	Chrysolepidomonas_dendrolepidota_AF123297))	(((((((Parvilucifera_rostrata_KF359483	Parvilucifera_infectans_KF359485)	Parvilucifera_prorocentri_FJ424512)	Perkinsus_atlanticus_AF509333)	(((Duboscquella_sp_AB295041	Ichthyodinium_chabelardi_FJ440623)	(Uncultured_marine_alveolate_clone_Ma131_1A38_18S_FJ032666	(Uncultured_marine_alveolate_EU304548	(Uncultured_marine_alveolate_clone_Ma131_1A45_18S_FJ032668	Environmental_sequence_AACY020214703))))	(((Akashiwo_sanguinea_AY831412	(Alexandrium_catenella_AY347308	Gonyaulax_polyedra_AF377944))	(Pfiesteria_piscicida_DQ991382	Prorocentrum_micans_AY803739))	((Amoebophrya_sp_HM483394	(Uncultured_marine_dinoflagellate_clone_Ma131_1A49_18S_FJ032678	Uncultured_eukaryote_HF0200_37F04_EU795185))	Syndinium_turbo_DQ146404))))	((((Chromera_velia_strain_CMS22_DQ174731	(Colpodella_pontica_AY078092	((Selenidium_boccardiellae_JN857969	((Selenidium_serpulae_DQ683562	Selenidium_hollandei_LN901445)	Selenidium_pendula_LN901443))	Colpodella_tetrahymenae_AF330214)))	(((((Pterospora_schizosoma_DQ093793	Pterospora_floridiensis_DQ093794)	(((Difficilina_paranemertis_FJ832159	Difficilina_tubulani_FJ832160)	(((Lecudina_phyllochaetopteri_FJ832156	TAGIRI_29_)	((Lankesteria_abbotti_DQ093796	(Lankesteria_cystodytae_EU670241	Lankesteria_chelyosomae_EU670240))	(Lecudina_tuzetae_AF457128	Lecudina_pellucida)))	Lecudina_longissima_FJ832157))	Lithocystis_sp_DQ093795))	Veloxidium_leptosynaptae_JN857966)	Vitrella_brassicaformis_HM245049)	(((((Colepismatophila_watsonae_FJ459738	(((Heliospora_longissima_pJ1_ex_E_vittatus_HQ891115	Ganymedes_themistos_FJ976721)	(Thiriotia_pugettiae_HQ876006	Cephaloidophora_communis_HQ891113))
(((Phytophthora_megasperma_glycinea_M54938	Hyphochytrium_catenoides_X80344)	(Chrysolepidomonas_dendrolepidota_AF123297	Cylindrotheca_closterium_DQ082742))	((Colponema_edaphicum_strain_Chukotka_KF651068	Colponema_vietnamica_KF651083)	(((((((Akashiwo_sanguinea_AY831412	(Alexandrium_catenella_AY347308	Gonyaulax_polyedra_AF377944))	(Prorocentrum_micans_AY803739	Pfiesteria_piscicida_DQ991382))	((Syndinium_turbo_DQ146404	((Uncultured_eukaryote_HF0200_37F04_EU795185	Uncultured_marine_dinoflagellate_clone_Ma131_1A49_18S_FJ032678)	Amoebophrya_sp_HM483394))	((Ichthyodinium_chabelardi_FJ440623	Duboscquella_sp_AB295041)	(Uncultured_marine_alveolate_clone_Ma131_1A38_18S_FJ032666	((Uncultured_marine_alveolate_clone_Ma131_1A45_18S_FJ032668	Environmental_sequence_AACY020214703)	Uncultured_marine_alveolate_EU304548)))))	((Parvilucifera_prorocentri_FJ424512	(Parvilucifera_infectans_KF359485	Parvilucifera_rostrata_KF359483))	Perkinsus_atlanticus_AF509333))	(((Chromera_velia_strain_CMS22_DQ174731	(Colpodella_tetrahymenae_AF330214	Colpodella_pontica_AY078092))	(((Cryptosporidium_serpentis_AF151376	(Cryptosporidium_parvum_AB089290	Cryptosporidium_baileyi_CBAIH_1_AJ276096))	(((Ancora_WSBS2010_reassembled_contig	(Ancora_WSBS_Q5A_28d3_corr	(Ancora_Roscoff_Q5_28r11_corr	Ancora_WSBS2011_reassembled_contig)))	(Uncultured_eukaryote_DSGM_13__AB275013	((Polyplicarium_curvarae__JX535340	(Polyplicarium_lacrimae__JX535344	Polyplicarium_translucidae__JX535348))	Polyplicarium_citrusae__JX535336)))	(((Selenidium_hollandei_LN901445	((Selenidium_boccardiellae_JN857969	Selenidium_pendula_LN901443)	Selenidium_serpulae_DQ683562))	(((Plasmodium_falciparum1_M19172	Plasmodium_berghei_M19712)	(Veloxidium_leptosynaptae_JN857966	((Lithocystis_sp_DQ093795	(Pterospora_floridiensis_DQ093794	Pterospora_schizosoma_DQ093793))
(((Cylindrotheca_closterium_DQ082742	Chrysolepidomonas_dendrolepidota_AF123297)	(Phytophthora_megasperma_glycinea_M54938	Hyphochytrium_catenoides_X80344))	((Colponema_edaphicum_strain_Chukotka_KF651068	Colponema_vietnamica_KF651083)	((Stentor_coeruleus_AF357145	(Paramecium_tetraurelia_AF149979	Sterkiella_histriomuscorum_FJ545743))	((Colpodella_edax_AY234843	(((Perkinsus_atlanticus_AF509333	(Parvilucifera_prorocentri_FJ424512	(Parvilucifera_rostrata_KF359483	Parvilucifera_infectans_KF359485)))	((((Akashiwo_sanguinea_AY831412	(Alexandrium_catenella_AY347308	Gonyaulax_polyedra_AF377944))	(Pfiesteria_piscicida_DQ991382	Prorocentrum_micans_AY803739))	(Syndinium_turbo_DQ146404	(Amoebophrya_sp_HM483394	(Uncultured_eukaryote_HF0200_37F04_EU795185	Uncultured_marine_dinoflagellate_clone_Ma131_1A49_18S_FJ032678))))	((Duboscquella_sp_AB295041	Ichthyodinium_chabelardi_FJ440623)	((Uncultured_marine_alveolate_EU304548	(Environmental_sequence_AACY020214703	Uncultured_marine_alveolate_clone_Ma131_1A45_18S_FJ032668))	Uncultured_marine_alveolate_clone_Ma131_1A38_18S_FJ032666))))	((Vitrella_brassicaformis_HM245049	Chromera_velia_strain_CMS22_DQ174731)	((Colpodella_pontica_AY078092	Colpodella_tetrahymenae_AF330214)	(((Plasmodium_berghei_M19712	Plasmodium_falciparum1_M19172)	((Babesia_microti_FO082874	(Babesia_bigemina	(Theileria_parva_L02366	Theileria_orientalis_AP011946)))	((Eimeria_tenella_AF026388	Goussia_desseri_GU479641)	(Besnoitia_besnoiti_AY833646	Toxoplasma_gondii_strain_RH_M97703))))	((((Cryptosporidium_baileyi_CBAIH_1_AJ276096	Cryptosporidium_parvum_AB089290)	Cryptosporidium_serpentis_AF151376)	(((Environmental_sequence_DSGM_8_AB275008	(NAMAKO_25_AB252765	(Lecudina_polymorpha_morph1_AY196706	Lecudina_polymorpha_morph_2_AY196707)))
(((Colponema_vietnamica_KF651083	Colponema_edaphicum_strain_Chukotka_KF651068)	((((Perkinsus_atlanticus_AF509333	(Parvilucifera_prorocentri_FJ424512	(Parvilucifera_rostrata_KF359483	Parvilucifera_infectans_KF359485)))	((((Environmental_sequence_AACY020214703	Uncultured_marine_alveolate_clone_Ma131_1A45_18S_FJ032668)	Uncultured_marine_alveolate_EU304548)	(Uncultured_marine_alveolate_clone_Ma131_1A38_18S_FJ032666	(Duboscquella_sp_AB295041	Ichthyodinium_chabelardi_FJ440623)))	((Syndinium_turbo_DQ146404	(Amoebophrya_sp_HM483394	(Uncultured_eukaryote_HF0200_37F04_EU795185	Uncultured_marine_dinoflagellate_clone_Ma131_1A49_18S_FJ032678)))	((Alexandrium_catenella_AY347308	Gonyaulax_polyedra_AF377944)	((Pfiesteria_piscicida_DQ991382	Akashiwo_sanguinea_AY831412)	Prorocentrum_micans_AY803739)))))	((((((Selenidium_terebellae_AY196709	Selenidium_melongena_KC890799)	(((Stentor_coeruleus_AF357145	(Paramecium_tetraurelia_AF149979	Sterkiella_histriomuscorum_FJ545743))	(Cryptosporidium_serpentis_AF151376	(Cryptosporidium_baileyi_CBAIH_1_AJ276096	Cryptosporidium_parvum_AB089290)))	Uncultured_alveolate_BOLA566_AF372780))	(((Clone_from_Ammonia_beccarii__U07937	(Uncultured_eukaryote_clone_D5P10H10_EF100378	Uncultured_alveolate_clone_AT4_16_AF530523))	((((Caliculium_glossobalani_KC890798	(((Leidyana_erratica_FJ459752	Gregarina_blattarum_FJ459741)	Gregarina_tropica_FJ459749)	(Gregarina_kingi_FJ459746	Amoebogregarina_nigra_FJ459737)))	(Gregarina_niphandrodes_AF129882	(Gregarina_coronata_FJ459743	Gregarina_sp_ex_Phaedon_brassicae_JF412715)))	(Colepismatophila_watsonae_FJ459738	Stylocephalus_giganteus__FJ459761))	(Geneiorhynchus_manifestus_FJ459739	(((Neogregarinorida_sp_OPPPC1_AB748927	((Ascogregarina_taiwanensis_EF666482_18S_from_operon_	Paraschneideria_metamorphosa_FJ459755)	Ophryocystis_elektroscirrha_AF129883))	((Psychodiella_chagasi_FJ865354
(((Phytophthora_megasperma_glycinea_M54938	Hyphochytrium_catenoides_X80344)	(Chrysolepidomonas_dendrolepidota_AF123297	Cylindrotheca_closterium_DQ082742))	(((Colponema_vietnamica_KF651083	Colponema_edaphicum_strain_Chukotka_KF651068)	(Acavomonas_peruviana_KF651078	((((Syndinium_turbo_DQ146404	(Amoebophrya_sp_HM483394	(Uncultured_marine_dinoflagellate_clone_Ma131_1A49_18S_FJ032678	Uncultured_eukaryote_HF0200_37F04_EU795185)))	((Pfiesteria_piscicida_DQ991382	Prorocentrum_micans_AY803739)	(Akashiwo_sanguinea_AY831412	((((Uncultured_marine_alveolate_clone_Ma131_1A45_18S_FJ032668	Environmental_sequence_AACY020214703)	Uncultured_marine_alveolate_EU304548)	((Duboscquella_sp_AB295041	Ichthyodinium_chabelardi_FJ440623)	Uncultured_marine_alveolate_clone_Ma131_1A38_18S_FJ032666))	(Gonyaulax_polyedra_AF377944	Alexandrium_catenella_AY347308)))))	(((Parvilucifera_rostrata_KF359483	Parvilucifera_infectans_KF359485)	Parvilucifera_prorocentri_FJ424512)	Perkinsus_atlanticus_AF509333))	((Vitrella_brassicaformis_HM245049	(((Plasmodium_berghei_M19712	Plasmodium_falciparum1_M19172)	((Babesia_microti_FO082874	(Babesia_bigemina	(Theileria_parva_L02366	Theileria_orientalis_AP011946)))	((Besnoitia_besnoiti_AY833646	Toxoplasma_gondii_strain_RH_M97703)	(Goussia_desseri_GU479641	Eimeria_tenella_AF026388))))	(((Cryptosporidium_serpentis_AF151376	(Cryptosporidium_parvum_AB089290	Cryptosporidium_baileyi_CBAIH_1_AJ276096))	((Stylocephalus_giganteus__FJ459761	Colepismatophila_watsonae_FJ459738)	(Geneiorhynchus_manifestus_FJ459739	((Mattesia_geminata_AY334568	(Neogregarinorida_sp_OPPPC1_AB748927	((Hoplorhynchus_acanthatholius_FJ459750	Psychodiella_chagasi_FJ865354)	(Ophryocystis_elektroscirrha_AF129883	(Ascogregarina_taiwanensis_EF666482_18S_from_operon_	Paraschneideria_metamorphosa_FJ459755)))))
(((Cylindrotheca_closterium_DQ082742	Chrysolepidomonas_dendrolepidota_AF123297)	(Phytophthora_megasperma_glycinea_M54938	Hyphochytrium_catenoides_X80344))	(((Colponema_edaphicum_strain_Chukotka_KF651068	Colponema_vietnamica_KF651083)	(((Sterkiella_histriomuscorum_FJ545743	(Stentor_coeruleus_AF357145	Paramecium_tetraurelia_AF149979))	Acavomonas_peruviana_KF651078)	(((Alexandrium_catenella_AY347308	Pfiesteria_piscicida_DQ991382)	((Gonyaulax_polyedra_AF377944	(((Uncultured_marine_alveolate_clone_Ma131_1A38_18S_FJ032666	(Ichthyodinium_chabelardi_FJ440623	Duboscquella_sp_AB295041))	((Uncultured_marine_alveolate_clone_Ma131_1A45_18S_FJ032668	Environmental_sequence_AACY020214703)	Uncultured_marine_alveolate_EU304548))	((Uncultured_marine_dinoflagellate_clone_Ma131_1A49_18S_FJ032678	(Amoebophrya_sp_HM483394	Uncultured_eukaryote_HF0200_37F04_EU795185))	Syndinium_turbo_DQ146404)))	(Akashiwo_sanguinea_AY831412	Prorocentrum_micans_AY803739)))	((((((((Clone_from_Ammonia_beccarii__U07937	(Uncultured_eukaryote_clone_D5P10H10_EF100378	Uncultured_alveolate_clone_AT4_16_AF530523))	((Uncultured_eukaryote_DSGM_13__AB275013	((Polyplicarium_citrusae__JX535336	Polyplicarium_curvarae__JX535340)	(Polyplicarium_lacrimae__JX535344	Polyplicarium_translucidae__JX535348)))	(Ancora_WSBS2010_reassembled_contig	((Ancora_WSBS2011_reassembled_contig	Ancora_Roscoff_Q5_28r11_corr)	Ancora_WSBS_Q5A_28d3_corr))))	(((Environmental_sequence_DSGM_8_AB275008	(NAMAKO_25_AB252765	(Lecudina_polymorpha_morph_2_AY196707	Lecudina_polymorpha_morph1_AY196706)))	((((Pterospora_schizosoma_DQ093793	Pterospora_floridiensis_DQ093794)	Lithocystis_sp_DQ093795)	((Difficilina_paranemertis_FJ832159	Difficilina_tubulani_FJ832160)	((((Lankesteria_chelyosomae_EU670240	Lankesteria_cystodytae_EU670241)	Lankesteria_abbotti_DQ093796)	(TAGIRI_29_
((((Colponema_vietnamica_KF651083	Colponema_edaphicum_strain_Chukotka_KF651068)	(Acavomonas_peruviana_KF651078	(((((((((Eimeria_tenella_AF026388	Goussia_desseri_GU479641)	(Besnoitia_besnoiti_AY833646	Toxoplasma_gondii_strain_RH_M97703))	((Plasmodium_falciparum1_M19172	Plasmodium_berghei_M19712)	(Babesia_microti_FO082874	(Babesia_bigemina	(Theileria_parva_L02366	Theileria_orientalis_AP011946)))))	((Uncultured_alveolate_BOLA566_AF372780	Uncultured_alveolate_BAQA40_AF372776)	(Selenidium_melongena_KC890799	Selenidium_terebellae_AY196709)))	(((Cryptosporidium_serpentis_AF151376	(Cryptosporidium_parvum_AB089290	Cryptosporidium_baileyi_CBAIH_1_AJ276096))	(((Ancora_WSBS2010_reassembled_contig	(Ancora_WSBS_Q5A_28d3_corr	(Ancora_Roscoff_Q5_28r11_corr	Ancora_WSBS2011_reassembled_contig)))	(Uncultured_eukaryote_DSGM_13__AB275013	(Polyplicarium_citrusae__JX535336	(Polyplicarium_curvarae__JX535340	(Polyplicarium_translucidae__JX535348	Polyplicarium_lacrimae__JX535344)))))	(((Uncultured_alveolate_clone_AT4_16_AF530523	(Uncultured_eukaryote_clone_D5P10H10_EF100378	Clone_from_Ammonia_beccarii__U07937))	(Stylocephalus_giganteus__FJ459761	Colepismatophila_watsonae_FJ459738))	((Geneiorhynchus_manifestus_FJ459739	((Syncystis_mirabilis_DQ176427	(Prismatospora_evansi_FJ459756	Monocystis_agilis_AF457127))	((Ophryocystis_elektroscirrha_AF129883	(Ascogregarina_taiwanensis_EF666482_18S_from_operon_	Paraschneideria_metamorphosa_FJ459755))	((Neogregarinorida_sp_OPPPC1_AB748927	Hoplorhynchus_acanthatholius_FJ459750)	(Mattesia_geminata_AY334568	Psychodiella_chagasi_FJ865354)))))	(((Caliculium_glossobalani_KC890798	((Gregarina_blattarum_FJ459741	Leidyana_erratica_FJ459752)	Gregarina_tropica_FJ459749))	((Gregarina_kingi_FJ459746
((Cylindrotheca_closterium_DQ082742	(Chrysolepidomonas_dendrolepidota_AF123297	(Phytophthora_megasperma_glycinea_M54938	Hyphochytrium_catenoides_X80344)))	(((((((((Cryptosporidium_serpentis_AF151376	(Cryptosporidium_parvum_AB089290	Cryptosporidium_baileyi_CBAIH_1_AJ276096))	((Colepismatophila_watsonae_FJ459738	Stylocephalus_giganteus__FJ459761)	((Geneiorhynchus_manifestus_FJ459739	(((Prismatospora_evansi_FJ459756	(Syncystis_mirabilis_DQ176427	Monocystis_agilis_AF457127))	Hoplorhynchus_acanthatholius_FJ459750)	(((Ophryocystis_elektroscirrha_AF129883	(Ascogregarina_taiwanensis_EF666482_18S_from_operon_	Paraschneideria_metamorphosa_FJ459755))	(Psychodiella_chagasi_FJ865354	Neogregarinorida_sp_OPPPC1_AB748927))	Mattesia_geminata_AY334568)))	(((Gregarina_tropica_FJ459749	((Gregarina_kingi_FJ459746	Amoebogregarina_nigra_FJ459737)	(Leidyana_erratica_FJ459752	Gregarina_blattarum_FJ459741)))	Caliculium_glossobalani_KC890798)	(Gregarina_niphandrodes_AF129882	(Gregarina_coronata_FJ459743	Gregarina_sp_ex_Phaedon_brassicae_JF412715))))))	(((((Thiriotia_pugettiae_HQ876006	(Ganymedes_themistos_FJ976721	(Heliospora_longissima_pJ1_ex_E_vittatus_HQ891115	Cephaloidophora_communis_HQ891113)))	(Plasmodium_berghei_M19712	Plasmodium_falciparum1_M19172))	(Babesia_microti_FO082874	(Babesia_bigemina	(Theileria_orientalis_AP011946	Theileria_parva_L02366))))	((Besnoitia_besnoiti_AY833646	Toxoplasma_gondii_strain_RH_M97703)	(Goussia_desseri_GU479641	Eimeria_tenella_AF026388)))	(((Selenidium_orientale_FJ832161	Selenidium_pisinnus_FJ832162)	(((Clone_from_Ammonia_beccarii__U07937	(Uncultured_eukaryote_clone_D5P10H10_EF100378	Uncultured_alveolate_clone_AT4_16_AF530523))	(Environmental_sequence_DSGM_8_AB275008	(NAMAKO_25_AB252765
(((Colponema_vietnamica_KF651083	Colponema_edaphicum_strain_Chukotka_KF651068)	((Stentor_coeruleus_AF357145	(Sterkiella_histriomuscorum_FJ545743	Paramecium_tetraurelia_AF149979))	(Acavomonas_peruviana_KF651078	(Colpodella_tetrahymenae_AF330214	(Colpodella_pontica_AY078092	(((((Cryptosporidium_serpentis_AF151376	(Cryptosporidium_parvum_AB089290	Cryptosporidium_baileyi_CBAIH_1_AJ276096))	(((Stylocephalus_giganteus__FJ459761	Colepismatophila_watsonae_FJ459738)	(Geneiorhynchus_manifestus_FJ459739	((((Mattesia_geminata_AY334568	Neogregarinorida_sp_OPPPC1_AB748927)	((Ascogregarina_taiwanensis_EF666482_18S_from_operon_	Paraschneideria_metamorphosa_FJ459755)	Ophryocystis_elektroscirrha_AF129883))	Psychodiella_chagasi_FJ865354)	(Hoplorhynchus_acanthatholius_FJ459750	((Monocystis_agilis_AF457127	Prismatospora_evansi_FJ459756)	Syncystis_mirabilis_DQ176427)))))	(((((Ganymedes_themistos_FJ976721	((Heliospora_longissima_pJ1_ex_E_vittatus_HQ891115	Cephaloidophora_communis_HQ891113)	Thiriotia_pugettiae_HQ876006))	(((Gregarina_coronata_FJ459743	Gregarina_sp_ex_Phaedon_brassicae_JF412715)	Gregarina_niphandrodes_AF129882)	(Caliculium_glossobalani_KC890798	((Gregarina_tropica_FJ459749	(Leidyana_erratica_FJ459752	Gregarina_blattarum_FJ459741))	(Amoebogregarina_nigra_FJ459737	Gregarina_kingi_FJ459746)))))	(((Ancora_WSBS2010_reassembled_contig	(Ancora_Roscoff_Q5_28r11_corr	(Ancora_WSBS2011_reassembled_contig	Ancora_WSBS_Q5A_28d3_corr)))	(Uncultured_eukaryote_DSGM_13__AB275013	(Polyplicarium_citrusae__JX535336	(Polyplicarium_curvarae__JX535340	(Polyplicarium_lacrimae__JX535344	Polyplicarium_translucidae__JX535348)))))	(Clone_from_Ammonia_beccarii__U07937	(Uncultured_alveolate_clone_AT4_16_AF530523	Uncultured_eukaryote_clone_D5P10H10_EF100378))))	(((Selenidium_pendula_LN901443
(((Chrysolepidomonas_dendrolepidota_AF123297	Cylindrotheca_closterium_DQ082742)	(Hyphochytrium_catenoides_X80344	Phytophthora_megasperma_glycinea_M54938))	((Colponema_vietnamica_KF651083	Colponema_edaphicum_strain_Chukotka_KF651068)	(Acavomonas_peruviana_KF651078	(((Perkinsus_atlanticus_AF509333	(Parvilucifera_prorocentri_FJ424512	(Parvilucifera_rostrata_KF359483	Parvilucifera_infectans_KF359485)))	((((Gonyaulax_polyedra_AF377944	Alexandrium_catenella_AY347308)	(Syndinium_turbo_DQ146404	((Ichthyodinium_chabelardi_FJ440623	Duboscquella_sp_AB295041)	((Uncultured_marine_alveolate_EU304548	(Environmental_sequence_AACY020214703	Uncultured_marine_alveolate_clone_Ma131_1A45_18S_FJ032668))	Uncultured_marine_alveolate_clone_Ma131_1A38_18S_FJ032666))))	(Pfiesteria_piscicida_DQ991382	(Akashiwo_sanguinea_AY831412	Prorocentrum_micans_AY803739)))	((Uncultured_eukaryote_HF0200_37F04_EU795185	Uncultured_marine_dinoflagellate_clone_Ma131_1A49_18S_FJ032678)	Amoebophrya_sp_HM483394)))	((Chromera_velia_strain_CMS22_DQ174731	(Vitrella_brassicaformis_HM245049	((Sterkiella_histriomuscorum_FJ545743	(Stentor_coeruleus_AF357145	Paramecium_tetraurelia_AF149979))	Colpodella_edax_AY234843)))	(((((((Selenidium_boccardiellae_JN857969	((Selenidium_serpulae_DQ683562	Selenidium_hollandei_LN901445)	Selenidium_pendula_LN901443))	(Selenidium_terebellae_AY196709	Selenidium_melongena_KC890799))	((Selenidium_pisinnus_FJ832162	Selenidium_orientale_FJ832161)	((Veloxidium_leptosynaptae_JN857966	((Lithocystis_sp_DQ093795	(Pterospora_floridiensis_DQ093794	Pterospora_schizosoma_DQ093793))	((Difficilina_paranemertis_FJ832159	Difficilina_tubulani_FJ832160)	((((Lankesteria_chelyosomae_EU670240	Lankesteria_cystodytae_EU670241)	(Lecudina_pellucida	Lecudina_tuzetae_AF457128))
(((Chrysolepidomonas_dendrolepidota_AF123297	Cylindrotheca_closterium_DQ082742)	(Hyphochytrium_catenoides_X80344	Phytophthora_megasperma_glycinea_M54938))	(Acavomonas_peruviana_KF651078	((Colponema_edaphicum_strain_Chukotka_KF651068	Colponema_vietnamica_KF651083)	((((Chromera_velia_strain_CMS22_DQ174731	((Colpodella_edax_AY234843	((Sterkiella_histriomuscorum_FJ545743	Paramecium_tetraurelia_AF149979)	Stentor_coeruleus_AF357145))	Vitrella_brassicaformis_HM245049))	((Colpodella_tetrahymenae_AF330214	Colpodella_pontica_AY078092)	((((Plasmodium_falciparum1_M19172	Plasmodium_berghei_M19712)	(Babesia_microti_FO082874	(Babesia_bigemina	(Theileria_parva_L02366	Theileria_orientalis_AP011946))))	((Toxoplasma_gondii_strain_RH_M97703	Besnoitia_besnoiti_AY833646)	(((Heliospora_longissima_pJ1_ex_E_vittatus_HQ891115	Cephaloidophora_communis_HQ891113)	(Ganymedes_themistos_FJ976721	Thiriotia_pugettiae_HQ876006))	(Goussia_desseri_GU479641	Eimeria_tenella_AF026388))))	(((((Stylocephalus_giganteus__FJ459761	Colepismatophila_watsonae_FJ459738)	(Geneiorhynchus_manifestus_FJ459739	((Psychodiella_chagasi_FJ865354	((Hoplorhynchus_acanthatholius_FJ459750	(Prismatospora_evansi_FJ459756	(Monocystis_agilis_AF457127	Syncystis_mirabilis_DQ176427)))	(((Ascogregarina_taiwanensis_EF666482_18S_from_operon_	Paraschneideria_metamorphosa_FJ459755)	Ophryocystis_elektroscirrha_AF129883)	(Mattesia_geminata_AY334568	Neogregarinorida_sp_OPPPC1_AB748927))))	((Gregarina_niphandrodes_AF129882	(Gregarina_sp_ex_Phaedon_brassicae_JF412715	Gregarina_coronata_FJ459743))	(Caliculium_glossobalani_KC890798	((Gregarina_kingi_FJ459746	Gregarina_blattarum_FJ459741)	((Gregarina_tropica_FJ459749	Leidyana_erratica_FJ459752)
(((Hyphochytrium_catenoides_X80344	Phytophthora_megasperma_glycinea_M54938)	(Chrysolepidomonas_dendrolepidota_AF123297	Cylindrotheca_closterium_DQ082742))	((Colponema_edaphicum_strain_Chukotka_KF651068	Colponema_vietnamica_KF651083)	(Acavomonas_peruviana_KF651078	(((Sterkiella_histriomuscorum_FJ545743	Paramecium_tetraurelia_AF149979)	Stentor_coeruleus_AF357145)	((((Gonyaulax_polyedra_AF377944	(((Alexandrium_catenella_AY347308	Akashiwo_sanguinea_AY831412)	Pfiesteria_piscicida_DQ991382)	Prorocentrum_micans_AY803739))	((Syndinium_turbo_DQ146404	(Amoebophrya_sp_HM483394	(Uncultured_marine_dinoflagellate_clone_Ma131_1A49_18S_FJ032678	Uncultured_eukaryote_HF0200_37F04_EU795185)))	((Duboscquella_sp_AB295041	Ichthyodinium_chabelardi_FJ440623)	(Uncultured_marine_alveolate_clone_Ma131_1A38_18S_FJ032666	((Environmental_sequence_AACY020214703	Uncultured_marine_alveolate_clone_Ma131_1A45_18S_FJ032668)	Uncultured_marine_alveolate_EU304548)))))	(((Parvilucifera_infectans_KF359485	Parvilucifera_rostrata_KF359483)	Parvilucifera_prorocentri_FJ424512)	Perkinsus_atlanticus_AF509333))	(Colpodella_edax_AY234843	(Vitrella_brassicaformis_HM245049	(((((Selenidium_boccardiellae_JN857969	Selenidium_pendula_LN901443)	Selenidium_hollandei_LN901445)	Selenidium_serpulae_DQ683562)	(Chromera_velia_strain_CMS22_DQ174731	(Colpodella_pontica_AY078092	Colpodella_tetrahymenae_AF330214)))	(((((Uncultured_alveolate_clone_AT4_16_AF530523	Uncultured_eukaryote_clone_D5P10H10_EF100378)	Clone_from_Ammonia_beccarii__U07937)	((Ancora_WSBS2010_reassembled_contig	(Ancora_WSBS_Q5A_28d3_corr	(Ancora_WSBS2011_reassembled_contig	Ancora_Roscoff_Q5_28r11_corr)))	((Polyplicarium_citrusae__JX535336	((Polyplicarium_lacrimae__JX535344	Polyplicarium_translucidae__JX535348)	Polyplicarium_curvarae__JX535340))	Uncultured_eukaryote_DSGM_13__AB275013)))
(((Colponema_vietnamica_KF651083	Colponema_edaphicum_strain_Chukotka_KF651068)	(Acavomonas_peruviana_KF651078	((((Colpodella_pontica_AY078092	(((Clone_from_Ammonia_beccarii__U07937	(Uncultured_alveolate_clone_AT4_16_AF530523	Uncultured_eukaryote_clone_D5P10H10_EF100378))	(((Polyplicarium_lacrimae__JX535344	Polyplicarium_translucidae__JX535348)	(Polyplicarium_curvarae__JX535340	Polyplicarium_citrusae__JX535336))	(Uncultured_eukaryote_DSGM_13__AB275013	(Ancora_WSBS2010_reassembled_contig	(Ancora_WSBS_Q5A_28d3_corr	(Ancora_WSBS2011_reassembled_contig	Ancora_Roscoff_Q5_28r11_corr))))))	((((Gregarina_tropica_FJ459749	(Leidyana_erratica_FJ459752	(Gregarina_kingi_FJ459746	Gregarina_blattarum_FJ459741)))	(Amoebogregarina_nigra_FJ459737	Caliculium_glossobalani_KC890798))	(Gregarina_niphandrodes_AF129882	(Gregarina_coronata_FJ459743	Gregarina_sp_ex_Phaedon_brassicae_JF412715)))	Colpodella_tetrahymenae_AF330214)))	((((Eimeria_tenella_AF026388	Goussia_desseri_GU479641)	(Toxoplasma_gondii_strain_RH_M97703	Besnoitia_besnoiti_AY833646))	((Plasmodium_berghei_M19712	Plasmodium_falciparum1_M19172)	(Babesia_microti_FO082874	((Theileria_parva_L02366	Theileria_orientalis_AP011946)	Babesia_bigemina))))	((((Uncultured_alveolate_BAQA40_AF372776	Uncultured_alveolate_BOLA566_AF372780)	(Selenidium_melongena_KC890799	Selenidium_terebellae_AY196709))	((Stentor_coeruleus_AF357145	(Sterkiella_histriomuscorum_FJ545743	Paramecium_tetraurelia_AF149979))	((((Environmental_sequence_DSGM_8_AB275008	((Lecudina_polymorpha_morph_2_AY196707	Lecudina_polymorpha_morph1_AY196706)	NAMAKO_25_AB252765))	(Veloxidium_leptosynaptae_JN857966	(((Pterospora_schizosoma_DQ093793	Pterospora_floridiensis_DQ093794)
((((((Selenidium_pendula_LN901443	(Selenidium_boccardiellae_JN857969	(Selenidium_serpulae_DQ683562	Selenidium_hollandei_LN901445)))	((Sterkiella_histriomuscorum_FJ545743	Paramecium_tetraurelia_AF149979)	Stentor_coeruleus_AF357145))	Acavomonas_peruviana_KF651078)	((((((((Gonyaulax_polyedra_AF377944	Alexandrium_catenella_AY347308)	Akashiwo_sanguinea_AY831412)	Prorocentrum_micans_AY803739)	Pfiesteria_piscicida_DQ991382)	(Syndinium_turbo_DQ146404	((Uncultured_eukaryote_HF0200_37F04_EU795185	Uncultured_marine_dinoflagellate_clone_Ma131_1A49_18S_FJ032678)	Amoebophrya_sp_HM483394)))	((Duboscquella_sp_AB295041	Ichthyodinium_chabelardi_FJ440623)	((Uncultured_marine_alveolate_EU304548	(Uncultured_marine_alveolate_clone_Ma131_1A45_18S_FJ032668	Environmental_sequence_AACY020214703))	Uncultured_marine_alveolate_clone_Ma131_1A38_18S_FJ032666)))	((((((Goussia_desseri_GU479641	Eimeria_tenella_AF026388)	(Toxoplasma_gondii_strain_RH_M97703	Besnoitia_besnoiti_AY833646))	(Babesia_microti_FO082874	(Babesia_bigemina	(Theileria_orientalis_AP011946	Theileria_parva_L02366))))	((((Selenidium_melongena_KC890799	Selenidium_terebellae_AY196709)	(Selenidium_orientale_FJ832161	Selenidium_pisinnus_FJ832162))	(Uncultured_alveolate_BAQA40_AF372776	Uncultured_alveolate_BOLA566_AF372780))	((Cryptosporidium_serpentis_AF151376	(Cryptosporidium_parvum_AB089290	Cryptosporidium_baileyi_CBAIH_1_AJ276096))	((((Veloxidium_leptosynaptae_JN857966	(((Pterospora_schizosoma_DQ093793	Pterospora_floridiensis_DQ093794)	Lithocystis_sp_DQ093795)	(((((Lankesteria_cystodytae_EU670241	Lankesteria_chelyosomae_EU670240)	Lankesteria_abbotti_DQ093796)	(TAGIRI_29_	Lecudina_phyllochaetopteri_FJ832156))	(Lecudina_longissima_FJ832157
(((Phytophthora_megasperma_glycinea_M54938	Hyphochytrium_catenoides_X80344)	(Chrysolepidomonas_dendrolepidota_AF123297	Cylindrotheca_closterium_DQ082742))	((Colponema_vietnamica_KF651083	Colponema_edaphicum_strain_Chukotka_KF651068)	(((((Parvilucifera_prorocentri_FJ424512	(Parvilucifera_infectans_KF359485	Parvilucifera_rostrata_KF359483))	Perkinsus_atlanticus_AF509333)	((Syndinium_turbo_DQ146404	((Uncultured_eukaryote_HF0200_37F04_EU795185	Uncultured_marine_dinoflagellate_clone_Ma131_1A49_18S_FJ032678)	Amoebophrya_sp_HM483394))	((Pfiesteria_piscicida_DQ991382	Prorocentrum_micans_AY803739)	(Akashiwo_sanguinea_AY831412	((Alexandrium_catenella_AY347308	Gonyaulax_polyedra_AF377944)	((Duboscquella_sp_AB295041	Ichthyodinium_chabelardi_FJ440623)	((Uncultured_marine_alveolate_EU304548	(Environmental_sequence_AACY020214703	Uncultured_marine_alveolate_clone_Ma131_1A45_18S_FJ032668))	Uncultured_marine_alveolate_clone_Ma131_1A38_18S_FJ032666)))))))	(((Vitrella_brassicaformis_HM245049	Colpodella_edax_AY234843)	Chromera_velia_strain_CMS22_DQ174731)	((Colpodella_tetrahymenae_AF330214	Colpodella_pontica_AY078092)	((((Plasmodium_berghei_M19712	Plasmodium_falciparum1_M19172)	((Babesia_bigemina	(Theileria_orientalis_AP011946	Theileria_parva_L02366))	Babesia_microti_FO082874))	((Eimeria_tenella_AF026388	Goussia_desseri_GU479641)	(Toxoplasma_gondii_strain_RH_M97703	Besnoitia_besnoiti_AY833646)))	(((Cryptosporidium_serpentis_AF151376	(Cryptosporidium_parvum_AB089290	Cryptosporidium_baileyi_CBAIH_1_AJ276096))	((Stylocephalus_giganteus__FJ459761	Colepismatophila_watsonae_FJ459738)	(Geneiorhynchus_manifestus_FJ459739	(((Neogregarinorida_sp_OPPPC1_AB748927	Mattesia_geminata_AY334568)	((Psychodiella_chagasi_FJ865354	Hoplorhynchus_acanthatholius_FJ459750)
(((Hyphochytrium_catenoides_X80344	Phytophthora_megasperma_glycinea_M54938)	(Chrysolepidomonas_dendrolepidota_AF123297	Cylindrotheca_closterium_DQ082742))	((Acavomonas_peruviana_KF651078	(((Paramecium_tetraurelia_AF149979	Stentor_coeruleus_AF357145)	Sterkiella_histriomuscorum_FJ545743)	((Colpodella_edax_AY234843	Vitrella_brassicaformis_HM245049)	((Colpodella_tetrahymenae_AF330214	(Perkinsus_atlanticus_AF509333	((Parvilucifera_rostrata_KF359483	Parvilucifera_infectans_KF359485)	Parvilucifera_prorocentri_FJ424512)))	(((((Uncultured_marine_alveolate_clone_Ma131_1A38_18S_FJ032666	((Duboscquella_sp_AB295041	Ichthyodinium_chabelardi_FJ440623)	(Uncultured_marine_alveolate_EU304548	(Uncultured_marine_alveolate_clone_Ma131_1A45_18S_FJ032668	Environmental_sequence_AACY020214703))))	Prorocentrum_micans_AY803739)	((Akashiwo_sanguinea_AY831412	(Alexandrium_catenella_AY347308	Gonyaulax_polyedra_AF377944))	(((Uncultured_marine_dinoflagellate_clone_Ma131_1A49_18S_FJ032678	Uncultured_eukaryote_HF0200_37F04_EU795185)	Amoebophrya_sp_HM483394)	Syndinium_turbo_DQ146404)))	Pfiesteria_piscicida_DQ991382)	((Colpodella_pontica_AY078092	Chromera_velia_strain_CMS22_DQ174731)	((((Toxoplasma_gondii_strain_RH_M97703	Besnoitia_besnoiti_AY833646)	(Goussia_desseri_GU479641	Eimeria_tenella_AF026388))	(Babesia_microti_FO082874	((Theileria_parva_L02366	Theileria_orientalis_AP011946)	Babesia_bigemina)))	((Selenidium_pisinnus_FJ832162	Selenidium_orientale_FJ832161)	(((Cryptosporidium_serpentis_AF151376	(Cryptosporidium_baileyi_CBAIH_1_AJ276096	Cryptosporidium_parvum_AB089290))	((Uncultured_alveolate_BAQA40_AF372776	Uncultured_alveolate_BOLA566_AF372780)	(Selenidium_melongena_KC890799	Selenidium_terebellae_AY196709)))	((((Leidyana_erratica_FJ459752
(((Cylindrotheca_closterium_DQ082742	Chrysolepidomonas_dendrolepidota_AF123297)	(Phytophthora_megasperma_glycinea_M54938	Hyphochytrium_catenoides_X80344))	((Colponema_vietnamica_KF651083	Colponema_edaphicum_strain_Chukotka_KF651068)	(Acavomonas_peruviana_KF651078	(((((Akashiwo_sanguinea_AY831412	(Pfiesteria_piscicida_DQ991382	Prorocentrum_micans_AY803739))	((((Amoebophrya_sp_HM483394	(Uncultured_marine_dinoflagellate_clone_Ma131_1A49_18S_FJ032678	Uncultured_eukaryote_HF0200_37F04_EU795185))	Syndinium_turbo_DQ146404)	((Duboscquella_sp_AB295041	Ichthyodinium_chabelardi_FJ440623)	(((Uncultured_marine_alveolate_clone_Ma131_1A45_18S_FJ032668	Environmental_sequence_AACY020214703)	Uncultured_marine_alveolate_EU304548)	Uncultured_marine_alveolate_clone_Ma131_1A38_18S_FJ032666)))	(Gonyaulax_polyedra_AF377944	Alexandrium_catenella_AY347308)))	(Perkinsus_atlanticus_AF509333	((Parvilucifera_infectans_KF359485	Parvilucifera_rostrata_KF359483)	Parvilucifera_prorocentri_FJ424512)))	((Vitrella_brassicaformis_HM245049	((((Selenidium_terebellae_AY196709	Selenidium_melongena_KC890799)	(Uncultured_alveolate_BAQA40_AF372776	Uncultured_alveolate_BOLA566_AF372780))	(((Selenidium_orientale_FJ832161	Selenidium_pisinnus_FJ832162)	(((Environmental_sequence_DSGM_8_AB275008	(NAMAKO_25_AB252765	(Lecudina_polymorpha_morph_2_AY196707	Lecudina_polymorpha_morph1_AY196706)))	(((Thiriotia_pugettiae_HQ876006	(Ganymedes_themistos_FJ976721	(Cephaloidophora_communis_HQ891113	Heliospora_longissima_pJ1_ex_E_vittatus_HQ891115)))	((Caliculium_glossobalani_KC890798	((Gregarina_tropica_FJ459749	(Gregarina_blattarum_FJ459741	Leidyana_erratica_FJ459752))	(Gregarina_kingi_FJ459746	Amoebogregarina_nigra_FJ459737)))	(Gregarina_niphandrodes_AF129882	(Gregarina_sp_ex_Phaedon_brassicae_JF412715	Gregarina_coronata_FJ459743))))
(((Phytophthora_megasperma_glycinea_M54938	Hyphochytrium_catenoides_X80344)	(Chrysolepidomonas_dendrolepidota_AF123297	Cylindrotheca_closterium_DQ082742))	(Acavomonas_peruviana_KF651078	(((((Parvilucifera_prorocentri_FJ424512	(Parvilucifera_infectans_KF359485	Parvilucifera_rostrata_KF359483))	Perkinsus_atlanticus_AF509333)	((Ichthyodinium_chabelardi_FJ440623	(Duboscquella_sp_AB295041	(Uncultured_marine_alveolate_clone_Ma131_1A38_18S_FJ032666	(Uncultured_marine_alveolate_EU304548	(Uncultured_marine_alveolate_clone_Ma131_1A45_18S_FJ032668	Environmental_sequence_AACY020214703)))))	((Syndinium_turbo_DQ146404	(Uncultured_marine_dinoflagellate_clone_Ma131_1A49_18S_FJ032678	(Amoebophrya_sp_HM483394	Uncultured_eukaryote_HF0200_37F04_EU795185)))	((Pfiesteria_piscicida_DQ991382	Prorocentrum_micans_AY803739)	((Alexandrium_catenella_AY347308	Gonyaulax_polyedra_AF377944)	Akashiwo_sanguinea_AY831412)))))	((((Colpodella_tetrahymenae_AF330214	Colpodella_pontica_AY078092)	((Selenidium_boccardiellae_JN857969	(Selenidium_pendula_LN901443	(Selenidium_hollandei_LN901445	Selenidium_serpulae_DQ683562)))	Chromera_velia_strain_CMS22_DQ174731))	((((((Gregarina_niphandrodes_AF129882	(Gregarina_coronata_FJ459743	Gregarina_sp_ex_Phaedon_brassicae_JF412715))	(Gregarina_blattarum_FJ459741	((Gregarina_tropica_FJ459749	((Amoebogregarina_nigra_FJ459737	Gregarina_kingi_FJ459746)	Caliculium_glossobalani_KC890798))	Leidyana_erratica_FJ459752)))	(Colepismatophila_watsonae_FJ459738	Stylocephalus_giganteus__FJ459761))	(Geneiorhynchus_manifestus_FJ459739	((((Ophryocystis_elektroscirrha_AF129883	(Paraschneideria_metamorphosa_FJ459755	Ascogregarina_taiwanensis_EF666482_18S_from_operon_))	(Neogregarinorida_sp_OPPPC1_AB748927	(Hoplorhynchus_acanthatholius_FJ459750	Psychodiella_chagasi_FJ865354)))	Mattesia_geminata_AY334568)
(((Colponema_vietnamica_KF651083	Colponema_edaphicum_strain_Chukotka_KF651068)	((((Paramecium_tetraurelia_AF149979	Stentor_coeruleus_AF357145)	Sterkiella_histriomuscorum_FJ545743)	(Colpodella_tetrahymenae_AF330214	(Colpodella_pontica_AY078092	((((Babesia_microti_FO082874	((Theileria_parva_L02366	Theileria_orientalis_AP011946)	Babesia_bigemina))	((Eimeria_tenella_AF026388	Goussia_desseri_GU479641)	(Besnoitia_besnoiti_AY833646	Toxoplasma_gondii_strain_RH_M97703)))	((((Cryptosporidium_serpentis_AF151376	(Cryptosporidium_baileyi_CBAIH_1_AJ276096	Cryptosporidium_parvum_AB089290))	Uncultured_alveolate_BOLA566_AF372780)	(Selenidium_melongena_KC890799	Selenidium_terebellae_AY196709))	(((((Heliospora_longissima_pJ1_ex_E_vittatus_HQ891115	Ganymedes_themistos_FJ976721)	(Thiriotia_pugettiae_HQ876006	Cephaloidophora_communis_HQ891113))	((Geneiorhynchus_manifestus_FJ459739	(((Prismatospora_evansi_FJ459756	Monocystis_agilis_AF457127)	Syncystis_mirabilis_DQ176427)	(Mattesia_geminata_AY334568	((Ophryocystis_elektroscirrha_AF129883	(Ascogregarina_taiwanensis_EF666482_18S_from_operon_	Paraschneideria_metamorphosa_FJ459755))	((Psychodiella_chagasi_FJ865354	Neogregarinorida_sp_OPPPC1_AB748927)	Hoplorhynchus_acanthatholius_FJ459750)))))	(Stylocephalus_giganteus__FJ459761	Colepismatophila_watsonae_FJ459738)))	(((Environmental_sequence_DSGM_8_AB275008	(NAMAKO_25_AB252765	(Lecudina_polymorpha_morph_2_AY196707	Lecudina_polymorpha_morph1_AY196706)))	((Uncultured_alveolate_clone_AT4_16_AF530523	Uncultured_eukaryote_clone_D5P10H10_EF100378)	Clone_from_Ammonia_beccarii__U07937))	((Ancora_WSBS2010_reassembled_contig	(Ancora_Roscoff_Q5_28r11_corr	(Ancora_WSBS2011_reassembled_contig	Ancora_WSBS_Q5A_28d3_corr)))	(Uncultured_eukaryote_DSGM_13__AB275013
(((Chrysolepidomonas_dendrolepidota_AF123297	(Phytophthora_megasperma_glycinea_M54938	Hyphochytrium_catenoides_X80344))	Cylindrotheca_closterium_DQ082742)	((Colponema_edaphicum_strain_Chukotka_KF651068	Colponema_vietnamica_KF651083)	(((Perkinsus_atlanticus_AF509333	((Parvilucifera_infectans_KF359485	Parvilucifera_rostrata_KF359483)	Parvilucifera_prorocentri_FJ424512))	((((Uncultured_marine_dinoflagellate_clone_Ma131_1A49_18S_FJ032678	Uncultured_eukaryote_HF0200_37F04_EU795185)	Amoebophrya_sp_HM483394)	(((Alexandrium_catenella_AY347308	Gonyaulax_polyedra_AF377944)	(Syndinium_turbo_DQ146404	((Duboscquella_sp_AB295041	Ichthyodinium_chabelardi_FJ440623)	(Uncultured_marine_alveolate_clone_Ma131_1A38_18S_FJ032666	(Uncultured_marine_alveolate_EU304548	(Uncultured_marine_alveolate_clone_Ma131_1A45_18S_FJ032668	Environmental_sequence_AACY020214703))))))	(Prorocentrum_micans_AY803739	(Akashiwo_sanguinea_AY831412	Pfiesteria_piscicida_DQ991382))))	(Colpodella_edax_AY234843	(((((((((Uncultured_eukaryote_clone_D5P10H10_EF100378	Uncultured_alveolate_clone_AT4_16_AF530523)	Clone_from_Ammonia_beccarii__U07937)	((Ancora_WSBS2010_reassembled_contig	(Ancora_WSBS_Q5A_28d3_corr	(Ancora_Roscoff_Q5_28r11_corr	Ancora_WSBS2011_reassembled_contig)))	(Uncultured_eukaryote_DSGM_13__AB275013	(Polyplicarium_citrusae__JX535336	(Polyplicarium_curvarae__JX535340	(Polyplicarium_lacrimae__JX535344	Polyplicarium_translucidae__JX535348))))))	((((Selenidium_boccardiellae_JN857969	Selenidium_pendula_LN901443)	(Selenidium_serpulae_DQ683562	Selenidium_hollandei_LN901445))	((Veloxidium_leptosynaptae_JN857966	((Pterospora_schizosoma_DQ093793	Pterospora_floridiensis_DQ093794)	(((Difficilina_tubulani_FJ832160	Difficilina_paranemertis_FJ832159)	(Lankesteria_abbotti_DQ093796	((Lecudina_phyllochaetopteri_FJ832156	(TAGIRI_29_
(((Acavomonas_peruviana_KF651078	(((Chromera_velia_strain_CMS22_DQ174731	(((((Parvilucifera_rostrata_KF359483	Parvilucifera_infectans_KF359485)	Parvilucifera_prorocentri_FJ424512)	Perkinsus_atlanticus_AF509333)	(((Gonyaulax_polyedra_AF377944	Alexandrium_catenella_AY347308)	(Pfiesteria_piscicida_DQ991382	(Akashiwo_sanguinea_AY831412	Prorocentrum_micans_AY803739)))	(((Ichthyodinium_chabelardi_FJ440623	Duboscquella_sp_AB295041)	((Uncultured_marine_alveolate_EU304548	(Uncultured_marine_alveolate_clone_Ma131_1A45_18S_FJ032668	Environmental_sequence_AACY020214703))	Uncultured_marine_alveolate_clone_Ma131_1A38_18S_FJ032666))	(Syndinium_turbo_DQ146404	(Amoebophrya_sp_HM483394	(Uncultured_eukaryote_HF0200_37F04_EU795185	Uncultured_marine_dinoflagellate_clone_Ma131_1A49_18S_FJ032678))))))	((Colpodella_pontica_AY078092	Colpodella_tetrahymenae_AF330214)	(((((((Veloxidium_leptosynaptae_JN857966	((Difficilina_tubulani_FJ832160	Difficilina_paranemertis_FJ832159)	((((Lankesteria_cystodytae_EU670241	Lankesteria_chelyosomae_EU670240)	(Lecudina_phyllochaetopteri_FJ832156	(TAGIRI_29_	Lecudina_longissima_FJ832157)))	((Lecudina_tuzetae_AF457128	Lecudina_pellucida)	Lankesteria_abbotti_DQ093796))	((Pterospora_floridiensis_DQ093794	Pterospora_schizosoma_DQ093793)	Lithocystis_sp_DQ093795))))	(((Heliospora_longissima_pJ1_ex_E_vittatus_HQ891115	Ganymedes_themistos_FJ976721)	(Thiriotia_pugettiae_HQ876006	Cephaloidophora_communis_HQ891113))	(((Gregarina_sp_ex_Phaedon_brassicae_JF412715	Gregarina_coronata_FJ459743)	Gregarina_niphandrodes_AF129882)	(Gregarina_kingi_FJ459746	((Gregarina_tropica_FJ459749	(Gregarina_blattarum_FJ459741	Leidyana_erratica_FJ459752))	(Amoebogregarina_nigra_FJ459737	Caliculium_glossobalani_KC890798))))))
(((Cylindrotheca_closterium_DQ082742	Chrysolepidomonas_dendrolepidota_AF123297)	(Hyphochytrium_catenoides_X80344	Phytophthora_megasperma_glycinea_M54938))	(((((((((((Ganymedes_themistos_FJ976721	Heliospora_longissima_pJ1_ex_E_vittatus_HQ891115)	(Thiriotia_pugettiae_HQ876006	Cephaloidophora_communis_HQ891113))	Uncultured_eukaryote_HF0200_37F04_EU795185)	Uncultured_marine_dinoflagellate_clone_Ma131_1A49_18S_FJ032678)	Amoebophrya_sp_HM483394)	Syndinium_turbo_DQ146404)	((((Duboscquella_sp_AB295041	Ichthyodinium_chabelardi_FJ440623)	Uncultured_marine_alveolate_clone_Ma131_1A38_18S_FJ032666)	(Uncultured_marine_alveolate_EU304548	(Environmental_sequence_AACY020214703	Uncultured_marine_alveolate_clone_Ma131_1A45_18S_FJ032668)))	((Akashiwo_sanguinea_AY831412	Gonyaulax_polyedra_AF377944)	((Alexandrium_catenella_AY347308	Pfiesteria_piscicida_DQ991382)	Prorocentrum_micans_AY803739))))	(Perkinsus_atlanticus_AF509333	(Parvilucifera_prorocentri_FJ424512	(Parvilucifera_rostrata_KF359483	Parvilucifera_infectans_KF359485))))	((((((((Cryptosporidium_serpentis_AF151376	(Cryptosporidium_baileyi_CBAIH_1_AJ276096	Cryptosporidium_parvum_AB089290))	((Colepismatophila_watsonae_FJ459738	Stylocephalus_giganteus__FJ459761)	(Geneiorhynchus_manifestus_FJ459739	((((Prismatospora_evansi_FJ459756	Monocystis_agilis_AF457127)	Syncystis_mirabilis_DQ176427)	Hoplorhynchus_acanthatholius_FJ459750)	((Ophryocystis_elektroscirrha_AF129883	(Paraschneideria_metamorphosa_FJ459755	Ascogregarina_taiwanensis_EF666482_18S_from_operon_))	(Psychodiella_chagasi_FJ865354	(Mattesia_geminata_AY334568	Neogregarinorida_sp_OPPPC1_AB748927)))))))	(((Uncultured_alveolate_clone_AT4_16_AF530523	(Clone_from_Ammonia_beccarii__U07937	Uncultured_eukaryote_clone_D5P10H10_EF100378))	((Uncultured_eukaryote_DSGM_13__AB275013	((Polyplicarium_citrusae__JX535336	Polyplicarium_curvarae__JX535340)	(Polyplicarium_translucidae__JX535348
(((Hyphochytrium_catenoides_X80344	Phytophthora_megasperma_glycinea_M54938)	(Cylindrotheca_closterium_DQ082742	Chrysolepidomonas_dendrolepidota_AF123297))	((((Paramecium_tetraurelia_AF149979	Sterkiella_histriomuscorum_FJ545743)	Stentor_coeruleus_AF357145)	(((((Amoebophrya_sp_HM483394	(Uncultured_eukaryote_HF0200_37F04_EU795185	Uncultured_marine_dinoflagellate_clone_Ma131_1A49_18S_FJ032678))	Syndinium_turbo_DQ146404)	((Pfiesteria_piscicida_DQ991382	Prorocentrum_micans_AY803739)	((Alexandrium_catenella_AY347308	Gonyaulax_polyedra_AF377944)	(Akashiwo_sanguinea_AY831412	(((Environmental_sequence_AACY020214703	Uncultured_marine_alveolate_clone_Ma131_1A45_18S_FJ032668)	Uncultured_marine_alveolate_EU304548)	((Ichthyodinium_chabelardi_FJ440623	Duboscquella_sp_AB295041)	Uncultured_marine_alveolate_clone_Ma131_1A38_18S_FJ032666))))))	((Colpodella_tetrahymenae_AF330214	Colpodella_pontica_AY078092)	(((Chromera_velia_strain_CMS22_DQ174731	(Colpodella_edax_AY234843	Vitrella_brassicaformis_HM245049))	((((Veloxidium_leptosynaptae_JN857966	((Lithocystis_sp_DQ093795	(Pterospora_floridiensis_DQ093794	Pterospora_schizosoma_DQ093793))	((Lankesteria_abbotti_DQ093796	((TAGIRI_29_	(Lecudina_phyllochaetopteri_FJ832156	(Lankesteria_cystodytae_EU670241	Lankesteria_chelyosomae_EU670240)))	(Lecudina_longissima_FJ832157	(Lecudina_tuzetae_AF457128	Lecudina_pellucida))))	(Difficilina_tubulani_FJ832160	Difficilina_paranemertis_FJ832159))))	(Selenidium_orientale_FJ832161	Selenidium_pisinnus_FJ832162))	(((Uncultured_alveolate_BAQA40_AF372776	Uncultured_alveolate_BOLA566_AF372780)	(Selenidium_melongena_KC890799	Selenidium_terebellae_AY196709))	(((((Gregarina_niphandrodes_AF129882	(Gregarina_coronata_FJ459743	Gregarina_sp_ex_Phaedon_brassicae_JF412715))
(((Phytophthora_megasperma_glycinea_M54938	Hyphochytrium_catenoides_X80344)	(Cylindrotheca_closterium_DQ082742	(Chrysolepidomonas_dendrolepidota_AF123297	(Ganymedes_themistos_FJ976721	(Heliospora_longissima_pJ1_ex_E_vittatus_HQ891115	(Thiriotia_pugettiae_HQ876006	Cephaloidophora_communis_HQ891113))))))	((((Vitrella_brassicaformis_HM245049	(Colpodella_edax_AY234843	(Stentor_coeruleus_AF357145	(Paramecium_tetraurelia_AF149979	Sterkiella_histriomuscorum_FJ545743))))	(((Perkinsus_atlanticus_AF509333	(Parvilucifera_prorocentri_FJ424512	(Parvilucifera_infectans_KF359485	Parvilucifera_rostrata_KF359483)))	(((Syndinium_turbo_DQ146404	(Amoebophrya_sp_HM483394	(Uncultured_eukaryote_HF0200_37F04_EU795185	Uncultured_marine_dinoflagellate_clone_Ma131_1A49_18S_FJ032678)))	(((Pfiesteria_piscicida_DQ991382	Alexandrium_catenella_AY347308)	((Gonyaulax_polyedra_AF377944	Akashiwo_sanguinea_AY831412)	Prorocentrum_micans_AY803739))	(((Environmental_sequence_AACY020214703	Uncultured_marine_alveolate_clone_Ma131_1A45_18S_FJ032668)	Uncultured_marine_alveolate_EU304548)	(Uncultured_marine_alveolate_clone_Ma131_1A38_18S_FJ032666	(Ichthyodinium_chabelardi_FJ440623	Duboscquella_sp_AB295041)))))	Acavomonas_peruviana_KF651078))	(((((Selenidium_terebellae_AY196709	Selenidium_melongena_KC890799)	((Uncultured_alveolate_BAQA40_AF372776	Uncultured_alveolate_BOLA566_AF372780)	(Cryptosporidium_serpentis_AF151376	(Cryptosporidium_baileyi_CBAIH_1_AJ276096	Cryptosporidium_parvum_AB089290))))	((Selenidium_hollandei_LN901445	(Selenidium_pendula_LN901443	Selenidium_boccardiellae_JN857969))	Selenidium_serpulae_DQ683562))	((((((Gregarina_niphandrodes_AF129882	(Gregarina_coronata_FJ459743	Gregarina_sp_ex_Phaedon_brassicae_JF412715))	(((Leidyana_erratica_FJ459752	Gregarina_blattarum_FJ459741)	(Gregarina_tropica_FJ459749
(((Cylindrotheca_closterium_DQ082742	Chrysolepidomonas_dendrolepidota_AF123297)	(Phytophthora_megasperma_glycinea_M54938	Hyphochytrium_catenoides_X80344))	((Colponema_edaphicum_strain_Chukotka_KF651068	Colponema_vietnamica_KF651083)	((((Perkinsus_atlanticus_AF509333	(Parvilucifera_prorocentri_FJ424512	(Parvilucifera_rostrata_KF359483	Parvilucifera_infectans_KF359485)))	(((Uncultured_marine_dinoflagellate_clone_Ma131_1A49_18S_FJ032678	(Amoebophrya_sp_HM483394	Uncultured_eukaryote_HF0200_37F04_EU795185))	Syndinium_turbo_DQ146404)	((Prorocentrum_micans_AY803739	(Pfiesteria_piscicida_DQ991382	((Gonyaulax_polyedra_AF377944	Alexandrium_catenella_AY347308)	Akashiwo_sanguinea_AY831412)))	((Uncultured_marine_alveolate_clone_Ma131_1A38_18S_FJ032666	((Environmental_sequence_AACY020214703	Uncultured_marine_alveolate_clone_Ma131_1A45_18S_FJ032668)	Uncultured_marine_alveolate_EU304548))	(Ichthyodinium_chabelardi_FJ440623	Duboscquella_sp_AB295041)))))	(Colpodella_edax_AY234843	(((((((Cryptosporidium_parvum_AB089290	Cryptosporidium_baileyi_CBAIH_1_AJ276096)	Cryptosporidium_serpentis_AF151376)	(((((((Ascogregarina_taiwanensis_EF666482_18S_from_operon_	Paraschneideria_metamorphosa_FJ459755)	Ophryocystis_elektroscirrha_AF129883)	(Psychodiella_chagasi_FJ865354	((Syncystis_mirabilis_DQ176427	(Monocystis_agilis_AF457127	Prismatospora_evansi_FJ459756))	Hoplorhynchus_acanthatholius_FJ459750)))	Neogregarinorida_sp_OPPPC1_AB748927)	Mattesia_geminata_AY334568)	Geneiorhynchus_manifestus_FJ459739)	(Colepismatophila_watsonae_FJ459738	Stylocephalus_giganteus__FJ459761)))	(((Sterkiella_histriomuscorum_FJ545743	Paramecium_tetraurelia_AF149979)	Stentor_coeruleus_AF357145)	(((Selenidium_boccardiellae_JN857969	((Selenidium_hollandei_LN901445	Selenidium_serpulae_DQ683562)	Selenidium_pendula_LN901443))	(((Clone_from_Ammonia_beccarii__U07937
(((Hyphochytrium_catenoides_X80344	Phytophthora_megasperma_glycinea_M54938)	(Cylindrotheca_closterium_DQ082742	Chrysolepidomonas_dendrolepidota_AF123297))	((Colponema_edaphicum_strain_Chukotka_KF651068	Colponema_vietnamica_KF651083)	(((((Chromera_velia_strain_CMS22_DQ174731	(Colpodella_tetrahymenae_AF330214	Colpodella_pontica_AY078092))	((Selenidium_pisinnus_FJ832162	Selenidium_orientale_FJ832161)	((((((Selenidium_hollandei_LN901445	(Selenidium_serpulae_DQ683562	(Selenidium_boccardiellae_JN857969	Selenidium_pendula_LN901443)))	(Stentor_coeruleus_AF357145	(Paramecium_tetraurelia_AF149979	Sterkiella_histriomuscorum_FJ545743)))	(Cryptosporidium_serpentis_AF151376	(Cryptosporidium_baileyi_CBAIH_1_AJ276096	Cryptosporidium_parvum_AB089290)))	((((((Pterospora_schizosoma_DQ093793	Pterospora_floridiensis_DQ093794)	Lithocystis_sp_DQ093795)	((Difficilina_tubulani_FJ832160	Difficilina_paranemertis_FJ832159)	((Lankesteria_chelyosomae_EU670240	Lankesteria_cystodytae_EU670241)	((TAGIRI_29_	(Lecudina_longissima_FJ832157	(Lankesteria_abbotti_DQ093796	(Lecudina_tuzetae_AF457128	Lecudina_pellucida))))	Lecudina_phyllochaetopteri_FJ832156))))	Veloxidium_leptosynaptae_JN857966)	((NAMAKO_25_AB252765	(Lecudina_polymorpha_morph1_AY196706	Lecudina_polymorpha_morph_2_AY196707))	Environmental_sequence_DSGM_8_AB275008))	(((Clone_from_Ammonia_beccarii__U07937	(Uncultured_eukaryote_clone_D5P10H10_EF100378	Uncultured_alveolate_clone_AT4_16_AF530523))	((Ancora_WSBS2010_reassembled_contig	((Ancora_Roscoff_Q5_28r11_corr	Ancora_WSBS2011_reassembled_contig)	Ancora_WSBS_Q5A_28d3_corr))	(Uncultured_eukaryote_DSGM_13__AB275013	((Polyplicarium_translucidae__JX535348	Polyplicarium_lacrimae__JX535344)	(Polyplicarium_curvarae__JX535340
(((Colponema_vietnamica_KF651083	Colponema_edaphicum_strain_Chukotka_KF651068)	((((((Alexandrium_catenella_AY347308	((Prorocentrum_micans_AY803739	Akashiwo_sanguinea_AY831412)	(Gonyaulax_polyedra_AF377944	(((Duboscquella_sp_AB295041	Ichthyodinium_chabelardi_FJ440623)	(Uncultured_marine_alveolate_clone_Ma131_1A38_18S_FJ032666	((Uncultured_marine_alveolate_clone_Ma131_1A45_18S_FJ032668	Environmental_sequence_AACY020214703)	Uncultured_marine_alveolate_EU304548)))	Pfiesteria_piscicida_DQ991382))))	(Syndinium_turbo_DQ146404	((Uncultured_eukaryote_HF0200_37F04_EU795185	Uncultured_marine_dinoflagellate_clone_Ma131_1A49_18S_FJ032678)	Amoebophrya_sp_HM483394)))	(Perkinsus_atlanticus_AF509333	(Parvilucifera_prorocentri_FJ424512	(Parvilucifera_rostrata_KF359483	Parvilucifera_infectans_KF359485))))	(((Chromera_velia_strain_CMS22_DQ174731	(Colpodella_tetrahymenae_AF330214	Colpodella_pontica_AY078092))	((((((Geneiorhynchus_manifestus_FJ459739	((((Mattesia_geminata_AY334568	(Psychodiella_chagasi_FJ865354	Neogregarinorida_sp_OPPPC1_AB748927))	(Ophryocystis_elektroscirrha_AF129883	(Paraschneideria_metamorphosa_FJ459755	Ascogregarina_taiwanensis_EF666482_18S_from_operon_)))	Hoplorhynchus_acanthatholius_FJ459750)	((Prismatospora_evansi_FJ459756	Monocystis_agilis_AF457127)	Syncystis_mirabilis_DQ176427)))	((Gregarina_niphandrodes_AF129882	(Gregarina_sp_ex_Phaedon_brassicae_JF412715	Gregarina_coronata_FJ459743))	((Caliculium_glossobalani_KC890798	((Leidyana_erratica_FJ459752	Gregarina_blattarum_FJ459741)	Gregarina_tropica_FJ459749))	(Gregarina_kingi_FJ459746	Amoebogregarina_nigra_FJ459737))))	(Colepismatophila_watsonae_FJ459738	Stylocephalus_giganteus__FJ459761))	(Cryptosporidium_serpentis_AF151376	(Cryptosporidium_parvum_AB089290	Cryptosporidium_baileyi_CBAIH_1_AJ276096)))	((((((Ganymedes_themistos_FJ976721
(((Colponema_edaphicum_strain_Chukotka_KF651068	Colponema_vietnamica_KF651083)	(Acavomonas_peruviana_KF651078	((((((Gonyaulax_polyedra_AF377944	(((Duboscquella_sp_AB295041	Ichthyodinium_chabelardi_FJ440623)	((Uncultured_marine_alveolate_EU304548	(Uncultured_marine_alveolate_clone_Ma131_1A45_18S_FJ032668	Environmental_sequence_AACY020214703))	Uncultured_marine_alveolate_clone_Ma131_1A38_18S_FJ032666))	Alexandrium_catenella_AY347308))	Akashiwo_sanguinea_AY831412)	(Pfiesteria_piscicida_DQ991382	Prorocentrum_micans_AY803739))	((Amoebophrya_sp_HM483394	(Uncultured_marine_dinoflagellate_clone_Ma131_1A49_18S_FJ032678	Uncultured_eukaryote_HF0200_37F04_EU795185))	Syndinium_turbo_DQ146404))	((Vitrella_brassicaformis_HM245049	(Chromera_velia_strain_CMS22_DQ174731	((((Eimeria_tenella_AF026388	Goussia_desseri_GU479641)	(Toxoplasma_gondii_strain_RH_M97703	Besnoitia_besnoiti_AY833646))	((Plasmodium_berghei_M19712	Plasmodium_falciparum1_M19172)	(Babesia_microti_FO082874	((Theileria_orientalis_AP011946	Theileria_parva_L02366)	Babesia_bigemina))))	((((((Selenidium_pendula_LN901443	Selenidium_boccardiellae_JN857969)	Selenidium_hollandei_LN901445)	Selenidium_serpulae_DQ683562)	(Selenidium_orientale_FJ832161	Selenidium_pisinnus_FJ832162))	(((Veloxidium_leptosynaptae_JN857966	((Lankesteria_abbotti_DQ093796	(((TAGIRI_29_	(Lecudina_longissima_FJ832157	Lecudina_phyllochaetopteri_FJ832156))	(Lankesteria_chelyosomae_EU670240	Lankesteria_cystodytae_EU670241))	(Lecudina_tuzetae_AF457128	Lecudina_pellucida)))	((Difficilina_paranemertis_FJ832159	Difficilina_tubulani_FJ832160)	(Lithocystis_sp_DQ093795	(Pterospora_schizosoma_DQ093793	Pterospora_floridiensis_DQ093794)))))
(((Hyphochytrium_catenoides_X80344	Phytophthora_megasperma_glycinea_M54938)	(Cylindrotheca_closterium_DQ082742	Chrysolepidomonas_dendrolepidota_AF123297))	(((((((((Duboscquella_sp_AB295041	Ichthyodinium_chabelardi_FJ440623)	(Uncultured_marine_alveolate_clone_Ma131_1A38_18S_FJ032666	(Uncultured_marine_alveolate_EU304548	(Uncultured_marine_alveolate_clone_Ma131_1A45_18S_FJ032668	Environmental_sequence_AACY020214703))))	Syndinium_turbo_DQ146404)	((Akashiwo_sanguinea_AY831412	((Alexandrium_catenella_AY347308	Gonyaulax_polyedra_AF377944)	(Amoebophrya_sp_HM483394	(Uncultured_marine_dinoflagellate_clone_Ma131_1A49_18S_FJ032678	((Thiriotia_pugettiae_HQ876006	(Ganymedes_themistos_FJ976721	(Cephaloidophora_communis_HQ891113	Heliospora_longissima_pJ1_ex_E_vittatus_HQ891115)))	Uncultured_eukaryote_HF0200_37F04_EU795185)))))	(Pfiesteria_piscicida_DQ991382	Prorocentrum_micans_AY803739)))	(((Chromera_velia_strain_CMS22_DQ174731	(Colpodella_tetrahymenae_AF330214	Colpodella_pontica_AY078092))	(Colpodella_edax_AY234843	Vitrella_brassicaformis_HM245049))	((((Selenidium_terebellae_AY196709	Selenidium_melongena_KC890799)	((Uncultured_alveolate_BAQA40_AF372776	Uncultured_alveolate_BOLA566_AF372780)	(Cryptosporidium_serpentis_AF151376	(Cryptosporidium_parvum_AB089290	Cryptosporidium_baileyi_CBAIH_1_AJ276096))))	((((Environmental_sequence_DSGM_8_AB275008	((Lecudina_polymorpha_morph1_AY196706	Lecudina_polymorpha_morph_2_AY196707)	NAMAKO_25_AB252765))	(Veloxidium_leptosynaptae_JN857966	(((Difficilina_tubulani_FJ832160	Difficilina_paranemertis_FJ832159)	(((Lankesteria_chelyosomae_EU670240	Lankesteria_cystodytae_EU670241)	Lankesteria_abbotti_DQ093796)	((TAGIRI_29_	Lecudina_phyllochaetopteri_FJ832156)	((Lecudina_pellucida	Lecudina_tuzetae_AF457128)	Lecudina_longissima_FJ832157))))
((((Cylindrotheca_closterium_DQ082742	Chrysolepidomonas_dendrolepidota_AF123297)	(Hyphochytrium_catenoides_X80344	Phytophthora_megasperma_glycinea_M54938))	((Colponema_vietnamica_KF651083	Colponema_edaphicum_strain_Chukotka_KF651068)	((((Perkinsus_atlanticus_AF509333	((Parvilucifera_infectans_KF359485	Parvilucifera_rostrata_KF359483)	Parvilucifera_prorocentri_FJ424512))	(((Gonyaulax_polyedra_AF377944	Akashiwo_sanguinea_AY831412)	((Alexandrium_catenella_AY347308	Pfiesteria_piscicida_DQ991382)	Prorocentrum_micans_AY803739))	(((Amoebophrya_sp_HM483394	(Uncultured_eukaryote_HF0200_37F04_EU795185	Uncultured_marine_dinoflagellate_clone_Ma131_1A49_18S_FJ032678))	Syndinium_turbo_DQ146404)	((Ichthyodinium_chabelardi_FJ440623	Duboscquella_sp_AB295041)	((Uncultured_marine_alveolate_EU304548	(Uncultured_marine_alveolate_clone_Ma131_1A45_18S_FJ032668	Environmental_sequence_AACY020214703))	Uncultured_marine_alveolate_clone_Ma131_1A38_18S_FJ032666)))))	(((((((Uncultured_alveolate_BAQA40_AF372776	Uncultured_alveolate_BOLA566_AF372780)	((Selenidium_melongena_KC890799	Selenidium_terebellae_AY196709)	((Selenidium_orientale_FJ832161	Selenidium_pisinnus_FJ832162)	((((Veloxidium_leptosynaptae_JN857966	((Lithocystis_sp_DQ093795	((Difficilina_tubulani_FJ832160	Difficilina_paranemertis_FJ832159)	(((Lankesteria_chelyosomae_EU670240	Lankesteria_cystodytae_EU670241)	Lankesteria_abbotti_DQ093796)	(((Lecudina_longissima_FJ832157	TAGIRI_29_)	Lecudina_phyllochaetopteri_FJ832156)	(Lecudina_tuzetae_AF457128	Lecudina_pellucida)))))	(Pterospora_floridiensis_DQ093794	Pterospora_schizosoma_DQ093793)))	(Environmental_sequence_DSGM_8_AB275008	(NAMAKO_25_AB252765	(Lecudina_polymorpha_morph_2_AY196707	Lecudina_polymorpha_morph1_AY196706))))	(Selenidium_boccardiellae_JN857969
(((Chrysolepidomonas_dendrolepidota_AF123297	Cylindrotheca_closterium_DQ082742)	(Phytophthora_megasperma_glycinea_M54938	Hyphochytrium_catenoides_X80344))	((Colponema_vietnamica_KF651083	Colponema_edaphicum_strain_Chukotka_KF651068)	((((Gonyaulax_polyedra_AF377944	(Akashiwo_sanguinea_AY831412	(Prorocentrum_micans_AY803739	(Alexandrium_catenella_AY347308	Pfiesteria_piscicida_DQ991382))))	(((Duboscquella_sp_AB295041	Ichthyodinium_chabelardi_FJ440623)	(((Environmental_sequence_AACY020214703	Uncultured_marine_alveolate_clone_Ma131_1A45_18S_FJ032668)	Uncultured_marine_alveolate_EU304548)	Uncultured_marine_alveolate_clone_Ma131_1A38_18S_FJ032666))	(((Uncultured_marine_dinoflagellate_clone_Ma131_1A49_18S_FJ032678	Uncultured_eukaryote_HF0200_37F04_EU795185)	Amoebophrya_sp_HM483394)	Syndinium_turbo_DQ146404)))	(((Parvilucifera_prorocentri_FJ424512	(Parvilucifera_infectans_KF359485	Parvilucifera_rostrata_KF359483))	Perkinsus_atlanticus_AF509333)	((Colpodella_edax_AY234843	((Colpodella_pontica_AY078092	Colpodella_tetrahymenae_AF330214)	Chromera_velia_strain_CMS22_DQ174731))	((((Selenidium_orientale_FJ832161	Selenidium_pisinnus_FJ832162)	(((Plasmodium_berghei_M19712	Plasmodium_falciparum1_M19172)	((Babesia_bigemina	((((Heliospora_longissima_pJ1_ex_E_vittatus_HQ891115	Cephaloidophora_communis_HQ891113)	Ganymedes_themistos_FJ976721)	Thiriotia_pugettiae_HQ876006)	(Theileria_orientalis_AP011946	Theileria_parva_L02366)))	Babesia_microti_FO082874))	((Toxoplasma_gondii_strain_RH_M97703	Besnoitia_besnoiti_AY833646)	(Eimeria_tenella_AF026388	Goussia_desseri_GU479641))))	((((((NAMAKO_25_AB252765	(Lecudina_polymorpha_morph1_AY196706	Lecudina_polymorpha_morph_2_AY196707))	Environmental_sequence_DSGM_8_AB275008)	((Uncultured_alveolate_clone_AT4_16_AF530523
(((Hyphochytrium_catenoides_X80344	Phytophthora_megasperma_glycinea_M54938)	(Chrysolepidomonas_dendrolepidota_AF123297	Cylindrotheca_closterium_DQ082742))	((Colponema_edaphicum_strain_Chukotka_KF651068	Colponema_vietnamica_KF651083)	((((Paramecium_tetraurelia_AF149979	Stentor_coeruleus_AF357145)	Sterkiella_histriomuscorum_FJ545743)	(((Chromera_velia_strain_CMS22_DQ174731	(Vitrella_brassicaformis_HM245049	Colpodella_edax_AY234843))	((Colpodella_tetrahymenae_AF330214	Colpodella_pontica_AY078092)	(((((((((Leidyana_erratica_FJ459752	Gregarina_blattarum_FJ459741)	(Gregarina_tropica_FJ459749	(Amoebogregarina_nigra_FJ459737	Caliculium_glossobalani_KC890798)))	((Gregarina_niphandrodes_AF129882	(Gregarina_sp_ex_Phaedon_brassicae_JF412715	Gregarina_coronata_FJ459743))	Gregarina_kingi_FJ459746))	(Ganymedes_themistos_FJ976721	((Cephaloidophora_communis_HQ891113	Heliospora_longissima_pJ1_ex_E_vittatus_HQ891115)	Thiriotia_pugettiae_HQ876006)))	(Colepismatophila_watsonae_FJ459738	Stylocephalus_giganteus__FJ459761))	(Geneiorhynchus_manifestus_FJ459739	(((Psychodiella_chagasi_FJ865354	(Mattesia_geminata_AY334568	Neogregarinorida_sp_OPPPC1_AB748927))	(Hoplorhynchus_acanthatholius_FJ459750	(Syncystis_mirabilis_DQ176427	(Prismatospora_evansi_FJ459756	Monocystis_agilis_AF457127))))	(Ophryocystis_elektroscirrha_AF129883	(Ascogregarina_taiwanensis_EF666482_18S_from_operon_	Paraschneideria_metamorphosa_FJ459755)))))	((Cryptosporidium_parvum_AB089290	Cryptosporidium_baileyi_CBAIH_1_AJ276096)	Cryptosporidium_serpentis_AF151376))	((Selenidium_pendula_LN901443	((Selenidium_serpulae_DQ683562	Selenidium_hollandei_LN901445)	Selenidium_boccardiellae_JN857969))	(((Environmental_sequence_DSGM_8_AB275008	(NAMAKO_25_AB252765	(Lecudina_polymorpha_morph_2_AY196707
((((Colponema_vietnamica_KF651083	Colponema_edaphicum_strain_Chukotka_KF651068)	((((((((((Selenidium_orientale_FJ832161	Selenidium_pisinnus_FJ832162)	Uncultured_alveolate_BAQA40_AF372776)	((Selenidium_melongena_KC890799	Selenidium_terebellae_AY196709)	Uncultured_alveolate_BOLA566_AF372780))	(((Plasmodium_falciparum1_M19172	Plasmodium_berghei_M19712)	(Babesia_microti_FO082874	(Babesia_bigemina	(Theileria_parva_L02366	Theileria_orientalis_AP011946))))	((Besnoitia_besnoiti_AY833646	Toxoplasma_gondii_strain_RH_M97703)	(Eimeria_tenella_AF026388	Goussia_desseri_GU479641))))	((Cryptosporidium_serpentis_AF151376	(Cryptosporidium_parvum_AB089290	Cryptosporidium_baileyi_CBAIH_1_AJ276096))	((((((Gregarina_niphandrodes_AF129882	(Gregarina_sp_ex_Phaedon_brassicae_JF412715	Gregarina_coronata_FJ459743))	(Caliculium_glossobalani_KC890798	(((Leidyana_erratica_FJ459752	Gregarina_blattarum_FJ459741)	Gregarina_tropica_FJ459749)	(Amoebogregarina_nigra_FJ459737	Gregarina_kingi_FJ459746))))	(Geneiorhynchus_manifestus_FJ459739	(((Ophryocystis_elektroscirrha_AF129883	(Paraschneideria_metamorphosa_FJ459755	Ascogregarina_taiwanensis_EF666482_18S_from_operon_))	((Neogregarinorida_sp_OPPPC1_AB748927	Psychodiella_chagasi_FJ865354)	Mattesia_geminata_AY334568))	((Prismatospora_evansi_FJ459756	(Monocystis_agilis_AF457127	Syncystis_mirabilis_DQ176427))	Hoplorhynchus_acanthatholius_FJ459750))))	(((((Cephaloidophora_communis_HQ891113	Ganymedes_themistos_FJ976721)	Heliospora_longissima_pJ1_ex_E_vittatus_HQ891115)	Thiriotia_pugettiae_HQ876006)	Stylocephalus_giganteus__FJ459761)	Colepismatophila_watsonae_FJ459738))	((((NAMAKO_25_AB252765	(Lecudina_polymorpha_morph1_AY196706	Lecudina_polymorpha_morph_2_AY196707))
(((Chrysolepidomonas_dendrolepidota_AF123297	Hyphochytrium_catenoides_X80344)	(Cylindrotheca_closterium_DQ082742	Phytophthora_megasperma_glycinea_M54938))	((Acavomonas_peruviana_KF651078	((Stentor_coeruleus_AF357145	(Sterkiella_histriomuscorum_FJ545743	Paramecium_tetraurelia_AF149979))	(((Chromera_velia_strain_CMS22_DQ174731	(Colpodella_edax_AY234843	Vitrella_brassicaformis_HM245049))	((Perkinsus_atlanticus_AF509333	(Parvilucifera_prorocentri_FJ424512	(Parvilucifera_rostrata_KF359483	Parvilucifera_infectans_KF359485)))	(((Syndinium_turbo_DQ146404	(Amoebophrya_sp_HM483394	(Uncultured_marine_dinoflagellate_clone_Ma131_1A49_18S_FJ032678	Uncultured_eukaryote_HF0200_37F04_EU795185)))	(Prorocentrum_micans_AY803739	((Akashiwo_sanguinea_AY831412	Pfiesteria_piscicida_DQ991382)	(Alexandrium_catenella_AY347308	Gonyaulax_polyedra_AF377944))))	((Ichthyodinium_chabelardi_FJ440623	Duboscquella_sp_AB295041)	(Uncultured_marine_alveolate_clone_Ma131_1A38_18S_FJ032666	(Uncultured_marine_alveolate_EU304548	(Environmental_sequence_AACY020214703	Uncultured_marine_alveolate_clone_Ma131_1A45_18S_FJ032668)))))))	(((Cryptosporidium_serpentis_AF151376	(Cryptosporidium_baileyi_CBAIH_1_AJ276096	Cryptosporidium_parvum_AB089290))	((((((Thiriotia_pugettiae_HQ876006	(Ganymedes_themistos_FJ976721	(Heliospora_longissima_pJ1_ex_E_vittatus_HQ891115	Cephaloidophora_communis_HQ891113)))	Goussia_desseri_GU479641)	Eimeria_tenella_AF026388)	(Besnoitia_besnoiti_AY833646	Toxoplasma_gondii_strain_RH_M97703))	((Plasmodium_berghei_M19712	Plasmodium_falciparum1_M19172)	(Babesia_microti_FO082874	(Babesia_bigemina	(Theileria_parva_L02366	Theileria_orientalis_AP011946)))))	((((Selenidium_pisinnus_FJ832162	Selenidium_orientale_FJ832161)	((Veloxidium_leptosynaptae_JN857966
(((Phytophthora_megasperma_glycinea_M54938	Hyphochytrium_catenoides_X80344)	(Chrysolepidomonas_dendrolepidota_AF123297	Cylindrotheca_closterium_DQ082742))	((Acavomonas_peruviana_KF651078	((((Colpodella_tetrahymenae_AF330214	Chromera_velia_strain_CMS22_DQ174731)	Colpodella_pontica_AY078092)	((((((Selenidium_orientale_FJ832161	Selenidium_pisinnus_FJ832162)	(((Gregarina_niphandrodes_AF129882	(Gregarina_sp_ex_Phaedon_brassicae_JF412715	Gregarina_coronata_FJ459743))	(Caliculium_glossobalani_KC890798	((Leidyana_erratica_FJ459752	Gregarina_blattarum_FJ459741)	((Gregarina_kingi_FJ459746	Amoebogregarina_nigra_FJ459737)	Gregarina_tropica_FJ459749))))	(((Plasmodium_berghei_M19712	Plasmodium_falciparum1_M19172)	(Selenidium_boccardiellae_JN857969	(Selenidium_pendula_LN901443	(Selenidium_serpulae_DQ683562	Selenidium_hollandei_LN901445))))	(Selenidium_terebellae_AY196709	Selenidium_melongena_KC890799))))	(Uncultured_alveolate_BOLA566_AF372780	Uncultured_alveolate_BAQA40_AF372776))	((((Uncultured_eukaryote_clone_D5P10H10_EF100378	Uncultured_alveolate_clone_AT4_16_AF530523)	Clone_from_Ammonia_beccarii__U07937)	(((Ancora_WSBS2010_reassembled_contig	(Ancora_WSBS_Q5A_28d3_corr	(Ancora_Roscoff_Q5_28r11_corr	Ancora_WSBS2011_reassembled_contig)))	(Ganymedes_themistos_FJ976721	((Cephaloidophora_communis_HQ891113	Thiriotia_pugettiae_HQ876006)	Heliospora_longissima_pJ1_ex_E_vittatus_HQ891115)))	(Uncultured_eukaryote_DSGM_13__AB275013	(Polyplicarium_citrusae__JX535336	((Polyplicarium_translucidae__JX535348	Polyplicarium_lacrimae__JX535344)	Polyplicarium_curvarae__JX535340)))))	(((Babesia_bigemina	(Theileria_orientalis_AP011946	Theileria_parva_L02366))	Babesia_microti_FO082874)	((Eimeria_tenella_AF026388
(((Hyphochytrium_catenoides_X80344	Phytophthora_megasperma_glycinea_M54938)	(Chrysolepidomonas_dendrolepidota_AF123297	Cylindrotheca_closterium_DQ082742))	(((((Parvilucifera_prorocentri_FJ424512	(Parvilucifera_rostrata_KF359483	Parvilucifera_infectans_KF359485))	Perkinsus_atlanticus_AF509333)	(((((((Plasmodium_berghei_M19712	Plasmodium_falciparum1_M19172)	((Babesia_bigemina	(Theileria_parva_L02366	Theileria_orientalis_AP011946))	Babesia_microti_FO082874))	((Selenidium_pisinnus_FJ832162	Selenidium_orientale_FJ832161)	((((Heliospora_longissima_pJ1_ex_E_vittatus_HQ891115	Cephaloidophora_communis_HQ891113)	(Thiriotia_pugettiae_HQ876006	Ganymedes_themistos_FJ976721))	(Eimeria_tenella_AF026388	Goussia_desseri_GU479641))	(Besnoitia_besnoiti_AY833646	Toxoplasma_gondii_strain_RH_M97703))))	((((Selenidium_melongena_KC890799	Selenidium_terebellae_AY196709)	(Uncultured_alveolate_BAQA40_AF372776	Uncultured_alveolate_BOLA566_AF372780))	(((Paramecium_tetraurelia_AF149979	Sterkiella_histriomuscorum_FJ545743)	Stentor_coeruleus_AF357145)	(Cryptosporidium_serpentis_AF151376	(Cryptosporidium_parvum_AB089290	Cryptosporidium_baileyi_CBAIH_1_AJ276096))))	(((Veloxidium_leptosynaptae_JN857966	(((Lankesteria_abbotti_DQ093796	(((Lecudina_tuzetae_AF457128	Lecudina_pellucida)	(Lankesteria_chelyosomae_EU670240	Lankesteria_cystodytae_EU670241))	((Lecudina_phyllochaetopteri_FJ832156	Lecudina_longissima_FJ832157)	TAGIRI_29_)))	(Difficilina_tubulani_FJ832160	Difficilina_paranemertis_FJ832159))	(Lithocystis_sp_DQ093795	(Pterospora_schizosoma_DQ093793	Pterospora_floridiensis_DQ093794))))	((Ancora_WSBS2010_reassembled_contig	(Ancora_WSBS_Q5A_28d3_corr
(((Phytophthora_megasperma_glycinea_M54938	Hyphochytrium_catenoides_X80344)	(Cylindrotheca_closterium_DQ082742	Chrysolepidomonas_dendrolepidota_AF123297))	((Colponema_edaphicum_strain_Chukotka_KF651068	Colponema_vietnamica_KF651083)	(Acavomonas_peruviana_KF651078	((((Akashiwo_sanguinea_AY831412	((Alexandrium_catenella_AY347308	Gonyaulax_polyedra_AF377944)	(Pfiesteria_piscicida_DQ991382	(((Ichthyodinium_chabelardi_FJ440623	Duboscquella_sp_AB295041)	((Uncultured_marine_alveolate_EU304548	(Environmental_sequence_AACY020214703	Uncultured_marine_alveolate_clone_Ma131_1A45_18S_FJ032668))	Uncultured_marine_alveolate_clone_Ma131_1A38_18S_FJ032666))	Prorocentrum_micans_AY803739))))	(Syndinium_turbo_DQ146404	(Amoebophrya_sp_HM483394	(Uncultured_eukaryote_HF0200_37F04_EU795185	Uncultured_marine_dinoflagellate_clone_Ma131_1A49_18S_FJ032678))))	((Vitrella_brassicaformis_HM245049	Colpodella_edax_AY234843)	(((((((Environmental_sequence_DSGM_8_AB275008	((Lecudina_polymorpha_morph_2_AY196707	Lecudina_polymorpha_morph1_AY196706)	NAMAKO_25_AB252765))	(((Lithocystis_sp_DQ093795	(Pterospora_schizosoma_DQ093793	Pterospora_floridiensis_DQ093794))	((((Lecudina_phyllochaetopteri_FJ832156	(TAGIRI_29_	(Lankesteria_chelyosomae_EU670240	Lankesteria_cystodytae_EU670241)))	(Lecudina_longissima_FJ832157	(Lecudina_tuzetae_AF457128	Lecudina_pellucida)))	Lankesteria_abbotti_DQ093796)	(Difficilina_tubulani_FJ832160	Difficilina_paranemertis_FJ832159)))	Veloxidium_leptosynaptae_JN857966))	(((((Psychodiella_chagasi_FJ865354	Mattesia_geminata_AY334568)	(((Hoplorhynchus_acanthatholius_FJ459750	(((Gregarina_niphandrodes_AF129882	(Gregarina_coronata_FJ459743	Gregarina_sp_ex_Phaedon_brassicae_JF412715))	(((Gregarina_tropica_FJ459749	Caliculium_glossobalani_KC890798)
(((Chrysolepidomonas_dendrolepidota_AF123297	Cylindrotheca_closterium_DQ082742)	(Phytophthora_megasperma_glycinea_M54938	Hyphochytrium_catenoides_X80344))	(Acavomonas_peruviana_KF651078	(((((Perkinsus_atlanticus_AF509333	(Parvilucifera_prorocentri_FJ424512	(Parvilucifera_infectans_KF359485	Parvilucifera_rostrata_KF359483)))	(((((Gonyaulax_polyedra_AF377944	Alexandrium_catenella_AY347308)	Akashiwo_sanguinea_AY831412)	(Prorocentrum_micans_AY803739	Pfiesteria_piscicida_DQ991382))	(Syndinium_turbo_DQ146404	(Amoebophrya_sp_HM483394	(Uncultured_marine_dinoflagellate_clone_Ma131_1A49_18S_FJ032678	Uncultured_eukaryote_HF0200_37F04_EU795185))))	((Ichthyodinium_chabelardi_FJ440623	Duboscquella_sp_AB295041)	((Uncultured_marine_alveolate_EU304548	(Environmental_sequence_AACY020214703	Uncultured_marine_alveolate_clone_Ma131_1A45_18S_FJ032668))	Uncultured_marine_alveolate_clone_Ma131_1A38_18S_FJ032666))))	((((((((Plasmodium_berghei_M19712	Plasmodium_falciparum1_M19172)	(((Stylocephalus_giganteus__FJ459761	Colepismatophila_watsonae_FJ459738)	(((Gregarina_niphandrodes_AF129882	(Gregarina_coronata_FJ459743	Gregarina_sp_ex_Phaedon_brassicae_JF412715))	(Gregarina_kingi_FJ459746	(((Gregarina_tropica_FJ459749	Leidyana_erratica_FJ459752)	(Amoebogregarina_nigra_FJ459737	Caliculium_glossobalani_KC890798))	Gregarina_blattarum_FJ459741)))	(Geneiorhynchus_manifestus_FJ459739	((Prismatospora_evansi_FJ459756	(Syncystis_mirabilis_DQ176427	Monocystis_agilis_AF457127))	((Psychodiella_chagasi_FJ865354	Hoplorhynchus_acanthatholius_FJ459750)	((Mattesia_geminata_AY334568	Neogregarinorida_sp_OPPPC1_AB748927)	(Ophryocystis_elektroscirrha_AF129883	(Paraschneideria_metamorphosa_FJ459755	Ascogregarina_taiwanensis_EF666482_18S_from_operon_))))))))	((Heliospora_longissima_pJ1_ex_E_vittatus_HQ891115	(Ganymedes_themistos_FJ976721
(((Phytophthora_megasperma_glycinea_M54938	Hyphochytrium_catenoides_X80344)	(Chrysolepidomonas_dendrolepidota_AF123297	Cylindrotheca_closterium_DQ082742))	((Sterkiella_histriomuscorum_FJ545743	(Stentor_coeruleus_AF357145	Paramecium_tetraurelia_AF149979))	((Colponema_edaphicum_strain_Chukotka_KF651068	Colponema_vietnamica_KF651083)	(((Colpodella_edax_AY234843	Vitrella_brassicaformis_HM245049)	((Chromera_velia_strain_CMS22_DQ174731	(Colpodella_tetrahymenae_AF330214	Colpodella_pontica_AY078092))	((((Akashiwo_sanguinea_AY831412	(Pfiesteria_piscicida_DQ991382	(Prorocentrum_micans_AY803739	(((Duboscquella_sp_AB295041	Ichthyodinium_chabelardi_FJ440623)	((Uncultured_marine_alveolate_EU304548	(Uncultured_marine_alveolate_clone_Ma131_1A45_18S_FJ032668	Environmental_sequence_AACY020214703))	Uncultured_marine_alveolate_clone_Ma131_1A38_18S_FJ032666))	(Alexandrium_catenella_AY347308	Gonyaulax_polyedra_AF377944)))))	(Syndinium_turbo_DQ146404	(Amoebophrya_sp_HM483394	(Uncultured_marine_dinoflagellate_clone_Ma131_1A49_18S_FJ032678	Uncultured_eukaryote_HF0200_37F04_EU795185))))	(Perkinsus_atlanticus_AF509333	(Parvilucifera_prorocentri_FJ424512	(Parvilucifera_rostrata_KF359483	Parvilucifera_infectans_KF359485))))	((((((((Plasmodium_falciparum1_M19172	Plasmodium_berghei_M19712)	(((((Difficilina_tubulani_FJ832160	Difficilina_paranemertis_FJ832159)	(((Lecudina_phyllochaetopteri_FJ832156	TAGIRI_29_)	(Lankesteria_cystodytae_EU670241	Lankesteria_chelyosomae_EU670240))	(Lankesteria_abbotti_DQ093796	(Lecudina_longissima_FJ832157	(Lecudina_pellucida	Lecudina_tuzetae_AF457128)))))	((Pterospora_schizosoma_DQ093793	Pterospora_floridiensis_DQ093794)	Lithocystis_sp_DQ093795))	Veloxidium_leptosynaptae_JN857966)	(((Polyplicarium_citrusae__JX535336
((Sterkiella_histriomuscorum_FJ545743	Paramecium_tetraurelia_AF149979)	(((((((Stylocephalus_giganteus__FJ459761	Colepismatophila_watsonae_FJ459738)	(Geneiorhynchus_manifestus_FJ459739	((Syncystis_mirabilis_DQ176427	(Monocystis_agilis_AF457127	Prismatospora_evansi_FJ459756))	((Hoplorhynchus_acanthatholius_FJ459750	Psychodiella_chagasi_FJ865354)	((Neogregarinorida_sp_OPPPC1_AB748927	Mattesia_geminata_AY334568)	(Ophryocystis_elektroscirrha_AF129883	(Ascogregarina_taiwanensis_EF666482_18S_from_operon_	Paraschneideria_metamorphosa_FJ459755)))))))	((Cryptosporidium_parvum_AB089290	Cryptosporidium_baileyi_CBAIH_1_AJ276096)	Cryptosporidium_serpentis_AF151376))	((((Plasmodium_berghei_M19712	Plasmodium_falciparum1_M19172)	(Babesia_microti_FO082874	(Babesia_bigemina	(Theileria_parva_L02366	Theileria_orientalis_AP011946))))	((Goussia_desseri_GU479641	Eimeria_tenella_AF026388)	(Toxoplasma_gondii_strain_RH_M97703	Besnoitia_besnoiti_AY833646)))	(((Colpodella_tetrahymenae_AF330214	Colpodella_pontica_AY078092)	Chromera_velia_strain_CMS22_DQ174731)	(((Acavomonas_peruviana_KF651078	(((((Thiriotia_pugettiae_HQ876006	Ganymedes_themistos_FJ976721)	(Cephaloidophora_communis_HQ891113	Heliospora_longissima_pJ1_ex_E_vittatus_HQ891115))	(Chrysolepidomonas_dendrolepidota_AF123297	Cylindrotheca_closterium_DQ082742))	(Hyphochytrium_catenoides_X80344	Phytophthora_megasperma_glycinea_M54938))	(Colponema_edaphicum_strain_Chukotka_KF651068	Colponema_vietnamica_KF651083)))	((Perkinsus_atlanticus_AF509333	((Parvilucifera_infectans_KF359485	Parvilucifera_rostrata_KF359483)	Parvilucifera_prorocentri_FJ424512))	(((Prorocentrum_micans_AY803739	Pfiesteria_piscicida_DQ991382)	(Akashiwo_sanguinea_AY831412	(Alexandrium_catenella_AY347308
(((Phytophthora_megasperma_glycinea_M54938	Hyphochytrium_catenoides_X80344)	(Chrysolepidomonas_dendrolepidota_AF123297	Cylindrotheca_closterium_DQ082742))	(((Colponema_edaphicum_strain_Chukotka_KF651068	Colponema_vietnamica_KF651083)	(((Colpodella_edax_AY234843	(((Colpodella_pontica_AY078092	Colpodella_tetrahymenae_AF330214)	Chromera_velia_strain_CMS22_DQ174731)	(Vitrella_brassicaformis_HM245049	((((Besnoitia_besnoiti_AY833646	Toxoplasma_gondii_strain_RH_M97703)	(Goussia_desseri_GU479641	Eimeria_tenella_AF026388))	((Plasmodium_falciparum1_M19172	Plasmodium_berghei_M19712)	((Babesia_bigemina	(Theileria_parva_L02366	Theileria_orientalis_AP011946))	Babesia_microti_FO082874)))	(((((Selenidium_pisinnus_FJ832162	Selenidium_orientale_FJ832161)	Uncultured_alveolate_BAQA40_AF372776)	((Thiriotia_pugettiae_HQ876006	(Ganymedes_themistos_FJ976721	(Heliospora_longissima_pJ1_ex_E_vittatus_HQ891115	Cephaloidophora_communis_HQ891113)))	((Clone_from_Ammonia_beccarii__U07937	(Uncultured_alveolate_clone_AT4_16_AF530523	Uncultured_eukaryote_clone_D5P10H10_EF100378))	(Environmental_sequence_DSGM_8_AB275008	((Lecudina_polymorpha_morph_2_AY196707	Lecudina_polymorpha_morph1_AY196706)	NAMAKO_25_AB252765)))))	(Uncultured_alveolate_BOLA566_AF372780	(Selenidium_terebellae_AY196709	Selenidium_melongena_KC890799)))	((((Cryptosporidium_parvum_AB089290	Cryptosporidium_baileyi_CBAIH_1_AJ276096)	Cryptosporidium_serpentis_AF151376)	(((((Difficilina_tubulani_FJ832160	Difficilina_paranemertis_FJ832159)	((Lankesteria_abbotti_DQ093796	((TAGIRI_29_	(Lecudina_phyllochaetopteri_FJ832156	Lecudina_longissima_FJ832157))	((Lankesteria_cystodytae_EU670241	Lankesteria_chelyosomae_EU670240)	(Lecudina_pellucida
(((Colponema_vietnamica_KF651083	Colponema_edaphicum_strain_Chukotka_KF651068)	(Acavomonas_peruviana_KF651078	((((((Paramecium_tetraurelia_AF149979	Stentor_coeruleus_AF357145)	Sterkiella_histriomuscorum_FJ545743)	((Cryptosporidium_baileyi_CBAIH_1_AJ276096	Cryptosporidium_parvum_AB089290)	Cryptosporidium_serpentis_AF151376))	Chromera_velia_strain_CMS22_DQ174731)	(Vitrella_brassicaformis_HM245049	Colpodella_edax_AY234843))	(((((Alexandrium_catenella_AY347308	Gonyaulax_polyedra_AF377944)	((Ichthyodinium_chabelardi_FJ440623	Duboscquella_sp_AB295041)	(Uncultured_marine_alveolate_clone_Ma131_1A38_18S_FJ032666	((Uncultured_marine_alveolate_clone_Ma131_1A45_18S_FJ032668	Environmental_sequence_AACY020214703)	Uncultured_marine_alveolate_EU304548))))	(Prorocentrum_micans_AY803739	(Akashiwo_sanguinea_AY831412	Pfiesteria_piscicida_DQ991382)))	(Syndinium_turbo_DQ146404	(Amoebophrya_sp_HM483394	(Uncultured_marine_dinoflagellate_clone_Ma131_1A49_18S_FJ032678	Uncultured_eukaryote_HF0200_37F04_EU795185))))	(((((Parvilucifera_infectans_KF359485	Parvilucifera_rostrata_KF359483)	Parvilucifera_prorocentri_FJ424512)	Perkinsus_atlanticus_AF509333)	Colpodella_tetrahymenae_AF330214)	(Colpodella_pontica_AY078092	(((Selenidium_boccardiellae_JN857969	(Selenidium_pendula_LN901443	(Selenidium_serpulae_DQ683562	Selenidium_hollandei_LN901445)))	((Uncultured_alveolate_BOLA566_AF372780	((Uncultured_alveolate_BAQA40_AF372776	((Veloxidium_leptosynaptae_JN857966	((Lithocystis_sp_DQ093795	(Pterospora_schizosoma_DQ093793	Pterospora_floridiensis_DQ093794))	((Difficilina_paranemertis_FJ832159	Difficilina_tubulani_FJ832160)	((Lankesteria_abbotti_DQ093796	(Lankesteria_cystodytae_EU670241	Lankesteria_chelyosomae_EU670240))	((TAGIRI_29_	(Lecudina_phyllochaetopteri_FJ832156
(((Hyphochytrium_catenoides_X80344	Phytophthora_megasperma_glycinea_M54938)	(Cylindrotheca_closterium_DQ082742	Chrysolepidomonas_dendrolepidota_AF123297))	((Colponema_vietnamica_KF651083	Colponema_edaphicum_strain_Chukotka_KF651068)	(Acavomonas_peruviana_KF651078	((Colpodella_edax_AY234843	((Chromera_velia_strain_CMS22_DQ174731	(Colpodella_pontica_AY078092	Colpodella_tetrahymenae_AF330214))	(Vitrella_brassicaformis_HM245049	(((Babesia_microti_FO082874	(Babesia_bigemina	(Theileria_parva_L02366	Theileria_orientalis_AP011946)))	((Goussia_desseri_GU479641	Eimeria_tenella_AF026388)	(Toxoplasma_gondii_strain_RH_M97703	Besnoitia_besnoiti_AY833646)))	((((((((((Caliculium_glossobalani_KC890798	((Gregarina_blattarum_FJ459741	Leidyana_erratica_FJ459752)	Gregarina_tropica_FJ459749))	(Gregarina_kingi_FJ459746	Amoebogregarina_nigra_FJ459737))	(Gregarina_niphandrodes_AF129882	(Gregarina_sp_ex_Phaedon_brassicae_JF412715	Gregarina_coronata_FJ459743)))	(((((Difficilina_paranemertis_FJ832159	Difficilina_tubulani_FJ832160)	(((TAGIRI_29_	Lecudina_phyllochaetopteri_FJ832156)	(Lankesteria_abbotti_DQ093796	(Lankesteria_chelyosomae_EU670240	Lankesteria_cystodytae_EU670241)))	(Lecudina_longissima_FJ832157	(Lecudina_tuzetae_AF457128	Lecudina_pellucida))))	(Lithocystis_sp_DQ093795	(Pterospora_floridiensis_DQ093794	Pterospora_schizosoma_DQ093793)))	Veloxidium_leptosynaptae_JN857966)	((Plasmodium_falciparum1_M19172	Plasmodium_berghei_M19712)	(Thiriotia_pugettiae_HQ876006	(Ganymedes_themistos_FJ976721	(Heliospora_longissima_pJ1_ex_E_vittatus_HQ891115	Cephaloidophora_communis_HQ891113))))))	(Selenidium_orientale_FJ832161
(((Chrysolepidomonas_dendrolepidota_AF123297	Hyphochytrium_catenoides_X80344)	(Cylindrotheca_closterium_DQ082742	Phytophthora_megasperma_glycinea_M54938))	(((((Chromera_velia_strain_CMS22_DQ174731	Colpodella_pontica_AY078092)	(((Vitrella_brassicaformis_HM245049	Colpodella_edax_AY234843)	(((Parvilucifera_prorocentri_FJ424512	(Parvilucifera_rostrata_KF359483	Parvilucifera_infectans_KF359485))	Perkinsus_atlanticus_AF509333)	(((Duboscquella_sp_AB295041	Ichthyodinium_chabelardi_FJ440623)	((Uncultured_marine_alveolate_EU304548	(Environmental_sequence_AACY020214703	Uncultured_marine_alveolate_clone_Ma131_1A45_18S_FJ032668))	Uncultured_marine_alveolate_clone_Ma131_1A38_18S_FJ032666))	(((Amoebophrya_sp_HM483394	(Uncultured_marine_dinoflagellate_clone_Ma131_1A49_18S_FJ032678	Uncultured_eukaryote_HF0200_37F04_EU795185))	Syndinium_turbo_DQ146404)	(Prorocentrum_micans_AY803739	(Pfiesteria_piscicida_DQ991382	((Alexandrium_catenella_AY347308	Gonyaulax_polyedra_AF377944)	Akashiwo_sanguinea_AY831412)))))))	(((((Selenidium_boccardiellae_JN857969	((Selenidium_serpulae_DQ683562	Selenidium_hollandei_LN901445)	Selenidium_pendula_LN901443))	(((Toxoplasma_gondii_strain_RH_M97703	Besnoitia_besnoiti_AY833646)	(Eimeria_tenella_AF026388	Goussia_desseri_GU479641))	((Plasmodium_falciparum1_M19172	Plasmodium_berghei_M19712)	(Babesia_microti_FO082874	(Babesia_bigemina	(Theileria_orientalis_AP011946	Theileria_parva_L02366))))))	((Ganymedes_themistos_FJ976721	Heliospora_longissima_pJ1_ex_E_vittatus_HQ891115)	(Cephaloidophora_communis_HQ891113	Thiriotia_pugettiae_HQ876006)))	(Colpodella_tetrahymenae_AF330214	(((Ancora_WSBS2010_reassembled_contig	((Ancora_WSBS2011_reassembled_contig	Ancora_Roscoff_Q5_28r11_corr)	Ancora_WSBS_Q5A_28d3_corr))
(((Hyphochytrium_catenoides_X80344	Phytophthora_megasperma_glycinea_M54938)	(((Heliospora_longissima_pJ1_ex_E_vittatus_HQ891115	(Ganymedes_themistos_FJ976721	(Cephaloidophora_communis_HQ891113	Thiriotia_pugettiae_HQ876006)))	Chrysolepidomonas_dendrolepidota_AF123297)	Cylindrotheca_closterium_DQ082742))	(((Chromera_velia_strain_CMS22_DQ174731	(Colpodella_tetrahymenae_AF330214	Colpodella_pontica_AY078092))	(((Acavomonas_peruviana_KF651078	((Perkinsus_atlanticus_AF509333	((Parvilucifera_rostrata_KF359483	Parvilucifera_infectans_KF359485)	Parvilucifera_prorocentri_FJ424512))	(((Pfiesteria_piscicida_DQ991382	Prorocentrum_micans_AY803739)	((((Ichthyodinium_chabelardi_FJ440623	Duboscquella_sp_AB295041)	(((Environmental_sequence_AACY020214703	Uncultured_marine_alveolate_clone_Ma131_1A45_18S_FJ032668)	Uncultured_marine_alveolate_EU304548)	Uncultured_marine_alveolate_clone_Ma131_1A38_18S_FJ032666))	(Gonyaulax_polyedra_AF377944	Alexandrium_catenella_AY347308))	Akashiwo_sanguinea_AY831412))	(Syndinium_turbo_DQ146404	(Amoebophrya_sp_HM483394	(Uncultured_marine_dinoflagellate_clone_Ma131_1A49_18S_FJ032678	Uncultured_eukaryote_HF0200_37F04_EU795185))))))	(((((Cryptosporidium_serpentis_AF151376	(Cryptosporidium_parvum_AB089290	Cryptosporidium_baileyi_CBAIH_1_AJ276096))	((Selenidium_terebellae_AY196709	Selenidium_melongena_KC890799)	(Uncultured_alveolate_BOLA566_AF372780	Uncultured_alveolate_BAQA40_AF372776)))	((Selenidium_orientale_FJ832161	Selenidium_pisinnus_FJ832162)	(((Caliculium_glossobalani_KC890798	(((Gregarina_kingi_FJ459746	(Gregarina_niphandrodes_AF129882	(Gregarina_sp_ex_Phaedon_brassicae_JF412715	Gregarina_coronata_FJ459743)))	Amoebogregarina_nigra_FJ459737)	((Gregarina_blattarum_FJ459741	Leidyana_erratica_FJ459752)	Gregarina_tropica_FJ459749)))	(Selenidium_boccardiellae_JN857969
(((Hyphochytrium_catenoides_X80344	Phytophthora_megasperma_glycinea_M54938)	(Cylindrotheca_closterium_DQ082742	Chrysolepidomonas_dendrolepidota_AF123297))	(((((Colpodella_pontica_AY078092	(((Chromera_velia_strain_CMS22_DQ174731	(Vitrella_brassicaformis_HM245049	Colpodella_edax_AY234843))	(((Akashiwo_sanguinea_AY831412	((Alexandrium_catenella_AY347308	Gonyaulax_polyedra_AF377944)	(Pfiesteria_piscicida_DQ991382	Prorocentrum_micans_AY803739)))	(((Uncultured_marine_alveolate_clone_Ma131_1A38_18S_FJ032666	(Uncultured_marine_alveolate_EU304548	(Uncultured_marine_alveolate_clone_Ma131_1A45_18S_FJ032668	Environmental_sequence_AACY020214703)))	(Ichthyodinium_chabelardi_FJ440623	Duboscquella_sp_AB295041))	((Uncultured_marine_dinoflagellate_clone_Ma131_1A49_18S_FJ032678	(Amoebophrya_sp_HM483394	Uncultured_eukaryote_HF0200_37F04_EU795185))	Syndinium_turbo_DQ146404)))	((Parvilucifera_prorocentri_FJ424512	(Parvilucifera_rostrata_KF359483	Parvilucifera_infectans_KF359485))	Perkinsus_atlanticus_AF509333)))	((Colpodella_tetrahymenae_AF330214	((Babesia_microti_FO082874	((Theileria_orientalis_AP011946	Theileria_parva_L02366)	Babesia_bigemina))	((Toxoplasma_gondii_strain_RH_M97703	Besnoitia_besnoiti_AY833646)	(Eimeria_tenella_AF026388	Goussia_desseri_GU479641))))	(((Selenidium_melongena_KC890799	Selenidium_terebellae_AY196709)	(Uncultured_alveolate_BAQA40_AF372776	Uncultured_alveolate_BOLA566_AF372780))	((((Plasmodium_falciparum1_M19172	Plasmodium_berghei_M19712)	(Selenidium_boccardiellae_JN857969	((Selenidium_serpulae_DQ683562	Selenidium_hollandei_LN901445)	Selenidium_pendula_LN901443)))	((((Veloxidium_leptosynaptae_JN857966	((Difficilina_tubulani_FJ832160	Difficilina_paranemertis_FJ832159)	(((Pterospora_floridiensis_DQ093794
((((Stentor_coeruleus_AF357145	Paramecium_tetraurelia_AF149979)	Sterkiella_histriomuscorum_FJ545743)	(Acavomonas_peruviana_KF651078	((Colponema_edaphicum_strain_Chukotka_KF651068	Colponema_vietnamica_KF651083)	(((((Parvilucifera_infectans_KF359485	Parvilucifera_rostrata_KF359483)	Parvilucifera_prorocentri_FJ424512)	Perkinsus_atlanticus_AF509333)	((((Akashiwo_sanguinea_AY831412	Pfiesteria_piscicida_DQ991382)	Prorocentrum_micans_AY803739)	(Gonyaulax_polyedra_AF377944	Alexandrium_catenella_AY347308))	((((Uncultured_marine_dinoflagellate_clone_Ma131_1A49_18S_FJ032678	Uncultured_eukaryote_HF0200_37F04_EU795185)	Amoebophrya_sp_HM483394)	Syndinium_turbo_DQ146404)	((Uncultured_marine_alveolate_clone_Ma131_1A38_18S_FJ032666	(Uncultured_marine_alveolate_EU304548	(Uncultured_marine_alveolate_clone_Ma131_1A45_18S_FJ032668	Environmental_sequence_AACY020214703)))	(Duboscquella_sp_AB295041	Ichthyodinium_chabelardi_FJ440623)))))	(((((Plasmodium_berghei_M19712	Plasmodium_falciparum1_M19172)	((Babesia_microti_FO082874	(Babesia_bigemina	(Theileria_parva_L02366	Theileria_orientalis_AP011946)))	((Goussia_desseri_GU479641	Eimeria_tenella_AF026388)	(Toxoplasma_gondii_strain_RH_M97703	Besnoitia_besnoiti_AY833646))))	((((((((Gregarina_coronata_FJ459743	Gregarina_sp_ex_Phaedon_brassicae_JF412715)	Gregarina_niphandrodes_AF129882)	((Gregarina_blattarum_FJ459741	(Caliculium_glossobalani_KC890798	(Leidyana_erratica_FJ459752	Gregarina_tropica_FJ459749)))	(Gregarina_kingi_FJ459746	Amoebogregarina_nigra_FJ459737)))	Uncultured_alveolate_BOLA566_AF372780)	((Selenidium_pisinnus_FJ832162	Selenidium_orientale_FJ832161)	((Selenidium_terebellae_AY196709	Selenidium_melongena_KC890799)	(Veloxidium_leptosynaptae_JN857966
(((Phytophthora_megasperma_glycinea_M54938	Hyphochytrium_catenoides_X80344)	(Chrysolepidomonas_dendrolepidota_AF123297	Cylindrotheca_closterium_DQ082742))	(Acavomonas_peruviana_KF651078	(((Perkinsus_atlanticus_AF509333	((Parvilucifera_infectans_KF359485	Parvilucifera_rostrata_KF359483)	Parvilucifera_prorocentri_FJ424512))	((((Amoebophrya_sp_HM483394	(Uncultured_marine_dinoflagellate_clone_Ma131_1A49_18S_FJ032678	Uncultured_eukaryote_HF0200_37F04_EU795185))	Syndinium_turbo_DQ146404)	((((Duboscquella_sp_AB295041	Ichthyodinium_chabelardi_FJ440623)	((Uncultured_marine_alveolate_EU304548	(Environmental_sequence_AACY020214703	Uncultured_marine_alveolate_clone_Ma131_1A45_18S_FJ032668))	Uncultured_marine_alveolate_clone_Ma131_1A38_18S_FJ032666))	(Gonyaulax_polyedra_AF377944	Alexandrium_catenella_AY347308))	((Akashiwo_sanguinea_AY831412	Prorocentrum_micans_AY803739)	Pfiesteria_piscicida_DQ991382)))	(((((((Cryptosporidium_baileyi_CBAIH_1_AJ276096	Cryptosporidium_parvum_AB089290)	Cryptosporidium_serpentis_AF151376)	((Stylocephalus_giganteus__FJ459761	Colepismatophila_watsonae_FJ459738)	(Geneiorhynchus_manifestus_FJ459739	((Syncystis_mirabilis_DQ176427	(Prismatospora_evansi_FJ459756	Monocystis_agilis_AF457127))	((Mattesia_geminata_AY334568	Neogregarinorida_sp_OPPPC1_AB748927)	((Ophryocystis_elektroscirrha_AF129883	(Ascogregarina_taiwanensis_EF666482_18S_from_operon_	Paraschneideria_metamorphosa_FJ459755))	(Hoplorhynchus_acanthatholius_FJ459750	Psychodiella_chagasi_FJ865354)))))))	(((Sterkiella_histriomuscorum_FJ545743	Paramecium_tetraurelia_AF149979)	Stentor_coeruleus_AF357145)	((((Uncultured_alveolate_BAQA40_AF372776	Uncultured_alveolate_BOLA566_AF372780)	(Selenidium_terebellae_AY196709	Selenidium_melongena_KC890799))	(((Clone_from_Ammonia_beccarii__U07937	(Uncultured_alveolate_clone_AT4_16_AF530523	Uncultured_eukaryote_clone_D5P10H10_EF100378))
(((Hyphochytrium_catenoides_X80344	Phytophthora_megasperma_glycinea_M54938)	(Chrysolepidomonas_dendrolepidota_AF123297	Cylindrotheca_closterium_DQ082742))	(((((Vitrella_brassicaformis_HM245049	Colpodella_edax_AY234843)	((Chromera_velia_strain_CMS22_DQ174731	(Colpodella_tetrahymenae_AF330214	Colpodella_pontica_AY078092))	((((Clone_from_Ammonia_beccarii__U07937	(Uncultured_alveolate_clone_AT4_16_AF530523	Uncultured_eukaryote_clone_D5P10H10_EF100378))	(((Toxoplasma_gondii_strain_RH_M97703	Besnoitia_besnoiti_AY833646)	(Eimeria_tenella_AF026388	Goussia_desseri_GU479641))	(Babesia_microti_FO082874	(Babesia_bigemina	((Plasmodium_falciparum1_M19172	Plasmodium_berghei_M19712)	(Theileria_parva_L02366	Theileria_orientalis_AP011946))))))	((Uncultured_alveolate_BOLA566_AF372780	(((Cryptosporidium_parvum_AB089290	Cryptosporidium_baileyi_CBAIH_1_AJ276096)	Cryptosporidium_serpentis_AF151376)	((Stylocephalus_giganteus__FJ459761	Colepismatophila_watsonae_FJ459738)	(Geneiorhynchus_manifestus_FJ459739	(((Ophryocystis_elektroscirrha_AF129883	(Ascogregarina_taiwanensis_EF666482_18S_from_operon_	Paraschneideria_metamorphosa_FJ459755))	(Mattesia_geminata_AY334568	(Psychodiella_chagasi_FJ865354	Neogregarinorida_sp_OPPPC1_AB748927)))	(Hoplorhynchus_acanthatholius_FJ459750	(Prismatospora_evansi_FJ459756	(Syncystis_mirabilis_DQ176427	Monocystis_agilis_AF457127))))))))	(((((Ancora_WSBS2010_reassembled_contig	(Ancora_WSBS_Q5A_28d3_corr	(Ancora_WSBS2011_reassembled_contig	Ancora_Roscoff_Q5_28r11_corr)))	(Uncultured_eukaryote_DSGM_13__AB275013	(Polyplicarium_citrusae__JX535336	(Polyplicarium_curvarae__JX535340	(Polyplicarium_lacrimae__JX535344	Polyplicarium_translucidae__JX535348)))))	(((((((Gregarina_blattarum_FJ459741	Leidyana_erratica_FJ459752)
(((Hyphochytrium_catenoides_X80344	Phytophthora_megasperma_glycinea_M54938)	(Chrysolepidomonas_dendrolepidota_AF123297	Cylindrotheca_closterium_DQ082742))	((Colponema_edaphicum_strain_Chukotka_KF651068	Colponema_vietnamica_KF651083)	(((((Vitrella_brassicaformis_HM245049	Colpodella_edax_AY234843)	((((Colepismatophila_watsonae_FJ459738	((((Hoplorhynchus_acanthatholius_FJ459750	((Ascogregarina_taiwanensis_EF666482_18S_from_operon_	Paraschneideria_metamorphosa_FJ459755)	Ophryocystis_elektroscirrha_AF129883))	(Mattesia_geminata_AY334568	(Psychodiella_chagasi_FJ865354	Neogregarinorida_sp_OPPPC1_AB748927)))	(Syncystis_mirabilis_DQ176427	(Prismatospora_evansi_FJ459756	Monocystis_agilis_AF457127)))	Geneiorhynchus_manifestus_FJ459739))	Stylocephalus_giganteus__FJ459761)	((((((Ganymedes_themistos_FJ976721	Heliospora_longissima_pJ1_ex_E_vittatus_HQ891115)	(Thiriotia_pugettiae_HQ876006	Cephaloidophora_communis_HQ891113))	((Selenidium_boccardiellae_JN857969	(Selenidium_pendula_LN901443	(Selenidium_serpulae_DQ683562	Selenidium_hollandei_LN901445)))	((((Gregarina_tropica_FJ459749	Leidyana_erratica_FJ459752)	((((Gregarina_sp_ex_Phaedon_brassicae_JF412715	Gregarina_coronata_FJ459743)	Gregarina_niphandrodes_AF129882)	(Gregarina_kingi_FJ459746	Amoebogregarina_nigra_FJ459737))	Caliculium_glossobalani_KC890798))	Gregarina_blattarum_FJ459741)	((Environmental_sequence_DSGM_8_AB275008	((Lecudina_polymorpha_morph1_AY196706	Lecudina_polymorpha_morph_2_AY196707)	NAMAKO_25_AB252765))	(Veloxidium_leptosynaptae_JN857966	(((Difficilina_tubulani_FJ832160	Difficilina_paranemertis_FJ832159)	(Lecudina_phyllochaetopteri_FJ832156	((Lecudina_longissima_FJ832157	(Lecudina_tuzetae_AF457128	Lecudina_pellucida))	(TAGIRI_29_
(((((((((Parvilucifera_rostrata_KF359483	Parvilucifera_infectans_KF359485)	Parvilucifera_prorocentri_FJ424512)	Perkinsus_atlanticus_AF509333)	Chromera_velia_strain_CMS22_DQ174731)	((Vitrella_brassicaformis_HM245049	Colpodella_edax_AY234843)	(Colponema_edaphicum_strain_Chukotka_KF651068	Colponema_vietnamica_KF651083)))	(((((Goussia_desseri_GU479641	Eimeria_tenella_AF026388)	(Toxoplasma_gondii_strain_RH_M97703	Besnoitia_besnoiti_AY833646))	((Babesia_bigemina	(Theileria_orientalis_AP011946	Theileria_parva_L02366))	Babesia_microti_FO082874))	(((Sterkiella_histriomuscorum_FJ545743	(Stentor_coeruleus_AF357145	Paramecium_tetraurelia_AF149979))	(Cryptosporidium_serpentis_AF151376	(Cryptosporidium_baileyi_CBAIH_1_AJ276096	Cryptosporidium_parvum_AB089290)))	(((((Clone_from_Ammonia_beccarii__U07937	(Uncultured_alveolate_clone_AT4_16_AF530523	Uncultured_eukaryote_clone_D5P10H10_EF100378))	((Selenidium_hollandei_LN901445	(Selenidium_serpulae_DQ683562	(Selenidium_pendula_LN901443	Selenidium_boccardiellae_JN857969)))	(((Plasmodium_berghei_M19712	Plasmodium_falciparum1_M19172)	((Ganymedes_themistos_FJ976721	((Heliospora_longissima_pJ1_ex_E_vittatus_HQ891115	Cephaloidophora_communis_HQ891113)	Thiriotia_pugettiae_HQ876006))	(Veloxidium_leptosynaptae_JN857966	((Difficilina_tubulani_FJ832160	Difficilina_paranemertis_FJ832159)	((Pterospora_schizosoma_DQ093793	Pterospora_floridiensis_DQ093794)	(Lithocystis_sp_DQ093795	(((Lankesteria_cystodytae_EU670241	Lankesteria_chelyosomae_EU670240)	(Lecudina_phyllochaetopteri_FJ832156	TAGIRI_29_))	(Lankesteria_abbotti_DQ093796	(Lecudina_longissima_FJ832157	(Lecudina_tuzetae_AF457128	Lecudina_pellucida))))))))))
(((Colponema_vietnamica_KF651083	Colponema_edaphicum_strain_Chukotka_KF651068)	(Acavomonas_peruviana_KF651078	((((((((Goussia_desseri_GU479641	Eimeria_tenella_AF026388)	(Toxoplasma_gondii_strain_RH_M97703	Besnoitia_besnoiti_AY833646))	((Plasmodium_berghei_M19712	Plasmodium_falciparum1_M19172)	(Babesia_microti_FO082874	(Babesia_bigemina	(Theileria_orientalis_AP011946	Theileria_parva_L02366)))))	((((Cryptosporidium_baileyi_CBAIH_1_AJ276096	Cryptosporidium_parvum_AB089290)	Cryptosporidium_serpentis_AF151376)	((Stylocephalus_giganteus__FJ459761	Colepismatophila_watsonae_FJ459738)	(Geneiorhynchus_manifestus_FJ459739	(((Neogregarinorida_sp_OPPPC1_AB748927	Mattesia_geminata_AY334568)	(Psychodiella_chagasi_FJ865354	(Hoplorhynchus_acanthatholius_FJ459750	((Monocystis_agilis_AF457127	Syncystis_mirabilis_DQ176427)	Prismatospora_evansi_FJ459756))))	((Ascogregarina_taiwanensis_EF666482_18S_from_operon_	Paraschneideria_metamorphosa_FJ459755)	Ophryocystis_elektroscirrha_AF129883)))))	(((((Selenidium_boccardiellae_JN857969	(Selenidium_pendula_LN901443	(Selenidium_serpulae_DQ683562	Selenidium_hollandei_LN901445)))	((Ancora_WSBS2010_reassembled_contig	(Ancora_WSBS_Q5A_28d3_corr	(Ancora_WSBS2011_reassembled_contig	Ancora_Roscoff_Q5_28r11_corr)))	(Uncultured_eukaryote_DSGM_13__AB275013	(Polyplicarium_citrusae__JX535336	(Polyplicarium_curvarae__JX535340	(Polyplicarium_translucidae__JX535348	Polyplicarium_lacrimae__JX535344))))))	(((Caliculium_glossobalani_KC890798	((Gregarina_tropica_FJ459749	(Leidyana_erratica_FJ459752	Gregarina_blattarum_FJ459741))	(((Gregarina_coronata_FJ459743	Gregarina_sp_ex_Phaedon_brassicae_JF412715)	Gregarina_niphandrodes_AF129882)	(Gregarina_kingi_FJ459746
(((Cylindrotheca_closterium_DQ082742	Chrysolepidomonas_dendrolepidota_AF123297)	(Phytophthora_megasperma_glycinea_M54938	Hyphochytrium_catenoides_X80344))	(Acavomonas_peruviana_KF651078	((Colponema_vietnamica_KF651083	Colponema_edaphicum_strain_Chukotka_KF651068)	(((((Parvilucifera_rostrata_KF359483	Parvilucifera_infectans_KF359485)	Parvilucifera_prorocentri_FJ424512)	Perkinsus_atlanticus_AF509333)	((Ichthyodinium_chabelardi_FJ440623	(((Uncultured_marine_alveolate_EU304548	(Uncultured_marine_alveolate_clone_Ma131_1A45_18S_FJ032668	Environmental_sequence_AACY020214703))	Uncultured_marine_alveolate_clone_Ma131_1A38_18S_FJ032666)	Duboscquella_sp_AB295041))	(Prorocentrum_micans_AY803739	(Pfiesteria_piscicida_DQ991382	((Akashiwo_sanguinea_AY831412	(Alexandrium_catenella_AY347308	Gonyaulax_polyedra_AF377944))	((Amoebophrya_sp_HM483394	(Uncultured_marine_dinoflagellate_clone_Ma131_1A49_18S_FJ032678	Uncultured_eukaryote_HF0200_37F04_EU795185))	Syndinium_turbo_DQ146404))))))	((Chromera_velia_strain_CMS22_DQ174731	(Colpodella_pontica_AY078092	Colpodella_tetrahymenae_AF330214))	((Vitrella_brassicaformis_HM245049	Colpodella_edax_AY234843)	((((Selenidium_terebellae_AY196709	Selenidium_melongena_KC890799)	(Uncultured_alveolate_BAQA40_AF372776	Uncultured_alveolate_BOLA566_AF372780))	(((((Geneiorhynchus_manifestus_FJ459739	((((Mattesia_geminata_AY334568	Psychodiella_chagasi_FJ865354)	Neogregarinorida_sp_OPPPC1_AB748927)	((Paraschneideria_metamorphosa_FJ459755	Ascogregarina_taiwanensis_EF666482_18S_from_operon_)	Ophryocystis_elektroscirrha_AF129883))	((Prismatospora_evansi_FJ459756	(Monocystis_agilis_AF457127	Syncystis_mirabilis_DQ176427))	Hoplorhynchus_acanthatholius_FJ459750)))	((((Gregarina_coronata_FJ459743	Gregarina_sp_ex_Phaedon_brassicae_JF412715)	Gregarina_niphandrodes_AF129882)	((Caliculium_glossobalani_KC890798
(((Phytophthora_megasperma_glycinea_M54938	Hyphochytrium_catenoides_X80344)	(Cylindrotheca_closterium_DQ082742	Chrysolepidomonas_dendrolepidota_AF123297))	((Colponema_edaphicum_strain_Chukotka_KF651068	Colponema_vietnamica_KF651083)	(Acavomonas_peruviana_KF651078	(((Colpodella_tetrahymenae_AF330214	((((Goussia_desseri_GU479641	Eimeria_tenella_AF026388)	(Toxoplasma_gondii_strain_RH_M97703	Besnoitia_besnoiti_AY833646))	((((((((((Lithocystis_sp_DQ093795	(Pterospora_schizosoma_DQ093793	Pterospora_floridiensis_DQ093794))	((Difficilina_tubulani_FJ832160	Difficilina_paranemertis_FJ832159)	((Lecudina_longissima_FJ832157	(Lecudina_pellucida	Lecudina_tuzetae_AF457128))	((Lecudina_phyllochaetopteri_FJ832156	TAGIRI_29_)	(Lankesteria_abbotti_DQ093796	(Lankesteria_chelyosomae_EU670240	Lankesteria_cystodytae_EU670241))))))	Veloxidium_leptosynaptae_JN857966)	(((Uncultured_eukaryote_DSGM_13__AB275013	((Polyplicarium_citrusae__JX535336	Polyplicarium_curvarae__JX535340)	(Polyplicarium_lacrimae__JX535344	Polyplicarium_translucidae__JX535348)))	(Ancora_WSBS2010_reassembled_contig	(Ancora_Roscoff_Q5_28r11_corr	(Ancora_WSBS_Q5A_28d3_corr	Ancora_WSBS2011_reassembled_contig))))	(Plasmodium_berghei_M19712	Plasmodium_falciparum1_M19172)))	(((Thiriotia_pugettiae_HQ876006	Ganymedes_themistos_FJ976721)	(Cephaloidophora_communis_HQ891113	Heliospora_longissima_pJ1_ex_E_vittatus_HQ891115))	(((Amoebogregarina_nigra_FJ459737	Caliculium_glossobalani_KC890798)	(Gregarina_tropica_FJ459749	(Leidyana_erratica_FJ459752	Gregarina_blattarum_FJ459741)))	(Gregarina_kingi_FJ459746	((Gregarina_coronata_FJ459743	Gregarina_sp_ex_Phaedon_brassicae_JF412715)	Gregarina_niphandrodes_AF129882)))))
(((Hyphochytrium_catenoides_X80344	Phytophthora_megasperma_glycinea_M54938)	(Chrysolepidomonas_dendrolepidota_AF123297	Cylindrotheca_closterium_DQ082742))	((Colponema_vietnamica_KF651083	Colponema_edaphicum_strain_Chukotka_KF651068)	(((Sterkiella_histriomuscorum_FJ545743	(Stentor_coeruleus_AF357145	Paramecium_tetraurelia_AF149979))	(((Vitrella_brassicaformis_HM245049	((((Cryptosporidium_serpentis_AF151376	(Cryptosporidium_parvum_AB089290	Cryptosporidium_baileyi_CBAIH_1_AJ276096))	((((((((Ancora_WSBS_Q5A_28d3_corr	(Ancora_Roscoff_Q5_28r11_corr	Ancora_WSBS2011_reassembled_contig))	Ancora_WSBS2010_reassembled_contig)	((Polyplicarium_citrusae__JX535336	(Polyplicarium_curvarae__JX535340	(Polyplicarium_lacrimae__JX535344	Polyplicarium_translucidae__JX535348)))	Uncultured_eukaryote_DSGM_13__AB275013))	(Plasmodium_berghei_M19712	Plasmodium_falciparum1_M19172))	(Veloxidium_leptosynaptae_JN857966	((Pterospora_schizosoma_DQ093793	Pterospora_floridiensis_DQ093794)	(Lithocystis_sp_DQ093795	((((Lankesteria_abbotti_DQ093796	(Lankesteria_cystodytae_EU670241	Lankesteria_chelyosomae_EU670240))	(TAGIRI_29_	(Lecudina_longissima_FJ832157	Lecudina_phyllochaetopteri_FJ832156)))	(Lecudina_tuzetae_AF457128	Lecudina_pellucida))	(Difficilina_paranemertis_FJ832159	Difficilina_tubulani_FJ832160))))))	(((Clone_from_Ammonia_beccarii__U07937	(Uncultured_alveolate_clone_AT4_16_AF530523	Uncultured_eukaryote_clone_D5P10H10_EF100378))	((Environmental_sequence_DSGM_8_AB275008	((Lecudina_polymorpha_morph1_AY196706	Lecudina_polymorpha_morph_2_AY196707)	NAMAKO_25_AB252765))	((Heliospora_longissima_pJ1_ex_E_vittatus_HQ891115	(Cephaloidophora_communis_HQ891113	Ganymedes_themistos_FJ976721))	Thiriotia_pugettiae_HQ876006)))	(Selenidium_boccardiellae_JN857969
(((Phytophthora_megasperma_glycinea_M54938	Hyphochytrium_catenoides_X80344)	(Cylindrotheca_closterium_DQ082742	Chrysolepidomonas_dendrolepidota_AF123297))	((Sterkiella_histriomuscorum_FJ545743	(Stentor_coeruleus_AF357145	Paramecium_tetraurelia_AF149979))	(Acavomonas_peruviana_KF651078	((Colponema_edaphicum_strain_Chukotka_KF651068	Colponema_vietnamica_KF651083)	(Colpodella_edax_AY234843	(((((Parvilucifera_prorocentri_FJ424512	(Parvilucifera_rostrata_KF359483	Parvilucifera_infectans_KF359485))	Perkinsus_atlanticus_AF509333)	(((Uncultured_marine_alveolate_clone_Ma131_1A38_18S_FJ032666	(Duboscquella_sp_AB295041	Ichthyodinium_chabelardi_FJ440623))	((Environmental_sequence_AACY020214703	Uncultured_marine_alveolate_clone_Ma131_1A45_18S_FJ032668)	Uncultured_marine_alveolate_EU304548))	(((Prorocentrum_micans_AY803739	Pfiesteria_piscicida_DQ991382)	(Akashiwo_sanguinea_AY831412	(Alexandrium_catenella_AY347308	Gonyaulax_polyedra_AF377944)))	((Amoebophrya_sp_HM483394	(Uncultured_marine_dinoflagellate_clone_Ma131_1A49_18S_FJ032678	(Uncultured_eukaryote_HF0200_37F04_EU795185	(Ganymedes_themistos_FJ976721	((Thiriotia_pugettiae_HQ876006	Cephaloidophora_communis_HQ891113)	Heliospora_longissima_pJ1_ex_E_vittatus_HQ891115)))))	Syndinium_turbo_DQ146404))))	(((((Selenidium_melongena_KC890799	Selenidium_terebellae_AY196709)	Uncultured_alveolate_BOLA566_AF372780)	((Plasmodium_falciparum1_M19172	Plasmodium_berghei_M19712)	((Babesia_microti_FO082874	((Theileria_orientalis_AP011946	Theileria_parva_L02366)	Babesia_bigemina))	((Toxoplasma_gondii_strain_RH_M97703	Besnoitia_besnoiti_AY833646)	(Eimeria_tenella_AF026388	Goussia_desseri_GU479641)))))	(((Selenidium_boccardiellae_JN857969	((Selenidium_serpulae_DQ683562	Selenidium_hollandei_LN901445)
(Phytophthora_megasperma_glycinea_M54938	(Cylindrotheca_closterium_DQ082742	(Hyphochytrium_catenoides_X80344	(((Colponema_vietnamica_KF651083	Colponema_edaphicum_strain_Chukotka_KF651068)	(((Sterkiella_histriomuscorum_FJ545743	(Paramecium_tetraurelia_AF149979	Stentor_coeruleus_AF357145))	Acavomonas_peruviana_KF651078)	(((Perkinsus_atlanticus_AF509333	((Parvilucifera_infectans_KF359485	Parvilucifera_rostrata_KF359483)	Parvilucifera_prorocentri_FJ424512))	((Akashiwo_sanguinea_AY831412	(((((Uncultured_marine_alveolate_EU304548	(Uncultured_marine_alveolate_clone_Ma131_1A45_18S_FJ032668	Environmental_sequence_AACY020214703))	((Duboscquella_sp_AB295041	Ichthyodinium_chabelardi_FJ440623)	Uncultured_marine_alveolate_clone_Ma131_1A38_18S_FJ032666))	(Gonyaulax_polyedra_AF377944	Alexandrium_catenella_AY347308))	Prorocentrum_micans_AY803739)	Pfiesteria_piscicida_DQ991382))	(Syndinium_turbo_DQ146404	(Amoebophrya_sp_HM483394	(Uncultured_eukaryote_HF0200_37F04_EU795185	Uncultured_marine_dinoflagellate_clone_Ma131_1A49_18S_FJ032678)))))	((((((Cryptosporidium_parvum_AB089290	Cryptosporidium_baileyi_CBAIH_1_AJ276096)	Cryptosporidium_serpentis_AF151376)	(((((Plasmodium_berghei_M19712	Plasmodium_falciparum1_M19172)	(Babesia_microti_FO082874	((Theileria_parva_L02366	Theileria_orientalis_AP011946)	Babesia_bigemina)))	(((Selenidium_orientale_FJ832161	Selenidium_pisinnus_FJ832162)	Uncultured_alveolate_BAQA40_AF372776)	((Environmental_sequence_DSGM_8_AB275008	(NAMAKO_25_AB252765	(Lecudina_polymorpha_morph1_AY196706	Lecudina_polymorpha_morph_2_AY196707)))	((((Uncultured_alveolate_clone_AT4_16_AF530523	Uncultured_eukaryote_clone_D5P10H10_EF100378)	Clone_from_Ammonia_beccarii__U07937)	((Colepismatophila_watsonae_FJ459738	Stylocephalus_giganteus__FJ459761)	(Geneiorhynchus_manifestus_FJ459739
(((Cylindrotheca_closterium_DQ082742	Chrysolepidomonas_dendrolepidota_AF123297)	(Phytophthora_megasperma_glycinea_M54938	Hyphochytrium_catenoides_X80344))	(((Paramecium_tetraurelia_AF149979	Stentor_coeruleus_AF357145)	Sterkiella_histriomuscorum_FJ545743)	(Acavomonas_peruviana_KF651078	((Colponema_vietnamica_KF651083	Colponema_edaphicum_strain_Chukotka_KF651068)	((Vitrella_brassicaformis_HM245049	Colpodella_edax_AY234843)	((((Perkinsus_atlanticus_AF509333	((Parvilucifera_infectans_KF359485	Parvilucifera_rostrata_KF359483)	Parvilucifera_prorocentri_FJ424512))	((((Akashiwo_sanguinea_AY831412	Prorocentrum_micans_AY803739)	Pfiesteria_piscicida_DQ991382)	(Syndinium_turbo_DQ146404	((Gonyaulax_polyedra_AF377944	Alexandrium_catenella_AY347308)	((Duboscquella_sp_AB295041	Ichthyodinium_chabelardi_FJ440623)	((Uncultured_marine_alveolate_EU304548	(Uncultured_marine_alveolate_clone_Ma131_1A45_18S_FJ032668	Environmental_sequence_AACY020214703))	Uncultured_marine_alveolate_clone_Ma131_1A38_18S_FJ032666)))))	(Amoebophrya_sp_HM483394	(Uncultured_eukaryote_HF0200_37F04_EU795185	Uncultured_marine_dinoflagellate_clone_Ma131_1A49_18S_FJ032678))))	(((((Eimeria_tenella_AF026388	Goussia_desseri_GU479641)	(Besnoitia_besnoiti_AY833646	Toxoplasma_gondii_strain_RH_M97703))	(Babesia_microti_FO082874	((((Plasmodium_berghei_M19712	Plasmodium_falciparum1_M19172)	Theileria_orientalis_AP011946)	Theileria_parva_L02366)	Babesia_bigemina)))	(((Cryptosporidium_serpentis_AF151376	(Cryptosporidium_baileyi_CBAIH_1_AJ276096	Cryptosporidium_parvum_AB089290))	(((Environmental_sequence_DSGM_8_AB275008	((Lecudina_polymorpha_morph_2_AY196707	Lecudina_polymorpha_morph1_AY196706)	NAMAKO_25_AB252765))	(((((Gregarina_sp_ex_Phaedon_brassicae_JF412715	Gregarina_coronata_FJ459743)
(((Chrysolepidomonas_dendrolepidota_AF123297	Cylindrotheca_closterium_DQ082742)	(Phytophthora_megasperma_glycinea_M54938	Hyphochytrium_catenoides_X80344))	(((((Parvilucifera_prorocentri_FJ424512	(Parvilucifera_rostrata_KF359483	Parvilucifera_infectans_KF359485))	Perkinsus_atlanticus_AF509333)	(((((Duboscquella_sp_AB295041	Ichthyodinium_chabelardi_FJ440623)	((Uncultured_marine_alveolate_EU304548	(Uncultured_marine_alveolate_clone_Ma131_1A45_18S_FJ032668	Environmental_sequence_AACY020214703))	Uncultured_marine_alveolate_clone_Ma131_1A38_18S_FJ032666))	(Syndinium_turbo_DQ146404	((Uncultured_eukaryote_HF0200_37F04_EU795185	Uncultured_marine_dinoflagellate_clone_Ma131_1A49_18S_FJ032678)	Amoebophrya_sp_HM483394)))	(((Pfiesteria_piscicida_DQ991382	Alexandrium_catenella_AY347308)	Prorocentrum_micans_AY803739)	(Gonyaulax_polyedra_AF377944	Akashiwo_sanguinea_AY831412)))	(((Chromera_velia_strain_CMS22_DQ174731	(Colpodella_pontica_AY078092	Colpodella_tetrahymenae_AF330214))	(Colpodella_edax_AY234843	(Sterkiella_histriomuscorum_FJ545743	(((Heliospora_longissima_pJ1_ex_E_vittatus_HQ891115	(Ganymedes_themistos_FJ976721	Cephaloidophora_communis_HQ891113))	Thiriotia_pugettiae_HQ876006)	(Paramecium_tetraurelia_AF149979	Stentor_coeruleus_AF357145)))))	((((Selenidium_orientale_FJ832161	Selenidium_pisinnus_FJ832162)	((((Uncultured_alveolate_BAQA40_AF372776	Uncultured_alveolate_BOLA566_AF372780)	(Selenidium_melongena_KC890799	Selenidium_terebellae_AY196709))	(Cryptosporidium_serpentis_AF151376	(Cryptosporidium_parvum_AB089290	Cryptosporidium_baileyi_CBAIH_1_AJ276096)))	((((Veloxidium_leptosynaptae_JN857966	(((Pterospora_schizosoma_DQ093793	Pterospora_floridiensis_DQ093794)	Lithocystis_sp_DQ093795)	(((((Lecudina_longissima_FJ832157	TAGIRI_29_)	Lecudina_phyllochaetopteri_FJ832156)
(((Colponema_edaphicum_strain_Chukotka_KF651068	Colponema_vietnamica_KF651083)	(Acavomonas_peruviana_KF651078	((Stentor_coeruleus_AF357145	(Paramecium_tetraurelia_AF149979	Sterkiella_histriomuscorum_FJ545743))	((((Ichthyodinium_chabelardi_FJ440623	(Duboscquella_sp_AB295041	((Uncultured_marine_alveolate_EU304548	(Uncultured_marine_alveolate_clone_Ma131_1A45_18S_FJ032668	Environmental_sequence_AACY020214703))	Uncultured_marine_alveolate_clone_Ma131_1A38_18S_FJ032666)))	((((Prorocentrum_micans_AY803739	Akashiwo_sanguinea_AY831412)	Pfiesteria_piscicida_DQ991382)	(Gonyaulax_polyedra_AF377944	Alexandrium_catenella_AY347308))	((Amoebophrya_sp_HM483394	(Uncultured_marine_dinoflagellate_clone_Ma131_1A49_18S_FJ032678	Uncultured_eukaryote_HF0200_37F04_EU795185))	Syndinium_turbo_DQ146404)))	(Perkinsus_atlanticus_AF509333	(Parvilucifera_prorocentri_FJ424512	(Parvilucifera_infectans_KF359485	Parvilucifera_rostrata_KF359483))))	(Colpodella_edax_AY234843	((Chromera_velia_strain_CMS22_DQ174731	(Colpodella_tetrahymenae_AF330214	Colpodella_pontica_AY078092))	((((((((Syncystis_mirabilis_DQ176427	(Monocystis_agilis_AF457127	Prismatospora_evansi_FJ459756))	((Psychodiella_chagasi_FJ865354	Hoplorhynchus_acanthatholius_FJ459750)	((Ophryocystis_elektroscirrha_AF129883	(Mattesia_geminata_AY334568	(Paraschneideria_metamorphosa_FJ459755	Ascogregarina_taiwanensis_EF666482_18S_from_operon_)))	Neogregarinorida_sp_OPPPC1_AB748927)))	Geneiorhynchus_manifestus_FJ459739)	(((Ganymedes_themistos_FJ976721	((Heliospora_longissima_pJ1_ex_E_vittatus_HQ891115	Cephaloidophora_communis_HQ891113)	Thiriotia_pugettiae_HQ876006))	((Gregarina_niphandrodes_AF129882	(Gregarina_sp_ex_Phaedon_brassicae_JF412715	Gregarina_coronata_FJ459743))	((Gregarina_blattarum_FJ459741	((Leidyana_erratica_FJ459752	Gregarina_tropica_FJ459749)
(((Phytophthora_megasperma_glycinea_M54938	Hyphochytrium_catenoides_X80344)	(Cylindrotheca_closterium_DQ082742	Chrysolepidomonas_dendrolepidota_AF123297))	(((Stentor_coeruleus_AF357145	Paramecium_tetraurelia_AF149979)	Sterkiella_histriomuscorum_FJ545743)	(Acavomonas_peruviana_KF651078	((Colponema_vietnamica_KF651083	Colponema_edaphicum_strain_Chukotka_KF651068)	(((Chromera_velia_strain_CMS22_DQ174731	Colpodella_edax_AY234843)	(((((((Eimeria_tenella_AF026388	Goussia_desseri_GU479641)	(Besnoitia_besnoiti_AY833646	Toxoplasma_gondii_strain_RH_M97703))	((Plasmodium_berghei_M19712	Plasmodium_falciparum1_M19172)	((Theileria_parva_L02366	Theileria_orientalis_AP011946)	(Babesia_microti_FO082874	Babesia_bigemina))))	(((Uncultured_alveolate_BAQA40_AF372776	Uncultured_alveolate_BOLA566_AF372780)	(Selenidium_melongena_KC890799	Selenidium_terebellae_AY196709))	(Selenidium_orientale_FJ832161	Selenidium_pisinnus_FJ832162)))	(((Cryptosporidium_parvum_AB089290	Cryptosporidium_baileyi_CBAIH_1_AJ276096)	Cryptosporidium_serpentis_AF151376)	((((Uncultured_eukaryote_clone_D5P10H10_EF100378	Uncultured_alveolate_clone_AT4_16_AF530523)	Clone_from_Ammonia_beccarii__U07937)	((Ancora_WSBS2010_reassembled_contig	(Ancora_WSBS_Q5A_28d3_corr	(Ancora_Roscoff_Q5_28r11_corr	Ancora_WSBS2011_reassembled_contig)))	(Uncultured_eukaryote_DSGM_13__AB275013	(Polyplicarium_citrusae__JX535336	((Polyplicarium_translucidae__JX535348	Polyplicarium_lacrimae__JX535344)	Polyplicarium_curvarae__JX535340)))))	((Colepismatophila_watsonae_FJ459738	((Thiriotia_pugettiae_HQ876006	(Ganymedes_themistos_FJ976721	(Cephaloidophora_communis_HQ891113	Heliospora_longissima_pJ1_ex_E_vittatus_HQ891115)))	Stylocephalus_giganteus__FJ459761))	(Geneiorhynchus_manifestus_FJ459739
(((Phytophthora_megasperma_glycinea_M54938	Hyphochytrium_catenoides_X80344)	(Cylindrotheca_closterium_DQ082742	Chrysolepidomonas_dendrolepidota_AF123297))	((((((Chromera_velia_strain_CMS22_DQ174731	(Colpodella_tetrahymenae_AF330214	Colpodella_pontica_AY078092))	(Colpodella_edax_AY234843	((((Babesia_microti_FO082874	(Babesia_bigemina	(Theileria_parva_L02366	((Plasmodium_falciparum1_M19172	Plasmodium_berghei_M19712)	Theileria_orientalis_AP011946))))	((Besnoitia_besnoiti_AY833646	Toxoplasma_gondii_strain_RH_M97703)	(Goussia_desseri_GU479641	Eimeria_tenella_AF026388)))	((((Selenidium_melongena_KC890799	Selenidium_terebellae_AY196709)	Uncultured_alveolate_BOLA566_AF372780)	((((Cryptosporidium_serpentis_AF151376	(Cryptosporidium_baileyi_CBAIH_1_AJ276096	Cryptosporidium_parvum_AB089290))	(((((((Ascogregarina_taiwanensis_EF666482_18S_from_operon_	Paraschneideria_metamorphosa_FJ459755)	Ophryocystis_elektroscirrha_AF129883)	(Psychodiella_chagasi_FJ865354	(Mattesia_geminata_AY334568	Neogregarinorida_sp_OPPPC1_AB748927)))	(Hoplorhynchus_acanthatholius_FJ459750	(Syncystis_mirabilis_DQ176427	(Monocystis_agilis_AF457127	Prismatospora_evansi_FJ459756))))	Geneiorhynchus_manifestus_FJ459739)	(Leidyana_erratica_FJ459752	(Gregarina_blattarum_FJ459741	((((Gregarina_coronata_FJ459743	Gregarina_sp_ex_Phaedon_brassicae_JF412715)	Gregarina_niphandrodes_AF129882)	(Gregarina_kingi_FJ459746	Amoebogregarina_nigra_FJ459737))	(Gregarina_tropica_FJ459749	Caliculium_glossobalani_KC890798)))))	(Colepismatophila_watsonae_FJ459738	Stylocephalus_giganteus__FJ459761)))	((Selenidium_pisinnus_FJ832162	Selenidium_orientale_FJ832161)	(Uncultured_alveolate_BAQA40_AF372776	(((Uncultured_eukaryote_DSGM_13__AB275013
(((Colponema_vietnamica_KF651083	Colponema_edaphicum_strain_Chukotka_KF651068)	(((((((Eimeria_tenella_AF026388	Goussia_desseri_GU479641)	(Toxoplasma_gondii_strain_RH_M97703	Besnoitia_besnoiti_AY833646))	((Plasmodium_berghei_M19712	Plasmodium_falciparum1_M19172)	(Babesia_microti_FO082874	((Theileria_parva_L02366	Theileria_orientalis_AP011946)	Babesia_bigemina))))	(((Cryptosporidium_serpentis_AF151376	(Cryptosporidium_baileyi_CBAIH_1_AJ276096	Cryptosporidium_parvum_AB089290))	((Stylocephalus_giganteus__FJ459761	Colepismatophila_watsonae_FJ459738)	((Geneiorhynchus_manifestus_FJ459739	(((Mattesia_geminata_AY334568	(Psychodiella_chagasi_FJ865354	Neogregarinorida_sp_OPPPC1_AB748927))	(Ophryocystis_elektroscirrha_AF129883	(Paraschneideria_metamorphosa_FJ459755	Ascogregarina_taiwanensis_EF666482_18S_from_operon_)))	((Syncystis_mirabilis_DQ176427	(Monocystis_agilis_AF457127	Prismatospora_evansi_FJ459756))	Hoplorhynchus_acanthatholius_FJ459750)))	(((Ganymedes_themistos_FJ976721	Heliospora_longissima_pJ1_ex_E_vittatus_HQ891115)	(Thiriotia_pugettiae_HQ876006	Cephaloidophora_communis_HQ891113))	((Clone_from_Ammonia_beccarii__U07937	(Uncultured_alveolate_clone_AT4_16_AF530523	Uncultured_eukaryote_clone_D5P10H10_EF100378))	(Environmental_sequence_DSGM_8_AB275008	(NAMAKO_25_AB252765	(Lecudina_polymorpha_morph1_AY196706	Lecudina_polymorpha_morph_2_AY196707))))))))	(((((Uncultured_alveolate_BAQA40_AF372776	(Caliculium_glossobalani_KC890798	((((Gregarina_sp_ex_Phaedon_brassicae_JF412715	Gregarina_coronata_FJ459743)	Gregarina_niphandrodes_AF129882)	(Amoebogregarina_nigra_FJ459737	Gregarina_kingi_FJ459746))	(Gregarina_tropica_FJ459749	(Leidyana_erratica_FJ459752	Gregarina_blattarum_FJ459741)))))	((((Lithocystis_sp_DQ093795
(((Hyphochytrium_catenoides_X80344	Phytophthora_megasperma_glycinea_M54938)	(Chrysolepidomonas_dendrolepidota_AF123297	Cylindrotheca_closterium_DQ082742))	((Colponema_vietnamica_KF651083	Colponema_edaphicum_strain_Chukotka_KF651068)	(Acavomonas_peruviana_KF651078	(((Perkinsus_atlanticus_AF509333	((Parvilucifera_infectans_KF359485	Parvilucifera_rostrata_KF359483)	Parvilucifera_prorocentri_FJ424512))	(((Uncultured_marine_alveolate_clone_Ma131_1A38_18S_FJ032666	(Duboscquella_sp_AB295041	(Uncultured_marine_alveolate_EU304548	(Uncultured_marine_alveolate_clone_Ma131_1A45_18S_FJ032668	Environmental_sequence_AACY020214703))))	Ichthyodinium_chabelardi_FJ440623)	((Prorocentrum_micans_AY803739	(((Alexandrium_catenella_AY347308	Gonyaulax_polyedra_AF377944)	Akashiwo_sanguinea_AY831412)	Pfiesteria_piscicida_DQ991382))	(Syndinium_turbo_DQ146404	((Uncultured_marine_dinoflagellate_clone_Ma131_1A49_18S_FJ032678	Uncultured_eukaryote_HF0200_37F04_EU795185)	Amoebophrya_sp_HM483394)))))	(((Chromera_velia_strain_CMS22_DQ174731	((Sterkiella_histriomuscorum_FJ545743	(Paramecium_tetraurelia_AF149979	Stentor_coeruleus_AF357145))	Colpodella_edax_AY234843))	Vitrella_brassicaformis_HM245049)	((Colpodella_pontica_AY078092	Colpodella_tetrahymenae_AF330214)	((((Plasmodium_falciparum1_M19172	Plasmodium_berghei_M19712)	((Goussia_desseri_GU479641	Eimeria_tenella_AF026388)	(Besnoitia_besnoiti_AY833646	Toxoplasma_gondii_strain_RH_M97703)))	(Babesia_microti_FO082874	((Theileria_parva_L02366	Theileria_orientalis_AP011946)	Babesia_bigemina)))	(((Selenidium_orientale_FJ832161	Selenidium_pisinnus_FJ832162)	((Cryptosporidium_serpentis_AF151376	(Cryptosporidium_baileyi_CBAIH_1_AJ276096	Cryptosporidium_parvum_AB089290))	((((Ancora_WSBS_Q5A_28d3_corr
(((Chrysolepidomonas_dendrolepidota_AF123297	Cylindrotheca_closterium_DQ082742)	(Phytophthora_megasperma_glycinea_M54938	Hyphochytrium_catenoides_X80344))	(((Paramecium_tetraurelia_AF149979	Sterkiella_histriomuscorum_FJ545743)	Stentor_coeruleus_AF357145)	(((((Perkinsus_atlanticus_AF509333	((Parvilucifera_infectans_KF359485	Parvilucifera_rostrata_KF359483)	Parvilucifera_prorocentri_FJ424512))	((Akashiwo_sanguinea_AY831412	(Pfiesteria_piscicida_DQ991382	(Prorocentrum_micans_AY803739	((((Environmental_sequence_AACY020214703	Uncultured_marine_alveolate_clone_Ma131_1A45_18S_FJ032668)	Uncultured_marine_alveolate_EU304548)	(Uncultured_marine_alveolate_clone_Ma131_1A38_18S_FJ032666	(Ichthyodinium_chabelardi_FJ440623	Duboscquella_sp_AB295041)))	(Alexandrium_catenella_AY347308	Gonyaulax_polyedra_AF377944)))))	(Syndinium_turbo_DQ146404	(Amoebophrya_sp_HM483394	(Uncultured_eukaryote_HF0200_37F04_EU795185	Uncultured_marine_dinoflagellate_clone_Ma131_1A49_18S_FJ032678)))))	(((Colpodella_edax_AY234843	Vitrella_brassicaformis_HM245049)	Chromera_velia_strain_CMS22_DQ174731)	(((((Goussia_desseri_GU479641	Eimeria_tenella_AF026388)	(Toxoplasma_gondii_strain_RH_M97703	Besnoitia_besnoiti_AY833646))	((Plasmodium_berghei_M19712	Plasmodium_falciparum1_M19172)	(Babesia_microti_FO082874	((Theileria_orientalis_AP011946	Theileria_parva_L02366)	Babesia_bigemina))))	(((Cryptosporidium_parvum_AB089290	Cryptosporidium_baileyi_CBAIH_1_AJ276096)	Cryptosporidium_serpentis_AF151376)	(((((Environmental_sequence_DSGM_8_AB275008	((Lecudina_polymorpha_morph_2_AY196707	Lecudina_polymorpha_morph1_AY196706)	NAMAKO_25_AB252765))	(Veloxidium_leptosynaptae_JN857966	(((((Lankesteria_chelyosomae_EU670240	Lankesteria_cystodytae_EU670241)	(TAGIRI_29_
(((Hyphochytrium_catenoides_X80344	Phytophthora_megasperma_glycinea_M54938)	(Cylindrotheca_closterium_DQ082742	Chrysolepidomonas_dendrolepidota_AF123297))	(((Colponema_vietnamica_KF651083	Colponema_edaphicum_strain_Chukotka_KF651068)	(Acavomonas_peruviana_KF651078	(((Syndinium_turbo_DQ146404	(Amoebophrya_sp_HM483394	(Uncultured_marine_dinoflagellate_clone_Ma131_1A49_18S_FJ032678	Uncultured_eukaryote_HF0200_37F04_EU795185)))	(((((Ichthyodinium_chabelardi_FJ440623	Duboscquella_sp_AB295041)	(Uncultured_marine_alveolate_clone_Ma131_1A38_18S_FJ032666	(Uncultured_marine_alveolate_EU304548	(Uncultured_marine_alveolate_clone_Ma131_1A45_18S_FJ032668	Environmental_sequence_AACY020214703))))	(Gonyaulax_polyedra_AF377944	Alexandrium_catenella_AY347308))	Akashiwo_sanguinea_AY831412)	(Prorocentrum_micans_AY803739	Pfiesteria_piscicida_DQ991382)))	((((Vitrella_brassicaformis_HM245049	Colpodella_edax_AY234843)	((Colpodella_tetrahymenae_AF330214	Colpodella_pontica_AY078092)	Chromera_velia_strain_CMS22_DQ174731))	(((Babesia_microti_FO082874	((Theileria_parva_L02366	Theileria_orientalis_AP011946)	Babesia_bigemina))	((Eimeria_tenella_AF026388	Goussia_desseri_GU479641)	(Besnoitia_besnoiti_AY833646	Toxoplasma_gondii_strain_RH_M97703)))	(((Cryptosporidium_serpentis_AF151376	(Cryptosporidium_parvum_AB089290	Cryptosporidium_baileyi_CBAIH_1_AJ276096))	((Geneiorhynchus_manifestus_FJ459739	(Mattesia_geminata_AY334568	(((Hoplorhynchus_acanthatholius_FJ459750	(Syncystis_mirabilis_DQ176427	(Prismatospora_evansi_FJ459756	Monocystis_agilis_AF457127)))	(Neogregarinorida_sp_OPPPC1_AB748927	Psychodiella_chagasi_FJ865354))	(Ophryocystis_elektroscirrha_AF129883	(Paraschneideria_metamorphosa_FJ459755	Ascogregarina_taiwanensis_EF666482_18S_from_operon_)))))	(Stylocephalus_giganteus__FJ459761
((Colponema_vietnamica_KF651083	((Acavomonas_peruviana_KF651078	((Chromera_velia_strain_CMS22_DQ174731	(Colpodella_edax_AY234843	(((((Duboscquella_sp_AB295041	(Uncultured_marine_alveolate_clone_Ma131_1A38_18S_FJ032666	((Uncultured_marine_alveolate_clone_Ma131_1A45_18S_FJ032668	Environmental_sequence_AACY020214703)	Uncultured_marine_alveolate_EU304548)))	Ichthyodinium_chabelardi_FJ440623)	(((Syndinium_turbo_DQ146404	(Amoebophrya_sp_HM483394	(Uncultured_eukaryote_HF0200_37F04_EU795185	Uncultured_marine_dinoflagellate_clone_Ma131_1A49_18S_FJ032678)))	((Prorocentrum_micans_AY803739	(Akashiwo_sanguinea_AY831412	Gonyaulax_polyedra_AF377944))	Pfiesteria_piscicida_DQ991382))	Alexandrium_catenella_AY347308))	(Colpodella_pontica_AY078092	(((((Toxoplasma_gondii_strain_RH_M97703	Besnoitia_besnoiti_AY833646)	(Goussia_desseri_GU479641	Eimeria_tenella_AF026388))	(((Babesia_bigemina	(Theileria_orientalis_AP011946	Theileria_parva_L02366))	Babesia_microti_FO082874)	(Plasmodium_berghei_M19712	Plasmodium_falciparum1_M19172)))	(((Cryptosporidium_serpentis_AF151376	(Cryptosporidium_parvum_AB089290	Cryptosporidium_baileyi_CBAIH_1_AJ276096))	((Geneiorhynchus_manifestus_FJ459739	(Mattesia_geminata_AY334568	((Ophryocystis_elektroscirrha_AF129883	(Paraschneideria_metamorphosa_FJ459755	Ascogregarina_taiwanensis_EF666482_18S_from_operon_))	(((Prismatospora_evansi_FJ459756	(Monocystis_agilis_AF457127	Syncystis_mirabilis_DQ176427))	Hoplorhynchus_acanthatholius_FJ459750)	(Neogregarinorida_sp_OPPPC1_AB748927	Psychodiella_chagasi_FJ865354)))))	((((Caliculium_glossobalani_KC890798	Amoebogregarina_nigra_FJ459737)	((Leidyana_erratica_FJ459752	(Gregarina_kingi_FJ459746	Gregarina_blattarum_FJ459741))	Gregarina_tropica_FJ459749))
(((Cylindrotheca_closterium_DQ082742	Chrysolepidomonas_dendrolepidota_AF123297)	(Phytophthora_megasperma_glycinea_M54938	Hyphochytrium_catenoides_X80344))	((Colponema_edaphicum_strain_Chukotka_KF651068	Colponema_vietnamica_KF651083)	(((Perkinsus_atlanticus_AF509333	((Parvilucifera_infectans_KF359485	Parvilucifera_rostrata_KF359483)	Parvilucifera_prorocentri_FJ424512))	((((Ichthyodinium_chabelardi_FJ440623	Duboscquella_sp_AB295041)	((Uncultured_marine_alveolate_EU304548	(Uncultured_marine_alveolate_clone_Ma131_1A45_18S_FJ032668	Environmental_sequence_AACY020214703))	Uncultured_marine_alveolate_clone_Ma131_1A38_18S_FJ032666))	(((Akashiwo_sanguinea_AY831412	(Alexandrium_catenella_AY347308	Gonyaulax_polyedra_AF377944))	(Pfiesteria_piscicida_DQ991382	Prorocentrum_micans_AY803739))	(Syndinium_turbo_DQ146404	(Amoebophrya_sp_HM483394	(Uncultured_marine_dinoflagellate_clone_Ma131_1A49_18S_FJ032678	Uncultured_eukaryote_HF0200_37F04_EU795185)))))	(((Colpodella_pontica_AY078092	Colpodella_tetrahymenae_AF330214)	(((((Selenidium_serpulae_DQ683562	((Selenidium_boccardiellae_JN857969	Selenidium_pendula_LN901443)	Selenidium_hollandei_LN901445))	((Selenidium_orientale_FJ832161	Selenidium_pisinnus_FJ832162)	((((NAMAKO_25_AB252765	(Lecudina_polymorpha_morph1_AY196706	Lecudina_polymorpha_morph_2_AY196707))	Environmental_sequence_DSGM_8_AB275008)	(Veloxidium_leptosynaptae_JN857966	(((Difficilina_paranemertis_FJ832159	Difficilina_tubulani_FJ832160)	(Lankesteria_abbotti_DQ093796	(((Lecudina_longissima_FJ832157	TAGIRI_29_)	Lecudina_phyllochaetopteri_FJ832156)	((Lecudina_tuzetae_AF457128	Lecudina_pellucida)	(Lankesteria_cystodytae_EU670241	Lankesteria_chelyosomae_EU670240)))))	((Pterospora_floridiensis_DQ093794	Pterospora_schizosoma_DQ093793)
(((Phytophthora_megasperma_glycinea_M54938	Hyphochytrium_catenoides_X80344)	(Chrysolepidomonas_dendrolepidota_AF123297	Cylindrotheca_closterium_DQ082742))	(Acavomonas_peruviana_KF651078	((Colponema_edaphicum_strain_Chukotka_KF651068	Colponema_vietnamica_KF651083)	(((Stentor_coeruleus_AF357145	Paramecium_tetraurelia_AF149979)	Sterkiella_histriomuscorum_FJ545743)	(((Perkinsus_atlanticus_AF509333	(Parvilucifera_prorocentri_FJ424512	(Parvilucifera_rostrata_KF359483	Parvilucifera_infectans_KF359485)))	(((Ichthyodinium_chabelardi_FJ440623	Duboscquella_sp_AB295041)	(Uncultured_marine_alveolate_clone_Ma131_1A38_18S_FJ032666	(Uncultured_marine_alveolate_EU304548	(Uncultured_marine_alveolate_clone_Ma131_1A45_18S_FJ032668	Environmental_sequence_AACY020214703))))	((Akashiwo_sanguinea_AY831412	(((Alexandrium_catenella_AY347308	Gonyaulax_polyedra_AF377944)	Pfiesteria_piscicida_DQ991382)	Prorocentrum_micans_AY803739))	(Syndinium_turbo_DQ146404	((Uncultured_eukaryote_HF0200_37F04_EU795185	Uncultured_marine_dinoflagellate_clone_Ma131_1A49_18S_FJ032678)	Amoebophrya_sp_HM483394)))))	((((Colpodella_tetrahymenae_AF330214	Colpodella_pontica_AY078092)	((((Toxoplasma_gondii_strain_RH_M97703	Besnoitia_besnoiti_AY833646)	(Goussia_desseri_GU479641	Eimeria_tenella_AF026388))	(((Plasmodium_berghei_M19712	Plasmodium_falciparum1_M19172)	(Babesia_bigemina	(Theileria_orientalis_AP011946	Theileria_parva_L02366)))	Babesia_microti_FO082874))	(((Cryptosporidium_serpentis_AF151376	(Cryptosporidium_baileyi_CBAIH_1_AJ276096	Cryptosporidium_parvum_AB089290))	((Geneiorhynchus_manifestus_FJ459739	((((Paraschneideria_metamorphosa_FJ459755	Ascogregarina_taiwanensis_EF666482_18S_from_operon_)	Ophryocystis_elektroscirrha_AF129883)	(Mattesia_geminata_AY334568	(Psychodiella_chagasi_FJ865354
(((Colponema_edaphicum_strain_Chukotka_KF651068	Colponema_vietnamica_KF651083)	((((((Pfiesteria_piscicida_DQ991382	Prorocentrum_micans_AY803739)	((Alexandrium_catenella_AY347308	Gonyaulax_polyedra_AF377944)	Akashiwo_sanguinea_AY831412))	((Syndinium_turbo_DQ146404	(Amoebophrya_sp_HM483394	(Uncultured_eukaryote_HF0200_37F04_EU795185	Uncultured_marine_dinoflagellate_clone_Ma131_1A49_18S_FJ032678)))	(((Uncultured_marine_alveolate_EU304548	(Uncultured_marine_alveolate_clone_Ma131_1A45_18S_FJ032668	Environmental_sequence_AACY020214703))	Uncultured_marine_alveolate_clone_Ma131_1A38_18S_FJ032666)	(Duboscquella_sp_AB295041	Ichthyodinium_chabelardi_FJ440623))))	((((Colpodella_pontica_AY078092	Colpodella_tetrahymenae_AF330214)	Chromera_velia_strain_CMS22_DQ174731)	((Perkinsus_atlanticus_AF509333	(Parvilucifera_prorocentri_FJ424512	(Parvilucifera_infectans_KF359485	Parvilucifera_rostrata_KF359483)))	(((((Plasmodium_falciparum1_M19172	Plasmodium_berghei_M19712)	(Babesia_microti_FO082874	((Theileria_parva_L02366	Theileria_orientalis_AP011946)	Babesia_bigemina)))	((Besnoitia_besnoiti_AY833646	Toxoplasma_gondii_strain_RH_M97703)	(((Ganymedes_themistos_FJ976721	Heliospora_longissima_pJ1_ex_E_vittatus_HQ891115)	(Cephaloidophora_communis_HQ891113	Thiriotia_pugettiae_HQ876006))	(Goussia_desseri_GU479641	Eimeria_tenella_AF026388))))	(((Selenidium_pendula_LN901443	Selenidium_boccardiellae_JN857969)	(Selenidium_serpulae_DQ683562	Selenidium_hollandei_LN901445))	(Selenidium_pisinnus_FJ832162	Selenidium_orientale_FJ832161)))	((((Veloxidium_leptosynaptae_JN857966	(((Difficilina_paranemertis_FJ832159	Difficilina_tubulani_FJ832160)	((Lankesteria_abbotti_DQ093796	(Lankesteria_cystodytae_EU670241	Lankesteria_chelyosomae_EU670240))
(((Colponema_edaphicum_strain_Chukotka_KF651068	Colponema_vietnamica_KF651083)	((((Chromera_velia_strain_CMS22_DQ174731	(Colpodella_pontica_AY078092	Colpodella_tetrahymenae_AF330214))	(((((((Ichthyodinium_chabelardi_FJ440623	Duboscquella_sp_AB295041)	(((Uncultured_marine_alveolate_clone_Ma131_1A45_18S_FJ032668	Environmental_sequence_AACY020214703)	Uncultured_marine_alveolate_EU304548)	Uncultured_marine_alveolate_clone_Ma131_1A38_18S_FJ032666))	Pfiesteria_piscicida_DQ991382)	((Akashiwo_sanguinea_AY831412	(Alexandrium_catenella_AY347308	Gonyaulax_polyedra_AF377944))	Prorocentrum_micans_AY803739))	(Syndinium_turbo_DQ146404	((Uncultured_eukaryote_HF0200_37F04_EU795185	Uncultured_marine_dinoflagellate_clone_Ma131_1A49_18S_FJ032678)	Amoebophrya_sp_HM483394)))	(Perkinsus_atlanticus_AF509333	((Parvilucifera_rostrata_KF359483	Parvilucifera_infectans_KF359485)	Parvilucifera_prorocentri_FJ424512)))	((((Uncultured_alveolate_BAQA40_AF372776	(Selenidium_terebellae_AY196709	Selenidium_melongena_KC890799))	Uncultured_alveolate_BOLA566_AF372780)	((Uncultured_eukaryote_DSGM_13__AB275013	((Ancora_WSBS2010_reassembled_contig	(Ancora_WSBS_Q5A_28d3_corr	(Ancora_Roscoff_Q5_28r11_corr	Ancora_WSBS2011_reassembled_contig)))	((Polyplicarium_translucidae__JX535348	Polyplicarium_lacrimae__JX535344)	(Polyplicarium_curvarae__JX535340	Polyplicarium_citrusae__JX535336))))	(((Plasmodium_falciparum1_M19172	Plasmodium_berghei_M19712)	(Babesia_microti_FO082874	(Babesia_bigemina	(Theileria_parva_L02366	Theileria_orientalis_AP011946))))	(((Toxoplasma_gondii_strain_RH_M97703	Besnoitia_besnoiti_AY833646)	(Goussia_desseri_GU479641	Eimeria_tenella_AF026388))	(Selenidium_orientale_FJ832161	Selenidium_pisinnus_FJ832162)))))	((((Gregarina_coronata_FJ459743
(((Chrysolepidomonas_dendrolepidota_AF123297	Cylindrotheca_closterium_DQ082742)	(Hyphochytrium_catenoides_X80344	Phytophthora_megasperma_glycinea_M54938))	((Colponema_vietnamica_KF651083	Colponema_edaphicum_strain_Chukotka_KF651068)	(((Colpodella_edax_AY234843	Vitrella_brassicaformis_HM245049)	(((Perkinsus_atlanticus_AF509333	((Parvilucifera_rostrata_KF359483	Parvilucifera_infectans_KF359485)	Parvilucifera_prorocentri_FJ424512))	(((Prorocentrum_micans_AY803739	Pfiesteria_piscicida_DQ991382)	((Gonyaulax_polyedra_AF377944	Alexandrium_catenella_AY347308)	Akashiwo_sanguinea_AY831412))	(((Ichthyodinium_chabelardi_FJ440623	Duboscquella_sp_AB295041)	(Uncultured_marine_alveolate_clone_Ma131_1A38_18S_FJ032666	(Uncultured_marine_alveolate_EU304548	(Uncultured_marine_alveolate_clone_Ma131_1A45_18S_FJ032668	Environmental_sequence_AACY020214703))))	(Syndinium_turbo_DQ146404	((Uncultured_eukaryote_HF0200_37F04_EU795185	Uncultured_marine_dinoflagellate_clone_Ma131_1A49_18S_FJ032678)	Amoebophrya_sp_HM483394)))))	((Colpodella_pontica_AY078092	(Chromera_velia_strain_CMS22_DQ174731	(((((Uncultured_alveolate_clone_AT4_16_AF530523	Uncultured_eukaryote_clone_D5P10H10_EF100378)	Clone_from_Ammonia_beccarii__U07937)	((Uncultured_eukaryote_DSGM_13__AB275013	(((Polyplicarium_lacrimae__JX535344	Polyplicarium_translucidae__JX535348)	Polyplicarium_curvarae__JX535340)	Polyplicarium_citrusae__JX535336))	(Ancora_WSBS2010_reassembled_contig	(Ancora_WSBS_Q5A_28d3_corr	(Ancora_WSBS2011_reassembled_contig	Ancora_Roscoff_Q5_28r11_corr)))))	((((((Lithocystis_sp_DQ093795	(Pterospora_schizosoma_DQ093793	Pterospora_floridiensis_DQ093794))	((Difficilina_tubulani_FJ832160	Difficilina_paranemertis_FJ832159)	(((Lecudina_tuzetae_AF457128	Lecudina_pellucida)	Lankesteria_abbotti_DQ093796)	((Lecudina_phyllochaetopteri_FJ832156
((Chrysolepidomonas_dendrolepidota_AF123297	(Hyphochytrium_catenoides_X80344	(Cylindrotheca_closterium_DQ082742	Phytophthora_megasperma_glycinea_M54938)))	((Colponema_vietnamica_KF651083	Colponema_edaphicum_strain_Chukotka_KF651068)	((((Perkinsus_atlanticus_AF509333	(Parvilucifera_prorocentri_FJ424512	(Parvilucifera_rostrata_KF359483	Parvilucifera_infectans_KF359485)))	(((Duboscquella_sp_AB295041	Ichthyodinium_chabelardi_FJ440623)	(((Environmental_sequence_AACY020214703	Uncultured_marine_alveolate_clone_Ma131_1A45_18S_FJ032668)	Uncultured_marine_alveolate_EU304548)	Uncultured_marine_alveolate_clone_Ma131_1A38_18S_FJ032666))	(((Pfiesteria_piscicida_DQ991382	Prorocentrum_micans_AY803739)	(Akashiwo_sanguinea_AY831412	(Alexandrium_catenella_AY347308	Gonyaulax_polyedra_AF377944)))	((Amoebophrya_sp_HM483394	(Uncultured_marine_dinoflagellate_clone_Ma131_1A49_18S_FJ032678	Uncultured_eukaryote_HF0200_37F04_EU795185))	Syndinium_turbo_DQ146404))))	(((((Eimeria_tenella_AF026388	Goussia_desseri_GU479641)	(Besnoitia_besnoiti_AY833646	Toxoplasma_gondii_strain_RH_M97703))	((Plasmodium_falciparum1_M19172	Plasmodium_berghei_M19712)	(Babesia_microti_FO082874	((Theileria_parva_L02366	Theileria_orientalis_AP011946)	Babesia_bigemina))))	(((Cryptosporidium_serpentis_AF151376	(Cryptosporidium_parvum_AB089290	Cryptosporidium_baileyi_CBAIH_1_AJ276096))	((Geneiorhynchus_manifestus_FJ459739	((Syncystis_mirabilis_DQ176427	(Prismatospora_evansi_FJ459756	Monocystis_agilis_AF457127))	(((Mattesia_geminata_AY334568	Psychodiella_chagasi_FJ865354)	(Hoplorhynchus_acanthatholius_FJ459750	Neogregarinorida_sp_OPPPC1_AB748927))	(Ophryocystis_elektroscirrha_AF129883	(Paraschneideria_metamorphosa_FJ459755	Ascogregarina_taiwanensis_EF666482_18S_from_operon_)))))	(Stylocephalus_giganteus__FJ459761
(((Cylindrotheca_closterium_DQ082742	Chrysolepidomonas_dendrolepidota_AF123297)	(Phytophthora_megasperma_glycinea_M54938	Hyphochytrium_catenoides_X80344))	((Colponema_vietnamica_KF651083	Colponema_edaphicum_strain_Chukotka_KF651068)	(((Stentor_coeruleus_AF357145	(Paramecium_tetraurelia_AF149979	Sterkiella_histriomuscorum_FJ545743))	((((Parvilucifera_prorocentri_FJ424512	(Parvilucifera_rostrata_KF359483	Parvilucifera_infectans_KF359485))	Perkinsus_atlanticus_AF509333)	((Prorocentrum_micans_AY803739	((Pfiesteria_piscicida_DQ991382	Akashiwo_sanguinea_AY831412)	(Alexandrium_catenella_AY347308	Gonyaulax_polyedra_AF377944)))	((((Environmental_sequence_AACY020214703	Uncultured_marine_alveolate_clone_Ma131_1A45_18S_FJ032668)	Uncultured_marine_alveolate_EU304548)	(Uncultured_marine_alveolate_clone_Ma131_1A38_18S_FJ032666	(Duboscquella_sp_AB295041	Ichthyodinium_chabelardi_FJ440623)))	(Syndinium_turbo_DQ146404	((Uncultured_marine_dinoflagellate_clone_Ma131_1A49_18S_FJ032678	Uncultured_eukaryote_HF0200_37F04_EU795185)	Amoebophrya_sp_HM483394)))))	((Colpodella_edax_AY234843	Vitrella_brassicaformis_HM245049)	(((Colpodella_tetrahymenae_AF330214	Colpodella_pontica_AY078092)	Chromera_velia_strain_CMS22_DQ174731)	((((Plasmodium_falciparum1_M19172	Plasmodium_berghei_M19712)	((Babesia_bigemina	(Theileria_parva_L02366	Theileria_orientalis_AP011946))	Babesia_microti_FO082874))	((Goussia_desseri_GU479641	Eimeria_tenella_AF026388)	(Toxoplasma_gondii_strain_RH_M97703	Besnoitia_besnoiti_AY833646)))	(((Selenidium_boccardiellae_JN857969	(Selenidium_pendula_LN901443	(Selenidium_serpulae_DQ683562	Selenidium_hollandei_LN901445)))	((((Veloxidium_leptosynaptae_JN857966	(((TAGIRI_29_	(Lecudina_longissima_FJ832157
(((Colponema_vietnamica_KF651083	Colponema_edaphicum_strain_Chukotka_KF651068)	(((((Perkinsus_atlanticus_AF509333	(Parvilucifera_prorocentri_FJ424512	(Parvilucifera_infectans_KF359485	Parvilucifera_rostrata_KF359483)))	((((Ichthyodinium_chabelardi_FJ440623	Duboscquella_sp_AB295041)	((Uncultured_marine_alveolate_EU304548	(Environmental_sequence_AACY020214703	Uncultured_marine_alveolate_clone_Ma131_1A45_18S_FJ032668))	Uncultured_marine_alveolate_clone_Ma131_1A38_18S_FJ032666))	((Amoebophrya_sp_HM483394	(Uncultured_eukaryote_HF0200_37F04_EU795185	Uncultured_marine_dinoflagellate_clone_Ma131_1A49_18S_FJ032678))	Syndinium_turbo_DQ146404))	(((Alexandrium_catenella_AY347308	Pfiesteria_piscicida_DQ991382)	Prorocentrum_micans_AY803739)	(Akashiwo_sanguinea_AY831412	Gonyaulax_polyedra_AF377944))))	((Vitrella_brassicaformis_HM245049	(Colpodella_edax_AY234843	Chromera_velia_strain_CMS22_DQ174731))	((Colpodella_tetrahymenae_AF330214	Colpodella_pontica_AY078092)	(((((((Gregarina_niphandrodes_AF129882	(Gregarina_sp_ex_Phaedon_brassicae_JF412715	Gregarina_coronata_FJ459743))	(((Gregarina_kingi_FJ459746	Gregarina_blattarum_FJ459741)	Leidyana_erratica_FJ459752)	((Amoebogregarina_nigra_FJ459737	Caliculium_glossobalani_KC890798)	Gregarina_tropica_FJ459749)))	((Cephaloidophora_communis_HQ891113	Heliospora_longissima_pJ1_ex_E_vittatus_HQ891115)	(Thiriotia_pugettiae_HQ876006	Ganymedes_themistos_FJ976721)))	Stylocephalus_giganteus__FJ459761)	((Cryptosporidium_serpentis_AF151376	(Cryptosporidium_baileyi_CBAIH_1_AJ276096	Cryptosporidium_parvum_AB089290))	(Colepismatophila_watsonae_FJ459738	((((Mattesia_geminata_AY334568	Neogregarinorida_sp_OPPPC1_AB748927)	((Paraschneideria_metamorphosa_FJ459755	Ascogregarina_taiwanensis_EF666482_18S_from_operon_)	Ophryocystis_elektroscirrha_AF129883))	(Psychodiella_chagasi_FJ865354
(((Chrysolepidomonas_dendrolepidota_AF123297	Cylindrotheca_closterium_DQ082742)	(Hyphochytrium_catenoides_X80344	Phytophthora_megasperma_glycinea_M54938))	((Colponema_edaphicum_strain_Chukotka_KF651068	Colponema_vietnamica_KF651083)	(((Stentor_coeruleus_AF357145	(Sterkiella_histriomuscorum_FJ545743	Paramecium_tetraurelia_AF149979))	(((((Ichthyodinium_chabelardi_FJ440623	Duboscquella_sp_AB295041)	((Uncultured_marine_alveolate_EU304548	(Uncultured_marine_alveolate_clone_Ma131_1A45_18S_FJ032668	Environmental_sequence_AACY020214703))	Uncultured_marine_alveolate_clone_Ma131_1A38_18S_FJ032666))	((Amoebophrya_sp_HM483394	(Uncultured_eukaryote_HF0200_37F04_EU795185	Uncultured_marine_dinoflagellate_clone_Ma131_1A49_18S_FJ032678))	Syndinium_turbo_DQ146404))	((((Gonyaulax_polyedra_AF377944	Alexandrium_catenella_AY347308)	Pfiesteria_piscicida_DQ991382)	Prorocentrum_micans_AY803739)	Akashiwo_sanguinea_AY831412))	((Chromera_velia_strain_CMS22_DQ174731	(Colpodella_edax_AY234843	Vitrella_brassicaformis_HM245049))	((Colpodella_pontica_AY078092	(((Babesia_microti_FO082874	((Theileria_orientalis_AP011946	Theileria_parva_L02366)	Babesia_bigemina))	((Goussia_desseri_GU479641	Eimeria_tenella_AF026388)	(Toxoplasma_gondii_strain_RH_M97703	Besnoitia_besnoiti_AY833646)))	((((Geneiorhynchus_manifestus_FJ459739	((Hoplorhynchus_acanthatholius_FJ459750	((Monocystis_agilis_AF457127	Prismatospora_evansi_FJ459756)	Syncystis_mirabilis_DQ176427))	(((Paraschneideria_metamorphosa_FJ459755	Ascogregarina_taiwanensis_EF666482_18S_from_operon_)	Ophryocystis_elektroscirrha_AF129883)	((Neogregarinorida_sp_OPPPC1_AB748927	Psychodiella_chagasi_FJ865354)	Mattesia_geminata_AY334568))))	(((((Gregarina_kingi_FJ459746	Amoebogregarina_nigra_FJ459737)	(Gregarina_tropica_FJ459749
(((Hyphochytrium_catenoides_X80344	Phytophthora_megasperma_glycinea_M54938)	(Chrysolepidomonas_dendrolepidota_AF123297	Cylindrotheca_closterium_DQ082742))	((Sterkiella_histriomuscorum_FJ545743	(Stentor_coeruleus_AF357145	Paramecium_tetraurelia_AF149979))	(((((Parvilucifera_prorocentri_FJ424512	(Parvilucifera_rostrata_KF359483	Parvilucifera_infectans_KF359485))	Perkinsus_atlanticus_AF509333)	(((Vitrella_brassicaformis_HM245049	Colpodella_edax_AY234843)	(((((Cryptosporidium_baileyi_CBAIH_1_AJ276096	Cryptosporidium_parvum_AB089290)	Cryptosporidium_serpentis_AF151376)	((Colepismatophila_watsonae_FJ459738	Stylocephalus_giganteus__FJ459761)	(Geneiorhynchus_manifestus_FJ459739	((Hoplorhynchus_acanthatholius_FJ459750	((Prismatospora_evansi_FJ459756	Monocystis_agilis_AF457127)	Syncystis_mirabilis_DQ176427))	(((Neogregarinorida_sp_OPPPC1_AB748927	Mattesia_geminata_AY334568)	(Ophryocystis_elektroscirrha_AF129883	((((Heliospora_longissima_pJ1_ex_E_vittatus_HQ891115	Cephaloidophora_communis_HQ891113)	(Thiriotia_pugettiae_HQ876006	Ganymedes_themistos_FJ976721))	Paraschneideria_metamorphosa_FJ459755)	Ascogregarina_taiwanensis_EF666482_18S_from_operon_)))	Psychodiella_chagasi_FJ865354)))))	((((Toxoplasma_gondii_strain_RH_M97703	Besnoitia_besnoiti_AY833646)	(Eimeria_tenella_AF026388	Goussia_desseri_GU479641))	(Babesia_microti_FO082874	(Babesia_bigemina	(Theileria_orientalis_AP011946	Theileria_parva_L02366))))	((((((Clone_from_Ammonia_beccarii__U07937	(Uncultured_eukaryote_clone_D5P10H10_EF100378	Uncultured_alveolate_clone_AT4_16_AF530523))	((Ancora_WSBS2010_reassembled_contig	(Ancora_WSBS_Q5A_28d3_corr	(Ancora_Roscoff_Q5_28r11_corr	Ancora_WSBS2011_reassembled_contig)))	(Uncultured_eukaryote_DSGM_13__AB275013	(Polyplicarium_citrusae__JX535336
(((Colponema_vietnamica_KF651083	Colponema_edaphicum_strain_Chukotka_KF651068)	(Acavomonas_peruviana_KF651078	((((Perkinsus_atlanticus_AF509333	((Parvilucifera_rostrata_KF359483	Parvilucifera_infectans_KF359485)	Parvilucifera_prorocentri_FJ424512))	((((Uncultured_marine_dinoflagellate_clone_Ma131_1A49_18S_FJ032678	Uncultured_eukaryote_HF0200_37F04_EU795185)	Amoebophrya_sp_HM483394)	(Syndinium_turbo_DQ146404	((Akashiwo_sanguinea_AY831412	(Alexandrium_catenella_AY347308	Gonyaulax_polyedra_AF377944))	(Prorocentrum_micans_AY803739	Pfiesteria_piscicida_DQ991382))))	((Duboscquella_sp_AB295041	Ichthyodinium_chabelardi_FJ440623)	(Uncultured_marine_alveolate_clone_Ma131_1A38_18S_FJ032666	((Uncultured_marine_alveolate_clone_Ma131_1A45_18S_FJ032668	Environmental_sequence_AACY020214703)	Uncultured_marine_alveolate_EU304548)))))	(Vitrella_brassicaformis_HM245049	Colpodella_edax_AY234843))	(((Colpodella_tetrahymenae_AF330214	Colpodella_pontica_AY078092)	Chromera_velia_strain_CMS22_DQ174731)	((((Goussia_desseri_GU479641	Eimeria_tenella_AF026388)	(Toxoplasma_gondii_strain_RH_M97703	Besnoitia_besnoiti_AY833646))	((Plasmodium_falciparum1_M19172	Plasmodium_berghei_M19712)	((Babesia_bigemina	(Theileria_orientalis_AP011946	Theileria_parva_L02366))	Babesia_microti_FO082874)))	(((((((Hoplorhynchus_acanthatholius_FJ459750	(Prismatospora_evansi_FJ459756	(Monocystis_agilis_AF457127	Syncystis_mirabilis_DQ176427)))	(((Paraschneideria_metamorphosa_FJ459755	Ascogregarina_taiwanensis_EF666482_18S_from_operon_)	Ophryocystis_elektroscirrha_AF129883)	(Neogregarinorida_sp_OPPPC1_AB748927	Mattesia_geminata_AY334568)))	Psychodiella_chagasi_FJ865354)	Geneiorhynchus_manifestus_FJ459739)	(Colepismatophila_watsonae_FJ459738	Stylocephalus_giganteus__FJ459761))
(((Colponema_edaphicum_strain_Chukotka_KF651068	Colponema_vietnamica_KF651083)	(Acavomonas_peruviana_KF651078	((((((((Duboscquella_sp_AB295041	Ichthyodinium_chabelardi_FJ440623)	(Uncultured_marine_alveolate_clone_Ma131_1A38_18S_FJ032666	(Uncultured_marine_alveolate_EU304548	(Environmental_sequence_AACY020214703	Uncultured_marine_alveolate_clone_Ma131_1A45_18S_FJ032668))))	((Amoebophrya_sp_HM483394	(Uncultured_marine_dinoflagellate_clone_Ma131_1A49_18S_FJ032678	Uncultured_eukaryote_HF0200_37F04_EU795185))	Syndinium_turbo_DQ146404))	(Akashiwo_sanguinea_AY831412	Prorocentrum_micans_AY803739))	Pfiesteria_piscicida_DQ991382)	(Gonyaulax_polyedra_AF377944	Alexandrium_catenella_AY347308))	((Perkinsus_atlanticus_AF509333	((Parvilucifera_rostrata_KF359483	Parvilucifera_infectans_KF359485)	Parvilucifera_prorocentri_FJ424512))	(((Colpodella_tetrahymenae_AF330214	Colpodella_pontica_AY078092)	((((Toxoplasma_gondii_strain_RH_M97703	Besnoitia_besnoiti_AY833646)	(Eimeria_tenella_AF026388	Goussia_desseri_GU479641))	((Plasmodium_falciparum1_M19172	Plasmodium_berghei_M19712)	(Babesia_microti_FO082874	((Theileria_parva_L02366	Theileria_orientalis_AP011946)	Babesia_bigemina))))	(((Cryptosporidium_serpentis_AF151376	(Cryptosporidium_baileyi_CBAIH_1_AJ276096	Cryptosporidium_parvum_AB089290))	(((Colepismatophila_watsonae_FJ459738	Stylocephalus_giganteus__FJ459761)	(Geneiorhynchus_manifestus_FJ459739	((Hoplorhynchus_acanthatholius_FJ459750	((Syncystis_mirabilis_DQ176427	Monocystis_agilis_AF457127)	Prismatospora_evansi_FJ459756))	((Mattesia_geminata_AY334568	Neogregarinorida_sp_OPPPC1_AB748927)	(Psychodiella_chagasi_FJ865354	(Ophryocystis_elektroscirrha_AF129883	(Ascogregarina_taiwanensis_EF666482_18S_from_operon_	Paraschneideria_metamorphosa_FJ459755)))))))
(((Hyphochytrium_catenoides_X80344	Phytophthora_megasperma_glycinea_M54938)	(Chrysolepidomonas_dendrolepidota_AF123297	Cylindrotheca_closterium_DQ082742))	((((((Colpodella_tetrahymenae_AF330214	Colpodella_pontica_AY078092)	((((Plasmodium_falciparum1_M19172	Plasmodium_berghei_M19712)	(Babesia_microti_FO082874	((Theileria_orientalis_AP011946	Theileria_parva_L02366)	Babesia_bigemina)))	((Eimeria_tenella_AF026388	Goussia_desseri_GU479641)	(Besnoitia_besnoiti_AY833646	Toxoplasma_gondii_strain_RH_M97703)))	(((Cryptosporidium_serpentis_AF151376	(Cryptosporidium_baileyi_CBAIH_1_AJ276096	Cryptosporidium_parvum_AB089290))	((Geneiorhynchus_manifestus_FJ459739	(((Mattesia_geminata_AY334568	Neogregarinorida_sp_OPPPC1_AB748927)	((Ophryocystis_elektroscirrha_AF129883	(Paraschneideria_metamorphosa_FJ459755	Ascogregarina_taiwanensis_EF666482_18S_from_operon_))	(Hoplorhynchus_acanthatholius_FJ459750	Psychodiella_chagasi_FJ865354)))	(Syncystis_mirabilis_DQ176427	(Monocystis_agilis_AF457127	Prismatospora_evansi_FJ459756))))	((((Gregarina_tropica_FJ459749	(Leidyana_erratica_FJ459752	Gregarina_blattarum_FJ459741))	(Caliculium_glossobalani_KC890798	(Amoebogregarina_nigra_FJ459737	Gregarina_kingi_FJ459746)))	(Gregarina_niphandrodes_AF129882	(Gregarina_coronata_FJ459743	Gregarina_sp_ex_Phaedon_brassicae_JF412715)))	(Colepismatophila_watsonae_FJ459738	Stylocephalus_giganteus__FJ459761))))	((((Clone_from_Ammonia_beccarii__U07937	(Uncultured_alveolate_clone_AT4_16_AF530523	Uncultured_eukaryote_clone_D5P10H10_EF100378))	((Ancora_WSBS2010_reassembled_contig	(Ancora_WSBS2011_reassembled_contig	(Ancora_Roscoff_Q5_28r11_corr	Ancora_WSBS_Q5A_28d3_corr)))	(Uncultured_eukaryote_DSGM_13__AB275013	((Polyplicarium_citrusae__JX535336
(((Phytophthora_megasperma_glycinea_M54938	Hyphochytrium_catenoides_X80344)	(Cylindrotheca_closterium_DQ082742	Chrysolepidomonas_dendrolepidota_AF123297))	((Colponema_edaphicum_strain_Chukotka_KF651068	Colponema_vietnamica_KF651083)	(Acavomonas_peruviana_KF651078	((Perkinsus_atlanticus_AF509333	((Parvilucifera_rostrata_KF359483	Parvilucifera_infectans_KF359485)	Parvilucifera_prorocentri_FJ424512))	((((((((Selenidium_serpulae_DQ683562	((Selenidium_boccardiellae_JN857969	Selenidium_pendula_LN901443)	Selenidium_hollandei_LN901445))	(Plasmodium_berghei_M19712	Plasmodium_falciparum1_M19172))	(Babesia_microti_FO082874	(Babesia_bigemina	(Theileria_orientalis_AP011946	Theileria_parva_L02366))))	((Toxoplasma_gondii_strain_RH_M97703	Besnoitia_besnoiti_AY833646)	(Eimeria_tenella_AF026388	Goussia_desseri_GU479641)))	((((((Lithocystis_sp_DQ093795	(Pterospora_schizosoma_DQ093793	Pterospora_floridiensis_DQ093794))	((Difficilina_tubulani_FJ832160	Difficilina_paranemertis_FJ832159)	((((Lecudina_longissima_FJ832157	(Lecudina_tuzetae_AF457128	Lecudina_pellucida))	TAGIRI_29_)	Lecudina_phyllochaetopteri_FJ832156)	((Lankesteria_cystodytae_EU670241	Lankesteria_chelyosomae_EU670240)	Lankesteria_abbotti_DQ093796))))	Veloxidium_leptosynaptae_JN857966)	(Selenidium_melongena_KC890799	Selenidium_terebellae_AY196709))	((((((Geneiorhynchus_manifestus_FJ459739	(Syncystis_mirabilis_DQ176427	(Prismatospora_evansi_FJ459756	Monocystis_agilis_AF457127)))	((Mattesia_geminata_AY334568	Neogregarinorida_sp_OPPPC1_AB748927)	(Psychodiella_chagasi_FJ865354	(Ophryocystis_elektroscirrha_AF129883	(Hoplorhynchus_acanthatholius_FJ459750
(((Cylindrotheca_closterium_DQ082742	Chrysolepidomonas_dendrolepidota_AF123297)	(Hyphochytrium_catenoides_X80344	Phytophthora_megasperma_glycinea_M54938))	(((Colponema_edaphicum_strain_Chukotka_KF651068	Colponema_vietnamica_KF651083)	(((((Uncultured_marine_alveolate_clone_Ma131_1A38_18S_FJ032666	(Uncultured_marine_alveolate_EU304548	(Uncultured_marine_alveolate_clone_Ma131_1A45_18S_FJ032668	Environmental_sequence_AACY020214703)))	Duboscquella_sp_AB295041)	Ichthyodinium_chabelardi_FJ440623)	(((Amoebophrya_sp_HM483394	(Uncultured_marine_dinoflagellate_clone_Ma131_1A49_18S_FJ032678	Uncultured_eukaryote_HF0200_37F04_EU795185))	Syndinium_turbo_DQ146404)	(((Gonyaulax_polyedra_AF377944	Alexandrium_catenella_AY347308)	Akashiwo_sanguinea_AY831412)	(Prorocentrum_micans_AY803739	Pfiesteria_piscicida_DQ991382))))	((((Colpodella_pontica_AY078092	Colpodella_tetrahymenae_AF330214)	(((Babesia_microti_FO082874	(Babesia_bigemina	(Theileria_orientalis_AP011946	Theileria_parva_L02366)))	((Eimeria_tenella_AF026388	Goussia_desseri_GU479641)	(Toxoplasma_gondii_strain_RH_M97703	(Besnoitia_besnoiti_AY833646	(Heliospora_longissima_pJ1_ex_E_vittatus_HQ891115	((Thiriotia_pugettiae_HQ876006	Cephaloidophora_communis_HQ891113)	Ganymedes_themistos_FJ976721))))))	(((((Selenidium_pisinnus_FJ832162	Selenidium_orientale_FJ832161)	(((Uncultured_eukaryote_DSGM_13__AB275013	((Polyplicarium_curvarae__JX535340	(Polyplicarium_lacrimae__JX535344	Polyplicarium_translucidae__JX535348))	Polyplicarium_citrusae__JX535336))	(Ancora_WSBS2010_reassembled_contig	(Ancora_WSBS_Q5A_28d3_corr	(Ancora_WSBS2011_reassembled_contig	Ancora_Roscoff_Q5_28r11_corr))))	((Plasmodium_falciparum1_M19172	Plasmodium_berghei_M19712)	((((Lankesteria_abbotti_DQ093796	(((Lecudina_tuzetae_AF457128
((((Paramecium_tetraurelia_AF149979	Sterkiella_histriomuscorum_FJ545743)	Stentor_coeruleus_AF357145)	((Colponema_vietnamica_KF651083	Colponema_edaphicum_strain_Chukotka_KF651068)	(((((Colpodella_tetrahymenae_AF330214	Colpodella_pontica_AY078092)	((((Cryptosporidium_serpentis_AF151376	(Cryptosporidium_baileyi_CBAIH_1_AJ276096	Cryptosporidium_parvum_AB089290))	((((Stylocephalus_giganteus__FJ459761	Colepismatophila_watsonae_FJ459738)	(((((Gregarina_tropica_FJ459749	(Gregarina_blattarum_FJ459741	Leidyana_erratica_FJ459752))	Caliculium_glossobalani_KC890798)	(Amoebogregarina_nigra_FJ459737	Gregarina_kingi_FJ459746))	(Gregarina_niphandrodes_AF129882	(Gregarina_coronata_FJ459743	Gregarina_sp_ex_Phaedon_brassicae_JF412715)))	(Geneiorhynchus_manifestus_FJ459739	(((Ascogregarina_taiwanensis_EF666482_18S_from_operon_	Paraschneideria_metamorphosa_FJ459755)	Ophryocystis_elektroscirrha_AF129883)	(((Hoplorhynchus_acanthatholius_FJ459750	(Prismatospora_evansi_FJ459756	(Monocystis_agilis_AF457127	Syncystis_mirabilis_DQ176427)))	Psychodiella_chagasi_FJ865354)	(Mattesia_geminata_AY334568	Neogregarinorida_sp_OPPPC1_AB748927))))))	((Clone_from_Ammonia_beccarii__U07937	(Uncultured_alveolate_clone_AT4_16_AF530523	Uncultured_eukaryote_clone_D5P10H10_EF100378))	((Ancora_WSBS2010_reassembled_contig	(Ancora_WSBS_Q5A_28d3_corr	(Ancora_WSBS2011_reassembled_contig	Ancora_Roscoff_Q5_28r11_corr)))	(Uncultured_eukaryote_DSGM_13__AB275013	(Polyplicarium_citrusae__JX535336	(Polyplicarium_curvarae__JX535340	(Polyplicarium_translucidae__JX535348	Polyplicarium_lacrimae__JX535344)))))))	((Environmental_sequence_DSGM_8_AB275008	(NAMAKO_25_AB252765	(Lecudina_polymorpha_morph1_AY196706	Lecudina_polymorpha_morph_2_AY196707)))	(Veloxidium_leptosynaptae_JN857966	((((Pterospora_schizosoma_DQ093793
(((Phytophthora_megasperma_glycinea_M54938	Hyphochytrium_catenoides_X80344)	(Chrysolepidomonas_dendrolepidota_AF123297	Cylindrotheca_closterium_DQ082742))	(((((Colpodella_tetrahymenae_AF330214	Colpodella_pontica_AY078092)	(Colpodella_edax_AY234843	(((Perkinsus_atlanticus_AF509333	(Parvilucifera_prorocentri_FJ424512	(Parvilucifera_rostrata_KF359483	Parvilucifera_infectans_KF359485)))	((((Amoebophrya_sp_HM483394	(Uncultured_eukaryote_HF0200_37F04_EU795185	Uncultured_marine_dinoflagellate_clone_Ma131_1A49_18S_FJ032678))	Syndinium_turbo_DQ146404)	(Akashiwo_sanguinea_AY831412	(((Gonyaulax_polyedra_AF377944	Alexandrium_catenella_AY347308)	Pfiesteria_piscicida_DQ991382)	Prorocentrum_micans_AY803739)))	((Uncultured_marine_alveolate_clone_Ma131_1A38_18S_FJ032666	(Uncultured_marine_alveolate_clone_Ma131_1A45_18S_FJ032668	(Environmental_sequence_AACY020214703	Uncultured_marine_alveolate_EU304548)))	(Duboscquella_sp_AB295041	Ichthyodinium_chabelardi_FJ440623))))	((Vitrella_brassicaformis_HM245049	Chromera_velia_strain_CMS22_DQ174731)	((((Babesia_microti_FO082874	(Babesia_bigemina	(Theileria_parva_L02366	Theileria_orientalis_AP011946)))	(Plasmodium_falciparum1_M19172	Plasmodium_berghei_M19712))	((Toxoplasma_gondii_strain_RH_M97703	(((Heliospora_longissima_pJ1_ex_E_vittatus_HQ891115	Cephaloidophora_communis_HQ891113)	(Thiriotia_pugettiae_HQ876006	Ganymedes_themistos_FJ976721))	Besnoitia_besnoiti_AY833646))	(Eimeria_tenella_AF026388	Goussia_desseri_GU479641)))	(((Cryptosporidium_serpentis_AF151376	(Cryptosporidium_parvum_AB089290	Cryptosporidium_baileyi_CBAIH_1_AJ276096))	((((Syncystis_mirabilis_DQ176427	(Monocystis_agilis_AF457127	Prismatospora_evansi_FJ459756))	(Hoplorhynchus_acanthatholius_FJ459750	((Ophryocystis_elektroscirrha_AF129883
(((Hyphochytrium_catenoides_X80344	Phytophthora_megasperma_glycinea_M54938)	(Cylindrotheca_closterium_DQ082742	Chrysolepidomonas_dendrolepidota_AF123297))	((Acavomonas_peruviana_KF651078	((Stentor_coeruleus_AF357145	(Paramecium_tetraurelia_AF149979	Sterkiella_histriomuscorum_FJ545743))	(((Perkinsus_atlanticus_AF509333	((Parvilucifera_rostrata_KF359483	Parvilucifera_infectans_KF359485)	Parvilucifera_prorocentri_FJ424512))	((Prorocentrum_micans_AY803739	((Akashiwo_sanguinea_AY831412	(Gonyaulax_polyedra_AF377944	Alexandrium_catenella_AY347308))	Pfiesteria_piscicida_DQ991382))	((Syndinium_turbo_DQ146404	((Uncultured_marine_dinoflagellate_clone_Ma131_1A49_18S_FJ032678	Uncultured_eukaryote_HF0200_37F04_EU795185)	Amoebophrya_sp_HM483394))	((Ichthyodinium_chabelardi_FJ440623	Duboscquella_sp_AB295041)	(Uncultured_marine_alveolate_clone_Ma131_1A38_18S_FJ032666	((Uncultured_marine_alveolate_clone_Ma131_1A45_18S_FJ032668	Environmental_sequence_AACY020214703)	Uncultured_marine_alveolate_EU304548))))))	((Colpodella_edax_AY234843	Vitrella_brassicaformis_HM245049)	((Chromera_velia_strain_CMS22_DQ174731	(Colpodella_tetrahymenae_AF330214	Colpodella_pontica_AY078092))	((((Plasmodium_berghei_M19712	Plasmodium_falciparum1_M19172)	(Babesia_microti_FO082874	((Theileria_orientalis_AP011946	Theileria_parva_L02366)	Babesia_bigemina)))	((Besnoitia_besnoiti_AY833646	Toxoplasma_gondii_strain_RH_M97703)	(((Heliospora_longissima_pJ1_ex_E_vittatus_HQ891115	Cephaloidophora_communis_HQ891113)	(Thiriotia_pugettiae_HQ876006	Ganymedes_themistos_FJ976721))	(Goussia_desseri_GU479641	Eimeria_tenella_AF026388))))	(((Uncultured_alveolate_BAQA40_AF372776	Uncultured_alveolate_BOLA566_AF372780)	(((Gregarina_niphandrodes_AF129882	(Gregarina_coronata_FJ459743
(((Cylindrotheca_closterium_DQ082742	Chrysolepidomonas_dendrolepidota_AF123297)	(Hyphochytrium_catenoides_X80344	Phytophthora_megasperma_glycinea_M54938))	((Colponema_vietnamica_KF651083	Colponema_edaphicum_strain_Chukotka_KF651068)	((((Parvilucifera_prorocentri_FJ424512	(Parvilucifera_rostrata_KF359483	Parvilucifera_infectans_KF359485))	Perkinsus_atlanticus_AF509333)	((((((Chromera_velia_strain_CMS22_DQ174731	Colpodella_pontica_AY078092)	Colpodella_tetrahymenae_AF330214)	((((Eimeria_tenella_AF026388	Goussia_desseri_GU479641)	(Toxoplasma_gondii_strain_RH_M97703	Besnoitia_besnoiti_AY833646))	(Babesia_microti_FO082874	((Theileria_parva_L02366	Theileria_orientalis_AP011946)	Babesia_bigemina)))	((((Colepismatophila_watsonae_FJ459738	Stylocephalus_giganteus__FJ459761)	(((Gregarina_niphandrodes_AF129882	(Gregarina_sp_ex_Phaedon_brassicae_JF412715	Gregarina_coronata_FJ459743))	(Gregarina_kingi_FJ459746	(((Amoebogregarina_nigra_FJ459737	Caliculium_glossobalani_KC890798)	(Gregarina_tropica_FJ459749	Leidyana_erratica_FJ459752))	Gregarina_blattarum_FJ459741)))	(Geneiorhynchus_manifestus_FJ459739	((Syncystis_mirabilis_DQ176427	(Prismatospora_evansi_FJ459756	Monocystis_agilis_AF457127))	((Neogregarinorida_sp_OPPPC1_AB748927	Mattesia_geminata_AY334568)	((Hoplorhynchus_acanthatholius_FJ459750	Psychodiella_chagasi_FJ865354)	(Ophryocystis_elektroscirrha_AF129883	(Ascogregarina_taiwanensis_EF666482_18S_from_operon_	Paraschneideria_metamorphosa_FJ459755))))))))	(Cryptosporidium_serpentis_AF151376	(Cryptosporidium_baileyi_CBAIH_1_AJ276096	Cryptosporidium_parvum_AB089290)))	((Uncultured_alveolate_BOLA566_AF372780	(Selenidium_terebellae_AY196709	Selenidium_melongena_KC890799))	((((Selenidium_pendula_LN901443
(((Colponema_vietnamica_KF651083	Colponema_edaphicum_strain_Chukotka_KF651068)	((((((((Babesia_bigemina	(Theileria_parva_L02366	Theileria_orientalis_AP011946))	Babesia_microti_FO082874)	((Goussia_desseri_GU479641	Eimeria_tenella_AF026388)	(Besnoitia_besnoiti_AY833646	Toxoplasma_gondii_strain_RH_M97703)))	(((((Colepismatophila_watsonae_FJ459738	Stylocephalus_giganteus__FJ459761)	((((Prismatospora_evansi_FJ459756	(Syncystis_mirabilis_DQ176427	Monocystis_agilis_AF457127))	(Mattesia_geminata_AY334568	((Hoplorhynchus_acanthatholius_FJ459750	(Psychodiella_chagasi_FJ865354	Neogregarinorida_sp_OPPPC1_AB748927))	(Ophryocystis_elektroscirrha_AF129883	(Ascogregarina_taiwanensis_EF666482_18S_from_operon_	Paraschneideria_metamorphosa_FJ459755)))))	Geneiorhynchus_manifestus_FJ459739)	(Gregarina_niphandrodes_AF129882	((Gregarina_sp_ex_Phaedon_brassicae_JF412715	Gregarina_coronata_FJ459743)	((Caliculium_glossobalani_KC890798	(Gregarina_tropica_FJ459749	(Gregarina_blattarum_FJ459741	Leidyana_erratica_FJ459752)))	(Gregarina_kingi_FJ459746	Amoebogregarina_nigra_FJ459737))))))	(((Clone_from_Ammonia_beccarii__U07937	(Uncultured_alveolate_clone_AT4_16_AF530523	Uncultured_eukaryote_clone_D5P10H10_EF100378))	Uncultured_alveolate_BAQA40_AF372776)	Uncultured_alveolate_BOLA566_AF372780))	(((((Uncultured_eukaryote_DSGM_13__AB275013	((Polyplicarium_curvarae__JX535340	(Polyplicarium_lacrimae__JX535344	Polyplicarium_translucidae__JX535348))	Polyplicarium_citrusae__JX535336))	(Ancora_WSBS2010_reassembled_contig	(Ancora_WSBS_Q5A_28d3_corr	(Ancora_WSBS2011_reassembled_contig	Ancora_Roscoff_Q5_28r11_corr))))	((Veloxidium_leptosynaptae_JN857966	((Difficilina_tubulani_FJ832160	Difficilina_paranemertis_FJ832159)	((Pterospora_schizosoma_DQ093793
(((Cylindrotheca_closterium_DQ082742	Chrysolepidomonas_dendrolepidota_AF123297)	(Hyphochytrium_catenoides_X80344	Phytophthora_megasperma_glycinea_M54938))	((Colponema_edaphicum_strain_Chukotka_KF651068	Colponema_vietnamica_KF651083)	(Acavomonas_peruviana_KF651078	((((((Parvilucifera_rostrata_KF359483	Parvilucifera_infectans_KF359485)	Parvilucifera_prorocentri_FJ424512)	Perkinsus_atlanticus_AF509333)	((((Alexandrium_catenella_AY347308	Pfiesteria_piscicida_DQ991382)	(Prorocentrum_micans_AY803739	Akashiwo_sanguinea_AY831412))	Gonyaulax_polyedra_AF377944)	((((Environmental_sequence_AACY020214703	Uncultured_marine_alveolate_clone_Ma131_1A45_18S_FJ032668)	Uncultured_marine_alveolate_EU304548)	(Uncultured_marine_alveolate_clone_Ma131_1A38_18S_FJ032666	(Ichthyodinium_chabelardi_FJ440623	Duboscquella_sp_AB295041)))	(((Uncultured_marine_dinoflagellate_clone_Ma131_1A49_18S_FJ032678	Uncultured_eukaryote_HF0200_37F04_EU795185)	Amoebophrya_sp_HM483394)	Syndinium_turbo_DQ146404))))	(Vitrella_brassicaformis_HM245049	((Sterkiella_histriomuscorum_FJ545743	(Paramecium_tetraurelia_AF149979	Stentor_coeruleus_AF357145))	Colpodella_edax_AY234843)))	(((((Plasmodium_berghei_M19712	Plasmodium_falciparum1_M19172)	(Babesia_microti_FO082874	(Babesia_bigemina	(Theileria_orientalis_AP011946	Theileria_parva_L02366))))	((Goussia_desseri_GU479641	Eimeria_tenella_AF026388)	(Toxoplasma_gondii_strain_RH_M97703	Besnoitia_besnoiti_AY833646)))	((((Cryptosporidium_baileyi_CBAIH_1_AJ276096	Cryptosporidium_parvum_AB089290)	Cryptosporidium_serpentis_AF151376)	((Selenidium_melongena_KC890799	Selenidium_terebellae_AY196709)	(Uncultured_alveolate_BAQA40_AF372776	Uncultured_alveolate_BOLA566_AF372780)))	(((Selenidium_boccardiellae_JN857969	((Selenidium_serpulae_DQ683562
(((Chrysolepidomonas_dendrolepidota_AF123297	Cylindrotheca_closterium_DQ082742)	(Phytophthora_megasperma_glycinea_M54938	Hyphochytrium_catenoides_X80344))	((((((Colpodella_edax_AY234843	Vitrella_brassicaformis_HM245049)	((((((Gregarina_sp_ex_Phaedon_brassicae_JF412715	Gregarina_coronata_FJ459743)	Gregarina_niphandrodes_AF129882)	((Gregarina_blattarum_FJ459741	Leidyana_erratica_FJ459752)	(((Gregarina_kingi_FJ459746	Amoebogregarina_nigra_FJ459737)	Caliculium_glossobalani_KC890798)	Gregarina_tropica_FJ459749)))	(((((Ganymedes_themistos_FJ976721	Heliospora_longissima_pJ1_ex_E_vittatus_HQ891115)	(Thiriotia_pugettiae_HQ876006	Cephaloidophora_communis_HQ891113))	Stylocephalus_giganteus__FJ459761)	Colepismatophila_watsonae_FJ459738)	(Geneiorhynchus_manifestus_FJ459739	((Syncystis_mirabilis_DQ176427	(Monocystis_agilis_AF457127	Prismatospora_evansi_FJ459756))	(Hoplorhynchus_acanthatholius_FJ459750	(((Ophryocystis_elektroscirrha_AF129883	(Ascogregarina_taiwanensis_EF666482_18S_from_operon_	Paraschneideria_metamorphosa_FJ459755))	(Mattesia_geminata_AY334568	Neogregarinorida_sp_OPPPC1_AB748927))	Psychodiella_chagasi_FJ865354))))))	((((Eimeria_tenella_AF026388	Goussia_desseri_GU479641)	(Besnoitia_besnoiti_AY833646	Toxoplasma_gondii_strain_RH_M97703))	((Plasmodium_berghei_M19712	Plasmodium_falciparum1_M19172)	(Babesia_microti_FO082874	(Babesia_bigemina	(Theileria_orientalis_AP011946	Theileria_parva_L02366)))))	((((Uncultured_alveolate_BAQA40_AF372776	Uncultured_alveolate_BOLA566_AF372780)	((Selenidium_boccardiellae_JN857969	((Selenidium_hollandei_LN901445	Selenidium_serpulae_DQ683562)	Selenidium_pendula_LN901443))	((Selenidium_pisinnus_FJ832162	Selenidium_orientale_FJ832161)
((Acavomonas_peruviana_KF651078	((Colponema_vietnamica_KF651083	Colponema_edaphicum_strain_Chukotka_KF651068)	(((Colpodella_edax_AY234843	Vitrella_brassicaformis_HM245049)	((((((Ichthyodinium_chabelardi_FJ440623	Duboscquella_sp_AB295041)	(Uncultured_marine_alveolate_clone_Ma131_1A38_18S_FJ032666	((Uncultured_marine_alveolate_clone_Ma131_1A45_18S_FJ032668	Environmental_sequence_AACY020214703)	Uncultured_marine_alveolate_EU304548)))	((Syndinium_turbo_DQ146404	(Uncultured_marine_dinoflagellate_clone_Ma131_1A49_18S_FJ032678	(Amoebophrya_sp_HM483394	Uncultured_eukaryote_HF0200_37F04_EU795185)))	((Pfiesteria_piscicida_DQ991382	Prorocentrum_micans_AY803739)	((Alexandrium_catenella_AY347308	Gonyaulax_polyedra_AF377944)	Akashiwo_sanguinea_AY831412))))	((Parvilucifera_prorocentri_FJ424512	(Parvilucifera_rostrata_KF359483	Parvilucifera_infectans_KF359485))	Perkinsus_atlanticus_AF509333))	(((((Plasmodium_berghei_M19712	Plasmodium_falciparum1_M19172)	Babesia_microti_FO082874)	((Theileria_orientalis_AP011946	Theileria_parva_L02366)	Babesia_bigemina))	((((Ganymedes_themistos_FJ976721	Heliospora_longissima_pJ1_ex_E_vittatus_HQ891115)	(Thiriotia_pugettiae_HQ876006	Cephaloidophora_communis_HQ891113))	(Eimeria_tenella_AF026388	Goussia_desseri_GU479641))	(Besnoitia_besnoiti_AY833646	Toxoplasma_gondii_strain_RH_M97703)))	((((Cryptosporidium_serpentis_AF151376	(Cryptosporidium_parvum_AB089290	Cryptosporidium_baileyi_CBAIH_1_AJ276096))	(Uncultured_alveolate_BAQA40_AF372776	((Selenidium_melongena_KC890799	Selenidium_terebellae_AY196709)	(Selenidium_boccardiellae_JN857969	(Selenidium_pendula_LN901443	(Selenidium_hollandei_LN901445	Selenidium_serpulae_DQ683562))))))	Uncultured_alveolate_BOLA566_AF372780)	((Selenidium_orientale_FJ832161
(((Colponema_edaphicum_strain_Chukotka_KF651068	Colponema_vietnamica_KF651083)	(((Perkinsus_atlanticus_AF509333	(Parvilucifera_prorocentri_FJ424512	(Parvilucifera_infectans_KF359485	Parvilucifera_rostrata_KF359483)))	((((Amoebophrya_sp_HM483394	(Uncultured_marine_dinoflagellate_clone_Ma131_1A49_18S_FJ032678	Uncultured_eukaryote_HF0200_37F04_EU795185))	(Ichthyodinium_chabelardi_FJ440623	((Duboscquella_sp_AB295041	(Uncultured_marine_alveolate_EU304548	(Environmental_sequence_AACY020214703	Uncultured_marine_alveolate_clone_Ma131_1A45_18S_FJ032668)))	Uncultured_marine_alveolate_clone_Ma131_1A38_18S_FJ032666)))	((Prorocentrum_micans_AY803739	Pfiesteria_piscicida_DQ991382)	((Akashiwo_sanguinea_AY831412	(Alexandrium_catenella_AY347308	Gonyaulax_polyedra_AF377944))	Syndinium_turbo_DQ146404)))	(((Vitrella_brassicaformis_HM245049	((Sterkiella_histriomuscorum_FJ545743	(Stentor_coeruleus_AF357145	Paramecium_tetraurelia_AF149979))	Colpodella_edax_AY234843))	Chromera_velia_strain_CMS22_DQ174731)	(((((Plasmodium_falciparum1_M19172	Plasmodium_berghei_M19712)	(Babesia_microti_FO082874	((Theileria_orientalis_AP011946	Theileria_parva_L02366)	Babesia_bigemina)))	(((Selenidium_serpulae_DQ683562	(Selenidium_hollandei_LN901445	(Selenidium_pendula_LN901443	Selenidium_boccardiellae_JN857969)))	(Goussia_desseri_GU479641	Eimeria_tenella_AF026388))	(Toxoplasma_gondii_strain_RH_M97703	(((Ganymedes_themistos_FJ976721	Heliospora_longissima_pJ1_ex_E_vittatus_HQ891115)	(Thiriotia_pugettiae_HQ876006	Cephaloidophora_communis_HQ891113))	Besnoitia_besnoiti_AY833646))))	(((Cryptosporidium_serpentis_AF151376	(Cryptosporidium_parvum_AB089290	Cryptosporidium_baileyi_CBAIH_1_AJ276096))	((Geneiorhynchus_manifestus_FJ459739	(((Ophryocystis_elektroscirrha_AF129883
(((Cylindrotheca_closterium_DQ082742	Chrysolepidomonas_dendrolepidota_AF123297)	(Phytophthora_megasperma_glycinea_M54938	Hyphochytrium_catenoides_X80344))	((Colponema_vietnamica_KF651083	Colponema_edaphicum_strain_Chukotka_KF651068)	((((Paramecium_tetraurelia_AF149979	Stentor_coeruleus_AF357145)	Sterkiella_histriomuscorum_FJ545743)	((((((Uncultured_eukaryote_HF0200_37F04_EU795185	Amoebophrya_sp_HM483394)	Uncultured_marine_dinoflagellate_clone_Ma131_1A49_18S_FJ032678)	Syndinium_turbo_DQ146404)	((Akashiwo_sanguinea_AY831412	(Alexandrium_catenella_AY347308	Gonyaulax_polyedra_AF377944))	(Pfiesteria_piscicida_DQ991382	Prorocentrum_micans_AY803739)))	(((Parvilucifera_prorocentri_FJ424512	(Parvilucifera_rostrata_KF359483	Parvilucifera_infectans_KF359485))	Perkinsus_atlanticus_AF509333)	(Ichthyodinium_chabelardi_FJ440623	(Duboscquella_sp_AB295041	(((Uncultured_marine_alveolate_clone_Ma131_1A45_18S_FJ032668	Environmental_sequence_AACY020214703)	Uncultured_marine_alveolate_EU304548)	Uncultured_marine_alveolate_clone_Ma131_1A38_18S_FJ032666)))))	((Vitrella_brassicaformis_HM245049	((Chromera_velia_strain_CMS22_DQ174731	(Colpodella_tetrahymenae_AF330214	Colpodella_pontica_AY078092))	((((Plasmodium_falciparum1_M19172	Plasmodium_berghei_M19712)	(Babesia_microti_FO082874	(Babesia_bigemina	(Theileria_parva_L02366	Theileria_orientalis_AP011946))))	((Eimeria_tenella_AF026388	Goussia_desseri_GU479641)	(Toxoplasma_gondii_strain_RH_M97703	Besnoitia_besnoiti_AY833646)))	(((Selenidium_boccardiellae_JN857969	(Selenidium_pendula_LN901443	(Selenidium_serpulae_DQ683562	Selenidium_hollandei_LN901445)))	((((Selenidium_pisinnus_FJ832162	Selenidium_orientale_FJ832161)	(Uncultured_alveolate_BAQA40_AF372776	((Environmental_sequence_DSGM_8_AB275008
(((Phytophthora_megasperma_glycinea_M54938	Hyphochytrium_catenoides_X80344)	(Chrysolepidomonas_dendrolepidota_AF123297	Cylindrotheca_closterium_DQ082742))	(((Colponema_edaphicum_strain_Chukotka_KF651068	Colponema_vietnamica_KF651083)	(Acavomonas_peruviana_KF651078	((((Colpodella_edax_AY234843	Vitrella_brassicaformis_HM245049)	((Chromera_velia_strain_CMS22_DQ174731	(Colpodella_tetrahymenae_AF330214	Colpodella_pontica_AY078092))	(((((Environmental_sequence_DSGM_8_AB275008	(NAMAKO_25_AB252765	(Lecudina_polymorpha_morph_2_AY196707	Lecudina_polymorpha_morph1_AY196706)))	(Veloxidium_leptosynaptae_JN857966	(((Pterospora_schizosoma_DQ093793	Pterospora_floridiensis_DQ093794)	Lithocystis_sp_DQ093795)	(((((Lecudina_longissima_FJ832157	Lecudina_phyllochaetopteri_FJ832156)	TAGIRI_29_)	(Lankesteria_cystodytae_EU670241	Lankesteria_chelyosomae_EU670240))	((Lecudina_pellucida	Lecudina_tuzetae_AF457128)	Lankesteria_abbotti_DQ093796))	(Difficilina_tubulani_FJ832160	Difficilina_paranemertis_FJ832159)))))	((Geneiorhynchus_manifestus_FJ459739	((Prismatospora_evansi_FJ459756	(Monocystis_agilis_AF457127	Syncystis_mirabilis_DQ176427))	(((Neogregarinorida_sp_OPPPC1_AB748927	Mattesia_geminata_AY334568)	(Psychodiella_chagasi_FJ865354	Hoplorhynchus_acanthatholius_FJ459750))	(Ophryocystis_elektroscirrha_AF129883	(Ascogregarina_taiwanensis_EF666482_18S_from_operon_	Paraschneideria_metamorphosa_FJ459755)))))	(((Gregarina_blattarum_FJ459741	Leidyana_erratica_FJ459752)	((Caliculium_glossobalani_KC890798	((Gregarina_niphandrodes_AF129882	(Gregarina_coronata_FJ459743	Gregarina_sp_ex_Phaedon_brassicae_JF412715))	(Amoebogregarina_nigra_FJ459737	Gregarina_kingi_FJ459746)))	Gregarina_tropica_FJ459749))
(((Phytophthora_megasperma_glycinea_M54938	Hyphochytrium_catenoides_X80344)	(Cylindrotheca_closterium_DQ082742	Chrysolepidomonas_dendrolepidota_AF123297))	((Colponema_vietnamica_KF651083	Colponema_edaphicum_strain_Chukotka_KF651068)	((((Sterkiella_histriomuscorum_FJ545743	(Paramecium_tetraurelia_AF149979	Stentor_coeruleus_AF357145))	Colpodella_edax_AY234843)	((((((Plasmodium_falciparum1_M19172	Plasmodium_berghei_M19712)	(Babesia_microti_FO082874	(Babesia_bigemina	(Theileria_parva_L02366	Theileria_orientalis_AP011946))))	(((((Ganymedes_themistos_FJ976721	Heliospora_longissima_pJ1_ex_E_vittatus_HQ891115)	(Thiriotia_pugettiae_HQ876006	Cephaloidophora_communis_HQ891113))	Besnoitia_besnoiti_AY833646)	Toxoplasma_gondii_strain_RH_M97703)	(Eimeria_tenella_AF026388	Goussia_desseri_GU479641)))	((((Colepismatophila_watsonae_FJ459738	Stylocephalus_giganteus__FJ459761)	(Geneiorhynchus_manifestus_FJ459739	((Syncystis_mirabilis_DQ176427	(Monocystis_agilis_AF457127	Prismatospora_evansi_FJ459756))	(((Ophryocystis_elektroscirrha_AF129883	(Ascogregarina_taiwanensis_EF666482_18S_from_operon_	Paraschneideria_metamorphosa_FJ459755))	(Mattesia_geminata_AY334568	Neogregarinorida_sp_OPPPC1_AB748927))	(Psychodiella_chagasi_FJ865354	Hoplorhynchus_acanthatholius_FJ459750)))))	((Cryptosporidium_parvum_AB089290	Cryptosporidium_baileyi_CBAIH_1_AJ276096)	Cryptosporidium_serpentis_AF151376))	((((Selenidium_orientale_FJ832161	Selenidium_pisinnus_FJ832162)	((((Difficilina_tubulani_FJ832160	Difficilina_paranemertis_FJ832159)	((((Lankesteria_chelyosomae_EU670240	Lankesteria_cystodytae_EU670241)	(TAGIRI_29_	(Lecudina_longissima_FJ832157	Lecudina_phyllochaetopteri_FJ832156)))	(Lankesteria_abbotti_DQ093796
(((Colponema_vietnamica_KF651083	Colponema_edaphicum_strain_Chukotka_KF651068)	((Acavomonas_peruviana_KF651078	((((((Babesia_microti_FO082874	(Babesia_bigemina	(Theileria_orientalis_AP011946	Theileria_parva_L02366)))	((Selenidium_orientale_FJ832161	Selenidium_pisinnus_FJ832162)	((Besnoitia_besnoiti_AY833646	Toxoplasma_gondii_strain_RH_M97703)	(Goussia_desseri_GU479641	Eimeria_tenella_AF026388))))	(((Selenidium_hollandei_LN901445	(Selenidium_serpulae_DQ683562	(Selenidium_boccardiellae_JN857969	Selenidium_pendula_LN901443)))	(((Cryptosporidium_parvum_AB089290	Cryptosporidium_baileyi_CBAIH_1_AJ276096)	Cryptosporidium_serpentis_AF151376)	((Uncultured_alveolate_BAQA40_AF372776	Uncultured_alveolate_BOLA566_AF372780)	(Selenidium_melongena_KC890799	Selenidium_terebellae_AY196709))))	((((((Gregarina_tropica_FJ459749	(Leidyana_erratica_FJ459752	Gregarina_blattarum_FJ459741))	Caliculium_glossobalani_KC890798)	(Gregarina_kingi_FJ459746	Amoebogregarina_nigra_FJ459737))	(Gregarina_niphandrodes_AF129882	(Gregarina_coronata_FJ459743	Gregarina_sp_ex_Phaedon_brassicae_JF412715)))	(((Plasmodium_falciparum1_M19172	Plasmodium_berghei_M19712)	((Veloxidium_leptosynaptae_JN857966	(((((Lecudina_tuzetae_AF457128	Lecudina_pellucida)	Lecudina_longissima_FJ832157)	((((Lankesteria_chelyosomae_EU670240	Lankesteria_cystodytae_EU670241)	Lankesteria_abbotti_DQ093796)	TAGIRI_29_)	Lecudina_phyllochaetopteri_FJ832156))	(Difficilina_tubulani_FJ832160	Difficilina_paranemertis_FJ832159))	((Pterospora_floridiensis_DQ093794	Pterospora_schizosoma_DQ093793)	Lithocystis_sp_DQ093795)))	((Heliospora_longissima_pJ1_ex_E_vittatus_HQ891115
(((Hyphochytrium_catenoides_X80344	Phytophthora_megasperma_glycinea_M54938)	(Cylindrotheca_closterium_DQ082742	Chrysolepidomonas_dendrolepidota_AF123297))	((Colponema_vietnamica_KF651083	Colponema_edaphicum_strain_Chukotka_KF651068)	(Acavomonas_peruviana_KF651078	((((Prorocentrum_micans_AY803739	Akashiwo_sanguinea_AY831412)	((Gonyaulax_polyedra_AF377944	(Syndinium_turbo_DQ146404	((Duboscquella_sp_AB295041	Ichthyodinium_chabelardi_FJ440623)	(Uncultured_marine_alveolate_clone_Ma131_1A38_18S_FJ032666	((Uncultured_marine_alveolate_clone_Ma131_1A45_18S_FJ032668	Environmental_sequence_AACY020214703)	Uncultured_marine_alveolate_EU304548)))))	(Alexandrium_catenella_AY347308	Pfiesteria_piscicida_DQ991382)))	(Amoebophrya_sp_HM483394	(Uncultured_marine_dinoflagellate_clone_Ma131_1A49_18S_FJ032678	Uncultured_eukaryote_HF0200_37F04_EU795185)))	((Colpodella_tetrahymenae_AF330214	(Perkinsus_atlanticus_AF509333	(Parvilucifera_prorocentri_FJ424512	(Parvilucifera_infectans_KF359485	Parvilucifera_rostrata_KF359483))))	(((((Babesia_microti_FO082874	(Babesia_bigemina	(Theileria_parva_L02366	Theileria_orientalis_AP011946)))	((Eimeria_tenella_AF026388	Goussia_desseri_GU479641)	(Toxoplasma_gondii_strain_RH_M97703	Besnoitia_besnoiti_AY833646)))	((Uncultured_alveolate_BOLA566_AF372780	(((((((Thiriotia_pugettiae_HQ876006	Cephaloidophora_communis_HQ891113)	(Heliospora_longissima_pJ1_ex_E_vittatus_HQ891115	Ganymedes_themistos_FJ976721))	((Veloxidium_leptosynaptae_JN857966	((Lithocystis_sp_DQ093795	(Pterospora_floridiensis_DQ093794	Pterospora_schizosoma_DQ093793))	((Difficilina_paranemertis_FJ832159	Difficilina_tubulani_FJ832160)	((Lecudina_phyllochaetopteri_FJ832156	((Lankesteria_abbotti_DQ093796	(Lankesteria_cystodytae_EU670241	Lankesteria_chelyosomae_EU670240))
(((Acavomonas_peruviana_KF651078	(((((Lecudina_polymorpha_morph1_AY196706	Lecudina_polymorpha_morph_2_AY196707)	NAMAKO_25_AB252765)	Environmental_sequence_DSGM_8_AB275008)	(Sterkiella_histriomuscorum_FJ545743	(Paramecium_tetraurelia_AF149979	Stentor_coeruleus_AF357145)))	(((((((Syndinium_turbo_DQ146404	(Amoebophrya_sp_HM483394	(Uncultured_marine_dinoflagellate_clone_Ma131_1A49_18S_FJ032678	Uncultured_eukaryote_HF0200_37F04_EU795185)))	((Prorocentrum_micans_AY803739	Pfiesteria_piscicida_DQ991382)	(Akashiwo_sanguinea_AY831412	(((Uncultured_marine_alveolate_clone_Ma131_1A38_18S_FJ032666	(Duboscquella_sp_AB295041	Ichthyodinium_chabelardi_FJ440623))	(Uncultured_marine_alveolate_EU304548	(Uncultured_marine_alveolate_clone_Ma131_1A45_18S_FJ032668	Environmental_sequence_AACY020214703)))	(Gonyaulax_polyedra_AF377944	Alexandrium_catenella_AY347308)))))	(((Parvilucifera_infectans_KF359485	Parvilucifera_rostrata_KF359483)	Parvilucifera_prorocentri_FJ424512)	Perkinsus_atlanticus_AF509333))	((Veloxidium_leptosynaptae_JN857966	(((Pterospora_floridiensis_DQ093794	Pterospora_schizosoma_DQ093793)	Lithocystis_sp_DQ093795)	((Difficilina_tubulani_FJ832160	Difficilina_paranemertis_FJ832159)	((Lankesteria_abbotti_DQ093796	(Lankesteria_cystodytae_EU670241	Lankesteria_chelyosomae_EU670240))	(Lecudina_phyllochaetopteri_FJ832156	((Lecudina_longissima_FJ832157	(Lecudina_tuzetae_AF457128	Lecudina_pellucida))	TAGIRI_29_))))))	Vitrella_brassicaformis_HM245049))	((Selenidium_melongena_KC890799	Selenidium_terebellae_AY196709)	(((((((Gregarina_niphandrodes_AF129882	(Gregarina_sp_ex_Phaedon_brassicae_JF412715	Gregarina_coronata_FJ459743))	(((Caliculium_glossobalani_KC890798	Gregarina_tropica_FJ459749)	(Leidyana_erratica_FJ459752
(((Hyphochytrium_catenoides_X80344	Phytophthora_megasperma_glycinea_M54938)	(Cylindrotheca_closterium_DQ082742	Chrysolepidomonas_dendrolepidota_AF123297))	((Colponema_edaphicum_strain_Chukotka_KF651068	Colponema_vietnamica_KF651083)	(Acavomonas_peruviana_KF651078	(((((Ichthyodinium_chabelardi_FJ440623	Duboscquella_sp_AB295041)	(Uncultured_marine_alveolate_clone_Ma131_1A38_18S_FJ032666	(Uncultured_marine_alveolate_EU304548	(Uncultured_marine_alveolate_clone_Ma131_1A45_18S_FJ032668	Environmental_sequence_AACY020214703))))	(((Amoebophrya_sp_HM483394	(Uncultured_marine_dinoflagellate_clone_Ma131_1A49_18S_FJ032678	Uncultured_eukaryote_HF0200_37F04_EU795185))	Syndinium_turbo_DQ146404)	((Prorocentrum_micans_AY803739	(Pfiesteria_piscicida_DQ991382	Akashiwo_sanguinea_AY831412))	(Gonyaulax_polyedra_AF377944	Alexandrium_catenella_AY347308))))	(((((Plasmodium_falciparum1_M19172	Plasmodium_berghei_M19712)	((Babesia_microti_FO082874	(Babesia_bigemina	(Theileria_orientalis_AP011946	Theileria_parva_L02366)))	((Eimeria_tenella_AF026388	Goussia_desseri_GU479641)	(Besnoitia_besnoiti_AY833646	Toxoplasma_gondii_strain_RH_M97703))))	((((Cryptosporidium_parvum_AB089290	Cryptosporidium_baileyi_CBAIH_1_AJ276096)	Cryptosporidium_serpentis_AF151376)	((Clone_from_Ammonia_beccarii__U07937	(Uncultured_eukaryote_clone_D5P10H10_EF100378	Uncultured_alveolate_clone_AT4_16_AF530523))	((Geneiorhynchus_manifestus_FJ459739	(((Psychodiella_chagasi_FJ865354	Mattesia_geminata_AY334568)	(Hoplorhynchus_acanthatholius_FJ459750	(Neogregarinorida_sp_OPPPC1_AB748927	(Ophryocystis_elektroscirrha_AF129883	(Paraschneideria_metamorphosa_FJ459755	Ascogregarina_taiwanensis_EF666482_18S_from_operon_)))))	((Monocystis_agilis_AF457127	Syncystis_mirabilis_DQ176427)	Prismatospora_evansi_FJ459756)))	(Colepismatophila_watsonae_FJ459738
(((Colponema_edaphicum_strain_Chukotka_KF651068	Colponema_vietnamica_KF651083)	((((Chromera_velia_strain_CMS22_DQ174731	(Colpodella_pontica_AY078092	Colpodella_tetrahymenae_AF330214))	(((((Plasmodium_berghei_M19712	Plasmodium_falciparum1_M19172)	(Babesia_microti_FO082874	((Theileria_parva_L02366	Theileria_orientalis_AP011946)	Babesia_bigemina)))	((Goussia_desseri_GU479641	Eimeria_tenella_AF026388)	(Besnoitia_besnoiti_AY833646	Toxoplasma_gondii_strain_RH_M97703)))	((((((Leidyana_erratica_FJ459752	(Amoebogregarina_nigra_FJ459737	(((Gregarina_niphandrodes_AF129882	(Gregarina_sp_ex_Phaedon_brassicae_JF412715	Gregarina_coronata_FJ459743))	(Gregarina_kingi_FJ459746	Gregarina_blattarum_FJ459741))	(Gregarina_tropica_FJ459749	Caliculium_glossobalani_KC890798))))	(Selenidium_terebellae_AY196709	Selenidium_melongena_KC890799))	((Veloxidium_leptosynaptae_JN857966	(((((Lecudina_pellucida	Lecudina_tuzetae_AF457128)	((TAGIRI_29_	((Lankesteria_chelyosomae_EU670240	Lankesteria_cystodytae_EU670241)	Lecudina_phyllochaetopteri_FJ832156))	Lecudina_longissima_FJ832157))	Lankesteria_abbotti_DQ093796)	(Difficilina_tubulani_FJ832160	Difficilina_paranemertis_FJ832159))	(Lithocystis_sp_DQ093795	(Pterospora_floridiensis_DQ093794	Pterospora_schizosoma_DQ093793))))	(Selenidium_orientale_FJ832161	Selenidium_pisinnus_FJ832162)))	(Selenidium_pendula_LN901443	(Selenidium_boccardiellae_JN857969	(Selenidium_serpulae_DQ683562	Selenidium_hollandei_LN901445))))	((((Environmental_sequence_DSGM_8_AB275008	(NAMAKO_25_AB252765	(Lecudina_polymorpha_morph_2_AY196707	Lecudina_polymorpha_morph1_AY196706)))
(((Cylindrotheca_closterium_DQ082742	Chrysolepidomonas_dendrolepidota_AF123297)	(Hyphochytrium_catenoides_X80344	Phytophthora_megasperma_glycinea_M54938))	((Colponema_vietnamica_KF651083	Colponema_edaphicum_strain_Chukotka_KF651068)	((((Stentor_coeruleus_AF357145	(Sterkiella_histriomuscorum_FJ545743	Paramecium_tetraurelia_AF149979))	((Colpodella_tetrahymenae_AF330214	Colpodella_pontica_AY078092)	((Chromera_velia_strain_CMS22_DQ174731	(Vitrella_brassicaformis_HM245049	((((Stylocephalus_giganteus__FJ459761	Colepismatophila_watsonae_FJ459738)	(((((Ascogregarina_taiwanensis_EF666482_18S_from_operon_	Paraschneideria_metamorphosa_FJ459755)	Ophryocystis_elektroscirrha_AF129883)	(Psychodiella_chagasi_FJ865354	(Mattesia_geminata_AY334568	Neogregarinorida_sp_OPPPC1_AB748927)))	(Hoplorhynchus_acanthatholius_FJ459750	(Syncystis_mirabilis_DQ176427	(Monocystis_agilis_AF457127	Prismatospora_evansi_FJ459756))))	Geneiorhynchus_manifestus_FJ459739))	((Cryptosporidium_baileyi_CBAIH_1_AJ276096	Cryptosporidium_parvum_AB089290)	Cryptosporidium_serpentis_AF151376))	(((((Ancora_WSBS2010_reassembled_contig	((Ancora_WSBS2011_reassembled_contig	Ancora_Roscoff_Q5_28r11_corr)	Ancora_WSBS_Q5A_28d3_corr))	(Uncultured_eukaryote_DSGM_13__AB275013	(Polyplicarium_citrusae__JX535336	((Polyplicarium_translucidae__JX535348	Polyplicarium_lacrimae__JX535344)	Polyplicarium_curvarae__JX535340))))	((Selenidium_pisinnus_FJ832162	Selenidium_orientale_FJ832161)	((((Selenidium_serpulae_DQ683562	(Selenidium_hollandei_LN901445	(Selenidium_boccardiellae_JN857969	Selenidium_pendula_LN901443)))	((Environmental_sequence_DSGM_8_AB275008	((Lecudina_polymorpha_morph1_AY196706	Lecudina_polymorpha_morph_2_AY196707)	NAMAKO_25_AB252765))	(Clone_from_Ammonia_beccarii__U07937	(Uncultured_alveolate_clone_AT4_16_AF530523
(((Phytophthora_megasperma_glycinea_M54938	Hyphochytrium_catenoides_X80344)	(Cylindrotheca_closterium_DQ082742	Chrysolepidomonas_dendrolepidota_AF123297))	((Colponema_edaphicum_strain_Chukotka_KF651068	Colponema_vietnamica_KF651083)	(Acavomonas_peruviana_KF651078	((Chromera_velia_strain_CMS22_DQ174731	(((Colpodella_tetrahymenae_AF330214	Colpodella_pontica_AY078092)	(((Parvilucifera_prorocentri_FJ424512	(Parvilucifera_infectans_KF359485	Parvilucifera_rostrata_KF359483))	Perkinsus_atlanticus_AF509333)	((((Toxoplasma_gondii_strain_RH_M97703	Besnoitia_besnoiti_AY833646)	(Eimeria_tenella_AF026388	Goussia_desseri_GU479641))	(Babesia_microti_FO082874	((Theileria_parva_L02366	Theileria_orientalis_AP011946)	Babesia_bigemina)))	(((Selenidium_melongena_KC890799	Selenidium_terebellae_AY196709)	(Uncultured_alveolate_BOLA566_AF372780	(Cryptosporidium_serpentis_AF151376	(Cryptosporidium_baileyi_CBAIH_1_AJ276096	Cryptosporidium_parvum_AB089290))))	((((Environmental_sequence_DSGM_8_AB275008	((Lecudina_polymorpha_morph1_AY196706	Lecudina_polymorpha_morph_2_AY196707)	NAMAKO_25_AB252765))	(((Selenidium_serpulae_DQ683562	(Selenidium_hollandei_LN901445	(Selenidium_pendula_LN901443	Selenidium_boccardiellae_JN857969)))	(Ganymedes_themistos_FJ976721	((Cephaloidophora_communis_HQ891113	Heliospora_longissima_pJ1_ex_E_vittatus_HQ891115)	Thiriotia_pugettiae_HQ876006)))	((Uncultured_alveolate_clone_AT4_16_AF530523	Uncultured_eukaryote_clone_D5P10H10_EF100378)	Clone_from_Ammonia_beccarii__U07937)))	((Stylocephalus_giganteus__FJ459761	Colepismatophila_watsonae_FJ459738)	((((Psychodiella_chagasi_FJ865354	Hoplorhynchus_acanthatholius_FJ459750)	(Neogregarinorida_sp_OPPPC1_AB748927	Mattesia_geminata_AY334568))	(Ophryocystis_elektroscirrha_AF129883
(((Colponema_vietnamica_KF651083	Colponema_edaphicum_strain_Chukotka_KF651068)	((((Paramecium_tetraurelia_AF149979	Stentor_coeruleus_AF357145)	Sterkiella_histriomuscorum_FJ545743)	(((Perkinsus_atlanticus_AF509333	(Parvilucifera_prorocentri_FJ424512	(Parvilucifera_infectans_KF359485	Parvilucifera_rostrata_KF359483)))	(((Prorocentrum_micans_AY803739	Akashiwo_sanguinea_AY831412)	(((Alexandrium_catenella_AY347308	Gonyaulax_polyedra_AF377944)	(((Uncultured_marine_alveolate_clone_Ma131_1A38_18S_FJ032666	((Environmental_sequence_AACY020214703	Uncultured_marine_alveolate_clone_Ma131_1A45_18S_FJ032668)	Uncultured_marine_alveolate_EU304548))	(Duboscquella_sp_AB295041	Ichthyodinium_chabelardi_FJ440623))	Syndinium_turbo_DQ146404))	Pfiesteria_piscicida_DQ991382))	(Amoebophrya_sp_HM483394	(Uncultured_marine_dinoflagellate_clone_Ma131_1A49_18S_FJ032678	Uncultured_eukaryote_HF0200_37F04_EU795185))))	(((Chromera_velia_strain_CMS22_DQ174731	(Colpodella_pontica_AY078092	Colpodella_tetrahymenae_AF330214))	(((((Cryptosporidium_serpentis_AF151376	(Cryptosporidium_parvum_AB089290	Cryptosporidium_baileyi_CBAIH_1_AJ276096))	((Geneiorhynchus_manifestus_FJ459739	((((Neogregarinorida_sp_OPPPC1_AB748927	Psychodiella_chagasi_FJ865354)	Mattesia_geminata_AY334568)	(Ophryocystis_elektroscirrha_AF129883	(Ascogregarina_taiwanensis_EF666482_18S_from_operon_	Paraschneideria_metamorphosa_FJ459755)))	(((Monocystis_agilis_AF457127	Prismatospora_evansi_FJ459756)	Syncystis_mirabilis_DQ176427)	Hoplorhynchus_acanthatholius_FJ459750)))	(Colepismatophila_watsonae_FJ459738	Stylocephalus_giganteus__FJ459761)))	((Uncultured_alveolate_BAQA40_AF372776	Uncultured_alveolate_BOLA566_AF372780)	(((((Uncultured_eukaryote_DSGM_13__AB275013	(Polyplicarium_citrusae__JX535336	((Polyplicarium_translucidae__JX535348	Polyplicarium_lacrimae__JX535344)	Polyplicarium_curvarae__JX535340)))
((Sterkiella_histriomuscorum_FJ545743	(Stentor_coeruleus_AF357145	Paramecium_tetraurelia_AF149979))	(((Vitrella_brassicaformis_HM245049	Colpodella_edax_AY234843)	((((((Goussia_desseri_GU479641	Eimeria_tenella_AF026388)	((((Ganymedes_themistos_FJ976721	Heliospora_longissima_pJ1_ex_E_vittatus_HQ891115)	(Thiriotia_pugettiae_HQ876006	Cephaloidophora_communis_HQ891113))	Toxoplasma_gondii_strain_RH_M97703)	Besnoitia_besnoiti_AY833646))	((Plasmodium_berghei_M19712	Plasmodium_falciparum1_M19172)	((Babesia_bigemina	(Theileria_orientalis_AP011946	Theileria_parva_L02366))	Babesia_microti_FO082874)))	((Uncultured_alveolate_BOLA566_AF372780	(((Geneiorhynchus_manifestus_FJ459739	(((Ophryocystis_elektroscirrha_AF129883	(Paraschneideria_metamorphosa_FJ459755	Ascogregarina_taiwanensis_EF666482_18S_from_operon_))	(Mattesia_geminata_AY334568	(Neogregarinorida_sp_OPPPC1_AB748927	Psychodiella_chagasi_FJ865354)))	(Hoplorhynchus_acanthatholius_FJ459750	(Syncystis_mirabilis_DQ176427	(Monocystis_agilis_AF457127	Prismatospora_evansi_FJ459756)))))	(Stylocephalus_giganteus__FJ459761	Colepismatophila_watsonae_FJ459738))	(Cryptosporidium_serpentis_AF151376	(Cryptosporidium_baileyi_CBAIH_1_AJ276096	Cryptosporidium_parvum_AB089290))))	(((Selenidium_terebellae_AY196709	Selenidium_melongena_KC890799)	(((((Lecudina_tuzetae_AF457128	Lecudina_pellucida)	(((Lecudina_longissima_FJ832157	Lecudina_phyllochaetopteri_FJ832156)	TAGIRI_29_)	(Lankesteria_abbotti_DQ093796	(Lankesteria_chelyosomae_EU670240	Lankesteria_cystodytae_EU670241))))	(Difficilina_paranemertis_FJ832159	Difficilina_tubulani_FJ832160))	(Lithocystis_sp_DQ093795	(Pterospora_floridiensis_DQ093794
(((Colponema_vietnamica_KF651083	Colponema_edaphicum_strain_Chukotka_KF651068)	(Acavomonas_peruviana_KF651078	(((Parvilucifera_prorocentri_FJ424512	(Parvilucifera_rostrata_KF359483	Parvilucifera_infectans_KF359485))	Perkinsus_atlanticus_AF509333)	(((Syndinium_turbo_DQ146404	(Amoebophrya_sp_HM483394	(Uncultured_eukaryote_HF0200_37F04_EU795185	Uncultured_marine_dinoflagellate_clone_Ma131_1A49_18S_FJ032678)))	(Prorocentrum_micans_AY803739	(Pfiesteria_piscicida_DQ991382	(Akashiwo_sanguinea_AY831412	((Ichthyodinium_chabelardi_FJ440623	(Duboscquella_sp_AB295041	((Uncultured_marine_alveolate_EU304548	(Environmental_sequence_AACY020214703	Uncultured_marine_alveolate_clone_Ma131_1A45_18S_FJ032668))	Uncultured_marine_alveolate_clone_Ma131_1A38_18S_FJ032666)))	(Gonyaulax_polyedra_AF377944	Alexandrium_catenella_AY347308))))))	(((((Plasmodium_berghei_M19712	Plasmodium_falciparum1_M19172)	(((Eimeria_tenella_AF026388	Goussia_desseri_GU479641)	(Besnoitia_besnoiti_AY833646	Toxoplasma_gondii_strain_RH_M97703))	(Babesia_microti_FO082874	(Babesia_bigemina	(Theileria_orientalis_AP011946	Theileria_parva_L02366)))))	(((Uncultured_alveolate_BOLA566_AF372780	(Selenidium_terebellae_AY196709	Selenidium_melongena_KC890799))	((((((Lecudina_polymorpha_morph_2_AY196707	Lecudina_polymorpha_morph1_AY196706)	NAMAKO_25_AB252765)	Environmental_sequence_DSGM_8_AB275008)	((Clone_from_Ammonia_beccarii__U07937	(Uncultured_alveolate_clone_AT4_16_AF530523	Uncultured_eukaryote_clone_D5P10H10_EF100378))	((Ancora_WSBS2010_reassembled_contig	(Ancora_WSBS_Q5A_28d3_corr	(Ancora_WSBS2011_reassembled_contig	Ancora_Roscoff_Q5_28r11_corr)))	(Uncultured_eukaryote_DSGM_13__AB275013	(Polyplicarium_citrusae__JX535336	((Polyplicarium_lacrimae__JX535344	Polyplicarium_translucidae__JX535348)
(((Phytophthora_megasperma_glycinea_M54938	Cylindrotheca_closterium_DQ082742)	(Hyphochytrium_catenoides_X80344	Chrysolepidomonas_dendrolepidota_AF123297))	((Colponema_edaphicum_strain_Chukotka_KF651068	Colponema_vietnamica_KF651083)	((((Perkinsus_atlanticus_AF509333	(Parvilucifera_prorocentri_FJ424512	(Parvilucifera_infectans_KF359485	Parvilucifera_rostrata_KF359483)))	(((Uncultured_marine_alveolate_clone_Ma131_1A38_18S_FJ032666	(Uncultured_marine_alveolate_EU304548	(Uncultured_marine_alveolate_clone_Ma131_1A45_18S_FJ032668	Environmental_sequence_AACY020214703)))	(Ichthyodinium_chabelardi_FJ440623	Duboscquella_sp_AB295041))	(((Gonyaulax_polyedra_AF377944	Akashiwo_sanguinea_AY831412)	((Alexandrium_catenella_AY347308	Pfiesteria_piscicida_DQ991382)	Prorocentrum_micans_AY803739))	((Amoebophrya_sp_HM483394	(Uncultured_eukaryote_HF0200_37F04_EU795185	Uncultured_marine_dinoflagellate_clone_Ma131_1A49_18S_FJ032678))	Syndinium_turbo_DQ146404))))	((((Cryptosporidium_serpentis_AF151376	(Cryptosporidium_parvum_AB089290	Cryptosporidium_baileyi_CBAIH_1_AJ276096))	((Paramecium_tetraurelia_AF149979	Stentor_coeruleus_AF357145)	Sterkiella_histriomuscorum_FJ545743))	Colpodella_edax_AY234843)	(Vitrella_brassicaformis_HM245049	((((Babesia_microti_FO082874	((Theileria_parva_L02366	Theileria_orientalis_AP011946)	Babesia_bigemina))	((Eimeria_tenella_AF026388	Goussia_desseri_GU479641)	(Besnoitia_besnoiti_AY833646	Toxoplasma_gondii_strain_RH_M97703)))	((Uncultured_alveolate_BOLA566_AF372780	((Selenidium_terebellae_AY196709	Selenidium_melongena_KC890799)	((Selenidium_pisinnus_FJ832162	Selenidium_orientale_FJ832161)	Uncultured_alveolate_BAQA40_AF372776)))	((Selenidium_boccardiellae_JN857969	(Selenidium_pendula_LN901443	(Selenidium_hollandei_LN901445
(((Cylindrotheca_closterium_DQ082742	Chrysolepidomonas_dendrolepidota_AF123297)	(Phytophthora_megasperma_glycinea_M54938	Hyphochytrium_catenoides_X80344))	((Colponema_vietnamica_KF651083	Colponema_edaphicum_strain_Chukotka_KF651068)	(Acavomonas_peruviana_KF651078	(((Perkinsus_atlanticus_AF509333	(Parvilucifera_prorocentri_FJ424512	(Parvilucifera_rostrata_KF359483	Parvilucifera_infectans_KF359485)))	((((Duboscquella_sp_AB295041	Ichthyodinium_chabelardi_FJ440623)	(Uncultured_marine_alveolate_clone_Ma131_1A38_18S_FJ032666	((Environmental_sequence_AACY020214703	Uncultured_marine_alveolate_clone_Ma131_1A45_18S_FJ032668)	Uncultured_marine_alveolate_EU304548)))	(Syndinium_turbo_DQ146404	(Amoebophrya_sp_HM483394	(Uncultured_marine_dinoflagellate_clone_Ma131_1A49_18S_FJ032678	Uncultured_eukaryote_HF0200_37F04_EU795185))))	(Gonyaulax_polyedra_AF377944	(Akashiwo_sanguinea_AY831412	(Prorocentrum_micans_AY803739	(Alexandrium_catenella_AY347308	Pfiesteria_piscicida_DQ991382))))))	((Chromera_velia_strain_CMS22_DQ174731	(Colpodella_edax_AY234843	Vitrella_brassicaformis_HM245049))	(((((Goussia_desseri_GU479641	Eimeria_tenella_AF026388)	(Toxoplasma_gondii_strain_RH_M97703	Besnoitia_besnoiti_AY833646))	((Plasmodium_falciparum1_M19172	Plasmodium_berghei_M19712)	((Babesia_bigemina	(Theileria_orientalis_AP011946	Theileria_parva_L02366))	Babesia_microti_FO082874)))	((((((((((Ganymedes_themistos_FJ976721	Heliospora_longissima_pJ1_ex_E_vittatus_HQ891115)	(Thiriotia_pugettiae_HQ876006	Cephaloidophora_communis_HQ891113))	Stentor_coeruleus_AF357145)	(Paramecium_tetraurelia_AF149979	Sterkiella_histriomuscorum_FJ545743))	((((Polyplicarium_citrusae__JX535336	(Uncultured_eukaryote_DSGM_13__AB275013	Polyplicarium_curvarae__JX535340))	(Polyplicarium_lacrimae__JX535344
(((Phytophthora_megasperma_glycinea_M54938	Hyphochytrium_catenoides_X80344)	(Chrysolepidomonas_dendrolepidota_AF123297	Cylindrotheca_closterium_DQ082742))	(((Colponema_edaphicum_strain_Chukotka_KF651068	Colponema_vietnamica_KF651083)	((((Syndinium_turbo_DQ146404	(Amoebophrya_sp_HM483394	(Uncultured_marine_dinoflagellate_clone_Ma131_1A49_18S_FJ032678	Uncultured_eukaryote_HF0200_37F04_EU795185)))	((Pfiesteria_piscicida_DQ991382	(((Duboscquella_sp_AB295041	Ichthyodinium_chabelardi_FJ440623)	(Uncultured_marine_alveolate_clone_Ma131_1A38_18S_FJ032666	(Uncultured_marine_alveolate_EU304548	(Uncultured_marine_alveolate_clone_Ma131_1A45_18S_FJ032668	Environmental_sequence_AACY020214703))))	((Alexandrium_catenella_AY347308	Gonyaulax_polyedra_AF377944)	Akashiwo_sanguinea_AY831412)))	Prorocentrum_micans_AY803739))	(Perkinsus_atlanticus_AF509333	((Parvilucifera_infectans_KF359485	Parvilucifera_rostrata_KF359483)	Parvilucifera_prorocentri_FJ424512)))	((Colpodella_tetrahymenae_AF330214	Colpodella_pontica_AY078092)	(((Chromera_velia_strain_CMS22_DQ174731	(((Sterkiella_histriomuscorum_FJ545743	(Stentor_coeruleus_AF357145	Paramecium_tetraurelia_AF149979))	(Cryptosporidium_serpentis_AF151376	(Cryptosporidium_parvum_AB089290	Cryptosporidium_baileyi_CBAIH_1_AJ276096)))	Colpodella_edax_AY234843))	Vitrella_brassicaformis_HM245049)	((((((Colepismatophila_watsonae_FJ459738	Stylocephalus_giganteus__FJ459761)	(((((Neogregarinorida_sp_OPPPC1_AB748927	Mattesia_geminata_AY334568)	((Paraschneideria_metamorphosa_FJ459755	Ascogregarina_taiwanensis_EF666482_18S_from_operon_)	Ophryocystis_elektroscirrha_AF129883))	(Psychodiella_chagasi_FJ865354	Hoplorhynchus_acanthatholius_FJ459750))	(Geneiorhynchus_manifestus_FJ459739	(Syncystis_mirabilis_DQ176427	(Monocystis_agilis_AF457127	Prismatospora_evansi_FJ459756))))	((Gregarina_niphandrodes_AF129882
(((Phytophthora_megasperma_glycinea_M54938	Hyphochytrium_catenoides_X80344)	(Cylindrotheca_closterium_DQ082742	Chrysolepidomonas_dendrolepidota_AF123297))	((Colponema_edaphicum_strain_Chukotka_KF651068	Colponema_vietnamica_KF651083)	((((((((Environmental_sequence_DSGM_8_AB275008	(NAMAKO_25_AB252765	(Lecudina_polymorpha_morph_2_AY196707	Lecudina_polymorpha_morph1_AY196706)))	(Veloxidium_leptosynaptae_JN857966	(((Pterospora_schizosoma_DQ093793	Pterospora_floridiensis_DQ093794)	Lithocystis_sp_DQ093795)	((Difficilina_paranemertis_FJ832159	Difficilina_tubulani_FJ832160)	((Lecudina_phyllochaetopteri_FJ832156	(TAGIRI_29_	Lecudina_longissima_FJ832157))	((Lankesteria_abbotti_DQ093796	(Lankesteria_cystodytae_EU670241	Lankesteria_chelyosomae_EU670240))	(Lecudina_tuzetae_AF457128	Lecudina_pellucida)))))))	(((Clone_from_Ammonia_beccarii__U07937	(Uncultured_alveolate_clone_AT4_16_AF530523	Uncultured_eukaryote_clone_D5P10H10_EF100378))	(((Ancora_WSBS_Q5A_28d3_corr	(Ancora_WSBS2011_reassembled_contig	Ancora_Roscoff_Q5_28r11_corr))	Ancora_WSBS2010_reassembled_contig)	((Polyplicarium_citrusae__JX535336	((Polyplicarium_translucidae__JX535348	Polyplicarium_lacrimae__JX535344)	Polyplicarium_curvarae__JX535340))	Uncultured_eukaryote_DSGM_13__AB275013)))	((((Ophryocystis_elektroscirrha_AF129883	(Paraschneideria_metamorphosa_FJ459755	(((Thiriotia_pugettiae_HQ876006	Cephaloidophora_communis_HQ891113)	(Ganymedes_themistos_FJ976721	Heliospora_longissima_pJ1_ex_E_vittatus_HQ891115))	Ascogregarina_taiwanensis_EF666482_18S_from_operon_)))	((Hoplorhynchus_acanthatholius_FJ459750	(Mattesia_geminata_AY334568	Neogregarinorida_sp_OPPPC1_AB748927))	Psychodiella_chagasi_FJ865354))	(Geneiorhynchus_manifestus_FJ459739	(Syncystis_mirabilis_DQ176427	(Monocystis_agilis_AF457127
((Sterkiella_histriomuscorum_FJ545743	(Paramecium_tetraurelia_AF149979	Stentor_coeruleus_AF357145))	((((((Selenidium_pisinnus_FJ832162	Selenidium_orientale_FJ832161)	(((Besnoitia_besnoiti_AY833646	Toxoplasma_gondii_strain_RH_M97703)	(Goussia_desseri_GU479641	Eimeria_tenella_AF026388))	((Plasmodium_berghei_M19712	Plasmodium_falciparum1_M19172)	(Babesia_microti_FO082874	((Theileria_parva_L02366	Theileria_orientalis_AP011946)	Babesia_bigemina)))))	((Colpodella_pontica_AY078092	Colpodella_tetrahymenae_AF330214)	((((Colponema_edaphicum_strain_Chukotka_KF651068	Colponema_vietnamica_KF651083)	(((Cylindrotheca_closterium_DQ082742	Chrysolepidomonas_dendrolepidota_AF123297)	(Hyphochytrium_catenoides_X80344	Phytophthora_megasperma_glycinea_M54938))	Acavomonas_peruviana_KF651078))	((((Uncultured_eukaryote_HF0200_37F04_EU795185	Amoebophrya_sp_HM483394)	Uncultured_marine_dinoflagellate_clone_Ma131_1A49_18S_FJ032678)	(((Parvilucifera_infectans_KF359485	Parvilucifera_rostrata_KF359483)	Parvilucifera_prorocentri_FJ424512)	Perkinsus_atlanticus_AF509333))	((((Gonyaulax_polyedra_AF377944	Alexandrium_catenella_AY347308)	((Syndinium_turbo_DQ146404	Akashiwo_sanguinea_AY831412)	Pfiesteria_piscicida_DQ991382))	Prorocentrum_micans_AY803739)	(((Uncultured_marine_alveolate_clone_Ma131_1A45_18S_FJ032668	Environmental_sequence_AACY020214703)	Uncultured_marine_alveolate_EU304548)	(Uncultured_marine_alveolate_clone_Ma131_1A38_18S_FJ032666	(Ichthyodinium_chabelardi_FJ440623	Duboscquella_sp_AB295041))))))	(Vitrella_brassicaformis_HM245049	(Colpodella_edax_AY234843	Chromera_velia_strain_CMS22_DQ174731)))))	((((Veloxidium_leptosynaptae_JN857966	(((Pterospora_floridiensis_DQ093794	Pterospora_schizosoma_DQ093793)	Lithocystis_sp_DQ093795)
(((Cylindrotheca_closterium_DQ082742	Chrysolepidomonas_dendrolepidota_AF123297)	(Hyphochytrium_catenoides_X80344	Phytophthora_megasperma_glycinea_M54938))	((Colponema_vietnamica_KF651083	Colponema_edaphicum_strain_Chukotka_KF651068)	(((Perkinsus_atlanticus_AF509333	((Parvilucifera_infectans_KF359485	Parvilucifera_rostrata_KF359483)	Parvilucifera_prorocentri_FJ424512))	((((Vitrella_brassicaformis_HM245049	Colpodella_edax_AY234843)	Chromera_velia_strain_CMS22_DQ174731)	((Colpodella_pontica_AY078092	Colpodella_tetrahymenae_AF330214)	((((Cryptosporidium_serpentis_AF151376	(Cryptosporidium_baileyi_CBAIH_1_AJ276096	Cryptosporidium_parvum_AB089290))	((Colepismatophila_watsonae_FJ459738	Stylocephalus_giganteus__FJ459761)	((Mattesia_geminata_AY334568	((Ophryocystis_elektroscirrha_AF129883	(Ascogregarina_taiwanensis_EF666482_18S_from_operon_	Paraschneideria_metamorphosa_FJ459755))	((Neogregarinorida_sp_OPPPC1_AB748927	Psychodiella_chagasi_FJ865354)	(Hoplorhynchus_acanthatholius_FJ459750	(Prismatospora_evansi_FJ459756	(Syncystis_mirabilis_DQ176427	Monocystis_agilis_AF457127))))))	Geneiorhynchus_manifestus_FJ459739)))	((Uncultured_alveolate_BOLA566_AF372780	(Stentor_coeruleus_AF357145	(Paramecium_tetraurelia_AF149979	Sterkiella_histriomuscorum_FJ545743)))	((Uncultured_alveolate_BAQA40_AF372776	((Environmental_sequence_DSGM_8_AB275008	(NAMAKO_25_AB252765	(Lecudina_polymorpha_morph_2_AY196707	Lecudina_polymorpha_morph1_AY196706)))	(Clone_from_Ammonia_beccarii__U07937	(Uncultured_eukaryote_clone_D5P10H10_EF100378	Uncultured_alveolate_clone_AT4_16_AF530523))))	((((Veloxidium_leptosynaptae_JN857966	((Lithocystis_sp_DQ093795	(Pterospora_floridiensis_DQ093794	Pterospora_schizosoma_DQ093793))	((Difficilina_paranemertis_FJ832159	Difficilina_tubulani_FJ832160)	(((Lankesteria_chelyosomae_EU670240
(((Colponema_vietnamica_KF651083	Colponema_edaphicum_strain_Chukotka_KF651068)	(((Sterkiella_histriomuscorum_FJ545743	(Paramecium_tetraurelia_AF149979	Stentor_coeruleus_AF357145))	((Vitrella_brassicaformis_HM245049	Colpodella_edax_AY234843)	(((Chromera_velia_strain_CMS22_DQ174731	Colpodella_tetrahymenae_AF330214)	Colpodella_pontica_AY078092)	(((((Eimeria_tenella_AF026388	Goussia_desseri_GU479641)	(Besnoitia_besnoiti_AY833646	Toxoplasma_gondii_strain_RH_M97703))	(Babesia_microti_FO082874	(Babesia_bigemina	(Theileria_parva_L02366	Theileria_orientalis_AP011946))))	(((Cryptosporidium_serpentis_AF151376	(Cryptosporidium_parvum_AB089290	Cryptosporidium_baileyi_CBAIH_1_AJ276096))	((Colepismatophila_watsonae_FJ459738	Stylocephalus_giganteus__FJ459761)	(Geneiorhynchus_manifestus_FJ459739	((Ophryocystis_elektroscirrha_AF129883	(Paraschneideria_metamorphosa_FJ459755	Ascogregarina_taiwanensis_EF666482_18S_from_operon_))	((Mattesia_geminata_AY334568	Neogregarinorida_sp_OPPPC1_AB748927)	((Hoplorhynchus_acanthatholius_FJ459750	Psychodiella_chagasi_FJ865354)	(Syncystis_mirabilis_DQ176427	(Prismatospora_evansi_FJ459756	Monocystis_agilis_AF457127))))))))	(((Selenidium_orientale_FJ832161	Selenidium_pisinnus_FJ832162)	(((((Gregarina_sp_ex_Phaedon_brassicae_JF412715	Gregarina_coronata_FJ459743)	Gregarina_niphandrodes_AF129882)	((Gregarina_kingi_FJ459746	Amoebogregarina_nigra_FJ459737)	((Gregarina_tropica_FJ459749	(Leidyana_erratica_FJ459752	Gregarina_blattarum_FJ459741))	Caliculium_glossobalani_KC890798)))	(Selenidium_boccardiellae_JN857969	((Selenidium_hollandei_LN901445	Selenidium_serpulae_DQ683562)	Selenidium_pendula_LN901443)))	(((((Pterospora_floridiensis_DQ093794
((((Sterkiella_histriomuscorum_FJ545743	Paramecium_tetraurelia_AF149979)	Stentor_coeruleus_AF357145)	(((((Perkinsus_atlanticus_AF509333	(Parvilucifera_prorocentri_FJ424512	(Parvilucifera_infectans_KF359485	Parvilucifera_rostrata_KF359483)))	(((((Uncultured_marine_dinoflagellate_clone_Ma131_1A49_18S_FJ032678	Uncultured_eukaryote_HF0200_37F04_EU795185)	Amoebophrya_sp_HM483394)	Syndinium_turbo_DQ146404)	((((Ichthyodinium_chabelardi_FJ440623	Duboscquella_sp_AB295041)	(Uncultured_marine_alveolate_clone_Ma131_1A38_18S_FJ032666	(Uncultured_marine_alveolate_EU304548	(Environmental_sequence_AACY020214703	Uncultured_marine_alveolate_clone_Ma131_1A45_18S_FJ032668))))	Prorocentrum_micans_AY803739)	((Alexandrium_catenella_AY347308	Gonyaulax_polyedra_AF377944)	Akashiwo_sanguinea_AY831412)))	Pfiesteria_piscicida_DQ991382))	((((((Eimeria_tenella_AF026388	Goussia_desseri_GU479641)	(Toxoplasma_gondii_strain_RH_M97703	Besnoitia_besnoiti_AY833646))	((Plasmodium_berghei_M19712	Plasmodium_falciparum1_M19172)	((Babesia_bigemina	Babesia_microti_FO082874)	(Theileria_orientalis_AP011946	Theileria_parva_L02366))))	(Colpodella_tetrahymenae_AF330214	Colpodella_pontica_AY078092))	(Chromera_velia_strain_CMS22_DQ174731	(Vitrella_brassicaformis_HM245049	Colpodella_edax_AY234843)))	((((Colepismatophila_watsonae_FJ459738	Stylocephalus_giganteus__FJ459761)	(((Ophryocystis_elektroscirrha_AF129883	(Paraschneideria_metamorphosa_FJ459755	Ascogregarina_taiwanensis_EF666482_18S_from_operon_))	((Psychodiella_chagasi_FJ865354	(Hoplorhynchus_acanthatholius_FJ459750	((Syncystis_mirabilis_DQ176427	Monocystis_agilis_AF457127)	Prismatospora_evansi_FJ459756)))	(Neogregarinorida_sp_OPPPC1_AB748927	Mattesia_geminata_AY334568)))	Geneiorhynchus_manifestus_FJ459739))
(((Paramecium_tetraurelia_AF149979	Sterkiella_histriomuscorum_FJ545743)	Stentor_coeruleus_AF357145)	(((Hyphochytrium_catenoides_X80344	Phytophthora_megasperma_glycinea_M54938)	(Cylindrotheca_closterium_DQ082742	Chrysolepidomonas_dendrolepidota_AF123297))	((Colponema_edaphicum_strain_Chukotka_KF651068	Colponema_vietnamica_KF651083)	(((((((Selenidium_pisinnus_FJ832162	Selenidium_orientale_FJ832161)	((Selenidium_terebellae_AY196709	Selenidium_melongena_KC890799)	((((Pterospora_schizosoma_DQ093793	Pterospora_floridiensis_DQ093794)	Lithocystis_sp_DQ093795)	((Difficilina_tubulani_FJ832160	Difficilina_paranemertis_FJ832159)	(Lankesteria_abbotti_DQ093796	((Lecudina_tuzetae_AF457128	Lecudina_pellucida)	((Lankesteria_chelyosomae_EU670240	Lankesteria_cystodytae_EU670241)	(TAGIRI_29_	(Lecudina_phyllochaetopteri_FJ832156	Lecudina_longissima_FJ832157)))))))	Veloxidium_leptosynaptae_JN857966)))	(((((Polyplicarium_translucidae__JX535348	Polyplicarium_lacrimae__JX535344)	(Polyplicarium_curvarae__JX535340	Polyplicarium_citrusae__JX535336))	Uncultured_eukaryote_DSGM_13__AB275013)	((Ancora_WSBS_Q5A_28d3_corr	(Ancora_WSBS2011_reassembled_contig	Ancora_Roscoff_Q5_28r11_corr))	Ancora_WSBS2010_reassembled_contig))	((Cryptosporidium_serpentis_AF151376	((Cryptosporidium_baileyi_CBAIH_1_AJ276096	Cryptosporidium_parvum_AB089290)	(Selenidium_pendula_LN901443	((Selenidium_serpulae_DQ683562	Selenidium_hollandei_LN901445)	Selenidium_boccardiellae_JN857969))))	((Uncultured_alveolate_BAQA40_AF372776	Uncultured_alveolate_BOLA566_AF372780)	((Geneiorhynchus_manifestus_FJ459739	((Hoplorhynchus_acanthatholius_FJ459750	(Syncystis_mirabilis_DQ176427	(Monocystis_agilis_AF457127	Prismatospora_evansi_FJ459756)))
(((Hyphochytrium_catenoides_X80344	Phytophthora_megasperma_glycinea_M54938)	(Cylindrotheca_closterium_DQ082742	Chrysolepidomonas_dendrolepidota_AF123297))	(Acavomonas_peruviana_KF651078	(((((((Pfiesteria_piscicida_DQ991382	Akashiwo_sanguinea_AY831412)	(Alexandrium_catenella_AY347308	Gonyaulax_polyedra_AF377944))	Prorocentrum_micans_AY803739)	((Syndinium_turbo_DQ146404	((Uncultured_eukaryote_HF0200_37F04_EU795185	Uncultured_marine_dinoflagellate_clone_Ma131_1A49_18S_FJ032678)	Amoebophrya_sp_HM483394))	((Ichthyodinium_chabelardi_FJ440623	Duboscquella_sp_AB295041)	(Uncultured_marine_alveolate_clone_Ma131_1A38_18S_FJ032666	((Environmental_sequence_AACY020214703	Uncultured_marine_alveolate_clone_Ma131_1A45_18S_FJ032668)	Uncultured_marine_alveolate_EU304548)))))	(Perkinsus_atlanticus_AF509333	((Parvilucifera_infectans_KF359485	Parvilucifera_rostrata_KF359483)	Parvilucifera_prorocentri_FJ424512)))	(((((Toxoplasma_gondii_strain_RH_M97703	Besnoitia_besnoiti_AY833646)	(Eimeria_tenella_AF026388	Goussia_desseri_GU479641))	(Babesia_microti_FO082874	((Theileria_parva_L02366	Theileria_orientalis_AP011946)	Babesia_bigemina)))	(((((Selenidium_boccardiellae_JN857969	(Selenidium_pendula_LN901443	(Selenidium_serpulae_DQ683562	Selenidium_hollandei_LN901445)))	(Selenidium_melongena_KC890799	Selenidium_terebellae_AY196709))	((((((Polyplicarium_curvarae__JX535340	(Polyplicarium_translucidae__JX535348	Polyplicarium_lacrimae__JX535344))	Polyplicarium_citrusae__JX535336)	Uncultured_eukaryote_DSGM_13__AB275013)	(Ancora_WSBS2010_reassembled_contig	(Ancora_WSBS_Q5A_28d3_corr	(Ancora_WSBS2011_reassembled_contig	Ancora_Roscoff_Q5_28r11_corr))))	((Veloxidium_leptosynaptae_JN857966	(((Difficilina_paranemertis_FJ832159	Difficilina_tubulani_FJ832160)
(((Phytophthora_megasperma_glycinea_M54938	Hyphochytrium_catenoides_X80344)	(Chrysolepidomonas_dendrolepidota_AF123297	Cylindrotheca_closterium_DQ082742))	(((Colponema_edaphicum_strain_Chukotka_KF651068	Colponema_vietnamica_KF651083)	((((((Syndinium_turbo_DQ146404	(Amoebophrya_sp_HM483394	(Uncultured_marine_dinoflagellate_clone_Ma131_1A49_18S_FJ032678	Uncultured_eukaryote_HF0200_37F04_EU795185)))	((Pfiesteria_piscicida_DQ991382	Prorocentrum_micans_AY803739)	((Alexandrium_catenella_AY347308	Gonyaulax_polyedra_AF377944)	Akashiwo_sanguinea_AY831412)))	(((Uncultured_marine_alveolate_EU304548	(Environmental_sequence_AACY020214703	Uncultured_marine_alveolate_clone_Ma131_1A45_18S_FJ032668))	(Uncultured_marine_alveolate_clone_Ma131_1A38_18S_FJ032666	Duboscquella_sp_AB295041))	Ichthyodinium_chabelardi_FJ440623))	((((((Eimeria_tenella_AF026388	Goussia_desseri_GU479641)	(Toxoplasma_gondii_strain_RH_M97703	Besnoitia_besnoiti_AY833646))	(Babesia_microti_FO082874	((Plasmodium_falciparum1_M19172	Plasmodium_berghei_M19712)	(Babesia_bigemina	(Theileria_parva_L02366	Theileria_orientalis_AP011946)))))	((((((Ancora_WSBS_Q5A_28d3_corr	(Ancora_WSBS2011_reassembled_contig	Ancora_Roscoff_Q5_28r11_corr))	Ancora_WSBS2010_reassembled_contig)	(Uncultured_eukaryote_DSGM_13__AB275013	(Polyplicarium_citrusae__JX535336	(Polyplicarium_curvarae__JX535340	(Polyplicarium_translucidae__JX535348	Polyplicarium_lacrimae__JX535344)))))	((((((Pterospora_schizosoma_DQ093793	Pterospora_floridiensis_DQ093794)	Lithocystis_sp_DQ093795)	((Lankesteria_abbotti_DQ093796	(((Lankesteria_cystodytae_EU670241	Lankesteria_chelyosomae_EU670240)	(TAGIRI_29_	(Lecudina_longissima_FJ832157	Lecudina_phyllochaetopteri_FJ832156)))	(Lecudina_pellucida
(((Hyphochytrium_catenoides_X80344	Phytophthora_megasperma_glycinea_M54938)	(Chrysolepidomonas_dendrolepidota_AF123297	Cylindrotheca_closterium_DQ082742))	((Colponema_edaphicum_strain_Chukotka_KF651068	Colponema_vietnamica_KF651083)	(Acavomonas_peruviana_KF651078	(((Colpodella_edax_AY234843	((((((Ancora_WSBS2010_reassembled_contig	((Ancora_WSBS2011_reassembled_contig	Ancora_Roscoff_Q5_28r11_corr)	Ancora_WSBS_Q5A_28d3_corr))	(Uncultured_eukaryote_DSGM_13__AB275013	(Polyplicarium_citrusae__JX535336	(Polyplicarium_curvarae__JX535340	(Polyplicarium_translucidae__JX535348	Polyplicarium_lacrimae__JX535344)))))	((Cryptosporidium_baileyi_CBAIH_1_AJ276096	Cryptosporidium_parvum_AB089290)	Cryptosporidium_serpentis_AF151376))	((((((Gregarina_kingi_FJ459746	Amoebogregarina_nigra_FJ459737)	((Gregarina_tropica_FJ459749	Caliculium_glossobalani_KC890798)	(Gregarina_blattarum_FJ459741	Leidyana_erratica_FJ459752)))	((Gregarina_sp_ex_Phaedon_brassicae_JF412715	Gregarina_coronata_FJ459743)	Gregarina_niphandrodes_AF129882))	((((Paraschneideria_metamorphosa_FJ459755	Ascogregarina_taiwanensis_EF666482_18S_from_operon_)	Ophryocystis_elektroscirrha_AF129883)	(Mattesia_geminata_AY334568	((Psychodiella_chagasi_FJ865354	(Hoplorhynchus_acanthatholius_FJ459750	((Monocystis_agilis_AF457127	Prismatospora_evansi_FJ459756)	Syncystis_mirabilis_DQ176427)))	Neogregarinorida_sp_OPPPC1_AB748927)))	Geneiorhynchus_manifestus_FJ459739))	(Colepismatophila_watsonae_FJ459738	(((Heliospora_longissima_pJ1_ex_E_vittatus_HQ891115	Cephaloidophora_communis_HQ891113)	(Thiriotia_pugettiae_HQ876006	Ganymedes_themistos_FJ976721))	Stylocephalus_giganteus__FJ459761)))	((((Pterospora_schizosoma_DQ093793	Pterospora_floridiensis_DQ093794)	(Veloxidium_leptosynaptae_JN857966	(Lithocystis_sp_DQ093795
(((Cylindrotheca_closterium_DQ082742	Chrysolepidomonas_dendrolepidota_AF123297)	(Hyphochytrium_catenoides_X80344	Phytophthora_megasperma_glycinea_M54938))	((Colponema_vietnamica_KF651083	Colponema_edaphicum_strain_Chukotka_KF651068)	(((((Colpodella_pontica_AY078092	Colpodella_tetrahymenae_AF330214)	(((((Babesia_bigemina	(Theileria_parva_L02366	Theileria_orientalis_AP011946))	Babesia_microti_FO082874)	(Plasmodium_berghei_M19712	Plasmodium_falciparum1_M19172))	((Besnoitia_besnoiti_AY833646	Toxoplasma_gondii_strain_RH_M97703)	((Ganymedes_themistos_FJ976721	((Thiriotia_pugettiae_HQ876006	Cephaloidophora_communis_HQ891113)	Heliospora_longissima_pJ1_ex_E_vittatus_HQ891115))	(Eimeria_tenella_AF026388	Goussia_desseri_GU479641))))	(((Uncultured_alveolate_BAQA40_AF372776	Uncultured_alveolate_BOLA566_AF372780)	((Selenidium_orientale_FJ832161	Selenidium_pisinnus_FJ832162)	((Veloxidium_leptosynaptae_JN857966	((Difficilina_paranemertis_FJ832159	Difficilina_tubulani_FJ832160)	((Lankesteria_abbotti_DQ093796	((Lecudina_tuzetae_AF457128	Lecudina_pellucida)	(Lecudina_longissima_FJ832157	(TAGIRI_29_	(Lecudina_phyllochaetopteri_FJ832156	(Lankesteria_cystodytae_EU670241	Lankesteria_chelyosomae_EU670240))))))	(Lithocystis_sp_DQ093795	(Pterospora_schizosoma_DQ093793	Pterospora_floridiensis_DQ093794)))))	(Selenidium_melongena_KC890799	Selenidium_terebellae_AY196709))))	(((Cryptosporidium_baileyi_CBAIH_1_AJ276096	Cryptosporidium_parvum_AB089290)	Cryptosporidium_serpentis_AF151376)	(((Stylocephalus_giganteus__FJ459761	Colepismatophila_watsonae_FJ459738)	(((Hoplorhynchus_acanthatholius_FJ459750	(((Ascogregarina_taiwanensis_EF666482_18S_from_operon_	Paraschneideria_metamorphosa_FJ459755)
(((Cylindrotheca_closterium_DQ082742	Chrysolepidomonas_dendrolepidota_AF123297)	(Hyphochytrium_catenoides_X80344	Phytophthora_megasperma_glycinea_M54938))	((((Colpodella_edax_AY234843	(((Sterkiella_histriomuscorum_FJ545743	Paramecium_tetraurelia_AF149979)	Stentor_coeruleus_AF357145)	(((Colepismatophila_watsonae_FJ459738	Stylocephalus_giganteus__FJ459761)	(((Hoplorhynchus_acanthatholius_FJ459750	((Syncystis_mirabilis_DQ176427	(Prismatospora_evansi_FJ459756	Monocystis_agilis_AF457127))	((Gregarina_niphandrodes_AF129882	(Gregarina_coronata_FJ459743	Gregarina_sp_ex_Phaedon_brassicae_JF412715))	(((Gregarina_tropica_FJ459749	(Leidyana_erratica_FJ459752	Gregarina_blattarum_FJ459741))	(Amoebogregarina_nigra_FJ459737	Caliculium_glossobalani_KC890798))	Gregarina_kingi_FJ459746))))	((Ophryocystis_elektroscirrha_AF129883	(Paraschneideria_metamorphosa_FJ459755	Ascogregarina_taiwanensis_EF666482_18S_from_operon_))	(Mattesia_geminata_AY334568	(Neogregarinorida_sp_OPPPC1_AB748927	Psychodiella_chagasi_FJ865354))))	Geneiorhynchus_manifestus_FJ459739))	((Cryptosporidium_baileyi_CBAIH_1_AJ276096	Cryptosporidium_parvum_AB089290)	Cryptosporidium_serpentis_AF151376))))	((((((Plasmodium_berghei_M19712	Plasmodium_falciparum1_M19172)	(Babesia_microti_FO082874	((Theileria_orientalis_AP011946	Theileria_parva_L02366)	Babesia_bigemina)))	((Goussia_desseri_GU479641	Eimeria_tenella_AF026388)	(Toxoplasma_gondii_strain_RH_M97703	Besnoitia_besnoiti_AY833646)))	(((Selenidium_terebellae_AY196709	Selenidium_melongena_KC890799)	(((Clone_from_Ammonia_beccarii__U07937	(Uncultured_eukaryote_clone_D5P10H10_EF100378	Uncultured_alveolate_clone_AT4_16_AF530523))	((Uncultured_eukaryote_DSGM_13__AB275013	((Polyplicarium_curvarae__JX535340
(((Phytophthora_megasperma_glycinea_M54938	Hyphochytrium_catenoides_X80344)	(Cylindrotheca_closterium_DQ082742	Chrysolepidomonas_dendrolepidota_AF123297))	(((((Environmental_sequence_DSGM_8_AB275008	(NAMAKO_25_AB252765	(Lecudina_polymorpha_morph1_AY196706	Lecudina_polymorpha_morph_2_AY196707)))	((Paramecium_tetraurelia_AF149979	Stentor_coeruleus_AF357145)	Sterkiella_histriomuscorum_FJ545743))	((((((((Clone_from_Ammonia_beccarii__U07937	(Uncultured_alveolate_clone_AT4_16_AF530523	Uncultured_eukaryote_clone_D5P10H10_EF100378))	((Ancora_WSBS2010_reassembled_contig	(Ancora_Roscoff_Q5_28r11_corr	(Ancora_WSBS2011_reassembled_contig	Ancora_WSBS_Q5A_28d3_corr)))	(Uncultured_eukaryote_DSGM_13__AB275013	(Polyplicarium_citrusae__JX535336	(Polyplicarium_curvarae__JX535340	(Polyplicarium_lacrimae__JX535344	Polyplicarium_translucidae__JX535348))))))	((Stylocephalus_giganteus__FJ459761	Colepismatophila_watsonae_FJ459738)	(((Gregarina_niphandrodes_AF129882	(Gregarina_coronata_FJ459743	Gregarina_sp_ex_Phaedon_brassicae_JF412715))	(Caliculium_glossobalani_KC890798	(((Gregarina_blattarum_FJ459741	Leidyana_erratica_FJ459752)	Gregarina_tropica_FJ459749)	(Gregarina_kingi_FJ459746	Amoebogregarina_nigra_FJ459737))))	(Geneiorhynchus_manifestus_FJ459739	(((Prismatospora_evansi_FJ459756	Monocystis_agilis_AF457127)	Syncystis_mirabilis_DQ176427)	((Neogregarinorida_sp_OPPPC1_AB748927	Mattesia_geminata_AY334568)	((Ophryocystis_elektroscirrha_AF129883	(Ascogregarina_taiwanensis_EF666482_18S_from_operon_	Paraschneideria_metamorphosa_FJ459755))	(Psychodiella_chagasi_FJ865354	Hoplorhynchus_acanthatholius_FJ459750))))))))	(Cryptosporidium_serpentis_AF151376	(Cryptosporidium_baileyi_CBAIH_1_AJ276096	Cryptosporidium_parvum_AB089290)))	((((Selenidium_orientale_FJ832161	Selenidium_pisinnus_FJ832162)
(((Cylindrotheca_closterium_DQ082742	Chrysolepidomonas_dendrolepidota_AF123297)	(Phytophthora_megasperma_glycinea_M54938	Hyphochytrium_catenoides_X80344))	((Colponema_edaphicum_strain_Chukotka_KF651068	Colponema_vietnamica_KF651083)	((((Perkinsus_atlanticus_AF509333	((Parvilucifera_rostrata_KF359483	Parvilucifera_infectans_KF359485)	Parvilucifera_prorocentri_FJ424512))	((((Gonyaulax_polyedra_AF377944	Alexandrium_catenella_AY347308)	((((Environmental_sequence_AACY020214703	Uncultured_marine_alveolate_clone_Ma131_1A45_18S_FJ032668)	Uncultured_marine_alveolate_EU304548)	((Ichthyodinium_chabelardi_FJ440623	Duboscquella_sp_AB295041)	Uncultured_marine_alveolate_clone_Ma131_1A38_18S_FJ032666))	Syndinium_turbo_DQ146404))	(Pfiesteria_piscicida_DQ991382	(Akashiwo_sanguinea_AY831412	Prorocentrum_micans_AY803739)))	(Amoebophrya_sp_HM483394	(Uncultured_eukaryote_HF0200_37F04_EU795185	Uncultured_marine_dinoflagellate_clone_Ma131_1A49_18S_FJ032678))))	(Colpodella_edax_AY234843	((Vitrella_brassicaformis_HM245049	((((Selenidium_hollandei_LN901445	(Selenidium_serpulae_DQ683562	(Selenidium_pendula_LN901443	Selenidium_boccardiellae_JN857969)))	(((Ancora_WSBS2010_reassembled_contig	(Ancora_WSBS_Q5A_28d3_corr	(Ancora_WSBS2011_reassembled_contig	Ancora_Roscoff_Q5_28r11_corr)))	(Uncultured_eukaryote_DSGM_13__AB275013	(Polyplicarium_citrusae__JX535336	(Polyplicarium_curvarae__JX535340	(Polyplicarium_translucidae__JX535348	Polyplicarium_lacrimae__JX535344)))))	((Veloxidium_leptosynaptae_JN857966	((Lithocystis_sp_DQ093795	(Pterospora_floridiensis_DQ093794	Pterospora_schizosoma_DQ093793))	((Difficilina_tubulani_FJ832160	Difficilina_paranemertis_FJ832159)	(((Lankesteria_chelyosomae_EU670240	Lankesteria_cystodytae_EU670241)	(Lecudina_phyllochaetopteri_FJ832156	TAGIRI_29_))
(((((Uncultured_alveolate_BAQA40_AF372776	Uncultured_alveolate_BOLA566_AF372780)	((Selenidium_melongena_KC890799	Selenidium_terebellae_AY196709)	(Selenidium_pisinnus_FJ832162	Selenidium_orientale_FJ832161)))	(Cryptosporidium_serpentis_AF151376	(Cryptosporidium_baileyi_CBAIH_1_AJ276096	Cryptosporidium_parvum_AB089290)))	(((((((Selenidium_pendula_LN901443	Selenidium_boccardiellae_JN857969)	(Selenidium_serpulae_DQ683562	Selenidium_hollandei_LN901445))	Colpodella_tetrahymenae_AF330214)	Chromera_velia_strain_CMS22_DQ174731)	Colpodella_pontica_AY078092)	(((Acavomonas_peruviana_KF651078	((Colponema_edaphicum_strain_Chukotka_KF651068	Colponema_vietnamica_KF651083)	(((Stentor_coeruleus_AF357145	Paramecium_tetraurelia_AF149979)	Sterkiella_histriomuscorum_FJ545743)	((Phytophthora_megasperma_glycinea_M54938	Hyphochytrium_catenoides_X80344)	(Chrysolepidomonas_dendrolepidota_AF123297	Cylindrotheca_closterium_DQ082742)))))	(((Parvilucifera_prorocentri_FJ424512	(Parvilucifera_rostrata_KF359483	Parvilucifera_infectans_KF359485))	Perkinsus_atlanticus_AF509333)	(((((Gonyaulax_polyedra_AF377944	Alexandrium_catenella_AY347308)	Akashiwo_sanguinea_AY831412)	Prorocentrum_micans_AY803739)	(Pfiesteria_piscicida_DQ991382	((((Environmental_sequence_AACY020214703	Uncultured_marine_alveolate_clone_Ma131_1A45_18S_FJ032668)	Uncultured_marine_alveolate_EU304548)	Uncultured_marine_alveolate_clone_Ma131_1A38_18S_FJ032666)	(Duboscquella_sp_AB295041	Ichthyodinium_chabelardi_FJ440623))))	(Syndinium_turbo_DQ146404	(Amoebophrya_sp_HM483394	(Uncultured_marine_dinoflagellate_clone_Ma131_1A49_18S_FJ032678	Uncultured_eukaryote_HF0200_37F04_EU795185))))))	(Vitrella_brassicaformis_HM245049	Colpodella_edax_AY234843)))	(((Besnoitia_besnoiti_AY833646	Toxoplasma_gondii_strain_RH_M97703)	(Goussia_desseri_GU479641
(((Colponema_edaphicum_strain_Chukotka_KF651068	Colponema_vietnamica_KF651083)	(((((((((Uncultured_marine_alveolate_EU304548	(Uncultured_marine_alveolate_clone_Ma131_1A45_18S_FJ032668	Environmental_sequence_AACY020214703))	Uncultured_marine_alveolate_clone_Ma131_1A38_18S_FJ032666)	(Ichthyodinium_chabelardi_FJ440623	Duboscquella_sp_AB295041))	(Syndinium_turbo_DQ146404	((Uncultured_marine_dinoflagellate_clone_Ma131_1A49_18S_FJ032678	Uncultured_eukaryote_HF0200_37F04_EU795185)	Amoebophrya_sp_HM483394)))	((Akashiwo_sanguinea_AY831412	Prorocentrum_micans_AY803739)	((Alexandrium_catenella_AY347308	Gonyaulax_polyedra_AF377944)	Pfiesteria_piscicida_DQ991382)))	((Parvilucifera_prorocentri_FJ424512	(Parvilucifera_infectans_KF359485	Parvilucifera_rostrata_KF359483))	Perkinsus_atlanticus_AF509333))	((((Colpodella_tetrahymenae_AF330214	Colpodella_pontica_AY078092)	Chromera_velia_strain_CMS22_DQ174731)	(Vitrella_brassicaformis_HM245049	Colpodella_edax_AY234843))	(((((Stylocephalus_giganteus__FJ459761	Colepismatophila_watsonae_FJ459738)	(Geneiorhynchus_manifestus_FJ459739	(Mattesia_geminata_AY334568	(((Syncystis_mirabilis_DQ176427	(Monocystis_agilis_AF457127	Prismatospora_evansi_FJ459756))	(Ophryocystis_elektroscirrha_AF129883	(Ascogregarina_taiwanensis_EF666482_18S_from_operon_	Paraschneideria_metamorphosa_FJ459755)))	(Hoplorhynchus_acanthatholius_FJ459750	(Neogregarinorida_sp_OPPPC1_AB748927	Psychodiella_chagasi_FJ865354))))))	(Cryptosporidium_serpentis_AF151376	(Cryptosporidium_parvum_AB089290	Cryptosporidium_baileyi_CBAIH_1_AJ276096)))	((Uncultured_alveolate_BAQA40_AF372776	Uncultured_alveolate_BOLA566_AF372780)	((((((Gregarina_sp_ex_Phaedon_brassicae_JF412715	Gregarina_coronata_FJ459743)	Gregarina_niphandrodes_AF129882)	(Caliculium_glossobalani_KC890798	((Gregarina_tropica_FJ459749	(Leidyana_erratica_FJ459752
(((Hyphochytrium_catenoides_X80344	Phytophthora_megasperma_glycinea_M54938)	(Cylindrotheca_closterium_DQ082742	Chrysolepidomonas_dendrolepidota_AF123297))	((Colponema_vietnamica_KF651083	Colponema_edaphicum_strain_Chukotka_KF651068)	(Acavomonas_peruviana_KF651078	((((((Besnoitia_besnoiti_AY833646	Toxoplasma_gondii_strain_RH_M97703)	(Goussia_desseri_GU479641	Eimeria_tenella_AF026388))	((Plasmodium_falciparum1_M19172	Plasmodium_berghei_M19712)	(((Theileria_parva_L02366	Theileria_orientalis_AP011946)	Babesia_bigemina)	Babesia_microti_FO082874)))	(((Uncultured_alveolate_BAQA40_AF372776	Uncultured_alveolate_BOLA566_AF372780)	(Selenidium_melongena_KC890799	Selenidium_terebellae_AY196709))	(((Stentor_coeruleus_AF357145	(Sterkiella_histriomuscorum_FJ545743	Paramecium_tetraurelia_AF149979))	(Cryptosporidium_serpentis_AF151376	(Cryptosporidium_baileyi_CBAIH_1_AJ276096	Cryptosporidium_parvum_AB089290)))	(((Selenidium_boccardiellae_JN857969	(Selenidium_pendula_LN901443	(Selenidium_hollandei_LN901445	Selenidium_serpulae_DQ683562)))	(Selenidium_pisinnus_FJ832162	Selenidium_orientale_FJ832161))	((((Caliculium_glossobalani_KC890798	(Gregarina_tropica_FJ459749	(Leidyana_erratica_FJ459752	Gregarina_blattarum_FJ459741)))	(Gregarina_kingi_FJ459746	Amoebogregarina_nigra_FJ459737))	(Gregarina_niphandrodes_AF129882	(Gregarina_sp_ex_Phaedon_brassicae_JF412715	Gregarina_coronata_FJ459743)))	((((((Pterospora_schizosoma_DQ093793	Pterospora_floridiensis_DQ093794)	Lithocystis_sp_DQ093795)	((Difficilina_tubulani_FJ832160	Difficilina_paranemertis_FJ832159)	(((((Lecudina_pellucida	Lecudina_tuzetae_AF457128)	Lecudina_longissima_FJ832157)
(((Chrysolepidomonas_dendrolepidota_AF123297	Cylindrotheca_closterium_DQ082742)	(Hyphochytrium_catenoides_X80344	Phytophthora_megasperma_glycinea_M54938))	((Colponema_vietnamica_KF651083	Colponema_edaphicum_strain_Chukotka_KF651068)	(Acavomonas_peruviana_KF651078	((((Chromera_velia_strain_CMS22_DQ174731	(Colpodella_tetrahymenae_AF330214	Colpodella_pontica_AY078092))	(((Selenidium_pisinnus_FJ832162	Selenidium_orientale_FJ832161)	(((((Clone_from_Ammonia_beccarii__U07937	(Uncultured_alveolate_clone_AT4_16_AF530523	Uncultured_eukaryote_clone_D5P10H10_EF100378))	(((Polyplicarium_citrusae__JX535336	(Polyplicarium_curvarae__JX535340	(Polyplicarium_lacrimae__JX535344	Polyplicarium_translucidae__JX535348)))	Uncultured_eukaryote_DSGM_13__AB275013)	(Ancora_WSBS2010_reassembled_contig	(Ancora_WSBS_Q5A_28d3_corr	(Ancora_WSBS2011_reassembled_contig	Ancora_Roscoff_Q5_28r11_corr)))))	((((Gregarina_coronata_FJ459743	Gregarina_sp_ex_Phaedon_brassicae_JF412715)	Gregarina_niphandrodes_AF129882)	(((Caliculium_glossobalani_KC890798	(Gregarina_tropica_FJ459749	Leidyana_erratica_FJ459752))	Gregarina_blattarum_FJ459741)	(Gregarina_kingi_FJ459746	Amoebogregarina_nigra_FJ459737)))	((Geneiorhynchus_manifestus_FJ459739	(((Prismatospora_evansi_FJ459756	Monocystis_agilis_AF457127)	Syncystis_mirabilis_DQ176427)	((Psychodiella_chagasi_FJ865354	Hoplorhynchus_acanthatholius_FJ459750)	((Neogregarinorida_sp_OPPPC1_AB748927	Mattesia_geminata_AY334568)	(Ophryocystis_elektroscirrha_AF129883	(Paraschneideria_metamorphosa_FJ459755	Ascogregarina_taiwanensis_EF666482_18S_from_operon_))))))	(Stylocephalus_giganteus__FJ459761	Colepismatophila_watsonae_FJ459738))))	((((Lithocystis_sp_DQ093795	(Pterospora_schizosoma_DQ093793	Pterospora_floridiensis_DQ093794))	((Difficilina_paranemertis_FJ832159
(((Cylindrotheca_closterium_DQ082742	Chrysolepidomonas_dendrolepidota_AF123297)	(Hyphochytrium_catenoides_X80344	Phytophthora_megasperma_glycinea_M54938))	((((((((Parvilucifera_infectans_KF359485	Parvilucifera_rostrata_KF359483)	Parvilucifera_prorocentri_FJ424512)	Perkinsus_atlanticus_AF509333)	((Syndinium_turbo_DQ146404	(Amoebophrya_sp_HM483394	(Uncultured_marine_dinoflagellate_clone_Ma131_1A49_18S_FJ032678	Uncultured_eukaryote_HF0200_37F04_EU795185)))	((((Uncultured_marine_alveolate_clone_Ma131_1A38_18S_FJ032666	((Environmental_sequence_AACY020214703	Uncultured_marine_alveolate_clone_Ma131_1A45_18S_FJ032668)	Uncultured_marine_alveolate_EU304548))	(Ichthyodinium_chabelardi_FJ440623	Duboscquella_sp_AB295041))	((Alexandrium_catenella_AY347308	Gonyaulax_polyedra_AF377944)	Akashiwo_sanguinea_AY831412))	(Pfiesteria_piscicida_DQ991382	Prorocentrum_micans_AY803739))))	(((Colpodella_pontica_AY078092	Colpodella_tetrahymenae_AF330214)	((((Goussia_desseri_GU479641	Eimeria_tenella_AF026388)	(Toxoplasma_gondii_strain_RH_M97703	Besnoitia_besnoiti_AY833646))	((Plasmodium_falciparum1_M19172	Plasmodium_berghei_M19712)	(Babesia_microti_FO082874	((Theileria_parva_L02366	Theileria_orientalis_AP011946)	Babesia_bigemina))))	((((((Veloxidium_leptosynaptae_JN857966	((Difficilina_tubulani_FJ832160	Difficilina_paranemertis_FJ832159)	((Pterospora_schizosoma_DQ093793	Pterospora_floridiensis_DQ093794)	((Lecudina_longissima_FJ832157	((Lecudina_tuzetae_AF457128	Lecudina_pellucida)	((TAGIRI_29_	Lecudina_phyllochaetopteri_FJ832156)	(Lankesteria_abbotti_DQ093796	(Lankesteria_chelyosomae_EU670240	Lankesteria_cystodytae_EU670241)))))	Lithocystis_sp_DQ093795))))	(((Lecudina_polymorpha_morph1_AY196706
(((Colponema_edaphicum_strain_Chukotka_KF651068	Colponema_vietnamica_KF651083)	(((((Akashiwo_sanguinea_AY831412	(Pfiesteria_piscicida_DQ991382	(((Gonyaulax_polyedra_AF377944	Alexandrium_catenella_AY347308)	(Uncultured_marine_alveolate_clone_Ma131_1A38_18S_FJ032666	((Ichthyodinium_chabelardi_FJ440623	Duboscquella_sp_AB295041)	((Uncultured_marine_alveolate_clone_Ma131_1A45_18S_FJ032668	Environmental_sequence_AACY020214703)	Uncultured_marine_alveolate_EU304548))))	Prorocentrum_micans_AY803739)))	((Amoebophrya_sp_HM483394	(Uncultured_marine_dinoflagellate_clone_Ma131_1A49_18S_FJ032678	Uncultured_eukaryote_HF0200_37F04_EU795185))	Syndinium_turbo_DQ146404))	((((Parvilucifera_prorocentri_FJ424512	(Parvilucifera_rostrata_KF359483	Parvilucifera_infectans_KF359485))	Perkinsus_atlanticus_AF509333)	(Vitrella_brassicaformis_HM245049	((((Cryptosporidium_serpentis_AF151376	(Cryptosporidium_parvum_AB089290	Cryptosporidium_baileyi_CBAIH_1_AJ276096))	(((((Gregarina_coronata_FJ459743	Gregarina_sp_ex_Phaedon_brassicae_JF412715)	Gregarina_niphandrodes_AF129882)	(Caliculium_glossobalani_KC890798	((Gregarina_blattarum_FJ459741	(Leidyana_erratica_FJ459752	Gregarina_tropica_FJ459749))	(Gregarina_kingi_FJ459746	Amoebogregarina_nigra_FJ459737))))	((Ophryocystis_elektroscirrha_AF129883	(((Psychodiella_chagasi_FJ865354	Neogregarinorida_sp_OPPPC1_AB748927)	(Hoplorhynchus_acanthatholius_FJ459750	(Prismatospora_evansi_FJ459756	(Monocystis_agilis_AF457127	Syncystis_mirabilis_DQ176427))))	(Mattesia_geminata_AY334568	(Ascogregarina_taiwanensis_EF666482_18S_from_operon_	Paraschneideria_metamorphosa_FJ459755))))	Geneiorhynchus_manifestus_FJ459739))	(((Thiriotia_pugettiae_HQ876006	(Cephaloidophora_communis_HQ891113	(Heliospora_longissima_pJ1_ex_E_vittatus_HQ891115	Ganymedes_themistos_FJ976721)))	Stylocephalus_giganteus__FJ459761)
(((Phytophthora_megasperma_glycinea_M54938	Hyphochytrium_catenoides_X80344)	(Chrysolepidomonas_dendrolepidota_AF123297	Cylindrotheca_closterium_DQ082742))	((Colponema_edaphicum_strain_Chukotka_KF651068	Colponema_vietnamica_KF651083)	(Acavomonas_peruviana_KF651078	(((Colpodella_pontica_AY078092	(((Chromera_velia_strain_CMS22_DQ174731	Colpodella_edax_AY234843)	((((Selenidium_pendula_LN901443	Selenidium_boccardiellae_JN857969)	(Selenidium_serpulae_DQ683562	Selenidium_hollandei_LN901445))	((Colpodella_tetrahymenae_AF330214	(((Uncultured_alveolate_clone_AT4_16_AF530523	Uncultured_eukaryote_clone_D5P10H10_EF100378)	Clone_from_Ammonia_beccarii__U07937)	((Ancora_WSBS2010_reassembled_contig	(Ancora_WSBS_Q5A_28d3_corr	(Ancora_WSBS2011_reassembled_contig	Ancora_Roscoff_Q5_28r11_corr)))	(Uncultured_eukaryote_DSGM_13__AB275013	(Polyplicarium_citrusae__JX535336	((Polyplicarium_lacrimae__JX535344	Polyplicarium_translucidae__JX535348)	Polyplicarium_curvarae__JX535340))))))	(((Plasmodium_berghei_M19712	Plasmodium_falciparum1_M19172)	(Babesia_microti_FO082874	(Babesia_bigemina	(Theileria_parva_L02366	Theileria_orientalis_AP011946))))	((Besnoitia_besnoiti_AY833646	Toxoplasma_gondii_strain_RH_M97703)	(Goussia_desseri_GU479641	Eimeria_tenella_AF026388)))))	(((Selenidium_melongena_KC890799	Selenidium_terebellae_AY196709)	(Uncultured_alveolate_BOLA566_AF372780	Uncultured_alveolate_BAQA40_AF372776))	((Selenidium_orientale_FJ832161	Selenidium_pisinnus_FJ832162)	(((Colepismatophila_watsonae_FJ459738	Stylocephalus_giganteus__FJ459761)	(((Gregarina_niphandrodes_AF129882	(Gregarina_coronata_FJ459743	Gregarina_sp_ex_Phaedon_brassicae_JF412715))	((Caliculium_glossobalani_KC890798	(Gregarina_tropica_FJ459749
(((Phytophthora_megasperma_glycinea_M54938	Hyphochytrium_catenoides_X80344)	(Chrysolepidomonas_dendrolepidota_AF123297	Cylindrotheca_closterium_DQ082742))	((Colponema_vietnamica_KF651083	Colponema_edaphicum_strain_Chukotka_KF651068)	(((((Chromera_velia_strain_CMS22_DQ174731	(Colpodella_pontica_AY078092	Colpodella_tetrahymenae_AF330214))	((((Plasmodium_falciparum1_M19172	Plasmodium_berghei_M19712)	(Babesia_microti_FO082874	((Theileria_orientalis_AP011946	Theileria_parva_L02366)	Babesia_bigemina)))	((Goussia_desseri_GU479641	Eimeria_tenella_AF026388)	(Toxoplasma_gondii_strain_RH_M97703	Besnoitia_besnoiti_AY833646)))	(((Stentor_coeruleus_AF357145	(Paramecium_tetraurelia_AF149979	Sterkiella_histriomuscorum_FJ545743))	((((Selenidium_pisinnus_FJ832162	Selenidium_orientale_FJ832161)	Uncultured_alveolate_BAQA40_AF372776)	(((Veloxidium_leptosynaptae_JN857966	((Lithocystis_sp_DQ093795	((Difficilina_paranemertis_FJ832159	Difficilina_tubulani_FJ832160)	(Lankesteria_abbotti_DQ093796	(((Lankesteria_cystodytae_EU670241	Lankesteria_chelyosomae_EU670240)	(Lecudina_longissima_FJ832157	(Lecudina_phyllochaetopteri_FJ832156	TAGIRI_29_)))	(Lecudina_pellucida	Lecudina_tuzetae_AF457128)))))	(Pterospora_floridiensis_DQ093794	Pterospora_schizosoma_DQ093793)))	((Ganymedes_themistos_FJ976721	(Heliospora_longissima_pJ1_ex_E_vittatus_HQ891115	(Thiriotia_pugettiae_HQ876006	Cephaloidophora_communis_HQ891113)))	((Gregarina_kingi_FJ459746	(((Gregarina_blattarum_FJ459741	Leidyana_erratica_FJ459752)	Gregarina_tropica_FJ459749)	(Caliculium_glossobalani_KC890798	Amoebogregarina_nigra_FJ459737)))	(Gregarina_niphandrodes_AF129882
(((Hyphochytrium_catenoides_X80344	Phytophthora_megasperma_glycinea_M54938)	(Cylindrotheca_closterium_DQ082742	Chrysolepidomonas_dendrolepidota_AF123297))	((Colponema_edaphicum_strain_Chukotka_KF651068	Colponema_vietnamica_KF651083)	((((Paramecium_tetraurelia_AF149979	Stentor_coeruleus_AF357145)	Sterkiella_histriomuscorum_FJ545743)	((((Pfiesteria_piscicida_DQ991382	(Akashiwo_sanguinea_AY831412	(Alexandrium_catenella_AY347308	Gonyaulax_polyedra_AF377944)))	Prorocentrum_micans_AY803739)	((((Uncultured_marine_alveolate_clone_Ma131_1A38_18S_FJ032666	(Uncultured_marine_alveolate_EU304548	(Environmental_sequence_AACY020214703	Uncultured_marine_alveolate_clone_Ma131_1A45_18S_FJ032668)))	(Ichthyodinium_chabelardi_FJ440623	Duboscquella_sp_AB295041))	(Perkinsus_atlanticus_AF509333	(Parvilucifera_prorocentri_FJ424512	(Parvilucifera_rostrata_KF359483	Parvilucifera_infectans_KF359485))))	(Syndinium_turbo_DQ146404	((Uncultured_marine_dinoflagellate_clone_Ma131_1A49_18S_FJ032678	Uncultured_eukaryote_HF0200_37F04_EU795185)	Amoebophrya_sp_HM483394))))	(((((((Goussia_desseri_GU479641	Eimeria_tenella_AF026388)	(Toxoplasma_gondii_strain_RH_M97703	Besnoitia_besnoiti_AY833646))	((Plasmodium_berghei_M19712	Plasmodium_falciparum1_M19172)	(Babesia_microti_FO082874	((Theileria_orientalis_AP011946	Theileria_parva_L02366)	Babesia_bigemina))))	((((Gregarina_niphandrodes_AF129882	(Gregarina_sp_ex_Phaedon_brassicae_JF412715	Gregarina_coronata_FJ459743))	(Caliculium_glossobalani_KC890798	((Gregarina_tropica_FJ459749	(Leidyana_erratica_FJ459752	Gregarina_blattarum_FJ459741))	(Gregarina_kingi_FJ459746	Amoebogregarina_nigra_FJ459737))))	(((Ancora_WSBS_Q5A_28d3_corr	(Ancora_Roscoff_Q5_28r11_corr	Ancora_WSBS2011_reassembled_contig))
(((Hyphochytrium_catenoides_X80344	Phytophthora_megasperma_glycinea_M54938)	(Cylindrotheca_closterium_DQ082742	Chrysolepidomonas_dendrolepidota_AF123297))	((Acavomonas_peruviana_KF651078	((((((((Uncultured_alveolate_BAQA40_AF372776	Uncultured_alveolate_BOLA566_AF372780)	(Selenidium_melongena_KC890799	Selenidium_terebellae_AY196709))	(((((Ancora_WSBS_Q5A_28d3_corr	(Ancora_Roscoff_Q5_28r11_corr	Ancora_WSBS2011_reassembled_contig))	Ancora_WSBS2010_reassembled_contig)	(((Polyplicarium_citrusae__JX535336	Polyplicarium_curvarae__JX535340)	(Polyplicarium_lacrimae__JX535344	Polyplicarium_translucidae__JX535348))	Uncultured_eukaryote_DSGM_13__AB275013))	(((Veloxidium_leptosynaptae_JN857966	(((Pterospora_floridiensis_DQ093794	Pterospora_schizosoma_DQ093793)	Lithocystis_sp_DQ093795)	((Difficilina_paranemertis_FJ832159	Difficilina_tubulani_FJ832160)	(((TAGIRI_29_	Lecudina_phyllochaetopteri_FJ832156)	((Lecudina_pellucida	Lecudina_tuzetae_AF457128)	(Lankesteria_cystodytae_EU670241	Lankesteria_chelyosomae_EU670240)))	(Lecudina_longissima_FJ832157	Lankesteria_abbotti_DQ093796)))))	((Ganymedes_themistos_FJ976721	Heliospora_longissima_pJ1_ex_E_vittatus_HQ891115)	(Thiriotia_pugettiae_HQ876006	Cephaloidophora_communis_HQ891113)))	((Selenidium_serpulae_DQ683562	(Selenidium_hollandei_LN901445	(Selenidium_boccardiellae_JN857969	Selenidium_pendula_LN901443)))	(((Amoebogregarina_nigra_FJ459737	Gregarina_kingi_FJ459746)	(((Gregarina_blattarum_FJ459741	Leidyana_erratica_FJ459752)	Gregarina_tropica_FJ459749)	Caliculium_glossobalani_KC890798))	((Gregarina_sp_ex_Phaedon_brassicae_JF412715	Gregarina_coronata_FJ459743)	Gregarina_niphandrodes_AF129882)))))	(((Colepismatophila_watsonae_FJ459738
((Stentor_coeruleus_AF357145	(Paramecium_tetraurelia_AF149979	Sterkiella_histriomuscorum_FJ545743))	((((Environmental_sequence_DSGM_8_AB275008	(NAMAKO_25_AB252765	(Lecudina_polymorpha_morph_2_AY196707	Lecudina_polymorpha_morph1_AY196706)))	((Uncultured_eukaryote_clone_D5P10H10_EF100378	Uncultured_alveolate_clone_AT4_16_AF530523)	Clone_from_Ammonia_beccarii__U07937))	Uncultured_alveolate_BOLA566_AF372780)	(((Selenidium_melongena_KC890799	Selenidium_terebellae_AY196709)	((Veloxidium_leptosynaptae_JN857966	((((Lecudina_pellucida	Lecudina_tuzetae_AF457128)	(Lankesteria_abbotti_DQ093796	((Lankesteria_chelyosomae_EU670240	Lankesteria_cystodytae_EU670241)	(TAGIRI_29_	(Lecudina_longissima_FJ832157	Lecudina_phyllochaetopteri_FJ832156)))))	((Pterospora_floridiensis_DQ093794	Pterospora_schizosoma_DQ093793)	Lithocystis_sp_DQ093795))	(Difficilina_tubulani_FJ832160	Difficilina_paranemertis_FJ832159)))	(((Selenidium_pisinnus_FJ832162	Selenidium_orientale_FJ832161)	((Ancora_WSBS2010_reassembled_contig	(Ancora_WSBS_Q5A_28d3_corr	(Ancora_WSBS2011_reassembled_contig	Ancora_Roscoff_Q5_28r11_corr)))	(((Polyplicarium_curvarae__JX535340	(Polyplicarium_lacrimae__JX535344	Polyplicarium_translucidae__JX535348))	Polyplicarium_citrusae__JX535336)	Uncultured_eukaryote_DSGM_13__AB275013)))	((Uncultured_alveolate_BAQA40_AF372776	(Selenidium_serpulae_DQ683562	((Selenidium_pendula_LN901443	Selenidium_boccardiellae_JN857969)	Selenidium_hollandei_LN901445)))	((Thiriotia_pugettiae_HQ876006	(Ganymedes_themistos_FJ976721	(Cephaloidophora_communis_HQ891113	Heliospora_longissima_pJ1_ex_E_vittatus_HQ891115)))	((Gregarina_niphandrodes_AF129882	(Gregarina_sp_ex_Phaedon_brassicae_JF412715	Gregarina_coronata_FJ459743))
(((Colponema_edaphicum_strain_Chukotka_KF651068	Colponema_vietnamica_KF651083)	(Acavomonas_peruviana_KF651078	((Chromera_velia_strain_CMS22_DQ174731	((Colpodella_pontica_AY078092	Colpodella_tetrahymenae_AF330214)	(((Vitrella_brassicaformis_HM245049	Colpodella_edax_AY234843)	((((Gonyaulax_polyedra_AF377944	Alexandrium_catenella_AY347308)	(((Duboscquella_sp_AB295041	Ichthyodinium_chabelardi_FJ440623)	(Uncultured_marine_alveolate_clone_Ma131_1A38_18S_FJ032666	((Uncultured_marine_alveolate_clone_Ma131_1A45_18S_FJ032668	Environmental_sequence_AACY020214703)	Uncultured_marine_alveolate_EU304548)))	(Syndinium_turbo_DQ146404	(Amoebophrya_sp_HM483394	(Uncultured_eukaryote_HF0200_37F04_EU795185	Uncultured_marine_dinoflagellate_clone_Ma131_1A49_18S_FJ032678)))))	((Prorocentrum_micans_AY803739	Akashiwo_sanguinea_AY831412)	Pfiesteria_piscicida_DQ991382))	(Perkinsus_atlanticus_AF509333	((Parvilucifera_infectans_KF359485	Parvilucifera_rostrata_KF359483)	Parvilucifera_prorocentri_FJ424512))))	((((Stylocephalus_giganteus__FJ459761	Colepismatophila_watsonae_FJ459738)	((((Amoebogregarina_nigra_FJ459737	Gregarina_kingi_FJ459746)	(Caliculium_glossobalani_KC890798	(Gregarina_tropica_FJ459749	(Gregarina_blattarum_FJ459741	Leidyana_erratica_FJ459752))))	((Gregarina_sp_ex_Phaedon_brassicae_JF412715	Gregarina_coronata_FJ459743)	Gregarina_niphandrodes_AF129882))	(Geneiorhynchus_manifestus_FJ459739	((Hoplorhynchus_acanthatholius_FJ459750	((Monocystis_agilis_AF457127	Prismatospora_evansi_FJ459756)	Syncystis_mirabilis_DQ176427))	(((Mattesia_geminata_AY334568	Neogregarinorida_sp_OPPPC1_AB748927)	((Ascogregarina_taiwanensis_EF666482_18S_from_operon_	Paraschneideria_metamorphosa_FJ459755)	Ophryocystis_elektroscirrha_AF129883))	Psychodiella_chagasi_FJ865354)))))	(Cryptosporidium_serpentis_AF151376
(((Cylindrotheca_closterium_DQ082742	Chrysolepidomonas_dendrolepidota_AF123297)	(Phytophthora_megasperma_glycinea_M54938	Hyphochytrium_catenoides_X80344))	(((Sterkiella_histriomuscorum_FJ545743	Paramecium_tetraurelia_AF149979)	Stentor_coeruleus_AF357145)	(Acavomonas_peruviana_KF651078	((((((((((Uncultured_alveolate_BAQA40_AF372776	((((Environmental_sequence_DSGM_8_AB275008	(NAMAKO_25_AB252765	(Lecudina_polymorpha_morph_2_AY196707	Lecudina_polymorpha_morph1_AY196706)))	((Uncultured_eukaryote_clone_D5P10H10_EF100378	Clone_from_Ammonia_beccarii__U07937)	Uncultured_alveolate_clone_AT4_16_AF530523))	(((Ancora_WSBS2010_reassembled_contig	((Ancora_Roscoff_Q5_28r11_corr	Ancora_WSBS2011_reassembled_contig)	Ancora_WSBS_Q5A_28d3_corr))	((Polyplicarium_citrusae__JX535336	((Polyplicarium_translucidae__JX535348	Polyplicarium_lacrimae__JX535344)	Polyplicarium_curvarae__JX535340))	Uncultured_eukaryote_DSGM_13__AB275013))	((Plasmodium_berghei_M19712	Plasmodium_falciparum1_M19172)	(Veloxidium_leptosynaptae_JN857966	((Lithocystis_sp_DQ093795	(Pterospora_schizosoma_DQ093793	Pterospora_floridiensis_DQ093794))	((((Lankesteria_chelyosomae_EU670240	Lankesteria_cystodytae_EU670241)	(Lecudina_phyllochaetopteri_FJ832156	(Lankesteria_abbotti_DQ093796	TAGIRI_29_)))	(Lecudina_longissima_FJ832157	(Lecudina_pellucida	Lecudina_tuzetae_AF457128)))	(Difficilina_paranemertis_FJ832159	Difficilina_tubulani_FJ832160)))))))	((Selenidium_pisinnus_FJ832162	Selenidium_orientale_FJ832161)	((Gregarina_niphandrodes_AF129882	(Gregarina_sp_ex_Phaedon_brassicae_JF412715	Gregarina_coronata_FJ459743))	((Leidyana_erratica_FJ459752	Gregarina_blattarum_FJ459741)	(((Amoebogregarina_nigra_FJ459737	Gregarina_kingi_FJ459746)
(((Hyphochytrium_catenoides_X80344	Phytophthora_megasperma_glycinea_M54938)	(Chrysolepidomonas_dendrolepidota_AF123297	Cylindrotheca_closterium_DQ082742))	(Acavomonas_peruviana_KF651078	(((((((Stentor_coeruleus_AF357145	Paramecium_tetraurelia_AF149979)	Sterkiella_histriomuscorum_FJ545743)	Colpodella_edax_AY234843)	Vitrella_brassicaformis_HM245049)	((((Cryptosporidium_serpentis_AF151376	(Cryptosporidium_parvum_AB089290	Cryptosporidium_baileyi_CBAIH_1_AJ276096))	((Geneiorhynchus_manifestus_FJ459739	(Mattesia_geminata_AY334568	((((Ascogregarina_taiwanensis_EF666482_18S_from_operon_	Paraschneideria_metamorphosa_FJ459755)	Ophryocystis_elektroscirrha_AF129883)	(Psychodiella_chagasi_FJ865354	Neogregarinorida_sp_OPPPC1_AB748927))	(Hoplorhynchus_acanthatholius_FJ459750	(Syncystis_mirabilis_DQ176427	(Monocystis_agilis_AF457127	Prismatospora_evansi_FJ459756))))))	(Colepismatophila_watsonae_FJ459738	Stylocephalus_giganteus__FJ459761)))	((((Besnoitia_besnoiti_AY833646	Toxoplasma_gondii_strain_RH_M97703)	(Goussia_desseri_GU479641	Eimeria_tenella_AF026388))	((Babesia_microti_FO082874	(Babesia_bigemina	(Theileria_parva_L02366	Theileria_orientalis_AP011946)))	(Plasmodium_berghei_M19712	Plasmodium_falciparum1_M19172)))	(((((Selenidium_serpulae_DQ683562	((Selenidium_boccardiellae_JN857969	Selenidium_pendula_LN901443)	Selenidium_hollandei_LN901445))	(Selenidium_terebellae_AY196709	Selenidium_melongena_KC890799))	((((Leidyana_erratica_FJ459752	Gregarina_blattarum_FJ459741)	((Gregarina_kingi_FJ459746	Amoebogregarina_nigra_FJ459737)	(Gregarina_tropica_FJ459749	Caliculium_glossobalani_KC890798)))	(Gregarina_niphandrodes_AF129882	(Gregarina_sp_ex_Phaedon_brassicae_JF412715
(((Colponema_vietnamica_KF651083	Colponema_edaphicum_strain_Chukotka_KF651068)	(((((((Ichthyodinium_chabelardi_FJ440623	Duboscquella_sp_AB295041)	((Uncultured_marine_alveolate_EU304548	(Environmental_sequence_AACY020214703	Uncultured_marine_alveolate_clone_Ma131_1A45_18S_FJ032668))	Uncultured_marine_alveolate_clone_Ma131_1A38_18S_FJ032666))	((Amoebophrya_sp_HM483394	(Uncultured_eukaryote_HF0200_37F04_EU795185	Uncultured_marine_dinoflagellate_clone_Ma131_1A49_18S_FJ032678))	Syndinium_turbo_DQ146404))	((Akashiwo_sanguinea_AY831412	Prorocentrum_micans_AY803739)	(Pfiesteria_piscicida_DQ991382	(Alexandrium_catenella_AY347308	Gonyaulax_polyedra_AF377944))))	(((((((((((((Lithocystis_sp_DQ093795	(Pterospora_floridiensis_DQ093794	Pterospora_schizosoma_DQ093793))	((Difficilina_paranemertis_FJ832159	Difficilina_tubulani_FJ832160)	(((Lankesteria_chelyosomae_EU670240	Lankesteria_cystodytae_EU670241)	(TAGIRI_29_	(Lecudina_phyllochaetopteri_FJ832156	Lecudina_longissima_FJ832157)))	((Lecudina_tuzetae_AF457128	Lecudina_pellucida)	Lankesteria_abbotti_DQ093796))))	Veloxidium_leptosynaptae_JN857966)	(Environmental_sequence_DSGM_8_AB275008	(NAMAKO_25_AB252765	(Lecudina_polymorpha_morph1_AY196706	Lecudina_polymorpha_morph_2_AY196707))))	((Gregarina_niphandrodes_AF129882	(Gregarina_coronata_FJ459743	Gregarina_sp_ex_Phaedon_brassicae_JF412715))	((Gregarina_kingi_FJ459746	Amoebogregarina_nigra_FJ459737)	(Caliculium_glossobalani_KC890798	((Gregarina_tropica_FJ459749	Leidyana_erratica_FJ459752)	Gregarina_blattarum_FJ459741)))))	((Selenidium_boccardiellae_JN857969	(Selenidium_pendula_LN901443	(Selenidium_serpulae_DQ683562	Selenidium_hollandei_LN901445)))	((Clone_from_Ammonia_beccarii__U07937	(Uncultured_alveolate_clone_AT4_16_AF530523
(((Phytophthora_megasperma_glycinea_M54938	Hyphochytrium_catenoides_X80344)	(Chrysolepidomonas_dendrolepidota_AF123297	Cylindrotheca_closterium_DQ082742))	(((Stentor_coeruleus_AF357145	(Paramecium_tetraurelia_AF149979	Sterkiella_histriomuscorum_FJ545743))	Acavomonas_peruviana_KF651078)	((((((Ichthyodinium_chabelardi_FJ440623	Duboscquella_sp_AB295041)	(Uncultured_marine_alveolate_clone_Ma131_1A38_18S_FJ032666	(Uncultured_marine_alveolate_EU304548	(Uncultured_marine_alveolate_clone_Ma131_1A45_18S_FJ032668	Environmental_sequence_AACY020214703))))	((Syndinium_turbo_DQ146404	((Uncultured_eukaryote_HF0200_37F04_EU795185	Uncultured_marine_dinoflagellate_clone_Ma131_1A49_18S_FJ032678)	Amoebophrya_sp_HM483394))	((Prorocentrum_micans_AY803739	((Gonyaulax_polyedra_AF377944	Alexandrium_catenella_AY347308)	Pfiesteria_piscicida_DQ991382))	Akashiwo_sanguinea_AY831412)))	(Perkinsus_atlanticus_AF509333	((Parvilucifera_infectans_KF359485	Parvilucifera_rostrata_KF359483)	Parvilucifera_prorocentri_FJ424512)))	(Colpodella_edax_AY234843	(((Colpodella_pontica_AY078092	Colpodella_tetrahymenae_AF330214)	((((Goussia_desseri_GU479641	Eimeria_tenella_AF026388)	(Besnoitia_besnoiti_AY833646	Toxoplasma_gondii_strain_RH_M97703))	((Plasmodium_berghei_M19712	Plasmodium_falciparum1_M19172)	(Babesia_microti_FO082874	(Babesia_bigemina	(Theileria_orientalis_AP011946	Theileria_parva_L02366)))))	((((((Caliculium_glossobalani_KC890798	(Gregarina_tropica_FJ459749	(Gregarina_blattarum_FJ459741	Leidyana_erratica_FJ459752)))	(Gregarina_kingi_FJ459746	Amoebogregarina_nigra_FJ459737))	((Gregarina_sp_ex_Phaedon_brassicae_JF412715	Gregarina_coronata_FJ459743)	Gregarina_niphandrodes_AF129882))	(Stylocephalus_giganteus__FJ459761
(((Phytophthora_megasperma_glycinea_M54938	Hyphochytrium_catenoides_X80344)	(Chrysolepidomonas_dendrolepidota_AF123297	Cylindrotheca_closterium_DQ082742))	(((((Vitrella_brassicaformis_HM245049	Colpodella_edax_AY234843)	((Colpodella_pontica_AY078092	(Chromera_velia_strain_CMS22_DQ174731	Colpodella_tetrahymenae_AF330214))	(((Uncultured_alveolate_BOLA566_AF372780	(Selenidium_melongena_KC890799	Selenidium_terebellae_AY196709))	(((((Lecudina_polymorpha_morph1_AY196706	Lecudina_polymorpha_morph_2_AY196707)	NAMAKO_25_AB252765)	Environmental_sequence_DSGM_8_AB275008)	(((((Selenidium_boccardiellae_JN857969	((Selenidium_serpulae_DQ683562	Selenidium_hollandei_LN901445)	Selenidium_pendula_LN901443))	(Plasmodium_berghei_M19712	Plasmodium_falciparum1_M19172))	(Veloxidium_leptosynaptae_JN857966	((Lithocystis_sp_DQ093795	(Pterospora_floridiensis_DQ093794	Pterospora_schizosoma_DQ093793))	((Difficilina_tubulani_FJ832160	Difficilina_paranemertis_FJ832159)	(((Lecudina_tuzetae_AF457128	Lecudina_pellucida)	((Lankesteria_cystodytae_EU670241	Lankesteria_chelyosomae_EU670240)	(Lecudina_phyllochaetopteri_FJ832156	TAGIRI_29_)))	(Lankesteria_abbotti_DQ093796	Lecudina_longissima_FJ832157))))))	((((Ganymedes_themistos_FJ976721	(Heliospora_longissima_pJ1_ex_E_vittatus_HQ891115	Cephaloidophora_communis_HQ891113))	Thiriotia_pugettiae_HQ876006)	(((Gregarina_coronata_FJ459743	Gregarina_sp_ex_Phaedon_brassicae_JF412715)	Gregarina_niphandrodes_AF129882)	((Amoebogregarina_nigra_FJ459737	Gregarina_kingi_FJ459746)	(Caliculium_glossobalani_KC890798	((Leidyana_erratica_FJ459752	Gregarina_blattarum_FJ459741)	Gregarina_tropica_FJ459749)))))	((Ancora_WSBS2010_reassembled_contig
(((Cylindrotheca_closterium_DQ082742	Chrysolepidomonas_dendrolepidota_AF123297)	(Phytophthora_megasperma_glycinea_M54938	Hyphochytrium_catenoides_X80344))	((Colponema_edaphicum_strain_Chukotka_KF651068	Colponema_vietnamica_KF651083)	(Acavomonas_peruviana_KF651078	(((((((Plasmodium_falciparum1_M19172	Plasmodium_berghei_M19712)	(Babesia_microti_FO082874	(Babesia_bigemina	(Theileria_orientalis_AP011946	Theileria_parva_L02366))))	((Goussia_desseri_GU479641	Eimeria_tenella_AF026388)	(Besnoitia_besnoiti_AY833646	Toxoplasma_gondii_strain_RH_M97703)))	((((((Thiriotia_pugettiae_HQ876006	(Ganymedes_themistos_FJ976721	(Cephaloidophora_communis_HQ891113	Heliospora_longissima_pJ1_ex_E_vittatus_HQ891115)))	Stylocephalus_giganteus__FJ459761)	Colepismatophila_watsonae_FJ459738)	(((((Monocystis_agilis_AF457127	Syncystis_mirabilis_DQ176427)	Prismatospora_evansi_FJ459756)	Hoplorhynchus_acanthatholius_FJ459750)	((Mattesia_geminata_AY334568	(Psychodiella_chagasi_FJ865354	Neogregarinorida_sp_OPPPC1_AB748927))	(Ophryocystis_elektroscirrha_AF129883	(Ascogregarina_taiwanensis_EF666482_18S_from_operon_	Paraschneideria_metamorphosa_FJ459755))))	Geneiorhynchus_manifestus_FJ459739))	((Cryptosporidium_baileyi_CBAIH_1_AJ276096	Cryptosporidium_parvum_AB089290)	Cryptosporidium_serpentis_AF151376))	(((Selenidium_melongena_KC890799	Selenidium_terebellae_AY196709)	Uncultured_alveolate_BOLA566_AF372780)	((((((Gregarina_tropica_FJ459749	(Amoebogregarina_nigra_FJ459737	Caliculium_glossobalani_KC890798))	(Leidyana_erratica_FJ459752	(Gregarina_kingi_FJ459746	Gregarina_blattarum_FJ459741)))	(Gregarina_niphandrodes_AF129882	(Gregarina_coronata_FJ459743	Gregarina_sp_ex_Phaedon_brassicae_JF412715)))	(((Uncultured_eukaryote_clone_D5P10H10_EF100378
(((Phytophthora_megasperma_glycinea_M54938	Hyphochytrium_catenoides_X80344)	(Chrysolepidomonas_dendrolepidota_AF123297	Cylindrotheca_closterium_DQ082742))	((Colponema_vietnamica_KF651083	Colponema_edaphicum_strain_Chukotka_KF651068)	(((Colpodella_edax_AY234843	((Colpodella_pontica_AY078092	(Chromera_velia_strain_CMS22_DQ174731	(((Selenidium_boccardiellae_JN857969	Selenidium_pendula_LN901443)	(Selenidium_serpulae_DQ683562	Selenidium_hollandei_LN901445))	Colpodella_tetrahymenae_AF330214)))	((((((Uncultured_marine_alveolate_EU304548	(Environmental_sequence_AACY020214703	Uncultured_marine_alveolate_clone_Ma131_1A45_18S_FJ032668))	Uncultured_marine_alveolate_clone_Ma131_1A38_18S_FJ032666)	(Duboscquella_sp_AB295041	Ichthyodinium_chabelardi_FJ440623))	(((Amoebophrya_sp_HM483394	(Uncultured_marine_dinoflagellate_clone_Ma131_1A49_18S_FJ032678	Uncultured_eukaryote_HF0200_37F04_EU795185))	Syndinium_turbo_DQ146404)	((Akashiwo_sanguinea_AY831412	Prorocentrum_micans_AY803739)	(Pfiesteria_piscicida_DQ991382	(Gonyaulax_polyedra_AF377944	Alexandrium_catenella_AY347308)))))	(Perkinsus_atlanticus_AF509333	((Parvilucifera_rostrata_KF359483	Parvilucifera_infectans_KF359485)	Parvilucifera_prorocentri_FJ424512)))	(Vitrella_brassicaformis_HM245049	((((Cryptosporidium_serpentis_AF151376	(Cryptosporidium_parvum_AB089290	Cryptosporidium_baileyi_CBAIH_1_AJ276096))	((Stylocephalus_giganteus__FJ459761	Colepismatophila_watsonae_FJ459738)	(Geneiorhynchus_manifestus_FJ459739	((Hoplorhynchus_acanthatholius_FJ459750	(Syncystis_mirabilis_DQ176427	(Prismatospora_evansi_FJ459756	Monocystis_agilis_AF457127)))	((Ophryocystis_elektroscirrha_AF129883	(Paraschneideria_metamorphosa_FJ459755	Ascogregarina_taiwanensis_EF666482_18S_from_operon_))	(Mattesia_geminata_AY334568	(Psychodiella_chagasi_FJ865354	Neogregarinorida_sp_OPPPC1_AB748927)))))))
(((Cylindrotheca_closterium_DQ082742	Chrysolepidomonas_dendrolepidota_AF123297)	(Phytophthora_megasperma_glycinea_M54938	Hyphochytrium_catenoides_X80344))	((Acavomonas_peruviana_KF651078	(((((Babesia_microti_FO082874	((Plasmodium_falciparum1_M19172	Plasmodium_berghei_M19712)	(Babesia_bigemina	(Theileria_orientalis_AP011946	Theileria_parva_L02366))))	((Eimeria_tenella_AF026388	Goussia_desseri_GU479641)	(Besnoitia_besnoiti_AY833646	Toxoplasma_gondii_strain_RH_M97703)))	(((Selenidium_orientale_FJ832161	Selenidium_pisinnus_FJ832162)	(((((Lithocystis_sp_DQ093795	(Pterospora_schizosoma_DQ093793	Pterospora_floridiensis_DQ093794))	(((Lankesteria_abbotti_DQ093796	((Lecudina_longissima_FJ832157	TAGIRI_29_)	Lecudina_phyllochaetopteri_FJ832156))	((Lankesteria_chelyosomae_EU670240	Lankesteria_cystodytae_EU670241)	(Lecudina_tuzetae_AF457128	Lecudina_pellucida)))	(Difficilina_paranemertis_FJ832159	Difficilina_tubulani_FJ832160)))	Veloxidium_leptosynaptae_JN857966)	(((Heliospora_longissima_pJ1_ex_E_vittatus_HQ891115	Ganymedes_themistos_FJ976721)	(Thiriotia_pugettiae_HQ876006	Cephaloidophora_communis_HQ891113))	((Caliculium_glossobalani_KC890798	(((Gregarina_kingi_FJ459746	Amoebogregarina_nigra_FJ459737)	Gregarina_tropica_FJ459749)	(Gregarina_blattarum_FJ459741	Leidyana_erratica_FJ459752)))	(Gregarina_niphandrodes_AF129882	(Gregarina_coronata_FJ459743	Gregarina_sp_ex_Phaedon_brassicae_JF412715)))))	((Uncultured_alveolate_clone_AT4_16_AF530523	(Uncultured_eukaryote_clone_D5P10H10_EF100378	Clone_from_Ammonia_beccarii__U07937))	(((Ancora_WSBS_Q5A_28d3_corr	(Ancora_Roscoff_Q5_28r11_corr	Ancora_WSBS2011_reassembled_contig))
(((Phytophthora_megasperma_glycinea_M54938	Hyphochytrium_catenoides_X80344)	(Chrysolepidomonas_dendrolepidota_AF123297	Cylindrotheca_closterium_DQ082742))	((((Colpodella_edax_AY234843	((Chromera_velia_strain_CMS22_DQ174731	(Colpodella_tetrahymenae_AF330214	Colpodella_pontica_AY078092))	(((((Toxoplasma_gondii_strain_RH_M97703	Besnoitia_besnoiti_AY833646)	(Goussia_desseri_GU479641	Eimeria_tenella_AF026388))	((Plasmodium_falciparum1_M19172	Plasmodium_berghei_M19712)	(Babesia_microti_FO082874	(Babesia_bigemina	(Theileria_parva_L02366	Theileria_orientalis_AP011946)))))	(((Cryptosporidium_serpentis_AF151376	(Cryptosporidium_parvum_AB089290	Cryptosporidium_baileyi_CBAIH_1_AJ276096))	((Stylocephalus_giganteus__FJ459761	Colepismatophila_watsonae_FJ459738)	(((Gregarina_niphandrodes_AF129882	(Gregarina_sp_ex_Phaedon_brassicae_JF412715	Gregarina_coronata_FJ459743))	(((Leidyana_erratica_FJ459752	Gregarina_blattarum_FJ459741)	((Amoebogregarina_nigra_FJ459737	Gregarina_kingi_FJ459746)	Gregarina_tropica_FJ459749))	Caliculium_glossobalani_KC890798))	(Geneiorhynchus_manifestus_FJ459739	((Syncystis_mirabilis_DQ176427	(Prismatospora_evansi_FJ459756	Monocystis_agilis_AF457127))	(((Psychodiella_chagasi_FJ865354	Mattesia_geminata_AY334568)	Neogregarinorida_sp_OPPPC1_AB748927)	(Ophryocystis_elektroscirrha_AF129883	((Paraschneideria_metamorphosa_FJ459755	Ascogregarina_taiwanensis_EF666482_18S_from_operon_)	Hoplorhynchus_acanthatholius_FJ459750))))))))	((((Selenidium_melongena_KC890799	Selenidium_terebellae_AY196709)	(Veloxidium_leptosynaptae_JN857966	((Lithocystis_sp_DQ093795	(Pterospora_schizosoma_DQ093793	Pterospora_floridiensis_DQ093794))	((((Lankesteria_abbotti_DQ093796
(((Acavomonas_peruviana_KF651078	((Stentor_coeruleus_AF357145	(Sterkiella_histriomuscorum_FJ545743	Paramecium_tetraurelia_AF149979))	(((Prorocentrum_micans_AY803739	((Pfiesteria_piscicida_DQ991382	((Gonyaulax_polyedra_AF377944	Alexandrium_catenella_AY347308)	Akashiwo_sanguinea_AY831412))	(Syndinium_turbo_DQ146404	((Uncultured_marine_dinoflagellate_clone_Ma131_1A49_18S_FJ032678	Uncultured_eukaryote_HF0200_37F04_EU795185)	Amoebophrya_sp_HM483394))))	((Ichthyodinium_chabelardi_FJ440623	Duboscquella_sp_AB295041)	(Uncultured_marine_alveolate_clone_Ma131_1A38_18S_FJ032666	(Uncultured_marine_alveolate_EU304548	(Uncultured_marine_alveolate_clone_Ma131_1A45_18S_FJ032668	Environmental_sequence_AACY020214703)))))	(((Parvilucifera_prorocentri_FJ424512	(Parvilucifera_rostrata_KF359483	Parvilucifera_infectans_KF359485))	Perkinsus_atlanticus_AF509333)	(((((Babesia_microti_FO082874	(Babesia_bigemina	(Theileria_parva_L02366	Theileria_orientalis_AP011946)))	((Toxoplasma_gondii_strain_RH_M97703	Besnoitia_besnoiti_AY833646)	(Eimeria_tenella_AF026388	Goussia_desseri_GU479641)))	(((((Ganymedes_themistos_FJ976721	(Cephaloidophora_communis_HQ891113	Heliospora_longissima_pJ1_ex_E_vittatus_HQ891115))	Thiriotia_pugettiae_HQ876006)	((Environmental_sequence_DSGM_8_AB275008	(NAMAKO_25_AB252765	(Lecudina_polymorpha_morph_2_AY196707	Lecudina_polymorpha_morph1_AY196706)))	((Uncultured_eukaryote_clone_D5P10H10_EF100378	Uncultured_alveolate_clone_AT4_16_AF530523)	Clone_from_Ammonia_beccarii__U07937)))	Uncultured_alveolate_BOLA566_AF372780)	(((((Selenidium_serpulae_DQ683562	Selenidium_hollandei_LN901445)	(Selenidium_boccardiellae_JN857969	Selenidium_pendula_LN901443))	(Selenidium_melongena_KC890799	Selenidium_terebellae_AY196709))	((Uncultured_alveolate_BAQA40_AF372776
(((Phytophthora_megasperma_glycinea_M54938	Hyphochytrium_catenoides_X80344)	(Chrysolepidomonas_dendrolepidota_AF123297	Cylindrotheca_closterium_DQ082742))	(Colponema_vietnamica_KF651083	((((Colpodella_edax_AY234843	(((((((Cryptosporidium_parvum_AB089290	Cryptosporidium_baileyi_CBAIH_1_AJ276096)	Cryptosporidium_serpentis_AF151376)	((Stylocephalus_giganteus__FJ459761	Colepismatophila_watsonae_FJ459738)	(Geneiorhynchus_manifestus_FJ459739	(((Hoplorhynchus_acanthatholius_FJ459750	Psychodiella_chagasi_FJ865354)	(Mattesia_geminata_AY334568	Neogregarinorida_sp_OPPPC1_AB748927))	((Syncystis_mirabilis_DQ176427	(Monocystis_agilis_AF457127	Prismatospora_evansi_FJ459756))	((Ascogregarina_taiwanensis_EF666482_18S_from_operon_	Paraschneideria_metamorphosa_FJ459755)	Ophryocystis_elektroscirrha_AF129883))))))	((Uncultured_alveolate_BAQA40_AF372776	Uncultured_alveolate_BOLA566_AF372780)	((((Selenidium_boccardiellae_JN857969	(Selenidium_pendula_LN901443	(Selenidium_hollandei_LN901445	Selenidium_serpulae_DQ683562)))	(Plasmodium_berghei_M19712	Plasmodium_falciparum1_M19172))	((((Caliculium_glossobalani_KC890798	(Gregarina_tropica_FJ459749	(Gregarina_blattarum_FJ459741	Leidyana_erratica_FJ459752)))	(Amoebogregarina_nigra_FJ459737	Gregarina_kingi_FJ459746))	((Gregarina_coronata_FJ459743	Gregarina_sp_ex_Phaedon_brassicae_JF412715)	Gregarina_niphandrodes_AF129882))	(Selenidium_terebellae_AY196709	Selenidium_melongena_KC890799)))	((((Veloxidium_leptosynaptae_JN857966	(((TAGIRI_29_	(Lecudina_phyllochaetopteri_FJ832156	Lecudina_longissima_FJ832157))	((Lecudina_pellucida	Lecudina_tuzetae_AF457128)	(Lankesteria_abbotti_DQ093796	(Lankesteria_chelyosomae_EU670240	Lankesteria_cystodytae_EU670241))))
(((Hyphochytrium_catenoides_X80344	Phytophthora_megasperma_glycinea_M54938)	(Cylindrotheca_closterium_DQ082742	Chrysolepidomonas_dendrolepidota_AF123297))	((Stentor_coeruleus_AF357145	(Paramecium_tetraurelia_AF149979	Sterkiella_histriomuscorum_FJ545743))	((Colponema_edaphicum_strain_Chukotka_KF651068	Colponema_vietnamica_KF651083)	((((Colpodella_tetrahymenae_AF330214	Colpodella_pontica_AY078092)	(((((((Gregarina_sp_ex_Phaedon_brassicae_JF412715	Gregarina_coronata_FJ459743)	Gregarina_niphandrodes_AF129882)	((Gregarina_tropica_FJ459749	(Gregarina_blattarum_FJ459741	Leidyana_erratica_FJ459752))	(Caliculium_glossobalani_KC890798	(Amoebogregarina_nigra_FJ459737	Gregarina_kingi_FJ459746))))	(((Uncultured_eukaryote_DSGM_13__AB275013	((Polyplicarium_curvarae__JX535340	(Polyplicarium_lacrimae__JX535344	Polyplicarium_translucidae__JX535348))	Polyplicarium_citrusae__JX535336))	(Ancora_WSBS2010_reassembled_contig	(Ancora_WSBS_Q5A_28d3_corr	(Ancora_WSBS2011_reassembled_contig	Ancora_Roscoff_Q5_28r11_corr))))	((Clone_from_Ammonia_beccarii__U07937	(Uncultured_alveolate_clone_AT4_16_AF530523	Uncultured_eukaryote_clone_D5P10H10_EF100378))	((Environmental_sequence_DSGM_8_AB275008	(NAMAKO_25_AB252765	(Lecudina_polymorpha_morph_2_AY196707	Lecudina_polymorpha_morph1_AY196706)))	((Thiriotia_pugettiae_HQ876006	Ganymedes_themistos_FJ976721)	(Cephaloidophora_communis_HQ891113	Heliospora_longissima_pJ1_ex_E_vittatus_HQ891115))))))	((Selenidium_pisinnus_FJ832162	Selenidium_orientale_FJ832161)	Uncultured_alveolate_BAQA40_AF372776))	(Uncultured_alveolate_BOLA566_AF372780	(Selenidium_terebellae_AY196709	Selenidium_melongena_KC890799)))	((Selenidium_boccardiellae_JN857969	(Selenidium_pendula_LN901443	(Selenidium_serpulae_DQ683562	Selenidium_hollandei_LN901445)))
(Cylindrotheca_closterium_DQ082742	(((((((((Chromera_velia_strain_CMS22_DQ174731	(Vitrella_brassicaformis_HM245049	Colpodella_edax_AY234843))	((Colpodella_tetrahymenae_AF330214	Colpodella_pontica_AY078092)	((((Goussia_desseri_GU479641	Eimeria_tenella_AF026388)	(Besnoitia_besnoiti_AY833646	Toxoplasma_gondii_strain_RH_M97703))	((Plasmodium_falciparum1_M19172	Plasmodium_berghei_M19712)	(Babesia_microti_FO082874	((Theileria_orientalis_AP011946	Theileria_parva_L02366)	Babesia_bigemina))))	(((Cryptosporidium_serpentis_AF151376	(Cryptosporidium_parvum_AB089290	Cryptosporidium_baileyi_CBAIH_1_AJ276096))	(((((Psychodiella_chagasi_FJ865354	(Mattesia_geminata_AY334568	Neogregarinorida_sp_OPPPC1_AB748927))	(Ophryocystis_elektroscirrha_AF129883	(Paraschneideria_metamorphosa_FJ459755	Ascogregarina_taiwanensis_EF666482_18S_from_operon_)))	(Hoplorhynchus_acanthatholius_FJ459750	(Syncystis_mirabilis_DQ176427	(Prismatospora_evansi_FJ459756	Monocystis_agilis_AF457127))))	Geneiorhynchus_manifestus_FJ459739)	(Colepismatophila_watsonae_FJ459738	Stylocephalus_giganteus__FJ459761)))	(((Uncultured_alveolate_BAQA40_AF372776	Uncultured_alveolate_BOLA566_AF372780)	((((Selenidium_melongena_KC890799	Selenidium_terebellae_AY196709)	(Veloxidium_leptosynaptae_JN857966	(((Pterospora_floridiensis_DQ093794	Pterospora_schizosoma_DQ093793)	Lithocystis_sp_DQ093795)	((Difficilina_paranemertis_FJ832159	Difficilina_tubulani_FJ832160)	((Lecudina_longissima_FJ832157	(Lecudina_phyllochaetopteri_FJ832156	TAGIRI_29_))	(((Lankesteria_chelyosomae_EU670240	Lankesteria_cystodytae_EU670241)	Lankesteria_abbotti_DQ093796)	(Lecudina_tuzetae_AF457128	Lecudina_pellucida)))))))
(((((((((Babesia_microti_FO082874	((Theileria_parva_L02366	Theileria_orientalis_AP011946)	Babesia_bigemina))	((Eimeria_tenella_AF026388	Goussia_desseri_GU479641)	(Besnoitia_besnoiti_AY833646	Toxoplasma_gondii_strain_RH_M97703)))	((((Selenidium_boccardiellae_JN857969	(Selenidium_pendula_LN901443	(Selenidium_hollandei_LN901445	Selenidium_serpulae_DQ683562)))	(((Geneiorhynchus_manifestus_FJ459739	(Psychodiella_chagasi_FJ865354	((((Prismatospora_evansi_FJ459756	Monocystis_agilis_AF457127)	Syncystis_mirabilis_DQ176427)	Hoplorhynchus_acanthatholius_FJ459750)	((Ophryocystis_elektroscirrha_AF129883	(Ascogregarina_taiwanensis_EF666482_18S_from_operon_	Paraschneideria_metamorphosa_FJ459755))	(Neogregarinorida_sp_OPPPC1_AB748927	Mattesia_geminata_AY334568)))))	(Stylocephalus_giganteus__FJ459761	Colepismatophila_watsonae_FJ459738))	((((Plasmodium_berghei_M19712	Plasmodium_falciparum1_M19172)	((Heliospora_longissima_pJ1_ex_E_vittatus_HQ891115	Ganymedes_themistos_FJ976721)	(Thiriotia_pugettiae_HQ876006	Cephaloidophora_communis_HQ891113)))	(Veloxidium_leptosynaptae_JN857966	((Lithocystis_sp_DQ093795	(Pterospora_floridiensis_DQ093794	Pterospora_schizosoma_DQ093793))	((Difficilina_tubulani_FJ832160	Difficilina_paranemertis_FJ832159)	(Lankesteria_abbotti_DQ093796	((Lankesteria_cystodytae_EU670241	Lankesteria_chelyosomae_EU670240)	(Lecudina_phyllochaetopteri_FJ832156	(((Lecudina_pellucida	Lecudina_tuzetae_AF457128)	Lecudina_longissima_FJ832157)	TAGIRI_29_))))))))	((((Gregarina_coronata_FJ459743	Gregarina_sp_ex_Phaedon_brassicae_JF412715)	Gregarina_niphandrodes_AF129882)	(Caliculium_glossobalani_KC890798	((Gregarina_kingi_FJ459746
(((Chrysolepidomonas_dendrolepidota_AF123297	Cylindrotheca_closterium_DQ082742)	(Hyphochytrium_catenoides_X80344	Phytophthora_megasperma_glycinea_M54938))	((Colponema_vietnamica_KF651083	Colponema_edaphicum_strain_Chukotka_KF651068)	((Acavomonas_peruviana_KF651078	((Paramecium_tetraurelia_AF149979	Sterkiella_histriomuscorum_FJ545743)	Stentor_coeruleus_AF357145))	((Colpodella_pontica_AY078092	(Colpodella_tetrahymenae_AF330214	Chromera_velia_strain_CMS22_DQ174731))	((((((Stylocephalus_giganteus__FJ459761	Colepismatophila_watsonae_FJ459738)	((Psychodiella_chagasi_FJ865354	((Hoplorhynchus_acanthatholius_FJ459750	((Syncystis_mirabilis_DQ176427	Monocystis_agilis_AF457127)	Prismatospora_evansi_FJ459756))	(((Neogregarinorida_sp_OPPPC1_AB748927	Mattesia_geminata_AY334568)	(Ophryocystis_elektroscirrha_AF129883	(Ascogregarina_taiwanensis_EF666482_18S_from_operon_	Paraschneideria_metamorphosa_FJ459755)))	Geneiorhynchus_manifestus_FJ459739)))	((((Difficilina_tubulani_FJ832160	Difficilina_paranemertis_FJ832159)	(((Lankesteria_chelyosomae_EU670240	Lankesteria_cystodytae_EU670241)	((Lecudina_longissima_FJ832157	Lecudina_phyllochaetopteri_FJ832156)	TAGIRI_29_))	(Lankesteria_abbotti_DQ093796	(Lecudina_tuzetae_AF457128	Lecudina_pellucida))))	((Pterospora_schizosoma_DQ093793	Pterospora_floridiensis_DQ093794)	Lithocystis_sp_DQ093795))	Veloxidium_leptosynaptae_JN857966)))	(Cryptosporidium_serpentis_AF151376	(Cryptosporidium_baileyi_CBAIH_1_AJ276096	Cryptosporidium_parvum_AB089290)))	(((Selenidium_terebellae_AY196709	Selenidium_melongena_KC890799)	((((Thiriotia_pugettiae_HQ876006	Cephaloidophora_communis_HQ891113)	(Heliospora_longissima_pJ1_ex_E_vittatus_HQ891115	Ganymedes_themistos_FJ976721))	((Gregarina_niphandrodes_AF129882
(((Cylindrotheca_closterium_DQ082742	Chrysolepidomonas_dendrolepidota_AF123297)	(Hyphochytrium_catenoides_X80344	Phytophthora_megasperma_glycinea_M54938))	((Sterkiella_histriomuscorum_FJ545743	(Stentor_coeruleus_AF357145	Paramecium_tetraurelia_AF149979))	(((Colponema_vietnamica_KF651083	Colponema_edaphicum_strain_Chukotka_KF651068)	(((((Cryptosporidium_serpentis_AF151376	(Cryptosporidium_parvum_AB089290	Cryptosporidium_baileyi_CBAIH_1_AJ276096))	((((Selenidium_melongena_KC890799	Selenidium_terebellae_AY196709)	(Uncultured_alveolate_BAQA40_AF372776	Uncultured_alveolate_BOLA566_AF372780))	((((((Ancora_WSBS2010_reassembled_contig	(Ancora_WSBS_Q5A_28d3_corr	(Ancora_Roscoff_Q5_28r11_corr	Ancora_WSBS2011_reassembled_contig)))	(Uncultured_eukaryote_DSGM_13__AB275013	(Polyplicarium_citrusae__JX535336	(Polyplicarium_curvarae__JX535340	(Polyplicarium_lacrimae__JX535344	Polyplicarium_translucidae__JX535348)))))	(Clone_from_Ammonia_beccarii__U07937	(Uncultured_alveolate_clone_AT4_16_AF530523	Uncultured_eukaryote_clone_D5P10H10_EF100378)))	((((Gregarina_niphandrodes_AF129882	(Gregarina_coronata_FJ459743	Gregarina_sp_ex_Phaedon_brassicae_JF412715))	(Gregarina_tropica_FJ459749	((Caliculium_glossobalani_KC890798	(Gregarina_kingi_FJ459746	Amoebogregarina_nigra_FJ459737))	(Gregarina_blattarum_FJ459741	Leidyana_erratica_FJ459752))))	((Environmental_sequence_DSGM_8_AB275008	(NAMAKO_25_AB252765	(Lecudina_polymorpha_morph_2_AY196707	Lecudina_polymorpha_morph1_AY196706)))	((((Pterospora_schizosoma_DQ093793	Pterospora_floridiensis_DQ093794)	Lithocystis_sp_DQ093795)	((((Lecudina_phyllochaetopteri_FJ832156	TAGIRI_29_)	(Lankesteria_chelyosomae_EU670240	Lankesteria_cystodytae_EU670241))	(Lankesteria_abbotti_DQ093796	(Lecudina_longissima_FJ832157
(((Cylindrotheca_closterium_DQ082742	Chrysolepidomonas_dendrolepidota_AF123297)	(Phytophthora_megasperma_glycinea_M54938	Hyphochytrium_catenoides_X80344))	(((((Perkinsus_atlanticus_AF509333	((Parvilucifera_infectans_KF359485	Parvilucifera_rostrata_KF359483)	Parvilucifera_prorocentri_FJ424512))	(((Akashiwo_sanguinea_AY831412	(Alexandrium_catenella_AY347308	Gonyaulax_polyedra_AF377944))	(Pfiesteria_piscicida_DQ991382	Prorocentrum_micans_AY803739))	(((Uncultured_marine_alveolate_clone_Ma131_1A38_18S_FJ032666	((Environmental_sequence_AACY020214703	Uncultured_marine_alveolate_clone_Ma131_1A45_18S_FJ032668)	Uncultured_marine_alveolate_EU304548))	(Duboscquella_sp_AB295041	Ichthyodinium_chabelardi_FJ440623))	(((Uncultured_eukaryote_HF0200_37F04_EU795185	Uncultured_marine_dinoflagellate_clone_Ma131_1A49_18S_FJ032678)	Amoebophrya_sp_HM483394)	Syndinium_turbo_DQ146404))))	((((Sterkiella_histriomuscorum_FJ545743	(Paramecium_tetraurelia_AF149979	Stentor_coeruleus_AF357145))	Colpodella_edax_AY234843)	(((Selenidium_boccardiellae_JN857969	(Selenidium_pendula_LN901443	(Selenidium_hollandei_LN901445	Selenidium_serpulae_DQ683562)))	Vitrella_brassicaformis_HM245049)	(((Selenidium_pisinnus_FJ832162	Selenidium_orientale_FJ832161)	((Babesia_microti_FO082874	((Babesia_bigemina	(Theileria_orientalis_AP011946	Theileria_parva_L02366))	(Plasmodium_falciparum1_M19172	Plasmodium_berghei_M19712)))	((Toxoplasma_gondii_strain_RH_M97703	Besnoitia_besnoiti_AY833646)	(Eimeria_tenella_AF026388	Goussia_desseri_GU479641))))	((((Cryptosporidium_baileyi_CBAIH_1_AJ276096	Cryptosporidium_parvum_AB089290)	Cryptosporidium_serpentis_AF151376)	(((((((Ganymedes_themistos_FJ976721	Heliospora_longissima_pJ1_ex_E_vittatus_HQ891115)	(Cephaloidophora_communis_HQ891113
(((Phytophthora_megasperma_glycinea_M54938	Hyphochytrium_catenoides_X80344)	(Chrysolepidomonas_dendrolepidota_AF123297	Cylindrotheca_closterium_DQ082742))	((Acavomonas_peruviana_KF651078	((((Paramecium_tetraurelia_AF149979	Stentor_coeruleus_AF357145)	Sterkiella_histriomuscorum_FJ545743)	((((Chromera_velia_strain_CMS22_DQ174731	((Selenidium_boccardiellae_JN857969	((Selenidium_hollandei_LN901445	Selenidium_serpulae_DQ683562)	Selenidium_pendula_LN901443))	Colpodella_tetrahymenae_AF330214))	Colpodella_pontica_AY078092)	(((((Goussia_desseri_GU479641	Eimeria_tenella_AF026388)	(Besnoitia_besnoiti_AY833646	Toxoplasma_gondii_strain_RH_M97703))	(Babesia_microti_FO082874	((Theileria_parva_L02366	Theileria_orientalis_AP011946)	Babesia_bigemina)))	((((Veloxidium_leptosynaptae_JN857966	(((Difficilina_paranemertis_FJ832159	Difficilina_tubulani_FJ832160)	(((Lecudina_pellucida	Lecudina_tuzetae_AF457128)	(TAGIRI_29_	((Lankesteria_cystodytae_EU670241	Lankesteria_chelyosomae_EU670240)	Lecudina_phyllochaetopteri_FJ832156)))	(Lankesteria_abbotti_DQ093796	Lecudina_longissima_FJ832157)))	((Pterospora_schizosoma_DQ093793	Pterospora_floridiensis_DQ093794)	Lithocystis_sp_DQ093795)))	((Uncultured_eukaryote_DSGM_13__AB275013	(((Ancora_Roscoff_Q5_28r11_corr	(Ancora_WSBS2011_reassembled_contig	Ancora_WSBS_Q5A_28d3_corr))	Ancora_WSBS2010_reassembled_contig)	((Polyplicarium_translucidae__JX535348	Polyplicarium_lacrimae__JX535344)	(Polyplicarium_curvarae__JX535340	Polyplicarium_citrusae__JX535336))))	(Plasmodium_berghei_M19712	Plasmodium_falciparum1_M19172)))	((Uncultured_alveolate_BAQA40_AF372776	((Environmental_sequence_DSGM_8_AB275008
(((Colponema_vietnamica_KF651083	Colponema_edaphicum_strain_Chukotka_KF651068)	(Acavomonas_peruviana_KF651078	(((((Uncultured_eukaryote_HF0200_37F04_EU795185	Uncultured_marine_dinoflagellate_clone_Ma131_1A49_18S_FJ032678)	Amoebophrya_sp_HM483394)	(((Pfiesteria_piscicida_DQ991382	Prorocentrum_micans_AY803739)	Akashiwo_sanguinea_AY831412)	(Syndinium_turbo_DQ146404	((Gonyaulax_polyedra_AF377944	Alexandrium_catenella_AY347308)	(((Uncultured_marine_alveolate_clone_Ma131_1A45_18S_FJ032668	Environmental_sequence_AACY020214703)	Uncultured_marine_alveolate_EU304548)	(Uncultured_marine_alveolate_clone_Ma131_1A38_18S_FJ032666	(Ichthyodinium_chabelardi_FJ440623	Duboscquella_sp_AB295041)))))))	(Perkinsus_atlanticus_AF509333	(Parvilucifera_prorocentri_FJ424512	(Parvilucifera_rostrata_KF359483	Parvilucifera_infectans_KF359485))))	(((((((Mattesia_geminata_AY334568	(Neogregarinorida_sp_OPPPC1_AB748927	(Hoplorhynchus_acanthatholius_FJ459750	Psychodiella_chagasi_FJ865354)))	(Ophryocystis_elektroscirrha_AF129883	(Paraschneideria_metamorphosa_FJ459755	Ascogregarina_taiwanensis_EF666482_18S_from_operon_)))	((Prismatospora_evansi_FJ459756	(Syncystis_mirabilis_DQ176427	Monocystis_agilis_AF457127))	Geneiorhynchus_manifestus_FJ459739))	(((((Gregarina_blattarum_FJ459741	Leidyana_erratica_FJ459752)	((Amoebogregarina_nigra_FJ459737	Caliculium_glossobalani_KC890798)	Gregarina_tropica_FJ459749))	Gregarina_kingi_FJ459746)	(Gregarina_niphandrodes_AF129882	(Gregarina_coronata_FJ459743	Gregarina_sp_ex_Phaedon_brassicae_JF412715)))	(Colepismatophila_watsonae_FJ459738	Stylocephalus_giganteus__FJ459761)))	((Cryptosporidium_parvum_AB089290	Cryptosporidium_baileyi_CBAIH_1_AJ276096)	Cryptosporidium_serpentis_AF151376))	(((((Selenidium_pisinnus_FJ832162	Selenidium_orientale_FJ832161)	(Veloxidium_leptosynaptae_JN857966
(((Phytophthora_megasperma_glycinea_M54938	Cylindrotheca_closterium_DQ082742)	(Chrysolepidomonas_dendrolepidota_AF123297	Hyphochytrium_catenoides_X80344))	(((((((((Selenidium_orientale_FJ832161	Selenidium_pisinnus_FJ832162)	(((Goussia_desseri_GU479641	Eimeria_tenella_AF026388)	(Besnoitia_besnoiti_AY833646	Toxoplasma_gondii_strain_RH_M97703))	((Plasmodium_berghei_M19712	Plasmodium_falciparum1_M19172)	(Babesia_microti_FO082874	(Babesia_bigemina	(Theileria_parva_L02366	Theileria_orientalis_AP011946))))))	(((Uncultured_alveolate_BOLA566_AF372780	Uncultured_alveolate_BAQA40_AF372776)	(Selenidium_terebellae_AY196709	Selenidium_melongena_KC890799))	((Selenidium_boccardiellae_JN857969	((Selenidium_hollandei_LN901445	Selenidium_serpulae_DQ683562)	Selenidium_pendula_LN901443))	((Veloxidium_leptosynaptae_JN857966	(((Lankesteria_abbotti_DQ093796	(Lankesteria_cystodytae_EU670241	Lankesteria_chelyosomae_EU670240))	((TAGIRI_29_	(Lecudina_longissima_FJ832157	Lecudina_phyllochaetopteri_FJ832156))	(Lecudina_pellucida	Lecudina_tuzetae_AF457128)))	(((Pterospora_schizosoma_DQ093793	Pterospora_floridiensis_DQ093794)	Lithocystis_sp_DQ093795)	(Difficilina_paranemertis_FJ832159	Difficilina_tubulani_FJ832160))))	((((Uncultured_eukaryote_DSGM_13__AB275013	(Polyplicarium_citrusae__JX535336	(Polyplicarium_curvarae__JX535340	(Polyplicarium_translucidae__JX535348	Polyplicarium_lacrimae__JX535344))))	(Ancora_WSBS2010_reassembled_contig	(Ancora_WSBS_Q5A_28d3_corr	(Ancora_Roscoff_Q5_28r11_corr	Ancora_WSBS2011_reassembled_contig))))	((Clone_from_Ammonia_beccarii__U07937	(Uncultured_alveolate_clone_AT4_16_AF530523	Uncultured_eukaryote_clone_D5P10H10_EF100378))
(((Cylindrotheca_closterium_DQ082742	Chrysolepidomonas_dendrolepidota_AF123297)	(Phytophthora_megasperma_glycinea_M54938	Hyphochytrium_catenoides_X80344))	((Colponema_vietnamica_KF651083	Colponema_edaphicum_strain_Chukotka_KF651068)	(Acavomonas_peruviana_KF651078	((Colpodella_edax_AY234843	((Vitrella_brassicaformis_HM245049	(((((((Ancora_WSBS2010_reassembled_contig	((Ancora_WSBS2011_reassembled_contig	Ancora_Roscoff_Q5_28r11_corr)	Ancora_WSBS_Q5A_28d3_corr))	(Uncultured_eukaryote_DSGM_13__AB275013	((Polyplicarium_lacrimae__JX535344	Polyplicarium_translucidae__JX535348)	(Polyplicarium_curvarae__JX535340	Polyplicarium_citrusae__JX535336))))	(((((Pterospora_schizosoma_DQ093793	Pterospora_floridiensis_DQ093794)	Lithocystis_sp_DQ093795)	((Difficilina_tubulani_FJ832160	Difficilina_paranemertis_FJ832159)	(((TAGIRI_29_	(Lecudina_longissima_FJ832157	Lecudina_phyllochaetopteri_FJ832156))	((Lecudina_tuzetae_AF457128	Lecudina_pellucida)	(Lankesteria_chelyosomae_EU670240	Lankesteria_cystodytae_EU670241)))	Lankesteria_abbotti_DQ093796)))	Veloxidium_leptosynaptae_JN857966)	(Plasmodium_berghei_M19712	Plasmodium_falciparum1_M19172)))	(((Heliospora_longissima_pJ1_ex_E_vittatus_HQ891115	Ganymedes_themistos_FJ976721)	(Thiriotia_pugettiae_HQ876006	Cephaloidophora_communis_HQ891113))	(((Uncultured_alveolate_clone_AT4_16_AF530523	Uncultured_eukaryote_clone_D5P10H10_EF100378)	Clone_from_Ammonia_beccarii__U07937)	(Environmental_sequence_DSGM_8_AB275008	(NAMAKO_25_AB252765	(Lecudina_polymorpha_morph1_AY196706	Lecudina_polymorpha_morph_2_AY196707))))))	((Stylocephalus_giganteus__FJ459761	Colepismatophila_watsonae_FJ459738)	(Geneiorhynchus_manifestus_FJ459739	(((Neogregarinorida_sp_OPPPC1_AB748927	Mattesia_geminata_AY334568)
(((Phytophthora_megasperma_glycinea_M54938	Hyphochytrium_catenoides_X80344)	(Cylindrotheca_closterium_DQ082742	Chrysolepidomonas_dendrolepidota_AF123297))	(((Colponema_edaphicum_strain_Chukotka_KF651068	Colponema_vietnamica_KF651083)	((((((Ichthyodinium_chabelardi_FJ440623	Duboscquella_sp_AB295041)	((Uncultured_marine_alveolate_EU304548	(Environmental_sequence_AACY020214703	Uncultured_marine_alveolate_clone_Ma131_1A45_18S_FJ032668))	Uncultured_marine_alveolate_clone_Ma131_1A38_18S_FJ032666))	((Pfiesteria_piscicida_DQ991382	(((Gonyaulax_polyedra_AF377944	Alexandrium_catenella_AY347308)	Akashiwo_sanguinea_AY831412)	Prorocentrum_micans_AY803739))	((Amoebophrya_sp_HM483394	(Uncultured_eukaryote_HF0200_37F04_EU795185	Uncultured_marine_dinoflagellate_clone_Ma131_1A49_18S_FJ032678))	Syndinium_turbo_DQ146404)))	(Perkinsus_atlanticus_AF509333	((Parvilucifera_rostrata_KF359483	Parvilucifera_infectans_KF359485)	Parvilucifera_prorocentri_FJ424512)))	(((Colpodella_tetrahymenae_AF330214	((Leidyana_erratica_FJ459752	Gregarina_blattarum_FJ459741)	((Gregarina_kingi_FJ459746	Amoebogregarina_nigra_FJ459737)	(((Gregarina_niphandrodes_AF129882	(Gregarina_coronata_FJ459743	Gregarina_sp_ex_Phaedon_brassicae_JF412715))	Caliculium_glossobalani_KC890798)	Gregarina_tropica_FJ459749))))	Colpodella_edax_AY234843)	((((Babesia_microti_FO082874	(((Plasmodium_berghei_M19712	Plasmodium_falciparum1_M19172)	(Theileria_parva_L02366	Theileria_orientalis_AP011946))	Babesia_bigemina))	((Eimeria_tenella_AF026388	Goussia_desseri_GU479641)	(Besnoitia_besnoiti_AY833646	Toxoplasma_gondii_strain_RH_M97703)))	((((Cryptosporidium_baileyi_CBAIH_1_AJ276096	Cryptosporidium_parvum_AB089290)	Cryptosporidium_serpentis_AF151376)	(((Environmental_sequence_DSGM_8_AB275008
(((Colponema_vietnamica_KF651083	Colponema_edaphicum_strain_Chukotka_KF651068)	((((Perkinsus_atlanticus_AF509333	((Parvilucifera_infectans_KF359485	Parvilucifera_rostrata_KF359483)	Parvilucifera_prorocentri_FJ424512))	((Syndinium_turbo_DQ146404	((Uncultured_marine_dinoflagellate_clone_Ma131_1A49_18S_FJ032678	Uncultured_eukaryote_HF0200_37F04_EU795185)	Amoebophrya_sp_HM483394))	((Akashiwo_sanguinea_AY831412	(((Uncultured_marine_alveolate_clone_Ma131_1A38_18S_FJ032666	(Ichthyodinium_chabelardi_FJ440623	Duboscquella_sp_AB295041))	(Uncultured_marine_alveolate_EU304548	(Environmental_sequence_AACY020214703	Uncultured_marine_alveolate_clone_Ma131_1A45_18S_FJ032668)))	(Gonyaulax_polyedra_AF377944	Alexandrium_catenella_AY347308)))	(Pfiesteria_piscicida_DQ991382	Prorocentrum_micans_AY803739))))	((Chromera_velia_strain_CMS22_DQ174731	(Colpodella_tetrahymenae_AF330214	Colpodella_pontica_AY078092))	((((((((((Heliospora_longissima_pJ1_ex_E_vittatus_HQ891115	(Ganymedes_themistos_FJ976721	Cephaloidophora_communis_HQ891113))	Thiriotia_pugettiae_HQ876006)	Stylocephalus_giganteus__FJ459761)	Colepismatophila_watsonae_FJ459738)	((((Mattesia_geminata_AY334568	(Psychodiella_chagasi_FJ865354	Neogregarinorida_sp_OPPPC1_AB748927))	(Ophryocystis_elektroscirrha_AF129883	(Ascogregarina_taiwanensis_EF666482_18S_from_operon_	Paraschneideria_metamorphosa_FJ459755)))	Hoplorhynchus_acanthatholius_FJ459750)	(Geneiorhynchus_manifestus_FJ459739	(Syncystis_mirabilis_DQ176427	(Prismatospora_evansi_FJ459756	Monocystis_agilis_AF457127)))))	(Cryptosporidium_serpentis_AF151376	(Cryptosporidium_baileyi_CBAIH_1_AJ276096	Cryptosporidium_parvum_AB089290)))	((((Environmental_sequence_DSGM_8_AB275008	(NAMAKO_25_AB252765	(Lecudina_polymorpha_morph1_AY196706	Lecudina_polymorpha_morph_2_AY196707)))	Uncultured_alveolate_BAQA40_AF372776)	((Selenidium_pisinnus_FJ832162
(((Colponema_edaphicum_strain_Chukotka_KF651068	Colponema_vietnamica_KF651083)	(((Colpodella_tetrahymenae_AF330214	Colpodella_pontica_AY078092)	(((Selenidium_boccardiellae_JN857969	((Selenidium_hollandei_LN901445	Selenidium_serpulae_DQ683562)	Selenidium_pendula_LN901443))	(((((Uncultured_eukaryote_DSGM_13__AB275013	((Polyplicarium_curvarae__JX535340	(Polyplicarium_translucidae__JX535348	Polyplicarium_lacrimae__JX535344))	Polyplicarium_citrusae__JX535336))	(Ancora_WSBS2010_reassembled_contig	(Ancora_WSBS_Q5A_28d3_corr	(Ancora_WSBS2011_reassembled_contig	Ancora_Roscoff_Q5_28r11_corr))))	((Selenidium_pisinnus_FJ832162	Selenidium_orientale_FJ832161)	Uncultured_alveolate_BAQA40_AF372776))	((((Thiriotia_pugettiae_HQ876006	Cephaloidophora_communis_HQ891113)	(Ganymedes_themistos_FJ976721	Heliospora_longissima_pJ1_ex_E_vittatus_HQ891115))	((Clone_from_Ammonia_beccarii__U07937	(Uncultured_alveolate_clone_AT4_16_AF530523	Uncultured_eukaryote_clone_D5P10H10_EF100378))	(Environmental_sequence_DSGM_8_AB275008	((Lecudina_polymorpha_morph_2_AY196707	Lecudina_polymorpha_morph1_AY196706)	NAMAKO_25_AB252765))))	(Uncultured_alveolate_BOLA566_AF372780	(Selenidium_melongena_KC890799	Selenidium_terebellae_AY196709))))	((((Cryptosporidium_baileyi_CBAIH_1_AJ276096	Cryptosporidium_parvum_AB089290)	Cryptosporidium_serpentis_AF151376)	((Stylocephalus_giganteus__FJ459761	Colepismatophila_watsonae_FJ459738)	((((Leidyana_erratica_FJ459752	Gregarina_blattarum_FJ459741)	((Caliculium_glossobalani_KC890798	((Amoebogregarina_nigra_FJ459737	Gregarina_kingi_FJ459746)	(Gregarina_niphandrodes_AF129882	(Gregarina_sp_ex_Phaedon_brassicae_JF412715	Gregarina_coronata_FJ459743))))	Gregarina_tropica_FJ459749))	((Plasmodium_berghei_M19712	Plasmodium_falciparum1_M19172)
(((((((Colpodella_edax_AY234843	Vitrella_brassicaformis_HM245049)	(((Colpodella_pontica_AY078092	Chromera_velia_strain_CMS22_DQ174731)	(Colpodella_tetrahymenae_AF330214	(Selenidium_boccardiellae_JN857969	(Selenidium_pendula_LN901443	(Selenidium_serpulae_DQ683562	Selenidium_hollandei_LN901445)))))	(((Plasmodium_berghei_M19712	Plasmodium_falciparum1_M19172)	((Babesia_microti_FO082874	((Theileria_orientalis_AP011946	Theileria_parva_L02366)	Babesia_bigemina))	((Toxoplasma_gondii_strain_RH_M97703	Besnoitia_besnoiti_AY833646)	(Eimeria_tenella_AF026388	Goussia_desseri_GU479641))))	(((((Gregarina_blattarum_FJ459741	((Leidyana_erratica_FJ459752	Gregarina_tropica_FJ459749)	(Caliculium_glossobalani_KC890798	(((Gregarina_coronata_FJ459743	Gregarina_sp_ex_Phaedon_brassicae_JF412715)	Gregarina_niphandrodes_AF129882)	(Amoebogregarina_nigra_FJ459737	Gregarina_kingi_FJ459746)))))	(Stylocephalus_giganteus__FJ459761	(((Ganymedes_themistos_FJ976721	Heliospora_longissima_pJ1_ex_E_vittatus_HQ891115)	(Thiriotia_pugettiae_HQ876006	Cephaloidophora_communis_HQ891113))	Colepismatophila_watsonae_FJ459738)))	(Geneiorhynchus_manifestus_FJ459739	((Mattesia_geminata_AY334568	(((Paraschneideria_metamorphosa_FJ459755	Ascogregarina_taiwanensis_EF666482_18S_from_operon_)	Ophryocystis_elektroscirrha_AF129883)	((Neogregarinorida_sp_OPPPC1_AB748927	Psychodiella_chagasi_FJ865354)	Hoplorhynchus_acanthatholius_FJ459750)))	((Monocystis_agilis_AF457127	Prismatospora_evansi_FJ459756)	Syncystis_mirabilis_DQ176427))))	(Cryptosporidium_serpentis_AF151376	(Cryptosporidium_parvum_AB089290	Cryptosporidium_baileyi_CBAIH_1_AJ276096)))	((((Environmental_sequence_DSGM_8_AB275008	(NAMAKO_25_AB252765
(((Colponema_vietnamica_KF651083	Colponema_edaphicum_strain_Chukotka_KF651068)	((((((Plasmodium_falciparum1_M19172	Plasmodium_berghei_M19712)	((((Theileria_orientalis_AP011946	Theileria_parva_L02366)	Babesia_bigemina)	Babesia_microti_FO082874)	((Eimeria_tenella_AF026388	Goussia_desseri_GU479641)	(Toxoplasma_gondii_strain_RH_M97703	Besnoitia_besnoiti_AY833646))))	(((((Selenidium_boccardiellae_JN857969	(Selenidium_pendula_LN901443	(Selenidium_hollandei_LN901445	Selenidium_serpulae_DQ683562)))	((Uncultured_eukaryote_DSGM_13__AB275013	(Polyplicarium_citrusae__JX535336	((Polyplicarium_lacrimae__JX535344	Polyplicarium_translucidae__JX535348)	Polyplicarium_curvarae__JX535340)))	(Ancora_WSBS2010_reassembled_contig	(Ancora_WSBS_Q5A_28d3_corr	(Ancora_Roscoff_Q5_28r11_corr	Ancora_WSBS2011_reassembled_contig)))))	((Selenidium_pisinnus_FJ832162	Selenidium_orientale_FJ832161)	((Selenidium_terebellae_AY196709	Selenidium_melongena_KC890799)	(Veloxidium_leptosynaptae_JN857966	(((Difficilina_paranemertis_FJ832159	Difficilina_tubulani_FJ832160)	((Lecudina_phyllochaetopteri_FJ832156	((Lankesteria_abbotti_DQ093796	(Lecudina_longissima_FJ832157	(Lecudina_tuzetae_AF457128	Lecudina_pellucida)))	TAGIRI_29_))	(Lankesteria_chelyosomae_EU670240	Lankesteria_cystodytae_EU670241)))	(Lithocystis_sp_DQ093795	(Pterospora_floridiensis_DQ093794	Pterospora_schizosoma_DQ093793)))))))	(((Uncultured_alveolate_clone_AT4_16_AF530523	(Uncultured_eukaryote_clone_D5P10H10_EF100378	Clone_from_Ammonia_beccarii__U07937))	((Thiriotia_pugettiae_HQ876006	(Ganymedes_themistos_FJ976721	(Heliospora_longissima_pJ1_ex_E_vittatus_HQ891115	Cephaloidophora_communis_HQ891113)))
(((Chrysolepidomonas_dendrolepidota_AF123297	Cylindrotheca_closterium_DQ082742)	(Hyphochytrium_catenoides_X80344	Phytophthora_megasperma_glycinea_M54938))	((Colponema_vietnamica_KF651083	Colponema_edaphicum_strain_Chukotka_KF651068)	(Acavomonas_peruviana_KF651078	((((Perkinsus_atlanticus_AF509333	((Parvilucifera_infectans_KF359485	Parvilucifera_rostrata_KF359483)	Parvilucifera_prorocentri_FJ424512))	((Syndinium_turbo_DQ146404	((Uncultured_marine_dinoflagellate_clone_Ma131_1A49_18S_FJ032678	Uncultured_eukaryote_HF0200_37F04_EU795185)	Amoebophrya_sp_HM483394))	(((Gonyaulax_polyedra_AF377944	Alexandrium_catenella_AY347308)	(((Uncultured_marine_alveolate_EU304548	(Environmental_sequence_AACY020214703	Uncultured_marine_alveolate_clone_Ma131_1A45_18S_FJ032668))	((Ichthyodinium_chabelardi_FJ440623	Duboscquella_sp_AB295041)	Uncultured_marine_alveolate_clone_Ma131_1A38_18S_FJ032666))	Akashiwo_sanguinea_AY831412))	(Pfiesteria_piscicida_DQ991382	Prorocentrum_micans_AY803739))))	(((Chromera_velia_strain_CMS22_DQ174731	(Vitrella_brassicaformis_HM245049	((((Toxoplasma_gondii_strain_RH_M97703	Besnoitia_besnoiti_AY833646)	((Goussia_desseri_GU479641	Eimeria_tenella_AF026388)	((Selenidium_hollandei_LN901445	((Selenidium_pendula_LN901443	Selenidium_boccardiellae_JN857969)	Selenidium_serpulae_DQ683562))	(Plasmodium_falciparum1_M19172	Plasmodium_berghei_M19712))))	((Babesia_bigemina	(Theileria_parva_L02366	Theileria_orientalis_AP011946))	Babesia_microti_FO082874))	(((((Colepismatophila_watsonae_FJ459738	Stylocephalus_giganteus__FJ459761)	((((Syncystis_mirabilis_DQ176427	(Prismatospora_evansi_FJ459756	Monocystis_agilis_AF457127))	((Hoplorhynchus_acanthatholius_FJ459750	(Psychodiella_chagasi_FJ865354	(Neogregarinorida_sp_OPPPC1_AB748927
(((Hyphochytrium_catenoides_X80344	Phytophthora_megasperma_glycinea_M54938)	(Cylindrotheca_closterium_DQ082742	Chrysolepidomonas_dendrolepidota_AF123297))	((((Paramecium_tetraurelia_AF149979	Sterkiella_histriomuscorum_FJ545743)	Stentor_coeruleus_AF357145)	Acavomonas_peruviana_KF651078)	((((((((Eimeria_tenella_AF026388	Goussia_desseri_GU479641)	(Toxoplasma_gondii_strain_RH_M97703	Besnoitia_besnoiti_AY833646))	((Babesia_microti_FO082874	(Babesia_bigemina	(Theileria_parva_L02366	Theileria_orientalis_AP011946)))	(Plasmodium_berghei_M19712	Plasmodium_falciparum1_M19172)))	(((Colepismatophila_watsonae_FJ459738	Stylocephalus_giganteus__FJ459761)	(((((Mattesia_geminata_AY334568	(Neogregarinorida_sp_OPPPC1_AB748927	Psychodiella_chagasi_FJ865354))	(Ophryocystis_elektroscirrha_AF129883	(Paraschneideria_metamorphosa_FJ459755	Ascogregarina_taiwanensis_EF666482_18S_from_operon_)))	((Prismatospora_evansi_FJ459756	(Monocystis_agilis_AF457127	Syncystis_mirabilis_DQ176427))	Hoplorhynchus_acanthatholius_FJ459750))	Geneiorhynchus_manifestus_FJ459739)	(((Caliculium_glossobalani_KC890798	(Gregarina_tropica_FJ459749	(Leidyana_erratica_FJ459752	Gregarina_blattarum_FJ459741)))	(Gregarina_kingi_FJ459746	Amoebogregarina_nigra_FJ459737))	(Gregarina_niphandrodes_AF129882	(Gregarina_sp_ex_Phaedon_brassicae_JF412715	Gregarina_coronata_FJ459743)))))	(Cryptosporidium_serpentis_AF151376	(Cryptosporidium_baileyi_CBAIH_1_AJ276096	Cryptosporidium_parvum_AB089290))))	((((Ancora_WSBS2010_reassembled_contig	((Ancora_WSBS2011_reassembled_contig	Ancora_Roscoff_Q5_28r11_corr)	Ancora_WSBS_Q5A_28d3_corr))	((((Polyplicarium_translucidae__JX535348	Polyplicarium_lacrimae__JX535344)	Polyplicarium_curvarae__JX535340)
(((Chrysolepidomonas_dendrolepidota_AF123297	Cylindrotheca_closterium_DQ082742)	(Phytophthora_megasperma_glycinea_M54938	Hyphochytrium_catenoides_X80344))	((Colponema_edaphicum_strain_Chukotka_KF651068	Colponema_vietnamica_KF651083)	(((((Colpodella_tetrahymenae_AF330214	Colpodella_pontica_AY078092)	Chromera_velia_strain_CMS22_DQ174731)	((((((Parvilucifera_rostrata_KF359483	Parvilucifera_infectans_KF359485)	Parvilucifera_prorocentri_FJ424512)	Perkinsus_atlanticus_AF509333)	((((Amoebophrya_sp_HM483394	(Uncultured_eukaryote_HF0200_37F04_EU795185	Uncultured_marine_dinoflagellate_clone_Ma131_1A49_18S_FJ032678))	Syndinium_turbo_DQ146404)	((Ichthyodinium_chabelardi_FJ440623	Duboscquella_sp_AB295041)	(Uncultured_marine_alveolate_clone_Ma131_1A38_18S_FJ032666	(Uncultured_marine_alveolate_EU304548	(Uncultured_marine_alveolate_clone_Ma131_1A45_18S_FJ032668	Environmental_sequence_AACY020214703)))))	((Akashiwo_sanguinea_AY831412	Gonyaulax_polyedra_AF377944)	((Alexandrium_catenella_AY347308	Pfiesteria_piscicida_DQ991382)	(((Ganymedes_themistos_FJ976721	Heliospora_longissima_pJ1_ex_E_vittatus_HQ891115)	(Thiriotia_pugettiae_HQ876006	Cephaloidophora_communis_HQ891113))	Prorocentrum_micans_AY803739)))))	(Colpodella_edax_AY234843	Vitrella_brassicaformis_HM245049))	(((((Geneiorhynchus_manifestus_FJ459739	(((((Neogregarinorida_sp_OPPPC1_AB748927	Ophryocystis_elektroscirrha_AF129883)	(Paraschneideria_metamorphosa_FJ459755	Ascogregarina_taiwanensis_EF666482_18S_from_operon_))	(Psychodiella_chagasi_FJ865354	Hoplorhynchus_acanthatholius_FJ459750))	Mattesia_geminata_AY334568)	((Prismatospora_evansi_FJ459756	Monocystis_agilis_AF457127)	Syncystis_mirabilis_DQ176427)))	(Stylocephalus_giganteus__FJ459761	Colepismatophila_watsonae_FJ459738))	(Cryptosporidium_serpentis_AF151376	(Cryptosporidium_parvum_AB089290	Cryptosporidium_baileyi_CBAIH_1_AJ276096)))
(((Cylindrotheca_closterium_DQ082742	Chrysolepidomonas_dendrolepidota_AF123297)	(Hyphochytrium_catenoides_X80344	Phytophthora_megasperma_glycinea_M54938))	((Colponema_edaphicum_strain_Chukotka_KF651068	Colponema_vietnamica_KF651083)	(Acavomonas_peruviana_KF651078	(((Perkinsus_atlanticus_AF509333	(Parvilucifera_prorocentri_FJ424512	(Parvilucifera_rostrata_KF359483	Parvilucifera_infectans_KF359485)))	(((Prorocentrum_micans_AY803739	Pfiesteria_piscicida_DQ991382)	(((Gonyaulax_polyedra_AF377944	Alexandrium_catenella_AY347308)	(((Uncultured_marine_alveolate_EU304548	(Uncultured_marine_alveolate_clone_Ma131_1A45_18S_FJ032668	Environmental_sequence_AACY020214703))	(Uncultured_marine_alveolate_clone_Ma131_1A38_18S_FJ032666	(Ichthyodinium_chabelardi_FJ440623	Duboscquella_sp_AB295041)))	Akashiwo_sanguinea_AY831412))	(Syndinium_turbo_DQ146404	((Uncultured_marine_dinoflagellate_clone_Ma131_1A49_18S_FJ032678	Uncultured_eukaryote_HF0200_37F04_EU795185)	Amoebophrya_sp_HM483394))))	((Vitrella_brassicaformis_HM245049	Colpodella_edax_AY234843)	((((((Selenidium_orientale_FJ832161	Selenidium_pisinnus_FJ832162)	Uncultured_alveolate_BAQA40_AF372776)	(Uncultured_alveolate_BOLA566_AF372780	(Selenidium_melongena_KC890799	Selenidium_terebellae_AY196709)))	((((Geneiorhynchus_manifestus_FJ459739	(((Ophryocystis_elektroscirrha_AF129883	(Paraschneideria_metamorphosa_FJ459755	Ascogregarina_taiwanensis_EF666482_18S_from_operon_))	((Psychodiella_chagasi_FJ865354	Neogregarinorida_sp_OPPPC1_AB748927)	(Hoplorhynchus_acanthatholius_FJ459750	Mattesia_geminata_AY334568)))	((Monocystis_agilis_AF457127	Prismatospora_evansi_FJ459756)	Syncystis_mirabilis_DQ176427)))	((Leidyana_erratica_FJ459752	(Gregarina_blattarum_FJ459741	(Gregarina_tropica_FJ459749	(Caliculium_glossobalani_KC890798	((Gregarina_niphandrodes_AF129882
(((Cylindrotheca_closterium_DQ082742	Chrysolepidomonas_dendrolepidota_AF123297)	(Phytophthora_megasperma_glycinea_M54938	Hyphochytrium_catenoides_X80344))	((Colponema_vietnamica_KF651083	Colponema_edaphicum_strain_Chukotka_KF651068)	((((Vitrella_brassicaformis_HM245049	((Sterkiella_histriomuscorum_FJ545743	(Paramecium_tetraurelia_AF149979	Stentor_coeruleus_AF357145))	Colpodella_edax_AY234843))	((((Gonyaulax_polyedra_AF377944	Alexandrium_catenella_AY347308)	((Akashiwo_sanguinea_AY831412	Prorocentrum_micans_AY803739)	Pfiesteria_piscicida_DQ991382))	(((Ichthyodinium_chabelardi_FJ440623	Duboscquella_sp_AB295041)	(Uncultured_marine_alveolate_clone_Ma131_1A38_18S_FJ032666	((Uncultured_marine_alveolate_clone_Ma131_1A45_18S_FJ032668	Environmental_sequence_AACY020214703)	Uncultured_marine_alveolate_EU304548)))	(Syndinium_turbo_DQ146404	(Amoebophrya_sp_HM483394	(Uncultured_eukaryote_HF0200_37F04_EU795185	Uncultured_marine_dinoflagellate_clone_Ma131_1A49_18S_FJ032678)))))	(Perkinsus_atlanticus_AF509333	(Parvilucifera_prorocentri_FJ424512	(Parvilucifera_rostrata_KF359483	Parvilucifera_infectans_KF359485)))))	(((((Eimeria_tenella_AF026388	Goussia_desseri_GU479641)	(Besnoitia_besnoiti_AY833646	Toxoplasma_gondii_strain_RH_M97703))	((Uncultured_alveolate_BOLA566_AF372780	(Selenidium_terebellae_AY196709	Selenidium_melongena_KC890799))	((((Selenidium_boccardiellae_JN857969	((Selenidium_hollandei_LN901445	Selenidium_serpulae_DQ683562)	Selenidium_pendula_LN901443))	((((Clone_from_Ammonia_beccarii__U07937	(Uncultured_alveolate_clone_AT4_16_AF530523	Uncultured_eukaryote_clone_D5P10H10_EF100378))	(((Polyplicarium_citrusae__JX535336	(Polyplicarium_curvarae__JX535340	(Polyplicarium_translucidae__JX535348	Polyplicarium_lacrimae__JX535344)))	Uncultured_eukaryote_DSGM_13__AB275013)	(Ancora_WSBS2010_reassembled_contig
(((Cylindrotheca_closterium_DQ082742	Chrysolepidomonas_dendrolepidota_AF123297)	(Phytophthora_megasperma_glycinea_M54938	Hyphochytrium_catenoides_X80344))	((Colponema_vietnamica_KF651083	Colponema_edaphicum_strain_Chukotka_KF651068)	(((Stentor_coeruleus_AF357145	(Paramecium_tetraurelia_AF149979	Sterkiella_histriomuscorum_FJ545743))	Acavomonas_peruviana_KF651078)	(((((Parvilucifera_infectans_KF359485	Parvilucifera_rostrata_KF359483)	Parvilucifera_prorocentri_FJ424512)	Perkinsus_atlanticus_AF509333)	(((Akashiwo_sanguinea_AY831412	(Alexandrium_catenella_AY347308	Gonyaulax_polyedra_AF377944))	(Pfiesteria_piscicida_DQ991382	Prorocentrum_micans_AY803739))	((Syndinium_turbo_DQ146404	((Uncultured_eukaryote_HF0200_37F04_EU795185	Uncultured_marine_dinoflagellate_clone_Ma131_1A49_18S_FJ032678)	Amoebophrya_sp_HM483394))	((Uncultured_marine_alveolate_clone_Ma131_1A38_18S_FJ032666	((Environmental_sequence_AACY020214703	Uncultured_marine_alveolate_clone_Ma131_1A45_18S_FJ032668)	Uncultured_marine_alveolate_EU304548))	(Duboscquella_sp_AB295041	Ichthyodinium_chabelardi_FJ440623)))))	(((Vitrella_brassicaformis_HM245049	((Colpodella_tetrahymenae_AF330214	(((Cryptosporidium_baileyi_CBAIH_1_AJ276096	Cryptosporidium_parvum_AB089290)	Cryptosporidium_serpentis_AF151376)	((((Environmental_sequence_DSGM_8_AB275008	(NAMAKO_25_AB252765	(Lecudina_polymorpha_morph1_AY196706	Lecudina_polymorpha_morph_2_AY196707)))	(Clone_from_Ammonia_beccarii__U07937	(Uncultured_alveolate_clone_AT4_16_AF530523	Uncultured_eukaryote_clone_D5P10H10_EF100378)))	(Stylocephalus_giganteus__FJ459761	Colepismatophila_watsonae_FJ459738))	(Geneiorhynchus_manifestus_FJ459739	((Syncystis_mirabilis_DQ176427	(Monocystis_agilis_AF457127	Prismatospora_evansi_FJ459756))	(((Ophryocystis_elektroscirrha_AF129883	(Paraschneideria_metamorphosa_FJ459755	Ascogregarina_taiwanensis_EF666482_18S_from_operon_))
(((Colponema_vietnamica_KF651083	Colponema_edaphicum_strain_Chukotka_KF651068)	(((((Alexandrium_catenella_AY347308	Akashiwo_sanguinea_AY831412)	((Pfiesteria_piscicida_DQ991382	Prorocentrum_micans_AY803739)	(Gonyaulax_polyedra_AF377944	((Syndinium_turbo_DQ146404	(Amoebophrya_sp_HM483394	(Uncultured_eukaryote_HF0200_37F04_EU795185	Uncultured_marine_dinoflagellate_clone_Ma131_1A49_18S_FJ032678)))	((Ichthyodinium_chabelardi_FJ440623	Duboscquella_sp_AB295041)	(Uncultured_marine_alveolate_clone_Ma131_1A38_18S_FJ032666	(Uncultured_marine_alveolate_EU304548	(Uncultured_marine_alveolate_clone_Ma131_1A45_18S_FJ032668	Environmental_sequence_AACY020214703))))))))	(Perkinsus_atlanticus_AF509333	(Parvilucifera_prorocentri_FJ424512	(Parvilucifera_rostrata_KF359483	Parvilucifera_infectans_KF359485))))	((Vitrella_brassicaformis_HM245049	Colpodella_edax_AY234843)	(((((((Cryptosporidium_baileyi_CBAIH_1_AJ276096	Cryptosporidium_parvum_AB089290)	Cryptosporidium_serpentis_AF151376)	((Stylocephalus_giganteus__FJ459761	Colepismatophila_watsonae_FJ459738)	(((Prismatospora_evansi_FJ459756	(Syncystis_mirabilis_DQ176427	Monocystis_agilis_AF457127))	((((Paraschneideria_metamorphosa_FJ459755	Ascogregarina_taiwanensis_EF666482_18S_from_operon_)	Ophryocystis_elektroscirrha_AF129883)	(Neogregarinorida_sp_OPPPC1_AB748927	(Psychodiella_chagasi_FJ865354	Hoplorhynchus_acanthatholius_FJ459750)))	Mattesia_geminata_AY334568))	Geneiorhynchus_manifestus_FJ459739)))	(((Babesia_bigemina	Babesia_microti_FO082874)	(Theileria_parva_L02366	Theileria_orientalis_AP011946))	((Goussia_desseri_GU479641	Eimeria_tenella_AF026388)	(Toxoplasma_gondii_strain_RH_M97703	Besnoitia_besnoiti_AY833646))))	((((Uncultured_alveolate_BAQA40_AF372776	(Selenidium_pisinnus_FJ832162	Selenidium_orientale_FJ832161))
(((Cylindrotheca_closterium_DQ082742	Chrysolepidomonas_dendrolepidota_AF123297)	(Phytophthora_megasperma_glycinea_M54938	Hyphochytrium_catenoides_X80344))	(((Colponema_vietnamica_KF651083	Colponema_edaphicum_strain_Chukotka_KF651068)	(((((Ichthyodinium_chabelardi_FJ440623	Duboscquella_sp_AB295041)	((Uncultured_marine_alveolate_EU304548	(Uncultured_marine_alveolate_clone_Ma131_1A45_18S_FJ032668	Environmental_sequence_AACY020214703))	Uncultured_marine_alveolate_clone_Ma131_1A38_18S_FJ032666))	((Pfiesteria_piscicida_DQ991382	((Akashiwo_sanguinea_AY831412	(Alexandrium_catenella_AY347308	Gonyaulax_polyedra_AF377944))	Prorocentrum_micans_AY803739))	(Syndinium_turbo_DQ146404	(Amoebophrya_sp_HM483394	(Uncultured_eukaryote_HF0200_37F04_EU795185	Uncultured_marine_dinoflagellate_clone_Ma131_1A49_18S_FJ032678)))))	((Colpodella_edax_AY234843	((Chromera_velia_strain_CMS22_DQ174731	((((((Cryptosporidium_parvum_AB089290	Cryptosporidium_baileyi_CBAIH_1_AJ276096)	Cryptosporidium_serpentis_AF151376)	((Selenidium_terebellae_AY196709	Selenidium_melongena_KC890799)	(Uncultured_alveolate_BAQA40_AF372776	Uncultured_alveolate_BOLA566_AF372780)))	(((((Ancora_WSBS2010_reassembled_contig	(Ancora_WSBS_Q5A_28d3_corr	(Ancora_Roscoff_Q5_28r11_corr	Ancora_WSBS2011_reassembled_contig)))	((Polyplicarium_citrusae__JX535336	(Polyplicarium_curvarae__JX535340	(Polyplicarium_lacrimae__JX535344	Polyplicarium_translucidae__JX535348)))	Uncultured_eukaryote_DSGM_13__AB275013))	((Uncultured_alveolate_clone_AT4_16_AF530523	(Uncultured_eukaryote_clone_D5P10H10_EF100378	Clone_from_Ammonia_beccarii__U07937))	((Environmental_sequence_DSGM_8_AB275008	(NAMAKO_25_AB252765	(Lecudina_polymorpha_morph1_AY196706	Lecudina_polymorpha_morph_2_AY196707)))	((Thiriotia_pugettiae_HQ876006	Ganymedes_themistos_FJ976721)	(Cephaloidophora_communis_HQ891113	Heliospora_longissima_pJ1_ex_E_vittatus_HQ891115)))))
(((Cylindrotheca_closterium_DQ082742	Chrysolepidomonas_dendrolepidota_AF123297)	(Hyphochytrium_catenoides_X80344	Phytophthora_megasperma_glycinea_M54938))	((Colponema_vietnamica_KF651083	Colponema_edaphicum_strain_Chukotka_KF651068)	(((((Syndinium_turbo_DQ146404	((Uncultured_marine_dinoflagellate_clone_Ma131_1A49_18S_FJ032678	Uncultured_eukaryote_HF0200_37F04_EU795185)	Amoebophrya_sp_HM483394))	(((Akashiwo_sanguinea_AY831412	(Alexandrium_catenella_AY347308	Gonyaulax_polyedra_AF377944))	(Pfiesteria_piscicida_DQ991382	Prorocentrum_micans_AY803739))	(((Uncultured_marine_alveolate_clone_Ma131_1A45_18S_FJ032668	Environmental_sequence_AACY020214703)	Uncultured_marine_alveolate_EU304548)	(Uncultured_marine_alveolate_clone_Ma131_1A38_18S_FJ032666	(Ichthyodinium_chabelardi_FJ440623	Duboscquella_sp_AB295041)))))	((Parvilucifera_prorocentri_FJ424512	(Parvilucifera_rostrata_KF359483	Parvilucifera_infectans_KF359485))	Perkinsus_atlanticus_AF509333))	(((Sterkiella_histriomuscorum_FJ545743	((Environmental_sequence_DSGM_8_AB275008	(NAMAKO_25_AB252765	(Lecudina_polymorpha_morph1_AY196706	Lecudina_polymorpha_morph_2_AY196707)))	(Paramecium_tetraurelia_AF149979	Stentor_coeruleus_AF357145)))	Colpodella_edax_AY234843)	((((((Plasmodium_berghei_M19712	Plasmodium_falciparum1_M19172)	((Babesia_bigemina	(Theileria_orientalis_AP011946	Theileria_parva_L02366))	Babesia_microti_FO082874))	((Toxoplasma_gondii_strain_RH_M97703	Besnoitia_besnoiti_AY833646)	(Eimeria_tenella_AF026388	Goussia_desseri_GU479641)))	(((Selenidium_orientale_FJ832161	Selenidium_pisinnus_FJ832162)	((Uncultured_alveolate_BAQA40_AF372776	Uncultured_alveolate_BOLA566_AF372780)	((((Lithocystis_sp_DQ093795	(Pterospora_floridiensis_DQ093794	Pterospora_schizosoma_DQ093793))
(((Phytophthora_megasperma_glycinea_M54938	Hyphochytrium_catenoides_X80344)	(Chrysolepidomonas_dendrolepidota_AF123297	Cylindrotheca_closterium_DQ082742))	((Acavomonas_peruviana_KF651078	((((Colpodella_edax_AY234843	Vitrella_brassicaformis_HM245049)	(((Colpodella_tetrahymenae_AF330214	Colpodella_pontica_AY078092)	Chromera_velia_strain_CMS22_DQ174731)	((((((Environmental_sequence_DSGM_8_AB275008	(NAMAKO_25_AB252765	(Lecudina_polymorpha_morph1_AY196706	Lecudina_polymorpha_morph_2_AY196707)))	(Veloxidium_leptosynaptae_JN857966	(((((Lecudina_pellucida	Lecudina_tuzetae_AF457128)	((TAGIRI_29_	(Lecudina_longissima_FJ832157	Lecudina_phyllochaetopteri_FJ832156))	(Lankesteria_chelyosomae_EU670240	Lankesteria_cystodytae_EU670241)))	Lankesteria_abbotti_DQ093796)	Lithocystis_sp_DQ093795)	((Difficilina_paranemertis_FJ832159	Difficilina_tubulani_FJ832160)	(Pterospora_schizosoma_DQ093793	Pterospora_floridiensis_DQ093794)))))	(((Clone_from_Ammonia_beccarii__U07937	(Uncultured_eukaryote_clone_D5P10H10_EF100378	Uncultured_alveolate_clone_AT4_16_AF530523))	((Ancora_WSBS2010_reassembled_contig	(Ancora_WSBS_Q5A_28d3_corr	(Ancora_Roscoff_Q5_28r11_corr	Ancora_WSBS2011_reassembled_contig)))	(((Polyplicarium_curvarae__JX535340	(Polyplicarium_lacrimae__JX535344	Polyplicarium_translucidae__JX535348))	Polyplicarium_citrusae__JX535336)	Uncultured_eukaryote_DSGM_13__AB275013)))	((((Thiriotia_pugettiae_HQ876006	(Ganymedes_themistos_FJ976721	(Cephaloidophora_communis_HQ891113	Heliospora_longissima_pJ1_ex_E_vittatus_HQ891115)))	Stylocephalus_giganteus__FJ459761)	Colepismatophila_watsonae_FJ459738)	(((Neogregarinorida_sp_OPPPC1_AB748927	Mattesia_geminata_AY334568)	((Ophryocystis_elektroscirrha_AF129883	(Ascogregarina_taiwanensis_EF666482_18S_from_operon_
(((Colponema_edaphicum_strain_Chukotka_KF651068	Colponema_vietnamica_KF651083)	((((((Parvilucifera_prorocentri_FJ424512	(Parvilucifera_rostrata_KF359483	Parvilucifera_infectans_KF359485))	Perkinsus_atlanticus_AF509333)	(((Duboscquella_sp_AB295041	(Uncultured_marine_alveolate_clone_Ma131_1A38_18S_FJ032666	((Uncultured_marine_alveolate_clone_Ma131_1A45_18S_FJ032668	Environmental_sequence_AACY020214703)	Uncultured_marine_alveolate_EU304548)))	Ichthyodinium_chabelardi_FJ440623)	((Syndinium_turbo_DQ146404	(Amoebophrya_sp_HM483394	(Uncultured_eukaryote_HF0200_37F04_EU795185	Uncultured_marine_dinoflagellate_clone_Ma131_1A49_18S_FJ032678)))	((Alexandrium_catenella_AY347308	Gonyaulax_polyedra_AF377944)	((Pfiesteria_piscicida_DQ991382	Prorocentrum_micans_AY803739)	Akashiwo_sanguinea_AY831412)))))	((Vitrella_brassicaformis_HM245049	Colpodella_edax_AY234843)	(((((Uncultured_alveolate_BAQA40_AF372776	Uncultured_alveolate_BOLA566_AF372780)	((Selenidium_melongena_KC890799	Selenidium_terebellae_AY196709)	((Selenidium_orientale_FJ832161	Selenidium_pisinnus_FJ832162)	((Uncultured_eukaryote_DSGM_13__AB275013	(((Polyplicarium_citrusae__JX535336	Polyplicarium_curvarae__JX535340)	(Polyplicarium_lacrimae__JX535344	Polyplicarium_translucidae__JX535348))	(Ancora_WSBS2010_reassembled_contig	(Ancora_WSBS_Q5A_28d3_corr	(Ancora_Roscoff_Q5_28r11_corr	Ancora_WSBS2011_reassembled_contig)))))	(((Environmental_sequence_DSGM_8_AB275008	(NAMAKO_25_AB252765	(Lecudina_polymorpha_morph1_AY196706	Lecudina_polymorpha_morph_2_AY196707)))	(Selenidium_serpulae_DQ683562	(Selenidium_hollandei_LN901445	(Selenidium_boccardiellae_JN857969	Selenidium_pendula_LN901443))))	(((Clone_from_Ammonia_beccarii__U07937	(Uncultured_alveolate_clone_AT4_16_AF530523	Uncultured_eukaryote_clone_D5P10H10_EF100378))	(((Stylocephalus_giganteus__FJ459761
(((Hyphochytrium_catenoides_X80344	Chrysolepidomonas_dendrolepidota_AF123297)	(Phytophthora_megasperma_glycinea_M54938	Cylindrotheca_closterium_DQ082742))	(((((((Parvilucifera_infectans_KF359485	Parvilucifera_rostrata_KF359483)	Parvilucifera_prorocentri_FJ424512)	Perkinsus_atlanticus_AF509333)	(Pfiesteria_piscicida_DQ991382	((Akashiwo_sanguinea_AY831412	Prorocentrum_micans_AY803739)	((((Ichthyodinium_chabelardi_FJ440623	Duboscquella_sp_AB295041)	(((Uncultured_marine_alveolate_clone_Ma131_1A45_18S_FJ032668	Environmental_sequence_AACY020214703)	Uncultured_marine_alveolate_EU304548)	Uncultured_marine_alveolate_clone_Ma131_1A38_18S_FJ032666))	(((Uncultured_eukaryote_HF0200_37F04_EU795185	Uncultured_marine_dinoflagellate_clone_Ma131_1A49_18S_FJ032678)	Amoebophrya_sp_HM483394)	Syndinium_turbo_DQ146404))	(Gonyaulax_polyedra_AF377944	Alexandrium_catenella_AY347308)))))	(((Chromera_velia_strain_CMS22_DQ174731	(Colpodella_tetrahymenae_AF330214	Colpodella_pontica_AY078092))	(Vitrella_brassicaformis_HM245049	((((Geneiorhynchus_manifestus_FJ459739	(((Ophryocystis_elektroscirrha_AF129883	(Ascogregarina_taiwanensis_EF666482_18S_from_operon_	Paraschneideria_metamorphosa_FJ459755))	((Hoplorhynchus_acanthatholius_FJ459750	Mattesia_geminata_AY334568)	(Psychodiella_chagasi_FJ865354	Neogregarinorida_sp_OPPPC1_AB748927)))	(Prismatospora_evansi_FJ459756	(Monocystis_agilis_AF457127	Syncystis_mirabilis_DQ176427))))	((Colepismatophila_watsonae_FJ459738	Stylocephalus_giganteus__FJ459761)	(((Ganymedes_themistos_FJ976721	(Heliospora_longissima_pJ1_ex_E_vittatus_HQ891115	Cephaloidophora_communis_HQ891113))	Thiriotia_pugettiae_HQ876006)	((Gregarina_niphandrodes_AF129882	(Gregarina_coronata_FJ459743	Gregarina_sp_ex_Phaedon_brassicae_JF412715))	(((Gregarina_blattarum_FJ459741	(Leidyana_erratica_FJ459752	Gregarina_tropica_FJ459749))
(((Acavomonas_peruviana_KF651078	((((Cryptosporidium_serpentis_AF151376	(Cryptosporidium_baileyi_CBAIH_1_AJ276096	Cryptosporidium_parvum_AB089290))	(Stentor_coeruleus_AF357145	(Paramecium_tetraurelia_AF149979	Sterkiella_histriomuscorum_FJ545743)))	(((((Polyplicarium_citrusae__JX535336	(Polyplicarium_curvarae__JX535340	(Polyplicarium_lacrimae__JX535344	Polyplicarium_translucidae__JX535348)))	(Uncultured_eukaryote_DSGM_13__AB275013	(Ancora_WSBS2010_reassembled_contig	(Ancora_WSBS_Q5A_28d3_corr	(Ancora_WSBS2011_reassembled_contig	Ancora_Roscoff_Q5_28r11_corr)))))	((Selenidium_pisinnus_FJ832162	Selenidium_orientale_FJ832161)	(((Babesia_bigemina	(Theileria_parva_L02366	Theileria_orientalis_AP011946))	Babesia_microti_FO082874)	((Toxoplasma_gondii_strain_RH_M97703	Besnoitia_besnoiti_AY833646)	(Goussia_desseri_GU479641	Eimeria_tenella_AF026388)))))	((Selenidium_melongena_KC890799	Selenidium_terebellae_AY196709)	(Uncultured_alveolate_BOLA566_AF372780	Uncultured_alveolate_BAQA40_AF372776)))	((((Veloxidium_leptosynaptae_JN857966	((Difficilina_paranemertis_FJ832159	Difficilina_tubulani_FJ832160)	(((Lankesteria_chelyosomae_EU670240	Lankesteria_cystodytae_EU670241)	(Lecudina_phyllochaetopteri_FJ832156	((Lecudina_longissima_FJ832157	((Lecudina_pellucida	Lecudina_tuzetae_AF457128)	Lankesteria_abbotti_DQ093796))	TAGIRI_29_)))	(Lithocystis_sp_DQ093795	(Pterospora_floridiensis_DQ093794	Pterospora_schizosoma_DQ093793)))))	((Plasmodium_falciparum1_M19172	Plasmodium_berghei_M19712)	((Heliospora_longissima_pJ1_ex_E_vittatus_HQ891115	Ganymedes_themistos_FJ976721)	(Thiriotia_pugettiae_HQ876006	Cephaloidophora_communis_HQ891113))))
(((Colponema_edaphicum_strain_Chukotka_KF651068	Colponema_vietnamica_KF651083)	(Acavomonas_peruviana_KF651078	((((((Toxoplasma_gondii_strain_RH_M97703	Besnoitia_besnoiti_AY833646)	(Goussia_desseri_GU479641	Eimeria_tenella_AF026388))	((Cryptosporidium_serpentis_AF151376	(Cryptosporidium_parvum_AB089290	Cryptosporidium_baileyi_CBAIH_1_AJ276096))	(((((((((Ancora_WSBS2011_reassembled_contig	Ancora_Roscoff_Q5_28r11_corr)	Ancora_WSBS_Q5A_28d3_corr)	Ancora_WSBS2010_reassembled_contig)	((Polyplicarium_citrusae__JX535336	((Polyplicarium_lacrimae__JX535344	Polyplicarium_translucidae__JX535348)	Polyplicarium_curvarae__JX535340))	Uncultured_eukaryote_DSGM_13__AB275013))	((Uncultured_eukaryote_clone_D5P10H10_EF100378	Uncultured_alveolate_clone_AT4_16_AF530523)	Clone_from_Ammonia_beccarii__U07937))	((Ganymedes_themistos_FJ976721	(Heliospora_longissima_pJ1_ex_E_vittatus_HQ891115	(Cephaloidophora_communis_HQ891113	Thiriotia_pugettiae_HQ876006)))	(Environmental_sequence_DSGM_8_AB275008	(NAMAKO_25_AB252765	(Lecudina_polymorpha_morph1_AY196706	Lecudina_polymorpha_morph_2_AY196707)))))	(((Colepismatophila_watsonae_FJ459738	Stylocephalus_giganteus__FJ459761)	((((Caliculium_glossobalani_KC890798	(Gregarina_tropica_FJ459749	(Gregarina_blattarum_FJ459741	Leidyana_erratica_FJ459752)))	(Gregarina_kingi_FJ459746	Amoebogregarina_nigra_FJ459737))	(Gregarina_niphandrodes_AF129882	(Gregarina_coronata_FJ459743	Gregarina_sp_ex_Phaedon_brassicae_JF412715)))	(Geneiorhynchus_manifestus_FJ459739	((Syncystis_mirabilis_DQ176427	(Prismatospora_evansi_FJ459756	Monocystis_agilis_AF457127))	(((Hoplorhynchus_acanthatholius_FJ459750	Psychodiella_chagasi_FJ865354)	(Ophryocystis_elektroscirrha_AF129883	(Ascogregarina_taiwanensis_EF666482_18S_from_operon_	Paraschneideria_metamorphosa_FJ459755)))
((Stentor_coeruleus_AF357145	(Sterkiella_histriomuscorum_FJ545743	Paramecium_tetraurelia_AF149979))	((((((((Parvilucifera_prorocentri_FJ424512	(Parvilucifera_rostrata_KF359483	Parvilucifera_infectans_KF359485))	Perkinsus_atlanticus_AF509333)	((Pfiesteria_piscicida_DQ991382	Prorocentrum_micans_AY803739)	(Akashiwo_sanguinea_AY831412	((((Ichthyodinium_chabelardi_FJ440623	Duboscquella_sp_AB295041)	((Uncultured_marine_alveolate_EU304548	(Environmental_sequence_AACY020214703	Uncultured_marine_alveolate_clone_Ma131_1A45_18S_FJ032668))	Uncultured_marine_alveolate_clone_Ma131_1A38_18S_FJ032666))	((Amoebophrya_sp_HM483394	(Uncultured_marine_dinoflagellate_clone_Ma131_1A49_18S_FJ032678	Uncultured_eukaryote_HF0200_37F04_EU795185))	Syndinium_turbo_DQ146404))	(Gonyaulax_polyedra_AF377944	Alexandrium_catenella_AY347308)))))	Vitrella_brassicaformis_HM245049)	Colpodella_edax_AY234843)	(((((Plasmodium_berghei_M19712	Plasmodium_falciparum1_M19172)	(Babesia_microti_FO082874	(Babesia_bigemina	(Theileria_orientalis_AP011946	Theileria_parva_L02366))))	((Besnoitia_besnoiti_AY833646	Toxoplasma_gondii_strain_RH_M97703)	(Eimeria_tenella_AF026388	Goussia_desseri_GU479641)))	(((Uncultured_alveolate_BOLA566_AF372780	(((Selenidium_serpulae_DQ683562	(Selenidium_hollandei_LN901445	(Selenidium_pendula_LN901443	Selenidium_boccardiellae_JN857969)))	(((Gregarina_coronata_FJ459743	Gregarina_sp_ex_Phaedon_brassicae_JF412715)	Gregarina_niphandrodes_AF129882)	((((Amoebogregarina_nigra_FJ459737	Caliculium_glossobalani_KC890798)	Gregarina_tropica_FJ459749)	(Leidyana_erratica_FJ459752	Gregarina_blattarum_FJ459741))	Gregarina_kingi_FJ459746)))	(Selenidium_terebellae_AY196709	Selenidium_melongena_KC890799)))
(((Colponema_vietnamica_KF651083	Colponema_edaphicum_strain_Chukotka_KF651068)	(Acavomonas_peruviana_KF651078	(((((Uncultured_alveolate_BAQA40_AF372776	Uncultured_alveolate_BOLA566_AF372780)	(((Selenidium_melongena_KC890799	Selenidium_terebellae_AY196709)	(Selenidium_pisinnus_FJ832162	Selenidium_orientale_FJ832161))	((((Selenidium_boccardiellae_JN857969	((Selenidium_serpulae_DQ683562	Selenidium_hollandei_LN901445)	Selenidium_pendula_LN901443))	((Clone_from_Ammonia_beccarii__U07937	(Uncultured_alveolate_clone_AT4_16_AF530523	Uncultured_eukaryote_clone_D5P10H10_EF100378))	(Environmental_sequence_DSGM_8_AB275008	(NAMAKO_25_AB252765	(Lecudina_polymorpha_morph1_AY196706	Lecudina_polymorpha_morph_2_AY196707)))))	((((((Difficilina_paranemertis_FJ832159	Difficilina_tubulani_FJ832160)	(((TAGIRI_29_	(Lecudina_phyllochaetopteri_FJ832156	Lecudina_longissima_FJ832157))	(((Lecudina_tuzetae_AF457128	Lecudina_pellucida)	(Lankesteria_cystodytae_EU670241	Lankesteria_chelyosomae_EU670240))	Lankesteria_abbotti_DQ093796))	(Lithocystis_sp_DQ093795	(Pterospora_floridiensis_DQ093794	Pterospora_schizosoma_DQ093793))))	Veloxidium_leptosynaptae_JN857966)	(((Hoplorhynchus_acanthatholius_FJ459750	(Prismatospora_evansi_FJ459756	(Syncystis_mirabilis_DQ176427	Monocystis_agilis_AF457127)))	(((Paraschneideria_metamorphosa_FJ459755	Ascogregarina_taiwanensis_EF666482_18S_from_operon_)	Ophryocystis_elektroscirrha_AF129883)	(Psychodiella_chagasi_FJ865354	(Mattesia_geminata_AY334568	Neogregarinorida_sp_OPPPC1_AB748927))))	Geneiorhynchus_manifestus_FJ459739))	(Stylocephalus_giganteus__FJ459761	Colepismatophila_watsonae_FJ459738))	((Thiriotia_pugettiae_HQ876006	(Ganymedes_themistos_FJ976721	(Heliospora_longissima_pJ1_ex_E_vittatus_HQ891115
(((Hyphochytrium_catenoides_X80344	Phytophthora_megasperma_glycinea_M54938)	(Cylindrotheca_closterium_DQ082742	Chrysolepidomonas_dendrolepidota_AF123297))	(((Colponema_edaphicum_strain_Chukotka_KF651068	Colponema_vietnamica_KF651083)	(((((Parvilucifera_prorocentri_FJ424512	(Parvilucifera_rostrata_KF359483	Parvilucifera_infectans_KF359485))	Perkinsus_atlanticus_AF509333)	((((Uncultured_eukaryote_HF0200_37F04_EU795185	Uncultured_marine_dinoflagellate_clone_Ma131_1A49_18S_FJ032678)	Amoebophrya_sp_HM483394)	Syndinium_turbo_DQ146404)	((Pfiesteria_piscicida_DQ991382	Prorocentrum_micans_AY803739)	((Akashiwo_sanguinea_AY831412	((Duboscquella_sp_AB295041	Ichthyodinium_chabelardi_FJ440623)	(Uncultured_marine_alveolate_clone_Ma131_1A38_18S_FJ032666	((Uncultured_marine_alveolate_clone_Ma131_1A45_18S_FJ032668	Environmental_sequence_AACY020214703)	Uncultured_marine_alveolate_EU304548))))	(Gonyaulax_polyedra_AF377944	Alexandrium_catenella_AY347308)))))	((Vitrella_brassicaformis_HM245049	(((((Plasmodium_falciparum1_M19172	Plasmodium_berghei_M19712)	((Babesia_bigemina	(Theileria_orientalis_AP011946	Theileria_parva_L02366))	Babesia_microti_FO082874))	((((Thiriotia_pugettiae_HQ876006	Cephaloidophora_communis_HQ891113)	(Ganymedes_themistos_FJ976721	Heliospora_longissima_pJ1_ex_E_vittatus_HQ891115))	(Goussia_desseri_GU479641	Eimeria_tenella_AF026388))	(Toxoplasma_gondii_strain_RH_M97703	Besnoitia_besnoiti_AY833646)))	(((((((Colepismatophila_watsonae_FJ459738	Stylocephalus_giganteus__FJ459761)	((Geneiorhynchus_manifestus_FJ459739	(((Ophryocystis_elektroscirrha_AF129883	(Paraschneideria_metamorphosa_FJ459755	Ascogregarina_taiwanensis_EF666482_18S_from_operon_))	((Psychodiella_chagasi_FJ865354	Hoplorhynchus_acanthatholius_FJ459750)	(Mattesia_geminata_AY334568	Neogregarinorida_sp_OPPPC1_AB748927)))
(((Hyphochytrium_catenoides_X80344	Phytophthora_megasperma_glycinea_M54938)	(Cylindrotheca_closterium_DQ082742	Chrysolepidomonas_dendrolepidota_AF123297))	((Colponema_vietnamica_KF651083	Colponema_edaphicum_strain_Chukotka_KF651068)	(Acavomonas_peruviana_KF651078	((((Parvilucifera_prorocentri_FJ424512	(Parvilucifera_rostrata_KF359483	Parvilucifera_infectans_KF359485))	Perkinsus_atlanticus_AF509333)	((((Alexandrium_catenella_AY347308	Gonyaulax_polyedra_AF377944)	Akashiwo_sanguinea_AY831412)	(((Duboscquella_sp_AB295041	Ichthyodinium_chabelardi_FJ440623)	(Uncultured_marine_alveolate_clone_Ma131_1A38_18S_FJ032666	((Environmental_sequence_AACY020214703	Uncultured_marine_alveolate_clone_Ma131_1A45_18S_FJ032668)	Uncultured_marine_alveolate_EU304548)))	(Prorocentrum_micans_AY803739	Pfiesteria_piscicida_DQ991382)))	(Syndinium_turbo_DQ146404	(Amoebophrya_sp_HM483394	(Uncultured_marine_dinoflagellate_clone_Ma131_1A49_18S_FJ032678	Uncultured_eukaryote_HF0200_37F04_EU795185)))))	(((Vitrella_brassicaformis_HM245049	Colpodella_edax_AY234843)	(((((Eimeria_tenella_AF026388	Goussia_desseri_GU479641)	(((Thiriotia_pugettiae_HQ876006	((Cephaloidophora_communis_HQ891113	Heliospora_longissima_pJ1_ex_E_vittatus_HQ891115)	Ganymedes_themistos_FJ976721))	Besnoitia_besnoiti_AY833646)	Toxoplasma_gondii_strain_RH_M97703))	(Babesia_microti_FO082874	((Plasmodium_berghei_M19712	Plasmodium_falciparum1_M19172)	((Theileria_parva_L02366	Theileria_orientalis_AP011946)	Babesia_bigemina))))	((((Cryptosporidium_parvum_AB089290	Cryptosporidium_baileyi_CBAIH_1_AJ276096)	Cryptosporidium_serpentis_AF151376)	(((Veloxidium_leptosynaptae_JN857966	(((Pterospora_schizosoma_DQ093793	Pterospora_floridiensis_DQ093794)	Lithocystis_sp_DQ093795)	((((TAGIRI_29_
(((Hyphochytrium_catenoides_X80344	Phytophthora_megasperma_glycinea_M54938)	(Chrysolepidomonas_dendrolepidota_AF123297	Cylindrotheca_closterium_DQ082742))	((Colponema_edaphicum_strain_Chukotka_KF651068	Colponema_vietnamica_KF651083)	(Acavomonas_peruviana_KF651078	((((((Gonyaulax_polyedra_AF377944	Akashiwo_sanguinea_AY831412)	(Prorocentrum_micans_AY803739	(Alexandrium_catenella_AY347308	Pfiesteria_piscicida_DQ991382)))	(((Uncultured_eukaryote_HF0200_37F04_EU795185	Uncultured_marine_dinoflagellate_clone_Ma131_1A49_18S_FJ032678)	Amoebophrya_sp_HM483394)	Syndinium_turbo_DQ146404))	((Ichthyodinium_chabelardi_FJ440623	Duboscquella_sp_AB295041)	((Uncultured_marine_alveolate_EU304548	(Environmental_sequence_AACY020214703	Uncultured_marine_alveolate_clone_Ma131_1A45_18S_FJ032668))	Uncultured_marine_alveolate_clone_Ma131_1A38_18S_FJ032666)))	(((Parvilucifera_rostrata_KF359483	Parvilucifera_infectans_KF359485)	Parvilucifera_prorocentri_FJ424512)	Perkinsus_atlanticus_AF509333))	(Colpodella_edax_AY234843	((Chromera_velia_strain_CMS22_DQ174731	(Colpodella_tetrahymenae_AF330214	Colpodella_pontica_AY078092))	(Vitrella_brassicaformis_HM245049	((((Besnoitia_besnoiti_AY833646	Toxoplasma_gondii_strain_RH_M97703)	(Eimeria_tenella_AF026388	Goussia_desseri_GU479641))	(Babesia_microti_FO082874	((Babesia_bigemina	(Theileria_orientalis_AP011946	Theileria_parva_L02366))	(Plasmodium_falciparum1_M19172	Plasmodium_berghei_M19712))))	(((((Selenidium_terebellae_AY196709	Selenidium_melongena_KC890799)	((Selenidium_pisinnus_FJ832162	Selenidium_orientale_FJ832161)	(Veloxidium_leptosynaptae_JN857966	((Lithocystis_sp_DQ093795	(Pterospora_schizosoma_DQ093793	Pterospora_floridiensis_DQ093794))	(((Lecudina_pellucida
[truncated: 782 more rows]
[truncated: 64 more columns]
