# Supplementary material for: A new view on the morphology and phylogeny of eugregarines suggested by the evidence from the gregarine Ancora sagittata (Leuckart, 1860) Labbé, 1899 (Apicomplexa: Eugregarinida)
Source: PeerJ. 2017 May 30;5:e3354. doi: 10.7717/peerj.3354 (PMC5452951; doi:10.7717/peerj.3354)
Supplement: Supplemental Information 2 — Raw data. The ZIP file contains two compressed folders (MrBayes and RAxML) comprising input, log, and output files as well as resulting phylogenies of two phylogenetic programs: MrBayes and RAxML, respectively. For MrBayes, its input file (infile.nex) contains matrix (cut down nucleotide alignment) and parameters of computations, its log files (*.log) contains results of computations and summarizing of parameters, its tree files (*.tre) contain resulting phylogenies. The folder “MrBayes” also includes one subfolder “Bootstraps” containing bootstrap supports for the resulting Bayesian tree using bootstraps calculated by RAxML program with the same alignment. For RAxML, there are three subfolders (“Bootstrap”, “ML”, and “Tree”, containing results of bootstrap calculations, resulting tree of ML analysis, and the resulting tree with bootstrap supports, respectively. Also there are input files (“infiles”) in these folders subfolders containing the same alignment “cut down for programs”, *.info files containing parameters, and summarized results of the computations. [file peerj-05-3354-s002.zip › MrBayes/infile.nex]

#NEXUS
[TITLE: Ancora v9 SSU with Caliculium glossobalani and Selenidium melongena]

begin data;
dimensions ntax=114 nchar=1570;
format datatype=DNA gap=- missing=N;

matrix
Bigelowiella_natans_U02075                                       AGTCATATGCTTGTCTCAAAGACTAAGCCATGCATGTCTAAGTATAAACATTTGTACTGTGAAACTGCAGATGGCTCATTAAATCAGAAATAATTTCTTTGATGGTGAATCTACACGGATACCCGTAGTAATTCTAGAGCTAATACGTGC------GAGGTATTTATTAGATCC-GAACCAGCCC-CCTGGTATTTTGGTGAATCATGATAACTGTTCGAATCGCCAGCGATAGTTCATTCAAATTTCTGCCCTATCAGCTATTGACGGTAGTGTAGTGGACTACCGTGGCCGTAACGGGTGACGGAGAATTAGGGTTCGATTCCGGAGAGGGAGCCTGAGAAACGGCTACCACATCCAAGGAAGGCAGCAGGCGCGCAAATTACCCAATCCCGACACGGGGAGGTAGTGACAAGAAATATCGTGACTGTGCCCTCAGAGTCTTCGAAATGAGCAATACGTAAATGCCTTTGCGAGTATCCATTGGAGGGCAAGTCTGGTGCCAGCAGCCGCGGTAATTCCAGCTCCAATAGCGTATATTAATGTTGTTGCAGTTAAAAAGCTCGTAGTTGGATATCTGGCCGGATCGTTTACTTTGAAGAAATTCGAGTGTTCAAAGCAGGCTTACGCCGTGAAGATTGCAGCATGGAATAATGACATAGGACTATCGTTCTATTTTGTTGGTTCT-GGGACCGTAGTAATGATTGATAGGGACAGTTGGGGGTGCTGCTATTCCGCGGNCAGAGGTGAAATTCTCAGATTCCCGGAAGAGCAACTTATGCGAAAGCATTCACCAAGGATGTCTTCTTTAATCAAGAACGAAAGTAGGGGGATCGAAGACGATCAGATACCGTCGTAGTCTCTACCATAAACTATGCCGACTAGGGATTGGTGGACGTTGTTCGACTCCATCAGCACCTTATGAGAAATCA-AAGTCTTTGGGTTCCGGGGGGAGTATGGTCGCAAGGCTGAAACTTAAAGGAATTGACGGAAGGACACCACCAGAAGTGGAACTTGCGGCTTAATTTGACTCAACACGGGAAAACTTTCCAGGTCCAGACATAGTAAGGATTGACAGATTGAAGA-TCTTTCTTGATTCTATGGGTGGTGGTGCATGGCCGTTCTTAGTTGGTGGAGTGATTTGTCTGGTTAATTCCGTTAACGAACGAGACCTCGACCTGCTAAATAGGTTCAGTATCGCTTCTTAGAGGGACTATCGGATCCAAACCGGTGGAAGTGCGAGGCAATAACAGGTCTGTGATGCCCTTAGATGTTCTGGGCCGCACGCGTGTTACACTGACGCATTCATCAAGCGCCCTTGGCCGAGAGGCCTCGGTAATCTTGA-AAGTCCG-TCGTGTTAGGGATAGATTATTGTAATTATTAGTCTTGAACGAGGAATTTCTAGTAAACGCGAGTCATCAACTCGCATTGATTACGTCCCTGTCCTTTATACACACCGCCCGTCGCTACTACCGATTGAATCATTTGGTGAGGCTCACGGACTGTCGTTGGGAAGTGATACAAACCTGATGATTTAGAGGAAGTAAAAGTCGTAACAAGGTTTCC
Chrysolepidomonas_dendrolepidota_AF123297                        AG-CATACGCTTGTCTCAAAGATTAAGCCATGCATGTCTAAGTATAAACATCTATAC-GTGAAACTGCGAATGGCTCATTATATCAGTTATAGTTTATTTGATGGTCCTGCTACTTGGATAACCGTAGTAATTCTAGAGCTAATACATGCGGAAGGGGTGTATTTATTAGATG-GAAACCAATGC-GGGGGTAT-ATGGTGATTCATAATAACTTT-CGGATCG-ATTCGATGCATCATTCAAGTTTCTGCCCTATCAGCTTTGGATGGTAGGGTATTGGCCTACCATGGCTTTAACGGGTAACGGAGAATTAGGGTTCGATTCCGGAGAGGGAGCCTGAGAAATGGCTACCACATCCAAGGAAGGCAGCAGGCGCGTAAATTACCCAATCCTGACACAGGGAGGTAGTGACAATAAATAACAATGCCGGGCTATTCTGGCAATTGGAATGAGAACAATTTAAATCCCTTATCGAGGATCAATTGGAGGGCAAGTCTGGTGCCAGCAGCCGCGGTAATTCCAGCTCCAATAGCGTATACTAAAGTTGTTGCAGTTAAAAAGCTCGTAGTTGAATTTCTGGTCTCGTCATTTACTGTGAGCAAAATAGAGTGTTCAAAGCAGGCTTATGCCTTGAATACATTAGCATGGAATAATAAGATAAGACCTTGGT-CTATTTTGTTGGTTTGTA-CTCCAAGGTAATGATTAATAGGGATAGTTGGGGGTATTCGTATTCAATTGTCAGAGGTGAAATTCTTGGATTTATGGAAGACGAACTACTGCGAAAGCATTTACCAAGGATGTTTTCATTAATCAAGAACGAAAGTTAGGGGATCGAAGATGATTAGATACCATCGTAGTCTTAACCATAAACTATGCCGACTAGGGATTGGTGGACGTTTGTCGACTCCATCAGCACCTTATGAGAAATCA-AAGTCTTTGGGTTCCGGGGGGAGTATGGTCGCAAGGCTGAAACTTAAAGAAATTGACGGAAGGGCACCACCAGGAGTGGAGCCTGCGGCTTAATTTGACTCAACACGGGGAAACTTACCAGGTCCAGACATAGTGAGGATTGACAGATTGAGAGCTCTTTCTTGATTCTATGGGTGGTGGTGCATGGCCGTTCTTAGTTGGTGGAGTGATTTGTCTGGTTAATTCCGTTAACGAACGAGACCCCCGCCTGCTAAATAGTTATGTGAATGCTTCTTAGAGGGACTTTTGGTGACTAACCAAAGGAAGTTGGGGGCAATAACAGGTCTGTGATGCCCTTAGATGTCCTGGGCCGCACGCGCGCTACACTGACACACGCAGCGAGTCTCCTTGTCCGAAAGGTCTGGGTAATCTTGTAAATGTGTGTCGTGATAGGGATAGATTATTGCAATTATTAATCTTGAACGAGGAATTCCTAGTAAATGCGGGTCATCAGCTCGCGTTGATTACGTCCCTGCCCTTTGTACACACCGCCCGTCGCACCTACCGATTGAATGATTCGGTGAAACTTTCGGACCGCAGGTGGGAAGTTATTTAAACCTCATCATTTAGAGGAAGGTGAAGTCGTAACAAGGTTTCC
Hyphochytrium_catenoides_X80344                                  AGTCATACGCTCGTCTCAAAGATTAAGCCATGCATGTCTAAGTATAAACATCTATACTGTGAAACTGCGAATGGCTCATTATATCAGTTATAGTTTATTTGATAGTATTACTACTTGGATAACCGTAGTAATTCTAGAGCTAATACATGCGGAAGGGATGTATTTATTAGATT-GAAACCAATGC-AGGGGTATTGTGGTGAGTCATAATAACTGTGCGGATCGCATGCGACAAATCATTCAAGTTTCTGCCCTATCAGCTTTGGATGGTAGGGTATTGGCCTACCATGGCATTAACGGGTAACGGAGAATTGGGGTTCGATTCCGGAGAGGGAGCCTGAGAGACGGCTACCACATCCAAGGAAGGCAGCAGGCGCGTAAATTACCCAATCCTGACACAGGGAGGTAGTGACAATAAATAACAATGCCGGGCTTTTCTGGCAATTGGAATGAGTACAATTTAAATCCCTTAACGAGGATCAATTGGAGGGCAAGTCTGGTGCCAGCAGCCGCGGTAATTCCAGCTCCAATAGCGTATATTAAAGTTGTTGCAGTTAAAAAGCTCGTAGTTGGATTTCTGGCCCCATCGTTTACTGTGAAAAAATTAGAGCGTTTAAAGCAGGCTTACGCCTTGAATACATTAGCATGGAATAATAAGATAGGGCATTGGTTCTATTTTGTTGGTTTGCA-CACTTATGCAATGATTAATAGGGATAGTTGGGGGTATTCGTATTTAATTGTCAGAGGTGAAATTCTTGGATTTCTGAAAGACGAACTACTGCGAAAGCATTTACCAAGGATGTTTTCATTAATCAAGAACGAAAGTTAGGGGATCGAAGATGATTAGATACCATCGTAGTCTTAACCATAAACTATGCCGACTCGGGATTGGCGGGCGTTCTTTGACTCCGTCAGCACCGTATGAGAAATCA-AAGTCTTTGGGTTCCGGGGGGAGTATGGTCGCAAGGCTGAAACTTAAAGGAATTGACGGAAGGGCACCACCAGGAGTGGAGCCTGCGGCTTAATTTGACTCAACACGGGGAAACTTACCAGGTCCAGACATAGTGAGGATTGACAGATTGAGAGCTCTTTCTTGATTCTATGGGTGGTGGTGCATGGCCGTTCTTAGTTGGTGGAGTGATTTGTCTGGTTAATTCCGTTAACGAACGAGACCTCCGCCTGCTAATTAGTTGCGCTAATGCTTCTTAGAGGGACTTTTGGTGACTAACCAAAGGAAGTTGGAGGCAATAACAGGTCTGTGATGCCCTTAGATGTTCTGGGCCGCACGCGCGCTACACTGATGCATTCAACGAGTTTCCTTGGCTGAAGAGCCTGGGTAATCTTTTGAAAGTGCATCGTGCTAGGGATAGACCATTGCAATTATTGGTCTTGAACGAGGAATTCCTAGTAAACGCGAGTCATCAGCTCGCATTGATTACGTCCCTGCCCTTTGTACACACCGCCCGTCGCACCTACCGATTGAATGATTCGGTGAAAATTCCGGACCGCGGGTGGGAAGTTATTTAAACCTCATCATTTAGAGGAAGGTGAAGTCGTAACAAGGTTTCC
Phytophthora_megasperma_glycinea_M54938                          AGTCATACGCTTGTCTCAAAGATTAAGCCATGCATGTCTAAGTATAAACATTTGTACTGTGAAACTGCGAATGGCTCATTATATCAGTTATAGTCTACTCGATAGTACTACTACTTGGATACCCGTAGTAATTCTAGAGCTAATACATGCGGGCGGGTAGCATTTATTAGATT-GAAACCAATGC-AGTGGTATTGTGTTGAGTCATAATAACTGTGCGGATCGCG-GCGATAAATCGATTGAGTTTCTGCCCTATCAGCTTTGGATGGTAGGATATGGGCCTACCATGGCATTAACGGGTAACGGGGAATTAGGGTTTGATTCCGGAGAGGGAGCCTTAGAAACGGCTACCACATCCAAGGAAGGCAGCAGGCGCGTAAATTACCCAATCCTGACACAGGGAGGTAGTGACAATAAATAACAATGCTCTGGCTCTCGGGCAATTGGAATGAGAACAATTTAAATCCCTTAACGAGGATCAATTGGAGGGCAAGTCTGGTGCCAGCAGCCGCGGTAATTCCAGCTCCAATAGCGTATATTAAAGTTGTTGCAGTTAAAAAGCTCGTAGTTGGATTTCTGTTTGCATCGTTTACTGTGAAAAAATTAGAGTGTTTAAAGCAGGCGTTTGCCTTGAATACATTAGCATGGAATAATAAGATACGGCCTTGGTTCTATTTTGTTGGTTTGCA-CACCAGGGTAATGATTAATAGGGACAGTTGGGGGTATTCATATTTCAGCGTCAGAGGTGAAATTCTTGGATCGCTGAAAGATGAGCTTAGGCGAAAGCATTTACCAAGGATGTTTTCATTAATCAAGAACGAAAGTTAGGGGATCGAAGATGATTAGATACCATCGTAGTCTTAACCATAAACTATGCCGACTCGGGATTGGCAGTCGTTTACTGACCTTGTCAGCACCGTATGAGAAATCA-AAGTCTTTGGGTTCCGGGGGGAGTATGGTCGCAAGGCTGAAACTTAAAGGAATTGACGGAAGGGCACCACCAGGAGTGGAGCCTGCGGCTTAATTTGACTCAACACGGGAAAACTTACCAGGTCCAGACATAGTAAGGATTGACAGATTGAGAGCTCTTTCTTGATTCTATGGGTGGTGGTGCATGGCCGTTCTTAGTTGGTGGAGTGATTTGTCTGGTTAATTCCGTTAACGAACGAGACCTCCGCGTGCTAAATAGTCCCGCTTACCCTTCTTAGAGGGACTTTTGGGTAACAACCAAAGGAAGTTGGAGGCAATAAC-GGTCTGTGATGCCCTTAGATGTTCTGGGCCGCACGCGCGCTACACTGATGCGTTCAACGAGTATCCTTGATCGATAGGTCTGGGTAATCTTGTGAATGCGCATCGTGCTAGGGATAGACTGTTGCAATTTTCAGTCTTGAACGAGGAATTCCTAGTAAACGCAAGTCATCAGCTTGCATTGATTACGTCCCTGCCCTTTGTACACACCGCCCGTCGCACCTACCGATTGAATGACTCGGTGAAAAATTGGGATCGTGAATGAGAACTTTTTTAAACCTCGCCATTTAGAGGAAGGTGAAGTCGTAACAAGGTTTCC
Cylindrotheca_closterium_DQ082742                                AGTCATACGCTCGTCTCAAAGATTAAGCCATGCATGTCTAAGTATAAATCTTTAC-T-TTGAAACTGCGAACGGCTCATTATATCAGTTATAGTTTATTTGATAGTCCTACTACTTGGATAACCGTAGTAATTCTAGAGCTAATACATGC---GGGGTAGTATTTATTAGATT-GAAACCAACCC-CTTGGTGATGTGGTGATTCATAATAAGCTTGCGGATCGCATGCGATGGATCATTCAAGTTTCTGCCCTATCAGCTTTGGATGGTAGGGTATTGGCCTACCATGGCTTTAACGGGTAACGGGAAATTAGGGTTTGATTCCGGAGAGGGAGCCTGAGAGACGGCTACCACATCCAAGGAAGGCAGCAGGCGCGTAAATTACCCAATCCTGACACAGGGAGGTAGTGACAATAAATAACAATGCCGGGCCTTTCTGGCAATTGGAATGAGAACAATTTAAACCCCTTATCGAGTATCAATTGGAGGGCAAGTCTGGTGCCAGCAGCCGCGGTAATTCCAGCTCCAATAGCGTATATTAAAGTTGTTGCGGTTAAAAAGCTCGTAGTTGGATTTGTGGTCCCATCGTTTACTGTGAAAAAATTAGAGTGTTCAAAGCAGGCTTATGCCTTGAATATATTAGCATGGAATAATAAGATAGGACCTTGGTACTATTTTGTTGGTTTGCG-CACCAAGGTAATGATTAATAGGGACAGTTGGGGGTATTCGTATTTCATTGTCAGAGGTGAAATTCTTGGATTTTTGAAAGACGAACTACTGCGAAAGCATTTACCAAGGATGTTTTCATTAATCAAGAACGAAAGTTAGGGGATCGAAGATGATTAGATACCATCGTAGTCTTAACCATAAACTATGCCGACAAGGGATTGGTGGA-GTTTCGTGTCTCCATCAGCACCTTATGAGAAATCACAAGTCTTTGGGTTCCGGGGGGAGTATGGTCGCAAGGCTGAAACTTAAAGAAATTGACGGAAGGGCACCACCAGGAGTGGAGCCTGCGGCTTAATTTGACTCAACACGGGAAAACTTACCAGGTCCAGACATAGTGAGGATTGACAGATTGAGAGCTCTTTCTTGATTCTATGGGTGGTGGTGCATGGCCGTTCTTAGTTGGTGGAGTGATTTGTCTGGTTAATTCCGTTAACGAACGAGACCCCTGCCTGCTAAATAGGTTGCCTAGTGCTTCTTAGAGGGACG-TGCATTCTTAGGTGCAGGAAGATAGGGGCAATAACAGGTCTGTGATGCCCTTAGATGTCCTGGGCCGCACGCGCGCTACACTGATGCATTCAACGAGTTCCCTTGGCCGAGAGGCCTGGGCAATCTTTTGAACCTGCATCGTGATAGGGATAGATTATTGCAATTATTAATCTTGAACGAGGAATTCCTAGTAAACGCAGATCATCAATCTGCATTGATTACGTCCCTGCCCTTTGTACACACCGCCCGTCGCACCTACCGATTGAATGGTCCGGTGAAGCCTCGGGATTGTGGGCGAGAACTTGTCTAAACCTTATCATTTAGAGGAAGGTGAAGTCGTAACAAGGTTTCC
Cryptosporidium_baileyi_CBAIH_1_AJ276096                         AGTCATATGCTTGTCTCAAAGATTAAGCCATGCATGTCTAAGTATAAGCTTCTATACGGCTAAACTGCGAATGGCTCATTATAACAGTTATAGTTTACTTGATAATCCTACTACATGGATAACCGTGGTAATTCTAGAGCTAATACATGCGGAAGGGTTGTATTTATTAGATAAAGAACCAATACTCTT--------GGTGACTCATAATAACTTTACGGATCACATGTGACATATCATTCAAGTTTCTGACCTATCAGCTTTAGACGGTAGGGTATTGGCCTACCGTGGCTATGACGGGTAACGGGGAATTAGGGTTCGATTCCGGAGAGGGAGCCTGAGAAACGGCTACCACATCTAAGGAAGGCAGCAGGCGCGCAAATTACCCAATCCTGACACAGGGAGGTAGTGACAAGAAATAACAATACAGGGCCTATCTTGTAATTGGAATGAGTTAAGTATAAACCCCTTTACAAGTAGCAATTGGAGGGCAAGTCTGGTGCCAGCAGCCGCGGTAATTCCAGCTCCAATAGCGTATATTAAAGTTGTTGCAGTTAAAAAGCTCGTAGTTGGATTTCTGTTGTGAAACTTTACTTTGAGAAAATTAGAGTGCTTAAAGCAGGCTATTGCCTTGAATACTCCAGCATGGAATAATATT-AAAGATTTTTAT-CTTTCTTATTGGTTCTAGGA-TAAAAATAATGATTAATAGGGACAGTTGGGGGCATTTGTATTTAACAGTCAGAGGTGAAATTCTTAGATTTGTTAAAGACAAACTACTGCGAAAGCATTTGCCAAGGATGTTTTCATTAATCAAGAACGAAAGTTAGGGGATCGAAGACGATCAGATACCGTCGTAGTCTTAACCATAAACTATGCCGACTAGAGATTGGAGGTTGTTCCTT-ACTCCTTCAGCACCTTATGAGAAATCA-AAGTCTTTGGGTTCTGGGGGGAGTATGGTCGCAAGGCTGAAACTTAAAGGAATTGACGGAAGGGCACCACCAGGAGTGGAGCCTGCGGCTTAATTTGACTCAACACGGGAAAACTCACCAGGTCCAGACATAGGAAGGATTGACAGATTGATAGCTCTTTCTTGATTCTATGGGTGGTGGTGCATGGCCGTTCTTAGTTGGTGGAGTGATTTGTCTGGTTAATTCCGTTAACGAACGAGACCTTAACCTGCTAAATAGACATAAGAAAACTTCTTAGAGGGACTTTGTGTGTTTAACACGAGGAAGTTTTAGGCAATAACAGGTCTGTGATGCCCTTAGATGTCCTGGGCCGCGCGCGCGCTACACTGATGTATCCATCAAGTATCCTGTTTCGAAGGAAATGGGTAATCTTATGAATATACATCGTGATGGGGATAGATCATTGCAATTATTGATCTTCAACGAGGAATTCCTAGTAAGCGCAAGTCATCAGCTTGCGCTGATTACGTCCCTGCCCTTTGTACACACCGCCCGTCGCTCCTACCGATTGAGTGATCCGGTGAATTATTCGGACCATACAAGGAAAGTTTTGTAAACCTTATCACTTAGAGGAAGGAGAAGTCGTAACAAGGTTTCC
Cryptosporidium_serpentis_AF151376                               AGTCATATGCTTGTCTCAAAGATTAAGCCATGCATGTCTAAGTATAAGCTTTTATACGGCGAAACTGCGAATGGCTCATTAAAACAGTTATAGTTTACTTGATAATCAAACTACATGGATAACCGTGGTAATTCTAGAGCTAATACATGCGGAAGGGTTGTATTTATTAGATAAAGAACCAATATTTTT--------GGTGATTCATAATAACTTTACGGATCGCATGCGACATATCATTCAAGTTTCTGACCTATCAGCTTTAGACGGTAGGGTATTGGCCTACCGTGGCTATGACGGGTAACGGGGAATTAGGGTTCGATTCCGGAGAGGGAGCCTGAGAAACGGCTACCACATCTAAGGAAGGCAGCAGGCGCGCAAATTACCCAATCCTGACACAGGGAGGTAGTGACAAGAAATAACAATACAGGGCCTATCTTGTAATTGGAATGAGTGAAGTATAAACCCCTTTACAAGTATCAATTGGAGGGCAAGTCTGGTGCCAGCAGCCGCGGTAATTCCAGCTCCAATAGCGTATATTAAAGTTGTTGCAGTTAAAAAGCTCGTAGTTGGATTTCTGTTTAGGAATTTTACTTTGAGAAAATTAGAGTGCTTAAAGCAGGCAACTGCCTTGAATACTCCAGCATGGAATAATAAGTAAGGACTTTTGT-CTTTCTTGTTGGTTCTAGGA-TAAAAGTAATGGTTAATAGGGACAGTTGGGGGCATTCGTATTTAACAGTCAGAGGTGAAATTCTTAGATTTGTTAAAGACGAACTACTGCGAAAGCATTTGCCAAGGATGTTTTCATTAATCAAGAACGAAAGTTAGGGGATCGAAGACGATCAGATACCGTCGTAGTCTTAACCATAAACTATGCCGACTAGAGATTGGAGGTTGTTCCTT-ACTCCTTCAGCACCTTATGAGAAATCA-AAGTCTTTGGGTTCTGGGGGGAGTATGGTCGCAAGGCTGAAACTTAAAGGAATTGACGGAAGGGCACCACCAGGAGTGGAGCCTGCGGCTTAATTTGACTCAACACGGGAAAACTCACCAGGTCCAGACATAGGAAGGATTGACAGATTGATAGCTCTTTCTTGATTCTATGGGTGGTGGTGCATGGCCGTTCTTAGTTGGTGGAGTGATTTGTCTGGTTAATTCCGTTAACGAACGAGACCTTAACCTGCTAAATAGATAATAAAAATCTTCTTAGAGGGACTTTGCGTGTCTAACGCGAGGAAGTTTGAGGCAATAACAGGTCTGTGATGCCCTTAGATGTCCTGGGCCGCACGCGCGCTACACTGATGCATCCAGCGAGTATCCTGTTTCGAAGGAAATGGGTAATCTTGTGAGTATGCATCGTGATGGGGATAGATCATTGCAATTATTGATCTTTAACGAGGAATTCCTAGTAAGCGCAAGTCATCAGCTTGCGCTGATTACGTCCCTGCCCTTTGTACACACCGCCCGTCGCTCCTACCGATTGAGTGATCCGGTGAATAATTCGGACCATGCAAGGAAAGTTTCGTAAACCTTATCACTTAGAGGAAGGAGAAGTCGTAACAAGGTTTCC
Cryptosporidium_parvum_AB089290                                  AGTCATATGCTTGTCTCAAAGATTAAGCCATGCATGTCTAAGTATAAACTTTTATACGGTTAAACTGCGAATGGCTCATTATAACAGTTATAGTTTACTTGATAATCTTACTACATGGATAACCGTGGTAATTCTAGAGCTAATACATGCGGAAGGGTTGTATTTATTAGATAAAGAACCAATATAATT--------GGTGACTCATAATAACTTTACGGATCACATGTGACATATCATTCAAGTTTCTGACCTATCAGCTTTAGACGGTAGGGTATTGGCCTACCGTGGCAATGACGGGTAACGGGGAATTAGGGTTCGATTCCGGAGAGGGAGCCTGAGAAACGGCTACCACATCTAAGGAAGGCAGCAGGCGCGCAAATTACCCAATCCTAATACAGGGAGGTAGTGACAAGAAATAACAATACAGGACTTTTTTTGTAATTGGAATGAGTTAAGTATAAACCCCTTTACAAGTATCAATTGGAGGGCAAGTCTGGTGCCAGCAGCCGCGGTAATTCCAGCTCCAATAGCGTATATTAAAGTTGTTGCAGTTAAAAAGCTCGTAGTTGGATTTCTGTTATGAAATTTTACTTTGAGAAAATTAGAGTGCTTAAAGCAGGCATATGCCTTGAATACTCCAGCATGGAATAATATT-AAAGATTTTTAT-CTTTCTTATTGGTTCTAAGA-TAAGAATAATGATTAATAGGGACAGTTGGGGGCATTTGTATTTAACAGTCAGAGGTGAAATTCTTAGATTTGTTAAAGACAAACTAATGCGAAAGCATTTGCCAAGGATGTTTTCATTAATCAAGAACGAAAGTTAGGGGATCGAAGACGATCAGATACCGTCGTAGTCTTAACCATAAACTATGCCAACTAGAGATTGGAGGTTGTTCCTT-ACTCCTTCAGCACCTTATGAGAAATCA-AAGTCTTTGGGTTCTGGGGGGAGTATGGTCGCAAGGCTGAAACTTAAAGGAATTGACGGAAGGGCACCACCAGGAGTGGAGCCTGCGGCTTAATTTGACTCAACACGGGAAAACTCACCAGGTCCAGACATAGGAAGGATTGACAGATTGATAGCTCTTTCTTGATTCTATGGGTGGTGGTGCATGGCCGTTCTTAGTTGGTGGAGTGATTTGTCTGGTTAATTCCGTTAACGAACGAGACCTTAACCTGCTAAATAGACATAAGAAATCTTCTTAGAGGGACTTTGTATGTTTAATACAGGGAAGTTTTAGGCAATAACAGGTCTGTGATGCCCTTAGATGTCCTGGGCCGCGCGCGCGCTACACTGATGCATCCATCAAGTATCCTGTTTCGAAGGAAATGGGTAATCTTTTGAATATGCATCGTGATGGGGATAGATCATTGCAATTATTGATCTTGAACGAGGAATTCCTAGTAAGCGCAAGTCATCAGCTTGCGCTGATTACGTCCCTGCCCTTTGTACACACCGCCCGTCGCTCCTACCGATTGAATGATCCGGTGAATTATTCGGACCATACAAGGAAAGTTTCGTAAACCTTATCATTTAGAGGAAGGAGAAGTCGTAACAAGGTTTCC
Selenidium_orientale_FJ832161                                    AGTCATATGCTTGTCTCAAAGGCTAAGCCATGCATGTGTAAGTATCAGCATTCTGATTGCTAGACTGCGAAAGGCTCATTAAAACGGTTTCAGTTTATTTGGTGAATTTTTTATATGGATAACCGTGGTAATTCTAGGGCTAATACATGCTAAAGAGT-GCACTTATTAGATACAGGATTAAGGTCTTTGGACATTTGTTGATTCATTTTAAGTATGCTTATCATGAATGATATACCATTCAAGTTTCTGACCTATCAGCTTCTGACGGTAGGGTCTTGGCTTACCGTGGCAGTAACGGGTGACGGGGGATTAGGGTTCGATTCCGGAGAGGGAGCCTTAGAGATGGCTACCACATCTAAGGATGGCAGCAGGCGCGCAAATTACCCAATCCTGAGTTAGGGAGGTAGTGACAAGAAATAACAACTCAGGGCAAATCTTGTGATTGGAATGATCGGTCCCTAAAGACGTCCGAGAGTATCAATTGGAGGGCAAGTCTGGTGCCAGCAGCCGCGGTAATTCCAGCTCCAATAGCGTATATTAAAGTTGTTGCAGTTAAAACGCTCGTAGTTGAAGTTGTGTTTTGCTCATTTACTTTGAGAAACTTAGGGTGTTTCAAGCACGTTGCAGT-GTGAATATTCCAGCATGGAATAAAGGTGTAAGGCTCGAAGTCT-TCATTTTGGTCCGTAGACTTTGAGCAATGATTAATAGGGATGGTCGGGGGCATTAGTATTTGGCTGTCAGAGGTGAAATTCTTAGATTTGCTAAGGACTAGCTACTGCGAAAGCATTTGTCAAGGATGTCTCCATTAATCAAGAACGAAAGTTAGGGGATCGAAGACGATCAGATACCGTCGTAGTCTTAACCATAAACTATGCCATCTAGAGATCAGAGGCTGTCAAATGACGCTTCTTGCATCTTCCGAGAAATCA-AAGCTTTTGGGTTCTGGGGGGAGTATGGTCGCAAGGCTGAAACTTAAAGGAATTGACGGAAGGGCACCACCAGGAGTGGAGCCTGCGGCTTAATTTGACTCAACACGGGAAAACTCACCAGGTCCAGACATAGGAAGGATTGACAGATTGATAGCTCTTTCTTGATTCTATGGGTGGTGGTGCATGGCCGTTCTTAGTTGGTGGAGTGATTTGTCTGGTTAATTCCGTTAACGAACGAGACCTTGACCTGCTTGTTGGGAGGTTTGACACGTCTGAGAGGGACTCTGTGTGTCTAACGCTGGGAAGTTCTAGGTAATAACAGGTCTGTGATGCCCTTAGATGTTCTGGGCTGCACGCGCGCTACACTGACGCATTCATCGAGTTCCCTTGCCTGAAAAGGTTTGGTAATCTGTAGAGTGTGCGTCGTGACGGGAATAGAGCTTTGCAACTATTGTTCTTGAACGAGGAATTCCTCGTAAGCATTAGTCATCAGCTTGTGCTGATTACGTCCCTGCCCTTTGTACACACCGCCCGTCGCTCCTACCGATTGGGTGCTCCGGTGAATTGTTCGGAT-GGATTTTCGAAGTTCTGTGAACCTTATCACCTAGAGGAAGGAGAAGTCGTAACAAGGTTTCC
Selenidium_pisinnus_FJ832162                                     AGTCATATGCTTGTCTCAAAGATTAAGCCATGCATGTCTCGGTATAAGCTTTTGTACGGCGAAACTGCGAATGGCTCATTAAAACAGTTATCGTTTATTTGATGGTCAAATTACATGGATAACTGTGGTAATTCTACAGCTAATACATGCGGAAGGGTTGTGCTTATTAGTTCCCGAACCAGCCCAGGCGGACCCTCGGTGAGTCACAGTAACTGAACGGATCGTGTACGATGAATCATTCAAGTTTCTGACCTATCAGCTTTAGACGGTAGGGCCTTGGCCTACCGTGGCGGTGACGGGTGACGGGGGATTAGGGTTTGATTCCGGAGAGGGAGCCTTAGAGACGGCTACCACCTCTAAGGAAGGCAGCAGGCGCGCAAATTACCCAATCCTAACACTGGGAGGTAGTGACAAGAAATAACAACTCAGGGCATACTTTGTGATTGGAATGATCGGTCTTTAAAACCGTCCGAGGGTATCAATTGGAGGGCAAGTCTGGTGCCAGCAGCCGCGGTAATTCCAGCTCCAATAGCGTATATTAAAGTTGTTGCAGTTAAAATGCTCGTAGTTGAATTTTTGTCCATCACTTTTACTTTGAGAAACTTAGGGTGTTCCAAGCACGTTTCTGC-GTGAATATTCCAGCATGGAATAAGGTAGTATGACTCGGGCTCT-GCTGTTTGGTTCGCAGGACTTGAGTAATGATTAACAGGGATCGTCGGGGGCATTAGTATTTAACTGTCAGAGGTGAAATTCTTAGATTTGTTAAGGACTTACTACTGCGAAAGCATTTGCCAAGGATATCTCCATTAATCAAGAACGAAAGTTAGGGGATCGAAGACGATCAGATACCGTCGTAGTCTTAACCATAAACTATGCCAACTAGAGATCAGAGGTCGTCACTCGACACTTCTTGCATCTTTCAAGAAATCA-AAGTTTTTGGGTTCTGGGGGGAGTATGGTCGCAAGGCTGAAACTTAAAGGAATTGACGGAAGGGCACCACCAGGAGTGGAGCCTGCGGCTTAATTTGACTCAACACGGGAAAACTCACCAGGTCCAGACATAGGAAGGATTGACAGATTGATAGCTCTTTCTTGATTCTATGGGTGGTGGTGCATGGCCGTTCTTAGTTGGTGGAGTGATTTGTCTGGTTAATTCCGTTAACGAACGAGACCTTAACCTGCTAATTGGGAGTGTCAAGACGTCTTAGAGGGACTCTGTGTGTCTAACGCAAGGAAGTTTGAGGTAATAACAGGTCTGTGATGCCCTTAGATGTCCTGGGCTGCACGCGCGCTACACTGATGCATTCAACGAGTATCCTGGTTTGAAGAGGCTTGGTAATCTGTAGAGTATGCATCGTGCTGGGAATAGAGTCTTGCAACTATTACTCTTGAACGAGGAATTCCTCGTAAGCACGAGTCATCAGCTCGTGCTGATTACGTCCCTGCCCTTTGTACACACCGCCCGTCGCCCCTACCGATTGGGTGCTCCGGTGAATTGTTTGGACTGGTGACGGAAAGTTCTGTGAACCTTATCACCTAGAGGAAGGAGAAGTCGTAACAAGGTTTCC
Uncultured_alveolate_BOLA566_AF372780                            NNNNNNNNNNNNNNNNNNNNNNNNNNNNNNNNNNNNNNNNNNNNNNNNNNNNNNNNNNNNGAAGCTGCGAATGGCTCATTAAAACAGTTATAATCTACTCGATGGTGAAATTACATGGATAACCGTGGTAATTCTAGAGCTAATACATGCGGAAGAGTGGTATTTATTAGATAAAGAACCAAGCATAGCGAA-G-TTGGTGATCCATAATAACTGAACGAATCGCATGCGATAGATCATTCGAGTTTCTGACCTATCAGCTTTCGACGGTAGGGTATTGGCCTACCGTGGCAATGACGGGTAACGGGGAATTAGGGTTCGATTCCGGAGAGGGAGCCTGAGAAACGGCTACCACATCTAAGGATGGCAGCAGGCGCGCAAATTACCCAATCCTGACTCAGGGAGGTAGTGACAAGAAATAACAACACAGGGCCTTTCTTGTGATTGGAATGAGTAGAAAGTAAGCCTCTTTACAAGTATCAATTGGAGGGCAAGTCTGGTGCCAGCAGCCGCGGTAATTCCAGCTCCAATAGCGTATATTAAAGTTGTTGCAGTTAAAAAGCTCGTAGTTGAATTTCTGCACAGGTT-TTTACTTTGAGAAAATTAGAGTGTTTCAAGCAGGCTTTTGCCTTGAATACTGCAGCATGGAATAATAAAATAGGACTTCTGTTCTCGTTTATTGGTTCA-AGAACTGAAGTAATGATTAAAAGGGACAGTTGGGGGCATTTGAATTTAACTGTCAGAGGTGAAATTCTTAGATTTGTTAAAGACGAACCAATGCGAAAGCATTTGCCAAAAATGTTTTCATTAATCAAGAACGAAAGTTAGGGGATCGAAGACGATCAGATACCGTCGTAGTCTTAACCATAAACTATGCCGACTAGAGATTGGAGGTCGTCAAACGTCCCCTTCAGCACCTTACGAGAAATCA-AAGTCTTTGGGTTCTGGGGGGAGTATGGTCGCAAGGCTGAAACTTAAAGGAATTGACGGAAGGGCACCACCAGGAGTGGAGCCTGCGGCTTAATTTGACTCAACACGGGAAATCTCACCAGGTCCAGACATAGGAAGGATTGACAGATTGAGAGCTCTTTCTTGATTCTATGGGTGGTGGTGCATGGCCGTTCTTAGTTGGTGGAGTGATTTGTCTGGTTAATTCCGTTAACGAACGAGACCTTACCCTGCTAAATAGGAGCGGGAAGTCTTCTTAGAGGGACATTGCGTGTCTAACGCAAGGAAGTTCGAGGCAATAACAGGTCTGTGATGCCCTTAGATGTCCTGGGCTGCACGCGCGCTACACTGATGCATCCAACGAGTTTCCTTTTCCGACGGGACTGGGTAATCTTGTGAGTTTGCATCGTGATGGGGATAGATTATTGCAATTATTGATCTTCAACGAGGAATTCCTAGTAAGCGCGAGTCATCAGCTTGTGCTGACTACGTCCCTGCCCTTTGTACACACCGCCCNNNNNNNNNNNNNNNNNNNNNNNNNNNNNNNNNNNNNNNNNNNNNNNNNNNNNNNNNNNNNNNNNNNNNNNNNNNNNNNNNNNNNNNNNNNNNNNNNNNNNNNN
Uncultured_alveolate_BAQA40_AF372776                             AGTCATATGCTTGTCTCAAAGATTAAGCCATGCACGTCCAAGTATACGCTTTTACTCGGTGAAACTGCGAATGGCTCATTACAACAGTTATAGTCGATTGGACGACGCAATTACATGGATAACCGTGGTAATTCTAGAGCTAATACATGCGAAGAGCAGTGTCTAATTAGATAACGAACCATTACGCTTGTCTCTTTGGTGAGTCATAATGATTTAACAAATCGAACTCGATGTGTCCTTTGAGTTTCTGGCCTATCAGCTTTCGACGGTAGGGTATTGGCCTACAGTGGCTACGACGGGTAACGGGGAATTAGGGTTCGATTCCGGAGAGGGAGCCTGAGAGACGGCTACCACATCTAAGGATAGCAGCAGGCGCGCAAATTACCCAATCCTGACACAGGGAGGTAGTGACAAGAAATAACAACACAGGGCAATCTTTGTGATTGGAATGAGTGYAGTTCAAAAGTCTRCGCAAGTACCAATTGGAGGGCAAGTCTGGTGCCAGCAGCCGCGGTAATTCCAGCTCCAATAGCGTATATTAAAGTTGTTGCAGTTAAAAAGCTCGTAGTTGGATTATTGCAGAGGCCTTTTACTTTGAGAAAATTAGAGTGTTCCAAGCAGGTCAAT-CCTTGAATATTGCAGCATGGAATAATAATCTA-GACTCCTAATCA-GCTTATTGGTGCGAGA-TTAGGAGTAATTTTTAACAGGAACGGTTGGGGGCATTCGAATTTGACTGTCAGAGGTGAAATTCTTAGATTAGTTGAAGGCGAGCAACTGCGAAAGCATTTGTCAAACATGTTTCCATTAATCAAGAACGAAAGTTAGGGGATCGAAGACGATCAGATACCGTCGTAGTCTTAACCATAAACTATGCCGACTAGAAAATTGGAGGTGTCTGTCGACTCCTTCAGTATTTTGAGAGAAATCA-AAGTCTTTGGGTTCTGGGGGGAGTATGGTCGCAAGGCTGAAACTTAAAGGAATTGACGGAAGGGCACCACCAGGAGTGGAGCCTGCGGCTTAATTTGACTCAACGCGGGGAAACTTACCAGGTCCAGACATGGGAAGGATTGACAGATTGA-AGTTCTTTCTTGATTCTATGGGTAGTGGTGCATGGCCGTTCTTAGTTGGTGGAGTGATTTGTCTGGTTAATTCCGTTAACGAACGAGACCTTAACCTGCTAAATAG-GAGCCTAACACTTCTTAGAGGGACATTGTGTGTCTAACACAAGGAAGCCTGAGGCAATAACAGGTCTGTGATGCCCTTAGATGTTCTGGGCTGCACGCGCGCTACACTGATGCTACCAACGAGTTACCTTGCCTAAAAGGATTTGGTAATCTTG-AAGTCAGCATCGTGATGGGGATAGATTATTGGAATTATTGGTCTTGAACGAGGAATTCCTCGTAAGCGCAAGTCATTAGCTTGTGCTGAATATGTCCCTGCCCTTTGTACACACCGCCCGTCGCTCCTACCGATTGGGTGATCCGGTGAATTACTCGGACTTGTGCAGGGAGGTTTTGTGAACCTTATCACTTAGAGGAAGGAGAAGTCGTAACAAGGTWKCC
Selenidium_terebellae_AY196709                                   AGTCATATGCTTGTCTCAAAGATTAAGCCATGCATGTCTAAGTATAAGCTTTTATACAGCAAAACTGCGAATGGCTCATTAAAACAGTTATAGTTTATTTGATGATCAAATTACATGGATAACCGTGGTAATTCTAGAGCTAATACATGCGGAAGGGTGGTATTTATTAGATAAAGAACCATTAGTCTCGCTTTTCTGGTGATTCATAATAACTTAACGAATCGTTTACGATAGATCATTCAAGTTTCTGACCTATCAGCTT-CGACGGTAGGGTATTGGCCTACCGTGGCATTGACGGGTAACGGGGAATTAGGGTTCGATTCCGGAGAGGGAGCCTGAGAAACGGCTACCACATCTAAGGATGGCAGCAGGCGCGCAAATTACCCAATCCTGACACAGGGAGGTAGTGACAAGAAATAACAACGCAGGGCATATCTTGTGATTGGAATGAGTAGAATCTAAAACCCTTTACA-AACTCCATTGGAGGGCAAGTCTGGTGCCAGCAGCCGCGGTAATTCCAGCTCCAATAGCGTATATTAAAGTTGTTGCAGTTAAAACGCTCGTAGTTGAACTTCTGCACATGACATTTACTTTGAGAAAATTAGAGTGTTTCAAGCAGGTTTTCGCCTTGAATACTTCAGCATGGAATAATAAGATAAGACTTTGGTTTTATGTTATTGGTTCA-AAAACCTTAGTAATGATTAATAGGGACAGTTGGGGGCATTTGTACTTACCTGTCAGAGGTGAAATTCTATGATTAGGGAAGGACAAACAACTGCGAAAGCATTTGCCAAAGATGTTCTCATTAATCAAGAACGAAAGTCAGGGTAATGAAGACGATCAGATACCGTCGTAGTCTTGACCATAAACTATGCCGACTAGAGATTGGAGGTCGTCATTCGACTCCTTCAGCACCTTATGAGAAATCA-AAGTCTTTGGGTTCCGGGGGGAGTATGGTCGCAAGGCTGAAACTTAAAGGAATTGACGGAAGGGCACCACCAGGAGTGGAGCCTGCGGCTTAATTTGACTCAACACGGGAAAACTCACCAGGTCCAGACATGGGAAGGATTGACAGATTGATAGCTCTTTCTTGATTCTATGGGTGGTGGTGCATGGCCGTTCTTAGTTGGTGGAGTGATTTGTCTGGTTAATTCCGTTAACGAACGAGACCTTAACCTGCTAAATAGTGACACGAAACCTTCTTAGAGGGACCTCGCGTGTCTAACGCGTGGAAGTTTGAGGCAATAACAGGTCTGTGATGCCCTTAGATGTTCTGGGCTGCACGCGCGCTACACTGATGCATCCAACGAGTTTCCTTATCCGATAGGATTGGGTAATCTTGTGAGTATGCATCGTGATGGGGATAGATTATTGCAATTATTAATCTTCAACGAGGAATTCCTAGTAAGCGCAAGTCATCAGCTTGCGCTGATTACGTCCCTGCCCTTTGTACACACCGCCCGTCGCTCCTACCGATTGGGTGATTAGGTGAATTATTCGGACCACACGTGGGAAGTCTTGTGAACCTCATCGTCTAGAGGAAGGAGAAGTCGTAACAAGGTTTCN
Selenidium_melongena_KC890799                                    NNNNNNNTGCTTGTCTCAAAGATTAAGCCATGCATGTCTAAGTATAAGCTTTTATACAGCGAAACTGCGAATGGCTCATTAAAACAGTTATAGTTTATTTGATGAACAAAATACATGGATAACCGTGGTAATTCTAGAGCTAATACATGCGGAAGGGCTGTATTTATTAGATAAAGAACCAATTGTCCTCATTTTTTGGTGATTCATAATAACTTTTCGAATCGCGTGCGATAGATCATTCAAGTTTCTGACCTATCAGCTT-CGACGGTAGGGTATTGGCCTACCGTGGCATTGACGGGTAACGGGGAATTAGGGTTCGATTCCGGAGAGGGAGCCTGAGAAACGGCTACCACATCTAAGGATGGCAGCAGGCGCGCAAATTACCCAATCCTGACACAGGGAGGTAGTGACAAGAAATAACAACACAGGGCATCTCTTGTGATTGGAATGAGTATAATCTAAAAACCTATTCGAATG-CAATTGGAGGGCAAGTCTGGTGCCAGCAGCCGCGGTAATTCCAGCTCCAATAGCGTATATTAAAGTTGTTGCAGTTAAAACGCTCGTAGTTGAATTTCTGATGGTGTCTTTTACTTTGAGAAAATTAGAGTGTTTCAAGCAGGCATACGTCTTGAATACTACAGCATGGAATAATAAGATAGGACTTTAGTTCTAACTTATTGGTTCA-AGAACTAGAGTAATGATTAATAGGAACAGTTGGGGGCATTTGTACTCGCCTGTCAGAGGTGAAATTCTATGATTAGGTGAGGACAGACAACTGCGAAAGCATTTGCCAAACATGTTTTCATTAATCAAGAACGAAAGTTAGGGTAATGAAGACGATCAGATACCGTCGTAGTCTTAACCATAAACTATGCCGACTAGAGATTGGAGGTCGTCACTCGACTCCTTCAGCACCTTATGAGAAATCT-AAGTCTTTGGGTTCTGGGGGGAGTATGGTCGCAAGGCTGAAACTTAAAGGAATTGACGGAAGGGCACCACCAGGAGTGGAGCCTGCGGCTTAATTTGACTCAACACGGGAAAACTCACCAGGTCCAGACATAGCAAGGATTGACAGATTGATAGTTCTTTCTTGATTCTATGGGTGGTGGTGCATGGCCGTTCTTAGTTGGTGGACTGATTTGTCTGGTTAATTCCGTTAACGAACGAGACCTTAACCTGCTAAATAGGAGCGAGAAACCTTCTTAGAGGGACTTTGCGTATCTAACGCATGGAAGTTTGAGGCAATAACAGGTCTGTGATGCCCTTAGATGTTCTGGGCTGCACGCGCGCTACACTGATGCATCCAACGAGTAACCTTATCCGATAGGGTTGGGTAATCTTTGGAATATGCATCGTGATGGGGATAGATTATTGCAATTATTAATCTTCAACGAGGAATTCCTAGTAAGCGCAAGTCATCAGCTTGTGCTGATTACGTCCCTGCCCTTTGTACACACCGCCCGTCGCTCCTACCGATCGGGTGATTAGGTGAATTATTCGGACCACACGTGGGAAGTCTTGTGAACCTCATCGTCTAGTGGAAGGAGAAGTCGTAACAAGGTTTCN
Selenidium_pendula_LN901443                                      AGTCATATGCTTGTCTCAAAGATTAAGCCATGGATGTTCCAGTATGAGTTTT-ATATAACGAAACTGGGAAGGGCTCATTAAATCGGTTATTAAACAATCGACGGTTATCATATATGGTTATCCGTGGTAATTCTACGGCTAATACATGT--CGGGGTGCCTATATTTCGACTTTGA-CAAACAAGGCTGATCGTCCGAGGAATTATCTGTGCTTATCATTTCGCCAAAGAAGCTTCGAAATTATTTCCGCCCTATCAGCTTTCGTCGGTAACGTAGTGGTTTACCGTGGCAGTGACGGGTAACGGGGAATTAGGGTTTGACTCCGGAGAGGGAGCCTGAGAAATGGCTACCACATCTATGGAAGGCAGCAGGCGCGCGAATTACCCAATCCTATACTAGGGAGGTAGTGACAAGAAATAACATCATAGATATATATCTATGATTGGAATGAAAGGACTTTAAATCATTTCTTGAGGATCCATTGGAGGGCAAGTCTGGTGCCAGCAGCCGCGGTAATTCCAGCTCCAACAGCGTATATTAAAGTTGCTGCAGTTAAAACGCTCGTAGTTGTTGTCCAACTTTCTGCCAAAACCTTGAGGAAAGATTAGTGTTCCAAGCAATTATC-TCTTTGTCCTCCCCAGCATGGTATTCCACCTAACAGAAGAAAA--------GTGT---CG-A--TTTTCTTCT-TACTATATAGAAATTCAAGGGGGTATACGTACTTTAATGTCAGAGGTGAAATTCTTAGATTTTTAAAAGACGGTCAATTGCGAAAGCATTCACCAAGCGACTTTTCTTTGATCAAGAACGAAAGTTAGGGGATTGAAGACGATCAGATACCGTCGTAATCTTAACCGTAAACTATGCCGACTTGTCGCAGGTAGACGTTTCCCATGTTTATCGTCGACTTTTGAGAAATCA-AAGTTTTTGGGTTCTGGGGGGAGTATGATTGCAAGATTGAAACTTAAAGGAATTGACGGAAGGGCACCACCAGGAGTGGAGCTTGCGGCTTAATTTGACTCAACACGGGAAATCTCACCAGCCCCACACATAAAGAGGATTGACAGTTTGATAGTTCTTTCTTGATTCTATGGTTGGTGGTGCATGGCCGTTCTTAGTTGGTGGAGTGATCTGTCTGGTTAATTCCGTTAACGAACGAGATCTTACCCTACTAAATAGACAATTGTACGCTTCTTAGAGGGACTTTGATCGTTTAGATCAAGGAAGTTTGAGGTAATAACAGGTCTGTGATGCCCCTAGACGTTCT-GGCTCCACGCGCGCTACAATAATACGCACAACAAGTATCCCAGCTCGAAAAGGTAAAGTAAACATCAGAAAAAGTACTGTAATGGTTATAGATCCTTGTAATTATTGATCTTCAACGAAGAATTCCTAGTAAGTATGTGTCATCATCACGCACTGACTACGTCCCTCCCCTTTGTACACACCGCCCGTCGCTCCTACCGATTGAGTGATCCGATGAAACTCTCGGAC-GCAGTGAAAAAGAGATTTGAATCGTACCACTTAGAGGAAGGAGAAGTCGTAACAAGGTTTCC
Selenidium_hollandei_LN901445                                    NNNNNNNNNNNNNNNNNNNNNNNNNNNNNNNNNNNNNNNNNGT-TGAGTTTTGATATAACGAAACTGCGAAGGGCTCAATAAATCGGTTATTAAATAATCGACGGT--TCTCAGATGGTTATCCGTGTTAATTTTACGGTTAATACATGT--TGTGGTGCCTTTATTTCGACTATGACTCCCCAGGCCTGATCGTCGGAAGAATTATCTGTGCTTATCGTTCTTTTGAAGAAACTTCGAAGTTATTTCCGCCCTATCAGCTTTCGTTGGTAACGTAGTGGGTTACCAAGGCAGTGACGGGTAACGGGGAATTAGGGTTTGACTCCGGAGAGGGAGCCTGAGAAACGGCTACCACATCTATGGACGGCAGCAGGCGCGCGAATTACCCAATCCTATACTAGGGAGGTAGTGACAAGAAATAACAACATAGATTTTTATTTATGATTGGAATGAGAGGGCTTTAAAATATTCCTCGAATGTCCATTGGAGGGCAAGTCTGGTGCCAGCAGCCGCGGTAATTCCAGCTCCAACAGCGTATATTAAAGTTGCTGCTGTTAAAACGCTCGTAGTTGTTGTCCAGCTCTCCGCCAAAACCTTGAGGAAAGATTAGTGTTCCAAGCAATATAT-TCTTTGTCCTCCCCAGCATGGTATATAACCAAATCGAAGCAGA------AAGTTG---TCACT-TCTGCGTCT-AACTAAATAGAAATTCAAGGGGGTATACGTACTTTAATGTCAGAGGTGAAATTCTTAGATTTTTAAAAGACGATCAAATGCGAAAGCATTTACCAAGGGAATTTTCTTTGATCAAGAACGAAAGTTAGGGGATTGAAGACGATCAGATACCGTCGTAATCTTAACCGTAAACTATGCCGACTTGTCGCAGGTAGATGGCTTT-ATATTTATCGTCGACTTTTGAGAAATCA-AAGTTTTTGGGTTCTGGGGGGAGTATGATTGCAAGATTGAAACTTAAAGGAATTGACGGAAGGGCACCTCCAGGAGTGGAGCTTGCGGCTTAATTTGACTCAACACGGGAAATCTCACCAGCCCCACACATAAAGAGGATTGACAGTTTGATAGTTCTTTCTTGATTCTATGGTTGGTGGTGCATGGCCGTTCTTAGTTGGTGGAGTGATCTGTCTGGTTAATTCCGTTAACGAACGAGATCTTACCCTGCTAATTAGACAATTGAACGCTTCTTAGAGGGACTTTAATCATCTAGATTAAGGAAGTTTGAGGTAATAACAGGTCTGTGATGCCCCTAGACGTTCTGGGCTGCACGTGCGCTACAATAATACGCACAACGAGTATCCAAGCTCGAAAGGGCAAGGTAATCAATAGAAAACGTACTATAATGGTTATAGATCCTTGTAATTATTGATCTTCAACGAGGAATTCCTAGTAAGTATGTGTCATCATCACGCACTGATTACGTCCCTGCCCTTTGTACACACCGCCCGTCGCTCCTACCGATTGGATGTTCCGATGAAACTCTCGGAA-GCACTGAAGAAGAGATTTGAATCGTAACATTTAGAGGAAGGAGAAGTCGTAA-AGGATTTCC
Selenidium_serpulae_DQ683562                                     AGTCATATGCTTGTCTCAAGGATTAAGCCATGCATGTTCCAGTATGAGTTTTGATATAACGAAACTGCGAAGGGCTCATTAAATCGGTTATTAAACAATCGACGAT--TCACATATGGTTATCCGTGACAATTCTACGGTTAATACATGCTTTGTGGTGCCTTTATTTCGACTATGG-CTGACAGCTTCGATCGTCGGAAGAATTATCTGTGCTTATCGTTCTTCTGAAGAAGCGTCGAAGTTATTTCCGCCCTATCAGCTTTCGTCGGTAACGTAGTGGTTTACCGTGGCAGTGACGGGTAACGGGGAATTAGGGTTTGACTCCGGAGAGGGAGCCTGAGAAATGGCTACCACATCTAAGGATGGCAGCAGGCGCGCGAATTACCCAATCCTATACTAGGGAGGTAGCGACAAGAAATAACAACATAGGTATTTATTTATGATTGGAATGGAGGGACCGTAGCGTATCCCCTGAA-AGCCATTGGAGGGCAAGACTGGTGCCAGCAGCCGCGGTAATTCCAGCTCCAACAGCGTATATTAATGTTGCTGCAGTTAAAACGCTCGTAGTTGTTGTCCAACTTTCCGCCAAAACCTTGAGGAAAGATTAGTGTTCCAAGCAGTTCC--ACTTTGTCCTCCCCAGCATGGTATTTCACCTATTCGAAGAAGA------TCATTG---CCAAA-TCTTCATCA-TACAAAATAGAAACTCAAGGGGGTATACGTATTTTAATGTCAGAGGTGAAATTCCTGGATTATTAAAAGACGAACAATTGCGAAAGCATTCGCCAAGCGATTTTTCTTTGATCAAGAACGAAAGTTAGGGGATTGAAGACGATCAGATACCGTCGTAATCCTGACTGTAAACTATGCCAACTTGTCGCAGGTAGATCTTTCGCGAATCTATCGTCGGCTTTTGAGAAATCA-AAGTCTTTGGGTTCTGGGGGGAGTATGATCGCAAGCTTGAAACTTAAAGGAATTGACGGAAGGGCACCACCAGGAGTGGAGCTTGCGGCTTAATTTGACTCAACACGGGAAATCTCACCAGCCCCACACATAAGGAGGATTGACAGTTTGATAGTTCTTTCTTGATTCTATGGATGGTGGTGCATGGCCGTTCTTAGTTGGTGGAGTGATCTGTCTGGCTAATTCCGTTAACGAACGAGATCTTAACCTACTAACTAGAAAGTTCAACACTTCTTAGAGGGACATTAATCGTTTAGATTAGGGAAGTTTGAGGTAATAACAGGTCTGTGATGCCCCTAGACGTTCTGGGCTGCACGCGCGCTACAATAGTACGCACAGCGAGTATCCAAGCTCGAAAGGGCAAGGTAAACT-AAGAAAAGGTACTGTAATTGTTATAGATCCTTGTAATTATTGATCTTCAACGAGGAATTCCTAGTAAGTATGTGTCATCATCACGCACTGATTACGTCCCTGCCCTTTGTACACACCGCCCGTCGCTCCTACCGATTGGATGAGGCGATGAAACTCTCGGAC-GAGGTTTGAAAGAGATTTGAATCGGTTCATTTAGAGGAAGGAGAAGTCGTAACAAGGTTTCC
Caliculium_glossobalani_KC890798                                 AGTCATATGCTTGTTTCAAAGATTAAGCCATGCAAGTCTAAGTATAAGCTTTTATACGGCAAAACTGCGAATAGCTCATTATAACAGTTATAATCTACACGATGATCGTACCAAATGGATATCCATGGTAATTCTGGAGCTAATACATGCGGGATGGTAGCATTCATTAGTATCAGACCCAGCCACAACTGTGAAGTGGTGA-TCATAATGACGGAGTGGATCGCGCGCGACAGTTCGTTCGAGTTTCTGACCTATCAGCTCCCGTCGGTAGGGTATTGGCCTACCGAGGCTGTGACGGGTAACGGGGAATTAGGGTTCGATTCCGGAGAGGGAGCCTGAGAGACGGCTACCACATCTAAGGATGGCAGCAGGCGCGCAAATTACCCAATCCCGACACGGGGAGGTAGTGACCAGAAATAGCAACGCAGGGCA-CCTCTGTGATTGCAATGAGCGGAAAGCAAAATTGTTTGCGAGTATCTATTGGAGGGCAAGTCTGGTGCCAGCAGCCGCGGTAATTCCAGCTCCAATAGCGTATATTAAAATTGCTGCAGTTAAAGCGTCCGTAGTTGAATTTCGTCCCACTCCCGTTACTTTGAGCAAAATGGAGTGCTTCAACCAAGCTAAAGC-TTGAACAGCTCAGCATGGAATAACAAGATAGGACTTCGATTCT-TCTTGTTGGTGTCAGAATCGAAAGTAATGATTGATAAGGACTTACGGGGGCATTTGTACTT-GCTGGAAGAGGTGAAGTTCTAAGACCCAGCAAAGACAAACAAGTGCGAAAGCATTTGCCCAGTATGTGCCTGTTAATCAAGGACGAAAGTTGGGGGATCGAAGACGATTAGATACCGTCGTAGTCCCAACTATAAACTATGCCGACTGAGAATCGGTGGAAGTACTTTAACTCCTTCGGCACTCCAAGAGAAATCT-AAGTTTTTGGGCCCTGGGGGGAGTATGGTCGCAAGGCTGAAACTTAAAGGAATTGACGGAAGGGCACCACCAGGAGTGGAGCCTGCGGCTTAATTTGACTCAACGCGGGGAACCTCACCAGGCCCGGACATAGTCATGATTGACAGATTGAGAGTTCTTTCTCGATTCTATGGGTGGTGGTGCATGGCCGTTCTTAGTCGGTGAGGTGACTTGTCTGGTTAATTCCGATAACGGACGAGACCTCGACCTGCTAAATAGCTTTCTTTCACCTTCTTAGAGGGACTTTGGGAGTTTATCCCAAGGAAGTTCGAGCCTATAACAGGTCTGTGATGCCCTTAGATGGCCTGGGCTGCACGTGCGCTACAATGACAGAGACAGCGAGTATCCTACTCCGTATGGTGTGGGAAATCTTGTGAAACTCTGTCGTGATAGGGATTGACCTTTGCAATTATGGGTCATGAACGAGGAATTCCTAGTAAGGACAAGTCATCACCTTGTGCTGATTACGTCCCTGCCCTTTGTACACACCGCCCGTCGCTTCAACCGATTGGATGATCCGGCAAATTACATGGACTATTAAGAGGAAGTGTCGTAAGCCTTATCATCTAGAGGATGAAGAAGTCGTAACACGGTATCC
Gregarina_kingi_FJ459746                                         NNNNNNNNNNNNNNNNNNNNNNNNNNNNNNNNNNNNNNTACGTATTAGCTGCTTTACAGTGGAACTGCGAATAGCTCATTATAACAGTTATAATTTACACGACG-TCAAACCATATGGATATCCTTGGTAATTCTGGTGCTAATACACGCTCCAGAACAGCTGCCAGAAAACTCAACACTCTCTGTGTTTGCAGTGTGATGATCA-AACTGGCTCAGCCAATCGCTCGCGACATGTCGTTCAAGTTTCTGACCTATCAGCTCCCATTAGTAAGGTATTGGCTTACTCAGGCTGTGACGGGTAACGGGGAATTGGGGTTCGATTCCGGAGAGGGAGCCTTAGAAATAGCTACCACATCTAAGGATGGCAGCAGGCGCGCAAATTACCCAATCCCGACTCGGGGAGGTAGTGACAAGAAATAGCAACACGAGACCATTTTCGTGATTGCAATGAGTTAGAAACAAATCAGCTAACGAGTATCTATTGGAGGGCAAGTCTGGTGCCAGCAGCCGCGGTAATTCCAGCTCCAAGAGCATATATTAAAATTGTTGCAGTTAAAGCGTCCGTAGTTGAAACTAGTCCCAAATGCGTTACCTTGAGTAAATTGGAGTGTTCCAATCAGATTTCTGTC-TGAACAGCTCAGCATGGGATAACCTAACACGACTTTGGTTGCAAAAT-TGAGTTCTGTAACCGAAAGTAATAATATCAAGGGATATACGGAGGCATTTGTACTTGCTGGAGAGAGGTGAAATTCTGAGACCCTGCAAAGACAAACAAGTGCGAAAGCATTTGCCTAGTGTATGCCCTCTAATCAAGGACGAAAGTTGGGGGATCGAAGACGATTAGATACCGTCGTAGTCCCAACCATAAACGATGCCGACTGAGGATCAGAGGCAGTTAATGTACGCCTTTGGCACTCAAAGAGAAATCT-AAGTCTTTGGGCCCTGGGGGGAGTATGGTCGCAAGTCTGAAACTTAAAGGAATTGACGGAAGGGCACCACCAGGAGTGGAGCTTGCGGCTTAATTTGACTCAACGCGGGAAATCTCACCAGGCCCGAACATAATAATGATTGACAGATTAAGTGTTCTTTCTTGATTCTATGGGTGGTGGTGCATGGCCGTTCTTAGTCGGTGAGGTGACTTGTCTGGTTAATTCCGATAACGGACGAGACCTCGACCCACTAAATAGCCTTGGAGGTACTTCTTAGAGGGACCTTGTGAGTTTATCACACGGAAGCTCGAGACTATAACAGGTCTGTGATGCCCTTAGATGGCCTGGGCTGCACGTGTGCTACAATCGCACGGAGATCAGGTTTTCTGCTCTGAAAAGAGTTGATAATCATTTGAAACTGTTTGGTATCTGGAATTGACTCTTGTAATTATGAGTCATAAACTAGGAATTCCTAGTAAGGACAAGTCATTACCTTGTGCTGATTATGTCCCTGCCCTTTGTACACACCGCCCGTCGCTTCAACCGATTGGATGATCCGGCAAATTGCATGGACTGATATCGGGAAACGCCACGAGCAGGATCCTGTNNNNNNNNNNNNNNNNNNNNNNNNNNNNNN
Gregarina_blattarum_FJ459741                                     NNNNNNNNNNNNNNNNNNNNNNNNNNNNCATGCAAGTCTAAGTATAAGCTACTATACGGCGAAACTGCGAATAGCTCATTACAACAGTTATAATTTACACGAAGATCAACCTAAATGGATATCCATGGTAATTCTGGAGCTAATACATGCGGAAAGGTGGCATTCATTAGTTGCAGAACCATCCGGGTTTCGAACTTGGTGATCA-TAATGACGGAGCGGATCGCATGCGACAGTTCGTTCAAGTTTCTGACCTATCAGCTCCCGTCGGTAAGGTATTGGCTTACCGAGGCTGTGACGGGTAACGGGGAATTGGGGTTCGATTCCGGAGAGGGAGCCTGAGAAACGGCTACCACATCTAAGGATGGCAGCAGGCGCGCAAATTACCCAATCCCGATACGGGGAGGTAGTGACCAGAAATAGCAACTTGGGGCATTCTTCATGATTGCAATGGGCGGAAAGCAAAACTGTTTGCGAGTACCTATTGGAGGGCAAGTCTGGTGCCAGCAGCCGCGGTAATTCCAGCTCCAATAGCGTATATTAAAATTGCTGCAGTTAAAGCGTCCGTAGTTGGATTTCGTTCTTCTGCCGTTACTTTGAGCAAATTGGAGTGCTCCAACCAGGCTTACGC-TTGAACAGCTCAGCATGGAATAACAAGATAGGACTTTGGT-TCTTCTTGTTGGTGTATGAACCAATAGTAATGGTTGATAAGGACATACGGGGGCATTTGTACTTGCTGGAGAGAGGTGAAATTCTAAGACCCAGCAAAGACAAACAACTGCGAAAGCATTTGCCCAGTGTGTACCTGTTAATCAAGGACGAAAGTTGGGGGATCGAAGACGATTAGATACCGTCGTAGTCCCAACTATAAACTATGCCGACTGAGGATCGGAGGCCGTAACACGACTCCTTCGGCACTCCAAGAGAAATCT-AAGTCTCTGGGCCCTGGGGGGAGTATGGTCGCAAGGCTGAAACTTAAAGGAATTGACGGAAGGGCACCACCAGGAGTGGAGCCTGCGGCTTAATTTGAGTCAACGCGGGGAACCTCACCAGGCCCGGACATAGTCATGATTGACAGATTGAGAGTTCTTTCTCGATTCTATGGGTGGTGGTGCATGGCCGTTCTTAGTCGGTGAGGTGACTTGTCTGGTTAATTCCGATAACGGACGAGACCTCGACCTGCTAACTAGCAAGCGTTTACCTTCTTAGAGGGACTTTGTGAGTCTATCACAAGGAAGTTCGAGCCTATAACAGGTCTGTGATGCCCTTAGATGGCCTGGGCTGCACGTGCGCTACAATGACAGAGCCAGCGAGTATCCTTCTCCGTTCGGAGTGGGCAATCTTTTGAAACTCTGTCGTGATAGGGATTGACCCTTGCAATTGTGGGTCATGAACGAGGAATTCCTAGTAAGGACAAGTCATCACCTTGTGCTGATTACGTCCCTGCCCTTTGTACACACCGCCCGTCGCTTCAACCGATTGGATGATCCGGCAAACTGTACGGACATTTGAGTGGAAGTACCGTGAGCCTTATCATCTAGAGGA-GAAGAAGTNNNNNNNNNNNNNNN
Gregarina_coronata_FJ459743                                      NNNNNNNNNNNNNNNNNNNNNNATTAGCCATGCAGGTGTAAGTATAAATCATATAACGATAAAACTGCGANTAGCTCATTAGAACACTTATAATTAACACGGTGATC-TTTTATATGGATATCCATGGTAATTCTGGAGTTAATACATGC-ACCATTGTGCAGCCATGATATTAATCACCGAACAAGTTGCTTGTTTGGATGACC-TCGTGGACTAGTGAATCGCTTGCGATAGACCGTTTTAGTTTGTGACCTATCAGCT-TTGTCGGTAAGGTATTGGCTTACCGAGGCGATTACGGGTAACGGAGAATTGGGGTTCGATTCCGGAGAGGGAGCCTGAGAAACGGCTACCACATCTAAGGGTGGCAGCAGGCGCGCAAATTACTCAATCCCGACACGGGGAGGTAGTGACAAAAAATAACAGCACGATGCATTCTTCGTGACTGTAATGAGCAGAAATTACAAAAGTATGCGAGTATCAATTGGAGGGCAAGTCTGGTGCCAGCAGCCGCGGTAATTCCAGCTCCAATAGCGTATATTAAAATTGTTGCAGTTAAAGCGTTCGTAGTTTACACTCCGCATTGCGTTATTACTTTGAGTAAATGGAAATGCTCCAAGCAGGCTTTAGCC-TGAACCGCTCAGCATGGAATAATATAATATAGCTCCTTC-GCGACTTGTCGGTGGTAGCTTGGGATGTGATGATTGATAAGGACGGTCGGGGGCATTTGTACTTGCTGGAGAGAGGTGAAATTCTAAGACCCGGCAAAGACAGACTGACGCGAAAGCTTTTGCCCAGGACGTGCCTATTAATCAAGGACGAAAGTTGGGGGATCGAAGACGATTAGATACCGTCGTAGTCTCAACCGTAAACGATGCCGACATAATTTCGGCGAAGAGAGTTAGTCTTCTTCGGAGTTACCAGAGAAATCA-AAGTCTTTGGGCCCTGGGGGGAGTATGGTCGCAAGGCTGAAACTTAAAGGAATTGACGGAAGGGCACCACCAGGAGTGGAGCCTGCGGCTTAATTCGACTCAACGCGGGAAATCTCACCAGGCCCGAACATAATTATGATTGACGGATGAAAAGATCTTTCTTGATTCTATGGGTGGTGGTGCATGGCCGTTCTTAGTCGGTGAGGTGACTTGTCTGGTTAATTCCGATAACGGACGAGATCTCGACTTATTAACTGATGAAATGAATTTCGCTTAATAGGACATTGGATGTTTATTCCAAGGAAGTTCGAGCCTATAACAGGTCTGTGATGCCCTTAGATGGCCTGGGCTGCACGTGCGCTACATTGACAAATGCAAAAAGTTACCTTGACTGAGAAGTCTGGGAAATC--TCAAAAGTTTGTCGTACTTGGAATCGGTGCTTGCAATTATTCACCGTGAACGAGGAATTCCTAGTAAGTACAATTCACTATATTGTGCTGACTGCGTCCCTGCCCTTTGTACACACCGCCCGTCGCTTCAACCGATTGGATGATTCGGCAAATTTCGTGGACATTATGATGGAAGCAATGTGAGCCACATTATCTNNNNNNNNNNNNNNNNNNNNNNNNNNNNNN
Gregarina_sp_ex_Phaedon_brassicae_JF412715                       TAGTCATATGCTTGTTTCAAAGATTAGCCATGCAGGTGTAAGTATAGATC--ATTACGATGAAACTGCGAACAGCTCATTAGAATACTTATAAATAACACGGTGACT-CATTATATGGATATCCATGGTAATTCTGGAGTTAATACATGC-ACAAAATTGCAGCCATGA-TTGAATCGCCGACTGGGTTGCCCAATTGGAGGACC-GCGTGGACTTGTGAATCGCTTGCGATAGACCGTTTTAATTTGTGACCTATCAGCT-TCGTCGGTAAGGTATTGGCTTACCGAGGCGATTACGGGTAACGGAGAATTGGGGTTCGATTCCGGAGAGGGAGCCTGAGAAACGGCTACCACATCTAAGGGTGGCAGCAGGCGCGCAAATTACTCAATCCCGACACGGGGAGGTAGTGACAAAAAATAACAGCACGATGCTTTCTTCGTGACTGTAATGAGCAAAATTTACAAAAGTATGTGAGTATCAATTGGAGGGCAAGTCTGGTGCCAGCAGCCGCGGTAATTCCAGCTCCAATAGCGTATATTAAAATTGTTGCAGTTAAAGCGTTCGTAGTTTATGTTACACACTGCACTATTACTTTGAGTAAATGAATTTGCTCCAAGCAAGCTTTAGCT-TGTACCGCTCAGCATGGAATAATATAATATAACTCCCTA-TCGGCACGTCGGCGGTCGAATGGGACGTGATGATTGATAAGGACAGTCGGGGGCATTTGTATTTGCTGGAGAGAGGTGAAATTCTAAGACCCGGCAAAGACAAACTGAGGCGAAAGCTTTTGCCCAGGATGTGCCTGTTAATCAAGGACGAAAGTTGGGGGATCGAAGACGATTAGATACCGTCGTAGTCTCAACCGTAAACAATGCCGACATAATTTCGGCGAAGTAAGTTAGTCTTCTTCGGAGTTACCAGAGAAATCA-AAGTCTTTGGGCCCTGGGGGGAGTATGGTCGCAAGGCTGAAACTTAAAGGAATTGACGGAAGGGCACCACCAGGAGTGGAGCCTGCGGCTTAATTCGACTCAACGCGGGAAATCTCACCAGGCCCGAACATAATTATGATTGACGGATGAAAAGATCTTTCTCGATTCTATGGGTGGTGGTGCATGGCCGTTCTTAGTCGGTGAGGTGACTTGTCTGGTTAATTCCGATAACGGACGAGATCTCGACTTATTAAATAGACACTTTGATTCTTCTTAATGGGACATTGGATGTTCATTCCAAGGAAGTTCGAGCCTATAACAGGTCTGTGATGCCCTTAGATGGCCTGGGCTGCACGTGCGCTACATTGACTAAAGCAGAAAGTTCCCTTGGTCGATAGATCCGGGAAATCT-TTGAAATTTCGTCGTACTTGGAATCGGTGATTGCAATTATTCACCGTGAACGAGGAATTCCTTGTAAGTGCAATTCACTACATTGTGCTGACTGCGTCCCTGCCCTTTGTACACACCGCCCGTCGCTTCAACCGATTGGATGATTCGGCAAATTTCGTGGACATTAGGATGGAAGCAATGTGAGCCACATTATCT-GAGGATGAAGAAGTCGTAACACGGTATCC
Gregarina_niphandrodes_AF129882                                  AGTCATATGCTTGTTTGAAAGATTAAGCCATGCAAGTCTAAGTATAAGTTTTCACACGACGAAACTGCGAATAGCTCATTAAAACACTTATTATAACAATGA-GACAATCTTCAATGGATATCCATGGAAAATCTGAAGCTAATACATG-GCGTGATTGGTCTTTAGTAAAAC-TCGGTAGCACTTC--GTGCTCTAGGTGATCG--GATAGACTCAGATATCGCTTGCGAGGACTCATTTCAGTTTGTGACCTATCAGCT-TGGTTGGTAAGGTATTGGCTTACCAAGGCTATTACAGGTGACGGGGAATTAGGGTTTGATTCCGGAGAGGGAGCCTGAGAGACGGCTACCACATCTAAGGGTGGCAGCAGGCGCGCAAATTACTCAGTCCCGACACGGGGAGGTAGTGAACAAAAATAGTGGCATAAAGCATATTTTATGACTGCAATGAGTGAAAATTACATCGTTTCACGAGTAACAATTGGAGGGCAAGTCTGGTGCCAGCAGCCGCGGTAATTCCAGCTCCAATAGCATATATTTGAGTTGCTGCAGTTAAAGCGTCCGTAGTTAGATATCAATTTTAACTTGTTACTTGAGAAATAAGGATGCGCCTAAGGCACGCCAATGTG-TGAACTATCTAGCATGGAATAGCGCATTTAAACTGTCAA-TAAACATGCCGAATGTTTGTTGATTAGG-ATGATTGATAAGGGCAGTCGGGGACACTTGTACTTGCTGGAGAGAGGTGAAATTCTGAGACCCGGCAAAGACACTCAAATGCGAAAGCTTTTGTCCAGAATGTTCCTGTTAATCAAGGACTAAAGTTGGGGGATCGAAGACGATTAGATACCGTCGTAGTCCCAACCGTAAACCATGCCGACTGATCGTTGGTT-AGA-AGTCTATTCTTTTCAGCGTT-CGAAAGAAATTG-AAGTTTTTGGGCCCTGGGGGGAGTATGGTTGCAAGACTGAAACTTAAAGGAATTGACGGAAGGGCACCACCAGGAGTGGAGCTTGCGGCTTAATTCGACTCAACGCGTGAAATTTTACCACGTCCGGACATAGTTATGATTGACAAACTAAAAGATTTTTCTAAATTCTATGGGTGGTGGTGCATGGCCGTTCTCAGTCGGTGAGGTGACTTGTCTGGTTTATTCCGATAACGGACGAGACCTTGACCT-TTAATTCTTGACTGTTATCAGTCTTAAAGGGACTCAATGTTCCAAACATTGGGAAGATCAAGGCAATAACAGGTCTGTGATGCCCTTAGATAACCTGGGCTGCACGTGTGCTACAATAACATCACAACGAGTAC-CAATATCGAAACGATGTTGTGAATCTTC--AAAGCGTGTTAAGGTGGGGATTGTCGGTTGTAATTGTCCGTCATAAACGAGGAATTCCTAGTAAGCGCAAGTCATTATCTTGAGTTGATTTCGTCCCTGCCCTTTGTACACACCGCCCGTCGCTTCAACCGATTGGATGGTTAGGTGAATTTTGTGGAT-----TTGTGAAACAACGTGGGCCTAACTGTTTAGAGGATGAAGAAGTCGTAACACGGTATCC
Gregarina_tropica_FJ459749                                       NNNNNNNNNNNNNNNNNNNNNNNNNNNNNNNNNNAGTCTAAGTATAAGCTACTATACGGCGAAACTGCGAATAGCTCATTACAACAGTTATAATTCACACGACGATCATACCAGATGGATATCCATGGTAATTCTGGAGCTAATACATGCGGAAGGGTGGCATTCATTAGTTCTACAGCCCAACCAGAATGAGCTTTGGTGATCA-TAGTGACGGAGCGGATCGCATGCGACAGTTCGTTCAAGTTTCTGACCTATCAGCTCCCGTCGGTAGGGTATTGGCCTACCGAGGCTGTGACGGGTAACGGGGAATTAGGGTTCGATTCCGGAGAGGGAGCCTGAGAAACGGCTACCACATCTAAGGATGGCAGCAGGCGCGCAAATTACCCAATCCCGACACGGGGAGGTAGTGACCAGAAATAGCAACGCAGGGCATACTCTGTGATTGCAATGAGCGGAAAGCAAAACTGTTTGCGAGTACCTATTGGAGGGCAAGTCTGGTGCCAGCAGCCGCGGTAATTCCAGCTCCNATAGCGTATATNAAAGTTGCTGCAGTTAAAGCGTCCGTAGTTGGATTTCGTTCCCCAATCGTTACTTTGAGCAAATTGGAGTGCTCCAACCAAGCTACAGC-TTGAACAGCTCAGCATGGAATAACAAGATAGGACTTCGGA-TCTTCTTGTTGGTGCTTCAGCCGAAAGTAATGGTTGATAAGGACATACGGGGGCATTTGTACTTGCTGGAGAGAGGTGAAATTCTAAGACCCAGCAAAGACAAACAAGTGCGAAGGCATTTGCCCAGTATGTACCTGTTAATCAAGGACGAAAGTTGGGGGATCGAAGATGATTAGATACCGTCGTAGTCCCAACTATAAACTATGCCGACTGAGGATCGGTGGCCGTACTTCGACTCCTTCGGCACTCCAAGAGAAATCT-AAGTCTTTGGGCCCTGGGGGGAGTATGGTCGCAAGGCTGAAACTTAAAGGAATTGACGGAAGGGCACCACCAGGAGTGGAGCCTGCGGCTTAATTTGACTCAACGCGGGGAACCTCACCAGGCCCGGACATAGTCATGATTGACAGATTGAGAGTTCTTTCTCGATTCTATGGGTGGTGGTGCATGGCCGTTCTTAGTCGGTGAGGTGACTTGTCTGGTTAATTCCGATAACGGACGAGACCTCGACCTGCTAACTAGCTATCTTTTACCTTCTTAGAGGGACTTTGGGAGTTTATCCCAAGGAAGTTCGAGCCTATAACAGGTCTGTGATGCCCTTAGATGGCCTGGGCTGCACGTGCGCTACAATGACAAAGTCAGCGAGTATCCTTCTCCGTTCGGAGTGGGCAATCTTTTGAAACTTTGTCGTGATAGGGATTGACCCTTGCAATTATGGGTCATGAACGAGGAATTCCTAGTAAGGACAAGTCATCACCTTGTGCTGATTACGTCCCTGCCCTTTGTACACACCGCCCGTCGCTTCAACCGATTGGATGATCCGGCANNNNNNNNNNNNNNNNNNNNNNNNNNNNNNNNNNNNNNNNNNNNNNNNNNNNNNNNNNNNNNNNNNNNNNNNNNN
Amoebogregarina_nigra_FJ459737                                   NNNNNNNNNNNNNNNNTTCAGATTAAGCCATGCAGGTCTAAGTATAAGCTACTTTACGGCGAAACTGCGAATAGCTCATTACAACAATTATAATTTACTCGAT-ATATTACTACATGGATATCCATGGTAATTCTGGAGCTAATACATGCACGAGATCTGCATTTAGACGCAT-AGCACCCTCCGAGCATCGTTGATAATGATGG-ACTGAATATGT-AAATCGCATGCGGCATTTCGTCCAAGTTTTTGACCTATCAGCTCCCGTCGGTAGGGTATAGGCCTACTGAGGCAGTGACGGGTAACGGGGAATTAGGGTTCGATTCCGGAGAGGGAGCCTGAGAAACGGCTACCACATCTAAGGATGGCAGCAGGCGCGCAAATTACCCAATCCCGACATGGGGAGGTAGTGACGAGAAATAGCAACGCAAGACCTATTTTGTGATTGCAATGAGCGGAGAGCAAAACATTTCGTGATTATCTATTGGAGGGCAAGTCTGGTGCCAGCAGCCGCGGTAATTCCAGCTCCAATAGCGTATATTAATGTTGCTGCAGTTAAAGCGTCCGTAGTCGAATTTGACATCAGTGACATTACTTTGAGCAAAATGGAGTGCTTAGGCCAAGCGTTAGC-TTGCACAACTCAGCATGGAATGACAAGATA-AACTTTGGT-TCTTCTTGTGGGTGACATGATCGAAGGAATTGATTGAAAAGGACACACGAGGGTACTTGTACTTGCTGGAGAGAGGTGAAATTCTAAGACCCAGCAAAGACAAACAAGTGCAAAAGCATTTACTCAGTATGTGCCTGTTGATCAAGGACGAAAGTTGGGGGATCGAAGACGATTAGATACCGTCGTAGTCCCAACCATAAACTATGCCGACTGAGGATCGGAGGATGTATCACAACTCCTTCGGCACTCCATGAGAAATTT-GAGTCTATGGGCCCTGGGGGGAGTATGGTCGCAAGGCTGAAACTTAAAGGAATTGACGGAAGGGCACCACCAGGAGTGGAGCCTGCGGCTTAATTTGACTCAACGCGGGAAACCTCACCAGGCCCGGACATAGTTATGATTGACAGAATGAACGTTCTTTCTCGATTCTATGGGTGGTGGTGCATGGCCGTTCTTAGTCGGTGAGGTGACTTGTCTGGTTAATTCCGATAACGGACGAGACCTCGACCTACTAAATAGGGGACTCTTTACTACTTAGAGGGACCGTGGAAATATATTCCAAGGAAGTTCGAGCCTATAACAGGTCTGTGATGCCCTTAGATGGCCTGGGCTGCACGTGCGCTACAATGACAGTAACAGCGAGTTTCCCATTCCGTGAGGAAATGGTAAGCTTTTGAAATGCAGTCTTGATGGGAATTGACCTTTGCAATTGTGGGTCATGAACGAGGAATTCCTAGTAAGGACAAGTCATTAACTTGTGCTGATTGCGTCCCTGCCCTTTGTACACACCGCCCGTCGCTTCAACCGATTGGATGATCCGGCGAACCACAAAGACCTGTTGAGGAAATTGTTGTGAGCCTTATCATCTNNNNNNNNNNNNNNNNNNNNNNNNNNNNNN
Leidyana_erratica_FJ459752                                       NNNNNNNNNNNNNNNNNNNNNNNNNNNNNNNNNNNNNNNNNNNNNNNNNNNCTG-GAGGCGGGTGGGTGAACCGGCCGATAGATCAGGATCCGGGTGGGTGAACATACTAG-GGATGGAT-TCCCGGGTAATTCTGGAGCTAATACATGCGGAAAGGTGGCATTCATTAGTCT-TCGACCAACCAGGTTCTGTTCATGGTGATCA-TAATGACCGAGCGGATCGCTTGCGACAGTTCGTTCGAGTTTCTGACCTATCAGCTCCCGTCGGTAGGGTATTGGCCTACCGAGGCTGTGACGGGTAACGGGGAATTAGGGTTCGATTCCGGAGAGGGAGCCTGAGAGACGGCTACCACATCTAAGGATGGCAGCAGGCGCGCAAATTACCCAATCCCGATACGGGGAGGTAGTGACCAGAAATAGCGGCCCAGGACCAATTCTGTGATTGCAATGAGTGGAAAGCAAATTACTTTGCGGGTACTTATTGGAGGGCAAGTCTGGTGCCAGCAGCCGCGGTAATTCCAGTTTCATTAGCGTATATTAAA-TTGCTGCAGTTAAAGCGTCCGTAGTTGGATTTCGTCTTTTACTTGTTACTTTGAGCAAATTGGAGTGCTCCAACCAGGCTTCTGC-TTGAACAGCTCAGCATGGAATAACAATATAGGACTGTGAT-CCTCCTTGTTGGTGATGTGGACACAAGTAATGGTTGATAGGGACATACGGGGGCATCTGTACTTGCTGGAGAGAGGTGAAATTCTAAGACCCAGCAAAGACAAACAAGTGCGAAAGCATTTGCCCAGTGTGTGCCTGTTAATCAAGGACGAAAGTTGGGGGATTGAAGACGATTAGATACCGTCGTAGTCCCAACTATAAACTATGCCGACTGAGGATCGGAGGCTGTACAACGACTCCTTCGGCACTCCAAGAGAAATTT-AAGTCTCTGGGCCCTGGGGGGAGTATGGTCGCAAGGCTGAAACTTAAAGGAATTGACGGAAGGGCACCACCAGGAGTGGAGCCTGCGGCTTAATTTGACTCAACGCGGGGAACCTCACCAGGCCCGGACATAGTCATGATTGACAGATTGAGAGTTCTTTCTCGATTCTATGGGTGGTGGTGCATGGCCGTTCTTAGTCGGTGAGGTGACTTGTCTGGTTAATTCCGATAACGGACGAGACCTCGACCTACTAACTAGCTGTGGTTTACCTTCTTAGAGGGACTTTGTGAGTCTATCACAAGGAAGTTCGAGCCTATAACAGGTCTGTGATGCCCTTAGATGGCCTGGGATGCACACGCGCTACATCGACGAAGCCAGCGAGTATCCTTCTCCGTCCGGACTGGGAAATATTCTGAAAAT-CGTCGTGATAGGGATTGACCTTTGCAATTATGGGTCACGAACGAGGAATTCCTAGTAAGGACAAGTCATCACCTTTTGCTGATTACGTCCCTGCCCTTTGTACACACCGCCCG-AAANT-GGTCGAT-------CCTGGCG-----------------GTC-GAATTGAACTTGATCGATCCGGACGGTCGAATGCAA-CTCGATCGACGGTCGAA
Selenidium_boccardiellae_JN857969                                AGTCATATGCTTGTCTCAAAGATTAAGCCATGCATGTTCCAGTATGAGTTTTTATATAACGAAACTGCGAAGGGCTCATTAAATCGGTTATTAAACAATCGACGAA--TTTCATATGGTTATCCGTGCTAATTGTACGGTTAATACATGTTTCGGGGTGCCTATATTTCGACTATGA-CAAACAGGTTTGATCGTCCGAGGAATTATCTGTGCTTATCATTTCGCAAAAGAAGCTTCGAAATTATTTCCGCCCTATCAGCTTTCGTCGGTAACGTAGTGGTTTACCGTGGCAGTGACGGGTAACGGGGAATTAGGGTTTGACTCCGGAGAGGGAGCCTGAGAAACGGCTACCACATCTATGGAAGGCAGCAGGCGCGCAAATTACCCAATCCTATACTAGGGAGGTAGTGACAAGAAATAACAACATAGATCTTAATTTATGATTGGAATGAAAGGACTTTAAAACATTTCTTGAGGATCCATTGGAGGGCAAGTCTGGTGCCAGCAGCCGCGGTAATTCCAGCTCCAACAGCGTATATTAAAGTTGCTGCAGTTAAAACGCTCGTAGTTGTTGTCCAACTTTCTGCCAAAACCTTGAGGAAAGATTAGTGTTCCAAGCAGTTAAA-ACTTTGTCCTCCCCAGCATGGTATTCAACCTATCAGAAGAAAA---------TTG---TCGA--TTTTCTTCT-TACTATATAGAAATTCAAGGGGGTATACGTACTTTAATGTCAGAGGTGAAATTCTTAGATTTTTAAAAGACGGTCAATTGCGAAAGCATTCACCAAGCGACTTTTCTTTGATCAAGAACGAAAGTTAGGGGATTGAAGACGATCAGATACCGTCGTAATCTTAACCGTAAACTATGCCGACTTGTCGCAGGTATATATCTTC-GTGTGTATCGTCGACTTTTGAGAAATCA-AAGTTTTTGGGTTCTGGGGGGAGTATGATTGCAAGGTTGAAACTTAAAGGAATTGACGGAAGGGCACCACCAGGAGTGGAGCTTGCGGCTTAATTTGACTCAACACGGGAAATCTCACCAGCCCCACACATAAAGAGGATTGACAGTTTGATAGTTCTTTCTTGATTCTATGGTTGGTGGTGCATGGCCGTTCTTAGTTGGTGGAGTGATCTGTCTGGTTAATTCCGTTAACGAACGAGATCTTACCCTACTAAATAGACAATTGTACACTTCTTAGAGGGACTTTGT-CGTTTAGATCAAGGAAGTTTGAGGTAATAACAGGTCTGTGATGCCCCTAGACGTTCTGGGCTGCACGCGCGCTACAATAATACGCACAACAAGTATCCAAGCTCGAAAGGGCAAGGTAAACATCAGAAAAGGTACTGTAATGGTTATAGATCCTTGTAATTATTGATCTTCAACGAGGAATTCCTAGTAAGTATGTGTCATCATCACGCACTGATTACGTCCCTGCCCTTTGTACACACCGCCCGTCGCTCCTACCGATTGGGCGATCCGATGAAACTCTCGGACGCAATTGAACAAGAGATTTGAATCGTACCGCTTAGAGGAAGGAGAAGTCGTAACAAGGTTTCC
Veloxidium_leptosynaptae_JN857966                                NNNNNNNNNNNNNNNNNNNNNNNNNNNNNNNGCATGTCTAAGTGTAAATATTT-TACAGTGAAACTGCGAAGAGCTCATTACAACAGTTATGGTTTGCTTGAAGTA--TTTCCACCGGATAACTGTGGAAATCCTACAGCTAATACGTAGGAAGTGTTGCATATTAGTTTGGG--CTGAT-TGCGGCTTGTAAT-TATTTGAACAATTGTA--TGCACAAATCG-GTCCGAGAGTTCATCAAAGTTTCTGACCTATCAGGTTCCGACGGTAGGGTATTGGCTTACCGTGCCTATGACGGGTAACGGGGGATGAGGGTTCGATCCCGGAGAGGGAGCTTGAGAGATAGCTACCACATCTAAGGAAGGCAGCAGGCGCGCAAATTACCTATCCCTGACACAGGGAGGTAGTAAACAGAAATAATGACGCATGATTATTCGTGCGATTGGAATGAATAGCACTTAAACGTTGCTATGAA-ATCGATTGGAGGGCAAGTCTGGTGCCAGCAGCCGCGGTAATTCCAGCTCCAATAGCGTATATTAAAGTTGTTGCAGTTAAAACGTTCGTAGTCGAACTTAGTTTTCTATATGTTACTTTGAGTGAATCGGCGTGCTCAACGCAGGCGTTTGCCTTGAACGATTTACCATAGTATAAAAGATTATAAGAGCATTTTT---TTATCAGTTCGAAAA-TGCTTTTTATAA-AGAAAGGAACGGCTGGGGGCATTCGTATTCAATTGCCAGAGGTGAAATTCTTTGACTAGTTGAGGACGAACCACTGCGAAAGCATCTGCCAAGGACGTTTCCTTTGATCAAGAACGAAAGTTAGGTGATCGAAGATGATTAGATACCGTCGTAGTCCTGACTATAAACTATGCTATCCAAGAATTGGATT-GGTGATTATGCTCTTCCAGTACTTTATGAGAAATCATAAGTCTCTGAGTTCTGGGGGGAGTATAGTTGCAAGGCTGAAACTTAAAGGAATTGACGGAAGGGCACCACCAGGAGTGGAGCTTGCGGCTTAATTTGACTCAACACGGGAAAACTTACCAGGACAAGACATAAGAAGGATTGACAGATTGATCGCTCTTTCTTGATGTTATGGGTGGTGGTGCATGGCCGTTCTTAGTTCGTGGAGTAATCTGTCAGGTCAATTCCGATAACGAACGAGACCTTATCTTACTAATTGGAGAACTGAATGTCCATTAGAAGGACTCTATGTGTTTAACATAAGGAAGTTTGAGGCAATAACAGGTCTGTGATGCCCTTAGATGTTCTGGGCAGCACGCGTGCTACATTGGTGCATATACTGTGTCTCGTAATTCGAAAGGATTGCGGAATC--ATCAATATGCATCAACACTGGGATTGCTTGTTGTAAT-GTCAAGCATGAACGAGGAATTCCTAGTAAGCGCGTATCATTAATTCGTGTTGATTATGTCCCTGCCCTTTGTACACACCGCCTGTCGCACCTATCGATTAGGTAACATGGTGAATACAATGGAGATGATTGTTAAAATTGCGTAAACCNNNNNNNNNNNNNNNNNNNNNNNNNNNNNNNNNNNNNNN
Difficilina_tubulani_FJ832160                                    AGTCATATGCTTGTCTCGCAGATTAAGCCATGCATGTCTTAGTGTAAATATTT-CACTGTGAAACTGCGGATGGCTCATTAAAACAGCTATAGTTTGCTTGGAGTTTTTTTCCATCGGATATCCGTGGAAATCCTACAGTTAATACGTTAGGGGTAGAATAATGTACTAACAA--GAATG-TACCATGTATGT--TTATGGAATACTTTTA--CGTGTGAATCGT-TACGATATTCCATCAAAGTTTCTGACCTATCAGGTTCCGACGGTTGGGTATTGGCCAACCGTGCCTATAACGGGTAACGGGGGATTAGGGTTTGATCCCGGAGAGGGAGCTTGAGAGATAGCTACCACATCTAAGGAAGGCAGCAGGCGCGCAAATTACCAATCCTTGAAACGAGGAGGTAGTAAACAGAAATAATGACGCACGACATATCGAGCGATCGGAATTAGTGACTTTTAAACGGAGTCACGAA-ATAAAAGCGAGGGCAAGTCTGGTGCCAGCAGCCGCGGTAATACCAGCTCGCTTAGCATATATTATTGATGTTGCAGTTAAAACGTTCGTAGTCGAAATTTATCTATAATAATATACTTCGAGTGAATCGGCGTGTTCCACGCAAGCTAACGCTTTGAACGATTTACCAGAGAATATAACAATATGATACCATCCTT---ATGTATATTCGAGGA-TGTTATGTATAC-AAATAAGAACGGTTGAGGGCATTCATATTCAACTGCCAGAGGTGAAATTCTATGATCAGTTGAAGATGAACAAAGGCGAAAGCATTTGCCAAGGACGTTTCTGTTGATCAAGAACGAAAGTTAGGGGATCGAAGATGATTAGATACCGTTGTAGTCCTAACTGTAAACATTACTAACTAATTATTGGGTT-GGTG-ATATACTTCTTCAGTACTTCATGAGAAATTATAAGTCTTTGAGTTCTGGGGGGAGTATAGTTGCAAGGCTGAAACTTAAAGGAATTGACGGAAGGGCACCACCAGGCGTGGAGCTTGCGGCTTAATTTGACTCAACACGGGAAAGCTTACCAGGACAAGACATGAGAAGGATTGACAGACTGATCGCTCTTTCTTGATTTTATGGGTGGTGGTGCATGGCCGTTCTTAGTTCGTGGAGTAATCTGTCTGGTTAATTCCGTTAACGAACAAGACCTTAACTTGCTAATTGGGG-TGTATATTTCTTTTAGAAGGACCGTGTATTCATAATACAAGGAAGCGTGAGGCAATAACAGGTCTGTGATGCCCTTAGATGTCCTGGGCAGCACGCGTGCTACAATGATATATATAATATGTCATGCTTTTAGATATAATGGCGTAATC--ATTAATATATATCATGCTAGGGATTATTTGTTGAAAT-GTTAAATATCAACAAGGAATGCCTAGTAAGCGCGAATCATTAATTCGTGTTGATTATGTCCCTGCCCTTTGTACACACCGCCCGTCGCACCTATTGATTAGGTTGTATTATGAGTTGGATGGATATGTTTATAGAAATCTTACAAATAGTACATCCCAGAAACAGGTAAAGTCGTAACACGGCATCT
Difficilina_paranemertis_FJ832159                                AGTCATATGCTTGTCTCGCAGATTAAGCCATGCATGTCTAAGTGTAAATATCT-TACAGTGAAACTGCGAATGGCTCATTAAAACAGTTATTGTTTGCTTGGAGTTT-ATTCCACCGGATATCCGTGGAAATCCTACAGTTAATATGTAC-GAAGGGT-T-GCATACTAATCT--GAACG-GACGATGTATCA--AATCTGAATACTTGTG--TGCGCGGATCGTATACGAGCGTCCATCAAAGTTTCTGACCTATCAGGTTCCGACGGTAGGGTATTGGCCTACCGTGCCGATAACGGGTAACGGGGGATTAGGGTTTGATTCCGGAGAGGGAGCTTGAGAGATAGCTACCACATCTAAGGAAGGCAGCAGGCGCGCAAATTACCAATCCCCGACACGGGGAGGTAGTAAACAGAAATAATGACGCATGATTCTTCGTGCGATCGGAATTAGTGGCTTCTAAACCAAGCCACGAA-CAAAAAGCGAGGGCAAGTCTGGTGCCAGCAGCCGCGGTAATACCAGCTCGCTTAGCATATATTATTGATGTTGCAGTTAAAACGTTCGTAGTCGATCTTTGTCTATGCTACCTTACTTTGAGTGAATCGGCGTGTTCCACGCAGGCGAAAGCCTTGAACGATTTACCATAGAATAAAACATTATAACAATATTCTT---TCGTCTGTTCGAGAT-TATTGTTTATAA-TGATAAGAACGGTTGAGGGCATTCATATTCAACTGCCAGAGGTGAAATTCTTTGATTAGTTGAGGATGAACAATGGCGAAAGCATCTGCCAAGGACGTTTCTGTTGATCAAGAACGAAAGTTAGGTGATCGAAGATGATTAGATACCGTCGTAGTCCTAACTGTAAACTTTACTGACCAAGCGTTGAATT-GGTGGATATGCTCCTTCAGTGCTTTCTGAGAAATTACAAGTCTTTGAGTTCTGGGGGGAGTATAGTTGCAAGGCCGAAACTTAAAGGAATTGACGGAAGGGCACCACCAGGCGTGGAGCTTGCGGCTTAATTTGACTCAACACGGGCAACCTTACGAGGACAAGACATAAGAAGGATTGACAGACTGATCGCTCTTTCTTGATTTTATGGGTGGTGGTGCATGGCCGTTCTTAGTTCGTGGAGTAATTTGTCTGGTTAATTCCGTTAACGAACGAGACCTTAACTTGCTAATTGGGA-TGTGTATTTCTCTTAGAAGGACCATGTATGCATAATACAAGGAAGCGTGAGGCAATAACAGGTCTGTGATGCCCTTAGATGTCCTCGGCAGCACGCGTGCTACAATGATGCATATAATGCGTTATGCCATTCAAAAGATTGGTGCAATC--GTCAATATGCATCTAACTAGGGATTATTTGTTGGAAT-GTCAAATATCAACAAGGAATGCCTAGTAAGCGCGAATCATTAGTTCGTGTTGATTATGTCCCTGCCCTTTGTACACACCGCCCGTCGCACCTAGTGATTAGGTTATATCATGAGTTAGACAGAAAAGTTTTTTGAAGTTTTGCGAATGGTATATCCCAGAACCAGGTAAAGTCGTAACACGGTATCT
Pterospora_floridiensis_DQ093794                                 AGTCATATGCTTGTCTCGCAGATTAAGCCATGCATGTCTAAGTATAAACAGAT-TACAGTGAAACTGCGAATGGCTCATTAAAACAGTTATTGTTTGCTTGGAGTAT-TTTCCACCGGATATCCGTGGAAATCCTACAGCTAATACGTAG-AGGGGATGTAGCATATTAGTTT--GAACA-ATCGGCACGTGA--ATTATGAGAAATTTTA--TGCACGAATCGTATACGACAGTCCATCAAAGTTTCTGACCTATCAGGTTCCGACGGTTGGGTATTGGCCAACCGTGCCTATAACGGGTAACGGGGGATTAGGGTTTGATTTCGGAGAGGGAGCATGAGAGATGGCTACCACATCTAAGGAAGGCAGCAGGCGCGCAAATTACCTATCCCTGACTCAGGGAGGTAGTAAACAGAAATAATGGCACATG-TTTTACATGTGATCGGAACGAATGGTTTCTAAATAAAACCATGAA-AGCAATTGGAGGGCAAGTCTGGTGCCAGCAGCCGCGGTAATACCAGCTCCAATAGCGTATATTATTGATGTTGCAGTTAAAAAGTTCGTAGTTTGACTTTGCCTGTTTAGTATTACTTTGAGTTAATCGGCGTGTTCCACGCAGGCTTTTGTCTTGAACGATTTACCATAGAATAACAATTTATGATTTTGTGTCT---TTGTTTGTTCGGACA-CATTATCTATAC-GAATAAGAACGGTTGAGGGCATTCGTATTCAACTGCCAGAGGTGAAATTCTTTGATTAGTTGAGGACGAACAATTGCGAAAGCATCTGCCAGGGACGTTTCTGTTGATCAAGAACGAAAGTTAGGGGATCGAAGATGATTAGATACCGTTGTAGTCCTAACCATAAACTTTACTATCCAAGAGTTGGATT-AGTTATTATACTCTTCCAGTACTTTTTGAGAAATCATAAGTCTTTGAGTTCTGGGGGGAGTATAGTTGCAAGGCTGAAACTTAAAGGAATTGACGGAAGGGCACCACCAGGAGTGGAGCTTGCGGCTTAATTTGACTCAACACGGGAAAACTTACCAGGACAAGACATAAGAAGGATTGACAGATTGATCGCTCTTTCTTGATTTTATGGGTGGTGGTGCATGGCCGTTCTTAGTTCGTGGAGTAATTTGTCTGGTCAATTCCGTTAACGAACGAGACCTCAACTAACTAATTGGTGATGTTTATGCGTGTTAGAAGGACCATGTGTGTTTAACACAAGGAAGCGTGAGGCAATAACAGGTCTGTGATGCCCTTAGATATCCTGGGCAGCACGCGTGCTACAGTGATATATATAATGTGTTACACCACCTGAGAGGGCGGTGCAATC--ATAAATGTATATCAATACAGGGATTGCTTGTTGGAAT-GTCAAGCATGAACGAGGAATTCCTAGTAAGCGTGTATCATTAGTTCGCGTTGATTACGTCCCTGCCCTTTGTACACACCGCCCGTCGCGTCTATTGATTAGGTAGCATCATGAGTGAGGCAGAGGAGAATACTGAAGCCCCGCGAATGGTGCTACCCAGAAACAGACAAAGTCGTAACATGGTTTCT
Pterospora_schizosoma_DQ093793                                   AGTCATATGCTTGTCTCGCAGATTAAGCCATGCATGTCTAAGTATAAACAGAT-TACAGTAAAACTGCGAATGGCTCATTAAAACAGTTATTGTTTGCTTGGAGTAT-TTTCCACCGGATAACCGTGGAAATCCTACAGCTAATACGTAG--GGGGATGTAGCATATTAGTTG--GAACA-TTCGACGCGTGA--ATTATGAAAAATTTTA--TGCACGAATCGTATACGAGAGTCCATCAAAGTTTCTGACCCATCAGGTGACGACGGTTGGGTATTGGCCAACCGTGCCTATAACGGGTAACGGGGGATTAGGGTTTGATTCCGGAGAGGGAGCATGAGAGATGGCTACCACATCTAAGGAAGGCAGCAGGCGCGCAAATTACCAATCCCTGACTCAGGGAGGTAGTAAACAGAAATAATGGCGCA-CATTTTATGTGTGATCGGAATGAGTGGTTTCTAAATAATACCACGAA-AGCAATTGGAGGGCAAGTCTGGTGCCAGCAGCCGCGGTAATACCAGCTCCAATAGCGTATATTATTGATGTTGCAGTTAAAAAGTTCGTAGTTCATTTTTGTCTTTTTTGTATTACTTTGAGTTAATCGGCGTGTTCCACGCAGGCTTTTGCCTTGAACGATTTACCATAGAATAATAGATTATGATTTTGTGTCT---TTGTTTGTTCAGACA-CATCATCTATAT-GAATAAGAACGGTTGAGGGCATTCGTATTCAACTGCTAGAGGTGAAATTCTTTGATTAGTTGAGGACGAACGATTGCGAAAGCATCTGCCAGGGACGTTTCTGTTGATCAAGAACGAAAGTTAGGGGATCGAAGATGATTAGATACCGTTGTAGTCCTAACCATAAACTATACTATCCAAGAGTTGGATT-GGTTGAATTGCCCTTTCAGTACTTTTTGAGAAATCATAAGTCTTTGAGTTCTGGGGGGAGTATAGTTGCAAGGCTGAAACTTAAAGGAATTGACGGAAGGGCACCACCAGGAGTGGAGCTTGCGGCTTAATTTGACTCAACACGGGAAAACTTACCAGGGCAAGACATGAGAAGGATTGACAGATTGATCGCTCTTTCTTGATTTTATGGGTGGTGGTGCATGGCCGTTCTTAGTTCGTGGAGTAATTTGTCTGGTTAATTCCGTTAACGAACGAGACCTCAACTAACTAATTGGTGATAGTTATACGTGTTAGGGGGACCATGTGTGTTTAACACAAGGAAGTGTGAGGCAATAACAGGTCTGTGATGCCCTTAGATGTCCTGGGCAGCACGCGTGCTACAATGATGTATATAATGTGTTACGCCTCCCGAGAGGGTGGTGCAATC--ATAAATGTACATCGTAACAGGGATTGCTTGTTGTAAT-GTCAAGCATGAACGAGGAATTCCTAGTAAGCGTGTATCATTAGTTCGCGTTGATTACGTCCCTGCCCTTTGTACACACCGCCCGTCGCGTCTATTGATTAGGCAACATCATGAGTGAGGTGGAGATGACCGTTGAAGCCCCGCAAATGGTGTTGTTGAGAAACAGACAAAGTCGTAACACGGTATCA
Lithocystis_sp_DQ093795                                          AGTCATATGCTTGTCTCGCAGATTAAGCCATGCATGCCTAAGTGTAAATATTT-TACAGTGAAACTGCGGATGGCTCATTATAACAGTTATCGTTTGATTGGACGGA--GTCAAACGGATATCTGTGGTAATTCTACAGTTAATACGTAT---GAAGTGTTGCATATTACTGT--GAATA-TTCGACGAGTCT--TGCCCGAATACTTTTA--TGCACGAATCGCATGCGAAAGTCCATTAAAGTTTCTGACCTATCAGGTTCCGACGGTAGGGTATTGGCTTACCGTGCCGATAACGGGTAACGGGGAATTAGGGTTTGATTCCGGAGAGGGAGCTTGAGAGATGGCTACCACATCTAAGGATGGCAGCAGGCGCGTAAATTACCGATCCCTGACACAGGGAGGTAGTAAACAGAAATAATGACGCATGATTTTTTGTGCGATCGGAATGAATGGTTTTTAAACTAAGCCATGAA-AACGATTGGAGGGCAAGTCTTGTGCCAGCAGCCGCGGTAATACCAGCTCCAATAGCGTATATTATTGATGTTGCAGTTGAAACGTTCGTAGTCGACTTTCGTCGCTTTTATGTTACTTTGAGTAAATCGGCGTGTTCTACGCAGGCAATCGCC-TGAACGATTTACCATAGTATAATACATTATGAAAACTTCTTT---TTGTTTATTCAAAGA-TGTTTTCAATAA-TGACGAGAACGGCTGAGGGCATTCGTATTCAACTGTTAGAGGTGAAATTCTTTGATCAGTTGAGGACGAACAATGGCGAAAGCATCTGCCAAGGGCGTTTCTTTCGATCAAGAACGAAAGTTAGGTGATCGAAGATGATTAGACACCGTTGTAGTCCTAACTATAAAGTTTACTATCCAAGAATTGGATG-GGTGACTACGCCTTTCCAGTACTTTTTGAGAAATCATAAGTCTCTGAGTTCTGGGGGGAGTATAGTCGCAAGGCTGAAACTTAAAAGAATTGACGGAAGGCCACCACCAGGAGTGGAGCTTGCGGCTTATTTTGACTCAACACGGGAAAACTTACCAGGACAAGACATAAGAAGGATTGACAGATTGATCGCTCTTTCTTGATTTTATGGGTGGTGGTGCATGGCCGTTCTTAGTTCGTGGAGTAATTTGTCTGGTCAATTCCGTTAACGAACGAGACCTCAACTAACTAATTGGTGATGTTTATGCGTGTTAGAAGGACCATGTGTGTTTAACACAAGGAAGCGTGAGGCAATAACAGGTCTGTGATGCCCTTAGATATCCTGGGCAGCACGCGTGCTACAGTGATATATATAATGTGTTACACCACCTGAGAGGGCGGTGCAATC--ATAAATGTATATCAATACAGGGATTGCTTGTTGGAAT-GTCAAGCATGAACGAGGAATTCCTAGTAAGCGTGTATCATTAGTTCGCGTTGATTACGTCCCTGCCCTTTGTACACACCGCCCGTCGCGTCTATTGATTAGGTAGCATCATGAGTGAGGCAGAGGAGAATACTGAAGCCCCGCGAATGGTGCTACCCAGAAACAGACAAAGTCGTAACATGGTTTCT
TAGIRI_29_                                                       NNNNNNNNNNNNNNNNNNNNNNNNNNNNNNNNNNTGTCTAAGTGTAAATATTT-TACAGTAAAACTGCGGATGGCTCATTACAACAGTTATTGTTTGCTTGGAATAT-TTCTCTACGGATATCCGTGGAAATCCTACAGTTAATACGTAT---GAAGTGCTGCATATTGCTGT--GAACC-TTCGGCGAGTCT--TTAATGAACACTTGTA--TGCACGAATCGTATACGAAAGTCCATCAAAGTTTCTGACCCATCAGGTTCCGACGGTAAGGTATTGGCTTACCGTGCCGATAACGGGTAACGGGGGATTAGGGTTCGATCCCGGAGAGGGAGCTTGAGAAATGGCTACCACATCTAAGGAAGGCAGCAGGCGCGCAAATTACCGATCCCTAACACAGGGAGGTAGTGAACAGAAATAATGACGCATGATTCTTCGTGCGATCGGAATGAATGGTTTCTAAACAAAACCATGAA-ATCAATTGGAGGAAAAGTCTGGTGCCAGCACCCGCGGTAATACCAGCTCCAATAGCGTATATTATTGATGTTGCAGTTGAAACGTTCGTAGTCGAACCTTATCCCTTTTGTCTTACTTTGAGTGAATCGGCGTGTTCCACGCAGGCATGTGCCTTGAACGATTTACCATAGCATAATAGAGTATGAGAATACTTCC---TTGTTTGTTCGGAGG-TGTTTTCGATAC-TGATAAGAACGGTTGAGGGCATTCGTATTCAACTGCCAGAGGTGAAATTCTTTGATTAGTTGAGGACGAACTATTGCGAAAGCATCTGCCAAGGACGTTTCTTTTGATCAAGAACGAAAGTTAGGTGATCGAAGATGATTAGATACCGTTGTAGTCCTAACTATAAACTTTACTATCCAAGAATTGGATT-GGTGACTACGCCTCTCCAGTACTTTCTGAGAAATCATAAGTCTTTGAGTTCTGGGGGGAGTATAGTTGCAAGGCCGAAACTTAAAGGAATTGACGGAAGGGCACCACCAGGAGTGGAACTTGCGGCTTAATTTGACTCAACACGGAAAATCTTACGAGGATAAGACAAACGAAGGATTGACAGATTGATCGCTCTTTCTTGATTGTTTGGGTGGTGGTGCATGGCCGTTCTTAGTTCGTGGATTAATTTGTCTGGTTAATTCCGTTAACGAACGAGACCTTAACTTGCTAATTGGAATGCAGCATTTCTGTTAGAAGGACCATGTGTGTCTAACACAAGGAAGCGTGAGGCAATAACAGGTCTGTGATGCCCTTAGATATCCTCGGCAGCACGCGTGTTACAATGATGTATATAATATGTTACGCCTTCTGAAAGAATGGTGCAATC--ATTAATATACATCAACCCAGGGATTGTTTGTTGGAAT-GTCAAGCATCAACGAGGAATTCCTAGTAAGCGCGTATCATTAGTTCGCGTTGATTACGTCCCTGCCCTTTGTACACACCGCCTGTCGCATCTATTGATTAGGTTGTATCATGAGTTAGGCGGAGGTGACTTCTAAAGCTTTGCAAATGGTATTACCCAGAAACGGATAAAGTCATAACACGGCAGCT
Lankesteria_chelyosomae_EU670240                                 AGTCATATGCTTGTCTCGCAGATTAAGCCATGCATGTCTAAGTGTAAATATTT-TACTGTGAAACTGCGGATGGCTCATTACAACAGTTATTGTTTGCTTGGAAAAT-TTACCTACGGATATCCGTGGAAATCCTACAGTTAATACGTAT--CGGAGTGCCGCATATTGCTGA--GAACT-TTCGGCGGGTCT--TTTATGAACACTATTA--TGCACGAATCGCACGCGAAAGTCCATCAAAGTTTCTGACCCATCAGGTTCCGACGGTAAGGTATTGGCTTACCGTGCCTATAACGGGTAACGGGGGATTAGGGTTCGATCCCGGAGAGGGAGCTTGAGAAATGGCTACCACATCTAAGGAAGGCAGCAGGCGCGCAAATTACCTATCCCTGACTCGGGGAGGTAGTAAACAGAAATAATGACGCATGATTCATCGTGCGATCGGAATGAATGGTTTCTAAACAAAACCATGAA-CACAATTGGAGGAAAAGTCTGGTGCCAGCACCCGCGGTAATACCAGCTCCAATAGCGTATATTATTGATGTTGCAGTTGAAACGTTCGTAGTCGAACTTTGCCCCTCTTGCCTTACTTTGAGTGAATCGGCGTGTTCCACGCAGGCCTGTGCCTTGAACGATTTACCATAGCATAACAGAGTATGGGGGTGTTTCC---TTGTTAGTTCGGAAG-CACTTCTGATAC-CGAAAAGAACGGTTGAGGGCATTCGTATTCAACTGCTAGAGGTGAAATTCTTTGATTAGTTGAGGACGAACCATTGCGAAAGCATCTGCCAAGGACGTTTCTTTTGATCAAGAACGAAAGTTAGGTGATCGAAGATGATTAGATACCGTTGTAGTCCTAACTATAAACTTTACTATCCAAGGATTGGATT-GGTGACTACGCCTCTCCAGTACTTTCTGAGAAATCATAAGTCTTTGAGTTCTGGGGGGAGTATAGTTGCAAGGCCGAAACTTAAAGGAATTGACGGAAGGGCACCACCAGGAGTGGAACTTGCGGCTTAATTTGACTCAACACGGAAAACCTTACGAGGATAAGACAAACGAAGGATTGACAGATTGATCGCTCTTTCTTGATTGTTTGGGTGGTGGTGCATGGCCGTTCTTAGTTCGTGGATTAATTTGTCTGGTTAATTCCGTTAACGAACGAGACCTTAACTTGCTAATTGGATCACGATATTTCTGTTAGAAGGACCATGTGTGTCTAACACAAGGAAGCGTGAGGCAATAACAGGTCTGTGATGCCCTTAGATATCCTCGGCAGCACGCGTGTTACAATGATGGATATACTGTGTGACGCCTCTCGAAAGAGCGGTGCAATC--ATTAATATCTATCAACCCAGGGATTGCTTGTTGGAAC-GCCAAGCACCAACGAGGAATTCCTAGTAAGCGCGTATCATTAGTTCGCGTTGATTACGTCCCTGCCCTTTGTACACACCGCCTGTCGCATCTATTGATTAGGTTGTATCATGAGTTAGGCGGAGGTTGCGGCTAAAGCTTTGCAAATGGTGCTACCCAGAAACAGATAAAGTCATAACACGGCAGCT
Lankesteria_cystodytae_EU670241                                  AGTCATATGCTTGTCTCGCAGATTAAGCCATGCATGTCTAAGTGTAAATATTT-TACGGTGAAACTGCGGATGGCTCATTACAACAGTTATTGTTTGCTTGGAAAAT-TTACCTACGGATATCCGTGGTAATTCTACAGTTAATACGTAT---GGAGTGCCGCATATTGCTGA--GAACT-TTCGGCGGGTCT--TTAATGAACACTATTA--TGCACGAATCGCATGCGAAGGTCCATCAAAGTTTCTGACCCATCAGGTTCCGACGGTAAGGTATTGGCTTACCGTGCCTATAACGGGTAACGGGGGATTAGGGTTCGATCCCGGAGAGGGAGCTTGAGAAATGGCTACCACATCTAAGGAAGGCAGCAGGCGCGCAAATTACCTATCCCTGACTCAGGGAGGTAGTAAACAGAAATAATGACGCATGATTAATCGTGCGATCGGAATGAATGGTTTCTAAACAAAACCATGAA-CACAATTGGAGGAAAAGTCTGGTGCCAGCACCCGCGGTAATACCAGCTCCAATAGCGTATATTATTGATGTTGCAGTTGAAACGTTCGTAGTCGAACTTTGCCCCTCTTGCCTTACTTTGAGTGAATCGGCGTGTTCCACGCAGGCTTGTGCCTTGAACGATTTACCATAGCATAACAGAGTATGGGGGTGTTTCC---TTGTTAGTTCGGAAG-CACTTTCGATAC-TGAAAAGAACGGTTGAGGGCATTCGTATTCAACTGCTAGAGGTGAAATTCTTTGATTAGTTGAGGACGAACCATTGCGAAAGCATCTGCCAAGGACGTTTCTTTTGATCAAGAACGAAAGTTAGGTGATCGAAGATGATTAGATACCGTTGTAGTCCTAACTATAAACTTTACTATCCAAGAATTGGATT-GGTGACTACGCCTTTCCAGTGCTTTCTGAGAAATCATAAGTCTTTGAGTTCTGGGGGGAGTATAGTTGCAAGGCCGAAACTTAAAGGAATTGACGGAAGGGCACCACCAGGAGTGGAACTTGCGGCTTAATTTGACTCAACACGGAAAACCTTACGAGGATAAGACAAACGAAGGATTGACAGATTGATCGCTCTTTC-TGATTGTTTGGGTGGTGGTGCATGGCCGTTCTTAGTTCGTGGATTAATTTGTCTGGTTAATTCCGTTAACGAACGAGACCTTAACTTGCTAATTGGGTTTCTGTATTCCTGTTAGAGGGACCATGTGTGTCTAACACAAGGAAGCGTGAGGCAATAACAGGTCTGTGATGCCCTTAGATATCCTCGGCAGCACGCGTGTTACAATGATGGATATACTGTGTTACGCTTTTCGAAAGAGCGGTGCAATC--ATTAATATCTATCAACCCAGGGATTGCTTGTTGGAAC-GTCAAGCATCAACGAGGAATTCCTAGTAAGCGCGTATCATTAGTTCGCGTTGATTACGTCCCTGCCCTTTGTACACACCGCCTGTCGCATCTATTGATTAGGTTGTATCATGAGTTAGGCGGAGGTTGGTCCCGAAGCTTTGCAAATGGTGCTACCCAGAAACAGATAAAGTCATAACACGGCAGCT
Lankesteria_abbotti_DQ093796                                     AGTCATATGCTTGTCTCGCAGATTAAGCCATGCATGTCTAAGTGTAAATACTT-TACAGTAAAACTGCGGATGGCCCATTACAACAGTTATTGTTTGCTTGGAGCAT-ACCTCTACGGATATCCGTGGAAATTCTACAGTTAATACGTAC---AGTATGTTGCATATTACTGT--GAACG-TTCAACAGGTTA--ACTATGAACAATTTTA--TGCATGAATCGCTTGCGAAAGTCCATCAAAGTTTCTGACCCATCAGGTTCCGACGGTAAGGTATTGGCTTACCGTGCCGATAACGGGTAACGGGGGATTAGGGTTCGATCCCGGAGAGGGAGCTTGAGAGATAGCTACCACATCTAAGGAAGGCAGCAGGCGCGCAAATTACCTATCCCTGACTCAGGGAGGTAGTAAACAGCAATACTGACGCATGATTTTTCGTGCGATCGGAATGGATGGTTTCTAAACAAAACCATGAA-AACCATTAGAGGAAAAGTCTGGTGCCAGCACCCGCGGTAATACCAGCTCTAATAGCGTATATTATTAATGTTGCAGTTGAAACGTTCGTAGTCGATCCTTATCTTTTTCATTTTACTTTGAGTGAATCGGCGTGTTCCACGCAGGCAATCGCCTTGAACGATTTACCATAGTATAAGACAGTATGGAAATATCTCC---TTGTTCGTTTGAAGA-TACTTTCGATAC-GTAAAAGAACGGTTGAGGGCATTCGTATTCAACTGCTAGAGGTGAAATTCTTTGATTAGTTGAGGACGAACCATTGCGAAAGCATCTGCCCAGGACGTTTCTTTTGATCAAGAACGAAAGTTAGGTGATCGAAGATGATTAGATACCGTTGTAGTCCTAACTATAAACTTTACTATCCAAGAATTGGATT-GGTGACTACGCCTCTCCAGTACTTTCTGAGAAATCATAAGTCTTTGAGTTCTGGGGGGAGTATAGTTGTAAGGCTGAAACTTAAAGGAATTGACGGAAGGGCACCACCAGGAGTGGAACTTGCGGCTTAATTTGACTCAACACGGAAAACCTTACGAGGATAAGACAAACGAAGGATTGACAGATTGATCGCTCTTTCTTGATTGTTTGGGTGGTGGTGCATGGCCGTTCTTAGTTCGTGGATTAATTTGTCTGGTTAATTCCGTTAACGAACGAGACCTTAACTTGCTAATTAGAATTGTAGATTTCTGTTAGAAGGACCGTGTGTTCCTAACACAAGGAAGCGTGAGGCAATAACAGGTCTGTGATGCCCTTAGATATCCTCGGCAGCACGCGTGTTACAATGATGTGTATAAAATGTTT-ACTATTCGAAAGAATTGTGCAATC--ATTAATACACATCAACCCAGGAATTGTTTGTTGGAAC-GTCAAACATCAACTAGGAATTCCTAGTAAACGCGTATCATTAGTTCGCGTTGATTACGTCCCTGCCCTTTGTACACACCGCCTGTCGCATCTATTGATTAGGTTGTATCATGAGTTAGGCGGANNNNNNNNNNNNNNNNNNNNNNNNNNNNNNNNNNNNNNNNNNNNNNNNNNNNNNNNNNNNNNNN
Lecudina_phyllochaetopteri_FJ832156                              AGTCATATGCTTGTCTCGCAGATTAAGCCATGCATGTCTAAGTGTAAAT-TTTTTACAGTGAAACTGCGGATGGCTCATTACAACAGTTATAGTTTGCTTGGAATAT-TTTCCTACGGATATCCGTGGAAATCCTACAGTTAATACGTAT---GAAGTGTTGCGTATTGCTGT--GAACC-TTCGGCGAGTCT--TTAATGAACACTTGTA--TGCACGAATCGTATACGAAAGTCCATCAAAGTTTCTGACCCATCAGGTTCCGACGGTAAGGTATTGGCTTACCGTGCCGATAACGGGTAACGGGGGATTAGGGTTCGATCCCGGAGAGGGAGCTTGAGAAATGGCTACCACATCTAAGGAAGGCAGCAGGCGCGCAAATTACCGATCCCTGACACAGGGAGGTAGTAAACAGAAATAATGACGCATGATTCTTCGTGCGATCGGAATGAATGGTTTCTAAACAAAACCATGAA-ATCAATTGGAGGAAAAGTCTGGTGCCAGCACCCGCGGTAATACCAGCTCCAATAGCGTATATTATTGATGTTGCAGTTGAAACGTTCGTAGTCGAACTTTATCTCTTTTGTCTTACTTTGAGTGAATCGGCGTGTTCCACGCAGGCATGTGCCTTGAACGATTTACCATAGCATAATAGAGTATGAGAATACTTCC---TTGTTTGTTCGGAGG-TATTTTCGATAC-TGATAAGAACGGTTGAGGGCATTCGTATTCAACTGCCAGAGGTGAAATTCTTTGATTAGTTGAGGACGAACTATTGCGAAAGCATCTGCCAAGGACGTTTCTTTTGATCAAGAACGAAAGTTAGGTGATCGAAGATGATTAGATACCGTTGTAGTCCTAACCATAAACTTTACTATCCAAGAGTTGGATT-GGTGACTACGCCTCTCCAGTACTTTCTGAGAAATCATAAGTCTTTGAGTTCTGGGGGGAGTATAGTTGCAAGGCCGAAACTTAAAGGAATTGACGGAAGGGCACCACCAGGAGTGGAACTTGCGGCTTAATTTGACTCAACACGGAAAAACTTACGAGGATAAGACAAACGTAGGATTGACAGATTGATCGCTCTTTCTTGATTGTTTGGGTGGTGGTGCATGGCCGTTCTTAGTTCGTGGATTAATTTGTCTGGTTAATTCCGTTAACGAACGAGACCTTAACTTGCTAATTGGGATACATTATTCCTGTTAGAAGGACCATGTGTGTCTAACACAAGGAAGCGTGAGGCAATAACAGGTCTGTGATGCCCTTAGATATCCTCGGCAGCACGCGTGTTACAATGATGCATATAATGTGTTACGCTTTTCGAGAGAATAGTGCAATC--ATTAATATGCATCAACCCAGGGATTGTTTGTTGGAAT-GTCAAGTATCAACGAGGAATTCCTAGTAAGCGCGTATCATTAGTTCGCGTTGATTACGTCCCTGCCCTTTGTACACACCGTCTGTCGCATCTATTGATTAGGTTGTATCATGAGTTAGGCGGAGGTAATTTCTGAAGCTTTGCAAATGGTATTACCCAGAAACAGATAAAGTCATAGCACGGCAGCT
Lecudina_pellucida                                               AGTCATATGCTTGTCTCGCAGATTAAGCCATGCATGTCTTAGTGTAAATATTT-TACAGTGAAACTGTGGATGGCTCATTACAACAGTTATTGTTTGCTTGGGAAAT-TCGTCTACGGATAACCGTGGAAATGCTACAGCTAATACGTAA----GGGTGTAGCATATTACTGT--GATGA-AACCGC--GCGT--TTCTTGAATACTTTTA--TGCATAAATCGTGCACGAAATCCCATCAAAGTTTCTGACCCATCAGGTTTCGACGGTAAGGTATTGGCTTACCGTGCCGATAACGGGTAACGGGGGATTAGGGTTCGATCCCGGAGAGGGAGCTTGAGATATGGCTACCACATCTAAGGAAGGCAGCAGGCGCGCAAATTACCTATCCTTGACACAAGGAGGTAGTAAACAGAAATAATGACGCGTGATTCATCGTGCGATCGGAATGAGTGGTTCCTAAATAGAACTACGAA-CTCAATTGGAGGAAAAGTCTGGTGCCAGCACCCGCGGTAATACCAGCTCCAATAGCGTATATTATTGATGTTGCAGTTGAAACGTTCGTAGTCAACTTCTGTCTGTCTGTTTGTACTTTGAGTGAATCGGCGTGTTCCACGCAAGCTTATGCTTTGAACGATTTACCATAGTATACAAGAGTGTGAAGTCAGTTCC---CCGTTTCGTCGGAGG-TGACTTTGATAC-TCATAAGAACGGTTGAGGGCATTCGTATTCAACTGCCAGAGGTGAAATTCTTTGATTAGTTGGGGACGAACCATTGCGAAAGCATCTGCCAAGGACGTATCTTTTGATCAAGAACGAAAGTTAGGTGATCGAAGATGATTAGATACCGTTGTAGTCCTAACTATAAACTCTACTATCCAAGAGTTGGATT-GGTGGCTTCGCCTCTCCAGTACTTTCTGAGAAATCA-AAGTCTTTGAGTTCTGGGGGGAGTATAGTTGCAAGGCCGAAACTTAAAGGAATTGACGGAAGGGCACCACCAGGAGTGGAACTTGCGGCTTAATTTGACTCAACACGGGAAAACTTACGAGGATAAGACAAACGAAGGATTGACAGATTGATCGCTCTTTCTTGATTGTTTGGGTGGTGGTGCATGGCCGTTCTTAGTTCGTGGATTAATTTGTCTGGTTAATTCCGTTAACGAACGAGACTTTAACTTGCTAGTTGGGTGATTGTATTTCTGCTAGAAGGACCATGTGTGTCTAACACAAGGAAGCGTGAAGCAATAACAGGTCTGTGATGCCCTTAGATATCCTCGGCAGCACGCGTGTTACAATGATGCATAGAACATGTTTCGCCACTTGTAAAAGTGGTGCAATC--ATCAATATGCATCAACCCAGGGATTGTTTGTTGTAAT-GTCAAGCATCAACGAGGAATTCCTAGTAAGCGCGTATCATTAATTCGCGTTGATTACGTCCCTGCCCTTTGTACACGCCGCCTGTCGCATCTATTGATTAGGTTGTATCATGAGTTGAGCGGACATGACTGTAAAAGCTTTGCAAATGGTATTACCCAGAAACAGATAAAGTCATAACACGGCAGCT
Lecudina_tuzetae_AF457128                                        AGTCATATGCTTGTCTTGCAGATTAAGCCATGCATGTCTTAGTGTAAATATTT---CAGTTAAACTGCGGATGGCTCATTACAACAGTTATCGTCTGCACGGGCAAC-CTTTCTACGGATATCCGTGGAAATACTACAGTTAATACGTATGAGGAGATCTCCTTCTATGTAA---GAA----TCGC------------------------------------------CGAACGCCCGTCAGAGTTTCTGACCCATCAGGTTTCGACGGTAGGGTATTGGCCTACCGTGCCTATAACGGGTAACGGGGGATTAGGGTTCGATCCCGGAGAGGGAGCTTGAGAGATGGCTACCACATCTAAGGAAGGCAGCAGGCGCGCAAATTACCTATCCTTGACTCAAGGAGGTAGTAAATAGCAATAATGAC-CATGATTCTTCGTGCGATCGGAATGAGTGGTTTCTAAACCA-AACACGAA-CTCAATTGGAGGAAAAGTCTGGTGCCAGCACCCGCGGTAATACCAGCTCCAATAGCGTATATTATTGATGTTGCAGTTGAAACGTTCGTAGTCGAACTTTTTCT------CTGTACTTTGAGTGAATCGGCGTGTTCCACGCAGGCTTTTGC-ATGAACGA-TTACCA-AGT-TATCATAGTATGAAAGC--TCTT------------CG-AGG-CATT-TG-ATAC-TTAAAAGAACGGTCGAGGGCATTCGTATTCAACTGCCAGAGGTGAAATTCTTTGATTAGTTGAGGACGAACCATTGCGAAAGCATCTGCCAAGGACGTTTCTGTTGATCAAGAACGAAAGTTAGGTGATCGAAGATGATTAGATACCGTTGTAGTCCTAACTATAAACTCTACTATCCAAGAATTGGATT-GGT-----------------ACTTTCTGAGAAATCA-AAGTCTTTGAGTTCTGGGGGGAGTATAGTTGCAAGGCCGAAACTTAAAGGAATTGACGGAAGGGCACCACCAGGAGTGGAACTTGCGGCTTAATTTGACTCAACACGGAAAAACTTACGAGGATAAGACAAACGAAGGATTGACAGATTGATCGCTCTTTCTTGATTGTTTGGGTGGTGGTGCATGGCCGTTCTTAGTTCGTGGATTAATTTGCCTGGTTAATTCCGTTAACGAACGAGACTTTGACTTACTAGTTAGAATTT------TCTTCTAGAAGG-CCATGTGTTCCTAACACAAGGAAGCGCGAAGCAATAACAGGTCTGTGATGCCCTTAGATATCCTCGGCAGCACGCGTGTTACAATGATGTATAGAACATG------------------------AATC--ATTAATATACATCAACCCAGGGATTGTTTGTTGTAAT-GTCAAGCATCAACGAGGAATTCCTAGTAAGCGTGCATCATTAATCCGCGTTGATTACGTCCCTGCCCTTTGTACACACCGCCTGTCGCATCTATTGATTAGGTTGTATCATGAGTTGAGCGGAGATG------GAAGCTTTGCAAATGGTATTACCCAGAAACAGATAAAGTCATAACACGGCAGCT
Lecudina_longissima_FJ832157                                     AGTCATACGCTTGTCTCGCAGATTAAGCCATGCATGTCTAAGTGTAAATGTTTTTACAGTAAAACTGCGGATGGCTCATTACAACAGTTATAGTTTGCTTGGACTATTAAATCTACGGATATCCGTGGAAATACTACAGTTAATACGTAA--GGAGGTGCTGCATATTTCTGT--AAACT---CGCAGTTGCT-ATTACTGAATGCTGGTA--TGCTTTTATCGTATACGAAAGTCCATCAAAGTTTCTGACCCATCAGGTTCCGACGGTAAGGTATTGGCTTACCGTGCCGATAACGGGTAACGGGGGATTAGGGTTCGATCCCGGAGAGGGAGCTTGAGATATAGCTACCACATCTAAGGAAGGCAGCAGGCGCGCAAATTACCGATCCTTGACACAAGGAGGTAGTAAACAGAAATAATGACGCATGATTTTTCGTGCGATCGGAATAAATGGTTTTTAAACAAAACCATGAA-ATCAATTGGAGGAAAAGTCTGGTGCCAGCACCCGCGGTAATACCAGCTCCAATAGCGTATATTATTGATGTTGCAGTTGAAACGTTCGTAGTCGAACTTTTTCTCTTTTGTTTTACTTTGAGTGAATCGGCGTGTTCCACGCAGGCTATTGCCTAGAACGTTTTACCATAGCATAATAGAGTATAAAAACAATTCC---TTGCTTGTTTGGAAT-TGTATTTCATAC-TCATAAGAACGGTTGAGGGCATTCGTATTCAACTGCTAGAGGTGAAATTCTTTGATTAGTTGAAGACGAACAATGGCGAAAGCATCTGCCAAGGACGTTTCTTTTGATCAAGAACGAAAGTTAGGTGATCGAAGATGATTAGATACCGTTGTAGTCCTAACTATAAACTTTACTATCCAAGAATTGGATT-GGTGACTACGTCTTTCCAGTGCTTTTTGAGAAATCATAAGGCTTTGAGTTCTGGGGGGAGTATAGTTGCAAAGCTGAAACTTAAAGGTATTGACGGAAGGGCACCACCAGGAGTGGAACTTGCGGCTTAATTTGACTCAACACGGAAAAACTTACGAGGATAAGACAAACGTAGGATTGACAGATTGATCGCTCTTTCTTGATTGTTTGGGTGGTGGTGCATGGCCGTTCTTAGTTCGTGGATTAATTTGTCTGGTTAATTCCGTTAACGAACGAGACCTTAACTTGCTAATTGGAGTTTATTATTTCTGTTAGAAGGACCATGTGTCTCTAACACAAGGAAGCGTGAGGCAATAACAGGTCTGTGATGCCCTTAGATATCCTCGGCAGCACGCGTGTTACAATGATATATATAATGTGTTGTGTTTCTCGAAAGAGTGATACAACC--ATGAATATATATCAAACTAGGGATTGTTTGTTGGAAT-GTCAAACATCAACGAGGAATTCCTAGTAAGCGTGAATCATTAATTCACGTTGATTACGTCCCTGCCCTTTGTACACACCGCCTGTCGCATCTATTGATTAGGTTATATCATGAGTTAGGTGGAGATGGTCGTTGAAACCTTGCAAATGGTATTACCCAGAAACAGATAAAGTCATAACACGGCAGCT
Lecudina_polymorpha_morph1_AY196706                              AGTCATATGCTTGTCTCAAAGATTAGGCCATGCATGTGGAAGCATAAGCTTCTTATCCGCAAAGCTGCGAATGGCTCATTAAATCTGCGCTGATCTGTCCAAGAGTCGACAGAGATGGATAATTGTGCTAATTGTGCAACTAATACGTGCTTCTTCGAGGCGCTTATTAGAACCAGAACCATTCCGCGTTCTTAGGATGTGAACAATAAGGA-GGTATA--CCGTGGCAGGTATTTTGGGTGAAGCGCAGCCCTATCAGTTGTGGACGGTAAGGTATTGGCTTACCGTGGCAGTTACGGGTGACGGGGAATTTGGGTTCGATTCCGGAGAGGGAGCCTGAAAAACGGCTACCACGTCTAAGGATGGCAGCAGGCGCGCAAATTACCCAATCTTAATGGATGGAGGTAGTGACGAGTAATAACAGCGTGTGGCTAACTGCACGACTGGAATGAATCGGGCTTAATAACCCCGTTGAGTATCAATTGGAGGGCAAGTCTGGTGCCAGCAGCCGCGGTAATTCCAGCTCCAATAGCATATATTAAAGTTGTTGCAGTTAAAACGCTCGTAGTCGAAGATGGCTTTGGTGTTGTCACTTTGAATATTTCAAAGTGTTCAAGGCAATTT---GT-TTGATTGCTCAAGCATGAAATA-C-AGAATTGGCCTCCGCTGG-T-TCTATGGTTCTACAAGCATGTGCAATGATTGAGATGAACGGTTGGGGGGATACGCATTTGGCTGTTAGAGGTGAAATTCTTGGATCAGTCAAGGGCGAACTGATGCGAAAGCGTTTCCCAAGAACGTTTTTATTGATCAAGAACGAAGGTTAAGGGATCGAAGACGATCAGATACCGTCGTAGTCTTAACGGTAAACTATGCCGTCCAAAGACCAAGTT-TTCGCGTGAGATCACTTGGGATTTCGAGAGAAATCA-GAGATTTTGGGTTCTGGGGGAAGTATGTGCGCAAGCTGGAAACTTAAAGGAATTGACGGAAGGGCACCACAAGGAGTGGAACATGCGGCTTAATTTGACTCAACACGGGGAAACTTACCAGGGCAAGACATAGGAAGGATTGACAGGATGATAGTTCTTTCTTGATTCTTTGGGTGGTGGTGCATGGCCGATTCTAGTTGGTGGAGTGATTTGTCTGGTTGATTCCGTTAACGAACGAGACCTTTTCTCCCAAATTGCTTTGGCTTATGGAAAGTTGGAGCACAACATGTAGAAAACATGGGGAAGATGAAGGCGAAATCAGGTCTGTGATGCCCCTAGATGTTCTGGGCCGCACGCGTGTTACAATGGTGATTTCAGATAGCATCTCCTTATAAAAACGGAAGGTG-TCT-GTAAATGGACGCCAAACTTGGGATTGGCTATTGGAATTTTTGGCCGTGAACGAGGAATTCCTTGTGATTGCAGATCATCAGTCTCCGATGAATACGTCCCTGCCCTTTGTACACACCGCCCGTCGCTCCTACCGATTGGGTGATCCGGTTAATTCCACAGAGGAGTCTTCCGAAGTGGTGTGAACCTTATCATTTAGAGGAAGGAGAAGTCGTAACAAGGTTTCC
Lecudina_polymorpha_morph_2_AY196707                             AGTCATATGCTTGTCTCAAAGATTAAGCCATGCATGTGGAAGCATAAGCTTCTTATCCGCAAAGCTGCGAATGGCTCATTAAATCTGCGCTGATCTGTCCAAGAGTCAACAGAGATGGATAATTGTGCTAATTGTGCAACTAATACGTGCTTCTTCGAGGCGCTTATTAGAACCAGAACCATTCCGCGTTCTTAGGATGTGAACAATAAGGA-GGTATA--CCGTGGCAGGTATTTTGGGTGAAGCGCAGCCCTATCAGTTGTGGACGGTAAGGTATTGGCTTACCGTGGCAGTTACGGGTGATGGGGAATTTGGGTTCGATTCCGGAGAGGGAGCCTGAAAAACGGCTACCACGTCTAAGGATGGCAGCAGGCGCGCAAATTACCCAATCTTAATGGATGGAGGTAGTGACGAGTAATAACAGCGTGTGGCTAACTGCACGACTGGAATGAATCGGGCTTAATAACCCCGTTGAGTATCAATTGGAGGGCAAGTCTGGTGCGAGCAGCCGCGGTAATTCCAGCTCCAATAGCATATATTAAAGTTGTTGCAGTTAAAACGCTCGTAGTCGAAGATGGCTTTGGTGTTGTCACTTTGAATATTTCAAAGTGTTCAAGGCAATTT---GT-TTGATTGCTCAAGCATGGAATA-C-AGAATTGGCCTCCGCTGG-T-TCTATGGTTCTACAAGCATGTGCAATGATTGAGATGAACGGTTGGGGGGATACGCATTTGGCTGTTAGAGGTGAAATTCTTGGATCAGTCAAGGGCGAACTGATGCGAAAGCGTTTCCCAAGAACGTTTTTATTGATCAAGAACGAAGGTTAAGGGATCGAAGACGATCAGATACCGTCGTAGTCTTAACGGTAAACTATGCCGTCCAAAGACCAAGTT-TTCGCGTGAGATCACTTGGGATTTCGAGACAACTCA-GAGATTTTGGGTTCTGGGGGAAGTATGTGCGCAAGCTGGAAACTTAAAGAAATTGACGGAAGGGCACCACAAGGAGTGGAACATGCGGCTTAATTTGACTCAACACGGGGAAACTTACCAGGGCAAGACATAGGAAGGATTGACAGGATGATAGTTCTTTCTTGATTCTTTGGGTGGTGGTGCATGGCCGATTCTAGTTGGTGGAGTGATTTGTCTGGTTGATTCCGTTAACGAACGAGACCTTTTTTCCCAAATTGCTTTGGCTTATGGAAAGTTGGAGCACAACATGTAGAAAACATGGGGAAGATGAAGGCGAAATCAGGTTTGTGATGCCCCTAGATGTTCTGGGCCGCACGCGTGTTACAATGGTGATTTCAGATAGCATCTCCTTATAAAAACGGAAGGTG-TCT-GTAAATGGACGCCAAACTTGGGATTGGCTATTGGAATTTTTGGCCGTGAACGAGGAATTCCTTGTGATTGCAGATCATCAGTCTCCGATGAATACGTCCCTGCCCTTTGTACACACCGCCCGTCGCTCCTACCGATTGGGTGATCCGGTTAATTCCACAGAGGAGTCTTCCGAAGTGGTGTGAACCTTATCATTTAGAGGAAGGAGAAGTCGTAACAAGGTTTCC
NAMAKO_25_AB252765                                               NNNNNNNNNNNNNNNNNNNNNNNNNNNNNNNNNNNNNNNNNNNNNNNNNNNNNNNNNNNNNNNNNNNNNNNNNNNNNATTAAATCTGCGCTAATCTGTCCAAGAGTCATATTAGACGGATAATTGTGCTAATTGTGCAACTAATACGTGCAGTCCTG-GGCATTTATTAGATAAAGAACCGTCCCGCCTTCTTAGGATGTCATCAATAAGGT-TGCATA--CCGTGACTGGTATCTTGGGTGAGGCGCAGCCCTATCAGTTGCGGACGGTAAGGTCTTGGCTTACCGTGGCGTTTACGGGTAACGGAGAATTTGGGTTCGATTCCGGAGAGGGAGCCTGAAAAACGGCTACCACATCTAAGGATGGCAGCAGGCGCGCAAATTACCCAATCTTAACAGAGGGAGGTAGTGACGAGCAATAACAGCGTGTGACATATTGCACGACTGGAATGAAACGGGCCTAAAAAACCCGTTGAGAATCAATTGGAGGGCAAGTCTGGTGCCAGCAGCCGCGGTAATTCCAGCTCCAATAGCATATATTAAAATTGTTGCAGTTAAAAAGCTCGTAGTCTAACTTTGCTCTGGTGCCGCCACTTTGAATATATCAAAGTGTTCAAAGCAAGTT---TTCTTGATTGCTCAAGCATGGAATA-C-GGAATCGGCGCTTGC-CT-TTTCTAAGGTTCTAAAGGCATTTGCAATGATTGAGAGGAACGGTTGGGGGGATACGCATTTGACTGTTAGAGGTGAAATTCTTGGATCAGTCAAGGGCGAACTGATGCGAAAGCGTTTCTCAAAAACGTTTTTGTTGATCAAGAACGAAGGTTAAGGGATCGAAGACGATCAGATACCGTCGTAGTCTTAACGGTAAACTATGCCATCCAAAGATCGGGCA-AATGCATGAGCTTGCTCGGGATTTCGTGAGAAATCA-GAGATATTGGGTTCTGGGGGAAGTATGTGCGCAAGCCGGAAACTTAAAGGAATTGACGGAAGGGCACCACAAGGAGTGGAGTATGCGGCTTAATTTGACTCAACACGGGGAACCTTACCAGGGCCAGACATAGGAAGGATTGACAGGATGCTAGTTCTTTCTTGATTCTATGGGTGGTGGTGCATGGCCGTTTCTAGTTGGTGGAGTGATTTGTCTGGTTGATTCCGTTAACGAACGAGACCTTTTCTTCCAAATTGCTGTTACATTACGTAACTCGGAGTACAACATGTGGAAAGCATGGGGAAGAGAAAGGCGAAAACAGGTCTGTGATGCCCTTAGATGTTCTGGGCCGCACGCGTATTACAATGGCGTTGTCACTTAGCATTCCCTTGTAAAAGAGGGTGGT-ATCTCACTAACTGACGCCAAAATCGGGATTGGCTATTGGAATTATTGGCCTTGAACGAGGAATTCCTTGTAATTGCAAATCATCAGTTTGCGATGAATACGTCCCTGCCCTTTGTACACACCGCCCGTCGCTCCTACCGATTGGGTGATCCGGTTAATTCCATGGAGTGTCAATGCAAAATGGTGTGAACCTTATCATTTAGAGGAAGGAGAAGTCGNNNNNNNNNNNNN
Environmental_sequence_DSGM_8_AB275008                           NNNNNNNNNNNNNNNNNNNNNNNNNNNNNNNNNNTGTCAAAGCATAAGTCCTAGTACGACGAAGCTGCGAATGGCTCATTACATTTGTGATAACTTAATCGAAAGTTGAAGTATACGGATAACTGTGGAAATGCTACAGCTAATACGTCCTATACTGGGCCAGCGCTTATTAGATAAA--GAACCAAC-ATTGGTACGAGTAATTGTAAGAG-AGCGGA--CCG-A--CGGCAGTTCGAATAGGTCTCAAACCTATCAGCT--TGACGTTAGGGTATTGGCCTAACGTGGCATTAACGGGTAACGGGGAATTTGGGTTTGATTCCGGAGAGGGAGCCTGAGAAACGGCTACCACATCTACGGATAGCAGCAGGCGCGTAAATTACCCAATCCTGACAAAGGGAGGTAGTGACAAGCAATAACAGGGTGTGGCTAACTGCACTACTGGAATGAGTAATGCGTAGGAACCATTTCGAGTAACAATTGGAGGGCAAGTCTGGTGCCAGCAGCCGCGGTAATTCCAGCTCCAATAGCGTATATTAAAATTGTTGCAGTTAAAAAGCTCGTAGTTGATGCTTCCTGTTATTGTTTCACTTTGAAGAAATTAGAGTGTTTCAGGCAAACT-TTGT-TTGAATGCTACAGCATGGAATAGC-AGATAGA-CGTTAACTCT-TTTTGTTGGTTCAATGAGCTTCCGTAATGGTTAATAGGAATAGACGGGGGGATTTGTATTGGAACGTCAGAGGTGAAATTCTTGGATTGTTTCAAGACAAACTTATGCGAAAGCGTTTCCCAAGAATGTTTTCATTAATCAAGAACGAAAGTTAAGGGATCGAAGACGATCAGATACCGTCGTAGTCTTAACAGTAAACTATGCCATCCGAGGATCGGATA--ACCAC-TAGGTTTTTCGGTATTTTGTGAGAAATCA-GAGAAAATGGGTTCTGGGGGAAGTATGGTCGCAAGGCTGAAACTTAAAGAAATTGACGGAAGGGCACCACCAGGAGTGGAGCCTGCGGCTTAATTTGACTCAATACGGGAAAACTCACCAGGTCCAGACATAGGAAGGATTGACAGGTTGATAGTTCTTTCTTGATTCTATGGGTGGTGGTGCATGGCCGTTCTTAGTTGGTGGAGTGATTTGTCTGGTTGATTCCGTTAACGAACGAGACTTCCGCTGTCTGATTACATGTATTTTACGGAATAAGAAGGACTTTGTGTGGAAAGCGCAAGGAAGAAGGAGGCAATAACAGGTCTGTGATGCCCTTAGATGTTCTGGGCCGCCCGCGCGCTACAATGATGTTGTCAACAAGCTACCTAGCCTCAGTGGGTCCGGTAATCTTTTTAAACAACATCGTATTGGGGATTGACCATTGCAATTATTGGTCATGAACGAGGAATTCCTTGTAAACGCGGATCATCAGTTCGCGTTGAATGCGTCCCTGCCCTTTGTACACACCGCCCGTCGCTCCTACCGATTGGGTGATCCGGTGAATTATGTGGATTGGCTTTGAAAAGCATTGTAAACCTAATCACTTAGAGGAAGGAGAAGTCGTAACAAGGTTTCC
Clone_from_Ammonia_beccarii__U07937                              AGTCATAT-CTTGTTTCAAAGATTAAGCCATGCATGTGTCAGAATATGT-CTGTATAGACGAATCTGCGGACGGCTCATTACAACAGTAATCACATA-TTGACGCT--TTCATTACGGATAACCGTGGGAAACC-AAGGCTAATACGAGTAGCAACGC-GTATTTCTTGTGTCTTGAGTCGAACGCGCTGCGTGTGCGATGAATCGCAAGAACTTTTCGAATCG-AT-CGATCGGTCATATTGGTTTCTGACCTATCAGCTCTCGATGGTGAGGTATTGGCTAACCATGGCGATGACGGGTGACGGGGAATTGGGGTTTGATTCCGGAGAGGGCGCCTGAGAAATGGCGACCACGTCTAAGGATGGCAGCAGGCGCGCAAATTACCCAATCCTGACACAGGGAGGTAGTGACAAGAAATAGCAACACAAAGCAC-CTTGCT--TTGCAATGATAGGCGGTTAACTCTCGCTTAGAGTAACAATTGGAGGGCAAGTCAGGTGCCAGCAGCCGCGGTAATTCCAGCTCCAATAGCGTATATTAAAGTTGTTGCAGTTAAAAAGCTCGTAGTTGAAATGATGAC------GGTTACTTTGAGAAAAATAGAGTGTTTCAAGCGGGCAATTGC-TGAAATAGTGTACCGTGGAATGAC-GAAAAGG-CCGCTCTTCTGT-TTGTTGACTCTCGGAATTGCGGTGCGTGTTGAGAGGAACAGTCGGGGGTATTCGTATTGAACAGTCAGAGGTGAAATTCTTAGATTTGTTCACGACGAACTAGTGCGAAACGATCTACCAAGGATGATTTCATTAATCAAGAACGAAAGTTAGGGGATCGAAGACGATCAGATACCGTCGTAGTCTTAACCATAAACTATGCCGACTAGAGATCGGTGGATATCATTTAGCTTCTTCGGCATCTTATGAGAAATCA-AAGTCTTTGGGTTCTGGGGGGAGTATGGTCGCAAGGCTGAAACTTAAAGGAATTGACGGAAGGGCACCACCAGGAGTGGAGCCTGCGGCTTAATTTGACTCAACACGGGAAATCTCACCAGGTCCGGACATAGGAAGGATTGACAGCTTGAGAGCGCTTTCTTGATTCTATGGGTGGTGGTGCATGGCCGTTCTTAGTTGGTGGATTGATTTGTCTGGTTGATTCCGACAACGAACGAGACCTTCGCCAGCTAAATAGCAGCCCTGTTCCTTCTTAGCGGGACTTTGTGCGTTCAGC-CAATGAAGTG-AAGGCAATAACAGGTCTGTGATGCCCTTAGATGTTCTGGGCTGCACGCGTGCTACAGTGGAACTCGCACCGAGTCGCGAAA-CTGAGAAGTTAAGCGAATCTTG-GAAAGTGTTCCGTGACCGGGACAGTTGATTGCAATTATTCAACTCGAACGAGGAATTCCTTGTAATCGTGATTCATCATATCGCGATGAATACGTCCCTGCCCTTTGTACACACCGCCCGTCGCTCCTACCGATTGGGTGATCCGGTGAATTACTTGGAACAGCCTCGTGAAATGTTGTGAACCTTATCATCTAGAGGAAGGAAAAGTCGTAACAAGGTTTCC
Uncultured_alveolate_clone_AT4_16_AF530523                       NNNNNNNNNNNNNNNNNNNNNNNNNNNNNNNNNNTGTCTAAGTATATGC-TCGTATGAGCGACTCTGCGGACGGCTCATTATAACAGTAATCACATATTTGACGTT--TTTTATACGGATATCCGTGGGAAACC-AAGGCTAATACGGGTGGTCTCGCGGCATTTCCCGCTCTTTAAATCGAACGCGCTGCGTGTGCGAGGAATCGCAGGAACTTTCCGAATCGAAT-CGATGCGTCATTTTGGTTTCTGACCTATCAGCTTTCGACGGTAGGATATTGGCCTACCGTGGCTATGACGGGTAACGGGGAATTAGGGTTTGATTCCGGAGAGGGAGCCTGAGAAATGGCTACCACGTCTAAGGATGGCAGCAGGCGCGCAAATTACCCAATCCTAACTCAGGGAGGTAGTGACACGAAATAGCGACTCAAAGCATTCTTTGCGATTGCAATGGGATTTGGCCAAAGCTCATTTCGAGTATCAATTGGAGGGCAAGTCTGGTGCCAGCAGCCGCGGTAATTCCAGCTCCAATAGCGTATATTAAAGTTGTTGCAGTTAAAAAGCTCGTAGTTGAAATG-TACG------TGTTACTTTGAGAAAAATAGAGTGTTTCAGGCGGGCCAGAGC-TGAAATAGTGTACCATGGAATAAC-GAAGTGG-CTATTCTTCCGTTTTTTCGATTTT-GGAGGGATAGCGCGTGGTTGTAGGAACAGTCGGGGGTATTCGTATTGAACAGTCAGAGGTGAAATTCTTAGATTTGTTCAAGACGAACTAATGCGAAAGCATCTACCAAGGATGTTTCCATTAATCAAGAACGAAAGTTAGGGGATCCAAGACGATCAGATACCGTCGTAGTCTTAACTGTAAACTATGCCGACTAGAGATCGGTGGACATCATTGGATTCCTTCGGCACCTTATGAGAAATCA-AAGTTCTTGGGTTCTGGGGGGAGTATGGTCGCAAGGCTGAAACTTAAAGGAATTGACGGAAGGGCACCACCAGGAGTGGAGCCTGCGGCTTAATTTGACTCAACACGGGAAAACTCACCAGGTCCAGACATGGGAAGGATTGACAGATTGAGAGCTCTTTCTTGATTCTATGGGTGGTGGTGCATGGCCGTTCTTAGTTGGTACTGTGAAGCGTCTGGTTTATTCCGATAACGAACGAGACCTTCGCCTGCTTATTAGGGGTGTTTCCTCTTCTTAGCGGGACTGTGTGCGTCCAGCACAATGAAGCG-AAGGCAATAACAGGTCTGTGATGCCCTTAGATGTTCTGGGCTGCACGCGTGCTACAATGGCGTTTGCAACAAGACTGCCAACGCGAAAGCGTGAGCAGATCTTTGAAGTG-GCGTCGTGATCGGGACAGTTGATTGCAATTATTCGACTCGAACGAGGAATTCCTTGTAATCGCGATTCATCAGATCGCGCTGAATACGTCCCTGCCCTTTGTACACACCGCCCGTCGCTCCTACCGATTGAACGATCCGGTGAATTATTTGGAATGGTGCTACGAAATTTTGTAAACCTTATCGCTTAGAGGAAGGAGAAGTCGCNNNNNNNNNNNN
Uncultured_eukaryote_clone_D5P10H10_EF100378                     NNNNNNNNNNNNNNNNNNNNNNNNNNNNNNNNNNNNNNNNNNNNNNNNNNNNNNNNNNNNNNNNNNNNNNNNNNNNNNNNNNNNNNNNNNNNNNNNNNNNNNNNNNNNNNNNNNNNNNNNNNNNNNNNNNNNNNNNNNNNNNNNNNNNNNNNNNNNNNNNNNNNNNNNNNNNNNNNNNNNNNNNNNNNNNNNNNNNNNNNNNNNNNNNNNNNNNNNNNNNNNNNNNNNNNNNNNNNNNNNNNNNNNNNNNNNNNNNNNNNNNNNNNNNNNNNNNNNNNNNNNNNNNNNNNNNNNNNNNNNNNNNNNNNNNNNNNNNNNNNNNNNNNNNNNNNNNNNNNNNNNNNNNNNNNNNNNNNNNNNNNNNNNNNNNNNNNNNNNNNNNNNNNNNNNNNNNNNNNNNNNNNNNNNNNNNNNNNNNNNNNNNNNNNNNNNNNNNNNNNNNNNNNNNNNNNNNNNNNNNNNNNNNNNNNNNNNNNNNNNNNNNNNNNNNNNNNNNNNNNNNNNNNNNNNTCGGTAATTCCAGCTCCAATAGCGTATATTAAAGTTGTTGCAGTTAAAAAGCTCGTAGTTGGCCAGAT---------TGTTACTTTGAGAAAAATAGAGTGTTTCAGGCGGGCCAGAGC-TGAAATAGTGTACCATGGAATAAC-GAGGTGG-CCATATTTCCGTTTCTTTGGTTCT-GGAAATGTGGTTCGTGGTTGTAGGAACAGTCGGTGGTATTCGTATTGAACAGTCAGAGGTGAAATTCTTAGATTTGTTCAAGGCGCACTAGTGCGAAAGCATCTACCAAGGATGTCTTCATTAATCAAGAACGAAAGTTAGGGGATCGAAGACGATCAGATACCGTCATAGTCTTAACTGTAAACTATGCCGACTAGAGATCGGTGGATATCATTAGATTCCTTCGGCACCTTATGAGAAATCA-AAGTTTTTGGGTTCTGGGGGGAGTATGGTCGCAAGGCTGAAACTTAAAGGAATTGACGGAAGGGCACCACCAGGAGTGGAGCCTGCGGCTTAATTTGACTCAACACGGGAAAACTCACCAGGTCCAGACATAGGAAGGATTGACAGATTGAGAGCTCTTTCTTGATTCTATGGGTGGTGGTGCATGGCCGTTCTTAGTTGGTGGATTGATTTGTCTGGTTGATTCCGACAACGAACGAGACCTTCGCCTGCTTATTAACCGTGCTTTCTGTTCTTAGCGGGACTTTGTGCGTCCAGCATAATGAAGCG-AAGGCAATAACAGGTCTGTGATGCCCTTAGATGTTCTGGGCTGCACGCGTGCTACAATGGAACTTCCAACAAGTT-GCAAAGCCGTCAGGCCTAGCAGATCTTTGAAGAC-GTTTCGTGACCGGGACAGTTGATTGCAATTATTCGACTCGAACGAGGAATTCCTTGTAATCGTGGTTCATCATATCGCGCTGAATGCGTCCCTGCCCTTTGTACACACCGCCCGTCGCTCCTACCGATTGAGCGATCCGGTGAATTATTTGGACTGGCTCTTGGAAATTTTGTGAACCTTATTGCTTAGAGGAAGGAAAAGTCGTAACAAGGTTTCC
Ancora_WSBS_Q5A_28d3_corr                                        NNNNNNNNNNNNNNNNNNNNGATTAAGCCATGCATGTCTAAGTTTAAGTACTAGAATGACGAAACTGCGAACGGCTCATTAAAACAGTGATAATTGATTTGATGGACATTCTACACGGATAACCGTGGGAAACC-AAGGCTAATACGTGC----GGTCTGAGTTTATTAGCTTAAGATCCATTTT-GT---------GATGGTTCATGGTAAATGATCGGATCGCACGCGATGGTTCATTCAAGTCTCTGACCTATCAGCTTTCGACGGTCGGGTATTGGCCCACCGTGGCTTTGACGGGTAACGGGGAATTAGGGTTCGATTCCGGAGAGGGAGCCTGAGAAACGGCTACCACGTCTAAGGATGGCAGCAGGCGCGTAAATTACCCAATTCTGACATAGAGAGGTAGTGACAAGAAATAGCAACGTGAGGCAATCTTTGCGATTGCAATGAGTAGAATCTACACGTTTCTACGAGTAACAATTGGAGGGCAAGTCTGGTGTCAGCAGCCGCGGTAATTCCAGCTCCAATAGCGTATATTAAAGTTGTTGCAGTTAAAACGCTCGTAGTTGAATATCTGCTCAAACCGTTTACTTTGAGGAAATTAGAGTGTTCAAAGCAGGCAAGTGCCTTGAATACTTCAGCATGGAATAAT-TGATAGGACTTCCGTTCTG--TCGTTGGTTCTGGGATGTGAAGTAATGATTAAAAGGGGCGGGCGGGGGCATTCGTATTGAACAGTCAGAGGTGAAATTCTTAGATTTGTTCAAGACGAACTACTGCGAAAGCATTTGCCAAGTACGTTCCCATTAATCAAGAACGAAAGTTAGGGGATCGAAGACGATCAGATACCGTCGTAGTCTTAACTATAAACTATGCCGACTAGAGATTGGAGGTGGTCATTGGCCACCTTCAGCATCTTCAGAGAAATCT-AAGTTTTTGGGTTCTGGGGGGAGTATGGTCGCAAGGCTGAAACTTAAAGGAATTGACGGAAGGGCACCACCAGGAGTGGAGCCTGCGGCTTAATTTGACTCAACACGGGGAAACTCACCAGGTCCAGACATGGGAAGGATTGACAGACTGATAGCTCTTTCTTGATTCTATGGGTGGTGGTGCATGGCCGTTCTTAGTTCGTGGACTGATTTGTCTGGTTGATTCCGATAACGAGCGAGATCTTAACCTGCTAACTAGGTCTTCAGAATCTTCTTAGAGGGACTTTGCATATTTAGTGTAAGGAGGTTTGAGGCAATAACAGGTCTGTGATGCCCTTAGATGTTCTGGGCTGCACGCGCGCTACAATGACACTCTCAGCGAGTTTCCTTTCCCGAAAGGGTTGGGTAATCTTGTTAGTGAATGTCGTAATGGGGATAGAATATTGTAATTATTGCTCTTAAACGAGGAATTCCTAGTAAGCGCAAGTCAACAGCTTGCGCTGATTACGTCCCTGCCCTTTGTACACACCGCCCGTCGCTGCTACCGAT-GGGTGATCCGGTGAATGATTTGGACTTTGTAGGGGAAACTTTGTGAACCTTATCACTTGGAGGAAGCAGAAGTCGTAACAAGGTTTCC
Ancora_Roscoff_Q5_28r11_corr                                     AGTCATATGCTTGTCTCAAAGATTAAGCCATGCATGTCTAAGTTTAAGTACTAGAATGACGAAACTGCGAACGGCTCATTAAAACAGTGATAATTGATTTGATGGACATTCTACACGGATAACCGTGGGAAACC-AAGGCTAATACGTGC----GGTCTGAGTTTATTAGCTTAAGATCCATTTT-GT---------GATGGTTCATGGTAAATKATCGGATCGCACGCGATGGTTCATTCAAGTCTCTGACCTATCAGCTTTCGACGGTCGGGTATTGGCCCACCGTGGCTTTGACGGGTAACGGGGAATTAGGGTTCGATTCCGGAGAGGGAGCCTGAGAAACGGCTACCACGTCTAAGGATGGCAGCAGGCGCGTAAATTACCCAATTCTGACATAGAGAGGTAGTGACAAGAAATAGCAACGTGAGGCAATCTTTGCGATTGCAATGAGTAGAATCTACACGTTTCTACGAGTAACAATTGGAGGGCAAGTCTGGTGCCAGCAGCCGCGGTAATTCCAGCTCCAATAGCGTATATTAAAGTTGTTGCAGTTAAAACGCTCGTAGTTGAATATCTGCTCAAACCGTTTACTTTGAGGAAATTAGAGTGTTCAAAGCAGGCAAGTGCCTTGAATACTTCAGCATGGAATAAT-TGATAGGACTTCCGTTCTG--TCGTTGGTTCTGGGATGTGAAGTAATGATTAAAAGGGGCGGGCGGGGGCATTCGTATTGAACAGTCAGAGGTGAAATTCTTAGATTTGTTCAAGACGAACTACTGCGAAAGCATTTGCCAAGTACGTTCCCATTAATCAAGAACGAAAGTTAGGGGATCGAAGACGATCAGATACCGTCGTAGTCTTAACTATAAACTATGCCGACTAGAGATTGGAGGTGGTCATTGGCCACCTTCAGCATCTTCAGAGAAATCT-AAGTTTTTGGGTTCTGGGGGGAGTATGGTCGCAAGGCTGAAACTTAAAGGAATTGACGGAAGGGCACCACCAGGAGTGGAGCCTGCGGCTTAATTTGACTCAACACGGGGAAACTCACCAGGTCCAGACATGGGAAGGATTGACAGACTGATAGCTCTTTCTTGATTCTATGGGTGGTGGTGCATGGCCGTTCTTAGTTCGTGGACTGATTTGTCTGGTTGATTCCGATAACGAGCGAGATCTTAACCTGCTAACTAGGTCTTCAGAATCTTCTTAGAGGGACTTTGCATATTTAGTGTAAGGAGGTTTGAGGCAATAACAGGTCTGTGATGCCCTTAGATGTTCTGGGCTGCACGCGCGCTACAATGACACTCTCAGCGAGTTTCCTTTCCCGAAAGGGTTGGGTAATCTTGTTAGTGAATGTCGTAATGGGGATAGAATATTGTAATTATTGCTCTTAAACGAGGAATTCCTAGTAAGCGCAAGTCAACAGCTTGCGCTGATTACGTCCCTGCCCTTTGTACACACCGCCCGTCGCTGCTACCGAT-GGGTGATCCGGTGAATGATTTGGACTTTGTAGGGGAAACTTTGTGAACCTTATCACTTGGAGGAAGCAGAAGTCGTAACAAGGTTTCC
Ancora_WSBS2010_reassembled_contig                               AGTCATATGCTTGTCTCAAAGATTAAGCCATGCATGTCTAAGTTTAAGTACTAGAATGACGAAACTGCGAACGGCTCATTAAAACAGTGATAATTGATTTGATGGACATTCTATACGGATAACCGTGGGAAACC-AAGGCTAATACGTGC----GGTCTGAGTTTATTAGCTTAAGATCCATTTT-AT---------GATGGTTCATGGTAAATGATCGGATCGCACGCGATGGTTCATTCAAGTCTCTGACCTATCAGCTTTCGACGGTCGGGTATTGGCCCACCGTGGCTTTGACGGGTGACGGGGAATTAGGGTTCGATTCCGGAGAGGGAGCCTGAGAAACGGCTACCACGTCTAAGGATGGCAGCAGGCGCGTAAATTACCCAATTCTGACATAGAGAGGTAGTGACAAGAAATAGCAACGTGAGGCAATCTTTGCGATTGCAATGAGTAGAATCTAAACGTTTCTACGAGTAACAATTGGAGGGCAAGTCTGGTGCCAGCAGCCGCGGTAATTCCAGCTCCAATAGCGTATATTAAAGTTGTTGCAGTTAAAACGCTCGTAGTTGAATATCTGTTCAAACCGTTTACTTTGAGGAAATTAGAGTGTTCAAAGCAGGCAATTGCCTTGAATACTTCAGCATGGAATAAT-TGATAGGACTTCCGTTCTG--TCGTTGGTTCTTGGATGTGAAGTAATGATTAAAAGGGGCGGGCGGGGGCATTCGTATTGAACAGTCAGAGGTGAAATTCTTAGATTTGTTCAAGACGAACTACTGCGAAAGCATTTGCCAAGTACGTTCCCATTAATCAAGAACGAAAGTTAGGGGATCGAAGACGATCAGATACCGTCGTAGTCTTAACTATAAACTATGCCGACTAGAGATTGGGGGTGGTCTTTGGCCACTTTCAGCATCTTCAGAGAAATCT-AAGTTTTTGGGTTCTGGGGGGAGTATGGTCGCAAGGCTGAAACTTAAAGGAATTGACGGAAGGGCACCACCAGGAGTGGAGCCTGCGGCTTAATTTGACTCAACACGGGGAAACTCACCAGGTCCAGACATGGGAAGGATTGACAGACTGATAGCTCTTTCTTGATTCTATGGGTGGTGGTGCATGGCCGTTCTTAGTTCGTGGACTGATTTGTCTGGTTGATTCCGATAACGAGCGAGATCTTAACCTGCTAACTAGGTCTTCAGAATCTTCTTAGAGGGACTTTGCATATTTAGTGTAAGGAGGTTTGAGGCAATAACAGGTCTGTGATGCCCTTAGATGTTCTGGGCTGCACGCGCGCTACAATGACACTCGCAGCGAGTTTCCTTTCCCGAAAGGGTTGGGTAATCTTGTTAGTGAGTGTCGTAATGGGGATAGAATATTGTAATTATTGCTCTTAAACGAGGAATTCCTAGTAAGCGCAAGTCAACAGCTTGCGCTGATTACGTCCCTGCCCTTTGTACACACCGCCCGTCGCTGCTACCGAT-GGGTGATCCGGTGAATGATTTGGACTCTGTAGGGAAAACTTTGTGAACCTTATCACTTGGAGGAAGCAGAAGTCGTAACAAGGTTTCC
Ancora_WSBS2011_reassembled_contig                               AGTCATATGCTTGTCTCAAAGATTAAGCCATGCATGTCTAAGTTTAAGTACTAGAATGACGAAACTGCGAACGGCTCATTAAAACAGTGATAATTGATTTGATGGACATTCTACACGGATAACCGTGGGAAACC-AAGGCTAATACGTGC----GGTCTGAGTTTATTAGCTTAAGATCCATTTT-GT---------GATGGTTCATGGTAAATGATCGGATCGCACGCGATGGTTCATTCAAGTCTCTGACCTATCAGCTTTCGACGGTCGGGTATTGGCCCACCGTGGCTTTGACGGGTAACGGGGAATTAGGGTTCGATTCCGGAGAGGGAGCCTGAGAAACGGCTACCACGTCTAAGGATGGCAGCAGGCGCGTAAATTACCCAATTCTGACATAGAGAGGTAGTGACAAGAAATAGCAACGTGAGGCAATCTTTGCGATTGCAATGAGTAGAATCTACACGTTTCTACGAGTAACAATTGGAGGGCAAGTCTGGTGCCAGCAGCCGCGGTAATTCCAGCTCCAATAGCGTATATTAAAGTTGTTGCAGTTAAAACGCTCGTAGTTGAATATCTGCTCAAACCGTTTACTTTGAGGAAATTAGAGTGTTCAAAGCAGGCAAGTGCCTTGAATACTTCAGCATGGAATAAT-TGATAGGACTTCCGTTCTG--TCGTTGGTTCTGGGATGTGAAGTAATGATTAAAAGGGGCGGGCGGGGGCATTCGTATTGAACAGTCAGAGGTGAAATTCTTAGATTTGTTCAAGACGAACTACTGCGAAAGCATTTGCCAAGTACGTTCCCATTAATCAAGAACGAAAGTTAGGGGATCGAAGACGATCAGATACCGTCGTAGTCTTAACTATAAACTATGCCGACTAGAGATTGGAGGTGGTCATTGGCCACCTTCAGCATCTTCAGAGAAATCT-AAGTTTTTGGGTTCTGGGGGGAGTATGGTCGCAAGGCTGAAACTTAAAGGAATTGACGGAAGGGCACCACCAGGAGTGGAGCCTGCGGCTTAATTTGACTCAACACGGGGAAACTCACCAGGTCCAGACATGGGAAGGATTGACAGACTGATAGCTCTTTCTTGATTCTATGGGTGGTGGTGCATGGCCGTTCTTAGTTCGTGGACTGATTTGTCTGGTTGATTCCGATAACGAGCGAGATCTTAACCTGCTAACTAGGTCTTCAGAATCTTCTTAGAGGGACTTTGCATATTTAGTGTAAGGAGGTTTGAGGCAATAACAGGTCTGTGATGCCCTTAGATGTTCTGGGCTGCACGCGCGCTACAATGACACTCTCAGCGAGTTTCCTTTCCCGAAAGGGTTGGGTAATCTTGTTAGTGAATGTCGTAATGGGGATAGAATATTGTAATTATTGCTCTTAAACGAGGAATTCCTAGTAAGCGCAAGTCAACAGCTTGCGCTGATTACGTCCCTGCCCTTTGTACACACCGCCCGTCGCTGCTACCGAT-GGGTGATCCGGTGAATGATTTGGACTTTGTAGGGGAAACTTTGTGAACCTTATCACTTGGAGGAAGCAGAAGTCGTAACAAGGTTTCC
Uncultured_eukaryote_DSGM_13__AB275013                           NNNNNNNNNNNNNNNNNNNNNNNNNNNNNNNNNNTGTCTAAGTGTAAGTACACGATCGACGAAACTGCGAACGGCTCATTACAATAGTTATTATTGATATGAAGGACATTCTACACGGCTAACCGTGGGAAACC-AAGGCTAATACGTGC--CGGGTCAGCGTTTATTAGATTGAGAGCCAACAT-CA---------GGTGCTTCACAGTAACCGTGCGGATCGCATGCGATGGTTCATTCAAGTTTCTAACCTATCAGGTTTCGACGGTCGGATAGTGGCCCACCGTGACTCT-ACGGGTAACGGGGAATTAGGGTTCGATTCCGGAGAGGGAGCCTTAGAAACGGCTACCACGTCTAAGGATGGCAGCAGGCGCGTAAATTACCCAATCCCGACATGGGGAGGTAGTGACAAGAAATAGCAACGCGAGGCACACTTTGCGATTGCAATGAGCAGAATCTAAACGTTTCTGTGAGTATCTATTGGAGGGCAAGTCTGGTGCCAGCAGCCGCGGTAATTCCAGCTCCAATAGCGTATATTAAATTTGTTGCAGTTAAAACGCTCGTAGTTGAATATCTGGTCAAACCTTTCACTTTGAGGAAATTAGAGTGTTCAAAGCAGGCTATCGCCTTGAATACTTCAGCATGGAATGAT-TGCTAGGACATCCGTCCTAT-CAGTTGGTTCTAGGGCA-GATGTAATGATTAAGAGGGTCGGCTGGGGGCATTCGTATTTCAAAGTCAGAGGTGAAATTCTAAGACCTTTGAAAGACGGACTACTGCGAAAGCATTTGCCAAGGACGTTCCCATTAATCAAGAACGAAAGTTAGGGGATCGAAGACGATCAGATACCGTCGTAGTCCTGACCGTAAACTATGCCGACTTCAGATTGGAGGTTGTCCTCGGACTCCTTCAGCATCTTCAGAGAAATCC-AAGTCTTTGGGTTCTGGGGGGAGTATGGTCGCAAGGCTGAAACTTAAAGGAATTGACGGAAGGGCACCACCAGGAGTGGAGCCTGCGGCTTAATTTGACTCAACACGGGAAAACTCACCAGGTCCAGACATAGGAAGGATTGACAGATTGATAGCTCTTTCTTGATTCTATGGGTGGTGGTGCATGGCCGTTCCTAGTTCGTGGACTGATTTGTCTGGTTGATTCCGTTAACGAGCGTGATCTTAACCTGCTAACTAGGTCGTCTAAATCTTCTTAGAGGGACTATGTGTTTCTAACACAGGGAGGTTTGAGGCAATAACAGGTCTGTGATGCCCTTAGATGTTCTGGGCTGCACGCGCGCTACACTGACGTACCCAACGAGTGTCCTTTACCGAGAGGTACGGGTAATCATTTGAGTGTACGTCGTGATGGGGATAGAATATTGTAATTATTACTCTTCAACGAGGAATTCCTAGTAAGCATAAATCATCAGTTTGTGCTGGATACGTGCCTGCCCTTTGTACACACCGCCCGTCGCTCCTACCGAGGGGGTGATCCGGTGAATGATTCGGACTCCGGAGAGGAAGTTTTGTGAACCTTATCACTTGGAGGAAGGAGAAGTCGNNNNNNNNNNNNN
Polyplicarium_citrusae__JX535336                                 AGTCATATGCTTGTCTCAAAGATTAAGCCATGCATGTCTTAGTTTAAGTACT-GATCGACGAAACTGCGAACGGCTCATTACAACAGTTATAATTGCTTTGAAGGACATTCTATGCGGATAACCGTGGGAAACC-AAGGCTAATACGTGC----AACTAGCGTTTATTAGAGAAAGAACCAACAT-TC---------GGTGCTTCATGATAACCATGCGGATCGCATGCGATGGTTCATTCAAGTTTCTGACCTATCAGCTCTCGACGGTCGGGTAGTGGCCCACCGTGGCTGTTACGGGTAACGGGGAATTGGGGTTCGATTCCGGAGAGGGAGCCTGAGAAACGGCTACCACGTCTAAGGATGGCAGCAGGCGCGTAAATTACCCAATCCCGACATGGGGAGGTAGTGACAAGAAATAGCGACGCGAGGCAATTCTTGTGATTGCAATGAGTAGAATCTAAACCTTTCTACGAGTACCAATTGGAGGGCAAGTCTGGTGCCAGCAGCCGCGGTAATTCCAGCTCCAATAGCGTATATTAAAATTGTTGCAGTTAAAACGCTCGTAGTTGTATATCTGTCCAGACCGTTCACTTTGAGGAAATTAGAGTGTTCAAAGCAGGCTTACGCCTTGAATACTTCAGCATGGAATGAT-CGATAGGACTTCCGTCTTA--TCCGTTGGTCTAGGGCGCGAAGTAATGGTAAACAGGGTCGGTTGGTGGCATTCGTATTGAACAGTCAGAGGTGAAATTCTTAGATTTGTTCAAGACGAACAACTGCGAAAGCATTTGCCAAGGACGATCCCATTAATCAAGAACGAAAGTTAGGGGATCGAAGACGATCAGATACCGTCGTAGTCTTAACCATAAACTATGCCGACTAGAGATTGGAGGTCGTCTAT-GACTCCTTCAGCATCTTCAGAGAAATCC-AAGTTTTTGGGTTCTGGGGGGAGTATGGTCGCAAGGCTGAAACTTAAAGGAATTGACGGAAGGGCACCACCAGGAGTGGAGCCTGCGGCTTAATTTGACTCAACACGGGAAAACTCACCAGGTCCAGACATAGGTAGGATTGACAGATTGATAGCTCTTTCTTGATTCTATGGGTGGTGGTGCATGGCCGTTCCTAGTTCGTGGACTGATTTGTCTGGTTAATTCCGATAACGACCGAGACCTTAACCTGCTAAATAGCCCAGTCGACTCTTCTTAGAGGGACTATTGGCGTTTAGCCAATGGAAGTTTGAGGCAATAACAGGTCTGTGATGCCCTTAGATGTTCTGGGCCGCACGCGCGCTACACTGACGGAGCCAACGAGTCTCCTTGTCCGGAAGGACTGGGTAATCTTGTGAACTT-CGTCGTGCTGGGGATAGAGCATTGCAATTATTGCTCTTCAACGAGGAATTCCTAGTAAGCGTGAGTCATCAGCTCGCGTTGATTACGTCCCTGCCCTTTGTACACACCGCCCGTCGCTACTACCGATTGAATGGCTTAGTGAGCCTTTGGGATTGGCAGCTGAAACTTAGGCAAACTTGGTCATTTAGAGGAAGTAAAAGTCGTAACAAGGTTTCT
Polyplicarium_lacrimae__JX535344                                 AGTCATATGCTTGTCTCAAAG-TTAAGCCATGCATGTCTAAGTATAAGTACT-GACTGACGAAACTGCGAACGGCTCATTAAAACAGTAATAATTGGTGTGAAGGGCATCATACACGGGCAACCGTGGGAAACC-AAGGCTAATACGTGC----GGCCAGCGTTTATTAGATAAAGAGCCAGCAA-TC---------GGTGTTTCATGGTAACCAATCTGATCGCACGCGACGGTTCATTCAAGTTTCTGACCTATCAGCTCTCGACGGTCGGGTATTGGCCCACCGTGGCGTTAACGGGTGACGGGGAATTGGGGTTCGATTCCGGAGAGGGAGCCTGAGAGATGGCTACCACGTCTAAGGATGGCAGCAGGCGCGCAAATTACCCAATCCAGATTCTGGGAGGTAGTGACAAGAAATAGCAGGTCGAGACATATCTTGGGATTGCAATGAGTAGAATCTAAACGTTTCTACGATTATCAATTGGAGGGCAAGTCTGGTGCCAGCAGCCGCGGTAATTCCAGCTCCAATAGCGTATATTAAAATTGTTGCAGTTAAAACGCTCGTAGTTGAATGTCTGTCCAAGCCATTCACTTTGAGGAAATTAGAGTGTTCAACGCAGGCTGTTGTCTTGAATACTTCAGCATGGAATGAT-CGATAGGACTTCGGCCCTG--TCAGTTGGTCGAGGGTGAGGAGTAATGATGAAAAGGGTCGGTCGGGGGCATTCGTATTGAACAGTCAGAGGTGAAATTCTAAGATTTGTTCAAGACGCGCTACTGCGAAAGCATTTGCCAAGTATGACTCCATTAATCAAGAACGAAAGTTAGGGGATCGAAGACGATCAGATACCGTCGTAGTCTTAACCATAAACTATGCCGACTAGAGATTGGGGGCTGTCTTT-GACTCCTTCAGCATCTTCAGAGAAATCC-AAGTTTTTGGGTTCTGGGGGGAGTATGGTCGCAAGGCTGAAACTTAAAGGAATTGACGGAAGGGCACCACCAGGAGTGGAGCCTGCGGCTTAATTTGACTCAACACGGGGAAACTCACCAGGTCCAGACGTAGGCAGGATTGACAGATTGATAGCTCTTTCTTGATTCTATGGGTGGTGGTGCATGGCCGTTCCTAGTTCGTGGATTGATTTGTCTGGTTGATTCCGTTAACGAGCGAGATCTTAGCCTGCTAACTAGGTCGACAGAGCCTTCTTAGAGGGACATTGCGCGTTTAGCGCACGGAAGTTTGAGGCAATAACAGGTCTGTGATGCCCTTAGATGTTCTGGGCTGCACGCGCGCTACACTGACACTTTCAGCAAGTGCCCTGCTCCGTGAGGACTGGGTAACCAACTGAGTCTGTGTCGTGATGGGGATAGAATATTGTAATTATTACTCTTGAACGAGGAATTCCTAGTAAGCGCGAGTCAGCAGCTCGCGCTGATTACGTCCCTGCCCTTTGTACACACCGCCCGTCGCTCCTACCGATTGGGTGATCCGGTGAATTATTCGGACTCTGANNNNNNNNNNNNNNNNNNNNNNNNNNNNNNNNNNNNNNNNNNNNNNNNNNNNNNNNNN
Polyplicarium_curvarae__JX535340                                 NNNNNNNNNNNNNNNNNNNNNNNNNNNNNNNNNNNGTCTAAGTATAAGTACT-GATCGACGAAACTGCGAACGGCTCATTAAAACAGTTACAATTGCTTTGAAGGGCACTCTACACGGATAACCGTGGGAAACC-AAGGCTAATACGTGC----GGCCAGCGTTTATTAGATAAAGAACCAACAT-ACA--------GGTGCTTCATGGTAACCATTCGGATCGCATGCGATGGTTCATTCAAGTTTCTGACCTATCAGCTCTCGACGGTCGGGTAGTGGCCCACCGTGGCTTTGACGGGTAACGGGGAATTGGGGTTCGATTCCGGAGAGGGAGCCTGAGAAACGGCTACCACGTCTAAGGAGGGCAGCAGGCGCGCAAATTACCCAATCCCGACACGGGGAGGTAGTGACAAGAAATAGCGACGCGAGGCATTTCTTGTGATTGCAATGAGTAGAATCTAGACGTTTCTATGAGTACCCATTGGAGGGCAAGTCTGGTGCCAGCAGCCGCGGTAATTCCAGCTCCAATAGCGTATATTAAAGTTGTTGCAGTTAAAACGCTCGTAGTTGAATATCTGCCCAAACCGTTCACTTTGAGGAAATTAGAGTGTTCATAGCAGGCTTTCGCCTTGAATACTTCAGCATGGAATGAT-CGATAGGACTTCCGTCTTA--TCCGTTGGTCTAGAGCGCGAAGTAATGATAAACAGGGTCGGTCGGGGGCATTCGTATTGAACAGTCAGAGGTGAAATTCTTAGATTTGTTCAAGACGAACAACTGCGAAAGCATTTGCCAAGGACGACCCCATTAATCAAGAACGAAAGTTAGGGGATCGAAGACGATCAGATACCGTCGTAGTCTTAACCATAAACTATGCCGACTAGAGATTGGAGGGTGTCTTT-GACCCCTTCAGCATCTTCAGAGAAATCC-AAGTTTTTGGGTTCTGGGGGGAGTATGGTCGCAAGGCTGAAACTTAAAGGAATTGACGGAAGGGCACCACCAGGAGTGGAGCCTGCGGCTTAATTTGACTCAACACGGGGAAACTCACCAGGTCCAGACATGGGAAGGATTGACAGATTGATAGCTCTTTCTTGATTCTATGGGTGGTGGTGCATGGCCGTTCCTAGTTCGTGGACTGATTTGTCTGGTTGATTCCGATAACGAGCGAGATCTTATCCTGCTAAATAGGCCGCCGAAGTCTTCTTAGAGGGACATTGCGTGTCTAACGCAAGGAAGTTTGAGGCAATAACAGGTCTGTGATGCCCTTAGATGTTCTGGGCTGCACGCGCGCTACACTGACACACTCAGCGAGTCTCCTGACCCGAGAGGGCCGGGTAATCATGTGAGCGTGTGTCGTGATGGGGATAGAATATTGTAATTATTGCTCTTCAACGAGGAATTCCTAGTAAGCGCGAGTCAGCAGCTCGCGCTGATTACGTCCCTGCCCTTTGTACACACCGCCCGTCGCTCCTACCGAGGGGGTGATCCGGTGAATGATTCGGACTCTGGGGAGGAAGTCTTGTGAACCTTATCACTGGANNNNNNNNNNNNNNNNNNNNNNNNNNNN
Polyplicarium_translucidae__JX535348                             NNNNNNNNNNNNNNNNNNNNNNNNNNNNNNNNNNNNNNNNNNNNNNNNNNNNNNNNNNNNNNNNNNNNNNNNNNNNNNNNNNNNNNNNNNNNNNNNNNNNNNNNNNCGTCCTACACGGATAACCGTGGGAAACC-AAGGCTAATACGTGC----GACTTGCGTTTATTAGATTAAGAACCAACAT-TTT--------GGGGCTTCATGGTAACCATTCGAATCGCATGCGATGGTTCATACAAGTTTCTGACCTATCAGCTCTCGACGGTCGGGTAGTGGCCCACCGTGGCTTTGACGGGTAACGGGGAATTGGGGTTCGATTCCGGAGAGGGAGCCTGCGAAATGGCTACCACGTCTAAGGATGGCAGCAGGCGCGTAAATTACCCAATCCTGGCACGGGGAGGTAGTGACAAGAAATAGCAGGTCGAGACTTATCTTGGGATTGCAATGAGTAGAATCTAAACGTTTCTACGATTACCAATTGGAGGGCAAGTCTGGTGCCAGCAGCCGCGGTAATTCCAGCTCCAATAGCGTATATTAAAGTTGTTGCAGTTAAAACGCTCGTAGTTGTATATCTGTTCAAACCGTTCACTTTGAGGAAATTAGAGTGTTCAAAGCAGGCTAGCGCCTTGAATACTTCAGCATGGAATGAT-CTATAGGACTTCCGTCCTA--TCCGTTGGTCTAGGGCGTGAGGTAATGATAAATAGGGCCGGTCGGGGGCATTCGTATTGAACAGTCAGAGGTGAAATTCTTAGATTTGTTCAAGACGAACTACTGCGAAAGCATTTGCCAAGTACGGTCCCATTAATCAAGAACGAAAGTTAGGGGATCGAAGACGATCAGATACCGTCGTAGTCTTAACCATAAACTATGCCGACTAGAGATTGGGGGCTGTCTTT-GACTCCTTCAGCATCTTCAGAGAAATCC-AAGTTTTTGGGTTCTGGGGGGAGTATGGTCGCAAGGCTGAAACTTAAAGGAATTGACGGAAGGGCACCACCAGGAGTGGAGCCTGCGGCTTAATTTGACTCAACACGGGGAAACTCACCAGGTCCAGACGTAGGAAGGATTGACAGATTGATAGCTCTTTCTTGATTCTATGGGTGGTGGTGCATGGCCGTTCCTAGTTCGTGGACTGATTTGTCTGGTTGATTCCGTTAACGAGCGAGATCTTAACCTGCTAAATAGGTCCTTAAGAGCTGCTTAGAGGGACATTGCGTGTTTAACGCAAGGAAGTTTGAGGCAATAACAGGTCTGTGATGCCCTTAGATGTTCTGGGCTGCACGCGCGCTACACTGACACACTCAGCGAGTTTCCTGCGCCGAGAGGCCTGGGTAATCATGTGAGCGTGTGTCGTGATGGGGATAGAATATTGTAATTATTACTCTTAAACGAGGAATTCCTAGTAAGCGCGAGTCAGCAGCTCGCGCTGATTACGTCCCTGCCCTTTGTACACACCGCCCGTCGCTCCTACCGATTGGGTGATCCGGTGAATGTTTCGGACTCTGGGGTGAAAGTCTTGTGAACCTTATCACTGGNNNNNNNNNNNNNNNNNNNNNNNNNNNNN
Stylocephalus_giganteus__FJ459761                                NNNNNNNNNNNNNNNNNNNNNNNNNNNCCATGCATGTCTAAGTATAAGTTCTTATACGGCGAAACTGCGAATGGCTCATTAAAACAGTTATTGTTTATTTGATGGTCATACTACACGGATAACCGTGGTAATTCTGGAGCTAATACGTGCGGAAGGGCGGCATTTATTAGATAAAGAACCAACCCACTTGGTGTTTTGGTGATCCATAATAACTGAGCGAATCGCATGCGATAGTTCATTTAAGTTTCTGACCTATCAGCTTTCGACGGTAGGGTATTGGCCTACCGTGGCTTTGACGGGTAACGGGGAATTAGGGTTCGATTCCGGAGAGGGAGCCTGAGAAACGGCTACCACATCTAAGGAAGGCAGCAGGCGCGCAAATTACCCAATCCTGACACAGGGAGGTAGTGACAAGAAATAGCAATGCAGGGCCTTTTTTGCAATTGGAATGAGTAGAGTTCAAACCCCTTTACGAGTATCAATTGGAGGGCAAGTCTGGTGCCAGCAGCCGCGGTAATTCCAGCTCCAATAGCGTATATTAAAATTGTTGCAGTTAAAAAGCTCGTAGTTGGATTTTTGCTCAGAGCTGTTACTTTGAGAAAATTAGAGTGTTTCAAGCAGGTTTCTGCCTTGAATACTCCAGCATGGAATAACAAGAAT-GACTCTAGT-CTTTCTTGTTGGTTTAAAGACTTG-AGTAATGGTTAAGAGGAACAGTCGGGGGCATTCGTATTTGCCAGCTAGAGGTGAAATTCTTAGATTTGGCAAAGACGAACTACTGCGAAAGCATTTGCCAAGGATGTTTTCATTGATCAAGAACGAAAGTTAGGGGATCGAAGACGATCAGATACCGTCGTAGTCTTAACCATAAACTATGCCGACTAGAGATTGGAGGCAGCCATT-GACTCCTTCAGCACCTTATGAGAAATCA-AAGTCTTTGGGTTCTGGGGGGAGTATGGTCGCAAGGCTGAAACTTAAAGGAATTGACGGAAGGGCACCACCAGGGGTGGAGCCTGCGGCTTAATTTGACTCAACACGGGAAAACTCACCAGGTCCAGACATAGGAAGGATTGACAGATTGAGAGCTCTTTCTTGATTCTATGGGTGGTGGTGCATGGCCGTTCTTAGTTGGTGGAGTGATTTGTCTGGTTAATTCCGATAACGAACGAGACCTTAACCTGCTAACTAGGCACTGAAACTCTTCTTAGAGGGACTTTGCGTGTCTAACGCAAGGAAGTTTGAGGCAATAACAGGTCTGTGATGCCCTTAGATGTTCTGGGCTGCACGCGCGCTACACTGATGCGTTCAACGAGTGCCCTTGCCCGATGGGGTTGGGTAATCTCTTTAGTACGTATCGTGATGGGGATAGACGATTGCAATTATTCGTCTTCAACGAGGAATCCCTAGTAAGCACAAGTCATCAGCTTGTGCTGATTACGTCCCTGCCCTTTGTACACACCGCCCGTCGCTCCTACCGATTGAGCGGTCCGGTGAGCCATTCGGACTGGTGCTGGGAAGTTTTGCAAACCTTATCGCTTAGAGGAAGGAGAAGTCNTAACACGGTTTCC
Colepismatophila_watsonae_FJ459738                               NNNNNNNNNNNNNNNNNNNNNNNNNNNNNNNNNNNNNNNNNNNTCAGGCTGCTATATGGCGAGACTGCGAACGGCTCATTAAAACAGTTATTGTCTTCTTGTTCATCACTCTATACGGATAACCGTGGTAATTCTGGAGCTAATACGTGCGGGAGGGTGGCATTTATTAGAGA-A-AACCAATCTACCCAGCACGAGGATGAATCGAAGTAACATAGCAAATTGCAGGCAATGACTCATTTGAGTTTCTGACCTATCAGCTTTAGACGGTAGATTATTGGCCTACCGTGGCATTGACGGGTGACGGGGAATTGGGGTTCGATTCCGGAGAGGGAGCCTAAGAAACGGCTACCACATCTAAGGAAGGCAGCAGGCGCGCAAATTACCCAATACTGACTCAGTGAGGTAGCGACAAGAAATAGCAATGCAGAGCCCGTTTTGCAATTGGAATGAGTTGAGTGCAAACTCTTCGACAAGTATCAATTGGAGGGCAAGTCTGGTGCCAGCAGCCGCGGTAATTCCAGCTCCAATAGCGTATATTAAAATTGTTGCAGTTGAAAAGCTCGTAGTTGGATTTCTGTTGCTAGCTGTTACTTTGAGAAAATTAGAGTGTTTCAAGCGGGTAAATGCCTTGAATACTGCAGCATGGAATAACAAGGATCAGCTCTTGC-CTTGTTTGTTGGTTTGAAGA-TGAGAGTAACGGTTGATAGGAACAGTCGGGGGTATTCGTATTTGCCAGCTAGAGGTGAAATTCTCAGATTTGGTGAAGACGAACTACTGCGAAAGCATCTGCCAAGGATGTTTCCCTTGATCAAGAACGAAAGTTAGGGGATCGAAGATGATCAGATACCGTCGTAGTCTTAACCATAAACTATGCCGACTAGAGATTGGAGGTGGTCATTTGACTCCTTCAGCACCTTGTGAGAAATCA-AAGTCTTTGGGTTCTGGGGGGAGTATGGTCGCAAGGCTGAAACTTAAAGGAATTGACGGAAGGGCACCACCAGGAGTGGAGCCTGCGGCTTAATTTGACTCAACACGGGAAAACTTACCAGGTCCAGACATGGTTAGGATTGACAGACTGATAGCTCTTTCTTGATTCTATGGGTGGTGGTGCATGGCCGTTCTTAGTTGGTGGAGTGATTTGTCTGGTTAATTCCGATAACGAACGAGACCTTAACCTGCTAACTAGGCACTAGAACTCTTCTTAGAGGGACTTTGTGTGTATAACGCGAGGAAGTCTGAGGCAATAACAGGTCTGTGATGCCCTTAGATGTTCTGGGCCGCACGCGCGCTACACTAGTGTTTTCAGCAAGTTCCCTTGCTCGAACGAGCTGGGTAATCTCGCGAATGTGCACTGTGATGGGGATAGACGATTGTAATTATTCGTCTTCAACGAGGAATTCCTAGTAAGTGCAAGTCATCAGCTTGCGCTGATTATGTCCCTGCCCTTTGTACACACCGCCCGTCGCTCCTACCGATTGAGCGGTCCGGTGAACGTTTCGGACTGGNNNNNNNNNNNNNNNNNNNNNNNNNNNNNNNNNNNNNNNNNNNNNNNNNNNNNNNNNNNN
Geneiorhynchus_manifestus_FJ459739                               NNNNNNNNNNNNNNNNNNNNNNNNNAGCCATGCATGTCTAAGTATAAGT-TTTATACAACGAAACTGCGAATAGCTCATTATAACAGTTGTAGTTTACTCGAAACTACCTCTACACGGATAACCGTGGTAATTCTGGAGCTAATACGTGAGGAAGGATGGCAGCTATTAGATCAAGAACTAACCTTTCCAGAGCGTTGGTGATCCATGATAACGAAGCGAATCGCATGCGATGATTCGAAACTTTTTCTGTCCTATCAGCTGTAGACGGTAGGGTATTGGCCTACCGTGGCTATGACGGGTAACGGGGAATTAGGGTTCGATTCCGGAGAGGGAGCCTGAGAGACCGCTACCAATCTTACGAGATGCAGCAGGCGCGCAAATTACCCACTCAAGACTTTTGGAGGTAGTGACCAGAAATATCAATGCAGGACTTTTTTTGCAATTGGAATGAGTTTAATCTAAATCCCTTTACAAGTATCAATTGGAGGGCAAGTCTGGTGCCAGCAGCCGCGGTAATTCCAGCTCCAATAGCGTATATTAAAGTTGTTGCAGTTAAAAAGCTCGTAGTTGGATTTCTGCTGGGAAGGGTTACTTTGAGAAAATTAGAGTGTTTCAAGCAGGCGTTTGCCTTGAATACTCCAGCATGGAATAACAAGATAAGACTTTTGT-CCTACTTGTTGGTTCGAGGGTAA-AAGTAATGATTAATAGGGACAGTTGGGGGCATTCGTATTTGGCAGTTAGAGGTGAAATTCTTAGATTTGCCAAAGACGAACTACTGCGAAAGCATCTGCCAAGGATGTTTTCATTAATCAAGAACGAAAGTTAGGGGATCGAAGACGATCAGATACCGTCGTAGTCTTAACTATAAACTATGCCGACTAGAGATCGGAGGTTGTTCTATGTCACCTTCAGCACCTTATGAGAAATCA-AAGTTTTTGGGTTCTGGGGGTAGTATGGTCGCAAGTCTGAAACTTAAAGGAATTGACGGAAGGGCACCACCAGGAGTGGAGCCTGCGGCTTAATTTGACTCAACACGGGAAAACTCACCAGGTCCAGACATGGGAAGGATTGACAGATTGAGAGCTCTTTCTTGATTCTATGGGTGGTGGTGCATGGCCGTTCTTAGTTGGTGGAGTGATTTGTCTGGTTAATTCCGATAACGAACGAGACTTTAACCTGCTAAATAGACACTAGAGCTCTTCTTAGAGGGACTTTGCGTGTTTAACGCAAGGAGGTTTGAGGCAATAACAGGTCTGTGATGCCCTTAGATGTTCTGGGCCGCACGCGCGCTACACTGATGCATTCAGCGAG-TTCTTGGCCTGAAGAGGTTGGGTAATCTTGTGAATATGCATCGTGATGGGGATAGATGATTGCAATTATTCATCTTGAACGAGGAATTCCTAGTAAGCACAAGTCATCAGCTTGTGCTGATTACGTCCCTGCCCTTTGTACACACCGCCCGTCGCTTCTATCGATTGAGTGATNNNNNNNNNNNNNNNNNNNNNNNNNNNNNNNNNNNNNNNNNNNNNNNNNNNNNNNNNNNNNNNNNNNNNNNNNNNNNNNNN
Prismatospora_evansi_FJ459756                                    NNNNNNNNNNNTCNTTTTGAGACTAAGCCATGCATGTCTAAGTATAAGTTTTTATACAACGAAACTGCGAATAGCTCATTAAAACAATTATAGCCTATGTGGGTGTAATACTACACGGATACCTGTGGTAATTCTGGAGCTAATACGTG----GAGGTGTCATTTATTAGATTAA-AACCAGTCTATGCAGTACTTCGGTGATCCATAATAAGGTTGTGAATCGTACGCGATATCCCACCTGAGTTTTTGACTTATCAGCT--AGACGGTAGGGTATTGGCCTACCGTGGCTATGACGAGTAACGGGGAATTAGGGTTTGATTCCGGAGAGGGAGCCTGAGAAATGGCTACCACTTCCACGGAAGGCAGCAGGCGCGCAAATTGTCCAATCCCAATCCGGGGAGACAGTGAAGAGAAATATCAATGCAGTGCTTTTGTTGCAATTGGAATGAGTTTATTTCAAAACTCTTTATGAGTATCAATTGGAGGGCAAGTCTGGTGCCAGCAGCCGCGGTAATTCCAGCTCCAATAGCGTATACTAAAATTGTTGCAGTTGAAACGCTCGTAGTTGGAGTTCTGTTGAGGATTGTTACTTTGAGAAAATTAGAGTGTTTCAAGCAAGCGTATGCTTTGAATATTGTAGCATGGAATAACGAATAAGGACTAAGGT-TCTTTTCGTTGGTTTGA-GAGCCTAAGTAATGATTAAGAGGAGCAGTTGGGGGCATTCGTACTCGGTCGTTAGAGGTGAAATTCTTAGATCGACTGAAGACGAACTACTGCGAAAGCATCTGCCATGGATGTTTTCATTAATCAAGAACGAAAGTTAGGGGATCGAAGATGATCAGATACCATCGTAGTCTTAACTATAAACTATGCCGACTAGAGATCGGAAGCGGTCAATCGACTCTTTCAGTACCTTATGAGAAATCA-AAGTCTTTGGGTTCTGGGGGGAGTATGGTCGCAAGACTGAAACTTAAAGGAATTGACGGAAGGGCACCACCAGGAGTGGAGCCTGCGGCTTAATTTGACTCAACACGGGAAAACTCACCAGGCCCAGACATGGGAAGGATTGACAGATTGAGAGCTCTTTCTTGATTCTATGGGTGGTGGTGCATGGCCGTTCTTAGTTGGTGGAGTGATTTGTCTGGTTAATTCCGTTAACGAACGAGACTTTGACCTGCTAACTAGACAGTATAGTTCTTCTTAGAGGGACTTTACGTGTTTAACGTAAGGAAGTTCAAAGCGATAACAGGTCTGTGATGCCCTTAGATGTCCTGGGCCGCACGCGCGCTACACTGATGCATTCAGCGAGTTTCTTGACCTGAAAGGGTTGGGTAACCTTATGAATATGCATCGTGATGGGGATTGACAATTGTAATTATTTGTCATGAACGAGGAATTCCTAGTAAGCGCAAGTCATCAACTTGTGCTGACTACGTCCCTGCCCTTTGTACACACCGCCCGTCGCATCAATCGATTGTGCGTTTCGGTGAATGGTTCGGATTTGGTCGAAGAAGTTCCGTGAACCATAACGCATAGAGAATGGTCAAGTCGNNNNNNNNNNNNN
Hoplorhynchus_acanthatholius_FJ459750                            AGTCATATGCTTGTCTCAAAGATTAAGCCATGCAAGTCTAAGTATAAGTTACTATGTAACGAAACTGCGAACGGCTCATTAGAACAGTAATAATTTGTGTGAGGATGATACTACACGGATATCTGTGGTAATTCTGGAGCTAAGACGTGCGAGAAGTCAGCACCTATTAGCTACTGCCTCAACCTAAGCTAGGTAAGAGTGATCTATAATAGTGTTGCTTATCATAGATGGAACCTCACTTAAGTTTCTGACCTATCAGCTGTCGACGGTAGGGTATTGGCCTACCGTGGCTATGACGGGTAACGGGGAATTAGGGTTTGATTCCGGAGAGGGAGCCTGAGAGACGGCTACCACATCTAAGGAAGGCAGCAGGCGCGCAAATTACCCAATCGAGACACTCGGAGGTAGTGACAAGAAATATCAATGCAATGCTATTTTTGCAATTGGAATGAGTTGAGGGTACAACACTCTACAAGTATCAATTGGAGGGCAAGTCTGGTGCCAGCAGCCGCGGTAATTCCAGCTCCAATAGCGTATATTAAAGTTGTTGCAGTTGAAAAGCTCGTAGTTGATAATAAATATGAACATGTTACTTTGAATAATTTTGAGTGTTTAAAGCAGGCTTTCGCCTTGTAAACCACAGCATGGAATAACAATGTAGGGCTAATAC-TCGACTTTGAGGTT-AAAGAGAATTGGTCAAGATTAAGAGGAACAGTTGGGGGCATTCGTACTTGGTAGTCAGAGGTGAAATTCTTAGATTTACCAAAGACGAACTACTGCGAAAGCATCTGCCAAGGATGTTTTCATTAATCAAGAACGAAAGTTAGGGGATCGAAGACGATCAGATACCGTCGTAGTCTTAACTGTAAACTATGCCGACTAGAGATCGGAAGTTGTCAATAGACTCTTTCAGTACCTTATGAGAAATCA-AAGTCTTTGGGTTCTGGGGGGAGTATAGTCGCAAGGCTGAAACTTAAAGGAATTGACGGAAGGGCACCACCAGGAGTGGAGCCTGCGGCTTAATTTGACTCAACACGGGAAATCTTACCAGGTCCAGACATAGGAAGGATTGACAGATTGAGAGCTCTTTCTTGATTCTATGGGTGGTGGTGCATGGCCGTTCTTAGTTGGTGGAGTGATTTGTCTGGTTAATTCCGATAACGAACGAGACTTTGACCTGCTAATTAGACTTTGTAGGGCTTCTTAGAGGGACTTTGTGTGTTTAACACAAGGAAGTTCAAGGCAATAACAGGTCTGTGATGCCCTTAGATGTTCTGGGCCGCACGCGCGCTACAATGGTGTGCTCATTAAGTGTCCTTACCTGAAAAGGTTGGGTAATCTTTTGAAAGTGCACCGTGAATGGGATTGACAATTGTAATTATTTGTCATGAACGAGGAATTCCTAGTAAGCATAAGTCATTAACTTGTGCTGATTACGTCCCTGCCCTTTGTACACACCGCCCGTCGCCTCAATCGACTGGATGATTCGGTGAACTATTCGGAGTATCAATGCGAAGTCTCGTAAACCACATCATCTGGAGAATGAGAAAGTCGTAACACGGTATTC
Ascogregarina_taiwanensis_EF666482_18S_from_operon_              AGTCATATGCTTGTCTCAAAGATTAAGCCATGCAAGTCTAAGTATTAGTTTTAATACAACGAAACTGCGAATGGCTCATTAAAACAGTTATAATTTCCGTGAATATAATACTACACGGATAACCGTGGTAATTCTGGAGCTAATACGTGCGGAAAAGCGGCACTTATTAGATTGAGAACTAACCCATGCGGTTGTTGGATGATCCATAATAAGTTGGTGAATCGCATGCGATGGTTCACTTAAGTTTCTGACCTATCAGCTTTCGACGGTAGGGTATTGGCCTACCGTGGCATTGACGGGTAACGGGGAATTAGGGTTTGATTCCGGAGAGGGAGCCTGAGAAACGGCTACCACATCTAAGGAAGGCAGCAGGCGCGCAAATTACCCAATACGAACAACGTGAGGTAGTGACGTGAAATATCAATGCAGAACTATTTTTGCAATTGGAATGAGTTAAATCTAAACCCCTTAACAAGTATCAATTGGAGGGCAAGTCTGGTGCCAGCAGCCGCGGTAATTCCAGCTCCAATAGCGTATATTAAAGTTGTTGCAGTTAAAACGCTCGTAGTTGAATTTTTGTTCAGAGACGTTACTTTGAATAAACTAGAGTGTTTCAAGCAGGCATACGCCTTGAATACTCCAGCATGGAATAACAAATGAGAACTCAAGT-TCTTCTTGTTGGTTC-AAGAGCATGAGTAATGATTAATAGGGACAGTTGGGGGCATTCGTATTTGGTAGCTAGAGGTGAAATTCTTAGATTTGCCAAAGACGAACTACTGCGAAAGCATCTGCCAGGAATGTTTTCATTAATCAAGAACGAAAGTTAGGGGATCGAAGACGATCAGATACCGTCGTAGTCTTAACCATAAACGATGCCGACTAGAGATTGGAAGTTGTCACATGCCTCTTTCAGCACCTTATGAGAAATCA-AAGTCTTTGGGTTCTGGGGGGAGTATGGTCGCAAGTCTGAAACTTAAAGGAATTGACGGAAGGGCACCACCAGGAGTGGAGCCTGCGGCTTAATTTGACTCAACACGGGAAAACTCACCAGGTCCAGACATGGGAAGGATTGACAGATTGAGAGCTCTTTCTTGATTCTATGGGTGGTGGTGCATGGCCGTTCTTAGTTGGTGGAGTGATTTGTCTGGTTAATTCCGTTAACGAACGAGACTTTAACCTGCTAAATAGACACCAAAGCTCTTCTTAGAGGGACTTTACGTGTTTAACGTAAGGAAGTTTAAGGCAATAACAGGTCTGTGATGCCCTTAGATGTTCTGGGCCGCACGCGCGCTACACTGATGCATTCAACAAGTATCCTGATCTGGCGAGGTTGGGTAATCTTTTGAGTATGCATCGTGATGGGGATAGATGATTGTAATTATTCATCTTGAACGAGGAATTCCTAGTAAGCGCAAGTCATTAGCTTGTGCTGATTATGTCCCTGCCCTTTGTACACACCGCCCGTCGCTTCAATCGACTGGATGATCCGGTGAATGACTCGGACTGACGTTGGAAAGTTTTGTGAACCTAATCATCTGAAGAATGAAAAAGTCGTAACACGGTATCC
Psychodiella_chagasi_FJ865354                                    AGTCATATGCTTGTCTTAAAGATTAAGCCATGCAAGTCTAAGTATAAGCCTTTATACGGTGAAACTGCGAATGGCTCATTACAACAGTTACAATTTACATGAAACTGATTCTACACGGATAACCGTGGTAATTCTGGAGCTAATACGTGCAATGAGGGAGCGCATATTAGGTTAAGAACACAGCTACCTAGTTCTATGTTGATCCACAATATTGCCGTGAATCGCAAGCGATGGTTCATCTAAGTTTCTGACCTATCAGCTGTGGACGGTGGGGTAGTGGCCTACCGTGGCAATGACGGGTAACGGGGAATTAGGGTTTGATTCCGGAGAGGGAGCCTGAGAAACGGCTACCACATCTAAGGAAGGCAGCAGGCGCGTAAATTACCCAATCCTGACACAGGGAGGTAGTGACAAGAAATATCGGTGTAAGACATTTTTTGCAATTGGAATGAGAACAATTTAAAATCTTGATTGAGTACCAATTAGAGGGCAAGCCTGGTGCCAGCAGCCGCGGTAATTCCAGCTCTAATAGCGTATATTAAAGTTGTTGCAGTTGAAAAGCTCGTAGTTGAACTTTTGTTGGGAAATGTTACTTTAAATAAATTAGAGTGCTTCAAGCATGCGTTTGTCTTGAATATTTCATTCTGGAATAACAACCAAAAA-TGA-GT-TTG---TGTTGGTTTGAACGGCTCAATTAATGATTGAAAGAAGCAGTCGGGGGCATTCGTATTTGGTAGCTAGAGGTGAAATTCTTAGATTTACCAAAGACGAACCATTGCGAAAGCATTTGCCAAGGATGTTTTCATTAATCAAGAACGAAAGTTAGGGGATCGAAGACGATCAGATACCGTCGTAGTCTTAACTGTAAACTATGCCGACTTGAGATTGGATGATGCCAAA-AGCTCCTCCAGCACCAGAAGAGAAATCG-AAGTTTTTGGGTTCTGGGGGGAGTATGGTCGCAAGGCTGAAACTTAAAGGAATTGACGGAAGGGCACCACCAGGAGTGGAGCCTGCGGCTTAATTTGACTCAACACGGGGAACCTCACCAGGTCCAGACATAAGAAGGATTGACAGATTGAGAGCTCTTTCTTGATTTTATGGGTGGTGGTGCATGGCCGTTCTTAGTTGGTGGAGTGATTTGTCTGGTTAATTCCGTTAACGAACGAGACTTTAACCTGCTAACTAGACAGCGGAATACTTCTTAGAGGGACTTTGCGTGTTTAACGCAAGGAGGTTTAAGGCAATAACAGGTCTGTGATGCCCTTAGATGATCTGGGCTGCACGCGCGCTACACTAATAGGGGCAACAAGTTTTTCTGTCTTATCAAGATAGGTAAACTTCTGAATCCTTATTGTGATGGGAACAGATGATTGCAATTTTTCATCTTGAACGAGGAATTCCTAGTAAGCGCAATTTAATAAATTGCGCTGATTACGTCCCTGCCCTTTGTACACACCGCCCGTCGCCTCAATCGACTGGATGATTCGGTGAATTGTTCTGAGCGGTGCTGCAAAGTCCTGTAAACCTAATCATCTGAAGAATGAGAAAGTCGTAACACGGTATCT
Paraschneideria_metamorphosa_FJ459755                            NNNNNNNNNNNNNNNNNNNNNNNNNNNNNNNNNNNGTCTACGTATTGATTGTGATACAGCGAGGCTGCGAATGGCTCATTATAACAGTTATAATTTACGTGAAAGTAATACTACACGGATAACCGTGGTAATTCTGGAGCTAATACGTGCGGAACAGTGGCACTTATTAGATTAAGAACTAACCTATGCAGTAGTTGGGTGATCCATAATAAGTTGGCGAATCGCANGCGATAGTTCACTTAAGTTTCTGACCTATCAACTTTCGACGGTAGGGTATTGGCCTACCGTGGCTTTGACGGGTAACGGGGAATTAGGGTTTGATTCCGGAGAGGGAGCCTGAGAAATGGCTACCACATCTAAGGAAGGCAGCAGGCGCGCAAATTACCCAATACGAACAGCGTGAGGTAGTGACAAGAAATATCAATGCAGAACTATTTGTGCAATTGGAATGAGTTAAATCTAAATCCCTTAACAAGTATCAATTGGAGGGCAAGTCTGGTGCCAGCAGCCGCGGTAATTCCAGCTCC-ATAGCGTATATTAAAGTTGTTGCAGTTAAAACGCTCGTAGTTGAACTTTTGTTCAGAAACGTTACTTTGAGTAAACTAGAGTGTTTCAAGCAGGCTTATGCCTTGAATACTCCAGCATGGAATAATAAGTAAGGACTCAGGT-TCTTCTTGTTGGTTC-AAGAGCCAGAGTAATGATTAATAGGGACAGTTGGGGGCATTCGTATTTGGAAGCTAGAGGTGAAATTCTTAGATTTTCCAAAGACGAACTACTGCGAAAGCATCTGCCAGGGATGTTTTCATTAATCAAGAACGAAAGTTAGGGGATCGAAGACGATCAGATACCGTCGTAGTCTTAACCATAAACGATGCCGACTAGAGATTGGAAGTTGTCACATGCCTCTTTCAGCACCTTATGAGAAATCA-AAGTCTTTGGGTTCTGGGGGGAGTATGGTCGCAAGTCTGAAACTTAAAGGAATTGACGGAAGGGCACCACCAGGAGTGGAGCCTGCGGCTTAATTTGACTCAACACGGGAAAACTCACCAGGTCCAGACATGGGAAGGATTGACAGATTGAGAGCTCTTTCTTGATTCTATGGGTGGTGGTGCATGGCCGTTCTTAGTTGGTGGAGTGATTTGTCTGGTTAATTCCGTTAACGAACGAGACTTTAACCTGCTAAATAGACACTAAAGCTCTTCTTAGAGGGACTTTGCGTGTTTAACGCAAGGAAGTTTAAGGCAATAACAGGTCTGTGATGCCCTTAGATGTTCTGGGCTGCACGCGCGCTACACTGATGCATTCAACAAGTATCCTAATCTGGCGAGATTTGGTAATCTTTTGAGTATGCATCGTGATGGGGATAGATGATTGTAATTATTCATCTTGAACGAGGAATTCCTAGTAAGCACAAGTCATCAACTTGTGCTGATTACGTCCCTGCCCTTTGTACACACCGCCCGTCGCCTCAACCGATTGGATGATCCGGTGAATGACTCGGACTGAGGTTGGAAAGTTTTGTAAACCAAATCATCTAGAG-ATGAGAAAGTCGTAACACGGTATCT
Syncystis_mirabilis_DQ176427                                     AGTCATATGCTCAATTTGAAGATTAAGCCATGCAAGTGTCAGTATAAGATTTTATACGTCGAAACTGCGAATAGCTCATTMAAACAATTATAGTTTATGTGGAGATACTACTACACGGATACCTGTGGTAATTCTGGAGCTAATACGTGA----GGATGTCACTTATTAGATA-AGAACCAACCTATGCTGTTAATTGGTGATCCATAATAACTTAGTGAATCGCATGCGATAGTCCACCTAAGTTTTTGACCTATCAGCT--AGACGATAGGGTATTGACCTATCGTGGCATTGACGGGTAACGGGGAATTAGGGTTTGATTCCGGAGAGGGAGCCTGAGAAACAGCTACCACTTCCACGGAAGGCAGCAGGCGCGCAAATTGTCCAATCCCAAAACGGGGAGACAGTGAAGAGAAATATCAATGCAGGGCTATCTTTGCAATTGGAATGAGTTTAACCTAAATCCCTTTACAAGTATCAATTGGAGGGCAAGTCTGGTGCCAGCAGCCGCGGTAATTCCAGCTCCAATAGCGTATATTAAAGTTGTTGCAGTTAAAACGCTCGTAGTTGAAGTTTTGTTCGGAACTGTTACTTTGAGAAAATTAGAGTGTTTCAAGCAGGCGTACGCCTTGAATACTCCAGCATGGAATAACAAGCAAGGACTCAAGTTCT-TCTTGTTGGTT-TAAGAGCCTGAGTAATGATTAAGAGGAACAGTCGGGGGTATTCGTACTTGGTAGTCAGAGGTGAAATTCTTAGATTTACCAAAGACGAACTATTGCGAAGGCATCTACCATGGATGTTTTCATTAATCAAGAACGAAAGTTAGGGGATCGAAGATGATCAGATACCATCGTAGTCTTAACCATAAACTATGCCGACTAGAGATCGGAAGTTGTCAATTGACTCTTTCAGCACCTTATGAGAAATCA-AAGTCTTTGGGTTCTGGGGGAAGTATGATCGCAAGGTTGAAACTTAAAGGAATTGACGGAAGGGCACCACCAGGAGTGGAGCCTGCGGCTTAATTTGACTCAACACGGGAAAACTCACCAGGTCCAGACATGGGAAGGATTGACAGATTGAGAGCTCTTTCTTGATTCTATGGGTGGTGGTGCATGGCCGTTCTTAGTTGGTGGAGTGATTTGTCTGGTTAATTCCGTTAACGAACGAGACTTTGACCTGCTAAATAGACACTACAGCCCTTCTTAGAGGGACTTTGCGTGTTTAACGCAAGGAAGTTCAAAGCAATAACAGGTCTGTGATGCCCTTAGATGTTCTGGGCCGCACGCGCGCTACACTGATGCATTTAACGAGTACCCTGGCCTGAATAGGTTGGGTAATCTTGTGAATATGCATCGTGATGGGGATTGACGATTGTAATTATTCGTCATGAACGAGGAATTCCTAGTAAGCGCAAGTCATTAACTTGTGCTGATTACGTCCCTGCCCTTTGTACACACCGCCCGTCGCATCAATCGATTGGATGATTCGGTGAATGATTCGGACCGAGTTTGGGAAGTCTTGTAAACCCAATCATTTAGAGAATGGTCAAGTCGTAACACGGTATCC
Monocystis_agilis_AF457127                                       AGTCATATGCTCATTTCGAAGACTAAGCCATGCATGTCTAAGTATAAGTTGTTATACAACGAAACTGCGAATAGCTCATTAAAACAATTATAGTCTATGTGGGCGTAATACTACACGGATACCTGTGGTAATTCTGGAGCTAATACGTGA---AGGATGTCACTTATTAGATT-AGAACCAACCTATGCAGAGATCTGGTGGTCCATAATAAGGTCGTGAATCGCATGCGATATTCCACCTGAGTTTTTGACTTATCAGCT--AGATGGTAGGGTATTGTCCTATCGTGGCTTTGACGAGTAGCGGGGAATTAGGGTTTGATTCCGGAGAGGGAGCCTGAGAAACAGCTACCACTTCCACGGAAGGCAGCAGGCGCGCAAATTGTCCAATCCCTATATGGGGAGACAGTGAAAAGAAATATCAATGCAGAAC-TTTTTTGCAATTGGAATGAGTTTAACCCAAATGCCTTTACAAGTATCAATTGGAGGGCAAGTCTGGTGCCAGCAGCCGCGGTAATTCCAGCTCCAATAGCGTATATTAAAGTTGTTGCAGTTAAAACGCTCGTAGTTGAAATTGTGGTCGGGACTGTTACTTTGAGAAAATTAGAGTGTTTCAAGCAGGCGTATGCTTTGAATACTCCAGCATGGAATGACAACAAAGGACTCATATCCT-TCTTGTTGGTTTAAGGAGTTGA-GTAATGATTAAGAGGAACAGTCGGGGGTATTCGTATTCAGTCGTTAGAGGTGAAATTCTTAGATTGACTGAAGACGAACTACTGCGAAGGCATCTACCATGGATGTTTTCATTAATCAAGAACGAAAGTTAGGGGATCGAAGATGATCAGATACCATCGTAGTCTTAACCTTAAACTATGCCGACTAGATATCGGAAGTTGTCAATTGACTCTTTCGGAATCCTATGAGAAATTA-AAGTCTTTGGGTTCTGGGGGTAGTATGATCGCAAGGTTGAAACTTAAAGGAATTGATGGAAGGGCACCACCAGGAGTGGAGCCTGCGGCTTAATTTGACTCAACACGGGAAAACTTACCAGGCCCAGACATGTGAAGGATTGACAGATTGAGAGCTCTTTCTTGATTCTATGGGTGGTGGTGCATGGCCGTTCTTAGTTGGTGGAGTGATTTGTCTGGTTAATTCCGTTAACGAACGAGACTTTGCCCTGCTAAATAGACACTCTAGCTCTTCTTAGAGGGACTTTGCGTGTATAATGCAAGGAAGTTCAAGGCAATAACAGGTCTGTGATGCCCTTAGATGCTCTGGGATGCACGCGCGCTACACTGAAGCATTCACCGAGTGTCCTGACTTGGAGGAGTTGGGTACTCTTATTAGTATGCTTCGTGATGGGGATTGACCATTGTAATTATTGGTCATGAACGAGGAATTCCTAGTAAGCATAAGTCATCAACTTGTGCTGATTATGTCCCTGCCCTTTGTACACACCGCCCGTCGCATCAATCGATTGGATAATTCGGTGAATGATTCGGATTGAATTTGAGAAGTCTTGTAAACCCAATTATCTAGAGAATGGTCAAGTCGTAACANN-TATCT
Ophryocystis_elektroscirrha_AF129883                             AGTCATATGCTTGTCTCAAAGATGTAGCCATGCAAGTCTTAGTATTAGTTTTTATACAACGAAACTGCGAATGGCTCATTAAAACAGTTATAATTTACGTGAAAATCTTACTACACGGATAACCGTGGTAATTCTGGAGCTAATACGTGCGGAAGAGCGGCACTTATTAGATTGAGAACTAATATTGTGCACATTTTGGTAATCCATAATAAGATAGCGAATCGC--GCGATAGTTCACTTAAGTTTCTGACCTATCAGCTTTCGACGGTAGGGTATTGGCCTACCGTGGCGATGACGGGTAACGGGGAATTAGGGTTTGATTCCGGAGAGGGAGCCTGAGTAACGGCTACCACATCTAAGGATGGCAGCAGGCGCGCAAATTACCCAATCCTGACACAGGGAGGTAGTGACAAGAAATATCATTGCAAAGCGAATTTTGTAATTGGAATGANTTAAATTTAAACTCCTTAACAAACGTCAATTGGAGGGCAAGTCTGGTGCCAGCAGCCGCGGTAATTCCAGCTCCAATAGCGTATATTAAAGTTGTTGCAGTTAAAACGCTCGTAGTTGAATTTTTGCTTAGATACGTTACTGTGAGTAAACTANAGTGTTTCAAGCAGGCTTATGCCCTGAATACTCCAGCATGGAATAACAAGTAAAGACTTTGGT-TTTTCTTGTTGGTTCAAGAATC-GAAGTAATGATTAATAGGGACAGTTAGGGGCATTCGTATTTGGTAGCTAGAGGTGATATTCTTAGATTTACCAAAGACGAACTACTGCGAAAGCATCTGCCAGGGATGTTTTCATTAATCAAGAACGAAAGTTAGGGGATCGAAGACGATCAGATACCGTCGTAGTCTTAACCATAAACGATGCCGACTAGAGATTGGAAGTTGTCATT-GACTCTTTCAGCACCTTATGAGAAATCA-AAGTCTTTGGGTTCTGGGGGGAGTATGGTCGCAAGTCTGAAACTTAAAGGAATTGACGGAAGGGCACCACCAGGAGTGGAGCCTGCGGCTTAATTTGACTCAACACGGGAAAACTCACCAGGTCCAGACATGGGAAGGATTGACAGATTGAAAGCTCTTTCTTGATTCTATGGGTGGTGGTGCATGGCCGTTCTTAGTTGGTGGAGTGATTTGTCTGGTTAATTCCGTTAACGAACGAGACTTTAACCTGCTAAATAGACATCAAAGCTCTTCTTAGAGGGACTTTGCGTGTATAACGCAAGGAAGTTTAAGGCAATAACAGGTCTGTGATGCCCTTAGATGTTCTGGGCTGCACGCGCGCTACACTGATGCATTCAACAAGTTACCTGATCTGAAGAGGTTGGGTAATCTTTTGAATATGCATCGTGATGGGGATAGATGATTGTAATTATTCATCTTGAACGAGGAATTCCTAGTAAGCGCAAGTCATCAGCTTGTGCTGATTACGTCCCTGCCCTTTGTACACACCGCCCGTCGCCTCAATCGACTGGATGATCCGGTGAATTATTCGGACCGACTACGGAAAGTTTTATGAACCAAATCATCTGAAGAATGAGAAAGTCCTAACATGGTATCC
Mattesia_geminata_AY334568                                       AGTCATATGCTTGTCTCAAAGATTAAGCCATGCATGTCTAAGTATAAGTTTTTATACAACGAAACTGCGAATGGCTCATTAAAACAGTTATAGTTTCTGTGAAATTAATACTACACGGATAACCGTGGTAATTCTGGAGCTAATACGTGCGGAAAGGTGGCACTTATTAGATTAAGAACCGACCTATGCAGTTGTCTGGTGATCCATAATAATTTTGTGAATCGCGTGCGATGGTTCACTTAAGTTTCTGACCTATCAGCTTTAGACGGTAGGGTATTGGCCTACCGTGGCTATGACGGGTAACGGGGAATTAGGGTTTGATTCCGGAGAGGGAGCCTGAGAAACGGCTACCACATCTAAGGAAGGCAGCAGGCGCGCAAATTACCCAATCCTGACATAGGGAGGTAGTGACAAGAAATATCGATGCAGAATTT-TTTTGCAATTGGAATGAGTTTGATGTACAACCCCATGCGAGTATCAATTGGAGGGCAAGTCTGGTGCCAGCAGCCGCGGTAATTCCAGCTCCAATAGCGTATATTAAAGTTGTTGCAGTTGAAAAGCTCGTAGTTGAATTTTTGTCCAGG--TGTTACTTTGAGAAAATTAGAGTGCTTCAAGCAGGCGTTCGCCCTGAATACTCCAGCATGGAATAACATGTAAGGACTATGGTTCT-TCTTGTCGGTTTAAGGACC--AAGTAATGATTAATAGGGACAGTTGGGGGCATTCGTATTTAGTAGCTAGAGGTGAAATTCTTAGACCTACTAAAGACGAACTACTGCGAAAGCATCTGCCAAGGATGTTTTCATTAATCAAGAACGAAAGTTAAGGGATCGAAGACGATCAGATACCGTCGTAGTCTTAACCATAAACGATGCCGACTAGAGATTGGAAGCTGTCAAACGCCACTTTCAGCACCTTAAGAGAAATCA-AAGTCTTTGGGTTCTGGGGGGAGTATGGTCGCAAGTCTGAAACTTAAAGGAATTGACGGAAGGGCACCACCAGGAGTGGAGCCTGCGGCTTAATTTGACTCAACACGGGAAAACTCACCAGGTCCAGACATGGGAAGGATTGACAGATTGAGAGCTCTTTCTTAATTCTATGGGTGGTGGTGCATGGCCGTTCTTAGTTGGTGGAGTGATTTGTCTGGTTAATTCCGTTAACGAACGAGACCTTAACCTGCTAAATAGCCTCCTAAGCACTTCTTAGAGGGACTTTGCGTGTATAACGCAAGGAAGTTTAAGGCAATAACAGGTCTGTGATGCCCTTAGATGTCCTGGGCTGCACGCGCGCTACACTGATACACACAACGAGTTTCCTGACTTGAAAGGGTTGGGTAATCTTGTGAAAGTGTATCGTGATGGGGATAGATGATTGCAATTATTCGTCTTGAACGAGGAATTCCTAGTAAGCGCAAGTCATTAGCTTGTGCTGATTACGTCCCTGCCCTTTGTACACACCGCCCGTCGCCTCAATCGACTGGATGATCCGGTGAACAACTCGGACCGAGATTGGGAAGTCTTGTAAACCAAATCATCTGAAGAATGAGAAANNNNNNNNNNNNNNNNN
Neogregarinorida_sp_OPPPC1_AB748927                              NNNNNNNNNNNNNNNNNNNNNNNNNNNNNNNNNNNNNNNNNNNNNNNNNNNNNNNNNNNNNNNNNNNNNNNNNNNNNNNNNNNNNNNNNNNNNNNNNNNNNNNNNNNNNNNNNNNNNNNNNNNNNNNNNNNNNNNNNNNNNNNNNNNNNNNNNNNNNNNNNNNNNNNNNNNNNNNNNNNNNNNNNNNNNNNNNNNNNNNNNNNNNNNNNNNNNNNNNNNNNNNNNNNNNNNNNNNNNNNNNNNNNNNNNNNNNNNNNNNNNNNNNNNNNNNNNNNNNNNNNNNNNNNNNNNNNNNNNNNNNNNNNNNNNNNNNNNNNNNNNNNNNNNNNNNNNNNNNNNNNNNNNNNNNNNNNNNNNNNNNNNNNNNNNNNNNNNNNNNNNNNNNNNNNNNNNNNNNNNNNNNNNNNNNNNNNNNNNNNNNNNNNNNNNNNNNNNNNNNNNNNNNNNNNNNNNNNNNNNNNNNNNNNNNNNNNNNNNNNNNNNNNNNNNNNNNNNNNNNNNNNNNNNNNNNNNNNNNNNNNNNNNNNNNNNNNNNNNNNNNNNNNNNNNNNNNNNNNNNNNNNNNNNNNNNNNNNNNNNNNCGAACAAGTTACTTTGAGTAAATTAGAGTGTTTCAAGCAGGCGCACGCCCTGAATACTTTAGCATGGAATAACAAGCAAGGACTTTGGTTTTTTCTTGTTGGTTTAA-AAGCCTAAGTAATGATTAACAGAAACAGTTGGGGGCATTCGAATTTGGTAGCTAGAGGTGAAATTCTTAGATTTACCAAAGACGAACTACTGCGAAAGCATCTGTCAAGGATGTTTTCATTAATCAAGAACGAAAGTTAAGGGATCGAAGACGATCAGATACCGTCGTAGTCTTAACCATAAACGATGCCGACTAGAGATTGGAAATTGTCATTCGACACTTTCAGCACCTTATGAGAAATCA-AAGTCTTTGGGTTCTGGGGGGAGTATGGTCGCAAGTCTGAAACTTAAAGGAATTGACGGAAGGGCACCACCAGGAGTGGAGCCTGCGGCTTAATTTGACTCAACACGGGAAAACTCACCAGGTCCAGACATAGAAAGGATTGACAGATTGAGAGCTCTTTCTTAATTCTATGGGTGGTGGTGCATGGCCGTTCTTAGTTGGTGGAGTGATTTGTCTGGTTAATTCCGTTAACGAACGAGACTTTAACCTGCTAAATAGACACCGGCGTTCTTCTTAGAGGGACTTTGCGTGACTAACGCAAGGAAGTTTAAAGCAATAACAGGTCTGTGATGCCCTTAGATGTTCTGGGCCGCACGCGCGCTACACTGATACACCTAGCGAGTATCTTATCCTGGTAAGGTTGGGTAATCTTATGAATGTGTATCGTGATTGGAATAGATGATTGTAATTATTCATCTTGAACGAGGAATTCCTAGTAAGCACAAGTCATTAGCTTGTGCTGATTATGTCCCTGCCCTTTGTACACACCGCCCGTCGCCTCAATCGACTGGATGATTCGGTGAATATTTCGGACTGAAATTGGAAAGTTTTGTAAACCAAATCATCTGAAGAATGAGAAAGTCGTAACATGGTGTCT
Cephaloidophora_communis_HQ891113                                ATCGCATTTCTTAGTTAAAAGATTAATCCATGCAAGTGTCTG-----GCATTAATGTAATG--CCTGCAGATGGCTCATTAAAACAGAGATAATCGAACC-TCGGAGA----ATACGGATAACTATGCTAATTGTGTGGCTAATACGGGA--TATGATTGCCCCTATTA-TTTATGCGCTATT-AACTC--------GATTGT-A-TATAGGGTGTGTAGA-CATTTGTC-TATTGAGGACGAGTCTCTGATCTATCAGCTGTGGACGGTTGTGTATTGGACAACCGTGGCTTTGACGGATAACGGGGAATTAGGGTTCGGTTCCGGAGAGAACGCATGAGAATCGGCGTTCACAGCTAAGGTTGGCAGCAGGAGCGAAAACTTTTCAATAGGCATCGCCTGAAAAGGTGACTATCGGTATCGACAACTA-CTTTTAAT-TGATTGGAATGAGAGACTATTAGAATTGGTCTTGAGTAGCAAGTTCAGGGCAAGTCTGGTGCCAGCAGCCGCGGTAATACCAGCTGAGCTAGATATGGGTAACATTGTTGCAGTAAAAACGTACGTAGTCACTGCCATCCACAAAAT-----CCGCGATTAAACTAGAACGA-TAAA-CTTGA--ATGT--TGAATATGACAGCGTGG--GAATCTTTTTGATGCC-GTTACTGAGATGC--AATCTTAGTGA-T-AGGGATATACTGTAAGAATGAATGAGGGCATCAGTACTTAATAGCTAGAGGTGAAATTCCTAGATTTGTTAATGACTAGCTACCGCGAAAGCATTTGCCTAATCCATTTTTGGTGATCAAGTACTAAAGAGTGGGGATCGAAGAGGATTAGATACCCTCGTAGTCCACTCCCTAAACGATGCCAACTAGAGGTTGGTCTACGTATTA-AACTTTATCAGAACCTTAGCAGATATGA-AAGTCTTTGGGCTCTGGGGGGAGTACGGTCGCAAGGTCGAAACTTAAAGGAATTGACGAAACGGCACCACCAGGGGTGGAGCGTGCGGCTTAATTTGACTCAACGCGGGAAACCTTACTAAGGTAAGACATTGTTATGATTGACAGATTACTTGATCTTTCTTGATTTGGTGGGTGGTGGTGCATGGCCGATCTTAGTTGGTGGGGTGACCCGTCTGGTTAATTTCGATAACGAACGAGATCCGAGCTGCTTAGTTGGCAAGATTTGCTCCTCCTATGCGGACTGTCAGTTTCAGGCTGAAGGAAGTTTCGGGCTAAATCAGGTCTGTGATGCCCTTAGACACTTTAGGCGGCACGCGCGCTACAATGGATGGTAGAACGTGTCAGATCTTTTAGGAAAAGGTGTGAAACACGAATAC-TCT-CCGTGAATGGGATAGTTTGTTGCAATTTTCGGACTTAAACTAGGAATCCCTTGTAAACATGCTCGAGAATAGCGTGTTGAATACGTCCCTGCCGTTTGTACACACCGCCCGTCGTTTCTTCCAACTGATACTCATTGTGAGTTGCAAGGATTCAT-TGAAGAATTGCTGCGAACGCTTTGTATTGGAGGAAGAAAAAGTCGTAACAAGGTTATC
Ganymedes_themistos_FJ976721                                     ATCGCATTTCTTAGTTAAAAGATTTATCCATGCATGTTTTCG-----GCACTTTTATAGTG--CCTGCGGACGGCTCATTATATCAAAGATAACCTACTC-TCATGGA----AGACGGATAACTATACTAATTGTGTGGCTAATACGTGA--TCTCCTTGTCCCAATTATTTT-TG--C-AATAAACTT--------GATTGT-T-TGTTGGGTTGTTAGG-CTTACGCC-TTCAGAGAATGGGTCTTTGTTCTATCAGCTGTGGACGGTTATGTATTGGATAACCGTGGCTTTGACGGATAACGGGGAATTAGGGTTTGATTCCGGAGAGAAAGCCTGAGAAACGGCTTTCACGGCTAAGGTCGGCAGCAGGAGCGAAAACTTTTCAATGAGCATTGCTTGAAAAGGTGACTATCTGTATTAGCAACTG-CAAATAGTTTGACTGAAATGAAAGATTTTTAAACAAAGTCTTGAGGAGCAAGTTTAGGGCAAGTCTGGTGCCAGCAGCCGCGGTAATACCAGCTAAGCTAGGAATGGGTAACATTGTTGCAGTAAAAACGTTCGTAGTCACTCCTTTTCTCCTTGT-----CTGCGAGTAAATTAGAATGG-TTAA-CTTACATTTTT-TTGGATAATAAAGCGCAG--TAAATCTTCATATGCTTATTTA-AAG-TGCT---GTTTAAGTC-T--TGGATACACAGTAAGAATAAGTGAGGATACTGGTACTTAACAGCTAGAGGTGAAATTCATAGATTTGTTAATGTCCAACTATTGCGAAAGCATTTATCTAACTTATTTTTGGTGATCAAGAACTAAAGTGTGGGGATCAAAGAGGATTAGATACCCTCGTAGTCCACACCTTAAACTATGCCAACTAGAGGTTGGTGCAGGTACGA--ACTTCATCAGAACCTTAGCAGATATGA-AAGTTTTTGGGCTCTGGGGGGAGTACGGTCGCAAGGGCGAAACTTAAAGGAATTGACGGAACGGCACCACCAGGGGTGGAGCGTGCGGCTTAATTTGACTCAACGCGGGAAACCTTACTAGGATAAGACATTAGAATGATTGACAGACTGCTTGATCTTTCTTGATTTTATGGGTGGTGGTGCATGGCCGGTCTTAGTTGGTGGGGTGACCCGTCTGGTTAATTTCGGTAACGAACGAGATCCGAGTTGTTTAGTTGGCGAACTCTAGGTCTCCTAAATGGACTATCAGTTTTAAATTGAGGGAAGTTTCGGGCTAAATCAGGTCTGTGATGCCCTTATATATTCTAGGCGGCACGCGCGCTACAATAGATTATAGATTGTGTCACTTTGACCGAGAGGTATGGTTAATCACGAAGATATAT-CTGTGAATGGGATAGTTTGTTGCAATTATCGGACTTGAACTAGGAATCCCTTGTAAGCACGTTCAAGAATAGCGTGTTGAATACGTCCCTGCCGTTTGTACACACCGCCCGTCGTTTCTTCCGACTGATATCCATTGTGAGTTACAGGGATCGC--AAGAAAACTGTTGCAAATGCTGGATATTGGAGGAAGAAAAAGTCGTAACAAGGTTATC
Heliospora_longissima_pJ1_ex_E_vittatus_HQ891115                 ATCGCATTTCTTAGTTAAGAGATTTATCCATGCATGTGTTCG-----GCACTTTTGTAGTG--CCTGCGGACGGCTCATTAAAACAGAGATAACCTACTC-TCAGTGA----AGACGGATAACTATGCTAATTGTGTGGCTAATACGTGA--TGTCGATGTCCCAACTACCTT--GG-T-ATTTAACTT--------GATAGT-T-TGTTGGGTTCTTAGG-CTCT-GCC-TATAGAGAATGGGTCTCTGATCTATCAGCTGTAGACGGTTGTGTATTGGACAACCGTGGCTTTGACGGATAACGGGGAATTAGGGTTCGATTCCGGAGAGAAAGCATGAGAAACGGCTTTCACAGCTAAGGTTGGCAGCAGGAGCGAAAACTTTTCAATAGGCAATGCCTGAAAAGGTGACTATCTGTATCAACAACTG-CAATTAGT-TGATTGAAATGAGAGACCTCTAGACGGCGTCTCGAGTAGCAAGTTCAGGGCAAGTCTGGTGCCAGCAGCCGCGGTAATACCAGCTGAGCTAGAAATGGGTAATATTGTTGCAGTAAAAACGTTCGTAGTCACTCTCTTTCTTTTCCT-----CCGCGAGTAAAATAGAATGA-TCAA-CTT-----TGT--TGGATATGAAAGCGCGG--TAAATCTTTAGATGCC-CTG-GTTTTTTGCC---TATTAATTA---GGGGATATATCTTAAGAATGAATGAGGACATTGGTACTTAATGGCTAGAGGTGAAATTCATAGATTCATTAATGACTAACTACTGCGAAAGCATCTGTCTAATCCATTTTTGGTGATCAAGAACTAAAGTGTGGGGATCGAAGAGGATTAGATACCCTCGTAGTCCACACCTTAAACTATGCCGACTAGAGGTTGGTGTTGGTACTA--ACTTCATCAGAACCTTAGCAGATATGA-AAGTCTTTGGGCTCTGGGGGGAGTACGGTCGCAAGGGCGGAACTTAAAGGAATTGACGGAACGGCACCACCAGGGGTGGAGCGTGCGGCTTAATTTGACTCAACGCGGGAAACCTTACTAGGGTAAGACACTAGAATGATTGACAGATTACTTGATCTTTCTTGATTTGGTGGGTGGTGGTGCATGGCCGATCTTAGTTGGTGGGGTGACCCGTCTGGTTAATTTCGATAACGAACGAGATCCGAGCTATTTAGTTGGCCTTTCAGACTTCTCCTAAATGGACTATCAGTATGAAGCTGAAGGAAGTTTCGGGCTAAATCAGGTCTGTGATGCCCTTAGATACTCTAGGCGGCACGCGCGCTACAATGGGTTACTTAATGTGTTGTTGTGT-CGAAAGACTCGACTAATCACTAATGTATAC-CCGTGAATGGGATAGTTTATTGCAATTTTCGGACTTGAACTAGGAATCCCTTGTAAGTACACTCAAGAATACTGTACTGAATACGTCCCTGCCGTTTGTACACACCGCCCGTCGTTTCTTCCGACTGATGTCCATTGTGAGTTGCACGGATCTTT-TAGAAAAGTGCTGCGAATGCTGGGCCTTGGAGGAAGAAAAAGTCGTAACAAGGTTATC
Thiriotia_pugettiae_HQ876006                                     ATCTCATCTCTGAGTTTAAAGATTAATCCATGCATGTGTTCG-----GCATAGTTGTAGTG--CCTGCGGAAGGCTCATTATAACAAAGATAACCTACCC-TATATAT----ATTCGGATAACTTTGCTAATTGTGAGGGTAATACGTGA--TGTTCG-CATTAAATTACTCG-TGGAG-TTGTAAGTA--------GGAAAT---AGAGTGGTCGTCAGG-AGTGTTCC-TGCGTAGGAGGGGTCTTTGATCTATCAGCTACTGACGGTTGTGTATTGGACTACCGTGGCTTTTACAGATAACGAGGAATTCGGGTTTGATTTCGGAGAGAACGCCTGAGATATAGCGTTTACAGCTAAGGTTGGCAGCAGGAGCGAAAACTTTTCTATGAGCGATGCTTGAAAAGGTGACGAACTGTATCAACATCAG-CTTTTTGA-TGATTGAAATGGGGAGTATGTAGATAATACTCCGAGTAGCTAGTTCAGGGCAAGTCTGGTGCCAGCAGCCGCGGTAATACCAGCTGAGCTAGGGATGGGTAATATTGTGGCAGTAAAAACATTCGTAGTCACTAATGGGCAGTCAAT-----CCGCGATTAAATTAGAAAGG-TAGA-TTTGT--ATGG--TGTATAGTCAAGCGTGG--TAAATCTGATGATAC--TTTTATAAGGTGC--AACATTTGATA-G-AGGAATAAACAGTAAGAGTTAATGAGGGTAGTGATACTTACCAGCTAGAGGTGAAATTCAAAGATTTGGTAATGATTAACGACTGCAAAGGCATCTAGCCAATTTATTTTTGGTGATCAAGAATTAAAGTGTGGGGATCGAAGAGGATTAGATACCCTCGTAGTCCACACCCTAAACTATGTCAACTAGAGATTGGTGGAAAGAATA---CTCTATCAGAACCTTAGCAGATATGA-AAGTCTTTGGACTCTGGGGGGAGTATGGTCGCAAGGGCGAAACTTAAAGGAATTGACGGAACGGCACCATCAGGGGTGGAGCGTGCGGCTTAATTTGACTCAACGCGGGAAACCTTACTAGGGTATGACATTATGATGATTGACAAACTGCTTGGTTTTTCTTGATTTAATGGGTGGTGGTGCATGGCCGATCTTAGTTGGTGGGGTGACTTGTCTGGTTAATTTCGATAACGAACGAGATCCGAGCCGTTTAGTTGTACATGTTCGTGATCTCGAAATGGACCGTCTGCTC-AAGCAGAAGGAAGTGACGGGCTAAATCAGGTCTGTGATGCCCTTTGATACTCTGGGCGGCACGCGCGCTACAATGGAAGGATTAATGTG-CAACTCTGCGTAATCGTTGGGTGAATCAGCAATTTTTTG-TCTTGATTGGGATAGTCTTTTGCAATTTTCAGACTTGAACTAGGAATCCCTTGTAGGAGTAGTAAAGAATACTGCTCCGAATACGTCCCTGCCGTTTGTACACACCGCCCGTCGTTTCTTCCGACTGGTACTCATTGTGAATCTCGAGGACGGTG-GCTGAATTCGCTGTGAATGCTGGGTATTGGAGGAAGAAAAAGTCGTAACAAGGTTATC
Sterkiella_histriomuscorum_FJ545743                              AGTCATATGCTTGTCTCAAAGACTAAGCCATGCATGTCTAAGTATAAA-TGTTATACAGTGAAACTGCGAATGGCTCATTAAAACAGTTATAGTTTATTTGATAATC-ATTTACATGGATAACCGTGGTAATTCTAGAGCTAATACATGCGGAAGGGCTGTATTTATTAGATAACAAATCAATATTCCTTCTATTGTGACGACTCATAATAACTGATCGAATCGCATGCGATACATCATTCAAGTTTCTGCCCCATCAGCTTTCGATGGTAGTGTATTGGACTACCATGGCGTTCACGGGTAACGGAGGATTAGGGTTCGATTCCGGAGAGGGAGCCTGAGAAACGGCTACCACATCTAAGGAAGGCAGCAGGCGCGTAAATTACCCAATCCTGACTCAGGGAGGTAGTGACAAGAAATAACGGACCGAAGCCTATTTCGGGATTGCAATGAGTAGAATTTAAACCCCTTTACGAGGATCAATTGGAGGGCAAGTCTGGTGCCAGCAGCCGCGGTAATTCCAGCTCCAATAGCGTATATTAAAGTTGTTGCAGTTAAAAAGCTCGTAGTTGGATTTCTGGGCAGATATTTTACCTTGAGAAAATTAGAGTGTTCCAGGCAGGCTCGCGCC-GGAATACATTAGCATGGAATAATAGAATAGGACTTTAGT-CT-CTTTGTTGGTTTGAGGGCT-GAAGTAATGATTAATAGGGATAGTTGGGGGCATTAGTATTTAATTGTCAGAGGTGAAATTCTCGGATTTGTTAAAGACTAACTTATGCGAAAGCATTTGCCAAGGATGTTTTCATTAATCAAGAACGAAAGTTAGGGGATCAAAGACGATCAGATACCGTCCTAGTCTTAACCATAAACTATGCCGACTAGGGATCGGAGGC-GCGCCTC--CGCCTTCGGCACCTTATGAGAAATCA-AAGTCTTTGGGTTCTGGGGGGAGTATGGTCGCAAGGCTGAAACTTAAAGGAATTGACGGAAGGGCACCACCAGGAGTGGAGCTTGCGGCTCAATTTGACTCAACACGGGAAAACTTACCAGGTCCAGACATAGTGAGGATTGACAGATTGATAGCTCTTTCTTGATTCTATGGGTGGTGGTGCATGGCCGTTCTTAGTTGGTGGAGTGATTTGTCTGGTTAATTCCGTTAACGAACGAGACCTTAGCCTACTAACTAGTCGATCCGTTGCTTCTTAGAGGGACTTTGTGACT-AAACACAAGGAAGTTTGAGGCAATAACAGGTCTGTGATGCCCTTAGATGTCCTGGGCCGCACGCGTGCTACACTGACGCATACAGCGAGTACCCCAGCTCGTGAGGCACTGGTAATC-AGC-AATATGCGTCGTGATGGGGATAGATCTTTGGAATTATAGATCTTGAACGAGGAATTCCTAGTAAGCGCAAGTCATTAGCTTGCGCTGATTAAGTCCCTGCCCTTTGTACACACCGCCCGTCGCTCCTACCGATTGAGTGATCCGGTGAACCATTTGGACCGCGAGTGGAAAATCTAGTAAACCATATCACTTAGAGGAAGGAGAAGTCGTAACAAGGTTTCC
Paramecium_tetraurelia_AF149979                                  AGTCATATGCTTGTCTTAAAGATTAAGCCATGCATGTCTAAGTATAAA-TAGTATACAGTGAAACTGCGAATGGCTCATTAAAACAGTTATAGTTTATTTGATAGTGCAATTACATGGATAACCGTGGTAATTCTAGAGCTAATACATGCAGAATGGTAGCATTTATTAGAT-TT-AACCA----------TCACATGGTGAATCATAGTAACTTAGCTGACCGCGTGTGGTAAATCATTCAAGTTTCTGCCCTATCAGCTTTCGATGGTAGTGTATTGGACTACCATGGCAGTCACGGGTAACGGAGAATTAGGGTTCGATTCCGGAGAGGGAGCCTGAGAAACGGCTACCACATCTAAGGAAGGCAGCAGGCGCGTAAATTACCCAATCCCGATTCGGGGAGGTAGTGACAAGAAATAGCAACTCGTGCGGGTTTACGGGATTGCAATGAGATAAGTCCAAATCCGTAAACGATTAACAATTGGAGGGCAAGTCTGGTGCCAGCAGCCGCGGTAATTCCAGCTCCAATAGCGTATACTTAAGTTGTTGCAGTTAAAAAGCTCGTAGTTGAAATTCGAGTTAGACAATTTACCTTGAAAAAATTAGAGTGTTCCAGGCAGGTCTTCGCC-GGAATACATTAGCATGGAATAATGGAATAGGACTTGGGT-CT-TTT-GTTGGTTTTAGGATT-G-AGTAATGATTAATAGGGACAGATGGGGGCATTAGTATTTAATTGTCAGAGGTGAAATTCTTGGATTTATTAAAGACTAACTTATGCGAAAGCATTTGCCAAGGATGTTTTCATTAATCAAGAACGAAAGTTAGGGGATCAAAGACGATCAGATACCGTCGTAGTCTTAACTATAAACTATACCGACTCGAGATCGGAAGG-GTAATAAGTCCCTTTCGGCATCGTAAGAGAAATCA-AAGTCTTTGGGTTCTGGGGGGAGTATGGTCGCAAGGCTGAAACTTAAAGGAATTGACGGAAGGGCACCACCAGGAGTGGAGCCTGCGGCTTAATTTGACTCAACACGGGGAAACTTACCAGGTCAAAACATGGATGGGATTGACAGATTGAAAGCTCTTTCTTGATTCTATGGGTGGTGGTGCATGGCCGTTCTTAGTTGGTGGAGTGATTTGTCTGGTTAATTCCGATAACGAACGAGACCTTAACCTGCTAACTAGTTGCTTGTGAACTTCTTAGAGGGACTATGTATGT-AAGTGCATGGAAGTTTAAGGCAATAACAGGTCTGTGATGCCCCTAGACGTCCTGGGCCGCACGCGCGCTACACTGACACGTTCAGCGAGCTTCCTGTCCCGAAAGGGCCGGGAAATCTTGTTAGGACGTGTCGTGCTGGGGATAGATCTTTGCAATTATAGATCTTGAACGAGGAATTCCTTGTAAGCACAGGTCATCAGCCTGTGCTGAATACGTCCCTGCCCTTTGTACACACCGCCCGTCGCTCCTACCGATTGAGTGATGTGGTGAACTATCTGGACTGCGGGCGGGAAGTTTCGTAAACCTTATCACTTAGAGGAAGGAGAAGTCGTAACAAGGTTTCC
Stentor_coeruleus_AF357145                                       AGTCATATGCTTGTCTTAAAGACTAAGCCATGCATGTCTAAGTATAAACTTGTATACGGTGAGACTGCGAATGGCTCATTAAAACAGTTATAGTTTATTTGCTAAAGT--TTATATGGATAACCGTAGTAATTCTAGAGCTAATACATGC------GTAGTATTTATTAGAC---AAACACTAACGGGAGATCCTGTGGAGGAATCATAATAACTTACGAAC-----GAAGTGAAGCATTCAAGTTTCTGCCCTATCAGCTTTCGATGGTAGTGTATTGGACTACCATGGCAATGACGGGTGACGGAGAATTAGGGTTCGATTCCGGAGAGGGAGCCTGAGAAACGGCTACCACATCTAAGGAAGGCAGCAGGCGCGCAAATTACCCAATCCTAATTCAGGGAGGTAGTGACAAGAAATAACAACGC-GGGGCTTTCTCGTGATTGGAATGAGATAAGTGTAAATACTTGT-CGATTATCAACTGGAGGGCAAGTCTGGTGCCAGCAGCCGCGGTAATTCCAGCTCCAGTAGCGTATATTAAAGTTGTTGCAGTTAAAAAGCTCGTAGTTGAAGTTCTGTTCAGATAGTTTACCTTGAGCAAATTAAAGTGTTCCAGGCAGGCTTTGGCC-TGAATAGTCCAGCATGGAATAATAGAAGAGGACTGAATG-TCATTT-ATTGGTGTTATGGGT-TTAGTAATGATTAATAGGGATAGTTGGGGGCATTCGTACTTAATTGTCAGAGGTGAAATTCTATGATTTATTAAAGACGAACTTATGCGAAAGCATTTGCCAAGGATGTTTTCATTAATCAAGAACGAAAGTTAAGGGATCAAAGACGATCAGATACCGTCGTAGTCTTAACCATAAACTATGCCGACTAGAGATTGGAGGT-GCAACTGTACTCCTTCAGCATCTTCCGAGAAATCA-AAGTCTTTGGGTTCTGGGGGAAGTATGGTCGCAAGACTGAAACTTAAAGGAATTGACGGAAGGGCACCACCAGGAGTGGAGCCTGCGGCTTAATTTGACTCAACACGGGGAAACTTACCAGGTCCAGACATGGGAAGGATTGACAGATTGATAGCTCTTTCTTGATTCTATGGGTGGTGGTGCATGGCCGTTCTTAGTTGGTGGAGTGATTTGTCTGGTTAATTCCGATAACGAACGAGACCTTAACCTGCTAACTAGTCGCTTCTCGTCTTCTTAGAGGGACTTTGGGGGC-TACTCCAAGGAAGTTTGAGGCAATAACAGGTCTGTGATGCCCTTAGATGTCCTGGGCCGCACGCGCGCTACACTGATGCAGGCAGTAAGCTCTCCGCAGAGACATG-CCCGGTAAACTTC--AAACTGCATCGTGATGGGGATTGACTCTTGGAATTTTTGGTCATCAACGAGGAATTCCTAGTAAACGCAAGTCATCAGCTTGCATTGACTACGTCCCTGCCCTTTGTACACACCGCCCGTCGCTCCTACCGATTGAGTGATGAGGTGAACCCTCCGGACTGTGCTTGGGAAGTTGAGTAAACCTTATCACTTAGAGGAAGGAGAAGTCGTAACAAGGTATCT
Perkinsus_atlanticus_AF509333                                    AGTCATATGCTTGTCTCAAAGATTAAGCCATGCATGTCTAAGTATAAGC-TTTAAACGGCGAAACTGCGAATGGCTCATTAAAACAGTTATAGTTTATTTGGTGATCGTACTATTTGGATAACCGTAGTAATTCTAGAGCTAATACATGCGGAAGGGCTGCGTTTATTAGATACAGAACCAACCTAGGCGTCCTTGTTGGTGATTCATAATAACCCGCGAATCGCACGCGATGGACCATTCAAGTTTCTGACCTATCAGCTATGGACGGTAGGGTATTGGCCTACCGTGGCGTTGACGGGTAACGGGGAATTAGGGTTCGATTCCGGAGAGGGAGCCTGAGAAACGGCTACCACATCTAAGGAAGGCAGCAGGCGCGCAAATTACCCAATCCTGATACAGGGAGGTAGTGACAAGAAATAACAATACAGGGCAATTCTTGTAATTGGAATGAGTAGATTTTAAATCTCTTTACGAGTATCAATTGGAGGGCAAGTCTGGTGCCAGCAGCCGCGGTAATTCCAGCTCCAATAGCGTATATTAAAGTTGTTGCGGTTAAAAAGCTCGTAGTTGGATTTCTGCCCAAGACTTTTACTTTGAGGAAATTAGAGTGTTTCAAGCAGGCTTATGCCGTGAATACATTAGCATGGAATAATAGGATATGACTTCGGTCATATTTTGTTGGTTTCTAGGCT-GAAGTAATGATTAATAGGGACAGTCGGGGGCATTCGTATTTAACTGTCAGAGGTGAAATTCTTGGATTTGTTAAAGACGAACTACTGCGAAAGCATTTGCCAAGGATGTTTTCATTGATCAAGAACGAAAGTTAGGGGATCGAAGACGATCAGATACCGTCCTAGTCTTAACCATAAACTATGCCGACTAGGGATTGGGGGTCGTTAATAGACGCCCTCAGCACCTCGTGAGAAATCA-AAGTCTTTGGGTTCCGGGGGGAGTATGGTCGCAAGGCTGAAACTTAAAGGAATTGACGGAAGGGCACCACCAGGAGTGGAGCCTGCGGCTTAATTTGATTCAACACGGGAAAACTCACCAGGTCCAGACATAGGAAGGATTGACAGATTGATAGCTCTTTCTTGATTCTATGGGTGGTGGTGCATGGCCGTTCTTAGTTGGTGGAGTGATTTGTCTGGTTAATTCCGTTAACGAACGAGACCTTAACCTGCTAAATAGTTGCGAGAAACCTTCTTAGAGGGACTTTGTGTGTTTAACACAAGGAAGCTTGAGGCAATAACAGGTCTGTGATGCCCTTAGATGTTCTGGGCTGCACGCGCGCTACACTGACACGATCAACAAGTATCCTTGCCCGGTAGGGTTGGGTAATCTTTTGAAATCGTGTCGTGCTAGGGATAGACGATTGCAATTATTCGTCTTCAACGAGGAATTCCTAGTAAATGCAAGTCATCAGCTTGCGTTGATTACGTCCCTGCCCTTTGTACACACCGCCCGTCGCTCCTACCGATTGAGTGATCCGGTGAGCTGTCCGGACTGCGAGCGGGAAGTTCTGCAAACCTTATCACTTAGAGGAAGGAGAAGTCGTAACAAGGTTTCC
Parvilucifera_prorocentri_FJ424512                               AGTCATATGCTTGTCTCAAAGATTAAGCCATGCATGTCTGAGTATAAGCTTTTAAATGGCGAAACTGCGAATGGCTCATTAAAACAGTTATAGTTTATTTGATGGTCTTTCTACATGGATAACTGTAGTAATTCTAGAGCTAATACATGCGGAAGGGCTGCGTTTATTAGATACAAAGCCATCCTAGGCAGAGTTTTTGGTGATTCATTTTAACCTTCGAATCGTATACGATAAATCTTTCAAGTTTCTGACCTATCAGCTTTTGATGGTAAGGTATTGGCTTACCATGGCATTGACGGGTAACGGAGAATTAGGGTTCGATTCCGGAGAGGGAGCCTGAGAAACGGCTACCACTTCTAAGGAAGGCAGCAGGCGCGCAAATTACCCAATCCTGATACAGGGAGGTAGTGACAAGAAATAACAATACGTGGCATTTCTCGTAATTGGAATGAGAAGGGTGTAAATACTCTTTCGAAT-TCAATTGGAGGGCAAGTCTGGTGCCAGCAGCCGCGGTAATTCCAGCTCCAATAGCGTATATTAAAGTTGTTGCGGTTAAAAAGCTCGTAGTTGGATTTCAGTCCAAGTTCTTTACTTTGAGGAAATTAGAGTGTTCCAAGCAGGCATTTGCCTTGAATATATTAGCATGGAATAATAAAATAAGACATTAGTTCTGTTTTGTTGGTTTTAGGATT-GATGTAATGATTAATAGGGATAGCCGGGGGCATTCGTACTTAACTGTCAGAGGTGGAATTCTTGGATTTGTTAAAGACGACCTACTGCGAAAGCATTTGCCAAGAATGTTTTCATTGATCAAGAACGAAAGTTAGGGGATCGAAGACGATTAGATACCGTCCTAGTCTTAACCATAAACTATGCCGACTAGAGATTGGAGGTTATTAATTGATACCTTCAGCACCTCGAGAGAAATCA-AAGTCTATGGGTTCCGGGGGGAGTATGGTCGCAAGGCTGAAACTTAAAGGAATTGACGGAAGGGCACCACCAGGAGTGGAGCCTGCGGCTTAATTTGACTCAACACGGGAAACCTCACCAGGTCCAGACATAGGAAGGATTGACAGATTGACGGCTCTTTCTTGATTCTTTGGGTGGTGGTGCATGGCCGTTCTTAGTTGGTGGAGTGATTTGTCTGGTTAATTCCGTCAACGAACGAGACCTTAGCCTGCTAAATAGTCACCTGTTAGCTTCTTAGAGGGACTTTGTATGTTTAATACAGGGAAGTTTGAGGCAATAACAGGTCTGTGATGCCCTTAGATGTCCTGGGCTGCACGCGCGCTACACTGACACATTCAACGAGTATCCTTCTCCGGAGGGAGTGGGTAATCTTGTTAACGTGTGTCGTGATGGGGATAGATTATTGAAATTATTAATCTTAAACGAGGAATTCCTAGTAAGTGCAAGTCATCAGCTTGCGCTGATTACGTCCCTGCCCTTTGTACACACCGCCCGTCGCTCCTACCGATTGGGTAATCCGGTGAATTATTCGGACTACGAGTGGAAAGTTTAGTGAACCTTATTACTTAGAGGAAGGAGAAGTCGTAACAAGGTTTCC
Parvilucifera_rostrata_KF359483                                  NNNNNNNNNNNNNNNNNNNNNNNNNNNNNNNNNNNNNNNNNNNNNNNNNNNNNNNNNNNNNNNNNNNNNNNNNNNNNNNNNNNNCAGTTATAATTTCTTTGGTGGTCACACTACATGGATAACTGTAGTAATTCTAGAGCTAATACATGCGGAACGGTTGCGATTATTAGATAAAAAACCATCCTGGCCAGATCTCATGGTGATTCATAATAATGGACGAATCGTCGACGATGTACCATTCAAATTTCTGACCTATCAGCTCTAGATGGTAAGATAGAGGCTTACCATGGCAATGACGGGTAACGGGGAATTAGGGTTCGACTCCGGAGAGGGAGCCTGAGAAACGGCTACCACATCTAAGGAAGGCAGCAGGCGCGCAAATTACCCAATCCTGACACAGGGAGGTAGTGACAAGAAATATCAATACACGGT-TTCTGTGTAATTGGAATGAGAGGAATGTAAATATTTCCTCGAGTAACAATTGGAGGGCAAGTCTGGTGCCAGCAGCCGCGGTAATTCCAGCTCCAATAGCGTATGCTAAAGTTGTTGCGGTTAAAAAGCTCGTAGTTGGAATTCAGCCCGGAGCCTTTACTTTGAAGAAATTAGAGTGTTTCAAGCAGGCATCTGCCTTGAATATGATAGCATGGAATAATAAGATAAGACATTGGTCTTATTTTGTTGGTTTTCATCCC-AATGTAATAATTAATAGGGACAGTCAGGGGCATTCGTATTCGCTTGTTAGAGGTGGAATTCTTGGATCTTGCGAGGACGAACTAGTGCGAAAGCATTTGCCAGGGATGTTTTCATTAATCAAGAACGAAAGTTAGGGGATCGAAGACGATTAGATACCGTCCTAGTCTTAACCATAAACTATGCCGACTGGAGATCGGAGATCATCACTTGTTGACTTCGGCATCTCGTGGGAAACCA-AAGTCTATGGGTTCCGGGGGGAGTATGGTCGCAAGGCTGAAACTTAAAGGAATTGACGGAAGGGCACCACCAGGAGTGGAGCCTGCGGCTTAATTTGACTCAACGCGGGAAACCTCACCAGGTCCAGACATAAGAAGGATTGACAGAGAAACAGCTCTTTCTCGATTTTATGGGTGGTGGTGCATGGCCGTTCTTAGTTGGTGGAGTGATTTGTCTGGTTAATTCCGTTAACGAACGAGACCTTGACCTACTAAATAACTTTGGCTTACTTTCTTAGAGGGACTTTGCATGCTTAATGCAAGGAAGTACGAGGCAATAACAGGTCTGTGATGCCCTTAGATGTTCTGGGCTGCACGCGCGCTACACTGACACATGCAATGAGTTTC-TGCTCCGAAAGGAGTGGGTAATCTACAGAAGCTGTGTCGTGATGGGGATAGTTTATTGCAATTATTAAACTTGAACGAGGAATTCCTAGTAAGTGTAAGGAATCAACTTACGCTGACTACGTCCCTGCCCTTTGTACACACCGCCCGTCGCTCCTACCGATTGAGTTATCCGGTGAACTATTTGGACCGAC-TCGGGAAGTTTCGTGAACCTTATAACTTAGAGGAAGGAGAAGTCGTAACAAGGTTTCC
Parvilucifera_infectans_KF359485                                 NNNNNNNNNNNNNNNNNNNNNNNNNNNNNNNNNNNNNNNNNNNNNNNNNNNNNNNNNNNNNNNNNNNNNNNNNNCTCATTATAACAGTTACAATTTATTTAGTGGTTGTTTTACATGGATAACTGTAGTAATTCTAGAGCTAATACATGAGGAACGATCGCACTTATTAGATACAAAACCATCGTAACCACTAGTAAGGGTGATTCATTATAAATGTTAGACTGTCGACAGTGTACTATTCAAATTTCTGACCTATCAGCTCTCGATGGTAAGATAGAGGCTTACCATGGCATTGACGGGTAACGGGGAATTAGGGTTCGACTCCGGAGAGGGAGCCTGAGAAACGGCTACCACATCTAAGGAAGGCAGCAGGCGCGCAAATTACCCAATCCTGACATAGGGAGGTAGTGACAAGAAATATCAATACATGGTTTTCTATGTAATTGGAATGAGGGAATTTTAAATATATATTCGAGTAACAATTGGAGGGCAAGTCTGGTGCCAGCAGCCGCGGTAATTCCAGCTCCAATAGCGTATGCTAAAGTTGTTGCGGTTAAAAAGCTCGTAGTTGGAATTTAGCCCGAAGCATTTACTTTGAAGAAATTASAGTGTTTCAAGCAGGTATACGCCGTGAATATGTTAGCATGGAATAACAAAAGAARACATTGGTCTTATTTTGTTGGTTTATATCCC-AATGTAATAATTAATAGGAACAATCAGGGGCATTCGTATTCGCTTGTTAGAGGTGGAATTCTTGGATCTTGCGAGGACGCTCGACTGCRAAAGCATCTGTCAGGAATGTTTTCATTAATCAAGAACGAAAGTTAGGGGATCGAARACRATTARATACCGTCCTAGTCTTAACCATAAACTATGCCAACTAKAGATTGGAGACTATCACATGATGTCTTCAGCATCTAATGGGAAACCA-AAGTCTATGGGTTCCGGGGGGAGTATGGTCGCAAGGCTGAAACTTAAAGGAATTGACGGAAGGGCACCACCAGGAGTGGAGCCTGCGGCTTAATTTGACTCAACGCGGGAAACCTTACCAGGTCCAGACATAAGAAGGATTGACAGAGAAAAAGCTCTTTCATGATTTTATGGGTGGTGGTGCATGGCCGTTCTTAGTTGGTGGAGTGATTTGTCTGGTTAATTCCGTTAACGAACGAGACCTTGACCTACTAAATAACATGAATTTACTTTCTTAGGGGGACTTTGTACATATAGTGCAAGGAAGTACGAGGCAATAACAGGTCTGTGATGCCCTTAGATGTTCTGGGCTGCACGCGCGCTACACTGACACAAGCAGAGAGTTTCC-CTTCTGAAAGGAATGGAGAATCTT--GAAGTTGTGTCGTGATGGGGATAGTTTATTGCAATTATTAAACTTGAACGAGGAATTCCTAGTAAGTGTAAGGAAATAACTTGCGCTGATTACGTCCCTGCCCTTTGTACACACCGCCCGTCGCTCCTACCGATTGAGTTATCCGGTGAACTATTTGGACCATCCGAGGGAAGTTTCGTGAACCTTATAACTTAGAGGAAGGAGAAGTCGTAACAAGGTTTCT
Environmental_sequence_AACY020214703                             AGTCATATGCTTGTCTCAAAGATTAAGCCATGCATGTCTCAGTATAAGTGTTT-CACTGCGAAACTGCGAATGGCTCATTAAAACAGTTATAGTTTCCATGTCAGTTGAATTACCTGGATATCCATGGTAATTCTAGAGCTAATACATGCGGAAGGGTTGTGCTTATTAGACACTGAACCAACCCGGG-GGTTTCGAGTTGATTGATGGTAATCGAACGAATCGCATGCGATGATTCATTCAAGTTTCTGACCTATCAGCTTTCGACGGTAGGGTATTGGCCTACCGTGGCATTGACGGGTAACGGAGAATTAGGGTTTGATTCCGGAGAGGGAGCCTGAGAAACGGCTACCACATCTAAGGAAGGCAGCAGGCGCGCAAATTACCCAATCCTGACACAGGGAGGTAGTGACAAGAAATACCAATATGAGGCTTCTCTTGTAATTGGAATGAGAACAATTTAAATCCCTTACCGAGTATCAATTGGAGGGCAAGTCTGGTGCCAGCAGCCGCGGTAATTCCAGCTCCAATAGCGTATATTAAAGTTGTTGCGGTTAAAAAGCTCGTAGTTGGAGTTCTGCCCTTGACTTTTACTTTGAGGAAATAAGAGTGTTCCAAGCAGGCTCTCGTCGTGCATAGCTCAGCATGGAATAATAGCATTGGACTTCGTTTCTACGCTGTTGGTTGCAAGAGC-GAGGTAATGATGAAGAGGGATAGTTGGGGGCATTCGTATTTAACTGTCAGAGGTGAAATTCTTGGATTTGTTAAAGACGGACTACTGCGAAAGCATCTGCCATGGATGTTTTCATTGATCAAGAACGAAAGTTAGGGGATCGAAGACGATCAGATACCGTCCTAGTCTTAACTATAAACCATGCCGGCTAGAGATGAGAGGTCGTTCAATGACACCTTTTGCATCTTGAGAGAAATCA-AAGCCTTTGGGTTCCGGGGGGAGTATGGTCGCAAGGCTGAAACTTAAAGGAATTGACGGAAGGGCACCACCAGGAGTGGAGCCTGCGGCTTAATTTGACTCAACACGGGGAAACTTACCAGGTCCGGACTTAGTAAGGATGTACAGATTGATAGCTCTTTACAGATTCTAAGGGTGGTGGTGCATGGCCGTTCTTAGTTGGTGGAGTGATTTGTCTGGTTAATTCCGTTAACGAACGAGACCTTAACCTGCTAAATAGTGCTGAGTTTCCTTCTTAGAGGGACGTCACGTGTCTAACGTGAGGAGGTGTGAGGCAATAACAGGTCTGTGATGCCCTTAGATGTTCTGGGCCGCACGCGCGCTACACTGATGCATTCAACGAGTTTCCTGGTCCGAGAGGAATGGGTAACCTTTTGAAAGTGCATCGTGCTAGGGATAGACTATTGCAATTATTGGTCTTCAACGAGGAATTCCTAGTAGACGTAGTTCATCAGACTGCATCGATTACGTCCCTGCCCTTTGTACACACCGCCCGTCGCTCCTACCGATTGGATGATCCGGTGAGCTATTCGGACCTCCAAGGGAAAGTCTCGCGAACCTTATCATCTAGAGGAAGGAGAAGTCGTAACAAGGTTTCC
Uncultured_marine_alveolate_EU304548                             AGTCATATGCTTGTCTCAAAGATTAAGCCATGCATGTCTCAGTATAAGTGTTT-CACTGCGAAACTGCGAATGGCTCATTAAAACAGTTATAGTTTCCATGTCAGTTGTATTACCTGGATATCCACGGTAATTCTAGAGCTAATACATGCGGAAGGGTTGTGCTTATTAGACACTGAACCATCCCGGC-GGTTTCGAGGTGATTGATGGTAATCGAACGAATCGCATGCGATGATTCATTCAAGTTTCTGACCTATCAGCTTCCGACGGTAGGGTATTGGCCTACCGTGGCTTTGACGGGTAACGGAGAATTAGGGTTTGATTCCGGAGAGGGAGCCTGAGAAACGGCTACCACATCTAAGGAAGGCAGCAGGCGCGCAAATTACCCAATCCTGACACAGGGAGGTAGTGACAAGAAATACCAATATGAGGCTCTTCTTGTAATTGGAATGAGCACAATTCAAAAAGCTGTTCGAGTATCGATTGGAGGGCAAGTCTGGTGCCAGCAGCCGCGGTAATTCCAGCTCCAATAGCGTATATTAAAGTTGTTGCGGTTAAAAAGCTCGTAGTTGGAGTTCTGCCCTTGACTTTTACTTTGAGGAAATAGGAGTGTTCCAAGCAGGCTCTCGTCGTGCACAGCTCAGCATGGAATAATAGCATTGGACCTCGATTCTAAGCTGTTGGTTGCCAGAGC-GAGGTAATGATGAAGAGGGATAGTTGGGGGCATTCGTATTTAACTGTCAGAGGTGAAATTCTTGGATTTGTTAAAGACGGACTACTGCGAAAGCATCTGCCATGGATGTTTTCATTGATCAAGAACGAAAGTTAGGGGATCGAAGACGATCAGATACCGTCCTAGTCTTAACTATAAACCATGCCGGCTAGAGATCGGAGGTTGTTCGTTGACGCCTTCAGCATCTTGAGAGAAATCA-AAGCCTTTGGGTTCCGGGGGGAGTATGGTCGCAAGGCTGAAACTTAAAGGAATTGACGGAAGGGCACCACCAGGAGTGGAGCCTGCGGCTTAATTTGACTCAACACGGGGAAACTTACCAGGTCCAGACTGGGTAAGGATGTACAGATTGACAGCTCTTTACAGATTCTCAGGGTGGTGGTGCATGGCCGTTCTTAGTTGGTGGAGTGATTTGTCTGGTTAATTCCGTTAACGAACGAGACCTTAACCTGCTAAATAGCGTCGAGTTTCCTTCTTAGAGGGACGTCGCGTGTCTAACGCGAGGAGGTGTGAGGCAATAACAGGTCTGTGATGCCCTTAGATGTTCTGGGCCGCACGCGCGCTACACTGATGCATTCAACGAGTTTCCTGGTCCGAGAGGAATGGGTAACCTTTTGAAAGTGCATCGTGATAGGGATAGACTATTGCAATTATTGGTCTTCAACGAGGAATTCCTAGTAGACGTAGTTCATCAGACTGCATCGATTACGTCCCTGCCCTTTGTACACACCGCCCGTCGCTCCTACCGATTGAATGCTCAGGTGAGCCATTCGGACTTTCAAAGGAAAGTCTTGCGAACCTTATCATTTAGAGGAAGGAGAAGTCGTAACAAGGTTTCC
Ichthyodinium_chabelardi_FJ440623                                AGTCATATGCTTGTCTCAAAGATTAAGCCATGCATGTCTCAGTATAAGCTTTT-CACTGCAAAACTGCGAATGGCTCATTAAAACAGTTCTTGTTCACTTGGCGGTTACTCTACAAGGATACCTATGGTAATTCTAGAGCTAATACATGCGGAAGAGCTGCAGTTATTAGATTCCGAACTGACCCAGGGGGACTCAAGTTGATTCATACTAACCGAACGAATCGTGTACGATTGGTCAATCAAGTTTCTGACCTATCAGCTTCCGACGGTAGGGTATTGGCCTACCGTGGCATTGACGGGTAACGGGGAATTAGGGTTCGATTCCGGAGAGGGAGCCTGAGAAACGGCTACCACATCTAAGGAAGGCAGCAGGCGCGTAAATTACCCAATCCTGACACAGGGAGGTAGTGACAAGAAATACCAATACAAGGCTTCTTTTGTAATTGGGATGAGTAGAATTTAAACCGCGATACAAGTATCAATTGGAGGGCAAGTCTGGTGCCAGCAGCCGCGGTAATTCCAGCTCCAATAGCGTATATTAAAATTGTTGCGGTTAAAACGCTCGTAGTTGAATATTTGCTCATTTTTTTTACTTTGAGGAAATGAGAGTGTTTCAAGCAGGCGTTTGTCGTGAATACGTTAGCATGGAATAATGACACAGGACCTTGCTCCGAAGTTGTTGGTTTTTGGAC--GAGGTAATCAA-AATGGGGATAGTTGGGGGCATTCGTATTTAACTGTCAGAGGTGAAATTCTTGGATTTTTTAAAGACGAACTACTGCGAAAGCATCTGCCCAGGATGTTTTTATTAATCAAGAACGAAAGTTAGGGGATCGAAGACGATCAGATACCGTCCTAGTCTTAACCATAAACTATGCCGACTAGAGATTGGGGA-CGTCATTTGACGTCGTCAGCACCTTATGAGAAATCA-AAGTCTTTGGGTTCCGGGGGGAGTATGGTCGCAAGGCTGAAACTTAAAGGAATTGACGGAAGGGCACCACCAGGAGTGGAGCCTGCGGCTTAATTTGACTCAACACGGGAAAACTTACCAGGTCCAGACATAGGTAGGATTGACAGACTGATAGCTCTTTCTTGATTCTATGGGTGGTGGTGCATGGCCGTTCTTAGTTGGTGGAGTGATTTGTCTGGTTAATTCCGTTAACGAACGAGACCTTAGCCTGCTAAATAATTGCCGGAACTTTTCTTAGAGGGACTTTGTGTGTGTAACACAAGGAAGTGTGAGGCAATAACAGGTCTGTGATGCCCTTAGATGTTCTGGGCTGCACGCGCGCTACACTGATGCGTCCAACAAGCGCCCTAGTCCGACAGGAACGGGTAATCTTGTCAACGCGCATCGTGATGGGGATAGATTATTGCAATTATTGATCTTGAACGAGGAATTCCTAGTAAGCGTAAGTCATTAGCTTGCGCTGATTACGTCCCTGCCCTTTGTACACACCGCCCGTCGCTCCTACCGATTGAGTGGTCCGGTGAATAATTCGGACGGCAGGCTGAAAGTCTAGTAAACCTTATCACTTAGAGGAAGGAGAAGTCGTAACAAGGTTTCC
Duboscquella_sp_AB295041                                         NNNNNNNNNNNNNNNNNNNNNNNNNNNNCATGCATGTCTAAGTATAAGT-TTTGTACAGCGAAACTGTGAATGGCTCATTATAACAGTTATTATTTCCTAGCCGGTCCTGTTCCTTGGATACCCATGGTAATTCTAGAGCTAATACATGCGGAAGGGTTGCGCTTATTAGATACCGAACCAACCCAGGTGGTTTGT-GTGGATTCATAGTATTTCAGCGAATCGACT-TGATGAGGCTATCAAGTTTCTGACCTATCAGCTTCCGACGGTAGGGTATTGGCCTACCGTGGCTTTGACGGGTAACGGAGAATTAGGGTTCGATTCCGGAGAGGGAGCCTGAGAAACGGCTACCACATCTAAGGAAGGCAGCAGGCGCGTAAATTACCCAATCCTGACACAGGGAGGTAGTGACAAGAAATATCAATATAAGACGTTTCTTGTAATTGGGATGAGCGAAACATAAATCGCTTCTCGAGTATCAATTGGAGGGCAAGTCTGGTGCCAGCAGCCGCGGTAATTCCAGCTCCAATAGCGTATATTAAAATTGTTGCAGTTAAAAAGCTCGTAGTTGGATTTCTGCCTTGAATCTTTACTTTGAGGAAATGAGAGTGTTTCAAGCAGGCTTTTGCCGTGAATATGATAGCATGGAATAATAGCATAGGACCCCTTTCCAAAGCTGTTGGTTTTTGG-AC-GAGGTAATCAG-AATAAGGATAGTTGGGGGTATTCGTATTTAACTGTCAGAGGTGAAATTCTTGGATTTTTTAAAGACGAACTATTGCGAAGGCATCTGCCCAGGATGTTTTTGTTGATCAAGAACGAAAGTTAGGGGATCGAAGACGATCAGATACCGTCCTAGTCTTAACCATAAACTATGCCGACTGGAGATCGGA-GTTGTCAGCTGACTTCTTCGGCATCTTGAGAGAAATCG-AAGTCTTTGGGTTCCGGGGGGAGTATGGTCGCAAGGCTGAAACTTAAAGGAATTGACGGAAGGGCACCACCAGGAGTGGAGCCTGCGGCTTAATTTGACTCAACACGGGAAAACTCACCAG-TCCAGACATAGATAGGATTGACAGACTGATAGCTCTTTCTTAATTCTATGGGTGGTGGTGCATGGCCGTTCTTAGTTGGTGGAGTGATTTGTCAGGTTAATTCCGTTAACGAACGAGACCTTAACCTGCTAAATAGTTTCCAGAACTCTTCTTAGAGGGACTTCGTGTGTTTAACGCGAGGAAGTTTGAGGCAATAACAGGTCTGTGATGCCCTTAGATGTCCTGGGCTGCACGCGCGCTACACTGATGTGTCCAATAAGCTCCCTACTCCGAAGGGATTGGGTAACCTTAGCAAAGCACATCGTGATGGGGATAGACTCTTGCAATTTTTAGTCTTGAACGAGGAATTCCTAGTAAGCATAAGTCATCAGCTTATGTTGATTACGTCCCTGCCCTTTGTACACACCGCCCGTCGCTCCTACCGATTGAGTGATCCGGTGAATACTTCGGAGTGCTGGCGCAAAGTTGAATAAACCTTATCACTTTGAGGAAGGAGAAGTCGTAACAAGGATTCC
Syndinium_turbo_DQ146404                                         AGTCATATGCTTGTCTCAAAGATTAAGCCATGCATGTCTCAGTATAAGTTTATACACGACGAAACTGCGAAAGGCTCATTAAAACAGTTATAGTTTATTTGATGATCACATTACTTGGATACCCGTAGTAATTCTAGAGCTAATACATGC-GAAGACCTGTGTTTATTAGACACAAAACCGAACTC---AGAATTCTGTTGATTCACAATAACTGTACGCAGCGCATGCGCGAGATCATTCAAGTTTCTGACCTATCAGCTTCCGACGGTAGGGTATTGGCCTACCGTGGCATTGACGGGTAACGGAGAATTAGGGTTCGATTCCGGAGAGGGAGCCTGAGAAACGGCTACCACATCTAAGGAAGGCAGCAGGCGCGCAAATTACCCAATCCTGACACAGGGAGGTAGTGACAAGAAATAACAGTACAGGGCATTTCTTGTCATTGGAATGAGTTAAATTTAAACCCCTTGACGAGTAACAATTGGAGGGCAAGTCTGGTGCCAGCAGCCGCGGTAATTCCAGCTCCAATAGCGTATATTAAAGTTGTTGCGGTTAAAAAGCTCGTAGTTGGATTTCTGTCCAGAACTTTTACTTTGAGGAAATTAGAGTGTTCACTGCAGGCAATCGCCTTGAATACATTAGCATGGAATAATAAGATAGGACCTGAGTTCTATTTTGTCGGTTTCTAGACT-TAGGTAATGATTAACAGGGATAGTTGGGGGCATTCGTATTTAACTGTCAGAGGTGAAATTCTTGGATTTGTTAAAGACGAACTACTGCGAAAGCATTTGCCAAGGATGTTTTCATTGATCAAGAACGAAAGTTAGGGGATCGAAGACGATCAGATACCGTCCTAGTCTTAACCATAAACCATGCCGACTAGAGATTGGAGGCCGTTTCTCGACACCTTCAGCACCTTACGAGAAATCA-AAGTCTTTGGGTTCCGGGGGGAGTATGGTCGCAAGGCTGAAACTTAAAGGAATTGACGGAAGGGCACCACCAGGAGTGGAGCCTGCGGCTTAATTTGACTCAACACGGGGAAACTTACCAGGTCCAGACATAATAAGGATTGACAGATTGATAGCTCTTTCTTGATTCTATGGGTGGTGGTGCATGGCCGTTCTTAGTTGGTGGAGTGATTTGTCTGGTTAATTCCGTTAACGAACGAGACCTTAACCTGCTAAATAGTTACGTGTAACCTTCTTAGAGGGACTTTGCGCGCCTAGCGCAAGGAAGTTTGAGGCAATAACAGGTCTGTGATGCCCTTAGATGTTCTGGGCTGCACGCGCGCTACACTGATGCGTTCAACGAGTTTCCTGGCTCGACAGAGTTGGGTAATCTTCTGAAAACGCATCGTGATGGGGATAGATTATTGGAATTATTAATCTTCAACGAGGAATTCCTAGTAAGCGCGATTCATCAGATCGTGCTGATTACGTCCCTGCCCTTTGTACACACCGCCCGTCGCTCCTACCGATTGAGTGATCCGGTGAATAATTCGGACGGCACGCTGGAAGTTTAGTGAACCTTATCACTTAGAGGAAGGAGAAGTCGTAACAAGGTTTCT
Amoebophrya_sp_HM483394                                          AGTCATATGCTTGTCTCAAAGATTCATCCATGCATGTCTCAGTATAAGTCTTCGTACGGCGAAACTGCGAATGGCTCATTAAAACAGTTATAGTTTATTTGATGGTCATGTTATATGGATAACTGTGGTAATTCTAGAGCTAATACATGCGGAAGGGTCGTATTTATTAGATACAGAACCAATACGCCTGTTTTTTGGATGATTCATAATAAATGAACGGAGCACATGTGCTGTGTCATTCAAGTTTCTGACCTATCAGCTTTCGACGGTAGGGTATTGGCCTACCGTGGCATTGACGGGTAACGGAGAATTAGGGTTCGATTCCGGAGAGGGAGCCCGAGAAACGGCTACCACATCTAAGGAAGGCAGCAGGAGCGCAAATTACCCAATCCTGACACAGGGAGGTAGTGACAAGAAATAACAAAGCAAGTCCTTTTTTGCTATTGGAATGAGTAGAATTTAAATCTCTTTTCGACTATCAATTGGAGGGCAAGTCTGGTGCCAGCAGCCGCGGTAATTCCAGCTCCAATAGCGTATATTAAAGTTGTTGCGGTTAAAAAGCTCGTAGTTGGATTTCTGTTTGGGACTTTTACTTTGAGGAAATTAGAGTGTTCACGGCAGGCAATCGCCTTGAATATATTAGCATGGAATAATAATATAGGATCTTGGTTCTATTTTGTTGGTTTCTAGACT-AAGATAATGATTAATAGGGACAATTGGGGGCATTCGTATTAACGCGTCAGAGGTGGAATTCTTGGATTGCGTTACGACGAACTACTGCGAAAGCATTTGCCAAGGATGTTTTCATTGATCAAGAACGAAAGTAAGGGGATCGAAGACGATTAGATACCGTCGTAGTCTTTACCATAAACTATGCCAACTAGAGATGGGGTGTCGTT-CTTGACTCACTCCGCACCTTATGAGAAATCA-AAGTCTTTGGGTTCCGGGGGGAGTATGGTCGCAAGGCTGAAACTTAAAGGAATTGACGGAAGGGCACCACCAGGAGTGGAGCCTGCGGCTTAATTTGACTCAACACGGGAAAACTCACCAGGTCCAGACATAGTAAGGATTGACAGATTGATAGCTCTTTCTTGATTCTATGGGTGGTGGTGCATGGCCGTTCTTAGTTGGTGGAGTGATTTGTCTGCTTAATTGCGTTAACGAACGAGACCTTAACCTGCTAAATAGATCAACCTATCCTTCTTAGAGGGACTTTGTGTTTTCAGCGCAAGGAAGTTTGAGGCAATAACAGGTCTGTGATGCCCTTAGATGTTCTGGGCTGCACGCGCGCTACACTGATGCGTTCAACGAGTGTCCTTGCCCGATAGGGTTGGGTAATCTTTTGAACACGCATCGTGATGGGGATAGATTATTGCAATTATTAATCTTCAACGAGGAATTCCTAGTAATGATGAATCATCAGTTCATCGTGATTACGTCCCTGCCCTTTGTACACACCGCCCGTCGCTCCTACCGATTGAGCAATCCGGTGAATACTTCGGACCGGTTCTGGAAAGTCCACTGAACCTTATTGCTTAGAGGAAGGAGAAGTCGTAACAAGGTTTCC
Uncultured_marine_alveolate_clone_Ma131_1A45_18S_FJ032668        NNNNNNNNNNNNNNNNNNNNNNNNNNNNNNNNNNNNNNNNNNNNNNNNNNNNNNNNNNNGCGA-CTGCGAATGGCTCATTAAAACAGTTATAGTTTCCATGTCAGTTGTATTACCTGGATATCCATGGTAATTCTAGAGCTAATACATGCGGAAGGGTTGTGCTTATTAGACACTGAACCAACCCGGGTGGTTTCGAGTTGATTGATGGTAATCGAACGAATCGCATGCGATAATTCATTCAAGTTTCTGACCTATCAGCTTTCGACGGTAGGGTATTGGCCTACCGTGGCATTGACGGGTAACGGAGAATTAGGGTTTGATTCCGGAGAGGGAGCCTGAGAAACGGCTACCACATCTAAGGAAGGCAGCAGGCGCGCAAATTACCCAATCCTGACACAGGGAGGTAGTGACAAGAAATACCAATATGAGGCTTCTCTTGTAATTGGAATGAGAACAATTTAAATCCCTTACCGAGTATCAATTGGAGGGCAAGTCTGGTGCCAGCAGCCGCGGTAATTCCAGCTCCAATAGCGTATATTAAAGTTGTTGCGGTTAAAAAGCTCGTAGTTGGAGTTCTGCCCTTGACTTTTACTTTGAGGAAATAAGAGTGTTCCAAGCAGGCTCTCGTCGTGCATAGCTCAGCATGGAATAATAGCATTGGACTTCGTTTCTACGCTGTTGGTTGCAAGAGC-GAGGTAATGATGAAGAGGGATAGTTGGGGGCATTCGTATTTAACTGTCAGAGGTGAAATTCTTGGATTTGTTAAAGACGGACTACTGCGAAAGCATCTGCCATGGATGTTTTCATTGATCAAGAACGAAAGTTAGGGGATCGAAGACGATCAGATACCGTCCTAGTCTTAACTATAAACCATGCCGGCTAGAGATCGGAGGTCGTTCGATGACACCTTCAGCATCTTGAGAGAAATCA-AAGCCTTTGGGTTCCGGGGGGAGTATGGTCGCAAGGCTGAAACTTAAAGGAATTGACGGAAGGGCACCACCAGGAGTGGAGCCTGCGGCTTAATTTGACTCAACACGGGGAAACTTACCAGGTCCGGACTTAGTAAGGATGTACAGATTGATAGCTCTTTACAGATTCTAAGGGTGGTGGTGCATGGCCGTTCTTAGTTGGTGGAGTGATTTGTCTGGTTAATTCCGTTAACGAACGAGACCTTAACCTGCTAAATAGCGCTGAGTTTCCTTCTTAGAGGGACGTCACGTGTCTAACGTGAGGAGGTGTGAGGCAATAACAGGTCTGTGATGCCCTTAGATGTTCTGGGCCGCACGCGCGCTACACTGATGCATTCAACGAGTTTCCTGGTCCGAGAGGAATGGGTAACCTTTTGAAAGTGCATCGTGCTAGGGATAGACTATTGCAATTATTGGTCTTCAACGAGGAATTCCTAGTAGACGTAGTTCATCAGACTGCATCGATTACGTCCCTGCCCTTTGTACACACCGCCCGTCGCTCCTACCGATTGAATGATCCGGTGAAGCTATCGGACTTTCGAGGGAAAGTCTCGCGAACCTTTATCCTTTAAGAAAGAAAAA-TCGTAAGAGGTTTTCC
Uncultured_marine_alveolate_clone_Ma131_1A38_18S_FJ032666        NNNNNNNNNNNNNNNNNNNNNNNNNNNNNNNNNNNNNNNNNNNNNNNNNNNNNNNNNNNNNNNNNNNNNNNNGGCTCATTAAAACAGTTATCGTCTCCTTGACAGTCACCAGTTTTGGATACCTATGGTAATTCTAGAGCTAATACATACGGAAGGGTTGTGCTTATTAGATACTGAACCAACCCAGGCGGTCTTGAGTTGACTCATAGTACCCAG-CGAATCGCGTGCGATGTGTCATCCGAGTTTCTGACCTATCAGCTTCCGACGGTAGGGTATTGGCCTACCGTTGCTTTGACGGGTAACGGAGAATTAGGGTTCGATTCCGGAGAGGGAGCCTGAGAAACGGCTACCACATCTAAGGAAGGCAGCAGGCGCGCAAATTACCCAATCCTGACACAGGGAGGTAGTGACAAGAAATACCAATACGAGGCATCTCTAGTAATTGGAATGAGTGCGATTCACAACGCTGCACGAGTATCAATTGGAGGGCAAGTCTGGTGCCAGCAGCCGCGGTAATTCCAGCTCCAATAGCGTATATTAAAGTTGTTGCGGTTAAAAAGCTCGTAGTTGGATTTCTGTCCAGGACATTTACTTTGAGGAAATGAGAGTGTTTCAAGCGGGCGTTCGCCGTGAATACGTTAGCATGGAATAATAGCATCGGACCTCGCTCCAAAGCTGTTGGTTTCTTGGTC-GAGGTAAAGGTGAATAGGGATTGTCGGGGGCATTCGTATTTAACTGTCAGAGGTGAAATTCTTGGATTTGTTGAAGACGGACTACTGCGAAAGCATCTGCCAAAGATGTTCTCATTGATCAAGAACGAAAGTTAGGTGATCGAAGACGATCAGATACCGTCCTAGTCTTAACCATAAACTATGCCGACTGGAGATAGGGGGTCGTTAAATGACGCCTTCTGCATCTTGAGAGAAATCA-AAGTCTTTGGGTTCCGGGGGGAGTATGGTCGCAAGGCTGAAACTTAAAGGAATTGACGGAAGGGCACCACCAGGAGTGGAGCCTGCGGCTTAATTTGACTCAACACGGGGAAACTTACCAGGTCCGGACATAGTGAGGATTGACAGACTGATAGCTCTTTCGAGATTCTATGGGTGGTGGTGCATGGCCGTTCTTAGTTGGTGGAGTGATTTGTCTGGTTAATTCCGTTAACGAACGAGACCTTAACCTGCTAAATAGGCTCCAGAATCCTTCTTAGAGGGACGTCGCGTGTCTAACGCTAGGAAGTGTGAGGCAATAACAGGTCTGTGATGCCCTTAGATGTTCTGGGCTGCACGCGCGCTACACTGATGCGTTCAACGAGTTCCCCGCTCCGGAAGGAACGGGCAACCTTGTGAAAGCGCATCGTGATGGGGATAGATTATTGCAATTGTTAATCTTCAACGAGGAATTCCTAGTAAGCGCGAGTCATCAACTCGTGCTGATTACGTCCCTGCCCTTTGTACACACCGCCCGTCGCTCCTACCGATTGAGTGACCCGGTGAATAATTCGGACAACAGGCTGGAAGTTTAGTGAACCNNNNNNNNNNNNNNNNNNNNNNNNNNNNNNNNNNNNNNN
Uncultured_marine_dinoflagellate_clone_Ma131_1A49_18S_FJ032678   NNNNNNNNNNNNNNNNNNNNNNNNNNNNNNNNNNNNNNNNNNNNNNNNNNNNNNNNNNGGCGAACTGCGAATGGCTCATTAAAACAGTTATAGTTTATTTGGTGGTCATTTTATTCGGATAACTGAGGTAATTCTTGAGCTAATACGTGCGGAAGGGTTGTATTTATTAGATACAGAACCAATTCGGGCCGATTTTGGATGACTCATGATAAATGAACGGAGCGTATACGCTGTACCATTCAAGTTTCTGACCTATCAGCTTTCGACGGTAGGGTATTGGCCTACCGTGGCATTGACGGGTAACGGAGAATTAGGGTTCGATTCCGGAGAGGGAGCCCGAGAAACGGCTACCACATCTAAGGAAGGCAGCAGGCGCGCAAATTACCCAATCCTGACACAGGGAGGTAGTGACAAGAAATAACAAAGCAGGCCTGTTTTTGCTATTGGAATGAGTAGAATTTAAAACTCTTTACGACTATCAATTGGAGGGCAAGTCTGGTGCCAGCAGCCGCGGTAATTCCAGCTCCAATAGCGTATATTAAAGTTGTTGCGGTTAAAAAGCTCGTAGTTGGATTTCTGTCCAAGACTTTTACTTTGAGGAAATTAGAGTGTTCACTGCAAGCGTTAGCTTTGAACACATTAGCATGGAATAATAATATAGGACCTTGGTACTATTTTGTTGGTTTCTAGACT-AAGGTAATGATTAATAGGGACAATTGGGGGCATTCGTATT-AACCGTCAGAGGTGGAATTCTTAGATTGTGTTACGACGAACTACTGCGAAAGCATTTGCCAAGGATGTTTTCATTGATCAAGAACGAAAGT-AGGGGATCGAAGACGATTAGATACCGTCGTAGTCTATACCATAAACTATGCCAACTAGAGATTGGAGGTCGTTCTTTGACTCCTTCAGCACCTTATGAGAAATCA-AAGTCTTTGGGTTCCGGGGGGAGTATGGTCGCAAGGCTGAAACTTAAAGGAATTGACGGAAGGGCACCACCAGGAGTGGAGCCTGCGGCTTAATTTGACTCAACACGGGAAAACTTACCAGGTCCAGACATAGTAAGGATTGACAGATTGATAGCTCTTTCTTGATTCTATGGGTGGTGGTGCATGGCCGTTCTTAGTTGGTGGAGTGATTTGTCTGGTTAATTCCGTTAACGAACGAGACCTTAACCTGCTAAATAGTGGTGCGTATCCTTCTTAGAGGGACTTTGTGATTAAAGCACAAGGAAGTTTGAGGCAATAACAGGTCTGTGATGCCCTTAGATGTTCTGGGCTGCACGCGCGCTACACTGATGCGTTCAACGAGTATCCTTGTCCGATAGGATTGGGTAATCTTTTGAAAACGCATCGTGATGGGGATAGATTATTGTAATTATCAGTCTTCAACGAGGAATTCCTAGTAAGCGCGAGTCATCAGCTCGTGCTGATTACGTCCCTGCCCTTTGTACACACCGCCCGTCGCTCCTACCGATTGAGTGATCCGGTGAATAATTCGGACCGTCTATGGAAAGTCTAGTGAACC-TATCACT-AGAGATGATGNNNNNNNNNNNNNNNNNNNN
Uncultured_eukaryote_HF0200_37F04_EU795185                       AGTCATATGCTTGTCTCAAAGATTAAGCCATGCATGTCTCAGTATCAGCATTTTCACCGCTAAACTGCGAATGGCTCATTAAAACAGTTATAGTTTACTTGGTGATCGAGTTATTCGGATAACTGTACTAATTGTAGAGCTAATACGTGCGGAAGGGTCGTATTTATTAGATACAGAACCAATTTCCCTGGAAAACGGATGATTCATGATAAACAGACGGAGCGTAGACGCTACGCCATTCAAGTTTCTGACCTATCAGCTTCCGACGGTAGGGTATTGGCCTACCGTGGCTTTGACGGGTAACGGAGAATTAGGGTTCGATTCCGGAGAGGGAGCCCGAGAAACGGCTACCACATCTAAGGAAGGCAGCAGGCGCGCAAATTACCCAATCCTGACATAGGGAGGTAGTGACAAGAAATAACAAAGCAAGTCTCTGCGCTGCGTTGGAATGAGTAGAATTTAAATCTCTGTACGACCATCAATTGGAGGGCAAGTCTGGTGCCAGCAGCCGCGGTAATTCCAGCTCCAATAGCGTATATTAAAGTTGTTGCGGTTAAAAAGCTCGTAGTTGGATTTCTGCCCAAGACTTTTACTTTGAGGAAATTAGAGTGGTTACGGCAAGCTATCGCTTTGAATATATTAGCATGGAATAATAATATAGGGCGTAAGTTCTATTTTGTTGGTTTCTAGACA-TACGCAATGATTAATAGGGACAATTGGGGGCATTCGTATTAACGCGTCAGAGGTGGAATTCTTAGATTGCGTTACGACGAACTACTGCGAAAGCATTTGCCAAGGATGTTTTCATTGATCAAGAACGAAAGTATGGGGATCGAAGACGATTAGATACCGTCGTAGTCTATACCATAAACTATGCCAATTAGAGATTGGAGGTCGTTTATTGACTCCTCCAGCACCTTATGAGAAATCA-AAATTTTTGGGTTCCGGGGGGAGTATGGTCGCAAGGCTGAAACTTAAAGGAATTGACGGAAGGGCACCACCAGGAGTGGAGCCTGCGGCTTAATTTGACTCAACACGGGAAAACTTACCAGGTCCAGACATAGTAAGGATTGACAGATTGATAGCTCTTTCTTGATTCTATGGGTGGTGGTGCATGGCCGTTCTTAGTTGGTGGAGTGATTTGTCTGGTTAATTCCGTTAACGAACGAGATCTTAACCTGCTAAATAGTGGCGCATTTTCTTCTTAGAGGGACTTTGACGCCTAAGCGCAAGGAAGTTTGAGGCAATAACAGGTCTGTGATGCCCTTAGATGTTCTGGGCTGCACGCGCGCTACACTGATGCGTTCAACGAGCATCCTTGTCTGAAAAGATTGGGTAATCTTTTGAAAACGCATCGTGATGGGGATAGATTATTGTAATTATTAGTCTTCAACGAGGAATTCCTAGTAAGCGCGAGTCATCAGCTCGTGCTGATTACGTCCCTGCCCTTTGTACACACCGCCCGTCGCTCCTACCGATTGAGTGATCCGGTGAATAATTCGGACCTGATCTGGAAAGTTTAGTAAACCTTATCACTTAGAGGAAGGAGAAGTCGTAACAAGGTTTCC
Akashiwo_sanguinea_AY831412                                      AGTCATATGCTTGTCTCAAAGATTAAGCCATGCATGTCTCAGTATAAGCTTCTATATGGCAAAACTGCGAATGGCTCATTAAAACAGTTATAGTTCATTTGATGGTCTCACTACATGGATAACTGTGGTAATTCTAGAGCTAATACATGCAGAAGGGTTGTGCTTATTAGACACAGAACCAACCCAGGCGGTCTTGTGGTGAGTCATAATAACTGAACGAATCGCATGCGATAAATCATTCAAGTTTCTGACCTATCAGCTTCCGACGGTAGGGTATTGGCCTACCGTGGCAATGACGGGTAACGGAGAATTAGGGTTCGATTCCGGAGAGGGAGCCTGAGAAACGGCTACCACATCTAAGGAAGGCAGCAGGCGCGCAAATTACCCAATCCCGACACGGGGAGGTAGTGACAAGAAATAACAATACAGGGCATCTCTTGTAATTGGAATGAGTAGAATTTAAATCCCTTTACGAGTATCGATTGGAGGGCAAGTCTGGTGCCAGCAGCCGCGGTAATTCCAGCTCCAATAGCGTATATTAAAGTTGTTGCGGTTAAAAAGCTCGTAGTTGGATTTCTGCCCAGGACATTTACTTTGAGGAAATTAGAGTGTTTCAAGCAGGCATGTGCCTTGAATACATTAGCATGGAATAATAATATAGGACCTTAATTCTATTTTGTTGGTTTCTAGATT-GAGGTAATGATTAATAGGGATAGTTGGGGGCATTCGTATTTAACTGTCAGAGGTGAAATTCTTGGATTTGTTAAAGACGGACTACTGCGAAAGCATTTGCCAAGGATGTTTTCATTGATCAAGAACGAAAGTTAGGGGATCGAAGACGATCAGATACCGTCCTAGTCTTAACCATAAACCATGCCGACTAGAGATTGGAGGTCGTTATCCGACTCCTTCAGCACCTTATGAGAAATCA-AAGTCTTTGGGTTCCGGGGGGAGTATGGTCGCAAGGCTGAAACTTAAAGGAATTGACGGAAGGGCACCACCAGGCGTGGAGCCTGCGGCTTAATTTGACTCAACACGGGGAAACTTACCAGGTCCAGACATAGTAAGGATTGACAGATTGATAGCTCTTTCTTGATTCTATGGGTGGTGGTGCATGGCCGTTCTTAGTTGGTGGAGTGATTTGTCTGGTTAATTCCGTTAACGAACGAGACCTTAACCTGCTAAATAGTTACACGTAACCTTCTTAGAGGGACTTTGTGTGTCTAACGCAAGGAAGTTTGAGGCAATAACAGGTCTGTGATGCCCTTAGATGTTCTGGGCTGCACGCGCGCTACACTGATGCGGTCAACGAGTTTCCTGGTCCGGCAGGATTGGGTAATCTTCTTAAATCGCATCGTGATGGGGATAGATTATTGCAATTATTAATCTTCAACGAGGAATGCCTAGTAAGCGCGAGTCATCAGCTCGTGCTGATTACGTCCCTGCCCTTTGTACACACCGCCCGTCGCTCCTACCGATTGAGTGATCCGGTGAATAATTCGGACCAACCGTGGAAAGTTTAGTGAACCTTATCACTTAGAGGAAGGAGAAGTCGTAACAAGGTTTCC
Prorocentrum_micans_AY803739                                     AGTCATATGCTTGTCTCAAAGATTAAGCCATGCATGTCTCAGTATAAGCTTCTATACGGCGAAACTGCGAATGGCTCATTAAAACAGTTATAGTTTATTTGATGGTCACTTTACATGGATAACTGTGCTAATTGTAGAGCTAATACATGCGGAAGGGTTGTGTTTATTAGTTACAGAACCAACCCAGGCGGTCTTGTGGTGATTCATAATAACCGAACGAATCGCATGCGATGAATCATTCAAGTTTCTGACCTATCAGCTTCCGACGGTAGGGTATTGGCCTACCGTGGCAATGACGGGTAACGGAGAATTAGGGTTCGATTCCGGAGAGGGAGCCTGAGAAACGGCTACCACATCTAAGGAAGGCAGCAGGCGCGCAAATTACCCAATCCTGACACAGGGAGGTAGTGACAAGAAATAACAATACAGGGCATATCTTGTAATTGGAATGAGTAGAATTTAAATCCCTTTACGAGTACCAATTGGAGGGCAAGTCTGGTGCCAGCAGCCGCGGTAATTCCAGCTCCAATAGCGTATATTAAAGTTGTTGCGGTTAAAAAGCTCGTAGTTGGATTTCTGCCCAGGACTTTTACTTTGAGGAAATTAGAGTGTTTCAAGCAGGCTTACGCCTTGAATACATTAGCATGGAATAATAAGATAGGACCTCGGTTCTATTTTGTTGGTTTCTAGACT-GAGGTAATGATTAATAGGGATAGTTGGGGGCATTCGTATTTAACTGTCAGAGGTGAAATTCTTGGATTTGTTAAAGACGGACTACTGCGAAAGCATTTGCCAAGGATGTTTTCATTGATCAAGAACGAAAGTTAGGGGATCGAAGACGATCAGATACCGTCCTAGTCTTAACCATAAACCATGCCGACTAGAGATTGGAGGTCGTTATCCGACTCCTTCAGCACCTTATGAGAAATCA-AAGTCTTTGGGTTCCGGGGGGAGTATGGTCGCAAGGCTGAAACTTAAAGGAATTGACGGAAGGGCACCACCAGGAGTGGAGCCTGCGGCTTAATTTGACTCAACACGGGGAAACTTACCAGGTCCAGACATAGTAAGGATTGACAGATTGATAGCTCTTTCTTGATTCTATGGGTGGTGGTGCATGGCCGTTCTTAGTTGGTGGAGTGATTTGTCTGGTTAATTCCGTTAACGAACGAGACCTTAACCTGCTAAATAGTTACACGTAACCTTCTTAGAGGGACTTTGCGTGTCTAACGCAAGGAAGTTTGAGGCAATAACAGGTCTGTGATGCCCTTAGATGTTCTGGGCTGCACGCGCGCTACACTGATGCGTTCAACGAGTTTCCTTGCCCGATAGGGTTGGGTAATCTTTTTAAATCGCATCGTGATGGGGATAGATTATTGCAATTATTAATCTTCAACGAGGAATTCCTAGTAAGCGCGAGTCATCAGCTCGTGCTGATTACGTCCCTGCCCTTTGTACACACCGCCCGTCGCTCCTACCGATTGAGTGATCCGGTGAATAATTCGGACTGCAGGCGGAAAGTTTAGTGAACCTTATCACTTAGAGGAAGGAGAAGTCGTAACAAGGTTTCC
Pfiesteria_piscicida_DQ991382                                    AGTCATATGCTTGTCTCAAAGATTAAGCCATGCATGTCTCAGCCTAAGCTGTTAAACGGCAATGCTGCGAATGGCTCATTAAAACAGTTAGATTGTCTTTGGTGGTCACCTTACATGGATAACTGTGGTAATTCTAGAGCTAATACATGCGGAAGGGTTGTGTTTATTAGTTACAGAACCAACCCAGGCGGTCTTGTGGTGATTCATAATAACCGAACGAATCGCATGCGATATACCATATCACTTTCTGACCTATCAGCTATCGTCGGTAGGGTCTTGGCCTACCGAGGCAATGACGGGTAACGGAGAATTAGGGTTCGATTCCGGAGAGGGAGCCTGAGAAACGGCTACCACATCTAAGGAAGGCAGCAGGCGCGCAAATTACCCAATCCTGACACAGGGAGGTAGTGACAAGAAATAACAATACAGGGCATCTCTTGTAATTGGAATGAGTAGAATTTAAACCCCTTTATGAGTATCAATTGGAGGGCAAGTCTGGTGCCAGCAGCCGCGGTAATTCCAGCTCCAATAGCGTATATTAAAGTTGTTGCGGTTAAAAAGCTCGTAGTTGGATTTCTGCCCAGGACTTTTACTTTGAGGAAATTAGAGTGTTTCAAGCAGGCACACGCCTTGAATACGTTAGCATGGAATAATAAGATAGGACCTTGGTTCTATTTTGTTGGTTTCTAGACT-GAGGTAATGATTAATAGGGATAGTTGGGGGCATTCGTATTTAACTGTCAGAGGTGAAATTCTTGGATTTGTTAAAGACGGACTACTGCGAAAGCATTTGCCAAGGATGTTTTCATTGATCAAGAACGAAAGTTAGGGGATCGAAGACGATCAGATACCGTCCTAGTCTTAACCATAAACCATGCCGACTAGAGATTGGAGGTCGTTATCCGACTCCTTCAGCACCTTATGAGAAATCA-AAGTCTTTGGGTTCCGGGGGGAGTATGGTCGCAAGGCTGAAACTTAAAGGAATTGACGGAAGGGCACCACCAGGAGTGGAGCCTGCGGCTTAATTTGACTCAACACGGGGAAACTTACCAGGTCCAGACATAGTAAGGATTGACAGATTGATAGCTCTTTCTTGATTCTATGGGTGGTGGTGCATGGCCGTTCTTAGTTGGTGGAGTGATTTGTCTGGTTAATTCCGTTAACGAACGAGACCTTAACCTGCTAAATAGTTACACGTAACCTTCTTAGAGGGACTTTGCGTGTCTAACGCAAGGAAGTTTGAGGCAATAACAGGTCTGTGATGCCCTTAGATGTTCTGGGCTGCACGCGCGCTACACTGATGCACTCAACGAGTTTCCTTGCCCGATAGGGTTGGGTAATCTTCTTAAAATGCATCGTGATGGGGATAGATTATTGCAATTATTAATCTTCAACGAGGAATTCCTAGTAAGCACGAGTCATCAGCTCGTGCTGATTACGTCCCTGCCCTTTGTACACACCGCCCGTCGCTCCTACCGATTGAGTGTTCCGGTGAATAATTCGGACCGCACGTGGAAAGTTTGGTGAACCTTAACACTTAGAGGAAGGAGAAGTCGTAACAAGGTTTCC
Alexandrium_catenella_AY347308                                   AGTCATATGCTTGTCTCAAAGATTAAGCCATGCATGTCTCAGTATAAGCTTTTGATTTGTGAAACTGCAAATGGCTCATTAAACAAGTTATAATGCATTTGACAATCGC-CTACATGGATATCTGTGGAAATTCTATAGTTAATACATGCGGAAAGGTTGTGGTCGTTGGTTGCAGAACCAATTCAAGCGTATATTTATTGAATCGCAATGACAAAATGAATTACATGTAATAATTCATGCCAGTTTCTGACCTATCAGCTTTCGACGGTAAGGTATTGGCTTACCGTGGCAATGACAGGTGACGGAGGATTAGGGTTTGATTCCGGAGAGGGAGCTTGAGAAATGGCTACCACATCTAAGGAAGGCAGCAGGCGCGCAAATTACCCAATCCTGGCACAGGGAGGTAGTGACAAGAAATAACAATACAAGGCATCTCTTGTACTTGGAATGATTGGACATCAAACCTTTCTATAAGTATCAATTGGAGGGCAAGTCTGGTGCCAGCAGCCGCGGTAATTCCAGCTCCAATAGCGTATATTAAAGTTGTTGCGGTTAAAAAGCTCGTAGTTGGATTTCTGCTGAGAACATTTACTTTGAGGAAATCAGAGTGTTTCAAGCAGGTGTTTGCCTTGAATACATTAGCATGGAATAATAATTAAGATCATGA-TTCT-TTTTGTTGGTTTCTAGATT-GAGGTAATGATTAATAGGGATAGTTGGGGGCATTCGTATTTGATTGTCAGAGGTGAAATTCTTGGATTTGTTAAAGACGGACTACTGCGAAAGCATTTGCCAAGGATGTTTTCATTGATCAAGAACGAAAGTTAAGGGATCGAAGACGATCAGATACCGTCCTAGTCTTAACCATAAACCATGCCAACTAGAGATTGAAGGTTGTTACTTGACTTTTTCAGCACCCTATGAGAAATCA-GAGTGTTTGGGTTCCGGGGGGAGTATGGTCGCAAGGCTGAAACTTAAAGGAATTGACGGAAGGGCACCACCAGGAGTGGAGCCTGCGGCTTAATTTGACTCAACACGGGGAAACTTACCAGGTCCAGACATAATGCGGATTGACAGATTGATAGCTTGTTCTTGATTCTATGGGTGGTGGTGCATGGCCGTTCTTAGTTGGTGGAGTGATTTGTCTGGTTAATTCCGTTAACGAACGAGACCTTAACCTGCTAAATAGTTACATGTAATCTTCTTAGAGGGACTTTGTGTGCATAATGCAAGGAAGTTTGAGGCAATAACAGGTCTGTGATGCCCTTAGATGTTCTGGGCTGCACGCGCGCTACACTGATGTGTTCAACGAGTTTCCTTGCCTGGAAAGGTTTGGTAATCTTG--AACAGGCATCGTGATGGGGATTGTTTATTGTAATTATTAATCTTAAACGAGGAATTCCTAGTAAGCTTGAGTCATCAGCTTGTGCTGATTATGTCCCTGCCCTTTGTACACACCGCCCGTCGCTCCTACCGATTGAGTGATCCGGTGAATAATTTGGACTGTAGATGGAAAGTTTAATGAACCTTATCACTTAGAGGAAGGAGAAGTCGTAACAAGGTTTCT
Gonyaulax_polyedra_AF377944                                      AGTCATATGCTTGTCTCAAAGACTAAGCCATGCATGTCTCAGTATATGCTTGCACATAGTGAA-CTGCGACTGGCTCATTAAAACAGTTATAGGTTTACTGGTTGACCATTTACATGGATACCTGTGGTAATTCTAGAGCTAATACATGCGGAAGGGTTGTGCTTATTAGATTCAAAACCAATACAAGCGCTCCTTTGGTGATACATAGTGCTTGCATGAATTGCATGCTATGCAGCTTTTAAGTTTCTGACCTATCAGCTTCGGATGGTAGGGTATTGGCCTACTATGGCAATGACGGGTAACGGAGAATTAGGGTTCGATTCCGGAGAGGGAGCCTGAGAAATGGCTACCACATCTAAGGAAGGCAGCAGGCGCGCAAATTACCCAATCCTGACACAGGGAGGTAGTGACAAGAAATAACAATACAGGGCATCTCTTGTAATTGGAATGAATATATCATAAACTCCTTTATGAGTATCGATTGGAGGGCAAGTCTGGTGCCAGCAGCCGTGGTAATTCCAGCTCCAATAGCGTATATTAAAGTTGCTGCGGTTAAAAAGCTCGTAGTTGGACTTCTGCTCCATGATTTTACTTTGAGGAAATCAGAGTGTTTCAAGCAAGCATGCGCCTTGAATACATTAGCATGGAATATTTTTATAGGGCCGTTGTTCTATTTTGTTGGTTTCTAGATA-ATGGTAATGGTTGACAGGGATAGTTGGGGGTATTTGTATTTAACTGTCAGAGGTGAAATTCTTGGATTTGTTAAAGACACACTACTGCGAAAGCATTTGCCAAGGATGTTTTCATTGATCAAGAACGAAAGTTAGGGGATCGAAGACGATCAGATACCGTCCTAGTCCTAACCATAAACCATGCCAACTAGAGATTGAAGGTCGTTATTTGACTTCTTCGGCACCTTATGAGAAATCA-AAGTCTTTGGGTTCCGGGGGGAGTATGGTCGC-----TGAAACTTAAAAGAATTGACGGAAGGGCACCACCAGGAGTGGA-CGTGCGGCTTAATTTGACTCAACACGGGGAAACTTACCAGGTCCAGACATAGAAAGGATTGACAGATTGATAGCTCTTTCTTGATTCTATGGGTGGTGGTGCATGGCCGTTCTTAGTTGGTGGATTGATTTGTCTGGTTAATTCCGTTAACGAACGAGACCTTAACCTGCTAAATAGTTACACGTAACCTTCTTAGAGGGACTTTGTGTGTCTAATGCAAGGAAGTTTGAGGCAATAACAGGTCTGTGATGCCCTTAGATGTTCCGGGCTGCACGCGCGCTAC-CTGACGTGATCAACAAGTTTCCTTGCCTGAAAAGGTTTGGTAATCTTTTCAAACTGCGTCGTGATGGGGATAGATTGTTGTAATTATTAATCTTCAACGAGGAATTCCTAGTAAGTGCGAGTCATCAGTTCGTGCTGATTATGTCCCTGCCCTTTGTACACACCGCCCGTCGCTCCTACCGATTGAGTGGTCCGGTGAATAATTCGGACTGCAAGTGGAAAGTTTAGTGAACCTTATCACTTAGAGGAAGGAGAAGTCGTAACAAGGTTTCC
Colponema_edaphicum_strain_Chukotka_KF651068                     NNNNNNNNNNNNNNNNNNNNNNNNNNGCCATGCATGTCTAGTTATAAGCTTTTATACGGTGAAACTGCGAATGGCTCATTAAAACAGTTATAGTTTATTTGATAATACTACTACTTGGATAACCGTAGTAATTCTAGAGCTAATACATGCGGAAGGGCTGTATTTATTAGA-GTAAAACCAACTCGGGGGATCT---GGTGATTCATAATAACTGATCGAATCG-ACACGATGAATCATTCAAGTTTCTGCCCTATCAGCTTCCGACGGTAGGGTATTGGCCTACCGTGGCAGTGACGGGTAACGGAGAATTAGGGTTCGATTCCGGAGAGGGAGCCTGAGAAACGGCTACCACATCTAAGGAAGGCAGCAGGCGCGCAAATTACCCAATCCTGACACAGGGAGGTAGTGACAAGAAATAACAATGCAGGGCTTTTCTTGCAATTGGAATGAGAACAATTTAAATCCCTTATCGAGGATCAATTGGAGGGCAAGTCTGGTGCCAGCAGCCGCGGTAATTCCAGCTCCAATAGCGTATATTAAAGTTGTTGCAGTTAAAAAGCTCGTAGTTGGATTTCTGATCAGAATTGTTACTTTGAAAAAATTAGAGTGTTTAAAGCAGGCGTTTGC-TTGAATACTAAAGCATGGAATAACATAATAGGACTTTGGTTCTATTTTGTTGGTT-CTAGGCC-GAAGTAATGATTAATAGG-ATAGTTGGGGGCATTCGTATTTAATTGTCAGAGGTGAAATTCTTGGATTTGTTAAAGACGAACTACTGCGAAAGCATTTGCCAAGGATGTTTTCATTAATCAAGAACGAAAGTTAGGGGATCGAAGACGATCAGATACCGTCCTAGTCTTAACCATAAACTATGCCGACTAGGGATTGGAGGTCGTTATTCGACTCCTTCAGCACCTTATGAGAAATCA-AAGTCTTTGGGTTCCGGGGGGAGTATGGTCGCAAGGCTGAAACTTAAAGGAATTGACGGAAGGGCACCACCAGGAGTGGAGCCTGCGGCTTAATTTGACTCAACACGGGGAAACTCACCAGGTCCAGACATAGTAAGGATTGACAGATTGATAGCTCTTTCTTGATTCTATGGGTGGTGGTGCATGGCCGTTCTTAGTTGGTGGAGTGATTTGTCTGGTTAATTCCGTTAACGAACGAGACCTTAACCTACTAAATAGTTACGCCAATCCTTCTTAGAGGGACTTTGGGCTTTTAGCCTAAGGAAGTTTGAGGCAATAACAGGTCTGTGATGCCCTTAGATGTTCTGGGCCGCACGCGCGCTACACTGATGCACTCAACGAGTTTCCTTGCTCGGAAGGGCTGGGTAATCTTTTGAATTTGCATCGTGATGGGGATAGATTATTGCAATTATTAATCTTCAACGAGGAATTCCTAGTAAGCGCAATTCATCAGATTGCGCTGATTACGTCCCTGCCCTTTGTACACACCGCCCGTCGCTCCTACCGATTGAGTGGTCCGGTGAACTCTTGGGACCGGGACTGGAAACTTGCGTAAACCTTATCACTTAGAGGAAGGAGAAGTCGTAACAAGGTTTCC
Colponema_vietnamica_KF651083                                    AGTCATATGCTTGTCTCAAAGATTAAGCCATGCATGTCTAAGTATAAGCTTTTATACGGTGAAACTGCGAATGGCTCATTAAAACAGTTATAGTTTATTTGATAGTACTACTACTTGGATAACCGTAGTAATTCTAGAGCTAATACATGC---AGGGCTGTATTTATTAGATTCAAAACCATCTCGGGGGGTTTT--GGTGATTCATAATAACTGATCGAATCGCAGGCGATGAATCATTCAAGTTTCTGCCCTATCAGCTTCCGACGGTAGGGTATTGGCCTACCGTGGCAGTGACGGGTAACGGAGAATTAGGGTTCGATTCCGGAGAGGGAGCCTGAGAAACGGCTACCACATCTAAGGAAGGCAGCAGGCGCGCAAATTACCCAATCCTGACACAGGGAGGTAGTGACAAGAAATAGCAATGCCGGGCATTTCTGGCAATTGGAATGAGAACAATTTAAATCCCTTATCGAGGATCAATTGGAGGGCAAGTCTGGTGCCGGCAGCCGCGGTAATTCCAGCTCCAATAGCGTATATTAAAGTTGTTGCAGTTAAAAAGCTCGTAGTTGGATTTCTGATCAGAACTGTTACTTTGAAAAAATTAGAGTGTTTAAAGCAGGCTTTTGC-TTGAATACTAAAGCATGGAATAACAAAATAGGACTTTGGTTTTATTTTGTTGGTTTCTAGACC-GAAGTAATGATTAATAGG-ATAGTTGGGGGCATTCGTATTTAATTGTCAGAGGTGAAATTCTTGGATTTGTTAAAGACGAACTACTGCGAAAGCATTTGCCAAGGATGTTTTCATTAATCAAGAACGAAAGTTAGGGGATCGAAGACGATCAGATACCGTCCTAGTCTTAACCATAAACTATGCCGACTAGGGATTGGAGGTCGTTAT-CGACTCCTTCAGCACCTTATGAGAAATCA-AAGTCTTTGGGTTCCGGGGGGAGTATGGTCGCAAGGCTGAAACTTAAAGGAATTGACGGAAGGGCACCACCAGGAGTGGAGCCTGCGGCTTAATTTGACTCAACACGGGGAAACTCACCAGGTCCAGACATAGTAAGGATTGACAGATTGATAGCTCTTTCTTGATTCTATGGGTGGTGGTGCATGGCCGTTCTTAGTTGGTGGAGTGATTTGTCTGGTTAATTCCGTTAACGAACGAGACCTTAACCTACTAAATAGTTACGCGAATCCTTCTTAGAGGGACTTTGGGCTATTAGTCCAAGGAAGTTTGAGGCAATAACAGGTCTGTGATGCCCTTAGATGTTCTGGGCCGCACGCGCGCTACACTGATGCATTCAACGAGTTTCCTTGTTCGGAAGGACTGGGTAATCTTTTGAATTTGCATCGTGATGGGGATAGATTATTGCAATTATTAATCTTCAACGAGGAATTCCTAGTAAGCGCAATTCATCAGATTGCGCTGATTACGTCCCTGCCCTTTGTACACACCGCCCGTCGCTCCTACCGATTGAGTGATCCGGTGAGCCTTTGGGACCGGAGCTGGAAACTCATGCAAACCTTATCACTTAGAGGAAGGAGAAGTCGTAACAAGGTTTCC
Acavomonas_peruviana_KF651078                                    AGTCATATGCTTGTCTCAAAGATTAAGCCATGCATGTCTAAGTATAAGCTTTTATACAGCGAAACTGCGAATGGCTCATTAAAACAGTTATAGTTTATTTGATAGTACTACTACATGGGTAACCGTAGTAATTCTAGAGCTAATACATGCGGAAGGGTTGTATTTATTAGATAAAAAACCAATGCGGGGGGTATTGCGATGATTCATAATAACTTAGCGAATCGC-TGCGATAGATCATTCAAGTTTCTGCCCTATCAGCTTCCGACGGTAGGGTATTGGCCTACCGTGGCAGTGACGGGTAACGGGGAATTAGGGTTCGATTCCGGAGAGGGAGCCTGAGAAACGGCTACCACTTCTAAGGAAGGCAGCAGGCGCGCAAATTACCCAATCCTAATTCAGGGAGGTAGTGACAAGAAATAACAATACAGGGCACTTCTTGTAATTGGAATGAGTACAATTTAAAACCCTTAACGAGGATCAATTGGAGGGCAAGTCTGGTGCCAGCAGCCGCGGTAATTCCAGCTCCAATAGCGTATATTAATGTTGTTGCAGTTAAAAAGCTCGTAGTTGGATTTCTGGCCAGAATTTTTACTTTGAGGAAAATAGAGTGTTTAAAGCAGGCGTTAGCTTTGAATACATTAGCATGGAATAATAAGATAGGACTTTGGTCTTATTTTGTTGGTTTCTAAGCC-GAAGTAATGATTAATAGG-ATAGTTGGGGGCATTCGTATTTAATTGTCAGAGGTGAAATTCTTGGATTTGTTAAAGACGAACTTCTGCGAAAGCATTTGCCAAGGATGTTTTCATTAATCAAGAACGAAAGTTAGGGGATCGAAGACGATCAGATACCGTCGTAGTCTTAACCATAAACTATGCCGACTAGGGATTGGAGGTTCTTTAATGAGACCTTCAGCACCTTATGAGAAATCA-AAGTCTTTGGGTTCCGGGGGGAGTATGGTCGCAAGGCTGAAACTTAAAGGAATTGACGGAAGGGCACCACCAGGAGTGGAGCCTGCAGCTTAATTTGACTCAACACGGGAAAACTTACCAGGTCCAGACATAGTAAGGATTGACAGATTGATAGCTCTTTCTTGATTCTATGGGTGGTGGTGCATGGCCGTTCTTAGTTGGTGGAGTGATTTGTCTGCTTAATTGCGTTAACGAACGAGACCTTAACCTACTAAATAGTTACGTGTAACCTTCTTAGAGGGACTTTGCGTGTTTAACGCAAGGAAGTTTGAGGCAATAACAGGTCTGTGATGCCCTTAGATGTTCTGGGCCGCACGCGCGCTACACTGATGCATTCAACGAGTTCCCTTGCTCGATGGAGTTGGGTAATCT-GTGAAACTGCATCGTGATGGGGATAGATTATTGCAATTATTAGTCTTCAACGAGGAATTCCTAGTAAGCGCGAGTCATCAGCTCGCGCTGATTACGTCCCTGCCCTTTGTACACACCGCCCGTCGCTCCTACCGATTGGGTGATCCGGTGAACTGTTCGGAGCGCACGTGTGAAGTTCTGTAAACCTTATCACCTAGAGGAAGGAGAAGTCGTAACAAGGTTTCC
Chromera_velia_strain_CMS22_DQ174731                             NNNNNNNNNNNNNNNNNNNAGATTAAGCCATGCATGTCTCAGTATGAGCTTTCATACAGTGAAACTGCGAATGGCTCATTAAAACAGTTATCGCTTCTCTGATACTGAGACTACATGGATATCCGTGGTAATTCTAGAGCTAATACATGCGGAAGGGTTGTATTTATTAGATTAAAAGCCAATCCATCTGGTTTGTTGGTGATTCATAATAAACGAACGAATCGCATGCGATGCATCTTGCAGGTTTCTGACCTATCAGCTTCCGACGGTACGGTATTGGCCTACCGTGGCAATGACGGGTAACGGGGAATTAGGGTTCGATTCCGGAGAGGGAGCCTGAGAAACGGCTACCACATCTAAGGAAGGCAGCAGGCGCGCAAATTACCCAATCCTGACACAGGGAGGTAGTGACAAGAAATAACAATACAGGGCTTCTCTTGTAATTGGAATGAGTAGATCCCAAACCTCTTTGCGAGTAACAATTGGAGGGCAAGTCTGGTGCCAGCAGCCGCGGTAATTCCAGCTCCAATAGCGTATATTAAAGTTGTTGCAGTTAAAAAGCTCGTAGTTGAATTTCTGGTCAGGAAGTTTACTTTGAGAAAATTAGAGTGTTTCAAGCAAGCCCTTGCTTTGAATACTGCAGCATGGAATAATACGATAAGACTTCGGTTTTATTT-GTTGGTTTCTACGCT-GAAGTAATGATTAATAGGGATAGTTGGGGGCATTCGTATTTAACTGTCAGAGGTGAAATTCTTGGATTTGTTAAAGACGAACTACTGCGAAAGCATTTGCCAGGGATGTTTTCATTAATCAAGAACGAAAGTTAGGGGATCGAAGACGATCAGATACCGTCCTAGTCTTAACCATAAACTATGCCGACTAGAGATTGGCGGTCGTTCCACGACACCTTCAGCACCTTATGAGAAATCA-AAGTCTTTGGGTTCTGGGGGGAGTATGGTCGCAAGGCTGAAACTTAAAGGAATTGACGGAAGGGCACCACCAGGAGTGGAGCCTGCGGCTTAATTTGACTCAACACGGGAAAACTCACCAGGTCCAGACATAGTGAGGATTGACAGATTGATAGCTCTTTCTTGATTCTATGGGTGGTGGTGCATGGCCGTTCTTAGTTGGTGGAGTGATTTGTCTACTTAATTGTGATAACGAACGAGACCTTAACCTGCTAAATAGTCGGTCGAATCCTTCTTAGAGGGACTTTGCGTGTCTAACGCAAGGAAGTTTGAGGCAATAACAGGTCTGTGATGCCCTTAGATGTTCTGGGCTGCACGCGCGCTACACTGATGCAGTCAGCGAGTTTCCTGTTCCGGAAGGATCGGGTAATCTTCTGAAACTGCATCGTGATGGGGATAGATTATTGCAATTATTAATCTTGAACGAGGAATTCCTAGTAAGTGCAAGTCATCAGCTTGTACTGATTACGTCCCTGCCCTTTGTACACACCGCCCGTCGCTCCTACCGATTGAATGATCCGGTGAATTATTTGGACCGTGCGTGCGAAATTTTGTGAACCTTATCATTTAGAGGAAGGAGAAGTCNNNNNNNNNNNNNN
Vitrella_brassicaformis_HM245049                                 A-CTATATGCTTGTCTCAAAGGCTAAGCCATGCATGTCTAAGTATAAG--TATATACAGCGAAACTGCGAATGGCTCATTAAAACAGTTATAGTTTATTTGATGGTCATCCTATATGGCTAACTGTCCTAATTCGAGAGCTAATACATGCGGAAGGGCTGTATTTATTAGATAAAGAACCAAGTC-TCTGAGACGCTGGTGAATCACAATAACTAATCGGAGCTCAGGAGCCAGATCATTCAAGTTTCTGACCTATCAGGTTTCGACGGTAAGGTATTGGCTTACCGTGCCTATGACGGGTAACGGGGAATTAGGGTTCGATTCCGGAGAGGGAGCCTGAGAGACGGCTACCACATCTAAGGAAGGCAGCAGGCGCGCAAATTACCCAATCCTGACACAGGGAGGTAGTGACAAGAAATAACAATACAGGGCATCTCTTGTAATTGGAATGAGTAGAATCCACACCCCTCTACGAGTATCAATTGGAGGGCAAGTCTGGTGCCAGCAGCCGCGGTAATTCCAGCTCCAATAGCGTATATTTAAGTTGTTGCAGTTAAAAAGCTCGTAGTTGGATTTCTGCTCGGAGCTAATACTTTGAGAAAATTAGAGTGTTCCACGCAGGCGCGTGCCTTGAATACTGCAGCATGGGATATTGGAAGGCCGATTGAGCTTTCTT--GTTGGT-TCTCGGTT-GACGGAATGATTAATAGGGATAGTTGGGGGCATTCGTATTCAACTGTCAGAGGTGAAATTCTTGGATTTGTTGAAGACGGACTACTGCGAAAGCATCTGCCATGGATGTTCTCATTGATCAAGAACGAAAGTTAGGGGATCGAAGACGATCAGATACCGTCCTAGTCTTAACCATAAACTATCTCGACTAGGGATTGGAGGCCGTTACTCGACTCCTTCAGCACCTTATGGGAAACCA-AAGTCTTTGGGGTCTGGGGGGAGTATGGTCGCAAGGCTGAAACTTAAAGGAATTGACGGAAGGGCACCACCAGGAGTGGAGCCTGCGGCTTAATTTGACTCAACACGGGAAAACTCACCAGGTCCAGACATGGTAAGGATTGACAGATTGAAAGCTCTTTCTTGATTCTATGGGTGGTGGTGCATGGCCGTTCTTAGTTGGTGGAGTGATTTGTCTGGTTAATTCCGTTAACGAACGAGACCTTGGCCTGCTAAATAGA-CACTGTCTCCTTCTTAGAGGGACTCAGCGAATCTATCGCTGGGAAGTGCGAGGCAATAACAGGTCTGTGATGCCCTTAGATGTTCTGGGCTGCACGCGCGCTACACTGATGCACTCAACGAGTTTCCTTATCCGGAAGGATTGGGTAATCTTTTGAACGTGCATCGTGATGGGGATAGATTATTGCAATTATTAATCTTCAACGAGGAATTCCTAGTAAGCGCAAGTCATCAGCTTGCGCTGATTACGTCCCTGCCCTTTGTACACACCGCCCGTCGCTCCTACCGATTGAGTGATCCGGTGAATGACTCGGACTGCTGGTGGAAAGTTTTGTAAACCTTATCACTTAGAGGAAGGAGAAGTCGTAACAAGGTTTCC
Colpodella_edax_AY234843                                         AGTCATATGCTTGTCTCAAAGATTAAGCCATGCATGTCTAAGTATAAGCTTTTATACGGTGAAACTGCGAATGGCTCATTAAAACAGTTATAGTTTATTTGATGGTCACACTACTTGGATAACCGTGGTAATTCTAGAGCTAATACATGCGGAAGGGTTGTATTTATTAGATAAAGAACCAATCCATGCGGTTTTGTGGTGATTCATAATAACTGATCGAATCGCATGCGATGTATCATTCAAGTTTCTGACCTATCAGCTTCCGACGGTAGGGTATTGGCCTACCGTGGCAATGACGGGTAACGGGGAATTAGGGTTCGATTCCGGAGAGGGAGCCTGAGAAACGGCTACCACATCTAAGGAAGGCAGCAGGCGCGCAAATTACCCAATCCTGACACAGGGAGGTAGTGACAAGAAATAACAATACAGGGCATTTCTTGTAATTGGAATGAGTAGAATTTAAATCCCTTTACGAGTATCAATTGGAGGGCAAGTCTGGTGCCAGCAGCCGCGGTAATTCCAGCTCCAATAGCGTATATTAAAGTTGTTGCAGTTAAAAAGCTCGTAGTTGGATTTCTGCCCAGCAATTTTACTTTGAGAAAATTAGAGTGTTTCAAGCAGGCCTTCGCCTTGAATACTGCAGCATGGAATAATAAGATAGGACTTTAGTTCTAGCTTGTTGGTTTCTGGGCT-GAAGTAATGATTAATAGGGATAGTTGGGGGCATTCGTATTTGACTGTCAGAGGTGAAATTCTTGGATTTGTCAAAGACGAACTACTGCGAAAGCATTTGCCAAGGATGTTTTCATTAATCAAGAACGAAAGTTAGGGGATCGAAGACGATCAGATACCGTCCTAGTCTTAACCATAAACTATGCCGACTAGAGATTGGAGGTCGTTATTCGACTCCTTCAGCACCTTATGAGAAATCA-AAGTCTTTGGGTTCTGGGGGGAGTATGGTCGCAAGGCTGAAACTTAAAGGAATTGACGGAAGGGCACCACCAGGAGTGGAGCCTGCGGCTTAATTTGACTCAACACGGGAAAACTCACCAGGTCCAGACATGGTAAGGATTGACAGATTGATAGCTCTTTCTTGATTCTATGGGTGGTGGTGCATGGCCGTTCTTAGTTGGTGGAGTGATTTGTCTGGTTAATTCCGTTAACGAACGAGACCTTAACCTGCTAAATAGTTGCACGAAACCTTCTTAGAGGGACTTTGCGAGTCTATCGCAAGGAAGTTTGAGGCAATAACAGGTCTGTGATGCCCTTAGATGTTCTGGGCCGCACGCGCGCTACACTGATGCATTCAACGAGTTCCCTTGTCCGGAAGGATTGGGTAATCTTTTGAAAATGCATCGTGATGGGGATAGATCATTGCAATTATTGATCTTCAACGAGGAATTCCTAGTAAGCGCAAGTCATCAGCTTGCGCTGATTACGTCCCTGCCCTTTGTACACACCGCCCGTCGCTCCTACCGATTGAGTGATCCGGTGAATTATTCGGACTGCGAGCGGAAAGTTTTGTAAACCTTATCACTTAGAGGAAGGAGAAGTCGTAACAAGGTTTCC
Colpodella_pontica_AY078092                                      AGTC-TATGCTTGTCTCAAAGATTAAGCCATGCATGTCTCTGTTTAACTCTTTAAACGAGGAAACTGCGAATGGCTCATTAAAACAGTTATAGTTTATTTGATGGTCATACTACATGGATAACCGTGGTAATTCTAGAGCTAATACATGCGGAAGGGATGTGTTTGTTAGATTTGATGCCAACCCTCGCGGTTTGCTGGTGATTCATAACAACCGATCGAATCGCATGCGATAAATCATTCAAGTTTCTGACCTATCAGCTTCCGACGGTAGGGTATTGGCCTACCGTGGCAATGACGGGTAACGGGGAATTAGGGTTCGATTCCGGAGAGGGAGCCTGAGAAACGGCTACCACATCTAAGGAAGGCAGCAGGCGCGCAAATTACCCAATCCTGACACAGGGAGGTAGTGACAAGAAATAACAACACAGGGC-CTTCTTGTGATTGGAATGAGTGAATTTTAAAACTCTTCACGAGTATCAATTGGAGGGCAAGTCTGGTGCCAGCAGCCGCGGTAATTCCAGCTCCAATAGCGTGTATTAAAGTTGTTGCAGTTAAAAAGCTCGTAGTTGGATTTCTGTTCAGGACTTTTACTTTGAGAAAATTAGAGTGTTTCAAGCAGGCGTTTGCCTTGAACACTGCAGCATGGAATAATACCATAGGACTTCGGTTCTATT--GTTGGTTTCTAGTCC-GAAGTAATGATTAATAGGGACAGTTGGGGGCACTCGTATTTAACTGTCAGTGGTGAAACTCTTGGATTTGTTAAAGACGAACTACTGCGAAAGCATTTGCCAAGGATGTTTTCATTAATCAAGAACGAAAGTTAGGGGATCGAAGACGATCAGATACCGTCGTAGTCTTAACCATAAACTATGCCGACTAGAGATTGGAGGTTGTT-CTCGCCCCCTTCAGCACCTTATGGGAAACCA-AAGTTTTTGGGTTTTGGGGGGAGTATGGTCGCAAGGCTGAAACTTAAAGGAAATGACGGAAGGGCACCACCAGGAGTGGAGCCTGCGGCTTAATTTGACTCAACACGGGGAAACTCACCAGGTCCAGACATAGTAAGGATTGACAGATTGATAGCTCTTTCTTGATTCTGTGGGTGGTGGTGCATGGCCGTTCTTAGTTGGTGGAGTGATTTGTCTGGTTAATTCCGTTAACGAACGAGACCTTAACCTGCTAAATAGTCTCG-GTGACCTTCTTAGAGGGACTTTGCGCGTCTANCGCAAGGAAGTTTGAGGCAATAACAGGTCTGTGATGCCCTTAGATGTTCTGGGCCGCACGCGCGCTACACTGATGCAAT-AACGAGTCCCCTTGCCTGACAACGT-GGGTAATCTTCTGAAATTGCATCGTGATGGGGATAGATTATTGCAATTATTAATCTTCAACGAGGAATTCCTAGTAAGCGCAAGTCATCAGCTAGTGCTGATTACGTCCCTGCCCTTTGTACACACCGCCCGTCGCTCCTACCGATTGAGTGATCCGGTGAATTATTTGGACCAAGGATGGGAAGTTTTGTGAACCTTATCACTTAGAGGAAGGAGAAGTCGTAACAAGGTTTCT
Colpodella_tetrahymenae_AF330214                                 AGTCATATGCTTGTCTCAAAGATTAAGCCATGCATGTCTCAGTGTAAACTTTTAAACAGTGAAACTGCGAATGGCTCATTAAAACAGTTATAGTTTATTTGATAATCATTTTACATGGATAACCGTGGGAATTCTAGGGCTAATACATGCGCAAGGGTTGTGTTTATTAGAATATAAACCAACACTGTAAGTAACGTTGGAAT-GATAATAACCGATCGGATCGCACGCGATAGATCATTCAAGTTTCTGACCTATCAGCTCTCGTCGGTAGGGTATTGGCCTACCGAGGCGATGACGGGTAACGGGGAATTAGGGTTCGATTCCGGAGAGGGAGCCTGAGAAACGGCTACCACATC-AAGGAAGGCAGCAGGCGCGCAAATTACCCAATCCTGACACAGGGAGGTAGTGACAAGAAATAGCGATATGGTACATACC--GTAATTGCAATGAGTTGATGTTAAATCTCTCAACGAGTAACGAT-GGAGGGCAAGTCTGGTGCCAGCAGCCGCGGTAATTCCAGCTCCAATAGCGTATATTAAAGTTGTTGCAGTTAAAAAGCTCGTAGTTGGATTTCTGTCTAGAGCCTTTACTTTGAGAAAATTAGAGTGTTTCAAGCAAGCGTTTGCTTTGAATACTACAGCATGGAATAAAACAATAGGACTTCGGACCTATTT--TTGGTTTCTAGGTT-GAAGTAATGGTTAATAGGGACAGTTGGGGGCATTCGTATTCGATAGTCAGTGGTGAAATACTTGGATTTATCGAAGACGAACTACTGCGAAAGCATTTGCCAAAGATGTTTTCATTAATCAAGAACGAAAGTTAGGGGATCGAAGACGATTAGATACCGTCGTAGTCTTAACCATAAACTATGCCGACTAGAGATTGGAGGGCGTCCATTGTCTCCTTCAGCACCTTATGAGAAATCA-AAGTCTTTGGGTTCTGGGGGGAGTATGGTCGCAAGGCTGAAACTTAAAGGAATTGACGGAAGGGCACCACCAGGAGTGGAGCCTGCGGCTTAATTTGACTCAACRCGGGGARACTCACCAGGTCCAGACACAATAAGGATTGACAGATTGATAGCTCTTTCTTGATTCTGTGGGTGGTGGTGCATGGCCGTTCTTAGTTGGTGGAGTGATTTGTCTGGTTAATTCCGTTAACGAACGAGACCTTAACCTGCTAAATAGTCATAAGAACCCTTCTTAGAGGGACTTTGTG-GGATGACACAAGGAAGTTTGAGGCAATAACAGGTCTGTGATGCCCTTAGATGTTCTGGGCTGCACGCGCGCTACACTGATGCAATCAACGAGTTAGCTGGTTCGAGAGGATTGGCAAATCTTTT-AAATTGCATCGTGACGGGGATAGATTATTGTAATTATTAATCTTCAACGAGGAATTCCTAGTAGGTGCATGTCATCAGCATGCGCCGATTACGTCCCTGCCCTTTGTACACACCGCCCGTCGCTCCTACCGATTGAATGTTCCGGTGAATTATTCGGACCGTGTGTGGAAAGTCTTGTGAACCTTAACATTTAGAGGAAGGAAAAGTCGTAACAAGGTTTCC
Toxoplasma_gondii_strain_RH_M97703                               AGTCATATGCTTGTCTTAAAGATTAAGCCATGCATGTCTAAGTATAAGCTTTTATACGGCTAAACTGCGAATGGCTCATTAAAACAGTTATAGTTTATTTGATGGTCTTACTACATGGATAACCGTGGTAATTCTATGGCTAATACATGCGGAAGGGCAGTGTTTATTAGATACAGAACCAACCCACCTGGTCCTCAGGTGATTCATAGTAACCGAACGGRTCGCGTGCGACGGATCATTCAAGTTTCTGACCTATCAGCTTTCGACGGTACTGTATTGGACTACCGTGGCAGTGACGGGTAACGGGGAATTAGGGTTCGATTCCGGAGAGGGAGCCTGAGAAACGGCTACCACATCTAAGGAAGGCAGCAGGCGCGCAAATTACCCAATCCTGATTCAGGGAGGTAGTGACAAGAAATAACAACACTGGAAATTTCTAGTGATTGGAATGATAGGAATCCAAACCCCTTTCAGAGTAACAATTGGAGGGCAAGTCTGGTGCCAGCAGCCGCGGTAATTCCAGCTCCAATAGCGTATATTAAAGTTGTTGCAGTTAAAAAGCTCGTAGTTGGATTTCTGCTCAGGACTTTTACTTTGAGAAAATTAGAGTGTTTCAAGCAGGCTTGTGCCTTGAATACTGCAGCATGGAATAATAAGATAGGATTTCGGCCCTATTTTGTTGGTTTCTAGGCT-GAAGTAATGATTAATAGGGACGGTTGGGGGCATTCGTATTTAACTGTCAGAGGTGAAATTCTTAGATTTGTTAAAGACGAACTACTGCGAAAGCATTTGCCAAAGATGTTTTCATTAATCAAGAACGAAAGTTAGGGGCTCGAAGACGATCAGATACCGTCGTAGTCTTAACCATAAACTATGCCGACTAGAGATAGGAAAACGTCATG-GACTTCTCCTGCACCTTATGAGAAATCA-AAGTCTTTGGGTTCTGGGGGGAGTATGGTCGCAAGGCTGAAACTTAAAGGAATTGACGGAAGGGCACCACCAGGCGTGGAGCCTGCGGCTTAATTTGACTCAACACGGGGAAACTCACCAGGTCCAGACATAGGAAGGATTGACAGATTGATAGCTCTTTCTTGATTCTATGGGTGGTGGTGCATGGCCGTTCTTAGTTGGTGGAGTGATTTGTCTGGTTAATTCCGTTAACGAACGAGACCTTAACCTGCTAAATAGGATCAGGAACTCTTCTTAGAGGGACTTTGCGTGTCTAACGCAAGGAAGTTTGAGGCAATAACAGGTCTGTGATGCCCTTAGATGTTCTGGGCCGCACGCGCGCTACACTGATGCATCCAACGAGTTTCCTTGGCCGATAGGTCTAGGTAATCTTGTGAGTATGCATCGTGATGGGGATAGATTATTGCAATTATTAATCTTCAACGAGGAATGCCTAGTAGGCGCAAGTCAGCAGCTTGCGCCGATTACGTCCCTGCCCTTTGTACACACCGCCCGTCGCTCCTACCGATTGAGTGTTCCGGTGAATTATTCGGACCGTTTATGGGAAGTTTTGTGAACCTTAACACTTAGAGGAAGGAGAAGTCGTAACAAGGTTTCC
Besnoitia_besnoiti_AY833646                                      AGTCATATGCTTGTCTTAAAGATTAAGCCATGCATGTCTAAGTATAAGCTTTTATACGGCGAAACTGCGAATGGCTCATTAAAACAGTTATAGTTTATTTGATGGTCTTACTACATGGATAACCGTGGTAATTCTATGGCTAATACATGCGGAAGGGTAGTGTTTATTAGATACAGAACCAACCCACCTGGTCCTCAGGTGATTCATAGTAACCGAACGGATCGCGTGCGACGGATCATTCAAGTTTCTGACCTATCAGCTTTCGACGGTACTGTATTGGACTACCGTGGCAGTGACGGGTAACGGGGAATTAGGGTTCGATTCCGGAGAGGGAGCCTGAGAAACGGCTACCACATCTAAGGAAGGCAGCAGGCGCGCAAATTACCCAATCCTGATTCAGGGAGGTAGTGACAAGAAATAACAACGCTGGAAATTTCTAGCGATTGGAATGATGGGAATCCAAACCCCTTTCAGAGTAACAATTGGAGGGCAAGTCTGGTGCCAGCAGCCGCGGTAATTCCAGCTCCAATAGCGTATATTAAAGTTGTTGCAGTTAAAAAGCTCGTAGTTGGATTTCTGCTCAGGACTTTTACTTTGAGAAAATTAGAGTGTTTCAAGCAGGCTTGTGCCTTGAATACTGCAGCATGGAATAATAAGATAGGATTTCGGCCCTATTTTGTTGGTTTCTAGGCT-GAAGTAATGATTAATAGGGACGGTTGGGGGCATTCGTATTTAACTGTCAGAGGTGAAATTCTTAGATTTGTTAAAGACGAACTACTGCGAAAGCATTTGCCAAAGATGTTTTCATTAATCAAGAACGAAAGTTAGGGGCTCGAAGACGATCAGATACCGTCGTAGTCTTAACCATAAACTATGCCGACTAGAGATAGGAAAACGTCATG-GACTTCTCCTGCACCTTATGAGAAATCA-AAGTCTTTGGGTTCTGGGGGGAGTATGGTCGCAAGGCTGAAACTTAAAGGAATTGACGGAAGGGCACCACCAGGCGTGGAGCCTGCGGCTTAATTTGACTCAACACGGGGAAACTCACCAGGTCCAGACATAGGAAGGATTGACAGATTGATAGCTCTTTCTTGATTCTATGGGTGGTGGTGCATGGCCGTTCTTAGTTGGTGGAGTGATTTGTCTGGTTAATTCCGTTAACGAACGAGACCTTAACCTGCTAAATAGGATCAGGAACTCTTCTTAGAGGGACTTTGCGTGTCTAACGCAAGGAAGTTTGAGGCAATAACAGGTCTGTGATGCCCTTAGATGTTCTGGGCTGCACGCGCGCTACACTGATGCATCCAACGAGTTTCCTTGGCCGATAGGTCTAGGTAATCTTGTGAGTATGCATCGTGATGGGGATAGATTATTGCAATTATTAATCTTCAACGAGGAATGCCTAGTAGGCGCAAGTCAGCAGCTTGCGCCGATTACGTCCCTGCCCTTTGTACACACCGCCCGTCGCTCCTACCGATTGAGTGTTCCGGTGAATTATTCGGACCGTTTATGGGAAGTTTTGTGAACCTTAACACTTAGAGGAAGGAGAAGTCGTAACAAGGTTTCC
Eimeria_tenella_AF026388                                         AGTCATATGCTTGTCTCAAAGATTAAGCCATGCATGTCTAAGTATAAGCTTTTATACGGTGAAACTGCGAATGGCTCATTAAAACAGTTATAGTTTATTTGATGGTCTTTTTACATGGATAACCATGGTAATTCTATGGCTAATACATGCGGAGGGGCTGTGTTTATTAGATACAAAACCAACCCACTTGGAGTCTTGGTGATTCATAGTAACCGAACGGATCGCAGGCGATGGATCATTCAAGTTTCTGACCTATCAGCTTTCGACGGTAGGGTATTGGCCTACCGTGGCAGTGACGGGTAACGGGGAATTAGGGTTCGATTCCGGAGAGGGAGCCTGGGAAACGGCTACCACATCTAAGGAAGGCAGCAGGCGCGCAAATTACCCAATGAAAACGCTTCGAGGTAGTGACGAGAAATAACAATACAGGGCATTCTTTGTAATTGGAATGATGGGAATGTAAAACCCTTCCAGAGTAACAATTGGAGGGCAAGTCTGGTGCCAGCAGCCGCGGTAATTCCAGCTCCAATAGTGTATATTAGAGTTGTTGCAGTTAAAAAGCTCGTAGTTGGATTTCTGTCTGGAACTTTTACTTTGAGAAAGATAGAGTGTTTCAAGCAGGCTTGTGCCCTGAATACTGCAGCATGGAATAATAAGATAGGACCTCGGTTCTATTTTGTTGGTTTCTAGGCC-AAGGTAATGATTAATAGGGACAGTTGGGGGCATTCGTATTTAACTGTCAGAGGTGAAATTCTTAGATTTGTTAAAGACGAACTACTGCGAAAGCATTTGCCAAGGATGTTTTCATTAATCAAGAACGACAGTAGGGGGTTTGAAGACGATTAGATACCGTCGTAATCTCTACCATAAACTATGCCGACTAGAGATAGGGAAACGCCTAC-GGCTTCTCCTGCACCTCATGAGAAATCA-AAGTCTCTGGGTTCTGGGGGGAGTATGGTCGCAAGGCTGAAACTTAAAGGAATTGACGGAGGGGCACCACCAGGCGTGGAGCCTGCGGCTTAATTTGACTCAACACGGGGAAACTCACCAGGTCCAGACATGGGAAGGATTGACAGATTGATAGCTCTTTCTTGATTCTATGGGTGGTGGTGCATGGCCGTTCTTAGTTGGTGGAGTGATCTGTCTGGTTAATTTCGATAACGAACGAGACCTTAGCCTGCTAAATAGGGTCAGTAACTCTTCTTAGAGGGACTTTGCGTGTCTAACGCAAGGAAGTTTGAGGCAATAACAGGTCTGTGATGCCCTTAGATGTTCTGGGCTGCACGCGCGCTACACTGATGCATGCAACGAGTTTCCTTGGCCGACAGGTCTGGGTAATCTTTTGAGTGTGCATCGTGATGGGGATAGATTATTGCAATTATTAATCTTCAACGAGGAATGCCTAGTAGGCGCAAGTCAGCAGCTTGCGCCGATTAAGTCCCTGCCTCTTGTACACACCGCCCGTCGCTGCAACCGATCGGAGGGTCCTGTGAATTCATCGGACGGACGTCGGGAAGTTGCGTAAATAGAGCCCTCTAAAGGATGCAAAAGTCGTAACACGGTTTCC
Goussia_desseri_GU479641                                         AGTCATATGCTTGTCTCAAAGATTAAGCCATGCATGTCTAAGTATAAGCTTTTATACGGTGAAACTGCGAATGGCTCATTAAAACAGTTATAGTTTATTTGATGGTCATTTTACATGGATAACCATGGTAATTCTATGGCTAATACATGCGGAGGGGCAGTGTTTATTAGATACAAAACCAACCCATCTGGAGACAAGGTGATTCATAGTAACCGAACAGATCGCATGCGATAGATCATTCAAGTTTCTGACCTATCAGCTTTCGACGGTAGGGTATTGGCCTACCGTGGCAGTGACGGGTAACGGGGAATTAGGGTTCGATTCCGGAGAGGGAGCCTGAGAAACGGCTACCACATCTAAGGAAGGCAGCAGGCGCGCAAATTACCCAATGAAAACGTTTCGAGGTAGTGACGATAAATAACAATACAGAACATTTTTTGTAATTGGAATGATGGGAATCCAAACCCCTTTCAGAGTAACAATTGGAGGGCAAGTCTGGTGCCAGCAGCCGCGGTAATTCCAGCTCCAATAGCGTATATTAGAGTTGTTGCAGTTAAAAAGCTCGTAGTTGGATTTCTGTTCGGAACTTTTACTTTGAGAAAAATAGAGTGTTTCAAGCAGGCTTGTGCCTTGAATACTGCAGCATGGAATAATAAGATAGGACTTTGGTTCTATTTTGTTGGTTTCTAGGCT-AAAGTAATGATTAATAGGGACAGTTGGGGGCATTCGTATTTAACTGTCAGAGGTGAAATTCTTAGATTTGTTAAAGACGAACTACTGCGAAAGCATTTGCCAAGGATGTTTTCATTAATCAAGAACGAAAGTAGGGGGTTTGAAGACGATTAGATACCGTCGTAATCTCTACCATAAACTATGCCGACTAGAGATAGGAAAACGTCTTA-GACTTCTCCTGCACCTCATGAGAAATCA-AAGTCTCTGGGTTCTGGGGGGAGTATGGTCGCAAGTCTGAAACTTAAAGGAATTGACGGAAGGGCACCACCAGGCGTGGAGCCTGCGGCTTAATTTGACTCAACACGGGGAAACTCACCAGGTCCAGACATGGGAAGGATTGACAGATTGATAGCTCTTTCTTGATTCTATGGGTGGTGGTGCATGGCCGTTCTTAGTTGGTGGAGTGATCTGTCTGGTTAATTTCGTTAACGAACGAGACCTTAGCCTGCTAAATAGGGTCGGGAACTCTTCTTAGAGGGACTTTGCGTGTCTAACGCAAGGAAGTTTGAGGCAATAACAGGTCTGTGATGCCCTTAGATGTTCTGGGCTGCACGCGCGCTACACTGATGCATTCAACGAGTTTCCTTGGCCGGCAGGTCTAGGTAATCTTGTGAGTATGCATCGTGATGGGGATAGATTATTGCAATTATTAATCTTTAACGAGGAATGCCTAGTAGGCGCAAGTCAGCAGCTTGCGCCGATTACGTCCCTGCCCTTTGTACACACCGCCCGTCGCTGTAACAGATCGGAAGGTCCTGTGAATTCATCGGACTGTTCACGGAAAGATGTGTAAATAGAGCCCTCTAAATGATACAAAANNNNNNNNNNNNNNNNN
Theileria_parva_L02366                                           AGTCATATGCTTGTCTTAAAGATTAAGCCATGCATGTCTAAGTATAAGCTTTTATATGGTGAAACTGCGAATGGCTCATTACAACAGTTATAGTTTATTTGATGTTCGT-TTACATGGATAACCGTGCTAATTGTAGGGCTAATACATGT-----GGCGGCGTTTATTAGACCTAAAACCAAACCGCTTGGTGTCC-GGTGATTCATAATAAATATGCGAATCGTACGCGATGTATCATTCAAGTTTCTGACCTATCAGCTTTGGACGGTAGGGTATTGGCCTACCGGGGCAACGACGGGTAACGGGGAATTAGGGTTCGATTCCGGAGAGGGAGCCTGAGAAACGGCTACCACATCTAAGGAAGGCAGCAGGCGCGCAAATTACCCAATCCTGACACAGGGAGGTAGTGACAAGAAATAACAATACGGGGCTTATCTTGTAATTGGAATGATGGGAATTTAAACCTCTTCCAGAGTATCAATTGGAGGGCAAGTCTGGTGCCAGCAGCCGCGGTAATTCCAGCTCCAATAGCGTATATTAAAATTGTTGCAGTTAAAAAGCTCGTAGTTGAATTTCTGCTCTGGATGTTTACTTTGAGAAAATTAGAGTGCTCAAAGCAGGCTTTTGCCTTGAATAGTTTAGCATGGAATAATAAAGTAGGACTTTGGTTCTATTTTGTTGGTTTTAGGTCC-AAAGTAATGGTTAATAGGAACAGTTGGGGGCATTCGTATTTAACTGTCAGAGGTGAAATTCTTAGATTTGTTAAAGACGAACTACTGCGAAAGCATTTGCCAAGGATGTTTTCATTAATCAAGAACGAAAGTTAGGGGATCGAAGACGATCAGATACCGTCGTAGTCCTAACCATAAACAATGCCGACTAGAGATTGGAGGTCGTCAGTCGACTCCTTCAGCACCTTGAGAGAAATCA-AAGTCTTTGGGTTCTGGGGGGAGTATGGTCGCAAGGCTGAAACTTAAAGGAATTGACGGAAGGGCACCACCAGGCGTGGAGCCTGCGGCTTAATTTGACTCAACACGGGGAAACTCACCAGGTCCAGACAAAGGAAGGATTGACAGATTGATAGCTCTTTCTTGATTCTTTGGGTGGTGGTGCATGGCCGTTCTTAGTTGGTGGAGTGATTTGTCTGGTTAATTCCGTTAACGAACGAGACCTTAACCTGCTAAATAGGGTACGGGAATCTTCTTAGAGGGACTTTGCGGTTATAACGCAAGGAAGTTTAAGGCAATAACAGGTCTGTGATGCCCTTAGATGTCCTGGGCTGCACGCGCGCTACACTGATGCGTTCATCGAGTTTCCTTGGCCGAGAGGCCCGGGTAATCTT-T-AGTACGCATCGTGATGGGGATCGATTATTGCAATTGTTAATCGTGAACGAGGAATGCCTAGTATGCGCAAGTCATCAGCTTGTGCAGATTACGTCCCTGCCCTTTGTACACACCGCCCGTCGCTCCTACCGATCGAGTGATCCGGTGAATTATTCGGACCGTGATAGGGAAGTTTTGTGAACCTTATCACTTAAAGGAAGGAGAAGTCGTAACA-GGTTTCC
Theileria_orientalis_AP011946                                    AGTCATATGCTTGTCTTAAAGATTAAGCCATGCATGTCTAAGTATAAGCTTTTATATGGTGAAACTGCGAATGGCTCATTACAACAGTTATAGTTTATTTGATGTTCGT-TTACATGGATAACCGTGCTAATTGTAGGGCTAATACATGT-TTCGGGTGGCGTTTATTAGACCTAAAACCAATCCGTGCGGTTCCC-GGTGATTCATAATAAACTTGCGAATCGCTTGCGATGTATCATTCAAGTTTCTGACCTATCAGCTTTGGACGGTAGGGTATTGGCCTACCGGGGCAACGACGGGTAACGGGGAATTAGGGTTCGATTCCGGAGAGGGAGCCTGAGAAACGGCTACCACATCTAAGGAAGGCAGCAGGCGCGCAAATTACCCAATCCTGACACAGGGAGGTAGTGACAAGAAATAACAATACGGGGCTTATCTTGTAATTGGAATGATGGGAATTTAAACCTCTTCCAGAGTATCAATTGGAGGGCAAGTCTGGTGCCAGCAGCCGCGGTAATTCCAGCTCCAATAGCGTATATTAAATTTGTTGCAGTTAAAAAGCTCGTAGTTGAATTTCTGCTCCGGATGATTACTTTGAGAAAATTAGAGTGCTCAAAGCAGGCTTTTGCCTTGAATAGTTTAGCATGGAATAATAGAGTAGGACTTTGGTTCTATTTTGTTGGTTTTAGGTCC-AAAGTAATGGTTAATAGGAACAGTTGGGGGCATTCGTATTTAACTGTCAGAGGTGAAATTCTTAGATTTGTTAAAGACGAACTACTGCGAAAGCATTTGCCAAGGATGTTTTCATTAATCAAGAACGAAAGTTAGGGGATCGAAGACGATCAGATACCGTCGTAGTCCTAACCATAAACTATGCCGACTAGAGATTGGAGGTCGTCAGTCGACTCCTTCAGCACCTTGAGAGAAATCA-AAGTCTTTGGGTTCTGGGGGGAGTATGGTCGCAAGGCTGAAACTTAAAGGAATTGACGGAAGGGCACCACCAGGCGTGGAGCCTGCGGCTTAATTTGACTCAACACGGGGAAACTCACCAGGTCCAGACAAAGGAAGGATTGACAGATTAATAGCTCTTTCTTGATTCTTTGGGTGGTGGTGCATGGCCGTTCTTAGTTGGTGGAGTGATTTGTCTGGTTAATTCCGTTAACGAACGAGACCTTAACCTGCTAAATAGGATGCGGGAATCTTCTTAGAGGGACTTTGCGGTTATAACGCAAGGAAGTTTAAGGCAATAACAGGTCTGTGATGCCCTTAGATGTCCTGGGCCGCACGCGCGCTACACTGATGCGTTCATCGAGTTTCCTTGGCCGAGAGGCCCGGGTAATCTT-T-AGTACGCATCGTGATGGGGATCGATTATTGCAATTATTAATCGTGAACGAGGAATGCCTAGTATGCGCAAGTCATCAGCTTGTGCAGATTACGTCCCTGCCCTTTGTACACACCGCCCGTCGCTCCTACCGATCGAGTGATCCGGTGAATTATTCGGACCGTGATAGGGAAGTTTTGTGAACCTTATCACTTAAAGGAAGGAGAAGTCGTAACA-GGTTTCC
Babesia_microti_FO082874                                         AGTCATATGCTTGTCTTAAAGATTAAGCCATGCATGTCTTAGTATAAGCTTTTATACAGCGAAACTGCGAATGGCTCATTAAAACAGTTATAGTTTATTTGATGTTCGT-TTACATGGATAACCGTGGTAATTCTAGGGCTAATACATGC-TTCGCGTGGCGTTTATTAGAC-TTTAACCAACCCTTCGGGTAATC-GGTGATTCATAATAAATTAGCGAATCGCATGCGATGTATCATTCAAGTTTCTGACCTATCAGCTTTGGACGGTAGGGTATTGGCCTACCGGGGCGACGACGGGTGACGGGGAATTGGGGTTCGATTCCGGAGAGGGAGCCTGAGAAACGGCTACCACATCTAAGGAAGGCAGCAGGCGCGCAAATTACCCAATCCTGACACAGGGAGGTAGTGACAAGAAATAACAATACAGGGCTTATCTTGTAATTGGAATGATGGGAATCTAAACCCTTCCCAGAGTATCAATTGGAGGGCAAGTCTGGTGCCAGCAGCCGCGGTAATTCCAGCTCCAATAGCGTATATTAAAGTTGTTGCAGTTAAGAAGCTCGTAGTTGAATTTCTGCCTCCAGGATTTACTTTGAGAAAACTAGAGTGTTTCAAACAGGCATTCGCCTTGAATACTACAGCATGGAATAATGAAGTAGGACTTTGGTTCTATTTTGTTGGTTATTGA-CC-AGAGTAATGGTTAATAGGAGCAGTTGGGGGCATTCGTATTTAACTGTCAGAGGTGAAATTCTTAGATTTGTTAAAGACGAACTACTGCGAAAGCATTTGCCAAGGATGTTTTCATTAATCAAGAACGAAAGTTAGGGGATCGAAGACGATCAGATACCGTCGTAGTCCTAACCATAAACTATGCCGACTAGAGATTGGAGGTCGTCAGTCGACTCCTTCAGCACCTTGAGAGAAATCA-AAGTCTTTGGGTTCTGGGGGGAGTATGGTCGCAAGTCTGAAACTTAAAGGAATTGACGGAAGGGCACCACCAGGCGTGGAGCCTGCGGCTTAATTTGACTCAACACGGGAAACCTCACCAGGTCCAGACATAGAGAGGATTGACAGATTGATAGCTCTTTCTTGATTCTATGGGTGGTGGTGCATGGCCGTTCTTAGTTGGTGGAGTGATTTGTCTGGTTAATTCCGTTAACGAACGAGACCTTAACCTGCTAAATTAGGATCTGGGACCTTCTTAGAGGGACTTTGCGTTCATAACGCAAGGAAGTGTAAGGCAATAACAGGTCTGTGATGCCCTTAGATGTCCTGGGCTGCACGCGCGCTACACTGATGCATTCAACGAGTTTCCTTGGCCGTCGGGTCCGGGTAATCTTAC-AGTATGCATCGTGATGGGGATAGATTATTGCAATTATTAATCTTGAACGAGGAATGCCTAGTAGGCGCGAGTCATCAGCTCGTGCCGACTACGTCCCTGCCCTTTGTACACACCGCCCGTCGCTCCTACCGATCGAGTGATCCGGTGAATTATTCGGACCAAGANNNNNNNNNNNNNNNNNNNNNNNNNNNNNNNNNNNNNNNNNNNNNNNNNNNNNNNNNN
Babesia_bigemina                                                 AGTCATATGCTTGTCTTAAAGATTAAGCCATGCATGTCTAAGTACAAGCTTTT-TACGGTGAAACTGCGAATGGCTCATTACAACAGTTATAGTTTCTTTGGAGTTCGT--TCCATGGATAACCGTGCTAATTGTAGGGCTAATACAAGT-----GGCGGCGTTTATTAGTTCCTTAACCACTTTTTCT--------GGTGATTCATAATAAACTTGCGAATCG---GCGATGTTCCATTCAAGTTTCTGCCCCATCAGCTT--GACGGTAGGGTATTGGCCTACCGAGGCAGCAACGGGTAACGGGGAATTAGGGTTCGATTCCGGAGAGGGAGCCTGAGAAACGGCTACCACATCTAAGGAAGGCAGCAGGCGCGCAAATTACCCAATCCTGACACAGGGAGGTAGTGACAAGAAATAACAATACAGGGCTTTTCTTGTAATTGGAATGATGGTGATGTACAACCTCACCAGAGTACCAATTGGAGGGCAAGTCTGGTGCCAGCAGCCGCGGTAATTCCAGCTCCAATAGCGTATATTAAACTTGTTGCAGTTAAAAAGCTCGTAGTTGTATTTCAGCCCTTTTTTTTTACTTTGAGAAAATTAGAGTGTTTCAAGCAGACTTTTGTCTTGAATACTTCAGCATGGAATAATAGAGTAGGACCTTGGTTCTATTTTGTTGGTTTC-GA-CC-TTGGTAATGGTTAATAGGAACGGTTGGGGGCATTCGTATTTAACTGTCAGAGGTGAAATTCTTAGATTTGTTAAAGACGAACCACTGCGAAAGCATTTGCCAAGGACGTTTTCATTAATCAAGAACGAAAGTTAGGGGATCGAAGACGATCAGATACCGTCGTAGTCCTAACCATAAACTATGCCGACTAGGGATTGGAGGTCGTCATTCGACTCCTTCAGCACCTTGAGAGAAATCA-AAGTCTTTGGGTTCTGGGGGGAGTATGGTCGCAAGTCTGAAACTTAAAGGAATTGACGGAAGGGCACCACCAGGCGTGGAGCCTGCGGCTTAATTTGACTCAACACGGGGAACCTCACCAGGTCCAGACAGAGTAAGGATTGACAGATTGATAGCTCTTTCTTGATTCTTTGGGTGGTGGTGCATGGCCGTTCTTAGTTGGTGGAGTGATTTGTCTGGTTAATTCCGTTAACGAACGAGACCTTAACCTGCTAACTAGCTGCTTGGATTCTTCTTAGAGGGACTCTGTGCTTCAAGCGTGGGGAAGTTTAAGGCAATAACAGGTCTGTGATGCCCTTAGATGTCCTGGGCTGCACGCGCGCTACACTGATGCATCCATCGAGTTTCCTGTCCCGAAAGGGTTGGGTAATCTT-T-AGTGTGCATCGTGTCGGGGATTGATTTTTGCAATTCTAAATCATGAACGAGGAATGCCTAGTATGCGCAAGTCATCAGCTTGTGCAGATTACGTCCCTGCCCTTTGTACACACCGCCCGTCGCTCCTACCGATCGAGTGATCCGGTGAATTATTCGGACCGTGGTAGGGAAGTTTTGTGAACCTTATCACTTAAAGGAAGGAGAAGTCGTAACAAGGTTTCC
Plasmodium_falciparum1_M19172                                    AGTCATATGCTTGTCTCAAAGATTAAGCCATGCAAGTGAAAGTATATATATTTATATGTAGAAACTGCGAACGGCTCATTAAAACAGTTATAGTCTACTTGACATT--TATTATAAGGATAACTACGGAAAAGCTGTAGCTAATACTTGCTTTGGATAAGTATTTGTTAGGCCTTATAAGAAAAAAGTTATTAACTTAAGGAATTATAACAAAGAAGTAACACGTAAAGTGTGTATCAATCGAGTTTCTGACCTATCAGCTTTTGATGTTAGGGTATTGGCCTAACATGGCTATGACGGGTAACGGGGAATTAGAGTTCGATTCCGGAGAGGGAGCCTGAGAAATAGCTACCACATCTAAGGAAGGCAGCAGGCGCGTAAATTACCCAATTCTAAAGAAGAGAGGTAGTGACAAGAAATAACAATGCAAGGCCAATTTTGTAATTGGAATGGTGGGAATTTAAAACCTTCCCAGAGTAACAATTGGAGGGCAAGTCTGGTGCCAGCAGCCGCGGTAATTCCAGCTCCAATAGCGTATATTAAAATTGTTGCAGTTAAAACGCTCGTAGTTGAATTTCAAAGGGATTTTGTTACTTTGAGTAAATTAGAGTGTTCAAAGCAAACAGTTGCTTTGAATACTATAGCATGGAATAACAAAATTGAAC-AAGCTAAAATTTTGTTCTTTTTATTTGC-TTAGTTACGATTAATAGGAGTAGCTGGGGACATTCGTATTCAGATGTCAGAGGTGAAATTCTTAGATTTTCTGGAGACGAACAACTGCGAAAGCATTTGTCTAAAATACTTCCATTAATCAAGAACGAAAGTTAAGGGAGTGAAGACGATCAGATACCGTCGTAATCTTAACCATAAACTATGCCGACTAGGTGTTGGATGAAGACTTTTGCTTCCTTCAGTACCTTATGAGAAATCA-AAGTCTTTGGGTTCTGGGGCGAGTATTCGCGCAAGCGAGAAAGTTAAAAGAATTGACGGAAGGGCACCACCAGGCGTGGAGCTTGCGGCTTAATTTGACTCAACACGGGGAAACTCACTAGTTTAAGACAAGAGTAGGATTGACAGATTAATAGCTCTTTCTTGATTTCTTGGATGGTGATGCATGGCCGTTTTTAGTTCGTGAAATGATTTGTCTGGTTAATTCCGATAACGAACGAGATCTTAACCTGCTAATTAGCGGCGAGTACACTTCTTAGAGGAACATTGTGTGTCTAACACAAGGAAGTTTAAGGCAACAACAGGTCTGTGATGTCCTTAGATGAACTAGGCTGCACGCGTGCTACACTGATATATATAACGAGTTTCCTCCGCCGAAAGGCGTAGGTAATCTTATCAATATATATCGTGATGGGGATAGATTATTGCAATTATTAATCTTGAACGAGGAATGCCTAGTAAGCATGATTCATCAGATTGTGCTGACTACGTCCCTGCCCTTTGTACACACCGCCCGTCGCTCCTACCGATTGAAAGATATGATGAATTGTTTGGAC-AAGATCTGGAAAAACCGTAAATCCTATCTTTTAAAGGAAGGAGAAGTCGTAACAAGGTTTCC
Plasmodium_berghei_M19712                                        AGTCATATGCTTGTCTCAAAGATTAAGCCATGCAAGTGAAAGTATATGCATTTTT--GCAGAAACTGCGAACGGCTCATTAAAACAGTTATAATCTACTTGACATT---ATTATAAGGATAACTACGGAAAAGCTGTAGCTAATACTTGTTAATTGTATGTATTTGTTAAGACCCCTAAGAAAAAATGAATTA----AAGGAATTATAACAAAGAAGCAACACATAAAGTGTGTATCAATCGAGTTTCTGACCTATCAGCTTTTGATGTTAGGGTATTGACCTAACATGGCTTTGACGGGTAACGGGGAATTAGAGTTCGATTCCGGAGAGGGAGCCTGAGAAATAGCTACCACATCTAAGGAAGGCAGCAGGCGCGTAAATTACCCAATTCTAAATAAGAGAGGTAGTGACAAGAAATAACAATATAAGGCCAATTTTATAATTGGAATGATGGGAATTTAAAACCTTCCCAAAA-ATCA-TTGGAGGGCAAGTCTGGTGCCAGCAGCCGCGGTAATTCCAGCTCCAATAGCGTATATTAAAATTGTTGCAGTTAAAACGCTCGTAGTTGAACTTCAAGGGTTTCTCGTTACTTTGAGTAAATTAGAGTGTTTAAAGCAAACAGATGCTTTGAATACTATAGCATGGAATAACAACATTGAAT-AGGTCAAAAGTTTGAAAACTTTATTTGC-TTAGATACAGTTAATAGGAGTAGCTGGGGGCATTTGTATTCAGATGTCAGAGGTGAAATTCTTAGATTTTCTGGAGACAAACAACTGCGAAAGCATTTGCCTAAAATACTTCCATTAATCAAGAACGAAAGTTAAGGGAGTGAAGACGATCAGATACCGTCGTAATCTTAACCATAAACTATGCCGACTAAGTGTTGGATGAAGTTTTTTGCTTCCTTCAGTACCTTATGAGAAATCA-AAGTCTTTGGGTTCTGGGGCGAGTATTCGCGCAAGCGAGAAAGTTAAAAGAATTGACGGAAGGGCACCACCAGGCGTGGAGCTTGCGGCTTAATTTGACTCAACACGGGGAAACTCACTAGTTTAAGACAAGAGTAGGATTGACAGATTAATAGCTCTTTCTTGATTTCTTGGATGGTGATGCATGGCCGTTTTTAGTTCGTGAAATGATTTGTCTGGTTAATTCCGATAACGAACGAGATCTTAACCTGCTAATTAGCGGCGAGTACTCTTCTTAGAGGAACGATGTGTGTCTAACACAAGGAAGTTTAAGGCAACAACAGGTCTGTGATGTCCTTAGATATACTAGGCTGCACGCGTGCTACACTGATATGTAAAACGAGTGCCCTCCACTGAAAAGTGTAGGTAATCTTATCAATACATATCGTGATGGGGATAGATTATTGCAATTATTAATCTTGAACGAGGAATGCCTAGTAAGCATGATTCATCAGATTGTGCTGACTACGTCCCTGCCCTTTGTACACACCGCCCGTCGCTCCTACCGATTGAAAGATATGATGAATTGTTTGGAC-AAGATTTGGAAGGACCGTAAATCCTATCTTTTAAAGGAAGGAGAAGTCGTAACAAGGTTTCC
;
end;

begin mrbayes;
        set autoclose=yes nowarnings=yes autoreplace=no;

        outgroup 1;
	 
        log start filename=AncoraSSUv9.log;

	lset nst=6 ngammacat=8 covarion=yes rates=invgamma;  

        mcmc ngen=7000000 nchains=4 nruns=4 temp=0.2 savebrlens=yes mcmcdiagn=yes minpartfreq=0.1 [stoprule=yes stopval=0.002] printfreq=1000 samplefreq=1000 diagnfreq=50000 burninfrac=0.5;
	sumt nruns=4 contype=allcompat burninfrac=0.5 [relburnin=no burnin=5000] conformat=simple;
	sump nruns=4 burninfrac=0.5 [relburnin=no burnin=5000] [printtofile=yes];
       [plot match=all;]     
end;
