# Supplementary material for: A new view on the morphology and phylogeny of eugregarines suggested by the evidence from the gregarine Ancora sagittata (Leuckart, 1860) Labbé, 1899 (Apicomplexa: Eugregarinida)
Source: PeerJ. 2017 May 30;5:e3354. doi: 10.7717/peerj.3354 (PMC5452951; doi:10.7717/peerj.3354)
Supplement: Supplemental Information 2 — Raw data. The ZIP file contains two compressed folders (MrBayes and RAxML) comprising input, log, and output files as well as resulting phylogenies of two phylogenetic programs: MrBayes and RAxML, respectively. For MrBayes, its input file (infile.nex) contains matrix (cut down nucleotide alignment) and parameters of computations, its log files (*.log) contains results of computations and summarizing of parameters, its tree files (*.tre) contain resulting phylogenies. The folder “MrBayes” also includes one subfolder “Bootstraps” containing bootstrap supports for the resulting Bayesian tree using bootstraps calculated by RAxML program with the same alignment. For RAxML, there are three subfolders (“Bootstrap”, “ML”, and “Tree”, containing results of bootstrap calculations, resulting tree of ML analysis, and the resulting tree with bootstrap supports, respectively. Also there are input files (“infiles”) in these folders subfolders containing the same alignment “cut down for programs”, *.info files containing parameters, and summarized results of the computations. [file peerj-05-3354-s002.zip › MrBayes/infile.nex.con.tre]

#NEXUS
[ID: 6829658290]
begin taxa;
	dimensions ntax=114;
	taxlabels
		Bigelowiella_natans_U02075
		Chrysolepidomonas_dendrolepidota_AF123297
		Hyphochytrium_catenoides_X80344
		Phytophthora_megasperma_glycinea_M54938
		Cylindrotheca_closterium_DQ082742
		Cryptosporidium_baileyi_CBAIH_1_AJ276096
		Cryptosporidium_serpentis_AF151376
		Cryptosporidium_parvum_AB089290
		Selenidium_orientale_FJ832161
		Selenidium_pisinnus_FJ832162
		Uncultured_alveolate_BOLA566_AF372780
		Uncultured_alveolate_BAQA40_AF372776
		Selenidium_terebellae_AY196709
		Selenidium_melongena_KC890799
		Selenidium_pendula_LN901443
		Selenidium_hollandei_LN901445
		Selenidium_serpulae_DQ683562
		Caliculium_glossobalani_KC890798
		Gregarina_kingi_FJ459746
		Gregarina_blattarum_FJ459741
		Gregarina_coronata_FJ459743
		Gregarina_sp_ex_Phaedon_brassicae_JF412715
		Gregarina_niphandrodes_AF129882
		Gregarina_tropica_FJ459749
		Amoebogregarina_nigra_FJ459737
		Leidyana_erratica_FJ459752
		Selenidium_boccardiellae_JN857969
		Veloxidium_leptosynaptae_JN857966
		Difficilina_tubulani_FJ832160
		Difficilina_paranemertis_FJ832159
		Pterospora_floridiensis_DQ093794
		Pterospora_schizosoma_DQ093793
		Lithocystis_sp_DQ093795
		TAGIRI_29_
		Lankesteria_chelyosomae_EU670240
		Lankesteria_cystodytae_EU670241
		Lankesteria_abbotti_DQ093796
		Lecudina_phyllochaetopteri_FJ832156
		Lecudina_pellucida
		Lecudina_tuzetae_AF457128
		Lecudina_longissima_FJ832157
		Lecudina_polymorpha_morph1_AY196706
		Lecudina_polymorpha_morph_2_AY196707
		NAMAKO_25_AB252765
		Environmental_sequence_DSGM_8_AB275008
		Clone_from_Ammonia_beccarii__U07937
		Uncultured_alveolate_clone_AT4_16_AF530523
		Uncultured_eukaryote_clone_D5P10H10_EF100378
		Ancora_WSBS_Q5A_28d3_corr
		Ancora_Roscoff_Q5_28r11_corr
		Ancora_WSBS2010_reassembled_contig
		Ancora_WSBS2011_reassembled_contig
		Uncultured_eukaryote_DSGM_13__AB275013
		Polyplicarium_citrusae__JX535336
		Polyplicarium_lacrimae__JX535344
		Polyplicarium_curvarae__JX535340
		Polyplicarium_translucidae__JX535348
		Stylocephalus_giganteus__FJ459761
		Colepismatophila_watsonae_FJ459738
		Geneiorhynchus_manifestus_FJ459739
		Prismatospora_evansi_FJ459756
		Hoplorhynchus_acanthatholius_FJ459750
		Ascogregarina_taiwanensis_EF666482_18S_from_operon_
		Psychodiella_chagasi_FJ865354
		Paraschneideria_metamorphosa_FJ459755
		Syncystis_mirabilis_DQ176427
		Monocystis_agilis_AF457127
		Ophryocystis_elektroscirrha_AF129883
		Mattesia_geminata_AY334568
		Neogregarinorida_sp_OPPPC1_AB748927
		Cephaloidophora_communis_HQ891113
		Ganymedes_themistos_FJ976721
		Heliospora_longissima_pJ1_ex_E_vittatus_HQ891115
		Thiriotia_pugettiae_HQ876006
		Sterkiella_histriomuscorum_FJ545743
		Paramecium_tetraurelia_AF149979
		Stentor_coeruleus_AF357145
		Perkinsus_atlanticus_AF509333
		Parvilucifera_prorocentri_FJ424512
		Parvilucifera_rostrata_KF359483
		Parvilucifera_infectans_KF359485
		Environmental_sequence_AACY020214703
		Uncultured_marine_alveolate_EU304548
		Ichthyodinium_chabelardi_FJ440623
		Duboscquella_sp_AB295041
		Syndinium_turbo_DQ146404
		Amoebophrya_sp_HM483394
		Uncultured_marine_alveolate_clone_Ma131_1A45_18S_FJ032668
		Uncultured_marine_alveolate_clone_Ma131_1A38_18S_FJ032666
		Uncultured_marine_dinoflagellate_clone_Ma131_1A49_18S_FJ032678
		Uncultured_eukaryote_HF0200_37F04_EU795185
		Akashiwo_sanguinea_AY831412
		Prorocentrum_micans_AY803739
		Pfiesteria_piscicida_DQ991382
		Alexandrium_catenella_AY347308
		Gonyaulax_polyedra_AF377944
		Colponema_edaphicum_strain_Chukotka_KF651068
		Colponema_vietnamica_KF651083
		Acavomonas_peruviana_KF651078
		Chromera_velia_strain_CMS22_DQ174731
		Vitrella_brassicaformis_HM245049
		Colpodella_edax_AY234843
		Colpodella_pontica_AY078092
		Colpodella_tetrahymenae_AF330214
		Toxoplasma_gondii_strain_RH_M97703
		Besnoitia_besnoiti_AY833646
		Eimeria_tenella_AF026388
		Goussia_desseri_GU479641
		Theileria_parva_L02366
		Theileria_orientalis_AP011946
		Babesia_microti_FO082874
		Babesia_bigemina
		Plasmodium_falciparum1_M19172
		Plasmodium_berghei_M19712
		;
end;
begin trees;
	translate
		1	Bigelowiella_natans_U02075,
		2	Chrysolepidomonas_dendrolepidota_AF123297,
		3	Hyphochytrium_catenoides_X80344,
		4	Phytophthora_megasperma_glycinea_M54938,
		5	Cylindrotheca_closterium_DQ082742,
		6	Cryptosporidium_baileyi_CBAIH_1_AJ276096,
		7	Cryptosporidium_serpentis_AF151376,
		8	Cryptosporidium_parvum_AB089290,
		9	Selenidium_orientale_FJ832161,
		10	Selenidium_pisinnus_FJ832162,
		11	Uncultured_alveolate_BOLA566_AF372780,
		12	Uncultured_alveolate_BAQA40_AF372776,
		13	Selenidium_terebellae_AY196709,
		14	Selenidium_melongena_KC890799,
		15	Selenidium_pendula_LN901443,
		16	Selenidium_hollandei_LN901445,
		17	Selenidium_serpulae_DQ683562,
		18	Caliculium_glossobalani_KC890798,
		19	Gregarina_kingi_FJ459746,
		20	Gregarina_blattarum_FJ459741,
		21	Gregarina_coronata_FJ459743,
		22	Gregarina_sp_ex_Phaedon_brassicae_JF412715,
		23	Gregarina_niphandrodes_AF129882,
		24	Gregarina_tropica_FJ459749,
		25	Amoebogregarina_nigra_FJ459737,
		26	Leidyana_erratica_FJ459752,
		27	Selenidium_boccardiellae_JN857969,
		28	Veloxidium_leptosynaptae_JN857966,
		29	Difficilina_tubulani_FJ832160,
		30	Difficilina_paranemertis_FJ832159,
		31	Pterospora_floridiensis_DQ093794,
		32	Pterospora_schizosoma_DQ093793,
		33	Lithocystis_sp_DQ093795,
		34	TAGIRI_29_,
		35	Lankesteria_chelyosomae_EU670240,
		36	Lankesteria_cystodytae_EU670241,
		37	Lankesteria_abbotti_DQ093796,
		38	Lecudina_phyllochaetopteri_FJ832156,
		39	Lecudina_pellucida,
		40	Lecudina_tuzetae_AF457128,
		41	Lecudina_longissima_FJ832157,
		42	Lecudina_polymorpha_morph1_AY196706,
		43	Lecudina_polymorpha_morph_2_AY196707,
		44	NAMAKO_25_AB252765,
		45	Environmental_sequence_DSGM_8_AB275008,
		46	Clone_from_Ammonia_beccarii__U07937,
		47	Uncultured_alveolate_clone_AT4_16_AF530523,
		48	Uncultured_eukaryote_clone_D5P10H10_EF100378,
		49	Ancora_WSBS_Q5A_28d3_corr,
		50	Ancora_Roscoff_Q5_28r11_corr,
		51	Ancora_WSBS2010_reassembled_contig,
		52	Ancora_WSBS2011_reassembled_contig,
		53	Uncultured_eukaryote_DSGM_13__AB275013,
		54	Polyplicarium_citrusae__JX535336,
		55	Polyplicarium_lacrimae__JX535344,
		56	Polyplicarium_curvarae__JX535340,
		57	Polyplicarium_translucidae__JX535348,
		58	Stylocephalus_giganteus__FJ459761,
		59	Colepismatophila_watsonae_FJ459738,
		60	Geneiorhynchus_manifestus_FJ459739,
		61	Prismatospora_evansi_FJ459756,
		62	Hoplorhynchus_acanthatholius_FJ459750,
		63	Ascogregarina_taiwanensis_EF666482_18S_from_operon_,
		64	Psychodiella_chagasi_FJ865354,
		65	Paraschneideria_metamorphosa_FJ459755,
		66	Syncystis_mirabilis_DQ176427,
		67	Monocystis_agilis_AF457127,
		68	Ophryocystis_elektroscirrha_AF129883,
		69	Mattesia_geminata_AY334568,
		70	Neogregarinorida_sp_OPPPC1_AB748927,
		71	Cephaloidophora_communis_HQ891113,
		72	Ganymedes_themistos_FJ976721,
		73	Heliospora_longissima_pJ1_ex_E_vittatus_HQ891115,
		74	Thiriotia_pugettiae_HQ876006,
		75	Sterkiella_histriomuscorum_FJ545743,
		76	Paramecium_tetraurelia_AF149979,
		77	Stentor_coeruleus_AF357145,
		78	Perkinsus_atlanticus_AF509333,
		79	Parvilucifera_prorocentri_FJ424512,
		80	Parvilucifera_rostrata_KF359483,
		81	Parvilucifera_infectans_KF359485,
		82	Environmental_sequence_AACY020214703,
		83	Uncultured_marine_alveolate_EU304548,
		84	Ichthyodinium_chabelardi_FJ440623,
		85	Duboscquella_sp_AB295041,
		86	Syndinium_turbo_DQ146404,
		87	Amoebophrya_sp_HM483394,
		88	Uncultured_marine_alveolate_clone_Ma131_1A45_18S_FJ032668,
		89	Uncultured_marine_alveolate_clone_Ma131_1A38_18S_FJ032666,
		90	Uncultured_marine_dinoflagellate_clone_Ma131_1A49_18S_FJ032678,
		91	Uncultured_eukaryote_HF0200_37F04_EU795185,
		92	Akashiwo_sanguinea_AY831412,
		93	Prorocentrum_micans_AY803739,
		94	Pfiesteria_piscicida_DQ991382,
		95	Alexandrium_catenella_AY347308,
		96	Gonyaulax_polyedra_AF377944,
		97	Colponema_edaphicum_strain_Chukotka_KF651068,
		98	Colponema_vietnamica_KF651083,
		99	Acavomonas_peruviana_KF651078,
		100	Chromera_velia_strain_CMS22_DQ174731,
		101	Vitrella_brassicaformis_HM245049,
		102	Colpodella_edax_AY234843,
		103	Colpodella_pontica_AY078092,
		104	Colpodella_tetrahymenae_AF330214,
		105	Toxoplasma_gondii_strain_RH_M97703,
		106	Besnoitia_besnoiti_AY833646,
		107	Eimeria_tenella_AF026388,
		108	Goussia_desseri_GU479641,
		109	Theileria_parva_L02366,
		110	Theileria_orientalis_AP011946,
		111	Babesia_microti_FO082874,
		112	Babesia_bigemina,
		113	Plasmodium_falciparum1_M19172,
		114	Plasmodium_berghei_M19712
		;
[Note: This tree contains information on the topology,
branch lengths (if present), and the probability
of the partition indicated by the branch.]
tree con_all_compat = (1:2.480687e-01,((((((((((6:6.676611e-03,8:2.243919e-02)1.000:2.921737e-02,7:4.414328e-03)1.000:5.895799e-02,((((9:1.567288e-01,10:5.373393e-02)1.000:1.137657e-01,((15:3.346146e-02,(16:7.049101e-02,17:8.943239e-02)0.933:3.067865e-02)0.548:6.642590e-03,27:1.743503e-02)1.000:5.985157e-01)0.459:1.426423e-02,(((((((18:5.759573e-02,((20:3.133577e-02,26:2.093396e-01)0.977:1.925579…
[Note: This tree contains information only on the topology
and branch lengths (median of the posterior probability density).]
tree con_all_compat = (1:2.480687e-01,((((((((((6:6.676611e-03,8:2.243919e-02):2.921737e-02,7:4.414328e-03):5.895799e-02,((((9:1.567288e-01,10:5.373393e-02):1.137657e-01,((15:3.346146e-02,(16:7.049101e-02,17:8.943239e-02):3.067865e-02):6.642590e-03,27:1.743503e-02):5.985157e-01):1.426423e-02,(((((((18:5.759573e-02,((20:3.133577e-02,26:2.093396e-01):1.925579e-02,24:2.165524e-02):1.209263e-02):1.16…
end;
