# Supplementary material for: A new view on the morphology and phylogeny of eugregarines suggested by the evidence from the gregarine Ancora sagittata (Leuckart, 1860) Labbé, 1899 (Apicomplexa: Eugregarinida)
Source: PeerJ. 2017 May 30;5:e3354. doi: 10.7717/peerj.3354 (PMC5452951; doi:10.7717/peerj.3354)
Supplement: Supplemental Information 2 — Raw data. The ZIP file contains two compressed folders (MrBayes and RAxML) comprising input, log, and output files as well as resulting phylogenies of two phylogenetic programs: MrBayes and RAxML, respectively. For MrBayes, its input file (infile.nex) contains matrix (cut down nucleotide alignment) and parameters of computations, its log files (*.log) contains results of computations and summarizing of parameters, its tree files (*.tre) contain resulting phylogenies. The folder “MrBayes” also includes one subfolder “Bootstraps” containing bootstrap supports for the resulting Bayesian tree using bootstraps calculated by RAxML program with the same alignment. For RAxML, there are three subfolders (“Bootstrap”, “ML”, and “Tree”, containing results of bootstrap calculations, resulting tree of ML analysis, and the resulting tree with bootstrap supports, respectively. Also there are input files (“infiles”) in these folders subfolders containing the same alignment “cut down for programs”, *.info files containing parameters, and summarized results of the computations. [file peerj-05-3354-s002.zip › RAxML/BOOT/RAxML_info.SSU_Ancora9]

Using BFGS method to optimize GTR rate parameters, to disable this specify "--no-bfgs" 


Using BFGS method to optimize GTR rate parameters, to disable this specify "--no-bfgs" 


This is RAxML version 8.2.9 released by Alexandros Stamatakis on July 20 2016.

With greatly appreciated code contributions by:
Andre Aberer      (HITS)
Simon Berger      (HITS)
Alexey Kozlov     (HITS)
Kassian Kobert    (HITS)
David Dao         (KIT and HITS)
Sarah Lutteropp   (KIT and HITS)
Nick Pattengale   (Sandia)
Wayne Pfeiffer    (SDSC)
Akifumi S. Tanabe (NRIFS)
Charlie Taylor    (UF)


Alignment has 1218 distinct alignment patterns

Proportion of gaps and completely undetermined characters in this alignment: 2.73%

RAxML rapid hill-climbing mode

Using 1 distinct models/data partitions with joint branch length optimization


Executing 1000 non-parametric bootstrap inferences

All free model parameters will be estimated by RAxML
ML estimate of 25 per site rate categories

Likelihood of final tree will be evaluated and optimized under GAMMA

GAMMA Model parameters will be estimated up to an accuracy of 0.1000000000 Log Likelihood units

Partition: 0
Alignment Patterns: 1218
Name: No Name Provided
DataType: DNA
Substitution Matrix: GTR


RAxML was called as follows:

/projects/ps-ngbt/opt/gordon/raxml/8.2.9/raxmlHPC-HYBRID -T 4 -n SSU_Ancora9 -s infile.txt -c 25 -m GTRCAT -p 12345 -b 12345 -N 1000 


Using BFGS method to optimize GTR rate parameters, to disable this specify "--no-bfgs" 


Using BFGS method to optimize GTR rate parameters, to disable this specify "--no-bfgs" 


Using BFGS method to optimize GTR rate parameters, to disable this specify "--no-bfgs" 

Bootstrap[0]: Time 15.989051 seconds, bootstrap likelihood -49649.823469, best rearrangement setting 5
Bootstrap[420]: Time 17.866078 seconds, bootstrap likelihood -50143.960737, best rearrangement setting 10
Bootstrap[252]: Time 18.435979 seconds, bootstrap likelihood -51983.707665, best rearrangement setting 10
Bootstrap[336]: Time 18.609540 seconds, bootstrap likelihood -48544.079869, best rearrangement setting 5
Bootstrap[672]: Time 19.199474 seconds, bootstrap likelihood -48387.997259, best rearrangement setting 10
Bootstrap[168]: Time 19.215909 seconds, bootstrap likelihood -48333.812171, best rearrangement setting 5
Bootstrap[504]: Time 19.253446 seconds, bootstrap likelihood -51177.293107, best rearrangement setting 10
Bootstrap[756]: Time 19.542634 seconds, bootstrap likelihood -49222.131672, best rearrangement setting 10
Bootstrap[588]: Time 19.793808 seconds, bootstrap likelihood -49483.210014, best rearrangement setting 5
Bootstrap[924]: Time 20.040579 seconds, bootstrap likelihood -49874.216731, best rearrangement setting 10
Bootstrap[84]: Time 22.209991 seconds, bootstrap likelihood -50116.631034, best rearrangement setting 10
Bootstrap[840]: Time 24.425626 seconds, bootstrap likelihood -47821.668144, best rearrangement setting 15
Bootstrap[1]: Time 15.079922 seconds, bootstrap likelihood -47706.284722, best rearrangement setting 5
Bootstrap[589]: Time 15.629817 seconds, bootstrap likelihood -49407.495341, best rearrangement setting 5
Bootstrap[505]: Time 16.832258 seconds, bootstrap likelihood -51475.977363, best rearrangement setting 10
Bootstrap[421]: Time 18.636255 seconds, bootstrap likelihood -46394.392367, best rearrangement setting 5
Bootstrap[85]: Time 15.312186 seconds, bootstrap likelihood -48270.113513, best rearrangement setting 10
Bootstrap[925]: Time 18.412628 seconds, bootstrap likelihood -49353.610695, best rearrangement setting 10
Bootstrap[757]: Time 19.160503 seconds, bootstrap likelihood -47596.955048, best rearrangement setting 10
Bootstrap[337]: Time 20.475483 seconds, bootstrap likelihood -51989.279810, best rearrangement setting 10
Bootstrap[169]: Time 22.198322 seconds, bootstrap likelihood -49277.553819, best rearrangement setting 10
Bootstrap[673]: Time 23.348700 seconds, bootstrap likelihood -50297.442550, best rearrangement setting 10
Bootstrap[841]: Time 20.383434 seconds, bootstrap likelihood -50841.155772, best rearrangement setting 10
Bootstrap[253]: Time 27.811370 seconds, bootstrap likelihood -49226.009487, best rearrangement setting 10
Bootstrap[2]: Time 22.539046 seconds, bootstrap likelihood -49427.132495, best rearrangement setting 10
Bootstrap[422]: Time 18.292309 seconds, bootstrap likelihood -50125.246487, best rearrangement setting 10
Bootstrap[506]: Time 21.104830 seconds, bootstrap likelihood -50328.505377, best rearrangement setting 10
Bootstrap[86]: Time 20.558827 seconds, bootstrap likelihood -50793.674811, best rearrangement setting 10
Bootstrap[758]: Time 21.758117 seconds, bootstrap likelihood -48168.608904, best rearrangement setting 10
Bootstrap[674]: Time 17.975696 seconds, bootstrap likelihood -51120.918790, best rearrangement setting 10
Bootstrap[590]: Time 25.801522 seconds, bootstrap likelihood -51388.040116, best rearrangement setting 10
Bootstrap[842]: Time 17.752168 seconds, bootstrap likelihood -52293.448742, best rearrangement setting 10
Bootstrap[926]: Time 25.209270 seconds, bootstrap likelihood -52367.545920, best rearrangement setting 10
Bootstrap[338]: Time 24.717288 seconds, bootstrap likelihood -50414.433889, best rearrangement setting 10
Bootstrap[170]: Time 22.506340 seconds, bootstrap likelihood -50011.150847, best rearrangement setting 10
Bootstrap[254]: Time 21.201238 seconds, bootstrap likelihood -49603.145312, best rearrangement setting 10
Bootstrap[423]: Time 18.655736 seconds, bootstrap likelihood -49852.019041, best rearrangement setting 10
Bootstrap[507]: Time 18.664939 seconds, bootstrap likelihood -50429.595594, best rearrangement setting 10
Bootstrap[87]: Time 22.273695 seconds, bootstrap likelihood -50470.134443, best rearrangement setting 5
Bootstrap[675]: Time 22.614514 seconds, bootstrap likelihood -49606.014751, best rearrangement setting 5
Bootstrap[843]: Time 21.141142 seconds, bootstrap likelihood -48023.531769, best rearrangement setting 10
Bootstrap[171]: Time 20.363439 seconds, bootstrap likelihood -49967.841529, best rearrangement setting 10
Bootstrap[759]: Time 24.127741 seconds, bootstrap likelihood -50675.759876, best rearrangement setting 5
Bootstrap[3]: Time 31.044591 seconds, bootstrap likelihood -52190.613038, best rearrangement setting 10
Bootstrap[591]: Time 23.964798 seconds, bootstrap likelihood -49232.007702, best rearrangement setting 10
Bootstrap[255]: Time 18.644473 seconds, bootstrap likelihood -50900.582138, best rearrangement setting 10
Bootstrap[339]: Time 24.375468 seconds, bootstrap likelihood -53007.936330, best rearrangement setting 10
Bootstrap[424]: Time 19.570267 seconds, bootstrap likelihood -51196.798034, best rearrangement setting 10
Bootstrap[508]: Time 19.957438 seconds, bootstrap likelihood -49111.684355, best rearrangement setting 10
Bootstrap[88]: Time 18.812868 seconds, bootstrap likelihood -50805.403934, best rearrangement setting 10
Bootstrap[927]: Time 35.983393 seconds, bootstrap likelihood -49337.116392, best rearrangement setting 5
Bootstrap[4]: Time 18.773274 seconds, bootstrap likelihood -48539.292468, best rearrangement setting 10
Bootstrap[256]: Time 19.022865 seconds, bootstrap likelihood -49039.183735, best rearrangement setting 10
Bootstrap[592]: Time 20.122575 seconds, bootstrap likelihood -48328.007230, best rearrangement setting 10
Bootstrap[172]: Time 22.331460 seconds, bootstrap likelihood -49954.535837, best rearrangement setting 10
Bootstrap[760]: Time 22.433996 seconds, bootstrap likelihood -50377.607505, best rearrangement setting 10
Bootstrap[844]: Time 23.622496 seconds, bootstrap likelihood -51929.308865, best rearrangement setting 5
Bootstrap[340]: Time 19.318844 seconds, bootstrap likelihood -50392.691871, best rearrangement setting 10
Bootstrap[676]: Time 26.719871 seconds, bootstrap likelihood -50526.059994, best rearrangement setting 5
Bootstrap[509]: Time 17.991531 seconds, bootstrap likelihood -48285.405883, best rearrangement setting 10
Bootstrap[928]: Time 19.675129 seconds, bootstrap likelihood -48837.150642, best rearrangement setting 10
Bootstrap[425]: Time 27.336073 seconds, bootstrap likelihood -48770.504371, best rearrangement setting 10
Bootstrap[593]: Time 16.007929 seconds, bootstrap likelihood -51077.122448, best rearrangement setting 5
Bootstrap[89]: Time 22.357470 seconds, bootstrap likelihood -50639.862071, best rearrangement setting 10
Bootstrap[257]: Time 17.055387 seconds, bootstrap likelihood -49345.505084, best rearrangement setting 10
Bootstrap[173]: Time 17.052808 seconds, bootstrap likelihood -48982.046772, best rearrangement setting 10
Bootstrap[5]: Time 22.517994 seconds, bootstrap likelihood -52298.980695, best rearrangement setting 15
Bootstrap[845]: Time 19.455919 seconds, bootstrap likelihood -47259.394885, best rearrangement setting 15
Bootstrap[761]: Time 19.738638 seconds, bootstrap likelihood -50272.523383, best rearrangement setting 10
Bootstrap[677]: Time 19.163765 seconds, bootstrap likelihood -50165.774854, best rearrangement setting 10
Bootstrap[341]: Time 21.834022 seconds, bootstrap likelihood -50422.848685, best rearrangement setting 5
Bootstrap[258]: Time 14.001937 seconds, bootstrap likelihood -48734.364719, best rearrangement setting 5
Bootstrap[426]: Time 17.504186 seconds, bootstrap likelihood -50978.785005, best rearrangement setting 10
Bootstrap[510]: Time 25.475384 seconds, bootstrap likelihood -47984.188962, best rearrangement setting 10
Bootstrap[929]: Time 20.732339 seconds, bootstrap likelihood -49863.821349, best rearrangement setting 10
Bootstrap[90]: Time 18.642178 seconds, bootstrap likelihood -50416.259863, best rearrangement setting 5
Bootstrap[174]: Time 17.373803 seconds, bootstrap likelihood -51241.388828, best rearrangement setting 10
Bootstrap[594]: Time 22.871743 seconds, bootstrap likelihood -48414.658421, best rearrangement setting 15
Bootstrap[762]: Time 17.858252 seconds, bootstrap likelihood -49995.776999, best rearrangement setting 5
Bootstrap[6]: Time 19.902550 seconds, bootstrap likelihood -49761.055326, best rearrangement setting 10
Bootstrap[846]: Time 22.382955 seconds, bootstrap likelihood -50433.535387, best rearrangement setting 5
Bootstrap[678]: Time 22.613938 seconds, bootstrap likelihood -49007.014044, best rearrangement setting 10
Bootstrap[342]: Time 22.419385 seconds, bootstrap likelihood -49949.799062, best rearrangement setting 10
Bootstrap[91]: Time 15.692474 seconds, bootstrap likelihood -50106.085368, best rearrangement setting 5
Bootstrap[427]: Time 19.631487 seconds, bootstrap likelihood -47427.440943, best rearrangement setting 10
Bootstrap[259]: Time 22.013946 seconds, bootstrap likelihood -50091.933454, best rearrangement setting 5
Bootstrap[175]: Time 21.625452 seconds, bootstrap likelihood -48301.718491, best rearrangement setting 10
Bootstrap[930]: Time 22.772083 seconds, bootstrap likelihood -50663.695487, best rearrangement setting 5
Bootstrap[763]: Time 18.432152 seconds, bootstrap likelihood -49739.040126, best rearrangement setting 10
Bootstrap[595]: Time 22.674843 seconds, bootstrap likelihood -50007.677133, best rearrangement setting 10
Bootstrap[511]: Time 27.945593 seconds, bootstrap likelihood -49529.609347, best rearrangement setting 10
Bootstrap[847]: Time 18.175904 seconds, bootstrap likelihood -51317.749187, best rearrangement setting 5
Bootstrap[7]: Time 23.439182 seconds, bootstrap likelihood -48472.079685, best rearrangement setting 5
Bootstrap[92]: Time 17.816252 seconds, bootstrap likelihood -50735.066229, best rearrangement setting 10
Bootstrap[679]: Time 22.128381 seconds, bootstrap likelihood -49271.075654, best rearrangement setting 10
Bootstrap[343]: Time 22.319380 seconds, bootstrap likelihood -52589.961338, best rearrangement setting 5
Bootstrap[428]: Time 19.168360 seconds, bootstrap likelihood -48697.890041, best rearrangement setting 10
Bootstrap[260]: Time 20.720618 seconds, bootstrap likelihood -48752.352409, best rearrangement setting 10
Bootstrap[176]: Time 19.051541 seconds, bootstrap likelihood -50535.697873, best rearrangement setting 10
Bootstrap[848]: Time 15.425159 seconds, bootstrap likelihood -48733.473831, best rearrangement setting 5
Bootstrap[596]: Time 19.046816 seconds, bootstrap likelihood -49254.362368, best rearrangement setting 10
Bootstrap[512]: Time 19.266990 seconds, bootstrap likelihood -50059.994811, best rearrangement setting 10
Bootstrap[8]: Time 22.351336 seconds, bootstrap likelihood -49512.782653, best rearrangement setting 10
Bootstrap[931]: Time 32.151781 seconds, bootstrap likelihood -49878.470467, best rearrangement setting 5
Bootstrap[764]: Time 33.561214 seconds, bootstrap likelihood -50405.788867, best rearrangement setting 10
Bootstrap[261]: Time 18.213520 seconds, bootstrap likelihood -49800.337870, best rearrangement setting 10
Bootstrap[429]: Time 21.623895 seconds, bootstrap likelihood -48974.271685, best rearrangement setting 15
Bootstrap[680]: Time 26.633004 seconds, bootstrap likelihood -51984.566138, best rearrangement setting 10
Bootstrap[344]: Time 26.499890 seconds, bootstrap likelihood -49545.981523, best rearrangement setting 5
Bootstrap[177]: Time 19.637359 seconds, bootstrap likelihood -51010.492146, best rearrangement setting 10
Bootstrap[597]: Time 15.831922 seconds, bootstrap likelihood -48045.731870, best rearrangement setting 5
Bootstrap[430]: Time 14.615427 seconds, bootstrap likelihood -48182.097441, best rearrangement setting 5
Bootstrap[849]: Time 31.023069 seconds, bootstrap likelihood -49222.046352, best rearrangement setting 10
Bootstrap[513]: Time 29.223232 seconds, bootstrap likelihood -49037.266381, best rearrangement setting 10
Bootstrap[9]: Time 24.399041 seconds, bootstrap likelihood -47027.889742, best rearrangement setting 10
Bootstrap[93]: Time 44.183723 seconds, bootstrap likelihood -51009.463732, best rearrangement setting 5
Bootstrap[262]: Time 21.134842 seconds, bootstrap likelihood -47408.840351, best rearrangement setting 15
Bootstrap[765]: Time 22.627421 seconds, bootstrap likelihood -50620.683094, best rearrangement setting 10
Bootstrap[932]: Time 25.000225 seconds, bootstrap likelihood -48566.472081, best rearrangement setting 15
Bootstrap[598]: Time 19.349996 seconds, bootstrap likelihood -49555.848018, best rearrangement setting 10
Bootstrap[178]: Time 19.852990 seconds, bootstrap likelihood -49830.285378, best rearrangement setting 5
Bootstrap[681]: Time 22.108175 seconds, bootstrap likelihood -47650.239418, best rearrangement setting 15
Bootstrap[345]: Time 30.043005 seconds, bootstrap likelihood -49940.639321, best rearrangement setting 10
Bootstrap[514]: Time 17.717444 seconds, bootstrap likelihood -49569.347069, best rearrangement setting 10
Bootstrap[94]: Time 15.736172 seconds, bootstrap likelihood -48085.617403, best rearrangement setting 5
Bootstrap[431]: Time 20.889119 seconds, bootstrap likelihood -50870.827019, best rearrangement setting 10
Bootstrap[10]: Time 19.562907 seconds, bootstrap likelihood -52560.612570, best rearrangement setting 10
Bootstrap[850]: Time 25.012613 seconds, bootstrap likelihood -48993.161939, best rearrangement setting 5
Bootstrap[599]: Time 19.232744 seconds, bootstrap likelihood -51820.435657, best rearrangement setting 10
Bootstrap[766]: Time 22.096235 seconds, bootstrap likelihood -52189.648299, best rearrangement setting 15
Bootstrap[682]: Time 19.340967 seconds, bootstrap likelihood -49128.316528, best rearrangement setting 10
Bootstrap[432]: Time 15.923548 seconds, bootstrap likelihood -49644.697226, best rearrangement setting 10
Bootstrap[933]: Time 31.739757 seconds, bootstrap likelihood -50507.201683, best rearrangement setting 15
Bootstrap[346]: Time 21.241336 seconds, bootstrap likelihood -49617.313401, best rearrangement setting 10
Bootstrap[179]: Time 32.801538 seconds, bootstrap likelihood -51151.858354, best rearrangement setting 10
Bootstrap[263]: Time 36.308159 seconds, bootstrap likelihood -48372.008622, best rearrangement setting 5
Bootstrap[95]: Time 24.916677 seconds, bootstrap likelihood -49150.600804, best rearrangement setting 5
Bootstrap[600]: Time 19.074537 seconds, bootstrap likelihood -48300.809822, best rearrangement setting 10
Bootstrap[683]: Time 18.860492 seconds, bootstrap likelihood -48733.723945, best rearrangement setting 10
Bootstrap[767]: Time 20.661330 seconds, bootstrap likelihood -48980.965383, best rearrangement setting 10
Bootstrap[851]: Time 23.304553 seconds, bootstrap likelihood -50630.355523, best rearrangement setting 10
Bootstrap[515]: Time 28.720697 seconds, bootstrap likelihood -49438.417706, best rearrangement setting 15
Bootstrap[11]: Time 27.268190 seconds, bootstrap likelihood -50616.699098, best rearrangement setting 10
Bootstrap[433]: Time 16.969396 seconds, bootstrap likelihood -49087.106539, best rearrangement setting 10
Bootstrap[934]: Time 15.248689 seconds, bootstrap likelihood -49870.086540, best rearrangement setting 10
Bootstrap[180]: Time 14.672656 seconds, bootstrap likelihood -48744.222722, best rearrangement setting 10
Bootstrap[347]: Time 19.573919 seconds, bootstrap likelihood -50960.211677, best rearrangement setting 10
Bootstrap[264]: Time 21.273856 seconds, bootstrap likelihood -48738.194881, best rearrangement setting 15
Bootstrap[96]: Time 19.700401 seconds, bootstrap likelihood -49322.331327, best rearrangement setting 10
Bootstrap[768]: Time 16.649623 seconds, bootstrap likelihood -49612.818204, best rearrangement setting 5
Bootstrap[852]: Time 18.634497 seconds, bootstrap likelihood -47344.207192, best rearrangement setting 5
Bootstrap[516]: Time 19.901376 seconds, bootstrap likelihood -47470.980387, best rearrangement setting 10
Bootstrap[601]: Time 22.894856 seconds, bootstrap likelihood -48277.679074, best rearrangement setting 10
Bootstrap[684]: Time 26.132840 seconds, bootstrap likelihood -50075.731349, best rearrangement setting 15
Bootstrap[434]: Time 20.235694 seconds, bootstrap likelihood -46536.960623, best rearrangement setting 10
Bootstrap[12]: Time 25.863247 seconds, bootstrap likelihood -51114.320338, best rearrangement setting 10
Bootstrap[348]: Time 23.001202 seconds, bootstrap likelihood -49165.828456, best rearrangement setting 10
Bootstrap[265]: Time 18.603338 seconds, bootstrap likelihood -51136.204392, best rearrangement setting 5
Bootstrap[181]: Time 28.570951 seconds, bootstrap likelihood -50695.266000, best rearrangement setting 5
Bootstrap[97]: Time 20.264737 seconds, bootstrap likelihood -47978.594038, best rearrangement setting 15
Bootstrap[769]: Time 20.626767 seconds, bootstrap likelihood -50181.239737, best rearrangement setting 10
Bootstrap[853]: Time 19.459737 seconds, bootstrap likelihood -48388.909309, best rearrangement setting 10
Bootstrap[602]: Time 18.338160 seconds, bootstrap likelihood -51536.193700, best rearrangement setting 5
Bootstrap[517]: Time 19.059668 seconds, bootstrap likelihood -48489.832153, best rearrangement setting 10
Bootstrap[935]: Time 38.237195 seconds, bootstrap likelihood -49458.057421, best rearrangement setting 10
Bootstrap[435]: Time 19.282104 seconds, bootstrap likelihood -49703.128733, best rearrangement setting 5
Bootstrap[13]: Time 17.689161 seconds, bootstrap likelihood -48198.694980, best rearrangement setting 10
Bootstrap[685]: Time 26.953086 seconds, bootstrap likelihood -51074.179054, best rearrangement setting 15
Bootstrap[349]: Time 19.581936 seconds, bootstrap likelihood -47912.739130, best rearrangement setting 10
Bootstrap[266]: Time 20.808440 seconds, bootstrap likelihood -49547.485780, best rearrangement setting 10
Bootstrap[182]: Time 19.774810 seconds, bootstrap likelihood -50609.893854, best rearrangement setting 10
Bootstrap[98]: Time 21.393698 seconds, bootstrap likelihood -49168.949859, best rearrangement setting 10
Bootstrap[770]: Time 21.472622 seconds, bootstrap likelihood -48956.489302, best rearrangement setting 10
Bootstrap[518]: Time 21.130257 seconds, bootstrap likelihood -50975.205923, best rearrangement setting 10
Bootstrap[854]: Time 22.981239 seconds, bootstrap likelihood -47244.720037, best rearrangement setting 10
Bootstrap[603]: Time 23.056109 seconds, bootstrap likelihood -48606.366511, best rearrangement setting 10
Bootstrap[436]: Time 21.140781 seconds, bootstrap likelihood -50225.767231, best rearrangement setting 10
Bootstrap[686]: Time 16.874962 seconds, bootstrap likelihood -48207.207553, best rearrangement setting 10
Bootstrap[936]: Time 26.697454 seconds, bootstrap likelihood -50844.624029, best rearrangement setting 15
Bootstrap[267]: Time 19.547100 seconds, bootstrap likelihood -48691.116798, best rearrangement setting 10
Bootstrap[183]: Time 19.141031 seconds, bootstrap likelihood -49658.542193, best rearrangement setting 10
Bootstrap[99]: Time 17.021227 seconds, bootstrap likelihood -48434.771684, best rearrangement setting 5
Bootstrap[14]: Time 31.618166 seconds, bootstrap likelihood -50806.118570, best rearrangement setting 10
Bootstrap[771]: Time 17.499680 seconds, bootstrap likelihood -49567.614973, best rearrangement setting 10
Bootstrap[519]: Time 16.057492 seconds, bootstrap likelihood -50245.863475, best rearrangement setting 10
Bootstrap[604]: Time 19.818496 seconds, bootstrap likelihood -51332.617898, best rearrangement setting 10
Bootstrap[350]: Time 30.158923 seconds, bootstrap likelihood -49417.873298, best rearrangement setting 10
Bootstrap[437]: Time 17.798400 seconds, bootstrap likelihood -49344.506931, best rearrangement setting 5
Bootstrap[855]: Time 26.079662 seconds, bootstrap likelihood -49731.376486, best rearrangement setting 10
Bootstrap[772]: Time 19.557469 seconds, bootstrap likelihood -49639.877474, best rearrangement setting 10
Bootstrap[937]: Time 27.299789 seconds, bootstrap likelihood -51264.339585, best rearrangement setting 10
Bootstrap[100]: Time 22.318364 seconds, bootstrap likelihood -50638.676431, best rearrangement setting 5
Bootstrap[184]: Time 23.905630 seconds, bootstrap likelihood -51442.210845, best rearrangement setting 10
Bootstrap[520]: Time 22.239633 seconds, bootstrap likelihood -48850.646503, best rearrangement setting 15
Bootstrap[15]: Time 23.506229 seconds, bootstrap likelihood -46838.936120, best rearrangement setting 10
Bootstrap[268]: Time 26.836525 seconds, bootstrap likelihood -47436.325902, best rearrangement setting 10
Bootstrap[351]: Time 19.991502 seconds, bootstrap likelihood -48798.475005, best rearrangement setting 10
Bootstrap[687]: Time 34.702139 seconds, bootstrap likelihood -48766.387785, best rearrangement setting 5
Bootstrap[605]: Time 21.961399 seconds, bootstrap likelihood -47549.973203, best rearrangement setting 15
Bootstrap[856]: Time 16.356364 seconds, bootstrap likelihood -49913.721284, best rearrangement setting 10
Bootstrap[438]: Time 21.994426 seconds, bootstrap likelihood -48958.231908, best rearrangement setting 10
Bootstrap[938]: Time 14.385200 seconds, bootstrap likelihood -47624.167474, best rearrangement setting 5
Bootstrap[101]: Time 15.972921 seconds, bootstrap likelihood -50615.555434, best rearrangement setting 5
Bootstrap[521]: Time 17.868633 seconds, bootstrap likelihood -49578.551517, best rearrangement setting 10
Bootstrap[185]: Time 20.416268 seconds, bootstrap likelihood -51172.869807, best rearrangement setting 10
Bootstrap[269]: Time 19.044260 seconds, bootstrap likelihood -48818.189950, best rearrangement setting 5
Bootstrap[773]: Time 23.665412 seconds, bootstrap likelihood -46576.810677, best rearrangement setting 10
Bootstrap[606]: Time 18.171502 seconds, bootstrap likelihood -48745.205256, best rearrangement setting 10
Bootstrap[688]: Time 18.301461 seconds, bootstrap likelihood -47889.604905, best rearrangement setting 10
Bootstrap[857]: Time 20.700537 seconds, bootstrap likelihood -49620.249454, best rearrangement setting 10
Bootstrap[439]: Time 19.354170 seconds, bootstrap likelihood -49365.504327, best rearrangement setting 10
Bootstrap[352]: Time 24.677421 seconds, bootstrap likelihood -48626.575169, best rearrangement setting 10
Bootstrap[186]: Time 16.435091 seconds, bootstrap likelihood -48587.109916, best rearrangement setting 10
Bootstrap[16]: Time 36.235846 seconds, bootstrap likelihood -50006.024511, best rearrangement setting 5
Bootstrap[522]: Time 19.486260 seconds, bootstrap likelihood -48861.965254, best rearrangement setting 5
Bootstrap[939]: Time 24.328714 seconds, bootstrap likelihood -51381.584113, best rearrangement setting 10
Bootstrap[270]: Time 17.556701 seconds, bootstrap likelihood -48262.434075, best rearrangement setting 10
Bootstrap[774]: Time 19.235914 seconds, bootstrap likelihood -48806.519916, best rearrangement setting 10
Bootstrap[102]: Time 26.986590 seconds, bootstrap likelihood -50772.152624, best rearrangement setting 5
Bootstrap[607]: Time 21.307917 seconds, bootstrap likelihood -50292.985144, best rearrangement setting 10
Bootstrap[440]: Time 19.335421 seconds, bootstrap likelihood -48495.712488, best rearrangement setting 10
Bootstrap[858]: Time 20.882673 seconds, bootstrap likelihood -48496.090781, best rearrangement setting 5
Bootstrap[689]: Time 24.295173 seconds, bootstrap likelihood -51890.683572, best rearrangement setting 10
Bootstrap[353]: Time 22.749514 seconds, bootstrap likelihood -48043.422746, best rearrangement setting 10
Bootstrap[940]: Time 14.217125 seconds, bootstrap likelihood -48971.148520, best rearrangement setting 5
Bootstrap[271]: Time 16.690705 seconds, bootstrap likelihood -50282.361210, best rearrangement setting 5
Bootstrap[187]: Time 21.494356 seconds, bootstrap likelihood -50845.922910, best rearrangement setting 10
Bootstrap[17]: Time 21.204891 seconds, bootstrap likelihood -46759.097098, best rearrangement setting 10
Bootstrap[523]: Time 24.437546 seconds, bootstrap likelihood -47708.196345, best rearrangement setting 5
Bootstrap[441]: Time 17.399866 seconds, bootstrap likelihood -50700.447342, best rearrangement setting 10
Bootstrap[608]: Time 18.863844 seconds, bootstrap likelihood -49884.078125, best rearrangement setting 5
Bootstrap[775]: Time 24.562034 seconds, bootstrap likelihood -49099.154819, best rearrangement setting 5
Bootstrap[690]: Time 20.736936 seconds, bootstrap likelihood -49519.313624, best rearrangement setting 10
Bootstrap[941]: Time 18.638697 seconds, bootstrap likelihood -50509.405662, best rearrangement setting 5
Bootstrap[354]: Time 20.140080 seconds, bootstrap likelihood -50359.368084, best rearrangement setting 10
Bootstrap[103]: Time 31.311816 seconds, bootstrap likelihood -49447.685113, best rearrangement setting 10
Bootstrap[859]: Time 27.085524 seconds, bootstrap likelihood -49642.749375, best rearrangement setting 10
Bootstrap[18]: Time 18.309647 seconds, bootstrap likelihood -47797.847611, best rearrangement setting 10
Bootstrap[524]: Time 18.239523 seconds, bootstrap likelihood -49945.058589, best rearrangement setting 10
Bootstrap[188]: Time 24.211105 seconds, bootstrap likelihood -49889.033053, best rearrangement setting 10
Bootstrap[776]: Time 19.551998 seconds, bootstrap likelihood -50254.580587, best rearrangement setting 15
Bootstrap[442]: Time 23.021200 seconds, bootstrap likelihood -48676.482058, best rearrangement setting 10
Bootstrap[609]: Time 22.744961 seconds, bootstrap likelihood -49902.415131, best rearrangement setting 10
Bootstrap[942]: Time 16.951528 seconds, bootstrap likelihood -49234.657125, best rearrangement setting 10
Bootstrap[691]: Time 19.613398 seconds, bootstrap likelihood -51016.928218, best rearrangement setting 10
Bootstrap[272]: Time 34.247592 seconds, bootstrap likelihood -50156.777002, best rearrangement setting 10
Bootstrap[860]: Time 18.614968 seconds, bootstrap likelihood -49851.181573, best rearrangement setting 5
Bootstrap[104]: Time 19.404180 seconds, bootstrap likelihood -51295.778492, best rearrangement setting 10
Bootstrap[19]: Time 17.791700 seconds, bootstrap likelihood -50784.104668, best rearrangement setting 10
Bootstrap[355]: Time 26.581726 seconds, bootstrap likelihood -48516.506820, best rearrangement setting 10
Bootstrap[189]: Time 16.859506 seconds, bootstrap likelihood -49210.510684, best rearrangement setting 10
Bootstrap[525]: Time 21.877881 seconds, bootstrap likelihood -50255.662237, best rearrangement setting 10
Bootstrap[610]: Time 16.717026 seconds, bootstrap likelihood -50823.766119, best rearrangement setting 5
Bootstrap[443]: Time 21.879933 seconds, bootstrap likelihood -49671.510498, best rearrangement setting 5
Bootstrap[777]: Time 26.879626 seconds, bootstrap likelihood -48748.461855, best rearrangement setting 10
Bootstrap[943]: Time 26.382722 seconds, bootstrap likelihood -49918.962742, best rearrangement setting 10
Bootstrap[861]: Time 22.890010 seconds, bootstrap likelihood -50672.155143, best rearrangement setting 10
Bootstrap[692]: Time 28.032467 seconds, bootstrap likelihood -49491.214438, best rearrangement setting 15
Bootstrap[190]: Time 18.222648 seconds, bootstrap likelihood -49642.231749, best rearrangement setting 5
Bootstrap[105]: Time 26.058496 seconds, bootstrap likelihood -46928.853050, best rearrangement setting 5
Bootstrap[273]: Time 32.971208 seconds, bootstrap likelihood -50688.913670, best rearrangement setting 5
Bootstrap[20]: Time 29.479512 seconds, bootstrap likelihood -47847.813805, best rearrangement setting 5
Bootstrap[526]: Time 26.218860 seconds, bootstrap likelihood -48069.527642, best rearrangement setting 10
Bootstrap[693]: Time 13.627387 seconds, bootstrap likelihood -49970.086008, best rearrangement setting 5
Bootstrap[356]: Time 31.768565 seconds, bootstrap likelihood -51858.241781, best rearrangement setting 5
Bootstrap[611]: Time 27.148645 seconds, bootstrap likelihood -50812.311500, best rearrangement setting 10
Bootstrap[944]: Time 19.078784 seconds, bootstrap likelihood -48473.215561, best rearrangement setting 10
Bootstrap[444]: Time 25.470682 seconds, bootstrap likelihood -49154.900971, best rearrangement setting 10
Bootstrap[778]: Time 22.097869 seconds, bootstrap likelihood -49690.577085, best rearrangement setting 10
Bootstrap[862]: Time 18.856067 seconds, bootstrap likelihood -49516.391346, best rearrangement setting 5
Bootstrap[106]: Time 17.847579 seconds, bootstrap likelihood -48157.984056, best rearrangement setting 15
Bootstrap[274]: Time 15.427441 seconds, bootstrap likelihood -49306.854121, best rearrangement setting 5
Bootstrap[191]: Time 19.899949 seconds, bootstrap likelihood -50107.086462, best rearrangement setting 5
Bootstrap[527]: Time 18.110746 seconds, bootstrap likelihood -49112.696527, best rearrangement setting 5
Bootstrap[945]: Time 18.532569 seconds, bootstrap likelihood -51466.338816, best rearrangement setting 10
Bootstrap[863]: Time 17.298105 seconds, bootstrap likelihood -48701.385221, best rearrangement setting 5
Bootstrap[21]: Time 27.610838 seconds, bootstrap likelihood -50453.418963, best rearrangement setting 10
Bootstrap[779]: Time 20.771722 seconds, bootstrap likelihood -48218.997864, best rearrangement setting 10
Bootstrap[357]: Time 25.266503 seconds, bootstrap likelihood -50103.661126, best rearrangement setting 15
Bootstrap[612]: Time 25.198144 seconds, bootstrap likelihood -52034.860760, best rearrangement setting 5
Bootstrap[192]: Time 18.566495 seconds, bootstrap likelihood -48502.473244, best rearrangement setting 10
Bootstrap[445]: Time 23.052760 seconds, bootstrap likelihood -50377.243512, best rearrangement setting 10
Bootstrap[694]: Time 30.347286 seconds, bootstrap likelihood -49298.388589, best rearrangement setting 10
Bootstrap[275]: Time 23.292090 seconds, bootstrap likelihood -50832.736909, best rearrangement setting 10
Bootstrap[107]: Time 30.587746 seconds, bootstrap likelihood -49412.568182, best rearrangement setting 5
Bootstrap[528]: Time 20.946170 seconds, bootstrap likelihood -49417.597051, best rearrangement setting 10
Bootstrap[946]: Time 17.699342 seconds, bootstrap likelihood -50448.296042, best rearrangement setting 10
Bootstrap[780]: Time 15.736552 seconds, bootstrap likelihood -48204.874769, best rearrangement setting 5
Bootstrap[864]: Time 22.061414 seconds, bootstrap likelihood -51070.729281, best rearrangement setting 10
Bootstrap[22]: Time 24.957559 seconds, bootstrap likelihood -50854.066894, best rearrangement setting 5
Bootstrap[446]: Time 20.498510 seconds, bootstrap likelihood -50632.801406, best rearrangement setting 10
Bootstrap[613]: Time 23.157469 seconds, bootstrap likelihood -49545.069035, best rearrangement setting 10
Bootstrap[193]: Time 22.767847 seconds, bootstrap likelihood -48170.176784, best rearrangement setting 5
Bootstrap[358]: Time 23.915731 seconds, bootstrap likelihood -49771.658526, best rearrangement setting 5
Bootstrap[695]: Time 22.382593 seconds, bootstrap likelihood -50151.020088, best rearrangement setting 10
Bootstrap[276]: Time 23.171348 seconds, bootstrap likelihood -47380.903547, best rearrangement setting 10
Bootstrap[781]: Time 16.366387 seconds, bootstrap likelihood -49406.845806, best rearrangement setting 5
Bootstrap[947]: Time 18.755455 seconds, bootstrap likelihood -50873.348474, best rearrangement setting 10
Bootstrap[865]: Time 18.464844 seconds, bootstrap likelihood -48777.968973, best rearrangement setting 10
Bootstrap[108]: Time 27.314361 seconds, bootstrap likelihood -48678.396311, best rearrangement setting 10
Bootstrap[529]: Time 30.056350 seconds, bootstrap likelihood -50445.258802, best rearrangement setting 5
Bootstrap[194]: Time 19.837935 seconds, bootstrap likelihood -50502.408561, best rearrangement setting 10
Bootstrap[23]: Time 24.098173 seconds, bootstrap likelihood -51404.226369, best rearrangement setting 15
Bootstrap[359]: Time 22.815232 seconds, bootstrap likelihood -49892.258646, best rearrangement setting 10
Bootstrap[277]: Time 19.255725 seconds, bootstrap likelihood -47926.378827, best rearrangement setting 10
Bootstrap[447]: Time 27.400018 seconds, bootstrap likelihood -52116.291428, best rearrangement setting 10
Bootstrap[614]: Time 26.424530 seconds, bootstrap likelihood -48643.872124, best rearrangement setting 10
Bootstrap[696]: Time 25.428879 seconds, bootstrap likelihood -48150.425956, best rearrangement setting 10
Bootstrap[782]: Time 21.608931 seconds, bootstrap likelihood -49849.662012, best rearrangement setting 10
Bootstrap[109]: Time 19.165531 seconds, bootstrap likelihood -50710.987020, best rearrangement setting 10
Bootstrap[948]: Time 26.243202 seconds, bootstrap likelihood -51184.083616, best rearrangement setting 10
Bootstrap[530]: Time 17.284119 seconds, bootstrap likelihood -49307.949014, best rearrangement setting 10
Bootstrap[866]: Time 23.726325 seconds, bootstrap likelihood -47551.010172, best rearrangement setting 10
Bootstrap[195]: Time 19.040451 seconds, bootstrap likelihood -49561.636909, best rearrangement setting 10
Bootstrap[278]: Time 19.035182 seconds, bootstrap likelihood -48108.998099, best rearrangement setting 5
Bootstrap[24]: Time 21.117969 seconds, bootstrap likelihood -50874.593653, best rearrangement setting 15
Bootstrap[360]: Time 20.489365 seconds, bootstrap likelihood -50147.883000, best rearrangement setting 5
Bootstrap[448]: Time 20.929338 seconds, bootstrap likelihood -49404.052874, best rearrangement setting 10
Bootstrap[783]: Time 22.474997 seconds, bootstrap likelihood -47899.449695, best rearrangement setting 5
Bootstrap[615]: Time 25.676022 seconds, bootstrap likelihood -48792.755387, best rearrangement setting 10
Bootstrap[949]: Time 20.640725 seconds, bootstrap likelihood -52545.267479, best rearrangement setting 10
Bootstrap[697]: Time 27.359769 seconds, bootstrap likelihood -49366.840006, best rearrangement setting 15
Bootstrap[196]: Time 20.510997 seconds, bootstrap likelihood -46645.909521, best rearrangement setting 10
Bootstrap[110]: Time 25.526844 seconds, bootstrap likelihood -50610.233369, best rearrangement setting 5
Bootstrap[867]: Time 23.849434 seconds, bootstrap likelihood -47940.065784, best rearrangement setting 5
Bootstrap[25]: Time 17.989123 seconds, bootstrap likelihood -49278.818734, best rearrangement setting 10
Bootstrap[531]: Time 25.430086 seconds, bootstrap likelihood -47258.143864, best rearrangement setting 10
Bootstrap[361]: Time 20.777866 seconds, bootstrap likelihood -49451.245599, best rearrangement setting 10
Bootstrap[279]: Time 24.322391 seconds, bootstrap likelihood -49420.247156, best rearrangement setting 10
Bootstrap[784]: Time 17.638940 seconds, bootstrap likelihood -47938.691984, best rearrangement setting 10
Bootstrap[616]: Time 19.076040 seconds, bootstrap likelihood -48194.830774, best rearrangement setting 10
Bootstrap[449]: Time 24.477907 seconds, bootstrap likelihood -45957.420161, best rearrangement setting 10
Bootstrap[698]: Time 16.845136 seconds, bootstrap likelihood -49618.664794, best rearrangement setting 5
Bootstrap[197]: Time 17.992262 seconds, bootstrap likelihood -47505.753602, best rearrangement setting 10
Bootstrap[950]: Time 21.672851 seconds, bootstrap likelihood -48712.034861, best rearrangement setting 15
Bootstrap[868]: Time 21.012936 seconds, bootstrap likelihood -49547.201876, best rearrangement setting 5
Bootstrap[26]: Time 21.808695 seconds, bootstrap likelihood -51837.232471, best rearrangement setting 10
Bootstrap[111]: Time 22.743991 seconds, bootstrap likelihood -48993.834322, best rearrangement setting 10
Bootstrap[280]: Time 19.861090 seconds, bootstrap likelihood -50058.199685, best rearrangement setting 5
Bootstrap[785]: Time 19.236758 seconds, bootstrap likelihood -48690.472217, best rearrangement setting 10
Bootstrap[362]: Time 26.174630 seconds, bootstrap likelihood -51307.915864, best rearrangement setting 15
Bootstrap[532]: Time 30.784482 seconds, bootstrap likelihood -50295.746829, best rearrangement setting 10
Bootstrap[450]: Time 22.615381 seconds, bootstrap likelihood -49291.620969, best rearrangement setting 10
Bootstrap[617]: Time 23.156043 seconds, bootstrap likelihood -49433.274097, best rearrangement setting 15
Bootstrap[198]: Time 19.078471 seconds, bootstrap likelihood -49405.480961, best rearrangement setting 15
Bootstrap[112]: Time 16.917178 seconds, bootstrap likelihood -49845.535607, best rearrangement setting 10
Bootstrap[951]: Time 23.702279 seconds, bootstrap likelihood -50884.280818, best rearrangement setting 10
Bootstrap[699]: Time 29.077787 seconds, bootstrap likelihood -48700.099415, best rearrangement setting 5
Bootstrap[869]: Time 23.183369 seconds, bootstrap likelihood -49993.500727, best rearrangement setting 15
Bootstrap[281]: Time 18.967143 seconds, bootstrap likelihood -50716.523881, best rearrangement setting 10
Bootstrap[786]: Time 19.086926 seconds, bootstrap likelihood -49626.656942, best rearrangement setting 10
Bootstrap[27]: Time 25.070406 seconds, bootstrap likelihood -53562.444146, best rearrangement setting 10
Bootstrap[451]: Time 18.156074 seconds, bootstrap likelihood -47456.104221, best rearrangement setting 5
Bootstrap[533]: Time 19.956134 seconds, bootstrap likelihood -48703.927181, best rearrangement setting 10
Bootstrap[363]: Time 22.306087 seconds, bootstrap likelihood -50118.388985, best rearrangement setting 10
Bootstrap[113]: Time 18.710806 seconds, bootstrap likelihood -49247.095296, best rearrangement setting 10
Bootstrap[199]: Time 25.597951 seconds, bootstrap likelihood -50670.752762, best rearrangement setting 10
Bootstrap[618]: Time 30.746270 seconds, bootstrap likelihood -50181.435757, best rearrangement setting 5
Bootstrap[282]: Time 19.007055 seconds, bootstrap likelihood -51565.417342, best rearrangement setting 5
Bootstrap[700]: Time 23.184082 seconds, bootstrap likelihood -52613.151618, best rearrangement setting 15
Bootstrap[28]: Time 21.571355 seconds, bootstrap likelihood -48250.117876, best rearrangement setting 10
Bootstrap[452]: Time 18.321015 seconds, bootstrap likelihood -49812.157851, best rearrangement setting 10
Bootstrap[870]: Time 26.637171 seconds, bootstrap likelihood -49456.053787, best rearrangement setting 15
Bootstrap[952]: Time 30.783380 seconds, bootstrap likelihood -49528.597289, best rearrangement setting 10
Bootstrap[364]: Time 20.073530 seconds, bootstrap likelihood -49929.295385, best rearrangement setting 10
Bootstrap[534]: Time 22.229334 seconds, bootstrap likelihood -46346.324668, best rearrangement setting 10
Bootstrap[787]: Time 31.289312 seconds, bootstrap likelihood -49381.081567, best rearrangement setting 5
Bootstrap[701]: Time 17.006288 seconds, bootstrap likelihood -49757.272551, best rearrangement setting 5
Bootstrap[114]: Time 24.221864 seconds, bootstrap likelihood -49503.324238, best rearrangement setting 5
Bootstrap[200]: Time 22.953229 seconds, bootstrap likelihood -51168.403513, best rearrangement setting 10
Bootstrap[619]: Time 21.429006 seconds, bootstrap likelihood -50174.506101, best rearrangement setting 5
Bootstrap[283]: Time 21.505887 seconds, bootstrap likelihood -49880.761886, best rearrangement setting 5
Bootstrap[29]: Time 18.892435 seconds, bootstrap likelihood -49026.920137, best rearrangement setting 10
Bootstrap[871]: Time 18.333368 seconds, bootstrap likelihood -50899.906434, best rearrangement setting 10
Bootstrap[453]: Time 21.533041 seconds, bootstrap likelihood -49829.707025, best rearrangement setting 10
Bootstrap[953]: Time 21.381357 seconds, bootstrap likelihood -48794.867732, best rearrangement setting 15
Bootstrap[535]: Time 21.105531 seconds, bootstrap likelihood -50776.693614, best rearrangement setting 5
Bootstrap[365]: Time 23.622888 seconds, bootstrap likelihood -48319.228121, best rearrangement setting 5
Bootstrap[788]: Time 19.069870 seconds, bootstrap likelihood -51507.390292, best rearrangement setting 10
Bootstrap[702]: Time 17.461959 seconds, bootstrap likelihood -50455.336731, best rearrangement setting 5
Bootstrap[284]: Time 16.073951 seconds, bootstrap likelihood -47915.609525, best rearrangement setting 5
Bootstrap[201]: Time 21.284372 seconds, bootstrap likelihood -48916.333356, best rearrangement setting 5
Bootstrap[30]: Time 18.026181 seconds, bootstrap likelihood -48677.741873, best rearrangement setting 5
Bootstrap[620]: Time 21.315413 seconds, bootstrap likelihood -50956.137779, best rearrangement setting 10
Bootstrap[115]: Time 25.611562 seconds, bootstrap likelihood -50827.941400, best rearrangement setting 10
Bootstrap[954]: Time 20.005177 seconds, bootstrap likelihood -50156.201151, best rearrangement setting 10
Bootstrap[536]: Time 18.069547 seconds, bootstrap likelihood -48535.743220, best rearrangement setting 10
Bootstrap[789]: Time 17.822668 seconds, bootstrap likelihood -50485.208479, best rearrangement setting 10
Bootstrap[454]: Time 25.994022 seconds, bootstrap likelihood -52664.989903, best rearrangement setting 10
Bootstrap[872]: Time 27.575682 seconds, bootstrap likelihood -49124.582318, best rearrangement setting 10
Bootstrap[703]: Time 18.614900 seconds, bootstrap likelihood -49991.492835, best rearrangement setting 10
Bootstrap[285]: Time 21.688742 seconds, bootstrap likelihood -47482.438709, best rearrangement setting 10
Bootstrap[621]: Time 19.322608 seconds, bootstrap likelihood -48760.415409, best rearrangement setting 10
Bootstrap[31]: Time 20.443699 seconds, bootstrap likelihood -49512.691347, best rearrangement setting 10
Bootstrap[366]: Time 31.783371 seconds, bootstrap likelihood -49712.101596, best rearrangement setting 5
Bootstrap[537]: Time 14.973320 seconds, bootstrap likelihood -50345.661945, best rearrangement setting 5
Bootstrap[202]: Time 22.700765 seconds, bootstrap likelihood -48505.065841, best rearrangement setting 10
Bootstrap[116]: Time 20.505766 seconds, bootstrap likelihood -49704.957421, best rearrangement setting 10
Bootstrap[455]: Time 17.361486 seconds, bootstrap likelihood -49118.825795, best rearrangement setting 10
Bootstrap[873]: Time 19.736567 seconds, bootstrap likelihood -50017.552594, best rearrangement setting 10
Bootstrap[955]: Time 25.674244 seconds, bootstrap likelihood -51819.126537, best rearrangement setting 15
Bootstrap[790]: Time 26.334817 seconds, bootstrap likelihood -48264.396248, best rearrangement setting 10
Bootstrap[286]: Time 19.223250 seconds, bootstrap likelihood -50672.795627, best rearrangement setting 10
Bootstrap[32]: Time 17.139804 seconds, bootstrap likelihood -49651.525921, best rearrangement setting 10
Bootstrap[704]: Time 30.974656 seconds, bootstrap likelihood -50571.823209, best rearrangement setting 10
Bootstrap[622]: Time 22.772039 seconds, bootstrap likelihood -49252.422863, best rearrangement setting 10
Bootstrap[367]: Time 21.461510 seconds, bootstrap likelihood -50290.646135, best rearrangement setting 10
Bootstrap[203]: Time 23.754375 seconds, bootstrap likelihood -49580.708965, best rearrangement setting 15
Bootstrap[117]: Time 24.033486 seconds, bootstrap likelihood -48607.668743, best rearrangement setting 10
Bootstrap[874]: Time 15.677251 seconds, bootstrap likelihood -47949.471867, best rearrangement setting 5
Bootstrap[538]: Time 26.238666 seconds, bootstrap likelihood -49603.222859, best rearrangement setting 15
Bootstrap[956]: Time 16.090608 seconds, bootstrap likelihood -50705.964731, best rearrangement setting 5
Bootstrap[287]: Time 13.975726 seconds, bootstrap likelihood -50864.603751, best rearrangement setting 5
Bootstrap[456]: Time 26.204642 seconds, bootstrap likelihood -49524.628841, best rearrangement setting 5
Bootstrap[791]: Time 19.385749 seconds, bootstrap likelihood -51759.348125, best rearrangement setting 5
Bootstrap[623]: Time 15.876601 seconds, bootstrap likelihood -47636.738784, best rearrangement setting 5
Bootstrap[33]: Time 22.426318 seconds, bootstrap likelihood -50609.219520, best rearrangement setting 5
Bootstrap[368]: Time 19.676655 seconds, bootstrap likelihood -48292.685286, best rearrangement setting 10
Bootstrap[539]: Time 16.343134 seconds, bootstrap likelihood -49576.565683, best rearrangement setting 5
Bootstrap[705]: Time 22.542732 seconds, bootstrap likelihood -50754.457596, best rearrangement setting 10
Bootstrap[204]: Time 19.818490 seconds, bootstrap likelihood -52541.089325, best rearrangement setting 10
Bootstrap[118]: Time 23.897152 seconds, bootstrap likelihood -50549.513065, best rearrangement setting 10
Bootstrap[288]: Time 19.104696 seconds, bootstrap likelihood -48407.863931, best rearrangement setting 10
Bootstrap[457]: Time 16.337751 seconds, bootstrap likelihood -49143.952204, best rearrangement setting 5
Bootstrap[624]: Time 14.453044 seconds, bootstrap likelihood -49472.067253, best rearrangement setting 5
Bootstrap[957]: Time 26.217178 seconds, bootstrap likelihood -47806.870343, best rearrangement setting 10
Bootstrap[792]: Time 21.134407 seconds, bootstrap likelihood -50368.609137, best rearrangement setting 5
Bootstrap[369]: Time 17.700884 seconds, bootstrap likelihood -49847.031410, best rearrangement setting 10
Bootstrap[706]: Time 16.038368 seconds, bootstrap likelihood -49674.279412, best rearrangement setting 5
Bootstrap[540]: Time 17.738310 seconds, bootstrap likelihood -50233.403640, best rearrangement setting 5
Bootstrap[205]: Time 22.872968 seconds, bootstrap likelihood -49408.012318, best rearrangement setting 10
Bootstrap[875]: Time 42.206137 seconds, bootstrap likelihood -50017.695494, best rearrangement setting 5
Bootstrap[119]: Time 19.628123 seconds, bootstrap likelihood -50051.229910, best rearrangement setting 10
Bootstrap[289]: Time 20.515710 seconds, bootstrap likelihood -50397.191147, best rearrangement setting 10
Bootstrap[34]: Time 31.233744 seconds, bootstrap likelihood -50319.052507, best rearrangement setting 5
Bootstrap[625]: Time 18.725251 seconds, bootstrap likelihood -50386.727185, best rearrangement setting 10
Bootstrap[707]: Time 15.730921 seconds, bootstrap likelihood -51922.116285, best rearrangement setting 10
Bootstrap[458]: Time 27.281431 seconds, bootstrap likelihood -51323.667879, best rearrangement setting 15
Bootstrap[370]: Time 19.162536 seconds, bootstrap likelihood -48026.098004, best rearrangement setting 10
Bootstrap[958]: Time 25.257368 seconds, bootstrap likelihood -50008.717045, best rearrangement setting 5
Bootstrap[793]: Time 25.796890 seconds, bootstrap likelihood -49184.383106, best rearrangement setting 5
Bootstrap[541]: Time 22.685821 seconds, bootstrap likelihood -49523.875073, best rearrangement setting 10
Bootstrap[876]: Time 22.319798 seconds, bootstrap likelihood -49048.404597, best rearrangement setting 10
Bootstrap[626]: Time 19.242085 seconds, bootstrap likelihood -49279.523382, best rearrangement setting 5
Bootstrap[120]: Time 21.521637 seconds, bootstrap likelihood -49861.450224, best rearrangement setting 10
Bootstrap[35]: Time 20.671838 seconds, bootstrap likelihood -48582.192366, best rearrangement setting 5
Bootstrap[206]: Time 24.043801 seconds, bootstrap likelihood -50243.511665, best rearrangement setting 10
Bootstrap[290]: Time 22.626906 seconds, bootstrap likelihood -49825.773361, best rearrangement setting 10
Bootstrap[708]: Time 21.147955 seconds, bootstrap likelihood -50308.533596, best rearrangement setting 10
Bootstrap[959]: Time 19.643088 seconds, bootstrap likelihood -49442.401897, best rearrangement setting 10
Bootstrap[371]: Time 20.472504 seconds, bootstrap likelihood -50015.316433, best rearrangement setting 5
Bootstrap[794]: Time 19.566587 seconds, bootstrap likelihood -46374.720499, best rearrangement setting 5
Bootstrap[542]: Time 16.762615 seconds, bootstrap likelihood -47989.013193, best rearrangement setting 10
Bootstrap[459]: Time 26.259406 seconds, bootstrap likelihood -49033.861494, best rearrangement setting 10
Bootstrap[121]: Time 17.740882 seconds, bootstrap likelihood -51067.678326, best rearrangement setting 10
Bootstrap[291]: Time 17.062726 seconds, bootstrap likelihood -50031.567975, best rearrangement setting 10
Bootstrap[207]: Time 18.467242 seconds, bootstrap likelihood -48811.566808, best rearrangement setting 10
Bootstrap[36]: Time 22.509102 seconds, bootstrap likelihood -49254.991988, best rearrangement setting 10
Bootstrap[709]: Time 16.948356 seconds, bootstrap likelihood -50409.314642, best rearrangement setting 5
Bootstrap[877]: Time 24.784526 seconds, bootstrap likelihood -51768.228010, best rearrangement setting 10
Bootstrap[543]: Time 16.325345 seconds, bootstrap likelihood -50090.185929, best rearrangement setting 5
Bootstrap[960]: Time 18.698067 seconds, bootstrap likelihood -50357.441503, best rearrangement setting 10
Bootstrap[795]: Time 17.862807 seconds, bootstrap likelihood -49937.051275, best rearrangement setting 10
Bootstrap[627]: Time 28.963632 seconds, bootstrap likelihood -49396.361566, best rearrangement setting 10
Bootstrap[292]: Time 16.356279 seconds, bootstrap likelihood -50302.641569, best rearrangement setting 5
Bootstrap[208]: Time 16.162696 seconds, bootstrap likelihood -50324.493104, best rearrangement setting 5
Bootstrap[122]: Time 19.655934 seconds, bootstrap likelihood -49993.183116, best rearrangement setting 5
Bootstrap[372]: Time 31.984794 seconds, bootstrap likelihood -49165.861805, best rearrangement setting 10
Bootstrap[460]: Time 28.719448 seconds, bootstrap likelihood -51901.280100, best rearrangement setting 5
Bootstrap[878]: Time 20.182573 seconds, bootstrap likelihood -53049.377850, best rearrangement setting 10
Bootstrap[37]: Time 22.376940 seconds, bootstrap likelihood -49279.877107, best rearrangement setting 10
Bootstrap[544]: Time 19.293099 seconds, bootstrap likelihood -50491.775517, best rearrangement setting 5
Bootstrap[710]: Time 22.095177 seconds, bootstrap likelihood -49389.610192, best rearrangement setting 10
Bootstrap[796]: Time 18.580329 seconds, bootstrap likelihood -49934.403246, best rearrangement setting 10
Bootstrap[961]: Time 20.817384 seconds, bootstrap likelihood -49100.092123, best rearrangement setting 10
Bootstrap[123]: Time 17.416382 seconds, bootstrap likelihood -48651.626074, best rearrangement setting 10
Bootstrap[628]: Time 27.046294 seconds, bootstrap likelihood -50280.257329, best rearrangement setting 10
Bootstrap[373]: Time 20.399690 seconds, bootstrap likelihood -48656.197069, best rearrangement setting 5
Bootstrap[461]: Time 19.443173 seconds, bootstrap likelihood -50988.588555, best rearrangement setting 10
Bootstrap[879]: Time 17.056498 seconds, bootstrap likelihood -48494.169838, best rearrangement setting 5
Bootstrap[38]: Time 17.077773 seconds, bootstrap likelihood -50398.818614, best rearrangement setting 10
Bootstrap[293]: Time 27.611074 seconds, bootstrap likelihood -49031.662587, best rearrangement setting 10
Bootstrap[962]: Time 16.268977 seconds, bootstrap likelihood -51043.343198, best rearrangement setting 5
Bootstrap[545]: Time 20.794182 seconds, bootstrap likelihood -49150.258178, best rearrangement setting 10
Bootstrap[209]: Time 31.494401 seconds, bootstrap likelihood -50109.581898, best rearrangement setting 5
Bootstrap[711]: Time 24.857293 seconds, bootstrap likelihood -49278.143523, best rearrangement setting 15
Bootstrap[124]: Time 16.297105 seconds, bootstrap likelihood -49880.132819, best rearrangement setting 5
Bootstrap[797]: Time 25.833494 seconds, bootstrap likelihood -50694.694404, best rearrangement setting 10
Bootstrap[880]: Time 16.176459 seconds, bootstrap likelihood -49851.277776, best rearrangement setting 5
Bootstrap[462]: Time 16.851586 seconds, bootstrap likelihood -51399.283784, best rearrangement setting 10
Bootstrap[294]: Time 17.866103 seconds, bootstrap likelihood -50607.079027, best rearrangement setting 10
Bootstrap[374]: Time 21.345663 seconds, bootstrap likelihood -48922.689852, best rearrangement setting 5
Bootstrap[546]: Time 15.749520 seconds, bootstrap likelihood -47823.823386, best rearrangement setting 10
Bootstrap[39]: Time 22.468091 seconds, bootstrap likelihood -50461.008762, best rearrangement setting 10
Bootstrap[963]: Time 23.472500 seconds, bootstrap likelihood -50187.505104, best rearrangement setting 10
Bootstrap[629]: Time 32.037882 seconds, bootstrap likelihood -51546.454888, best rearrangement setting 5
Bootstrap[210]: Time 20.520400 seconds, bootstrap likelihood -49324.488810, best rearrangement setting 5
Bootstrap[798]: Time 19.421019 seconds, bootstrap likelihood -50743.302503, best rearrangement setting 10
Bootstrap[881]: Time 17.863742 seconds, bootstrap likelihood -50363.911691, best rearrangement setting 10
Bootstrap[125]: Time 25.355419 seconds, bootstrap likelihood -49034.170141, best rearrangement setting 5
Bootstrap[712]: Time 27.115054 seconds, bootstrap likelihood -50676.386071, best rearrangement setting 10
Bootstrap[547]: Time 16.868401 seconds, bootstrap likelihood -47749.440329, best rearrangement setting 5
Bootstrap[463]: Time 23.672622 seconds, bootstrap likelihood -47801.509356, best rearrangement setting 10
Bootstrap[964]: Time 14.069685 seconds, bootstrap likelihood -48695.174897, best rearrangement setting 5
Bootstrap[295]: Time 23.032966 seconds, bootstrap likelihood -50615.711389, best rearrangement setting 10
Bootstrap[40]: Time 21.257100 seconds, bootstrap likelihood -53588.835705, best rearrangement setting 10
Bootstrap[211]: Time 18.348336 seconds, bootstrap likelihood -52131.532016, best rearrangement setting 5
Bootstrap[799]: Time 17.646187 seconds, bootstrap likelihood -48436.771716, best rearrangement setting 10
Bootstrap[375]: Time 29.821147 seconds, bootstrap likelihood -52113.707053, best rearrangement setting 10
Bootstrap[126]: Time 17.058020 seconds, bootstrap likelihood -49851.384730, best rearrangement setting 10
Bootstrap[630]: Time 27.870585 seconds, bootstrap likelihood -47250.071723, best rearrangement setting 15
Bootstrap[882]: Time 22.984019 seconds, bootstrap likelihood -49274.386261, best rearrangement setting 10
Bootstrap[548]: Time 21.552706 seconds, bootstrap likelihood -51675.193438, best rearrangement setting 10
Bootstrap[713]: Time 23.152684 seconds, bootstrap likelihood -50336.246455, best rearrangement setting 10
Bootstrap[296]: Time 17.673819 seconds, bootstrap likelihood -48652.951666, best rearrangement setting 5
Bootstrap[965]: Time 21.291406 seconds, bootstrap likelihood -51747.566742, best rearrangement setting 10
Bootstrap[41]: Time 17.857127 seconds, bootstrap likelihood -49244.857093, best rearrangement setting 10
Bootstrap[464]: Time 23.457625 seconds, bootstrap likelihood -46402.253834, best rearrangement setting 5
Bootstrap[127]: Time 16.247326 seconds, bootstrap likelihood -49470.289308, best rearrangement setting 5
Bootstrap[800]: Time 21.249255 seconds, bootstrap likelihood -48364.631986, best rearrangement setting 10
Bootstrap[212]: Time 27.892560 seconds, bootstrap likelihood -49842.799848, best rearrangement setting 5
Bootstrap[631]: Time 22.874756 seconds, bootstrap likelihood -49677.299368, best rearrangement setting 10
Bootstrap[376]: Time 27.389824 seconds, bootstrap likelihood -48950.654119, best rearrangement setting 10
Bootstrap[883]: Time 21.209763 seconds, bootstrap likelihood -49217.567336, best rearrangement setting 15
Bootstrap[465]: Time 16.700774 seconds, bootstrap likelihood -49575.782723, best rearrangement setting 5
Bootstrap[714]: Time 20.743766 seconds, bootstrap likelihood -48501.315804, best rearrangement setting 5
Bootstrap[549]: Time 21.842542 seconds, bootstrap likelihood -48826.192680, best rearrangement setting 10
Bootstrap[966]: Time 21.417210 seconds, bootstrap likelihood -51090.036459, best rearrangement setting 15
Bootstrap[128]: Time 17.530480 seconds, bootstrap likelihood -50106.514332, best rearrangement setting 10
Bootstrap[801]: Time 17.043945 seconds, bootstrap likelihood -49095.613087, best rearrangement setting 10
Bootstrap[42]: Time 24.333001 seconds, bootstrap likelihood -50388.722940, best rearrangement setting 10
Bootstrap[297]: Time 33.586826 seconds, bootstrap likelihood -50105.455866, best rearrangement setting 5
Bootstrap[213]: Time 23.324207 seconds, bootstrap likelihood -48668.176390, best rearrangement setting 10
Bootstrap[377]: Time 18.638218 seconds, bootstrap likelihood -49822.689794, best rearrangement setting 10
Bootstrap[550]: Time 17.488663 seconds, bootstrap likelihood -50583.223983, best rearrangement setting 10
Bootstrap[967]: Time 17.464974 seconds, bootstrap likelihood -52658.124401, best rearrangement setting 10
Bootstrap[884]: Time 25.496867 seconds, bootstrap likelihood -50653.946990, best rearrangement setting 5
Bootstrap[632]: Time 27.733355 seconds, bootstrap likelihood -49444.867034, best rearrangement setting 10
Bootstrap[129]: Time 19.989284 seconds, bootstrap likelihood -51873.152927, best rearrangement setting 5
Bootstrap[466]: Time 25.736654 seconds, bootstrap likelihood -47899.438303, best rearrangement setting 10
Bootstrap[715]: Time 26.061143 seconds, bootstrap likelihood -47279.164480, best rearrangement setting 10
Bootstrap[802]: Time 22.481291 seconds, bootstrap likelihood -49275.891510, best rearrangement setting 10
Bootstrap[43]: Time 22.311512 seconds, bootstrap likelihood -46718.705083, best rearrangement setting 10
Bootstrap[298]: Time 20.271442 seconds, bootstrap likelihood -50088.302698, best rearrangement setting 10
Bootstrap[378]: Time 18.889786 seconds, bootstrap likelihood -48823.253352, best rearrangement setting 10
Bootstrap[214]: Time 21.646505 seconds, bootstrap likelihood -44769.764652, best rearrangement setting 10
Bootstrap[885]: Time 15.609460 seconds, bootstrap likelihood -49558.317945, best rearrangement setting 10
Bootstrap[968]: Time 20.070358 seconds, bootstrap likelihood -51049.553674, best rearrangement setting 10
Bootstrap[551]: Time 25.562362 seconds, bootstrap likelihood -50878.896621, best rearrangement setting 10
Bootstrap[130]: Time 18.636143 seconds, bootstrap likelihood -52922.424838, best rearrangement setting 10
Bootstrap[467]: Time 19.011543 seconds, bootstrap likelihood -50561.343712, best rearrangement setting 10
Bootstrap[716]: Time 20.759500 seconds, bootstrap likelihood -50155.994761, best rearrangement setting 10
Bootstrap[633]: Time 27.020196 seconds, bootstrap likelihood -50931.842544, best rearrangement setting 10
Bootstrap[379]: Time 20.318087 seconds, bootstrap likelihood -50413.541199, best rearrangement setting 10
Bootstrap[44]: Time 27.999946 seconds, bootstrap likelihood -48240.112714, best rearrangement setting 10
Bootstrap[969]: Time 17.903394 seconds, bootstrap likelihood -49750.592702, best rearrangement setting 10
Bootstrap[886]: Time 19.256390 seconds, bootstrap likelihood -50924.892190, best rearrangement setting 10
Bootstrap[803]: Time 30.217880 seconds, bootstrap likelihood -49337.840488, best rearrangement setting 10
Bootstrap[299]: Time 25.705463 seconds, bootstrap likelihood -52002.542641, best rearrangement setting 10
Bootstrap[215]: Time 23.462455 seconds, bootstrap likelihood -49597.848321, best rearrangement setting 10
Bootstrap[468]: Time 17.183261 seconds, bootstrap likelihood -49344.537820, best rearrangement setting 10
Bootstrap[717]: Time 18.633340 seconds, bootstrap likelihood -48619.646026, best rearrangement setting 5
Bootstrap[634]: Time 15.040950 seconds, bootstrap likelihood -49329.518788, best rearrangement setting 5
Bootstrap[131]: Time 22.561029 seconds, bootstrap likelihood -48686.844494, best rearrangement setting 10
Bootstrap[552]: Time 23.370173 seconds, bootstrap likelihood -49240.803391, best rearrangement setting 15
Bootstrap[45]: Time 15.247751 seconds, bootstrap likelihood -48516.542396, best rearrangement setting 5
Bootstrap[380]: Time 24.646210 seconds, bootstrap likelihood -47886.865450, best rearrangement setting 15
Bootstrap[970]: Time 23.597718 seconds, bootstrap likelihood -48975.758055, best rearrangement setting 10
Bootstrap[887]: Time 24.268415 seconds, bootstrap likelihood -50067.869857, best rearrangement setting 10
Bootstrap[216]: Time 22.881919 seconds, bootstrap likelihood -48883.046359, best rearrangement setting 10
Bootstrap[469]: Time 21.911795 seconds, bootstrap likelihood -48612.038804, best rearrangement setting 5
Bootstrap[132]: Time 17.505109 seconds, bootstrap likelihood -51998.856861, best rearrangement setting 5
Bootstrap[804]: Time 27.422929 seconds, bootstrap likelihood -47356.582213, best rearrangement setting 10
Bootstrap[718]: Time 20.982470 seconds, bootstrap likelihood -49748.088182, best rearrangement setting 15
Bootstrap[300]: Time 28.211651 seconds, bootstrap likelihood -49492.316853, best rearrangement setting 10
Bootstrap[553]: Time 22.121121 seconds, bootstrap likelihood -50706.950944, best rearrangement setting 5
Bootstrap[46]: Time 21.948228 seconds, bootstrap likelihood -50296.189683, best rearrangement setting 10
Bootstrap[635]: Time 28.335457 seconds, bootstrap likelihood -50894.544734, best rearrangement setting 10
Bootstrap[217]: Time 15.423220 seconds, bootstrap likelihood -50751.810158, best rearrangement setting 5
Bootstrap[971]: Time 17.958840 seconds, bootstrap likelihood -51768.590555, best rearrangement setting 5
Bootstrap[381]: Time 19.340965 seconds, bootstrap likelihood -49467.971479, best rearrangement setting 10
Bootstrap[133]: Time 19.054442 seconds, bootstrap likelihood -46461.626291, best rearrangement setting 10
Bootstrap[719]: Time 17.476454 seconds, bootstrap likelihood -49068.710275, best rearrangement setting 10
Bootstrap[888]: Time 21.402194 seconds, bootstrap likelihood -49720.419548, best rearrangement setting 15
Bootstrap[301]: Time 18.593322 seconds, bootstrap likelihood -50168.343304, best rearrangement setting 10
Bootstrap[805]: Time 21.185330 seconds, bootstrap likelihood -48906.642241, best rearrangement setting 10
Bootstrap[470]: Time 28.627813 seconds, bootstrap likelihood -48573.672558, best rearrangement setting 10
Bootstrap[47]: Time 21.055830 seconds, bootstrap likelihood -48730.694452, best rearrangement setting 5
Bootstrap[554]: Time 26.065253 seconds, bootstrap likelihood -50757.046772, best rearrangement setting 10
Bootstrap[218]: Time 21.905255 seconds, bootstrap likelihood -49693.580575, best rearrangement setting 5
Bootstrap[134]: Time 18.210842 seconds, bootstrap likelihood -47629.061126, best rearrangement setting 5
Bootstrap[382]: Time 23.234931 seconds, bootstrap likelihood -51831.817435, best rearrangement setting 10
Bootstrap[889]: Time 19.024029 seconds, bootstrap likelihood -48766.969820, best rearrangement setting 10
Bootstrap[720]: Time 19.120970 seconds, bootstrap likelihood -50042.203176, best rearrangement setting 5
Bootstrap[302]: Time 17.661946 seconds, bootstrap likelihood -47885.717920, best rearrangement setting 5
Bootstrap[972]: Time 25.924040 seconds, bootstrap likelihood -50131.186684, best rearrangement setting 10
Bootstrap[636]: Time 30.602226 seconds, bootstrap likelihood -48539.815670, best rearrangement setting 5
Bootstrap[555]: Time 18.748523 seconds, bootstrap likelihood -48023.917731, best rearrangement setting 5
Bootstrap[806]: Time 28.280286 seconds, bootstrap likelihood -50886.119573, best rearrangement setting 15
Bootstrap[48]: Time 21.706316 seconds, bootstrap likelihood -49751.317330, best rearrangement setting 10
Bootstrap[471]: Time 24.960416 seconds, bootstrap likelihood -49920.928601, best rearrangement setting 10
Bootstrap[721]: Time 17.711371 seconds, bootstrap likelihood -49268.123107, best rearrangement setting 10
Bootstrap[383]: Time 19.078686 seconds, bootstrap likelihood -49917.190618, best rearrangement setting 10
Bootstrap[890]: Time 19.096977 seconds, bootstrap likelihood -47717.164487, best rearrangement setting 10
Bootstrap[303]: Time 19.797569 seconds, bootstrap likelihood -51044.329943, best rearrangement setting 10
Bootstrap[973]: Time 18.979594 seconds, bootstrap likelihood -48582.071998, best rearrangement setting 10
Bootstrap[637]: Time 19.059273 seconds, bootstrap likelihood -48003.944479, best rearrangement setting 10
Bootstrap[135]: Time 23.505452 seconds, bootstrap likelihood -48607.887141, best rearrangement setting 10
Bootstrap[219]: Time 30.395053 seconds, bootstrap likelihood -51059.044263, best rearrangement setting 10
Bootstrap[556]: Time 20.401215 seconds, bootstrap likelihood -50735.061156, best rearrangement setting 10
Bootstrap[807]: Time 20.890439 seconds, bootstrap likelihood -49479.085629, best rearrangement setting 15
Bootstrap[49]: Time 21.356325 seconds, bootstrap likelihood -48964.090780, best rearrangement setting 10
Bootstrap[722]: Time 17.463558 seconds, bootstrap likelihood -49441.581205, best rearrangement setting 10
Bootstrap[472]: Time 21.453802 seconds, bootstrap likelihood -48170.188138, best rearrangement setting 10
Bootstrap[304]: Time 18.689817 seconds, bootstrap likelihood -50477.110478, best rearrangement setting 10
Bootstrap[638]: Time 18.757792 seconds, bootstrap likelihood -49143.059571, best rearrangement setting 5
Bootstrap[384]: Time 21.989975 seconds, bootstrap likelihood -49622.796418, best rearrangement setting 10
Bootstrap[136]: Time 19.865326 seconds, bootstrap likelihood -49885.341333, best rearrangement setting 10
Bootstrap[891]: Time 25.305732 seconds, bootstrap likelihood -49090.551944, best rearrangement setting 10
Bootstrap[557]: Time 17.651282 seconds, bootstrap likelihood -49284.209843, best rearrangement setting 10
Bootstrap[974]: Time 28.754396 seconds, bootstrap likelihood -49314.734326, best rearrangement setting 5
Bootstrap[50]: Time 17.168576 seconds, bootstrap likelihood -48917.242292, best rearrangement setting 5
Bootstrap[220]: Time 24.906069 seconds, bootstrap likelihood -49416.365786, best rearrangement setting 10
Bootstrap[808]: Time 20.720149 seconds, bootstrap likelihood -48915.884715, best rearrangement setting 10
Bootstrap[385]: Time 15.331278 seconds, bootstrap likelihood -51348.782130, best rearrangement setting 5
Bootstrap[473]: Time 21.473972 seconds, bootstrap likelihood -48101.708589, best rearrangement setting 10
Bootstrap[639]: Time 19.694891 seconds, bootstrap likelihood -49744.818123, best rearrangement setting 5
Bootstrap[723]: Time 25.637359 seconds, bootstrap likelihood -48569.250493, best rearrangement setting 10
Bootstrap[137]: Time 20.899875 seconds, bootstrap likelihood -50430.713548, best rearrangement setting 15
Bootstrap[305]: Time 24.233720 seconds, bootstrap likelihood -51286.077178, best rearrangement setting 5
Bootstrap[892]: Time 19.599928 seconds, bootstrap likelihood -49271.474968, best rearrangement setting 5
Bootstrap[558]: Time 20.496577 seconds, bootstrap likelihood -50814.602059, best rearrangement setting 10
Bootstrap[51]: Time 17.434466 seconds, bootstrap likelihood -49222.261744, best rearrangement setting 10
Bootstrap[386]: Time 15.416543 seconds, bootstrap likelihood -50235.795896, best rearrangement setting 5
Bootstrap[975]: Time 21.840195 seconds, bootstrap likelihood -49117.342934, best rearrangement setting 10
Bootstrap[809]: Time 20.550449 seconds, bootstrap likelihood -47771.263071, best rearrangement setting 5
Bootstrap[474]: Time 18.939244 seconds, bootstrap likelihood -50240.386250, best rearrangement setting 5
Bootstrap[221]: Time 24.098185 seconds, bootstrap likelihood -48366.939608, best rearrangement setting 10
Bootstrap[640]: Time 19.098306 seconds, bootstrap likelihood -46672.820100, best rearrangement setting 10
Bootstrap[724]: Time 23.155329 seconds, bootstrap likelihood -48020.062877, best rearrangement setting 15
Bootstrap[138]: Time 25.584153 seconds, bootstrap likelihood -51290.512100, best rearrangement setting 10
Bootstrap[893]: Time 24.641680 seconds, bootstrap likelihood -48776.216208, best rearrangement setting 10
Bootstrap[306]: Time 25.505958 seconds, bootstrap likelihood -50260.269369, best rearrangement setting 15
Bootstrap[52]: Time 19.907689 seconds, bootstrap likelihood -51641.165993, best rearrangement setting 5
Bootstrap[976]: Time 19.677277 seconds, bootstrap likelihood -47600.871686, best rearrangement setting 10
Bootstrap[475]: Time 19.123148 seconds, bootstrap likelihood -48473.560013, best rearrangement setting 5
Bootstrap[387]: Time 24.888659 seconds, bootstrap likelihood -49709.725264, best rearrangement setting 5
Bootstrap[222]: Time 21.919843 seconds, bootstrap likelihood -47997.886183, best rearrangement setting 10
Bootstrap[810]: Time 25.266242 seconds, bootstrap likelihood -50272.139109, best rearrangement setting 10
Bootstrap[725]: Time 17.148605 seconds, bootstrap likelihood -49521.700190, best rearrangement setting 10
Bootstrap[307]: Time 12.111189 seconds, bootstrap likelihood -47572.411369, best rearrangement setting 5
Bootstrap[559]: Time 34.243648 seconds, bootstrap likelihood -49586.031641, best rearrangement setting 10
Bootstrap[641]: Time 27.841743 seconds, bootstrap likelihood -50544.116439, best rearrangement setting 10
Bootstrap[894]: Time 23.019120 seconds, bootstrap likelihood -49490.846772, best rearrangement setting 10
Bootstrap[139]: Time 25.148761 seconds, bootstrap likelihood -50093.874952, best rearrangement setting 5
Bootstrap[977]: Time 22.826303 seconds, bootstrap likelihood -47661.634095, best rearrangement setting 10
Bootstrap[476]: Time 19.294843 seconds, bootstrap likelihood -47737.133395, best rearrangement setting 10
Bootstrap[388]: Time 18.122297 seconds, bootstrap likelihood -48438.212553, best rearrangement setting 5
Bootstrap[223]: Time 18.755753 seconds, bootstrap likelihood -48928.410348, best rearrangement setting 10
Bootstrap[811]: Time 19.444569 seconds, bootstrap likelihood -49219.975799, best rearrangement setting 10
Bootstrap[53]: Time 31.003131 seconds, bootstrap likelihood -49410.938465, best rearrangement setting 10
Bootstrap[726]: Time 19.950816 seconds, bootstrap likelihood -50741.297429, best rearrangement setting 10
Bootstrap[308]: Time 22.550656 seconds, bootstrap likelihood -49711.061298, best rearrangement setting 5
Bootstrap[642]: Time 19.113780 seconds, bootstrap likelihood -48510.805439, best rearrangement setting 10
Bootstrap[560]: Time 24.524762 seconds, bootstrap likelihood -49302.979816, best rearrangement setting 10
Bootstrap[477]: Time 16.901993 seconds, bootstrap likelihood -47508.059588, best rearrangement setting 5
Bootstrap[389]: Time 17.066360 seconds, bootstrap likelihood -49678.728072, best rearrangement setting 10
Bootstrap[978]: Time 19.117161 seconds, bootstrap likelihood -49790.515304, best rearrangement setting 10
Bootstrap[895]: Time 23.924609 seconds, bootstrap likelihood -49162.925272, best rearrangement setting 5
Bootstrap[224]: Time 17.617399 seconds, bootstrap likelihood -49473.264250, best rearrangement setting 10
Bootstrap[140]: Time 22.485878 seconds, bootstrap likelihood -51426.833072, best rearrangement setting 5
Bootstrap[727]: Time 18.510981 seconds, bootstrap likelihood -49250.520912, best rearrangement setting 5
Bootstrap[812]: Time 20.435127 seconds, bootstrap likelihood -47823.180507, best rearrangement setting 15
Bootstrap[54]: Time 19.527900 seconds, bootstrap likelihood -49042.298523, best rearrangement setting 10
Bootstrap[643]: Time 18.093373 seconds, bootstrap likelihood -49711.551315, best rearrangement setting 10
Bootstrap[309]: Time 20.848292 seconds, bootstrap likelihood -47992.406996, best rearrangement setting 10
Bootstrap[561]: Time 20.850400 seconds, bootstrap likelihood -48895.206967, best rearrangement setting 5
Bootstrap[979]: Time 15.758586 seconds, bootstrap likelihood -48994.972988, best rearrangement setting 5
Bootstrap[478]: Time 21.214726 seconds, bootstrap likelihood -50297.883182, best rearrangement setting 10
Bootstrap[225]: Time 19.259878 seconds, bootstrap likelihood -48934.101919, best rearrangement setting 10
Bootstrap[390]: Time 23.371833 seconds, bootstrap likelihood -47761.327027, best rearrangement setting 10
Bootstrap[55]: Time 17.154033 seconds, bootstrap likelihood -49890.909715, best rearrangement setting 10
Bootstrap[813]: Time 18.946226 seconds, bootstrap likelihood -49032.584175, best rearrangement setting 10
Bootstrap[896]: Time 25.405692 seconds, bootstrap likelihood -47702.824892, best rearrangement setting 10
Bootstrap[728]: Time 23.471336 seconds, bootstrap likelihood -49650.502972, best rearrangement setting 10
Bootstrap[644]: Time 20.571634 seconds, bootstrap likelihood -49640.500811, best rearrangement setting 10
Bootstrap[310]: Time 23.340339 seconds, bootstrap likelihood -51366.608253, best rearrangement setting 10
Bootstrap[980]: Time 24.780886 seconds, bootstrap likelihood -50954.325200, best rearrangement setting 10
Bootstrap[141]: Time 38.496558 seconds, bootstrap likelihood -49244.555870, best rearrangement setting 10
Bootstrap[391]: Time 19.930618 seconds, bootstrap likelihood -50103.482988, best rearrangement setting 10
Bootstrap[479]: Time 22.428000 seconds, bootstrap likelihood -50465.156722, best rearrangement setting 10
Bootstrap[56]: Time 18.529385 seconds, bootstrap likelihood -49904.385557, best rearrangement setting 10
Bootstrap[226]: Time 22.213793 seconds, bootstrap likelihood -48196.747757, best rearrangement setting 10
Bootstrap[897]: Time 21.536928 seconds, bootstrap likelihood -50417.319213, best rearrangement setting 10
Bootstrap[562]: Time 33.970399 seconds, bootstrap likelihood -48146.524448, best rearrangement setting 10
Bootstrap[311]: Time 16.815921 seconds, bootstrap likelihood -47408.531031, best rearrangement setting 10
Bootstrap[729]: Time 23.059407 seconds, bootstrap likelihood -50737.772891, best rearrangement setting 10
Bootstrap[814]: Time 31.083919 seconds, bootstrap likelihood -50018.929620, best rearrangement setting 10
Bootstrap[645]: Time 27.740030 seconds, bootstrap likelihood -52163.672227, best rearrangement setting 10
Bootstrap[392]: Time 20.180366 seconds, bootstrap likelihood -49844.752851, best rearrangement setting 5
Bootstrap[981]: Time 21.029583 seconds, bootstrap likelihood -51964.710014, best rearrangement setting 10
Bootstrap[142]: Time 23.239770 seconds, bootstrap likelihood -50864.411806, best rearrangement setting 10
Bootstrap[227]: Time 20.724680 seconds, bootstrap likelihood -50803.136478, best rearrangement setting 10
Bootstrap[57]: Time 24.373686 seconds, bootstrap likelihood -50986.085996, best rearrangement setting 10
Bootstrap[480]: Time 25.327485 seconds, bootstrap likelihood -51414.225308, best rearrangement setting 10
Bootstrap[563]: Time 19.105054 seconds, bootstrap likelihood -49166.171255, best rearrangement setting 10
Bootstrap[730]: Time 17.937173 seconds, bootstrap likelihood -49471.799303, best rearrangement setting 10
Bootstrap[898]: Time 22.698999 seconds, bootstrap likelihood -48225.793035, best rearrangement setting 10
Bootstrap[312]: Time 22.112447 seconds, bootstrap likelihood -47095.727094, best rearrangement setting 10
Bootstrap[815]: Time 21.607267 seconds, bootstrap likelihood -47621.525598, best rearrangement setting 10
Bootstrap[393]: Time 17.206876 seconds, bootstrap likelihood -49191.889991, best rearrangement setting 5
Bootstrap[982]: Time 17.575494 seconds, bootstrap likelihood -49283.372324, best rearrangement setting 10
Bootstrap[228]: Time 19.186609 seconds, bootstrap likelihood -50276.556260, best rearrangement setting 10
Bootstrap[58]: Time 18.792346 seconds, bootstrap likelihood -51002.140486, best rearrangement setting 10
Bootstrap[481]: Time 21.111707 seconds, bootstrap likelihood -50068.917678, best rearrangement setting 10
Bootstrap[899]: Time 16.986256 seconds, bootstrap likelihood -49278.338999, best rearrangement setting 10
Bootstrap[646]: Time 30.472460 seconds, bootstrap likelihood -48626.231942, best rearrangement setting 5
Bootstrap[143]: Time 25.726073 seconds, bootstrap likelihood -48436.360234, best rearrangement setting 10
Bootstrap[564]: Time 22.252828 seconds, bootstrap likelihood -52295.301585, best rearrangement setting 10
Bootstrap[731]: Time 22.823118 seconds, bootstrap likelihood -50418.831478, best rearrangement setting 10
Bootstrap[313]: Time 23.101282 seconds, bootstrap likelihood -50162.122812, best rearrangement setting 10
Bootstrap[394]: Time 17.992505 seconds, bootstrap likelihood -49487.768409, best rearrangement setting 10
Bootstrap[816]: Time 19.737336 seconds, bootstrap likelihood -49551.676880, best rearrangement setting 10
Bootstrap[983]: Time 18.835564 seconds, bootstrap likelihood -51106.488699, best rearrangement setting 5
Bootstrap[229]: Time 19.623422 seconds, bootstrap likelihood -47938.793236, best rearrangement setting 10
Bootstrap[59]: Time 17.669209 seconds, bootstrap likelihood -48525.345467, best rearrangement setting 10
Bootstrap[900]: Time 17.982409 seconds, bootstrap likelihood -49154.853512, best rearrangement setting 5
Bootstrap[482]: Time 19.108639 seconds, bootstrap likelihood -47966.394228, best rearrangement setting 5
Bootstrap[144]: Time 17.836722 seconds, bootstrap likelihood -50878.856834, best rearrangement setting 5
Bootstrap[647]: Time 21.434110 seconds, bootstrap likelihood -51052.639563, best rearrangement setting 10
Bootstrap[732]: Time 21.357644 seconds, bootstrap likelihood -49057.098537, best rearrangement setting 10
Bootstrap[395]: Time 18.526652 seconds, bootstrap likelihood -49766.570178, best rearrangement setting 10
Bootstrap[817]: Time 18.255743 seconds, bootstrap likelihood -51936.182991, best rearrangement setting 5
Bootstrap[565]: Time 26.959574 seconds, bootstrap likelihood -49150.036222, best rearrangement setting 5
Bootstrap[314]: Time 28.664648 seconds, bootstrap likelihood -48571.679500, best rearrangement setting 5
Bootstrap[145]: Time 18.167730 seconds, bootstrap likelihood -50630.813790, best rearrangement setting 10
Bootstrap[230]: Time 23.651464 seconds, bootstrap likelihood -50411.765188, best rearrangement setting 10
Bootstrap[60]: Time 23.903694 seconds, bootstrap likelihood -51740.062421, best rearrangement setting 5
Bootstrap[984]: Time 28.964890 seconds, bootstrap likelihood -49658.255816, best rearrangement setting 10
Bootstrap[901]: Time 21.083683 seconds, bootstrap likelihood -48546.221257, best rearrangement setting 5
Bootstrap[483]: Time 22.239924 seconds, bootstrap likelihood -49877.897365, best rearrangement setting 15
Bootstrap[396]: Time 16.608781 seconds, bootstrap likelihood -50459.555285, best rearrangement setting 10
Bootstrap[566]: Time 17.841857 seconds, bootstrap likelihood -48407.073960, best rearrangement setting 10
Bootstrap[818]: Time 21.519756 seconds, bootstrap likelihood -49286.903992, best rearrangement setting 10
Bootstrap[733]: Time 23.230559 seconds, bootstrap likelihood -49767.155348, best rearrangement setting 5
Bootstrap[985]: Time 19.142156 seconds, bootstrap likelihood -49611.298801, best rearrangement setting 10
Bootstrap[648]: Time 35.744920 seconds, bootstrap likelihood -50350.792470, best rearrangement setting 5
Bootstrap[397]: Time 15.950076 seconds, bootstrap likelihood -48556.431054, best rearrangement setting 5
Bootstrap[902]: Time 20.765042 seconds, bootstrap likelihood -48510.872924, best rearrangement setting 5
Bootstrap[61]: Time 22.401409 seconds, bootstrap likelihood -51301.053680, best rearrangement setting 15
Bootstrap[231]: Time 24.233809 seconds, bootstrap likelihood -48731.423121, best rearrangement setting 10
Bootstrap[567]: Time 18.616940 seconds, bootstrap likelihood -49108.746589, best rearrangement setting 10
Bootstrap[315]: Time 29.577427 seconds, bootstrap likelihood -51277.757371, best rearrangement setting 15
Bootstrap[484]: Time 26.461627 seconds, bootstrap likelihood -49476.800152, best rearrangement setting 10
Bootstrap[146]: Time 32.398155 seconds, bootstrap likelihood -51045.919104, best rearrangement setting 5
Bootstrap[819]: Time 22.860890 seconds, bootstrap likelihood -48012.651273, best rearrangement setting 15
Bootstrap[986]: Time 19.646123 seconds, bootstrap likelihood -49321.332314, best rearrangement setting 10
Bootstrap[649]: Time 20.072338 seconds, bootstrap likelihood -50588.967200, best rearrangement setting 10
Bootstrap[232]: Time 17.495936 seconds, bootstrap likelihood -50999.901062, best rearrangement setting 10
Bootstrap[316]: Time 16.310448 seconds, bootstrap likelihood -49783.988604, best rearrangement setting 10
Bootstrap[398]: Time 24.404251 seconds, bootstrap likelihood -48531.323581, best rearrangement setting 10
Bootstrap[903]: Time 24.684964 seconds, bootstrap likelihood -50590.291524, best rearrangement setting 10
Bootstrap[820]: Time 15.296481 seconds, bootstrap likelihood -48705.926572, best rearrangement setting 5
Bootstrap[62]: Time 27.375455 seconds, bootstrap likelihood -50483.432500, best rearrangement setting 15
Bootstrap[734]: Time 39.325087 seconds, bootstrap likelihood -48286.012974, best rearrangement setting 15
Bootstrap[485]: Time 21.513844 seconds, bootstrap likelihood -48230.556326, best rearrangement setting 10
Bootstrap[568]: Time 25.640729 seconds, bootstrap likelihood -49274.035302, best rearrangement setting 10
Bootstrap[987]: Time 18.318455 seconds, bootstrap likelihood -50381.232720, best rearrangement setting 10
Bootstrap[147]: Time 27.720361 seconds, bootstrap likelihood -47363.459466, best rearrangement setting 10
Bootstrap[650]: Time 19.763445 seconds, bootstrap likelihood -50289.644695, best rearrangement setting 5
Bootstrap[399]: Time 17.694945 seconds, bootstrap likelihood -50330.194707, best rearrangement setting 10
Bootstrap[233]: Time 24.851522 seconds, bootstrap likelihood -50859.915690, best rearrangement setting 10
Bootstrap[317]: Time 23.783505 seconds, bootstrap likelihood -50963.510944, best rearrangement setting 10
Bootstrap[821]: Time 19.782837 seconds, bootstrap likelihood -51622.455106, best rearrangement setting 10
Bootstrap[63]: Time 19.846590 seconds, bootstrap likelihood -50090.983089, best rearrangement setting 10
Bootstrap[735]: Time 20.499433 seconds, bootstrap likelihood -47965.848203, best rearrangement setting 10
Bootstrap[486]: Time 23.489620 seconds, bootstrap likelihood -51884.071526, best rearrangement setting 10
Bootstrap[569]: Time 21.384634 seconds, bootstrap likelihood -49963.381362, best rearrangement setting 10
Bootstrap[988]: Time 20.088496 seconds, bootstrap likelihood -50217.903187, best rearrangement setting 10
Bootstrap[148]: Time 19.713785 seconds, bootstrap likelihood -47419.052933, best rearrangement setting 5
Bootstrap[904]: Time 34.451673 seconds, bootstrap likelihood -50180.363028, best rearrangement setting 10
Bootstrap[400]: Time 20.027577 seconds, bootstrap likelihood -48649.361873, best rearrangement setting 5
Bootstrap[64]: Time 16.073843 seconds, bootstrap likelihood -48992.283684, best rearrangement setting 5
Bootstrap[234]: Time 20.258262 seconds, bootstrap likelihood -46980.351855, best rearrangement setting 15
Bootstrap[570]: Time 17.166793 seconds, bootstrap likelihood -50667.996305, best rearrangement setting 10
Bootstrap[822]: Time 24.061934 seconds, bootstrap likelihood -50396.605351, best rearrangement setting 10
Bootstrap[318]: Time 25.641626 seconds, bootstrap likelihood -50247.327247, best rearrangement setting 5
Bootstrap[487]: Time 21.188505 seconds, bootstrap likelihood -47949.074308, best rearrangement setting 10
Bootstrap[651]: Time 35.920360 seconds, bootstrap likelihood -49421.811610, best rearrangement setting 10
Bootstrap[149]: Time 18.365458 seconds, bootstrap likelihood -50285.285497, best rearrangement setting 5
Bootstrap[736]: Time 27.918843 seconds, bootstrap likelihood -50915.302592, best rearrangement setting 10
Bootstrap[905]: Time 18.338586 seconds, bootstrap likelihood -47216.804246, best rearrangement setting 10
Bootstrap[989]: Time 23.491154 seconds, bootstrap likelihood -51276.136551, best rearrangement setting 5
Bootstrap[401]: Time 20.261047 seconds, bootstrap likelihood -50736.868584, best rearrangement setting 5
Bootstrap[235]: Time 17.256828 seconds, bootstrap likelihood -51536.677692, best rearrangement setting 10
Bootstrap[65]: Time 21.393443 seconds, bootstrap likelihood -48507.946007, best rearrangement setting 10
Bootstrap[571]: Time 17.725374 seconds, bootstrap likelihood -51214.292312, best rearrangement setting 10
Bootstrap[906]: Time 15.249885 seconds, bootstrap likelihood -49821.827477, best rearrangement setting 5
Bootstrap[652]: Time 19.831974 seconds, bootstrap likelihood -50303.953724, best rearrangement setting 10
Bootstrap[823]: Time 24.912497 seconds, bootstrap likelihood -49440.324756, best rearrangement setting 10
Bootstrap[488]: Time 22.742450 seconds, bootstrap likelihood -48588.977494, best rearrangement setting 15
Bootstrap[990]: Time 19.139796 seconds, bootstrap likelihood -50015.140852, best rearrangement setting 10
Bootstrap[150]: Time 22.947155 seconds, bootstrap likelihood -50169.377010, best rearrangement setting 10
Bootstrap[737]: Time 21.855592 seconds, bootstrap likelihood -49405.959720, best rearrangement setting 10
Bootstrap[236]: Time 18.770531 seconds, bootstrap likelihood -51780.917970, best rearrangement setting 15
Bootstrap[319]: Time 29.747220 seconds, bootstrap likelihood -49370.525197, best rearrangement setting 5
Bootstrap[402]: Time 21.162873 seconds, bootstrap likelihood -47054.135856, best rearrangement setting 10
Bootstrap[66]: Time 22.841734 seconds, bootstrap likelihood -50925.681009, best rearrangement setting 10
Bootstrap[572]: Time 20.804180 seconds, bootstrap likelihood -47910.718411, best rearrangement setting 15
Bootstrap[907]: Time 22.372294 seconds, bootstrap likelihood -47357.954785, best rearrangement setting 10
Bootstrap[489]: Time 20.518111 seconds, bootstrap likelihood -50773.245918, best rearrangement setting 10
Bootstrap[991]: Time 19.363279 seconds, bootstrap likelihood -49237.711739, best rearrangement setting 10
Bootstrap[824]: Time 22.212676 seconds, bootstrap likelihood -48381.720133, best rearrangement setting 5
Bootstrap[237]: Time 18.087557 seconds, bootstrap likelihood -48415.847021, best rearrangement setting 5
Bootstrap[151]: Time 21.693701 seconds, bootstrap likelihood -50694.358387, best rearrangement setting 10
Bootstrap[320]: Time 21.420275 seconds, bootstrap likelihood -50028.675908, best rearrangement setting 10
Bootstrap[653]: Time 29.399317 seconds, bootstrap likelihood -49958.344945, best rearrangement setting 10
Bootstrap[403]: Time 24.930052 seconds, bootstrap likelihood -46531.574598, best rearrangement setting 10
Bootstrap[67]: Time 21.750670 seconds, bootstrap likelihood -51417.218794, best rearrangement setting 10
Bootstrap[738]: Time 32.153796 seconds, bootstrap likelihood -48428.167033, best rearrangement setting 10
Bootstrap[573]: Time 23.017204 seconds, bootstrap likelihood -49042.666919, best rearrangement setting 10
Bootstrap[238]: Time 17.641787 seconds, bootstrap likelihood -49957.907631, best rearrangement setting 10
Bootstrap[825]: Time 20.847828 seconds, bootstrap likelihood -48327.305851, best rearrangement setting 10
Bootstrap[152]: Time 19.637292 seconds, bootstrap likelihood -50059.065251, best rearrangement setting 10
Bootstrap[908]: Time 25.572682 seconds, bootstrap likelihood -49733.581344, best rearrangement setting 10
Bootstrap[321]: Time 19.277445 seconds, bootstrap likelihood -50438.827699, best rearrangement setting 10
Bootstrap[992]: Time 26.117647 seconds, bootstrap likelihood -49166.116394, best rearrangement setting 5
Bootstrap[490]: Time 27.107341 seconds, bootstrap likelihood -51134.866279, best rearrangement setting 10
Bootstrap[654]: Time 21.879436 seconds, bootstrap likelihood -49000.182407, best rearrangement setting 10
Bootstrap[404]: Time 19.017890 seconds, bootstrap likelihood -51135.443567, best rearrangement setting 10
Bootstrap[739]: Time 17.077706 seconds, bootstrap likelihood -50168.873393, best rearrangement setting 10
Bootstrap[68]: Time 21.287622 seconds, bootstrap likelihood -48761.054573, best rearrangement setting 10
Bootstrap[574]: Time 21.725548 seconds, bootstrap likelihood -49014.503620, best rearrangement setting 10
Bootstrap[826]: Time 18.269342 seconds, bootstrap likelihood -50124.626969, best rearrangement setting 5
Bootstrap[993]: Time 14.564296 seconds, bootstrap likelihood -49740.813460, best rearrangement setting 5
Bootstrap[153]: Time 19.845920 seconds, bootstrap likelihood -48934.477024, best rearrangement setting 10
Bootstrap[239]: Time 23.196561 seconds, bootstrap likelihood -47725.169884, best rearrangement setting 5
Bootstrap[322]: Time 18.513816 seconds, bootstrap likelihood -49527.175091, best rearrangement setting 5
Bootstrap[909]: Time 22.290652 seconds, bootstrap likelihood -49217.413962, best rearrangement setting 10
Bootstrap[491]: Time 19.140447 seconds, bootstrap likelihood -49592.982333, best rearrangement setting 5
Bootstrap[655]: Time 20.138549 seconds, bootstrap likelihood -50122.850614, best rearrangement setting 10
Bootstrap[405]: Time 19.025665 seconds, bootstrap likelihood -49705.471822, best rearrangement setting 10
Bootstrap[740]: Time 19.474562 seconds, bootstrap likelihood -51834.122087, best rearrangement setting 10
Bootstrap[69]: Time 20.625734 seconds, bootstrap likelihood -47471.967682, best rearrangement setting 10
Bootstrap[827]: Time 18.387699 seconds, bootstrap likelihood -47993.373040, best rearrangement setting 10
Bootstrap[154]: Time 15.722215 seconds, bootstrap likelihood -48654.762283, best rearrangement setting 5
Bootstrap[575]: Time 23.886423 seconds, bootstrap likelihood -50048.494030, best rearrangement setting 5
Bootstrap[240]: Time 19.502180 seconds, bootstrap likelihood -49779.411685, best rearrangement setting 10
Bootstrap[323]: Time 19.180678 seconds, bootstrap likelihood -50952.442346, best rearrangement setting 15
Bootstrap[910]: Time 19.584941 seconds, bootstrap likelihood -51277.180020, best rearrangement setting 15
Bootstrap[406]: Time 18.628243 seconds, bootstrap likelihood -49119.355571, best rearrangement setting 5
Bootstrap[656]: Time 19.450098 seconds, bootstrap likelihood -50984.394980, best rearrangement setting 10
Bootstrap[994]: Time 27.178857 seconds, bootstrap likelihood -50514.180207, best rearrangement setting 10
Bootstrap[492]: Time 25.029885 seconds, bootstrap likelihood -49551.188767, best rearrangement setting 15
Bootstrap[741]: Time 21.470014 seconds, bootstrap likelihood -47261.408252, best rearrangement setting 10
Bootstrap[828]: Time 17.705011 seconds, bootstrap likelihood -49632.869118, best rearrangement setting 5
Bootstrap[70]: Time 21.869564 seconds, bootstrap likelihood -51098.950817, best rearrangement setting 20
Bootstrap[155]: Time 22.912086 seconds, bootstrap likelihood -49724.122131, best rearrangement setting 10
Bootstrap[407]: Time 14.853411 seconds, bootstrap likelihood -47732.415078, best rearrangement setting 5
Bootstrap[324]: Time 19.891933 seconds, bootstrap likelihood -50137.406594, best rearrangement setting 10
Bootstrap[241]: Time 21.165673 seconds, bootstrap likelihood -51244.412491, best rearrangement setting 15
Bootstrap[657]: Time 19.805010 seconds, bootstrap likelihood -49043.855678, best rearrangement setting 10
Bootstrap[576]: Time 27.319669 seconds, bootstrap likelihood -49247.350591, best rearrangement setting 10
Bootstrap[911]: Time 22.393929 seconds, bootstrap likelihood -50877.391523, best rearrangement setting 10
Bootstrap[493]: Time 18.533845 seconds, bootstrap likelihood -48833.833071, best rearrangement setting 10
Bootstrap[829]: Time 14.827319 seconds, bootstrap likelihood -47034.696326, best rearrangement setting 10
Bootstrap[742]: Time 19.224555 seconds, bootstrap likelihood -49594.618623, best rearrangement setting 10
Bootstrap[995]: Time 24.529823 seconds, bootstrap likelihood -50420.324427, best rearrangement setting 10
Bootstrap[71]: Time 20.102466 seconds, bootstrap likelihood -48072.329711, best rearrangement setting 5
Bootstrap[408]: Time 21.162831 seconds, bootstrap likelihood -49776.409875, best rearrangement setting 15
Bootstrap[912]: Time 15.713490 seconds, bootstrap likelihood -49475.847902, best rearrangement setting 5
Bootstrap[325]: Time 22.642770 seconds, bootstrap likelihood -52187.151604, best rearrangement setting 10
Bootstrap[494]: Time 17.045051 seconds, bootstrap likelihood -49987.475920, best rearrangement setting 10
Bootstrap[242]: Time 25.520060 seconds, bootstrap likelihood -49516.751714, best rearrangement setting 5
Bootstrap[743]: Time 18.244022 seconds, bootstrap likelihood -50104.060595, best rearrangement setting 10
Bootstrap[658]: Time 25.980778 seconds, bootstrap likelihood -49086.531095, best rearrangement setting 10
Bootstrap[156]: Time 33.943181 seconds, bootstrap likelihood -49747.416063, best rearrangement setting 10
Bootstrap[830]: Time 24.815819 seconds, bootstrap likelihood -49344.165816, best rearrangement setting 10
Bootstrap[996]: Time 23.004844 seconds, bootstrap likelihood -48104.263348, best rearrangement setting 10
Bootstrap[577]: Time 30.316889 seconds, bootstrap likelihood -50549.507656, best rearrangement setting 5
Bootstrap[326]: Time 14.934482 seconds, bootstrap likelihood -48665.697086, best rearrangement setting 5
Bootstrap[495]: Time 14.437271 seconds, bootstrap likelihood -48641.739242, best rearrangement setting 5
Bootstrap[72]: Time 26.357114 seconds, bootstrap likelihood -48553.636040, best rearrangement setting 10
Bootstrap[243]: Time 17.039083 seconds, bootstrap likelihood -50278.241041, best rearrangement setting 5
Bootstrap[409]: Time 25.926032 seconds, bootstrap likelihood -50013.693483, best rearrangement setting 10
Bootstrap[913]: Time 27.438849 seconds, bootstrap likelihood -50046.830863, best rearrangement setting 5
Bootstrap[997]: Time 15.819510 seconds, bootstrap likelihood -50043.682555, best rearrangement setting 5
Bootstrap[744]: Time 24.388952 seconds, bootstrap likelihood -49931.110453, best rearrangement setting 10
Bootstrap[578]: Time 17.198581 seconds, bootstrap likelihood -51282.496035, best rearrangement setting 5
Bootstrap[831]: Time 24.639049 seconds, bootstrap likelihood -51697.060603, best rearrangement setting 10
Bootstrap[157]: Time 25.299984 seconds, bootstrap likelihood -49986.894104, best rearrangement setting 10
Bootstrap[73]: Time 18.387435 seconds, bootstrap likelihood -49301.700394, best rearrangement setting 10
Bootstrap[327]: Time 22.818367 seconds, bootstrap likelihood -50845.210306, best rearrangement setting 5
Bootstrap[496]: Time 22.871813 seconds, bootstrap likelihood -48386.365950, best rearrangement setting 10
Bootstrap[244]: Time 19.244985 seconds, bootstrap likelihood -49779.118594, best rearrangement setting 5
Bootstrap[659]: Time 33.934838 seconds, bootstrap likelihood -48746.794242, best rearrangement setting 5
Bootstrap[410]: Time 22.373194 seconds, bootstrap likelihood -47977.777259, best rearrangement setting 10
Bootstrap[579]: Time 17.817081 seconds, bootstrap likelihood -50922.827207, best rearrangement setting 5
Bootstrap[998]: Time 21.348633 seconds, bootstrap likelihood -49012.898075, best rearrangement setting 10
Bootstrap[745]: Time 19.718425 seconds, bootstrap likelihood -49449.113157, best rearrangement setting 10
Bootstrap[914]: Time 25.976513 seconds, bootstrap likelihood -48175.468247, best rearrangement setting 10
Bootstrap[832]: Time 20.152663 seconds, bootstrap likelihood -48473.766108, best rearrangement setting 5
Bootstrap[245]: Time 15.142842 seconds, bootstrap likelihood -49639.335085, best rearrangement setting 5
Bootstrap[158]: Time 21.286206 seconds, bootstrap likelihood -49282.144967, best rearrangement setting 10
Bootstrap[497]: Time 19.352493 seconds, bootstrap likelihood -47958.064590, best rearrangement setting 10
Bootstrap[411]: Time 13.687192 seconds, bootstrap likelihood -49070.042744, best rearrangement setting 5
Bootstrap[660]: Time 19.249491 seconds, bootstrap likelihood -47006.331537, best rearrangement setting 5
Bootstrap[328]: Time 23.688005 seconds, bootstrap likelihood -52273.322971, best rearrangement setting 10
Bootstrap[74]: Time 26.623681 seconds, bootstrap likelihood -50699.469390, best rearrangement setting 10
Bootstrap[999]: Time 16.509632 seconds, bootstrap likelihood -47822.924718, best rearrangement setting 5
Bootstrap[746]: Time 16.162682 seconds, bootstrap likelihood -50074.161485, best rearrangement setting 5
Bootstrap[580]: Time 21.685498 seconds, bootstrap likelihood -49635.444456, best rearrangement setting 5
Bootstrap[915]: Time 17.725388 seconds, bootstrap likelihood -51375.062412, best rearrangement setting 10
Bootstrap[833]: Time 19.776821 seconds, bootstrap likelihood -50284.788574, best rearrangement setting 15
Bootstrap[159]: Time 18.524509 seconds, bootstrap likelihood -49912.279333, best rearrangement setting 5
Bootstrap[498]: Time 21.572042 seconds, bootstrap likelihood -49591.387045, best rearrangement setting 15
Bootstrap[246]: Time 25.220023 seconds, bootstrap likelihood -49609.577053, best rearrangement setting 10
Bootstrap[329]: Time 19.261934 seconds, bootstrap likelihood -50566.122217, best rearrangement setting 10
Bootstrap[75]: Time 18.324937 seconds, bootstrap likelihood -50094.816076, best rearrangement setting 5
Bootstrap[412]: Time 21.300996 seconds, bootstrap likelihood -50473.492647, best rearrangement setting 10
Bootstrap[661]: Time 21.631597 seconds, bootstrap likelihood -48001.890809, best rearrangement setting 10
Bootstrap[1000]: Time 18.859367 seconds, bootstrap likelihood -48005.379976, best rearrangement setting 5
Bootstrap[747]: Time 19.687923 seconds, bootstrap likelihood -50060.170234, best rearrangement setting 10
Bootstrap[581]: Time 21.119948 seconds, bootstrap likelihood -50087.268075, best rearrangement setting 10
Bootstrap[834]: Time 16.592069 seconds, bootstrap likelihood -47293.770086, best rearrangement setting 10
Bootstrap[247]: Time 13.038157 seconds, bootstrap likelihood -49665.490135, best rearrangement setting 5
Bootstrap[916]: Time 25.900051 seconds, bootstrap likelihood -48210.170863, best rearrangement setting 10
Bootstrap[499]: Time 15.924031 seconds, bootstrap likelihood -48979.305533, best rearrangement setting 5
Bootstrap[662]: Time 16.645894 seconds, bootstrap likelihood -49041.091573, best rearrangement setting 10
Bootstrap[413]: Time 18.070048 seconds, bootstrap likelihood -50074.898222, best rearrangement setting 10
Bootstrap[76]: Time 20.020916 seconds, bootstrap likelihood -48536.025936, best rearrangement setting 10
Bootstrap[160]: Time 29.019472 seconds, bootstrap likelihood -50536.948008, best rearrangement setting 10
Bootstrap[748]: Time 19.959603 seconds, bootstrap likelihood -49204.697067, best rearrangement setting 10
Bootstrap[582]: Time 18.615162 seconds, bootstrap likelihood -49796.045579, best rearrangement setting 5
Bootstrap[248]: Time 16.350573 seconds, bootstrap likelihood -48488.839135, best rearrangement setting 10
Bootstrap[330]: Time 30.833154 seconds, bootstrap likelihood -49113.565285, best rearrangement setting 10
Bootstrap[835]: Time 22.557513 seconds, bootstrap likelihood -49034.278952, best rearrangement setting 5
Bootstrap[917]: Time 19.014747 seconds, bootstrap likelihood -49117.968041, best rearrangement setting 10
Bootstrap[1001]: Time 33.833697 seconds, bootstrap likelihood -50018.170779, best rearrangement setting 10
Bootstrap[749]: Time 18.098471 seconds, bootstrap likelihood -49414.513646, best rearrangement setting 10
Bootstrap[77]: Time 21.698751 seconds, bootstrap likelihood -50361.794222, best rearrangement setting 15
Bootstrap[500]: Time 28.120776 seconds, bootstrap likelihood -50495.245896, best rearrangement setting 10
Bootstrap[663]: Time 24.201881 seconds, bootstrap likelihood -47861.695108, best rearrangement setting 15
Bootstrap[161]: Time 21.512958 seconds, bootstrap likelihood -49337.139459, best rearrangement setting 15
Bootstrap[414]: Time 29.003720 seconds, bootstrap likelihood -49623.394511, best rearrangement setting 5
Bootstrap[331]: Time 17.657386 seconds, bootstrap likelihood -49263.803182, best rearrangement setting 5
Bootstrap[249]: Time 22.860305 seconds, bootstrap likelihood -50834.247087, best rearrangement setting 10
Bootstrap[836]: Time 20.049570 seconds, bootstrap likelihood -50660.861811, best rearrangement setting 10
Bootstrap[583]: Time 29.636833 seconds, bootstrap likelihood -50469.105234, best rearrangement setting 10
Bootstrap[918]: Time 25.945267 seconds, bootstrap likelihood -49530.362780, best rearrangement setting 10
Bootstrap[1002]: Time 23.597209 seconds, bootstrap likelihood -48954.210596, best rearrangement setting 10
Bootstrap[78]: Time 19.314689 seconds, bootstrap likelihood -47425.139429, best rearrangement setting 10
Bootstrap[750]: Time 20.964195 seconds, bootstrap likelihood -49950.696467, best rearrangement setting 10
Bootstrap[501]: Time 21.878462 seconds, bootstrap likelihood -50737.819583, best rearrangement setting 15
Bootstrap[162]: Time 20.454455 seconds, bootstrap likelihood -50641.223027, best rearrangement setting 5
Bootstrap[250]: Time 18.371322 seconds, bootstrap likelihood -51674.728559, best rearrangement setting 5
Bootstrap[664]: Time 28.561779 seconds, bootstrap likelihood -48764.427780, best rearrangement setting 10
Bootstrap[837]: Time 19.366159 seconds, bootstrap likelihood -50602.275470, best rearrangement setting 10
Bootstrap[332]: Time 24.527101 seconds, bootstrap likelihood -49673.838290, best rearrangement setting 10
Bootstrap[415]: Time 25.984245 seconds, bootstrap likelihood -50734.998484, best rearrangement setting 10
Bootstrap[584]: Time 19.913178 seconds, bootstrap likelihood -48302.616256, best rearrangement setting 5
Bootstrap[1003]: Time 19.928930 seconds, bootstrap likelihood -47306.403118, best rearrangement setting 10
Bootstrap[919]: Time 20.475608 seconds, bootstrap likelihood -49830.744032, best rearrangement setting 10
Bootstrap[751]: Time 20.765255 seconds, bootstrap likelihood -50496.732878, best rearrangement setting 10
Bootstrap[502]: Time 20.094450 seconds, bootstrap likelihood -49930.240954, best rearrangement setting 10
Bootstrap[665]: Time 15.446597 seconds, bootstrap likelihood -51395.744876, best rearrangement setting 10
Bootstrap[79]: Time 26.274826 seconds, bootstrap likelihood -49351.356797, best rearrangement setting 5
Bootstrap[163]: Time 24.014468 seconds, bootstrap likelihood -47660.395576, best rearrangement setting 10
Bootstrap[416]: Time 15.534090 seconds, bootstrap likelihood -51865.928843, best rearrangement setting 5
Bootstrap[838]: Time 17.085701 seconds, bootstrap likelihood -49743.532282, best rearrangement setting 10
Bootstrap[333]: Time 18.396349 seconds, bootstrap likelihood -51266.496558, best rearrangement setting 10
Bootstrap[251]: Time 22.117749 seconds, bootstrap likelihood -49341.396345, best rearrangement setting 10
Bootstrap[585]: Time 18.981488 seconds, bootstrap likelihood -49603.300183, best rearrangement setting 10
Bootstrap[503]: Time 17.230991 seconds, bootstrap likelihood -50123.540287, best rearrangement setting 5
Bootstrap[752]: Time 19.527894 seconds, bootstrap likelihood -49832.772570, best rearrangement setting 15
Bootstrap[920]: Time 24.884636 seconds, bootstrap likelihood -49873.823296, best rearrangement setting 5
Bootstrap[80]: Time 17.132357 seconds, bootstrap likelihood -51352.117391, best rearrangement setting 10
Bootstrap[1004]: Time 28.499424 seconds, bootstrap likelihood -49719.238902, best rearrangement setting 10
Bootstrap[164]: Time 19.916613 seconds, bootstrap likelihood -51190.924179, best rearrangement setting 10
Bootstrap[417]: Time 21.037853 seconds, bootstrap likelihood -49618.818132, best rearrangement setting 15
Bootstrap[334]: Time 20.467449 seconds, bootstrap likelihood -49459.655056, best rearrangement setting 10
Bootstrap[666]: Time 27.191099 seconds, bootstrap likelihood -50187.285798, best rearrangement setting 10
Bootstrap[839]: Time 25.150163 seconds, bootstrap likelihood -49847.848659, best rearrangement setting 10
Bootstrap[586]: Time 19.079137 seconds, bootstrap likelihood -47527.224491, best rearrangement setting 10
Bootstrap[921]: Time 22.586289 seconds, bootstrap likelihood -49988.906007, best rearrangement setting 10
Bootstrap[1005]: Time 20.718724 seconds, bootstrap likelihood -47805.590460, best rearrangement setting 15
Bootstrap[753]: Time 26.344026 seconds, bootstrap likelihood -50401.762110, best rearrangement setting 5
Bootstrap[165]: Time 21.392818 seconds, bootstrap likelihood -46933.753392, best rearrangement setting 10
Bootstrap[418]: Time 21.086374 seconds, bootstrap likelihood -49701.022071, best rearrangement setting 10
Bootstrap[335]: Time 21.892613 seconds, bootstrap likelihood -50606.877793, best rearrangement setting 10
Bootstrap[587]: Time 24.562563 seconds, bootstrap likelihood -49489.030107, best rearrangement setting 5
Bootstrap[81]: Time 36.183919 seconds, bootstrap likelihood -48940.707895, best rearrangement setting 5
Bootstrap[667]: Time 27.312991 seconds, bootstrap likelihood -49199.259859, best rearrangement setting 20
Bootstrap[922]: Time 19.727045 seconds, bootstrap likelihood -47456.464720, best rearrangement setting 10
Bootstrap[1006]: Time 21.889044 seconds, bootstrap likelihood -50072.942507, best rearrangement setting 10
Bootstrap[419]: Time 19.636232 seconds, bootstrap likelihood -50473.333837, best rearrangement setting 10
Bootstrap[754]: Time 23.794185 seconds, bootstrap likelihood -50760.591096, best rearrangement setting 5
Bootstrap[166]: Time 26.430612 seconds, bootstrap likelihood -48356.135465, best rearrangement setting 10
Bootstrap[82]: Time 19.333188 seconds, bootstrap likelihood -52104.002217, best rearrangement setting 10
Bootstrap[668]: Time 20.105598 seconds, bootstrap likelihood -51501.396436, best rearrangement setting 10
Bootstrap[923]: Time 21.195199 seconds, bootstrap likelihood -51490.455563, best rearrangement setting 10
Bootstrap[1007]: Time 17.705373 seconds, bootstrap likelihood -48877.847360, best rearrangement setting 10
Bootstrap[167]: Time 15.593480 seconds, bootstrap likelihood -50475.797356, best rearrangement setting 10
Bootstrap[669]: Time 17.356186 seconds, bootstrap likelihood -47408.449124, best rearrangement setting 10
Bootstrap[755]: Time 27.651992 seconds, bootstrap likelihood -48374.836352, best rearrangement setting 10
Bootstrap[83]: Time 23.051107 seconds, bootstrap likelihood -47413.549147, best rearrangement setting 15
Bootstrap[670]: Time 22.627476 seconds, bootstrap likelihood -51116.629531, best rearrangement setting 10
Bootstrap[671]: Time 29.716219 seconds, bootstrap likelihood -47584.030478, best rearrangement setting 5


Overall Time for 1008 Bootstraps 1898.866113


Average Time per Bootstrap 1.883796
All 1008 bootstrapped trees written to: /projects/ps-ngbt/backend/gordon_workspace/NGBW-JOB-RAXMLHPC2_TGB-A3C64D0E3B754395ADBBCC43A8CB6A5F/RAxML_bootstrap.SSU_Ancora9
