# Supplementary material for: A new view on the morphology and phylogeny of eugregarines suggested by the evidence from the gregarine Ancora sagittata (Leuckart, 1860) Labbé, 1899 (Apicomplexa: Eugregarinida)
Source: PeerJ. 2017 May 30;5:e3354. doi: 10.7717/peerj.3354 (PMC5452951; doi:10.7717/peerj.3354)
Supplement: Supplemental Information 2 — Raw data. The ZIP file contains two compressed folders (MrBayes and RAxML) comprising input, log, and output files as well as resulting phylogenies of two phylogenetic programs: MrBayes and RAxML, respectively. For MrBayes, its input file (infile.nex) contains matrix (cut down nucleotide alignment) and parameters of computations, its log files (*.log) contains results of computations and summarizing of parameters, its tree files (*.tre) contain resulting phylogenies. The folder “MrBayes” also includes one subfolder “Bootstraps” containing bootstrap supports for the resulting Bayesian tree using bootstraps calculated by RAxML program with the same alignment. For RAxML, there are three subfolders (“Bootstrap”, “ML”, and “Tree”, containing results of bootstrap calculations, resulting tree of ML analysis, and the resulting tree with bootstrap supports, respectively. Also there are input files (“infiles”) in these folders subfolders containing the same alignment “cut down for programs”, *.info files containing parameters, and summarized results of the computations. [file peerj-05-3354-s002.zip › RAxML/ML/RAxML_info.result]

Using BFGS method to optimize GTR rate parameters, to disable this specify "--no-bfgs" 


Using BFGS method to optimize GTR rate parameters, to disable this specify "--no-bfgs" 


This is RAxML version 8.2.9 released by Alexandros Stamatakis on July 20 2016.

With greatly appreciated code contributions by:
Andre Aberer      (HITS)
Simon Berger      (HITS)
Alexey Kozlov     (HITS)
Kassian Kobert    (HITS)
David Dao         (KIT and HITS)
Sarah Lutteropp   (KIT and HITS)
Nick Pattengale   (Sandia)
Wayne Pfeiffer    (SDSC)
Akifumi S. Tanabe (NRIFS)
Charlie Taylor    (UF)


Alignment has 1218 distinct alignment patterns

Proportion of gaps and completely undetermined characters in this alignment: 2.73%

RAxML rapid hill-climbing mode

Using 1 distinct models/data partitions with joint branch length optimization


Executing 100 inferences on the original alignment using 100 distinct randomized MP trees

All free model parameters will be estimated by RAxML
ML estimate of 25 per site rate categories

Likelihood of final tree will be evaluated and optimized under GAMMA

GAMMA Model parameters will be estimated up to an accuracy of 0.1000000000 Log Likelihood units

Partition: 0
Alignment Patterns: 1218
Name: No Name Provided
DataType: DNA
Substitution Matrix: GTR


RAxML was called as follows:

/projects/ps-ngbt/opt/gordon/raxml/8.2.9/raxmlHPC-HYBRID -T 4 -n result -s infile.txt -c 25 -m GTRCAT -p 12345 -N 100 


Using BFGS method to optimize GTR rate parameters, to disable this specify "--no-bfgs" 


Using BFGS method to optimize GTR rate parameters, to disable this specify "--no-bfgs" 

Partition: 0 with name: No Name Provided
Base frequencies: 0.278 0.190 0.257 0.275 

Inference[99]: Time 26.169339 CAT-based likelihood -49840.172554, best rearrangement setting 10
alpha[0]: 1.000000 rates[0] ac ag at cg ct gt: 1.026549 3.167401 1.567857 0.736091 4.554578 1.000000 
Inference[90]: Time 26.469292 CAT-based likelihood -49849.132372, best rearrangement setting 10
alpha[0]: 1.000000 rates[0] ac ag at cg ct gt: 1.034103 3.178248 1.587317 0.739206 4.692609 1.000000 
Inference[9]: Time 26.821121 CAT-based likelihood -49823.420850, best rearrangement setting 10
alpha[0]: 1.000000 rates[0] ac ag at cg ct gt: 1.045418 3.209341 1.595708 0.731617 4.682736 1.000000 
Inference[45]: Time 26.918932 CAT-based likelihood -49812.106101, best rearrangement setting 10
alpha[0]: 1.000000 rates[0] ac ag at cg ct gt: 1.069010 3.284039 1.613787 0.756818 4.802402 1.000000 
Inference[54]: Time 27.416809 CAT-based likelihood -49904.638763, best rearrangement setting 10
alpha[0]: 1.000000 rates[0] ac ag at cg ct gt: 1.031829 3.138614 1.561991 0.739400 4.590207 1.000000 
Inference[36]: Time 27.543643 CAT-based likelihood -49861.749544, best rearrangement setting 10
alpha[0]: 1.000000 rates[0] ac ag at cg ct gt: 1.065514 3.215717 1.619111 0.756718 4.730265 1.000000 
Inference[81]: Time 28.902483 CAT-based likelihood -49834.368174, best rearrangement setting 10
alpha[0]: 1.000000 rates[0] ac ag at cg ct gt: 1.030004 3.189259 1.597119 0.736462 4.679314 1.000000 
Inference[63]: Time 29.201953 CAT-based likelihood -49873.377488, best rearrangement setting 10
alpha[0]: 1.000000 rates[0] ac ag at cg ct gt: 1.031774 3.173049 1.580613 0.744349 4.604842 1.000000 
Inference[27]: Time 31.616278 CAT-based likelihood -49923.186745, best rearrangement setting 10
alpha[0]: 1.000000 rates[0] ac ag at cg ct gt: 1.002771 3.059524 1.550701 0.734119 4.487772 1.000000 
Inference[0]: Time 32.561848 CAT-based likelihood -49842.891373, best rearrangement setting 10
alpha[0]: 1.000000 rates[0] ac ag at cg ct gt: 1.068989 3.302136 1.622140 0.751875 4.849179 1.000000 
Inference[18]: Time 34.937683 CAT-based likelihood -49919.913516, best rearrangement setting 10
alpha[0]: 1.000000 rates[0] ac ag at cg ct gt: 1.047850 3.218798 1.595922 0.745543 4.633710 1.000000 
Inference[72]: Time 45.463391 CAT-based likelihood -49899.438671, best rearrangement setting 10
alpha[0]: 1.000000 rates[0] ac ag at cg ct gt: 1.046483 3.204178 1.617924 0.747088 4.755533 1.000000 
Inference[100]: Time 24.163029 CAT-based likelihood -49828.457153, best rearrangement setting 10
alpha[0]: 1.000000 rates[0] ac ag at cg ct gt: 1.040567 3.234770 1.588493 0.739341 4.705900 1.000000 
Inference[91]: Time 27.238096 CAT-based likelihood -49834.857484, best rearrangement setting 10
alpha[0]: 1.000000 rates[0] ac ag at cg ct gt: 1.040996 3.212223 1.592152 0.744778 4.738293 1.000000 
Inference[46]: Time 27.225458 CAT-based likelihood -49841.815893, best rearrangement setting 10
alpha[0]: 1.000000 rates[0] ac ag at cg ct gt: 1.063491 3.278512 1.608472 0.749182 4.753124 1.000000 
Inference[64]: Time 25.377482 CAT-based likelihood -49937.279855, best rearrangement setting 10
alpha[0]: 1.000000 rates[0] ac ag at cg ct gt: 1.028348 3.135578 1.561538 0.734290 4.622926 1.000000 
Inference[10]: Time 29.227471 CAT-based likelihood -49839.077751, best rearrangement setting 10
alpha[0]: 1.000000 rates[0] ac ag at cg ct gt: 1.031177 3.170996 1.583903 0.750384 4.693065 1.000000 
Inference[37]: Time 29.202664 CAT-based likelihood -49830.435472, best rearrangement setting 10
alpha[0]: 1.000000 rates[0] ac ag at cg ct gt: 1.037138 3.227925 1.592721 0.731912 4.735879 1.000000 
Inference[28]: Time 26.650483 CAT-based likelihood -49820.484112, best rearrangement setting 10
alpha[0]: 1.000000 rates[0] ac ag at cg ct gt: 1.017899 3.155115 1.574160 0.732914 4.616472 1.000000 
Inference[1]: Time 27.016637 CAT-based likelihood -49844.193378, best rearrangement setting 10
alpha[0]: 1.000000 rates[0] ac ag at cg ct gt: 1.027607 3.194325 1.579002 0.744840 4.693893 1.000000 
Inference[55]: Time 32.545944 CAT-based likelihood -49799.483873, best rearrangement setting 10
alpha[0]: 1.000000 rates[0] ac ag at cg ct gt: 1.020631 3.161877 1.575799 0.734866 4.652349 1.000000 
Inference[82]: Time 31.930780 CAT-based likelihood -49853.542446, best rearrangement setting 10
alpha[0]: 1.000000 rates[0] ac ag at cg ct gt: 1.017392 3.145704 1.553490 0.737927 4.545412 1.000000 
Inference[19]: Time 27.171843 CAT-based likelihood -49865.877564, best rearrangement setting 10
alpha[0]: 1.000000 rates[0] ac ag at cg ct gt: 1.024643 3.159224 1.560186 0.743884 4.568675 1.000000 
Inference[73]: Time 24.091854 CAT-based likelihood -49867.569409, best rearrangement setting 10
alpha[0]: 1.000000 rates[0] ac ag at cg ct gt: 1.037817 3.144815 1.587126 0.743047 4.628763 1.000000 
Inference[101]: Time 29.290136 CAT-based likelihood -49850.582083, best rearrangement setting 10
alpha[0]: 1.000000 rates[0] ac ag at cg ct gt: 1.055947 3.220339 1.600060 0.736257 4.618569 1.000000 
Inference[11]: Time 26.689650 CAT-based likelihood -49851.088937, best rearrangement setting 10
alpha[0]: 1.000000 rates[0] ac ag at cg ct gt: 1.026591 3.175568 1.582088 0.744307 4.674471 1.000000 
Inference[92]: Time 29.241813 CAT-based likelihood -49823.588271, best rearrangement setting 10
alpha[0]: 1.000000 rates[0] ac ag at cg ct gt: 1.020108 3.144109 1.547938 0.727485 4.551167 1.000000 
Inference[65]: Time 28.405725 CAT-based likelihood -49964.850959, best rearrangement setting 10
alpha[0]: 1.000000 rates[0] ac ag at cg ct gt: 1.011999 3.110045 1.559763 0.737061 4.520642 1.000000 
Inference[29]: Time 26.894719 CAT-based likelihood -49783.417390, best rearrangement setting 10
alpha[0]: 1.000000 rates[0] ac ag at cg ct gt: 1.034689 3.250407 1.596306 0.734051 4.733140 1.000000 
Inference[83]: Time 26.656818 CAT-based likelihood -49815.294268, best rearrangement setting 10
alpha[0]: 1.000000 rates[0] ac ag at cg ct gt: 1.021061 3.174431 1.574824 0.735876 4.662208 1.000000 
Inference[38]: Time 32.115389 CAT-based likelihood -49901.298133, best rearrangement setting 10
alpha[0]: 1.000000 rates[0] ac ag at cg ct gt: 1.030185 3.146294 1.569669 0.744917 4.577017 1.000000 
Inference[20]: Time 26.782006 CAT-based likelihood -49883.072897, best rearrangement setting 10
alpha[0]: 1.000000 rates[0] ac ag at cg ct gt: 1.041160 3.145302 1.574647 0.744148 4.615494 1.000000 
Inference[47]: Time 37.647741 CAT-based likelihood -49913.888489, best rearrangement setting 10
alpha[0]: 1.000000 rates[0] ac ag at cg ct gt: 1.018770 3.115838 1.549929 0.727946 4.539072 1.000000 
Inference[2]: Time 32.927828 CAT-based likelihood -49806.563850, best rearrangement setting 10
alpha[0]: 1.000000 rates[0] ac ag at cg ct gt: 1.032160 3.229585 1.593047 0.746456 4.627878 1.000000 
Inference[56]: Time 37.090259 CAT-based likelihood -49978.572236, best rearrangement setting 10
alpha[0]: 1.000000 rates[0] ac ag at cg ct gt: 1.015046 3.055700 1.554161 0.737190 4.491603 1.000000 
Inference[74]: Time 32.071077 CAT-based likelihood -49817.905280, best rearrangement setting 10
alpha[0]: 1.000000 rates[0] ac ag at cg ct gt: 1.028444 3.188097 1.584896 0.743944 4.737778 1.000000 
Inference[102]: Time 26.099697 CAT-based likelihood -49891.331052, best rearrangement setting 10
alpha[0]: 1.000000 rates[0] ac ag at cg ct gt: 1.015458 3.153041 1.574539 0.746285 4.585478 1.000000 
Inference[12]: Time 24.647865 CAT-based likelihood -49815.717870, best rearrangement setting 10
alpha[0]: 1.000000 rates[0] ac ag at cg ct gt: 1.055515 3.293641 1.627245 0.742690 4.788991 1.000000 
Inference[84]: Time 21.375146 CAT-based likelihood -49871.988379, best rearrangement setting 10
alpha[0]: 1.000000 rates[0] ac ag at cg ct gt: 1.039697 3.163876 1.575661 0.747550 4.641361 1.000000 
Inference[66]: Time 26.409927 CAT-based likelihood -49877.018053, best rearrangement setting 10
alpha[0]: 1.000000 rates[0] ac ag at cg ct gt: 1.005507 3.181305 1.570183 0.732313 4.612618 1.000000 
Inference[93]: Time 29.170634 CAT-based likelihood -49821.918752, best rearrangement setting 10
alpha[0]: 1.000000 rates[0] ac ag at cg ct gt: 1.029464 3.181737 1.583082 0.735256 4.697158 1.000000 
Inference[21]: Time 26.924443 CAT-based likelihood -49853.501543, best rearrangement setting 10
alpha[0]: 1.000000 rates[0] ac ag at cg ct gt: 1.017910 3.163584 1.575305 0.736864 4.646480 1.000000 
Inference[39]: Time 27.150381 CAT-based likelihood -49777.066410, best rearrangement setting 10
alpha[0]: 1.000000 rates[0] ac ag at cg ct gt: 1.029481 3.199120 1.583278 0.736892 4.716913 1.000000 
Inference[30]: Time 30.917666 CAT-based likelihood -49946.698628, best rearrangement setting 10
alpha[0]: 1.000000 rates[0] ac ag at cg ct gt: 1.020967 3.095670 1.569966 0.750068 4.494633 1.000000 
Inference[3]: Time 27.022220 CAT-based likelihood -49846.718198, best rearrangement setting 10
alpha[0]: 1.000000 rates[0] ac ag at cg ct gt: 1.055854 3.314286 1.613257 0.752275 4.776310 1.000000 
Inference[57]: Time 24.048779 CAT-based likelihood -49888.391567, best rearrangement setting 5
alpha[0]: 1.000000 rates[0] ac ag at cg ct gt: 1.027287 3.165004 1.567239 0.736369 4.595399 1.000000 
Inference[48]: Time 33.830052 CAT-based likelihood -49813.966049, best rearrangement setting 10
alpha[0]: 1.000000 rates[0] ac ag at cg ct gt: 1.027329 3.163441 1.586998 0.732648 4.664654 1.000000 
Inference[75]: Time 28.989499 CAT-based likelihood -49792.980636, best rearrangement setting 10
alpha[0]: 1.000000 rates[0] ac ag at cg ct gt: 1.026618 3.194350 1.578291 0.733328 4.662202 1.000000 
Inference[103]: Time 28.023440 CAT-based likelihood -49802.678965, best rearrangement setting 10
alpha[0]: 1.000000 rates[0] ac ag at cg ct gt: 1.044846 3.212723 1.608423 0.741031 4.711293 1.000000 
Inference[13]: Time 27.045164 CAT-based likelihood -49771.443020, best rearrangement setting 10
alpha[0]: 1.000000 rates[0] ac ag at cg ct gt: 1.048311 3.238198 1.588325 0.732322 4.768947 1.000000 
Inference[67]: Time 26.672433 CAT-based likelihood -49867.204014, best rearrangement setting 10
alpha[0]: 1.000000 rates[0] ac ag at cg ct gt: 1.048143 3.200102 1.579259 0.760251 4.647660 1.000000 
Inference[94]: Time 26.375014 CAT-based likelihood -49863.406035, best rearrangement setting 10
alpha[0]: 1.000000 rates[0] ac ag at cg ct gt: 1.059890 3.216608 1.603486 0.754816 4.693035 1.000000 
Inference[22]: Time 24.073597 CAT-based likelihood -49945.552035, best rearrangement setting 10
alpha[0]: 1.000000 rates[0] ac ag at cg ct gt: 0.998410 3.057108 1.534296 0.737770 4.496578 1.000000 
Inference[40]: Time 24.312090 CAT-based likelihood -49830.180250, best rearrangement setting 10
alpha[0]: 1.000000 rates[0] ac ag at cg ct gt: 1.007537 3.140132 1.557192 0.731604 4.610367 1.000000 
Inference[85]: Time 34.302365 CAT-based likelihood -49866.497623, best rearrangement setting 10
alpha[0]: 1.000000 rates[0] ac ag at cg ct gt: 1.034938 3.160208 1.569317 0.746827 4.634232 1.000000 
Inference[4]: Time 23.695622 CAT-based likelihood -49864.361971, best rearrangement setting 10
alpha[0]: 1.000000 rates[0] ac ag at cg ct gt: 1.024647 3.156021 1.568538 0.730878 4.563924 1.000000 
Inference[31]: Time 29.803594 CAT-based likelihood -49773.870306, best rearrangement setting 10
alpha[0]: 1.000000 rates[0] ac ag at cg ct gt: 1.015288 3.175994 1.564763 0.725417 4.609689 1.000000 
Inference[58]: Time 27.458873 CAT-based likelihood -49876.022058, best rearrangement setting 10
alpha[0]: 1.000000 rates[0] ac ag at cg ct gt: 1.059350 3.214163 1.606084 0.760435 4.650048 1.000000 
Inference[49]: Time 26.234996 CAT-based likelihood -49845.338197, best rearrangement setting 10
alpha[0]: 1.000000 rates[0] ac ag at cg ct gt: 1.024927 3.184415 1.581005 0.725865 4.695916 1.000000 
Inference[76]: Time 28.984000 CAT-based likelihood -49834.752191, best rearrangement setting 10
alpha[0]: 1.000000 rates[0] ac ag at cg ct gt: 1.002846 3.089808 1.538835 0.719491 4.521795 1.000000 
Inference[104]: Time 26.341122 CAT-based likelihood -49816.048257, best rearrangement setting 10
alpha[0]: 1.000000 rates[0] ac ag at cg ct gt: 1.019333 3.208970 1.598300 0.720608 4.711813 1.000000 
Inference[14]: Time 29.315218 CAT-based likelihood -50026.584054, best rearrangement setting 10
alpha[0]: 1.000000 rates[0] ac ag at cg ct gt: 1.019445 3.142631 1.566989 0.739751 4.582899 1.000000 
Inference[95]: Time 26.686120 CAT-based likelihood -49820.180176, best rearrangement setting 10
alpha[0]: 1.000000 rates[0] ac ag at cg ct gt: 1.026307 3.210138 1.581608 0.743650 4.652101 1.000000 
Inference[68]: Time 30.634062 CAT-based likelihood -49837.653201, best rearrangement setting 10
alpha[0]: 1.000000 rates[0] ac ag at cg ct gt: 1.035605 3.226643 1.582744 0.737927 4.595872 1.000000 
Inference[23]: Time 28.929293 CAT-based likelihood -49784.762016, best rearrangement setting 10
alpha[0]: 1.000000 rates[0] ac ag at cg ct gt: 1.018233 3.169683 1.570065 0.729308 4.696473 1.000000 
Inference[41]: Time 29.174380 CAT-based likelihood -49873.127105, best rearrangement setting 10
alpha[0]: 1.000000 rates[0] ac ag at cg ct gt: 1.007084 3.127096 1.551464 0.736003 4.541083 1.000000 
Inference[5]: Time 27.468722 CAT-based likelihood -49826.501024, best rearrangement setting 10
alpha[0]: 1.000000 rates[0] ac ag at cg ct gt: 1.023127 3.146169 1.567154 0.743987 4.631888 1.000000 
Inference[86]: Time 28.723499 CAT-based likelihood -49811.136372, best rearrangement setting 10
alpha[0]: 1.000000 rates[0] ac ag at cg ct gt: 1.034913 3.206704 1.590060 0.732656 4.718456 1.000000 
Inference[59]: Time 24.198534 CAT-based likelihood -49921.357205, best rearrangement setting 10
alpha[0]: 1.000000 rates[0] ac ag at cg ct gt: 1.017250 3.102559 1.551868 0.734769 4.547455 1.000000 
Inference[32]: Time 29.400401 CAT-based likelihood -49836.080915, best rearrangement setting 10
alpha[0]: 1.000000 rates[0] ac ag at cg ct gt: 1.036412 3.240305 1.600042 0.745277 4.726624 1.000000 
Inference[50]: Time 27.103540 CAT-based likelihood -49760.170504, best rearrangement setting 10
alpha[0]: 1.000000 rates[0] ac ag at cg ct gt: 1.034461 3.224105 1.600636 0.725270 4.718466 1.000000 
Inference[105]: Time 27.017462 CAT-based likelihood -49816.301877, best rearrangement setting 10
alpha[0]: 1.000000 rates[0] ac ag at cg ct gt: 1.046901 3.200420 1.602932 0.737117 4.730186 1.000000 
Inference[96]: Time 27.077096 CAT-based likelihood -49820.314453, best rearrangement setting 10
alpha[0]: 1.000000 rates[0] ac ag at cg ct gt: 1.053454 3.199495 1.584658 0.743838 4.643090 1.000000 
Inference[24]: Time 26.680140 CAT-based likelihood -49832.847547, best rearrangement setting 10
alpha[0]: 1.000000 rates[0] ac ag at cg ct gt: 1.033212 3.206545 1.587042 0.735802 4.663473 1.000000 
Inference[77]: Time 36.042281 CAT-based likelihood -49862.669463, best rearrangement setting 10
alpha[0]: 1.000000 rates[0] ac ag at cg ct gt: 1.019568 3.097117 1.554011 0.741906 4.542505 1.000000 
Inference[69]: Time 28.991165 CAT-based likelihood -49821.236794, best rearrangement setting 10
alpha[0]: 1.000000 rates[0] ac ag at cg ct gt: 1.033894 3.204465 1.593436 0.745536 4.695673 1.000000 
Inference[6]: Time 26.545461 CAT-based likelihood -49870.816214, best rearrangement setting 10
alpha[0]: 1.000000 rates[0] ac ag at cg ct gt: 1.022783 3.177286 1.566938 0.737098 4.614299 1.000000 
Inference[15]: Time 33.957242 CAT-based likelihood -49813.966053, best rearrangement setting 10
alpha[0]: 1.000000 rates[0] ac ag at cg ct gt: 1.027328 3.163436 1.586993 0.732647 4.664646 1.000000 
Inference[60]: Time 26.873063 CAT-based likelihood -49871.636743, best rearrangement setting 10
alpha[0]: 1.000000 rates[0] ac ag at cg ct gt: 1.059859 3.209681 1.603592 0.735839 4.733985 1.000000 
Inference[87]: Time 32.346633 CAT-based likelihood -49867.652878, best rearrangement setting 10
alpha[0]: 1.000000 rates[0] ac ag at cg ct gt: 1.037294 3.223094 1.589678 0.751561 4.656192 1.000000 
Inference[33]: Time 29.464131 CAT-based likelihood -49868.079839, best rearrangement setting 10
alpha[0]: 1.000000 rates[0] ac ag at cg ct gt: 1.048331 3.208736 1.586212 0.753075 4.688180 1.000000 
Inference[51]: Time 26.696613 CAT-based likelihood -49827.105958, best rearrangement setting 10
alpha[0]: 1.000000 rates[0] ac ag at cg ct gt: 1.038002 3.206899 1.604275 0.731024 4.728843 1.000000 
Inference[42]: Time 40.416113 CAT-based likelihood -49850.859810, best rearrangement setting 10
alpha[0]: 1.000000 rates[0] ac ag at cg ct gt: 1.028928 3.188553 1.595571 0.726750 4.699697 1.000000 
Inference[106]: Time 29.854811 CAT-based likelihood -49861.659251, best rearrangement setting 10
alpha[0]: 1.000000 rates[0] ac ag at cg ct gt: 1.019184 3.190842 1.568322 0.742801 4.631893 1.000000 
Inference[97]: Time 27.155091 CAT-based likelihood -49819.890659, best rearrangement setting 10
alpha[0]: 1.000000 rates[0] ac ag at cg ct gt: 1.012619 3.158754 1.560689 0.735323 4.570916 1.000000 
Inference[16]: Time 23.895928 CAT-based likelihood -49931.230168, best rearrangement setting 10
alpha[0]: 1.000000 rates[0] ac ag at cg ct gt: 1.052854 3.172074 1.585374 0.751098 4.671686 1.000000 
Inference[25]: Time 27.258717 CAT-based likelihood -49880.791259, best rearrangement setting 10
alpha[0]: 1.000000 rates[0] ac ag at cg ct gt: 1.028529 3.185281 1.583968 0.735507 4.659828 1.000000 
Inference[7]: Time 27.342263 CAT-based likelihood -49873.288781, best rearrangement setting 10
alpha[0]: 1.000000 rates[0] ac ag at cg ct gt: 1.014474 3.122948 1.548089 0.725848 4.517414 1.000000 
Inference[78]: Time 29.236459 CAT-based likelihood -49874.719816, best rearrangement setting 10
alpha[0]: 1.000000 rates[0] ac ag at cg ct gt: 1.050241 3.208606 1.616259 0.751887 4.688981 1.000000 
Inference[61]: Time 27.012477 CAT-based likelihood -49808.191847, best rearrangement setting 10
alpha[0]: 1.000000 rates[0] ac ag at cg ct gt: 1.044032 3.247499 1.592088 0.748523 4.701831 1.000000 
Inference[70]: Time 31.550765 CAT-based likelihood -49857.699820, best rearrangement setting 10
alpha[0]: 1.000000 rates[0] ac ag at cg ct gt: 1.031791 3.211308 1.587042 0.746334 4.711020 1.000000 
Inference[88]: Time 24.224190 CAT-based likelihood -49890.172821, best rearrangement setting 10
alpha[0]: 1.000000 rates[0] ac ag at cg ct gt: 1.050243 3.178240 1.600480 0.753948 4.695414 1.000000 
Inference[34]: Time 26.913947 CAT-based likelihood -49811.645531, best rearrangement setting 10
alpha[0]: 1.000000 rates[0] ac ag at cg ct gt: 1.027789 3.215881 1.584274 0.738371 4.649376 1.000000 
Inference[52]: Time 32.315989 CAT-based likelihood -49849.359053, best rearrangement setting 10
alpha[0]: 1.000000 rates[0] ac ag at cg ct gt: 1.033579 3.138237 1.575026 0.743854 4.706873 1.000000 
Inference[107]: Time 23.829700 CAT-based likelihood -49863.799703, best rearrangement setting 10
alpha[0]: 1.000000 rates[0] ac ag at cg ct gt: 1.022986 3.165646 1.560348 0.746168 4.592512 1.000000 
Inference[43]: Time 31.877287 CAT-based likelihood -49809.131695, best rearrangement setting 10
alpha[0]: 1.000000 rates[0] ac ag at cg ct gt: 1.044187 3.231271 1.613276 0.748905 4.771182 1.000000 
Inference[98]: Time 23.743699 CAT-based likelihood -49858.751629, best rearrangement setting 10
alpha[0]: 1.000000 rates[0] ac ag at cg ct gt: 1.038281 3.234515 1.598765 0.753554 4.668125 1.000000 
Inference[26]: Time 23.215842 CAT-based likelihood -49847.366028, best rearrangement setting 5
alpha[0]: 1.000000 rates[0] ac ag at cg ct gt: 1.023835 3.166244 1.562090 0.736832 4.552794 1.000000 
Inference[89]: Time 23.966250 CAT-based likelihood -49877.930016, best rearrangement setting 10
alpha[0]: 1.000000 rates[0] ac ag at cg ct gt: 1.022458 3.178136 1.574324 0.735806 4.614911 1.000000 
Inference[71]: Time 26.641424 CAT-based likelihood -49806.832300, best rearrangement setting 10
alpha[0]: 1.000000 rates[0] ac ag at cg ct gt: 1.034582 3.219209 1.600419 0.738775 4.691855 1.000000 
Inference[62]: Time 27.331398 CAT-based likelihood -49792.758369, best rearrangement setting 10
alpha[0]: 1.000000 rates[0] ac ag at cg ct gt: 1.042332 3.231414 1.591015 0.738746 4.738771 1.000000 
Inference[79]: Time 29.376920 CAT-based likelihood -49882.741608, best rearrangement setting 10
alpha[0]: 1.000000 rates[0] ac ag at cg ct gt: 1.016450 3.142112 1.553213 0.736878 4.564943 1.000000 
Inference[17]: Time 34.643112 CAT-based likelihood -49928.446063, best rearrangement setting 10
alpha[0]: 1.000000 rates[0] ac ag at cg ct gt: 1.046133 3.203277 1.593701 0.747148 4.669951 1.000000 
Inference[8]: Time 36.755756 CAT-based likelihood -49878.912164, best rearrangement setting 10
alpha[0]: 1.000000 rates[0] ac ag at cg ct gt: 1.010672 3.104985 1.545417 0.734065 4.538867 1.000000 
Inference[53]: Time 26.874269 CAT-based likelihood -49836.118428, best rearrangement setting 10
alpha[0]: 1.000000 rates[0] ac ag at cg ct gt: 1.019582 3.174859 1.568399 0.734740 4.677196 1.000000 
Inference[35]: Time 33.898409 CAT-based likelihood -49841.300557, best rearrangement setting 10
alpha[0]: 1.000000 rates[0] ac ag at cg ct gt: 1.023243 3.178811 1.583871 0.743181 4.661870 1.000000 
Inference[44]: Time 29.230376 CAT-based likelihood -49815.458641, best rearrangement setting 10
alpha[0]: 1.000000 rates[0] ac ag at cg ct gt: 1.057812 3.262760 1.588194 0.744377 4.750188 1.000000 
Inference[80]: Time 23.759532 CAT-based likelihood -49836.842538, best rearrangement setting 10
alpha[0]: 1.000000 rates[0] ac ag at cg ct gt: 1.025575 3.171331 1.575180 0.739484 4.613795 1.000000 


Conducting final model optimizations on all 108 trees under GAMMA-based models ....

Inference[45] final GAMMA-based Likelihood: -52702.086484 tree written to file /projects/ps-ngbt/backend/gordon_workspace/NGBW-JOB-RAXMLHPC2_TGB-35172FD0A47B427187179D5A0EB0289F/RAxML_result.result.RUN.45
Inference[36] final GAMMA-based Likelihood: -52700.889631 tree written to file /projects/ps-ngbt/backend/gordon_workspace/NGBW-JOB-RAXMLHPC2_TGB-35172FD0A47B427187179D5A0EB0289F/RAxML_result.result.RUN.36
Inference[99] final GAMMA-based Likelihood: -52702.811417 tree written to file /projects/ps-ngbt/backend/gordon_workspace/NGBW-JOB-RAXMLHPC2_TGB-35172FD0A47B427187179D5A0EB0289F/RAxML_result.result.RUN.99
Inference[63] final GAMMA-based Likelihood: -52703.565782 tree written to file /projects/ps-ngbt/backend/gordon_workspace/NGBW-JOB-RAXMLHPC2_TGB-35172FD0A47B427187179D5A0EB0289F/RAxML_result.result.RUN.63
Inference[18] final GAMMA-based Likelihood: -52696.676849 tree written to file /projects/ps-ngbt/backend/gordon_workspace/NGBW-JOB-RAXMLHPC2_TGB-35172FD0A47B427187179D5A0EB0289F/RAxML_result.result.RUN.18
Inference[27] final GAMMA-based Likelihood: -52704.290128 tree written to file /projects/ps-ngbt/backend/gordon_workspace/NGBW-JOB-RAXMLHPC2_TGB-35172FD0A47B427187179D5A0EB0289F/RAxML_result.result.RUN.27
Inference[9] final GAMMA-based Likelihood: -52704.979176 tree written to file /projects/ps-ngbt/backend/gordon_workspace/NGBW-JOB-RAXMLHPC2_TGB-35172FD0A47B427187179D5A0EB0289F/RAxML_result.result.RUN.9
Inference[90] final GAMMA-based Likelihood: -52703.632935 tree written to file /projects/ps-ngbt/backend/gordon_workspace/NGBW-JOB-RAXMLHPC2_TGB-35172FD0A47B427187179D5A0EB0289F/RAxML_result.result.RUN.90
Inference[46] final GAMMA-based Likelihood: -52709.063519 tree written to file /projects/ps-ngbt/backend/gordon_workspace/NGBW-JOB-RAXMLHPC2_TGB-35172FD0A47B427187179D5A0EB0289F/RAxML_result.result.RUN.46
Inference[37] final GAMMA-based Likelihood: -52708.404336 tree written to file /projects/ps-ngbt/backend/gordon_workspace/NGBW-JOB-RAXMLHPC2_TGB-35172FD0A47B427187179D5A0EB0289F/RAxML_result.result.RUN.37
Inference[100] final GAMMA-based Likelihood: -52707.915342 tree written to file /projects/ps-ngbt/backend/gordon_workspace/NGBW-JOB-RAXMLHPC2_TGB-35172FD0A47B427187179D5A0EB0289F/RAxML_result.result.RUN.100
Inference[81] final GAMMA-based Likelihood: -52704.283809 tree written to file /projects/ps-ngbt/backend/gordon_workspace/NGBW-JOB-RAXMLHPC2_TGB-35172FD0A47B427187179D5A0EB0289F/RAxML_result.result.RUN.81
Inference[64] final GAMMA-based Likelihood: -52709.670244 tree written to file /projects/ps-ngbt/backend/gordon_workspace/NGBW-JOB-RAXMLHPC2_TGB-35172FD0A47B427187179D5A0EB0289F/RAxML_result.result.RUN.64
Inference[54] final GAMMA-based Likelihood: -52711.019167 tree written to file /projects/ps-ngbt/backend/gordon_workspace/NGBW-JOB-RAXMLHPC2_TGB-35172FD0A47B427187179D5A0EB0289F/RAxML_result.result.RUN.54
Inference[0] final GAMMA-based Likelihood: -52707.605148 tree written to file /projects/ps-ngbt/backend/gordon_workspace/NGBW-JOB-RAXMLHPC2_TGB-35172FD0A47B427187179D5A0EB0289F/RAxML_result.result.RUN.0
Inference[72] final GAMMA-based Likelihood: -52703.673713 tree written to file /projects/ps-ngbt/backend/gordon_workspace/NGBW-JOB-RAXMLHPC2_TGB-35172FD0A47B427187179D5A0EB0289F/RAxML_result.result.RUN.72
Inference[28] final GAMMA-based Likelihood: -52707.751803 tree written to file /projects/ps-ngbt/backend/gordon_workspace/NGBW-JOB-RAXMLHPC2_TGB-35172FD0A47B427187179D5A0EB0289F/RAxML_result.result.RUN.28
Inference[19] final GAMMA-based Likelihood: -52705.960065 tree written to file /projects/ps-ngbt/backend/gordon_workspace/NGBW-JOB-RAXMLHPC2_TGB-35172FD0A47B427187179D5A0EB0289F/RAxML_result.result.RUN.19
Inference[47] final GAMMA-based Likelihood: -52696.565062 tree written to file /projects/ps-ngbt/backend/gordon_workspace/NGBW-JOB-RAXMLHPC2_TGB-35172FD0A47B427187179D5A0EB0289F/RAxML_result.result.RUN.47
Inference[10] final GAMMA-based Likelihood: -52704.330390 tree written to file /projects/ps-ngbt/backend/gordon_workspace/NGBW-JOB-RAXMLHPC2_TGB-35172FD0A47B427187179D5A0EB0289F/RAxML_result.result.RUN.10
Inference[91] final GAMMA-based Likelihood: -52706.281654 tree written to file /projects/ps-ngbt/backend/gordon_workspace/NGBW-JOB-RAXMLHPC2_TGB-35172FD0A47B427187179D5A0EB0289F/RAxML_result.result.RUN.91
Inference[38] final GAMMA-based Likelihood: -52703.975893 tree written to file /projects/ps-ngbt/backend/gordon_workspace/NGBW-JOB-RAXMLHPC2_TGB-35172FD0A47B427187179D5A0EB0289F/RAxML_result.result.RUN.38
Inference[39] final GAMMA-based Likelihood: -52709.486887 tree written to file /projects/ps-ngbt/backend/gordon_workspace/NGBW-JOB-RAXMLHPC2_TGB-35172FD0A47B427187179D5A0EB0289F/RAxML_result.result.RUN.39
Inference[101] final GAMMA-based Likelihood: -52698.733126 tree written to file /projects/ps-ngbt/backend/gordon_workspace/NGBW-JOB-RAXMLHPC2_TGB-35172FD0A47B427187179D5A0EB0289F/RAxML_result.result.RUN.101
Inference[55] final GAMMA-based Likelihood: -52696.914221 tree written to file /projects/ps-ngbt/backend/gordon_workspace/NGBW-JOB-RAXMLHPC2_TGB-35172FD0A47B427187179D5A0EB0289F/RAxML_result.result.RUN.55
Inference[82] final GAMMA-based Likelihood: -52703.387921 tree written to file /projects/ps-ngbt/backend/gordon_workspace/NGBW-JOB-RAXMLHPC2_TGB-35172FD0A47B427187179D5A0EB0289F/RAxML_result.result.RUN.82
Inference[65] final GAMMA-based Likelihood: -52706.276355 tree written to file /projects/ps-ngbt/backend/gordon_workspace/NGBW-JOB-RAXMLHPC2_TGB-35172FD0A47B427187179D5A0EB0289F/RAxML_result.result.RUN.65
Inference[1] final GAMMA-based Likelihood: -52704.154236 tree written to file /projects/ps-ngbt/backend/gordon_workspace/NGBW-JOB-RAXMLHPC2_TGB-35172FD0A47B427187179D5A0EB0289F/RAxML_result.result.RUN.1
Inference[2] final GAMMA-based Likelihood: -52706.459789 tree written to file /projects/ps-ngbt/backend/gordon_workspace/NGBW-JOB-RAXMLHPC2_TGB-35172FD0A47B427187179D5A0EB0289F/RAxML_result.result.RUN.2
Inference[73] final GAMMA-based Likelihood: -52704.241099 tree written to file /projects/ps-ngbt/backend/gordon_workspace/NGBW-JOB-RAXMLHPC2_TGB-35172FD0A47B427187179D5A0EB0289F/RAxML_result.result.RUN.73
Inference[29] final GAMMA-based Likelihood: -52707.911755 tree written to file /projects/ps-ngbt/backend/gordon_workspace/NGBW-JOB-RAXMLHPC2_TGB-35172FD0A47B427187179D5A0EB0289F/RAxML_result.result.RUN.29
Inference[20] final GAMMA-based Likelihood: -52708.510200 tree written to file /projects/ps-ngbt/backend/gordon_workspace/NGBW-JOB-RAXMLHPC2_TGB-35172FD0A47B427187179D5A0EB0289F/RAxML_result.result.RUN.20
Inference[11] final GAMMA-based Likelihood: -52705.926561 tree written to file /projects/ps-ngbt/backend/gordon_workspace/NGBW-JOB-RAXMLHPC2_TGB-35172FD0A47B427187179D5A0EB0289F/RAxML_result.result.RUN.11
Inference[48] final GAMMA-based Likelihood: -52706.549013 tree written to file /projects/ps-ngbt/backend/gordon_workspace/NGBW-JOB-RAXMLHPC2_TGB-35172FD0A47B427187179D5A0EB0289F/RAxML_result.result.RUN.48
Inference[92] final GAMMA-based Likelihood: -52703.455777 tree written to file /projects/ps-ngbt/backend/gordon_workspace/NGBW-JOB-RAXMLHPC2_TGB-35172FD0A47B427187179D5A0EB0289F/RAxML_result.result.RUN.92
Inference[102] final GAMMA-based Likelihood: 177922710444331738940410598180973378006567584611627863772445696908161742963114413478057915552025820479281925377052585642369329436456971108158262775756773581221490312121579822782420206986707449692114644057263654600604815963997571690130494458576240640.000000 tree written to file /projects/ps-ngbt/backend/gordon_workspace/NGBW-JOB-RAXMLHPC2_TGB-35172FD0A47B427187179D5A0EB0289F/RAxML_result.result.RUN.102
Inference[103] final GAMMA-based Likelihood: 1385189166407609472704241152528515004140943312836203335567746333872423438215604327593149668866055118910703874439575292043748031011473110522122676798230802585760056997411011181120651622587785813608950614853220391666581504.000000 tree written to file /projects/ps-ngbt/backend/gordon_workspace/NGBW-JOB-RAXMLHPC2_TGB-35172FD0A47B427187179D5A0EB0289F/RAxML_result.result.RUN.103
Inference[40] final GAMMA-based Likelihood: -52706.344905 tree written to file /projects/ps-ngbt/backend/gordon_workspace/NGBW-JOB-RAXMLHPC2_TGB-35172FD0A47B427187179D5A0EB0289F/RAxML_result.result.RUN.40
Inference[83] final GAMMA-based Likelihood: -52706.289698 tree written to file /projects/ps-ngbt/backend/gordon_workspace/NGBW-JOB-RAXMLHPC2_TGB-35172FD0A47B427187179D5A0EB0289F/RAxML_result.result.RUN.83
Inference[66] final GAMMA-based Likelihood: -52706.190698 tree written to file /projects/ps-ngbt/backend/gordon_workspace/NGBW-JOB-RAXMLHPC2_TGB-35172FD0A47B427187179D5A0EB0289F/RAxML_result.result.RUN.66
Inference[3] final GAMMA-based Likelihood: -52707.910399 tree written to file /projects/ps-ngbt/backend/gordon_workspace/NGBW-JOB-RAXMLHPC2_TGB-35172FD0A47B427187179D5A0EB0289F/RAxML_result.result.RUN.3
Inference[74] final GAMMA-based Likelihood: -52704.295782 tree written to file /projects/ps-ngbt/backend/gordon_workspace/NGBW-JOB-RAXMLHPC2_TGB-35172FD0A47B427187179D5A0EB0289F/RAxML_result.result.RUN.74
Inference[75] final GAMMA-based Likelihood: -52703.819052 tree written to file /projects/ps-ngbt/backend/gordon_workspace/NGBW-JOB-RAXMLHPC2_TGB-35172FD0A47B427187179D5A0EB0289F/RAxML_result.result.RUN.75
Inference[30] final GAMMA-based Likelihood: -52702.842924 tree written to file /projects/ps-ngbt/backend/gordon_workspace/NGBW-JOB-RAXMLHPC2_TGB-35172FD0A47B427187179D5A0EB0289F/RAxML_result.result.RUN.30
Inference[31] final GAMMA-based Likelihood: -52703.541777 tree written to file /projects/ps-ngbt/backend/gordon_workspace/NGBW-JOB-RAXMLHPC2_TGB-35172FD0A47B427187179D5A0EB0289F/RAxML_result.result.RUN.31
Inference[21] final GAMMA-based Likelihood: -52706.768363 tree written to file /projects/ps-ngbt/backend/gordon_workspace/NGBW-JOB-RAXMLHPC2_TGB-35172FD0A47B427187179D5A0EB0289F/RAxML_result.result.RUN.21
Inference[57] final GAMMA-based Likelihood: -52708.379989 tree written to file /projects/ps-ngbt/backend/gordon_workspace/NGBW-JOB-RAXMLHPC2_TGB-35172FD0A47B427187179D5A0EB0289F/RAxML_result.result.RUN.57
Inference[12] final GAMMA-based Likelihood: -52710.434571 tree written to file /projects/ps-ngbt/backend/gordon_workspace/NGBW-JOB-RAXMLHPC2_TGB-35172FD0A47B427187179D5A0EB0289F/RAxML_result.result.RUN.12
Inference[13] final GAMMA-based Likelihood: -52706.212327 tree written to file /projects/ps-ngbt/backend/gordon_workspace/NGBW-JOB-RAXMLHPC2_TGB-35172FD0A47B427187179D5A0EB0289F/RAxML_result.result.RUN.13
Inference[49] final GAMMA-based Likelihood: -52705.920891 tree written to file /projects/ps-ngbt/backend/gordon_workspace/NGBW-JOB-RAXMLHPC2_TGB-35172FD0A47B427187179D5A0EB0289F/RAxML_result.result.RUN.49
Inference[50] final GAMMA-based Likelihood: -52699.470122 tree written to file /projects/ps-ngbt/backend/gordon_workspace/NGBW-JOB-RAXMLHPC2_TGB-35172FD0A47B427187179D5A0EB0289F/RAxML_result.result.RUN.50
Inference[93] final GAMMA-based Likelihood: -52707.620516 tree written to file /projects/ps-ngbt/backend/gordon_workspace/NGBW-JOB-RAXMLHPC2_TGB-35172FD0A47B427187179D5A0EB0289F/RAxML_result.result.RUN.93
Inference[104] final GAMMA-based Likelihood: 54934767327457562818647691569422226513980141552118921241110360843131686844109352908609300901556934951048451734131879491263930541045800140420093599577794047082173415713927315405864736733375312719190693428086171638735363651669202697095640594302107648.000000 tree written to file /projects/ps-ngbt/backend/gordon_workspace/NGBW-JOB-RAXMLHPC2_TGB-35172FD0A47B427187179D5A0EB0289F/RAxML_result.result.RUN.104
Inference[41] final GAMMA-based Likelihood: -52704.507659 tree written to file /projects/ps-ngbt/backend/gordon_workspace/NGBW-JOB-RAXMLHPC2_TGB-35172FD0A47B427187179D5A0EB0289F/RAxML_result.result.RUN.41
Inference[67] final GAMMA-based Likelihood: -52706.404794 tree written to file /projects/ps-ngbt/backend/gordon_workspace/NGBW-JOB-RAXMLHPC2_TGB-35172FD0A47B427187179D5A0EB0289F/RAxML_result.result.RUN.67
Inference[84] final GAMMA-based Likelihood: -52706.308189 tree written to file /projects/ps-ngbt/backend/gordon_workspace/NGBW-JOB-RAXMLHPC2_TGB-35172FD0A47B427187179D5A0EB0289F/RAxML_result.result.RUN.84
Inference[4] final GAMMA-based Likelihood: -52710.429171 tree written to file /projects/ps-ngbt/backend/gordon_workspace/NGBW-JOB-RAXMLHPC2_TGB-35172FD0A47B427187179D5A0EB0289F/RAxML_result.result.RUN.4
Inference[76] final GAMMA-based Likelihood: -52706.839417 tree written to file /projects/ps-ngbt/backend/gordon_workspace/NGBW-JOB-RAXMLHPC2_TGB-35172FD0A47B427187179D5A0EB0289F/RAxML_result.result.RUN.76
Inference[32] final GAMMA-based Likelihood: -52698.864937 tree written to file /projects/ps-ngbt/backend/gordon_workspace/NGBW-JOB-RAXMLHPC2_TGB-35172FD0A47B427187179D5A0EB0289F/RAxML_result.result.RUN.32
Inference[58] final GAMMA-based Likelihood: -52704.655646 tree written to file /projects/ps-ngbt/backend/gordon_workspace/NGBW-JOB-RAXMLHPC2_TGB-35172FD0A47B427187179D5A0EB0289F/RAxML_result.result.RUN.58
Inference[22] final GAMMA-based Likelihood: -52706.205678 tree written to file /projects/ps-ngbt/backend/gordon_workspace/NGBW-JOB-RAXMLHPC2_TGB-35172FD0A47B427187179D5A0EB0289F/RAxML_result.result.RUN.22
Inference[23] final GAMMA-based Likelihood: -52704.876389 tree written to file /projects/ps-ngbt/backend/gordon_workspace/NGBW-JOB-RAXMLHPC2_TGB-35172FD0A47B427187179D5A0EB0289F/RAxML_result.result.RUN.23
Inference[51] final GAMMA-based Likelihood: -52708.338518 tree written to file /projects/ps-ngbt/backend/gordon_workspace/NGBW-JOB-RAXMLHPC2_TGB-35172FD0A47B427187179D5A0EB0289F/RAxML_result.result.RUN.51
Inference[42] final GAMMA-based Likelihood: -52696.051546 tree written to file /projects/ps-ngbt/backend/gordon_workspace/NGBW-JOB-RAXMLHPC2_TGB-35172FD0A47B427187179D5A0EB0289F/RAxML_result.result.RUN.42
Inference[105] final GAMMA-based Likelihood: 46583190435848404988544460076692669539303679224761502637638835474968503303604823364225231845314278050164833508272219004271435578990636770194648704969229573140659116050302776418728115796131008244350976.000000 tree written to file /projects/ps-ngbt/backend/gordon_workspace/NGBW-JOB-RAXMLHPC2_TGB-35172FD0A47B427187179D5A0EB0289F/RAxML_result.result.RUN.105
Inference[94] final GAMMA-based Likelihood: -52707.568720 tree written to file /projects/ps-ngbt/backend/gordon_workspace/NGBW-JOB-RAXMLHPC2_TGB-35172FD0A47B427187179D5A0EB0289F/RAxML_result.result.RUN.94
Inference[14] final GAMMA-based Likelihood: -52706.521855 tree written to file /projects/ps-ngbt/backend/gordon_workspace/NGBW-JOB-RAXMLHPC2_TGB-35172FD0A47B427187179D5A0EB0289F/RAxML_result.result.RUN.14
Inference[68] final GAMMA-based Likelihood: -52699.288329 tree written to file /projects/ps-ngbt/backend/gordon_workspace/NGBW-JOB-RAXMLHPC2_TGB-35172FD0A47B427187179D5A0EB0289F/RAxML_result.result.RUN.68
Inference[85] final GAMMA-based Likelihood: -52706.606620 tree written to file /projects/ps-ngbt/backend/gordon_workspace/NGBW-JOB-RAXMLHPC2_TGB-35172FD0A47B427187179D5A0EB0289F/RAxML_result.result.RUN.85
Inference[86] final GAMMA-based Likelihood: -52706.779616 tree written to file /projects/ps-ngbt/backend/gordon_workspace/NGBW-JOB-RAXMLHPC2_TGB-35172FD0A47B427187179D5A0EB0289F/RAxML_result.result.RUN.86
Inference[5] final GAMMA-based Likelihood: -52704.731475 tree written to file /projects/ps-ngbt/backend/gordon_workspace/NGBW-JOB-RAXMLHPC2_TGB-35172FD0A47B427187179D5A0EB0289F/RAxML_result.result.RUN.5
Inference[77] final GAMMA-based Likelihood: -52695.963177 tree written to file /projects/ps-ngbt/backend/gordon_workspace/NGBW-JOB-RAXMLHPC2_TGB-35172FD0A47B427187179D5A0EB0289F/RAxML_result.result.RUN.77
Inference[33] final GAMMA-based Likelihood: -52707.571746 tree written to file /projects/ps-ngbt/backend/gordon_workspace/NGBW-JOB-RAXMLHPC2_TGB-35172FD0A47B427187179D5A0EB0289F/RAxML_result.result.RUN.33
Inference[59] final GAMMA-based Likelihood: -52705.913492 tree written to file /projects/ps-ngbt/backend/gordon_workspace/NGBW-JOB-RAXMLHPC2_TGB-35172FD0A47B427187179D5A0EB0289F/RAxML_result.result.RUN.59
Inference[24] final GAMMA-based Likelihood: -52700.708210 tree written to file /projects/ps-ngbt/backend/gordon_workspace/NGBW-JOB-RAXMLHPC2_TGB-35172FD0A47B427187179D5A0EB0289F/RAxML_result.result.RUN.24
Inference[52] final GAMMA-based Likelihood: -52703.783786 tree written to file /projects/ps-ngbt/backend/gordon_workspace/NGBW-JOB-RAXMLHPC2_TGB-35172FD0A47B427187179D5A0EB0289F/RAxML_result.result.RUN.52
Inference[43] final GAMMA-based Likelihood: -52705.678327 tree written to file /projects/ps-ngbt/backend/gordon_workspace/NGBW-JOB-RAXMLHPC2_TGB-35172FD0A47B427187179D5A0EB0289F/RAxML_result.result.RUN.43
Inference[95] final GAMMA-based Likelihood: -52708.488600 tree written to file /projects/ps-ngbt/backend/gordon_workspace/NGBW-JOB-RAXMLHPC2_TGB-35172FD0A47B427187179D5A0EB0289F/RAxML_result.result.RUN.95
Inference[15] final GAMMA-based Likelihood: -52706.526157 tree written to file /projects/ps-ngbt/backend/gordon_workspace/NGBW-JOB-RAXMLHPC2_TGB-35172FD0A47B427187179D5A0EB0289F/RAxML_result.result.RUN.15
Inference[106] final GAMMA-based Likelihood: 0.000000 tree written to file /projects/ps-ngbt/backend/gordon_workspace/NGBW-JOB-RAXMLHPC2_TGB-35172FD0A47B427187179D5A0EB0289F/RAxML_result.result.RUN.106
Inference[87] final GAMMA-based Likelihood: -52706.500709 tree written to file /projects/ps-ngbt/backend/gordon_workspace/NGBW-JOB-RAXMLHPC2_TGB-35172FD0A47B427187179D5A0EB0289F/RAxML_result.result.RUN.87
Inference[69] final GAMMA-based Likelihood: -52705.959813 tree written to file /projects/ps-ngbt/backend/gordon_workspace/NGBW-JOB-RAXMLHPC2_TGB-35172FD0A47B427187179D5A0EB0289F/RAxML_result.result.RUN.69
Inference[78] final GAMMA-based Likelihood: -52708.656617 tree written to file /projects/ps-ngbt/backend/gordon_workspace/NGBW-JOB-RAXMLHPC2_TGB-35172FD0A47B427187179D5A0EB0289F/RAxML_result.result.RUN.78
Inference[6] final GAMMA-based Likelihood: -52708.404970 tree written to file /projects/ps-ngbt/backend/gordon_workspace/NGBW-JOB-RAXMLHPC2_TGB-35172FD0A47B427187179D5A0EB0289F/RAxML_result.result.RUN.6
Inference[34] final GAMMA-based Likelihood: -52707.128010 tree written to file /projects/ps-ngbt/backend/gordon_workspace/NGBW-JOB-RAXMLHPC2_TGB-35172FD0A47B427187179D5A0EB0289F/RAxML_result.result.RUN.34
Inference[25] final GAMMA-based Likelihood: -52698.534578 tree written to file /projects/ps-ngbt/backend/gordon_workspace/NGBW-JOB-RAXMLHPC2_TGB-35172FD0A47B427187179D5A0EB0289F/RAxML_result.result.RUN.25
Inference[60] final GAMMA-based Likelihood: -52707.616549 tree written to file /projects/ps-ngbt/backend/gordon_workspace/NGBW-JOB-RAXMLHPC2_TGB-35172FD0A47B427187179D5A0EB0289F/RAxML_result.result.RUN.60
Inference[53] final GAMMA-based Likelihood: -52706.033985 tree written to file /projects/ps-ngbt/backend/gordon_workspace/NGBW-JOB-RAXMLHPC2_TGB-35172FD0A47B427187179D5A0EB0289F/RAxML_result.result.RUN.53
Inference[44] final GAMMA-based Likelihood: -52708.455889 tree written to file /projects/ps-ngbt/backend/gordon_workspace/NGBW-JOB-RAXMLHPC2_TGB-35172FD0A47B427187179D5A0EB0289F/RAxML_result.result.RUN.44
Inference[96] final GAMMA-based Likelihood: -52700.355889 tree written to file /projects/ps-ngbt/backend/gordon_workspace/NGBW-JOB-RAXMLHPC2_TGB-35172FD0A47B427187179D5A0EB0289F/RAxML_result.result.RUN.96
Inference[97] final GAMMA-based Likelihood: -52707.334373 tree written to file /projects/ps-ngbt/backend/gordon_workspace/NGBW-JOB-RAXMLHPC2_TGB-35172FD0A47B427187179D5A0EB0289F/RAxML_result.result.RUN.97
Inference[16] final GAMMA-based Likelihood: -52705.874012 tree written to file /projects/ps-ngbt/backend/gordon_workspace/NGBW-JOB-RAXMLHPC2_TGB-35172FD0A47B427187179D5A0EB0289F/RAxML_result.result.RUN.16
Inference[88] final GAMMA-based Likelihood: -52707.655703 tree written to file /projects/ps-ngbt/backend/gordon_workspace/NGBW-JOB-RAXMLHPC2_TGB-35172FD0A47B427187179D5A0EB0289F/RAxML_result.result.RUN.88
Inference[70] final GAMMA-based Likelihood: -52708.531263 tree written to file /projects/ps-ngbt/backend/gordon_workspace/NGBW-JOB-RAXMLHPC2_TGB-35172FD0A47B427187179D5A0EB0289F/RAxML_result.result.RUN.70
Inference[71] final GAMMA-based Likelihood: -52703.565808 tree written to file /projects/ps-ngbt/backend/gordon_workspace/NGBW-JOB-RAXMLHPC2_TGB-35172FD0A47B427187179D5A0EB0289F/RAxML_result.result.RUN.71
Inference[107] final GAMMA-based Likelihood: 0.000000 tree written to file /projects/ps-ngbt/backend/gordon_workspace/NGBW-JOB-RAXMLHPC2_TGB-35172FD0A47B427187179D5A0EB0289F/RAxML_result.result.RUN.107
Inference[79] final GAMMA-based Likelihood: -52703.929283 tree written to file /projects/ps-ngbt/backend/gordon_workspace/NGBW-JOB-RAXMLHPC2_TGB-35172FD0A47B427187179D5A0EB0289F/RAxML_result.result.RUN.79
Inference[7] final GAMMA-based Likelihood: -52703.553428 tree written to file /projects/ps-ngbt/backend/gordon_workspace/NGBW-JOB-RAXMLHPC2_TGB-35172FD0A47B427187179D5A0EB0289F/RAxML_result.result.RUN.7
Inference[26] final GAMMA-based Likelihood: -52705.713038 tree written to file /projects/ps-ngbt/backend/gordon_workspace/NGBW-JOB-RAXMLHPC2_TGB-35172FD0A47B427187179D5A0EB0289F/RAxML_result.result.RUN.26
Inference[35] final GAMMA-based Likelihood: -52706.449664 tree written to file /projects/ps-ngbt/backend/gordon_workspace/NGBW-JOB-RAXMLHPC2_TGB-35172FD0A47B427187179D5A0EB0289F/RAxML_result.result.RUN.35
Inference[61] final GAMMA-based Likelihood: -52708.183846 tree written to file /projects/ps-ngbt/backend/gordon_workspace/NGBW-JOB-RAXMLHPC2_TGB-35172FD0A47B427187179D5A0EB0289F/RAxML_result.result.RUN.61
Inference[62] final GAMMA-based Likelihood: -52705.907839 tree written to file /projects/ps-ngbt/backend/gordon_workspace/NGBW-JOB-RAXMLHPC2_TGB-35172FD0A47B427187179D5A0EB0289F/RAxML_result.result.RUN.62
Inference[98] final GAMMA-based Likelihood: -52708.585547 tree written to file /projects/ps-ngbt/backend/gordon_workspace/NGBW-JOB-RAXMLHPC2_TGB-35172FD0A47B427187179D5A0EB0289F/RAxML_result.result.RUN.98
Inference[17] final GAMMA-based Likelihood: -52701.621817 tree written to file /projects/ps-ngbt/backend/gordon_workspace/NGBW-JOB-RAXMLHPC2_TGB-35172FD0A47B427187179D5A0EB0289F/RAxML_result.result.RUN.17
Inference[89] final GAMMA-based Likelihood: -52709.648114 tree written to file /projects/ps-ngbt/backend/gordon_workspace/NGBW-JOB-RAXMLHPC2_TGB-35172FD0A47B427187179D5A0EB0289F/RAxML_result.result.RUN.89
Inference[80] final GAMMA-based Likelihood: -52706.617394 tree written to file /projects/ps-ngbt/backend/gordon_workspace/NGBW-JOB-RAXMLHPC2_TGB-35172FD0A47B427187179D5A0EB0289F/RAxML_result.result.RUN.80
Inference[8] final GAMMA-based Likelihood: -52702.014618 tree written to file /projects/ps-ngbt/backend/gordon_workspace/NGBW-JOB-RAXMLHPC2_TGB-35172FD0A47B427187179D5A0EB0289F/RAxML_result.result.RUN.8


Starting final GAMMA-based thorough Optimization on tree 77 likelihood -52695.963177 .... 

Final GAMMA-based Score of best tree -52695.963177

Program execution info written to /projects/ps-ngbt/backend/gordon_workspace/NGBW-JOB-RAXMLHPC2_TGB-35172FD0A47B427187179D5A0EB0289F/RAxML_info.result
Best-scoring ML tree written to: /projects/ps-ngbt/backend/gordon_workspace/NGBW-JOB-RAXMLHPC2_TGB-35172FD0A47B427187179D5A0EB0289F/RAxML_bestTree.result

Overall execution time: 320.205729 secs or 0.088946 hours or 0.003706 days
