# Supplementary material for: A new view on the morphology and phylogeny of eugregarines suggested by the evidence from the gregarine Ancora sagittata (Leuckart, 1860) Labbé, 1899 (Apicomplexa: Eugregarinida)
Source: PeerJ. 2017 May 30;5:e3354. doi: 10.7717/peerj.3354 (PMC5452951; doi:10.7717/peerj.3354)
Supplement: Supplemental Information 2 — Raw data. The ZIP file contains two compressed folders (MrBayes and RAxML) comprising input, log, and output files as well as resulting phylogenies of two phylogenetic programs: MrBayes and RAxML, respectively. For MrBayes, its input file (infile.nex) contains matrix (cut down nucleotide alignment) and parameters of computations, its log files (*.log) contains results of computations and summarizing of parameters, its tree files (*.tre) contain resulting phylogenies. The folder “MrBayes” also includes one subfolder “Bootstraps” containing bootstrap supports for the resulting Bayesian tree using bootstraps calculated by RAxML program with the same alignment. For RAxML, there are three subfolders (“Bootstrap”, “ML”, and “Tree”, containing results of bootstrap calculations, resulting tree of ML analysis, and the resulting tree with bootstrap supports, respectively. Also there are input files (“infiles”) in these folders subfolders containing the same alignment “cut down for programs”, *.info files containing parameters, and summarized results of the computations. [file peerj-05-3354-s002.zip › RAxML/TREE/RAxML_info.SSU_Ancora_v9]

This is RAxML version 7.2.8 released by Alexandros Stamatakis in October 2010.

With greatly appreciated code contributions by:
Andre Aberer (TUM)
Simon Berger (TUM)
John Cazes (TACC)
Michael Ott (TUM)
Nick Pattengale (UNM)
Wayne Pfeiffer (SDSC)
Akifumi S. Tanabe (Univ. Tsukuba)


RAxML Bipartition Computation: Drawing support values from trees in file RAxML_bootstrap.result onto tree in file RAxML_bestTree.result


RAxML was called as follows:

raxmlHPC-windows -z RAxML_bootstrap.result -t RAxML_bestTree.result -m GTRCAT -c 25 -f b -n SSU_Ancora_v9 -s infile 


Found 1 tree in File RAxML_bestTree.result


Found 1008 trees in File RAxML_bootstrap.result


Found 1 tree in File RAxML_bestTree.result


Time for Computation of Bipartitions 0.000000
Tree with bipartitions written to file:  D:\ARTICLE\Ancora\SSU_Count\9th\RAxML\TREE\RAxML_bipartitions.SSU_Ancora_v9
Tree with bipartitions as branch labels written to file:  D:\ARTICLE\Ancora\SSU_Count\9th\RAxML\TREE\RAxML_bipartitionsBranchLabels.SSU_Ancora_v9
Execution information file written to :  D:\ARTICLE\Ancora\SSU_Count\9th\RAxML\TREE\RAxML_info.SSU_Ancora_v9
