# Supplementary material for: A new view on the morphology and phylogeny of eugregarines suggested by the evidence from the gregarine Ancora sagittata (Leuckart, 1860) Labbé, 1899 (Apicomplexa: Eugregarinida)
Source: PeerJ. 2017 May 30;5:e3354. doi: 10.7717/peerj.3354 (PMC5452951; doi:10.7717/peerj.3354)
Supplement: Supplemental Information 3 — Raw data. The ZIP file contains two compressed folders (MrBayes and RAxML) comprising input, log, and output files as well as resulting phylogenies of two phylogenetic programs: Mr Bayes and RAxML, respectively. For MrBayes, its input file (infile.*) contains nucleotide alignment and parameters of computations, its log files (*.log) contains results of computations and summarizing of parameters, its tree files (*.tre) contain resulting phylogenies. The folder “MrBayes” also includes one subfolder “Bootstraps” containing bootstrap supports for the resulting Bayesian tree using bootstraps calculated by RAxML program with the same alignment. For RAxML, there are three subfolders (“Bootstrap”, “ML”, and “Tree”, containing results of bootstrap calculations, resulting tree of ML analysis, and the resulting tree with bootstrap supports, respectively. Also there are infiles in these subfolders containing the same alignment, *.info files containing parameters and summarized results of the computations. [file peerj-05-3354-s003.zip › MrBayes/Bootstrapping/infile]

 50 2911
Bigelowiella_natans                                   TGTTGACCTG AAGTGAGGTG AGAGGACCGG CCGAATTTAA GCATATTAAT 
Hyphochytrium_catenoides                              TTTGGACCTC ATATCAGGCA AGAGGACCCG CTGAATTTAA GCATATAACT 
Phytophthora_megasperma                               ATTGGACCTG ATATCAGGCA AGATTACCCG CTGAACTTAA GCATATCAAT 
Cylindrotheca_closterium_AF289049                     TCCGGATCTC AAATCAAGCA AGAAGACCCG CCGAATTTAA GCATATAATT 
Chrysolepidomonas_dendrolepidota_AF409121             TTCGGACCTC CAATCAGTCA AGAATACCCG CTGAATTTAA GCATATAACT 
Colponema_sp_Vietnam_Colp7_28S_KF651084               NNNNNNNNNN NNNNNNNNNN NNNNNNNNNN NNNNNNNNNN NNNNNNNNNN 
Colponema_edaph_Chukotka                              CTGAGACCTG AAATCAGGCA AGATTACCCG CTGAATTTAA GCATATAACT 
Colponema_peru                                        ATGAGACCTG AAATCAGGCA AGATTACCCG CTGAATTTAA GCATATAACT 
Vitrella_brassicaformis_HM245049                      TCAAGACATC AATTTAGACA AGGTTACCCG CTGAATTTAA GCATATAATT 
Chromera_velia_EU106870                               NNNNNNNNNN NNNNNNNNNN NNNNNNNNNN NNNNNNNNNN NNNNNNACCT 
Stentor_coeruleus_d1_r13                              NNNNNNNNNN NNNNNNNNNN NNNNNNNNNN NNNNNNNNNN NNNNNNNNNN 
Paramecium_tetraurelia                                TTGACACCTG AAATCAAGCA AGATCACCCG CTGAACTTAA GCATATCAGT 
Sterkiella_histriomuscorum_FJ545743                   CTTGTATCTG AAATCAAGCA GGATCACCCG CTGAACTTAA GCATATCACT 
Perkinsus_atlanticus                                  AGAAGGCCTG ATGTGTG-TG AGATTACCCG CTGAATTTAA GCATATAAGT 
Parvilucifera_infectans_KF359486                      NNNNNNNNNN NNNNNNNNNN NNNNNNNNNN NNNNNNNNNN NNNNNNNNNN 
Parvilucifera_rostrata_KF359484                       NNNNNNNNNN NNNNNNNNNN NNNNNNNNNN NNNNNNNNNN NNNNNNNNNN 
Prorocentrum_micans_AY822609_Divergin                 NNNNNNNNNN NNNNNNNNNN NNNNNACCCG CTGAATTTAA GCATATCAAT 
Akashiwo_sanguinea_strain_CCMP_1321                   ACACGACCTG AAGTCAGGTC AGCAAACCCG CTGAATTTAA GCATATAAGT 
Pfiesteria_piscicida                                  NCAAGACATG AAGTCAGGTC AGCAAACCCG CTGAATTTAA GCATATAAGT 
Alexandrium_catenella                                 NCTAAGCGTG AAGTGAAGCA CATAAACCTG CTGAATTTAA GCATATAAGT 
Gonyaulax_polyedra                                    NGAAGACATG AAGT-AGGCG AGTCAACCTG CTGAATTTAA GCATATAAGT 
MAG1_EU304548_Uncultured_marine_alveolate             CACGCTCACG ACCAGTCACG GGATTACCCG CTGAATTTAA GCATATAAAT 
MAG1_5_AND_3END_AACY020214703_Marine_1096626819912    CACGTACACG ACCTGTTACG GGATTACCCG CTGAATTTAA GCATATAAAT 
MAG1_Environmental_sequence_Ma131_1A45_28S_FJ032669   NNNNNNNNNN NNNNNNNNNN NNNNNNNNNN NNNNNNNNNN NNNNNNNNNN 
MAG1_Environmental_seqience_Ma131_1A38_FJ032667       NNNNNNNNNG AGCTCAGATT GGATTACCCG CTGAATTTAA GCATATTAGT 
Amoebophrya_sp_HM483394                               NNNNNNNNTG ACTTTAGACA AGAATACCCG CTGAATTTAA GCATATAAGT 
Ichthyodinium_chabelardi_KF359487                     NNNNNNNNNN NNNNNNNNNN NNNNNNNNNN NNNNNNNAAA ACATATAAGT 
Syndinium_turbo_KF359488                              NNNNNNNNNN NNNNNNNNNN NNNNNNNNNN NNNNNNNNNN NNNNNNNNGT 
MAG2_HF0200_37F04_EU795185                            GTTTCGTATG AAATTAAACG TGATGACCCG CTGAATTTAA GCATATAAGT 
MAG2_Environmental_sequence_Ma131_1A49_28S_FJ032679   NNNNNNNNNN NNNNNNNNNN NNNNNNNNNN NNNNATTT-A GCATAT-AGT 
Toxoplasma_gondiiX75430                               ATCAGACCTG AAATCAGGCG AGGTTACCCG CTGAACTTAA GCATATTATT 
Eimeria_tenella_AF026388                              TATAGACCTG AAATCAGTCG AGGTTACCCG CTGAATTTAA GCATATTATT 
Besnoitia_besnoiti_AY833646                           ATCAGACCTG AAATCAGGCG AGGCTACCCG CTGAACTTAA GCATATTATT 
Goussia_desseri_GU593705                              NNNNNNNNNN NNNNNNNNNN NNNNNNNNNN NNNNNNNNNN NNNNNNNNNN 
Theileria_parva_967_4234_AF218825                     NNNNNNNNNN NNNNNNNNNN NNNNNNNNNN NNNNNNNNAA ACATATAATT 
Theileria_orientalis_AP011946                         NNNNNNNNNN NNNNNNNNNN NNNNNNNNNN CTGAATTTAA ACATATAACT 
Babesia_bigemina_Contig4162_2                         TTTGCTCCTG AGATCGGGTG AGGCCATCCG CCGAATTTAA GCATATAATT 
Babesia_microti_28S_FO082874                          NTATGGCCTG AAATTGGATG TGATGATCCG CTGAATTTAA GCATATAACT 
Plasmodium_falciparum_U21939_1                        GTTTGATTTG ATGTTAGGAG GGCAAATCCG CCGAATTTAA GCATATAATT 
Plasmodium_berghei_ANKA_type_A_AJ301624               ATATTTTATT ATGCTGGGAG GGCATATCCG CCGAATTTAA GCATATAATT 
Neogregarinorida_sp_OPPPC1_AB748927                   TTTTTGTCTG AAGTTGAATA AGACGACCCG CTGAACTTAA GCATATTAAT 
Cryptosporidium_parvum                                AAAAGACCTG ATATTAAGTA AGATTACCCA CTGAACTTAA GCATATTATT 
Ascogregarina_taiwanensis_EF666482                    GAAAGGCCTG AGCTTGGACA AGGCTACCCA CTGAATTTAA GCATATTACT 
Ancora_Roscoff_28d1_r11                               TTTACAGCTG AGCTTT-GCT AGGTTACCCG CCGAATTTAA GCATATAATT 
AncoraWSBS2010                                        TTAACAGCTG AGCTTT-GCT AGTTTACCCG CCGAATTTAA GCATATAATT 
AncoraWSBS2011                                        TTTACAGCTG AGCTTT-GCT AGGTTACCCG CCGAATTTAA GCATATAATT 
Gregarina_sp_ex_Phaedon_brassicae_JF412715            ATCGTAATCG GAGGGTACGA AAATTACCGA CTGAATTTAA GCATATTATT 
Gregarina_niphandrodes_DQ837379                       TTTTGTCCAG ATCTGTTG-A GAGCTACCAG CTGAATTTAA GCATATTAAT 
Cephaloidophora_communis_from_B_balanus               AAGAGCCCTG AATACAATAA GTAATACCCG ACGAACTTAA GCATATAATT 
Heliospora_longissima_from_E_vittatus                 AACTTTCCTG AGTATAATTT GTTTAACCCG CCGAATTTAA GCATATTAAT 

             AAGCCGAGGA AAAGAAACTA ACAAGGATTC CCCTAGTAAC GGCGAGTGAA 
             AAGCGGAGGA AAAGAAACTA ACCAGGATTC CCCTAGTAAC GGCGAGTGAA 
             AAGCGGAGGA AAAGAAACTA ACAAGGATTC CCCTAGTAAC GGCGAGTGAA 
             AAGCGGAGGA AAAGAAACTA ACCAGGATTC CCTCAGTAAG GGCGACTGAA 
             AGGCGGAGGA AAAGAAACTA ACAAGGATTC CCTCAGTAAC GGCGAGTGAA 
             NNNNNNNNNN NNNNNNNNNN NNNNNNNNNN NNNNNNNNNN NNNNNNNNNN 
             AAGCGGAGGA AAAGAAACTA ACAAGGATCC CCTGAGTAAC GGCGAGTGAA 
             AAGCGGAGGA AAAGAAACTA ACTAGGATTC CCTTAGTAAT GGCGAATGAA 
             AAGCGGAGGA AAAGAAACTA ACCAGGATTC CCTTAGTAAC GGCGAGTGAA 
             AAGCGGAGGA GAGAAAACAA ACCTGGATTT CCTCAGTAAT GGCGAATGAA 
             NNNNNNNNNA GAAGAAACTA ACAAGGATTA CCTTAGTAAC TGCGAGTGAA 
             AAGCGGAGGA AAAGAAACTA ACAAGGATTG CCTTAGTAGT GGCGAATGAA 
             AAGCGGAGGA GAAGAAATTA ACTAAGATTG CCTCAGTAAC GGCGAGTGAA 
             AAGCGGAGGA AAAGAAACTA ACTAGGATTC CCTTAGTAAT GGCGAATGAA 
             NNNNNNNNNN NNNNNNNCTA ACTAGGATTC CCTCAGTAAC GGCGAGTGAA 
             NNNNNNNNNN NNNNNNNCTA ACTAGGATTC CCTTAGTAAC GGCGAGTGAA 
             AAGCGGGGGA AAAGAAACTA ACAAGGATTC CCCTAGTAAC GGCGAGTGAA 
             AAGCGGAGGA AAAGAAACTA AATAGGATTC TCTTAGTAAT GGCGAATGAA 
             AAGCGGAGGA AAAGAAACTA AATAGGATTC CCTTAGTAAT GGCGAATGAA 
             AAGTGGTGGA AATTAAACCA ACTGGGATCT CTTCAGTAAT TGCGCATGAA 
             AAGCGGAGGA CTTGAAACCA AACAGGATTC CTTCAGTAAC GGCGAGTGAA 
             AAGCGGAGGA CATCAAACTA ACCAGGATTC CCCTAGTAAT GGCGAATGAA 
             AAGTGGAGGA GTAAAAACTA ACCAGGATTC CCCCAGTAAT GGCGAATGAA 
             NNNNNNNNNN NNNNNNNNNN NNNNNNNNNN NNNNNNNNNN NNNNNNNNNN 
             GAGCGGAGGA ATCGAAACTG AATAGGATCC CCTTAGTAAT GGCGAACGAA 
             AAGCGGAGGA AAAGAAAATG AATATGATTC CCTTAGTAAG GGCGACTGAA 
             AAGCGGGGAT AAAAAAAACC ACAGGGATTC TCTAAGTAAT GGCGAATGAA 
             AAGCGGTGGA AAAGAAACCA AATGGGATTC CCCTAGTAAT GGCGAATGAA 
             AAGCGGAGGA AAAGAAAATG AAAATGATTC CCTTAGTAAT GGCGAATGAA 
             -AGCG-AG-A AAAGAAAATG AATATGATTC C-TTAGTAAT GGCGAATGAA 
             AAGCGGAGGA GAAGAAAATA ACTATGATTC CCTTAGTAAC GGCGAGTGAA 
             AAGCGGAGGA AAAGAAAATA ACAATGATTC CCTCAGTAAC GGCGAGTGAA 
             AAGCGGAGGA AAAGAAAATA ACTATGATTC CCCTAGTAAC GGCGAGTGAA 
             NNNNNNNNNN NNNNNNNNNN NNTATGATTC CCCTAGTAAC GGCGAGTGAA 
             AAGTGGAAGA AGAGAAAATA AATATGATTC CCCTAGTAAC GGCGAGCGAA 
             AAGTGGAAGA AAAGAAAATA AATATGATTC CCTTAGTAAC GGCGAGTGAA 
             AAGCGGCAGA AAAGAAAATA ACCATGATTC CCTTAGTAAC GGCGAGTGAA 
             AAGCGGAAGA AAAGAAAATA ACAATGATTC CCTTAGTAAC GGCGAGTGAA 
             AAGCGGAAGA AAAGAAAATA ACTATGATTC CTTTAGTAAC GGCGAGTGAA 
             AAGCGGAAGA AAAGAAAATA ACAATGATTC CTTTAGTAAC GGCGAGTGAA 
             AAGCGGAGGA AAAGAAACTA AAAAGGATTT CCTTAGTAGC GGCGAGCGAA 
             AAGTGGAGGA AAAGAAACTA ACTAGGATTT CCTTAGTAAC TGCGAGTGAA 
             AAGTGGAGGA AAAGAAACTA ACAAGGATTC CCATAGTAAC GGCGAGTGAA 
             AAGCGGGGGA AAAGAAACTA ACTAGGATTC CCCTAGTAGC GGCGAGCGAA 
             AAGCGGGGGA AAAGAAACTA ACTAGGATTC CCATAGTAGC GGCGAGCGAA 
             AAGCGGGGGA AAAGAAACTA ACTAGGATTC CCCTAGTAGC GGCGAGCGAA 
             AAGTCGAGGA AAAAAAACCA ACAGGGATTC CCATAATAGC GGCGAGCGAA 
             AAGCTGAGGA AAAGAAATCA ACTGAGATTC TTTTATTAGC GGCGAGCGAA 
             AAGCGGAGGA AATTAAAACA ACTGTGATGC CCAGAGTAGT GGCGAACGAA 
             AAGCGGAGGA ATATAAAACA ACTGTGATAC CTTTAGTACT GGCGAAGGAA 

             GCGGGAAGAG CTCAAGTTGA TAAGCGTTGT CGCGTTGTAA ACTGATGAGC 
             GCGGGAAAAG CTCAACTTGA AAATCCGTGT TGAATTGTAG TCTATCGAAG 
             GCGGGAAGAG CTCAAGCTTA AAATCTCCGC CGAATTGTAG TCTATAGAGG 
             GCGGGAAGTG CTCAGGATGT GAATCTGCGC CGAATTGTGG TCTGTAGA-C 
             GCGGGAAAAG CTCAGACTGA AAATCTTCG- -GAATTGTAG TCTGGAGAAG 
             NNNNNNNNNN NNNNNNNNNN NNNNNNNNNN NNNNNNNNNN NNNNNNNNNN 
             ACGGGAAAAG CTCAACTTTA AAATCTGGGT CGAATTGTAG TCTAGAGGTG 
             TAGGGAAGAG CTCAAGATGA AAATCTGGGG CGAATTGTAG TCTATAGGAA 
             GAGGGACAAG CTCAAAGTGC TAATCAGTG- TGAATTGTGG CCTCTAGAAA 
             GAGGAAGARG CACAGTTTG- ---T-GAAG- -----TGTAG CTTTGATGAA 
             CTGGTAAAAG CCCAGACTGG TAATCGCTTC CGAATTGTAC TTTAGACATG 
             CCGGCAATAG CTCAAAGTGT AAATCTGAGG AGAATTGTAA TCTATAGGCC 
             GCGGCAAAAG CCCAAACTGT AAATCTTGTG CGAATTGTAA TCTAGAGAGA 
             CAGGGATCAG CTCAGT-GCC AAATCAGAAT TGAAATGTGG CTT---AAGG 
             AGGGGAGGAG CTCAACCCTT AATTCTCTCT AGAAATGTGG ------GATC 
             AGGGGAAGAG CCCGATGCCG AA-TCTGCTC GGAAATGTGG ------GTAT 
             CCGGGAAGAG CTCAAATTTG AATCTGGCGT CGAGTTGTAA TCTATAGAGG 
             CTGGGATGAG CTCACCATGG GAATCGGGGT TGAATTGTAG TCTTGAGACG 
             CAGGGATCAG CTCAGGATGG AAATCGGGG- TGAATTGTAA TCTGGAGATG 
             CCAGGATATG CTTAGCTTGA CAAATGGAG- TGAATTGTAT TGTGGGAATG 
             CAGGGAGTAG CTCAGCATGG AAATTGGGGC TGAGTTGTAG TCTGGAGATG 
             CAGGGAAGAG CTCAAATCTA TAACCGTGTT CGGAATGTGG CCTCGTGTGC 
             CAGGGAAGAG CTCAAATGCA TAACCGCATT CCTCGTGTGC TCTCACCAGT 
             NNNNNNNNNN NNNNNNNNNN NNNNNNNNNN NNNNNNNNNN NNNNNNNNNN 
             CCGGGGAGAG CTCACACTAG AAAGCAGAAC TGCGTTTTGG TGTACCGACA 
             CCGGGAAGAG CTCAAAATGT AAATCAGGAA TGAATTGTAG TCTTGAGAGC 
             CAGAGGTAAG CTCACGGTAT AAACCCAGGC CAGCTTGTGG -CTAGTGATC 
             CAGGGATCAG CTCAAATTGG GAATCGCTGC TGAATTGTAG TCTGCAAGAA 
             CCGGGAGTCG CTCAATTTGT AAATCCGGAA TGAATTGTAG TCTTGATAAG 
             CCGGGAAGAG CTCAACTTGT AAATCGGAAA TGAATTGTAG TCTTGATAAA 
             CCGGGATCAG CTCAAAGTGG AAATCAACTG TGACTTGTAG CCTCGAGAGG 
             GCGGGAAGAG CTCAAAGTGA AAATCGTGAG CGAATTGTAG CCTCTAGAAG 
             CAGGGATCAG CTCAAAGTGG AAATCGACGG CGACTTGTAG CCTCGAGAGG 
             GCGGGATCAG CTCAAAGTGA AAATCAGTGG TGAATTGTAG CCTCGAGAGG 
             GAGGGAGGAG CCCAAAGTGA AAATCCGTTG GGACTTGTGG ACTTGAGCGG 
             CCGGGATGAG CCCAAAGTGG AAATCCGTTA GGACTTGTGG TCTTTAGCGG 
             CCGGGACTAG TCCAAAGTGC AAATCGTTCC CGACTTGTGG CCTTTCGCGG 
             CAGGGAAGAG TCCAAAGTGT AAATCGGCGC CGACTTGTGG TCTTTAGCGG 
             CAAGGACCAG CTCAAACGGT TAATCCTTCG GGAATTGTCG TTGAATTATT 
             CAAGGAAAAG CTCAAAAGGA AAATCCGCTT GGAATTGTCT GGTTGGGATT 
             CAGGAAATAG CTCAAGCTGT AAATTAACGA TGAATTGTAG TCTCACGAAG 
             CAGGAAAAAG CTCAACATGA AAATCAATAA TGACTTGTAG TATCTAGAAG 
             CAGGGAATAG CTCAAGTTGA AAATCAGCGG TGAATTGTAG TCTCTTGATA 
             CAGGGAAAAG CYCAATCTGA TAACTCACTC GAGGTTGTAG ATTTGCGAAG 
             CAGGGAAAAG CTCAATCTGG TAACTCACTT GAGGTTGTAG ATTTTCGAAG 
             CAGGGAAAAG CTCAATCTGA TAACTCACTC GAGGTTGTAG ATTTGCGAAG 
             CTGGGAAAGA ATCATAACGC TAATCC-CTC GGAGTTGTGC GTTCCTAACT 
             AAAAGAAAAT GCCACAGTGT TAATCT-CAA AGAGTTGTAC ACGGGGTAAC 
             ATGGGAACAG CACCTTCAAT TAACCGGATT TGGTTTGTTT GATCAGAGCT 
             CCAGGTATAG TGCTCTTA-C TAACCC-ATT GGGATTGTGT CTTTGGATTT 

             GTGGGTCAGT GGTGACCTGG GGGCAGGTTG TTTGGAACAA CGCGTTATAA 
             CTGTTGTAGT GACCCTCCCG GGAGAAGTCT CTTGGAACAG GGCATCATAG 
             CGTGGTCAGC GTGGCGCTTG GGGCAAGTTC CTTGGAAGAG GACAGCATGG 
             TGTGAC-A-T TATTGGCCGG G-CCAAGTCC CTTGGAAAAG GGCAGCAGAG 
             TTAGGTCAAC GAAAGTAGTG GGCAAAGTCT CTTGGAATAG AGCACCAAGG 
             NNNNNNNNNN NNNNNNNNNN NNNNNNNNNN NNNNNNNNNN NNNNNNNNNN 
             CAATACCATC GTAGGTACAG GTTTAAGTCT CCTGGAATGG GGCATCATAG 
             CAAATCCAGT CTC-ACGCAG GTATAAGTTC TTTGGAAAAG GACATCACAG 
             CGACACCAGT GGCATTGCAG AGGTAAATCT CCTGGAAAGG AGTAGCAGAG 
             GTGTGCCAGT GACGTTTGCA GTTCAACTCT TTTGGGACAA AGGGTCATGG 
             TGTCTTAAGT GRA-TCGCAG GCGTAACTTG GCTGGAATGC CAGACCGGAG 
             TTTTAGGAGC CACGGTCCTA GCATAAGTTC CTTGAAAAGG GATGCCAAAG 
             GTTCACTAAC GGGCGGGGGC GCAGAAGTGA CCACGAACGG TCCGCCAGAG 
             CAGTACCAGT GGCAACGCGG ACGAAAGTCT CTTGGAAAAG AGCGTCATAG 
             CTTTTTCAGA AA-AATGTCA GTGGAAATAT CTTGGAAAGG TTTGCCTAAG 
             CACGTCCAGA AG-TGTGCCG GTGAAAATCT CCTGGAAAGG TTTGCCTAAG 
             CATTTCC-GT GCCGGACCGT GTCCAAGTCC CTTGGAATAG GGTATCAAAG 
             CACTGCCAAC AAAGGCGCAG GTGTAAGCCT CTTGGAAGAG AGCATCGCAG 
             CACCACCAAC TGGGGCACAG ATGTAAGCCT CTTGGAAAAG AGCATCAGTG 
             TATTACCAAC AGAGGTGCAG GTGTCAGCCA TTTGAAAGAA AGCATCAATG 
             CGTTGCCAAT GGGGGTGCAG ATGTGAGCCT CTTGGAAAAG AGCACTAATG 
             GTTCACCAGC TGCTCCTACG TCGTTAGTTG TTTGGAACAA CACATAATCA 
             TGCTTCC--- -------TCG TCGTTTGTTG TTTGGAAAAA CACATAACCA 
             NNNNNNNNNN NNNNNNNNNN NNNNNNNNNN NNNNNNNNNN NNNNNNNNNN 
             CGGGTCCAGT GGGTGCGTTG GTGTAAGTCC CTTGGTAACG GGCGTCATAG 
             TGTTGCT-AG GNNNNNNTCC GCGTAAGTCT TTTGGAAAAA AGCATCAGAG 
             --------GT GGAAATGGT- ------ATCC TTTGGAAAAA GGTGCAGAGC 
             T-TCACCAGC GAGAACGCTT AAGTAAGTCT CTTGGGACAG AGCTTCGTGG 
             CATTGCTAGT GTTCAGCCAG GCGCAAGTCC TTTGGAAGAA TGCGTTAGAG 
             CATCACCAGC ATTGGTCCGG ACGTAAGTCT TTTGGAAGAA AGCGTCAGAG 
             CGTTACCAGT GGAAGCGCAG GGTTAAGTTT CTTGGGAAAG AACATCATAG 
             CGTGGCCAGT GGAGGGGCAG GTCCAAGTTT CTTGGAACAG AACATCAGAG 
             CGTTACCAGT GGAAGCGCAG GGACAAGTTT CTTGGGAAAG AACATCAGAG 
             CGCCACCAGT GGAGGTACAG GGACAAGTTT CTTGGAAAAG AACGTCAGAG 
             CGTTGCCAGT GGTAGCTTGG TGCTAAGTTT CTTGGGACAG GACATCAGAG 
             CGTTGCCAGT GGTAGCGAGT TGCCAAGTTT CTTGGGACAG GACATCATAG 
             CGTTGCCAGT GGCGATTGAC GGCTAAGTTT CTTGGAACAG GACGCCTTTG 
             TGTTGCCAGT GAAGGCGCAG GGCCAAGTTT CTTGGAAAAG GACATCATGG 
             CCATGAATGC CTTTAATTTG AGCAAAGTGA GCAGGAATGC TTCCCCATAG 
             TAGTCCTTGT TTTTGTTGGG TGCGAAATTA GTAGGAATAC TATTCCTTAG 
             CACTACGAGT AAACAAGCTG TAATAAGTCT CTTGGAAGAG AGTACCAAAG 
             TAATGCCAGT GAATTAATAA AATTAAGTGT TTTGGAATAA ACCACCATAG 
             AAGTGCCAGT GGTTGCTTCG GACTAAGTCT CTTGGAATAG GGCACCAAAG 
             TGATACC-TG CWTATGTAAT CGGTAAGTCC TTTGGAAAAG GCTGCCATGG 
             TGATACC-TG CATATGTGAT CGGTAAGTCC TTTGGAAAAG GCTGCCATGG 
             TGATACC-TG CTTATGTAAT CGGTAAGTCC TTTGGAAAAG GCTGCCATGG 
             TGATGAC-GG CTTTCATTTG GGTGAAACA- GTTGACCTTG TTGTAAATTG 
             AGGCATCAAG CCTAAACAAT -TTGAATGTT GTTGAAAAAT GATGA-TACG 
             CGATGAG-TC TGT-GCAGAG TTGTCTTTCT GTTGGAAAAC AGTGTGGCTG 
             CGTTCA--TC TGT----AAG GTTTTTGTGC ATTGG-ATTA TGCCTCCTTT 

             AGGGTGAGAA CCCCGTACAG ACCCCGGAGA TCCCCACGTA CGACTACGTT 
             AGGGTGAGAA TCCCGTCTGT GCCCGGGACG TGGCCACGTA CGACACGCTT 
             AGGGTGATAC TCCCGTTCAT CCCTGAGTGG CTCGCGCGTA CGACCCGTGT 
             AGGGTGAGAC TCCCGTCC-- GCCT-GG--- ---CCGAGT- -GAGTCGCTA 
             AGGGTGACAG TCCCGTTCAT GCCTGCTACT --TTAGTGTA CGACCAGCTT 
             NNNNNNNNNN NNNNNNNNNN NNNNNNNNNN NNNNNNNNNN NNNNNNNNNN 
             AGGGTGAGAA TCCCGTCTTT GACTTGTACT --GAAGAGTC TGGTATGCTA 
             AGGGTGAGAA TCCCGTCTTT GACTTGCATT --GAGGTGTA CGGATTGTTT 
             AGGGTGAGAC TCCCGTCTTT -ACTTGCAGT GTGCCGCGTA TGGTGCGTTT 
             AGGRTGAGAA TCCCGTTCGT AACTGYGAGA T-GTCGCRTA CGGTTCGCTT 
             AAGGTGATAG TCCTGTGCCG CCTGTGTGAA ----GCGAAA -GACTGTG-T 
             AGGGTAAAAG CCCCGTATTT GGTTAGGAC- --TGGGTGTA C-GAAGGGTT 
             AGGGTGAAAG CCCCGTATGT GG--TGTC-- --CCTGCTTA AAGTGGGTTT 
             AGGGTGAGAA TCCCGTGAGT CGTTTGCAGT TTGCCACGTA CGGTCTGTGT 
             AGGGTGAAAG TCCCGTTAA- CAC-TGTACA TATTT-CATA CGGAAAAGGT 
             AGGGTGAAAG TCCCGTTAG- CAC-CGTGCC CATTT-CGTA TGGACTTGAT 
             AGGGTGACAA TCCCGTACTT GACACGACGA CCGGTGTCTG TGATATGTCT 
             AGGGTGAGAG TCCCGTCTGT CACCTGCAGC CCCTTGTGTA CGGCATGCGT 
             AGGGTGAGAA TCCCGCATGG CATCTGTAGT CCTCAGTGTA CGGTGTGCAT 
             AGGGTGAGAG TCCTGTTTGT CATGTGCAGC CTTCTGTGCA CGGTGTATAT 
             AGGGTGACAG TCCTGTTTGC CATCTGTCGT CTTCCATGCA CGGCGTGCTT 
             CGGGTGAAAA TCCCATCTGT CGACCTTATG GAGGCGCGTA CGGTGTGCGT 
             CGGGTGAAAA TCCCATCTGT CGGCCTACGG AAGCGGCGTA CGGTGTGAGT 
             NNNNTGAAAA TCCCATCTGT CGGCCTACGG AAGCGGCGTA CGGTTTGAGT 
             AGGGTGAGAT CCCCGTCTGA CACTAACGCA AGCCTGCGTA CGGGCCGTGT 
             AGGGTGAGAA TCCCGTTTCC -GTGGAGTGT CCTGCCTTTC CGGCATGGCT 
             AGGGTGATAG TCCCGTCCAT CATTTCTTCC CGGTCACGTA CAGCCCAAGC 
             AGGGTGAGAT GCCCGTCTGC CTTGAGCTTC TTCTCGTATA CGGTGTTTTC 
             AGGGTGAGAA TCCCGTACCG AAGTTTGGCA GGAATACGTT CGGCGTGCTC 
             AGGGTGAGAA TCCCGTATTT CTTCTTCGGA TCAGTGCGTA CGGTGTGTTT 
             AGGGTGAGAA TCCCGTCCTT CCCCTGCGTT TTTCCACGTA CGGTACGCTT 
             AGGGTGACAG TCCCGTCCTT GTCCTGCTTG TTTCCACGTA CGGTGCGCTT 
             AGGGTGAGAA TCCCGTCCTT ACCCTGCGTT TTTCCACGTA CGGTACGCTT 
             AGGGTGACAG TCCCGTCCTT GCTCTGTACT TTTCCACGTA CGGTGCGCTT 
             AGGGTGACAA TCCCGTACTC GCTCTATG-T CTTCCACGTG TGGTACGCCT 
             AGGGTGACAA TCCCGTACCT GCTTTCAGTC TATCCACGTG TGGTTCGCCT 
             AGGGTGATAG CCCCGTCTTT TCCGTCTCCT TCTCCACGTG TGGTTCGCCT 
             AGGGTGAAAG TCCCGTGATG TGCTTGCAGT CCTTCACGTT TGGTGCATCT 
             AGGGTGAAAG GCCCATAGTT -CTTTTTAAT T-T--ATTCA TGGAATTTTT 
             AGGGTGAAAG GCCCGTAGTT -CCTAACAAT TATAGATGGA C-GTTT-CCT 
             AAGGTGAAAG TCCTGTCT-- TTTTCCAGTT TGGTTACGTA CTGTATGCTT 
             AGGGTGAAAG TCCCGTCTAT ATTTTATTTT AATTCACATA CGGTTTACTA 
             AGGGTGATAG TCCCGTGT-- TGTCTGAATG CTACTACATA CGGTCGATTA 
             AGGGTGAAAG TCCCGTTCC- GTGACGCATA CTCATTC--- -GGTTCACTT 
             AGGGTGAAAG TCCCGTTCC- GTGCAACATA TTCATTC--- -GGGTCACTT 
             AGGGTGAAAG TCCCGTTCC- GTGACGCATA TTCATTC--- -GGTTCACTT 
             -GATGCAAGC TCCGATTCC- CAAATGACGT --CAGATTCT AAGTTAAGA- 
             TCATTAGGGC TGCCTTTGC- TGTTTGTTAA A-TTCCTTTT --GTTA---- 
             GCGGTGATGA TCCGCAACAA TTTCTACATT CGCTTCTTGC TTGTTTTCTG 
             CCCGTGATAG TCGGGTTTCT TCCTTACTTT TGTTCCTTTT C-CTTTGTT- 

             TCGAAGAGTC GTGTTGTTTG GGATTGCAGC ACTAATTGGG AGGTAAGCTT 
             TCAACGAGTC GAGTTGCTTG GGACTGCAGC TCAAAATGGG TGGTAAATTC 
             TCTTTGAGTC GCGTTGTTTG GGAATGCAGC GCAAAGTAGG TGGTAAATTC 
             TCAACGAGTC GAGTTGTTTG GGATTGCAGC TCTAAGTGGG TGGTAAATTC 
             TCTACGAGTC GAGTTGCTTG GGATTGCAGC TCTAATTGGG TGGTAAATTC 
             NNNNNNNNNN NNNNNNNNNN NNNNNNNNNN NNNNNNNNNN NNNNNNNNNN 
             CCAACGAGTC GGGTTGTTTG AGAATGCAGC CCTAAATGGG AGGTAAATTT 
             CTAACGAGTC GCGTTTCTTG GGAATGAAGC GCAAAGTGGG TGGTAAATTT 
             TCTCTGAGTC GAGTAGCTTG GGACTGCTGC TCAAAATTGG TGGTAAACTT 
             TGTTCGAGTC GCGTTCCTTA GGACTGGAGC GCAAAGTGGG TGGTAAATTT 
             TCAATGAGTC GGACAGTTTG GGATTGCTGT CCTAAGTGGG AGGTAGACTT 
             -CCAAGAGTC GGGTTGTTTG GGATTGCAGC CTAAAATGGG AGATAAACTT 
             TCGAAGAGTC GGGTTGTTTT GTATTGCAGC CCTAAGTGGG AGATAAACTT 
             TCTAAGAGTC GCGTTCCTTG GGATTGGAGC GTAAA-CGGG TGGTAAATTT 
             TTGAAGAGTC ACGCTCTTTG GAAGTAGAGC GTAAAACGGG TGATACACTT 
             AGAGAGAGTC GCGTTCTTTG GAAGTAGAGC GCAAACCAGG TGATACACTT 
             TCTACGAGTC GAGTTGTTTG GGAATGCAGC TCAAAATGGG TGGTGAGTTC 
             TCTGAGAGTC ACGTTCCTCG GGATTGGAGC GCAAATTGGG TGGTAAGTTT 
             TCTAAGAGTC ACACTCCTCG GGACTGGAGT GCAAATTGGG TGGTAAATTT 
             TTGCTGAGTC ACACTCCTTG GCATTGGAAT GCAAAGTGGG TGGTAAGTTT 
             CCTACGAGTC ACGTTCCTTG GGCTTGGAGC GCCAATGTGG TGGTAATTTT 
             TCCCCGAGTC GCGCACCCTG GGACGGGTGC GTAAATTCGG TGGTAAGTTT 
             TCCCAGAGTC GCGCACCCTG GGACGGGTGC GTAAAGTCGG TGGTAAGTTT 
             TCCCCGAGTC GCGCACCCTG GGACGGGTGC GTAAATTCGG TGGTAAGTTT 
             TCTCAGAGTC GTGTACCCTG AGATGGGTGC GCAAAGTTGG TGGTACATTC 
             TCTTAGAGTC GCGCACTTTG GAAATGGTGT GCAAAATGGG AGGTAATTTT 
             TTATCGAGTC GTTCTCCTTG GGATAGGAGT GCAAATCGGA TGGTATACGT 
             TTTACGAGTC GCGTTCCTCG GGATTGGAGC GCTAATTAGG AGGTAAATTT 
             -ATTAGAGTC GCGTACTTTG GAAGTGGTGC GCAAAATGGG AGGTAATCTT 
             TATTAGAGTC GCGTACTTTG GAAGTGGTGC GCTAAATGGG AGGTAATTGT 
             TTATAGAGTC GCGTTCATCG GGATTTGAGC GCAAAATGTG TGGTAGGTTT 
             TTATTGAGTC GCGTTCATTG GGATTTGAGC GCAAAATGTG TGATAAGTTT 
             TTATAGAGTC GCGTTCATCG GGATTTGAGC GCAAAATGTG TGGTAGGTTT 
             TTATAGAGTC GCGTTCATTG GGATTTGAGC GCAAAATGTG TGATAAGTTT 
             GCATAGAGTC GTGCTTTTTG GGATTGAAGC GCAAATTGTG AGGTAGTCTT 
             GCATAGAGTC GTGCTTTTTG GGATTGAAGC GCTAATAGTG AGGTAGTTTT 
             GCATTGAGTC GTGCTTTTTG GGATTGAAGC GCAAATTGTG AGGTAGGCTT 
             GCATAGAGTC GTGCTCTTTG GGATTGGAGT GCAAATAGTG TGATAAATTT 
             ATGCCGAGTC GTGTTCTTTG AGATTGGAGC ACTAATCGTG TGATACATTT 
             G--TAGAGTC GTGTTCTTTG AGATTGGAGC ACAAATTGTG TGATACATTT 
             TCCTAGAGTC GCGTTCCTTG AGACCGGAGC GCTAAGCAGG TGGTAAATTT 
             TCAAAGAGTC ATATTCCTTG GGAATGGAGT ATAAAATGGG TGGTAATTTT 
             TCATAGAGTC GCGTTTCTTG CAATTGAAGC GCTAAGTGGG TGATAAACTT 
             TCGAAGAGTC GTGCTCTTTG TGATTGGAGT ACAAATTGGG TGGTAAATTT 
             TCGTAGAGTC GTGCTCTTTG TGATTGGAGT ACAAATTGGG TGGTAAATTT 
             TCGAAGAGTC GTGCTCTTTG TGATTGGAGT ACAAATTGGG TGGTAAATTT 
             TCAT-GAGTA GCGCTTCTTG AGAGTGAAGT GTGG--CAGG TGGTAATCTT 
             -----GAGTA GCGCTTCTTG AGAGTGAAGT GTGAAA--GG TGGTGATCTT 
             -----GAGTA GGCTACTTTC AAATTGGTGG CTGAA-CTGC AGGTAACTCT 
             -----GAGTA GGTCAAGTTC AAATTCTTGA TTGAA-TAGG AGGTAATTTC 

             CTTCCAAAGC TAAATATCAG CCGGAGACCG ATAGCGAACA AGTACCGTGA 
             CATCTAAGGC TAAATACTGG CGAGAGACCG ATAGCGAACA AGTACCGTGA 
             CATCTAAAGC TAAATATTGG TGCGAGACCG ATAGCGAACA AGTACCGTGA 
             CATCTAAAGC TAAATATTGG TGGGAGACCG ATAGCGTACA AGTACCGTGA 
             CATCTAAAGC TAAATATTGA TGGGAGACCG ATAGCGAACA AGTACCGTGA 
             NNNNNNNNNN NNNNNNNNNN NNNNNNNNNN NNNNNNNNNN NNNNNNNNNN 
             CTTCTAAAGC TAAATATTGA CGAGAGACCG ATAGTGAACA AGTACCGTGA 
             CATCTAAGGC TAAATATTGG TGGGAGACCG ATAGCGAACA AGTACCGTGA 
             CATCTAAAGC TAAACATTGG TGAGAGACCG ATAGCAAACA AGTACTGTGA 
             CATCTAATGC TCAATACCGG TGGGAAACCG ATAGCACAYA AGTACTGTGA 
             CTTCTAAGGC TAAATACTGA CGAGAGACCG ATAGCGAACA AGTACTGTGA 
             CTTCTAAAGC TAAATATTTA TGGGAAACCG ATAGCAAACA AGTACTACGA 
             CTTCTAAGGC TAAATATTAA TAGGAAACCG ATAGCGAACA AGTACTGTGA 
             CATCCAAAGC AAAATATATA CTCGAGACCG ATAGCACAAA AGTACCGTGA 
             CATCCGAGGC TAAATATCAT TTCGAGACCG ATAGTGAACA AGTACCGTGA 
             CATCTGCGGC TAAATACCAT TTCGAGACCG ATAGCGAACA AGTACCGTGA 
             CATCTAAAGC TAAATATTGG CGAGAGACCG ATAGCGAACA AGTACCGTGA 
             CACCTCAAGC TAAATATTGG TCCGAGACCG ATAGCAAACA AGTACCATGA 
             CATCTAAAGC TAAATATTTG TTCGAGACCG ATAGCAAACA AGTACCATGA 
             CATGCAAAGG TAAATATGCA ATTGAGACTG ATAGCGCACA AGTACCATGA 
             CACCCCAAGC TAAATACATG TTCAGGACCG ACAGCAAACA AGTACCATGA 
             CATCGAAAGC TCAATATTTC CTCGAGTCCG ATAGCGAACA AGTACCATGA 
             CATCGAAAGC TCAATATCTC CTCGAGTCCG ATAGCGAACA AGTACCATGA 
             CATCGAAAGC TCAATATTTC CTCGAGTCCG ATAGCGAACA AGTACCATGA 
             CATCCGAAGC TCAATACTGA CTCGAGACCG ATAGCGAACA AGTACCGTGA 
             CTTCTAAAGC TAAATATAGG CCTGAGACCG ATAGCAAACA AGTACCGTGA 
             CATCCAAAGC TTAATATTAT CTCGAGTCCG ATAGTGAACA AGTACCATGA 
             CTCCTAAAGC TAAATATTGA ACCGAGACCG ATAGTAAACA AGTACCGTGA 
             CTTCTAAAGC TAAATACTGA CTCGAGACCG ATAGCAAACA AGTACCGTGA 
             CTTCTAAAGC TAAATATTGA CTCGAGACCG ATAGTAAACA AGTACCGTGA 
             CACATAAAGC TAAGTACTGG CGCGAGACCG ATAGCAAACA AGTACCGTGA 
             CACATAAAGC TAAATATTGG CGTGAGACCG ATAGTGAACA AGTACTGTGA 
             CACATAAAGC TAATTACTGG CGCGAGACCG ATAGCAAACA AGTACCGTGA 
             CACATAAAGC TAAATACAGG CGCGAGACCG ATAGCGAAGA AGTACCGTGA 
             CTCATAAGGC TAAATACGGG TGTGAGACCG ATAGCGAACA AGTACCGTGA 
             CTCATAAGGC TAAATATTGG TGTGAGACCG ATAGCGTAGA AGTACCGTGA 
             CTCATAAGAC TAAATATTGG TGTGAGACCG ATAGCTTACA AGTACCGTGA 
             CACATAAGAC TAAATACTGG TGTGAGACCG ATAGCTAATA AGTACCGTGA 
             CACATAAAGC TAAATATGTG TAGGAGACCG ATAGCAAACA AGTACCGTGA 
             CACATAAAGC TAAATATTTG TAGGAGACCG ATAGCAAACA AGTACCGTGA 
             CATCTAAAGC TAAATATCCG TGGGAGCCCG ATAGAGTACA AGTACCGTGA 
             CATCCAAAGC TAAATATTGA TGAGAAACCG ATAGCAAACA AGTACCGTGA 
             CATCTAAAGC TAAATATCAG CAAGAGTCCG ATAGAGCACA AGTACCGTGA 
             CATCCAAAGC TAAATATATG CGAGAGATCG ATAGWAAACA AGTACTGTGA 
             CATCCAAAGC TAAATATTTG TGAGAGATCG ATAGAATACA AGTACTGTGA 
             CATCCAAAGC TAAATATATG CGAGAGATCG ATAGAAAACA AGTACTGTGA 
             CACCGAAATT AGAATACAAT CAGTAAACCG ATAGCAAACA AGTACCGTGA 
             CACCGAAGCA TAAATATTGT CAAAGGATCG ATAGCGAACA AGTACCGTGA 
             CTGCAAACGC TAAATATTCG -TTAAGTCCG ATAGTGCAGA AGTACCGTGA 
             CTTCTAACAC TAAATACTTT -CTAAGTCCG ATAGCGTAAA AGTACCGTGA 

             GGGAAAGATG AAAAGAACTT TGGAAAGAGA GTTAAAAGTA CCTGAAATTG 
             GGGAAAGATG CAAAGAACTT TGAAAAGAGA GTTAAAAGTA CTTGAAATTG 
             GGGAAAGATG AAAAGAACTT TGAAAAGAGA GTTAAAAGTA CCTGAAACTG 
             GGGAAAGATG CAAAGAACTT TGAAAAGAGA GTTAAAAGTA CCTGAAATTG 
             GGGAAAGATG CAAAGAACTT TGAAAAGAGA GTTAAAAGTA CCTGAAATTG 
             NNNNNNNNNN NNNNNNNNNN NNNNNNNNNN NNNNNNNNNN NNNNNNNNNN 
             GGGAAAGATG AAAAGAACTT TGAAAAGAGA GTTAAAAGTG CTTGAAATTG 
             GGGAAAGATG AAAAGAACTT TGAAAAGAGA GTTCAAAGTG CTTGAAATCG 
             AGGAAAGATG AAAAGAACAC AGGTATGTGG GTTAAAAGTA CCTGAAACCG 
             AGGAAAGATG AAAAGAACTT TGGAAAGAGA GTTAGAAGGG CCTGAAACYG 
             AGGAAAGATG AAAAGAACTT TGAAAAAAGG GTTAAAAT-A CTTGAAATCG 
             AGGAAAGATG AAAAGAACTT TGAAAAGAGG GTTAAAAG-A CTTGAAATCG 
             AGGAAAGATG AAAAGAACTT TGAAAAGAGA GTCAAAAG-A CTTGAAATCG 
             GGGAAAGGTG AAAAGAACTT TGAGAAGAGG GTTAAAAGTG CCTGAAATCG 
             GGGAAAGCTG AAAAGAACTT TGGAAAGAGA GTTAAAAGTG CTTGAAACCG 
             GGGAAAGCTG AAAAGAACTT TGAAAAGAGA GTTAAAAGTG CCTGAAACCG 
             GGGAAAGATG AAAAGCACTT TGGAAAGAGA GTTAAAAGTA CGTGAAATTG 
             GGGAAAGGTG AAAAGGACTT TGAAAAGAGA GTTAAAAGTG CTTGAAATTG 
             GGGAAAGATG AAAAGGACTT TGAGAAGAGA GTTAAAAGTG CCTGAAATTG 
             GGGACATATG AAAAGGACTT TGAAAAGAGA ATTAAATGAG TTTGTATTTG 
             GGGAAAGGTG AAAAGGACTT TGAGAAGAGT GTTAAAAGTG CATGAATTTG 
             GGGAAAGGTG AAAAGTACTT TGAAAAGAGA GTTAAACGTG CCTGAAATCG 
             GGGAAAGGTG AAAAGTACTT TGAAAAGAGA GTTAAACGTG CCTGAAATCG 
             GGGAAAGGTG AAAAGTACTT TGAAAAGAGA GTTAAACGTG CCTGAAATCG 
             GGGAAAGGTG CAAAGTACTT TGAAAAGAGG GTTAAACGTG CCTGAGATCG 
             GGGAAAGATG AAAAGGACTT TGGAAAGAGA GTTAAAAGTG CCTGAAACCG 
             GGGAAAGATA AAAAGTACTT TGAAAAGAGA GTTATACGCG CCTAAAATCG 
             GGGAAAGGTG AAAAGGACTT TGGAAAGAGA GTTAAAAGTG CCTGAAATCG 
             GGGAAAGGTG AAAAGGACTT TGGAAAGAGA GTTAAAAGTG TCTGAAATCG 
             GGGAAAGGTG AAAAGGACTT TGGAAAGAGA GTTAAAAGTG CCTGAAATCG 
             GGGAAAGATG AAAAGTTCTT TGGAAAGAGA GTTAAAAGTG CCTGAAATTG 
             AGGAAAGATG AAAAGGACTT TGGAAAGAGA GTTAAAAGTG TCTGAAATTG 
             GGGAAAGATG AAAAGTTCTT TGGAAAGAGA GTTAAAAGTG CCTGAAATTG 
             GGGAAAGATG AAAAGGACTT TGAAAAGAGA GTTAAAAGTG CCTGAAATTG 
             GGGAAAGGTG AAAAGAACTT TGAAAAGAGT GTTAAAAGTA CCTGAAACTG 
             GGGAAAGATG AAAAGTACTT TGAAAAAAGT GTTAAAAGTA CCTGAAACTG 
             GGGAAAGATG AAAAGAACTC TGGAAAGAGT GTTAAAAGTA CCTGAAATTG 
             GGGAAAGATG AAAAGAACTT TGAAAAGAGG GTTAAAAGTA CCTGAAACTG 
             GGGAAAGATG AAAAGTACTC AGGAATGAGC ATTAAAAGTA CCTGAAATCG 
             GGGAAAGATG AAAAGTACTC AGGAATGAGG TTTAAAAGTA CCTGAAATCG 
             GGGAAAGCTG AAAAGAACTC TGAAAAGAGA GTTAAAAGAA ACTGAAATTG 
             GGGAAAGATG AAAAGAACTT TGAAAAGAGA GTTAAAAGTA CCTGAAATTA 
             GGGAAAGATG AAAAGAACTC TGGAAAGAGA GTTAAAAGGA ACTGAAATTG 
             GGGAAATGTG AAAAGAACTT TGGCAAGAGA GTTAAAAGTC CCCGAAATTG 
             GGGAAATGTG AAAAGAACTT TGGCAAGAGA GTTAAAAGTC CCTGAAATTG 
             GGGAAATGTG AAAAGAACTT TGGCAAGAGA GTTAAAAGTC CCCGAAATTG 
             GGGAAAATTG AAAAGCACTT CGAAAGGAGT CTCAAAAG-A CCTGAAATCA 
             GGGAAAGTTG AAAAGATCTC TGAAAGGAGT ATCAAAAG-A CCTGAAACCA 
             GGGAAAGGTG AAAAGACAGC TCAAAAGTTA GTTAACAG-A CCTGAATCTA 
             GGGAAAGGTG AAAAGTCGGC TACAA-GCCA GTTAA-AATA CTTGAAACTA 

             CTAAGGGGGA AGTGATGGAA AGCTGGCGAA ATGGTTTTCA TCGACCCGTC 
             CTGAAAGGGA AGCGAATCAA ACCTGAGGAA ATGGTTTGAT CCGGCCCGTC 
             CTGAAAGGGA ACCGAATCGT TTTTGACGAA ATGGAGCGAT CCGACCCGTC 
             CTGAAAGGGA AGCGAAGGAA ACAGGACGAA ATGGTTTTCT TTACCCCGTC 
             CTGAAATGGA ACCGATGGGA GAATAACGAA ATGTCTCTTA TCATCCCGTC 
             NNNNNNNNNN NNNNNNNNNN NNNNNNNNNN NNNNNNNNNN NNNNNNNNNN 
             CTGAAAGGGA AGCGATTGAG ACTTGACGAA ATGGTCTTAA CCGACCCGTC 
             TTGGAAGGGA AGCGTTTGAA ACCTGACGAA ATGGTTTCAA CCGACCCGTC 
             CTGCAAGGGA AGCGAATGGG ACCTGACTAA ATGGTTCCAT CCGACCCGTC 
             CCGAGAGGGA AGCAGGTGTA TTGCACTGTT CGGCATATAC CYGGCCCGTC 
             CTGTGGAGGA AGCTATGAGT TCTCTGAGTA GCTGGACCCA TTGACCCGTC 
             TTGAGGAGAA AGCGGTAGAA GAGTTATGTA GGTGTCTTCT GCGGTAATGG 
             TTGAGAAGGA AGGGGTAGAA ATTTGGCAAA ATGGTTTTTA CCCACCCGTC 
             TTGAGAAGGA AGCGGATGCC GCGGCTTCCA ACGGTTGCCT CCGGCCCGTC 
             ATAAGGAGGA AGTGTATTTG TCNNNNNNNN NNNNNNNNNN NNNNNNNNNN 
             GTGAGAAGGA AGTGTATATG TCNNNNNNNN NNNNNNNNNN NNNNNNNNNN 
             TTGAAAGGGA AACGATTGAA GTTTGACATA ATGGCTTTAA ACGACCCGTC 
             CTGAAAGGGA AGCGAATGGA ACCTGACGAA ATGCTTCTAT TCGACCCGTC 
             CTGAAAGAGA AGCGAATGGA ACTTGATCAA ATGGTTCCAT CCGACCCGTC 
             CTAAACACAA AGTAAACAGA CTCTGGCAAA ATGCTTCTGC TTGACCCGTC 
             CTGAATGT-A AGTGAATGGA ACTTGACTAA ATGGCTCTAT TCGACCCGTC 
             TTGTGAATCA AGCGATTGGA ATCAGACCCG CAGGTTCCAA TTGACCCGTC 
             TTGTGAATCA AGCAATTGGA ATCAGAATCG CAGGTTCCAA TTGACCCGTC 
             TTGTGAATCA AGCAATTGGA ATCAGAATCG CAGGTTCCAA TTGACCCGTC 
             CTGTAATGCA AGCGTATGAA ACTGGCTTGC AAGGCGTCAT ACGACCCGTC 
             CTAAGAGGGA AGCGAATGAA ACATGGCTAA ATGGTTTTTT TCTACCCGTC 
             TTGCAGTAAA AGCCTTTTGA ACNNNNNNNN NNNNNNNNNN NNNNNNNNNN 
             TTGAAATGTA AGCGAATGGA ACNNNNNNNN NNNNNNNNNN NNNNNNNNNN 
             CTGAGAGGGA AGCGAATGAA ACTTGACGAA ATGGCTTTTT TCGACCCGTC 
             CTAAGAGGGA AGCGAATGAA ACTTGATAAA ATGGTTTTAT CCGACCCGTC 
             CTGAAAAGGA AGCGATTGGG ACCTGGCTAA TCGGTTCCAA CCGACCCGTC 
             CTGAAAGGGA AGCGATTGAA ACCTGTCTTA ACGGTTTCAA CCGACCCGTC 
             CTGAAAAGGA AGCGATTGGG ACCTGGCTAA ACGGTTCCAA CCGACCCGTC 
             CTGAAAGGGA AGCGATTGAA ACCTGTCTTA AGGGTTTCAA CCGACCCGTC 
             CTGAAAGGGA ACCAATTGGG ACCTGGAGTA CATGTTCCAA CTGACTCGTC 
             CTGAAAGGGA ACCAATTGAA ACCTGACGTA TATGTTTCAA CTGACTCGTC 
             CTGTAAGGGA AGCAATTGGA ACCCGCCGTA CAAGTTCCAA CTGACCCGTC 
             CTGAGAAGGA AGCGATTGGG ACCCGACGTA TCAGTCCTAA CCGACCCGTC 
             TTAAGATGGA ACGGATTAAG AGATATAGTA CTT-TCTTAA CCCACTCGTC 
             TTAAGATGGA ACGGATTGAG AGAAAAAGTA CTT-TCTTAA CCCACTCGTC 
             CTGGAAGGGA AGTGGAAGGT TTCAGGTTTC CCTCACCTTC C-GTCCCGTC 
             CTTAAAGGGA AGCAAATAAA ACGTATAAAA TAGGTTTTAT CTGACCCGTC 
             CTAAGAGGAA AGTGGAGTGA TGCCGTTAAG TCTTATCTCT CTATCCCGTC 
             TTAGGGTGGA ATCAAGTAAA TGTATGATTC TGACATGACG TTGACCCGTC 
             TTATGGTGGA AGCAAGTAAA TGTATGATTC TGATATGACG TTGCCCCGTC 
             TTAGGGTGGA ATCAAGTAAA TGTATGATTC TGACGTGACG TTGACCCGTC 
             CTTACGAGGA AGCTTACGTG AGCATGTCTG GTCCTTACGA AAGACCCGTC 
             TGATCGTGGA AGCTAATTGA CAATTTATCA CGTTAAGATT A-GACCCGTC 
             CAACAACAGA AGGCTATGCG TACACATGTT GCATTCGTGT AGCGCCCGTC 
             TAACAGTAGA AGGTAAAGCA TTTACTTTTG TGTAATGTTT A-CGCCCGTC 

             TTGAAACACG GACCAAGGAG TCTAACATGT GTGCGAGTGT TTGGGTGGTA 
             TTGAAACACG GACCAAGGAG TCTAACATCT ATGCGAGTAT TCGGGTGGCA 
             TTGAAACACG GACCAAGGAG TCTAACATGT GTGCAAGTGT TAGGGTGTGA 
             TTGAAACACG GACCAAGGAG TCTAACATAT GTGCGAGTAT AGGAGTGTCA 
             TTGAAACACG GACCAAGGAG TCTAACATAT GTGCGAGTGC TCGGG-GTTA 
             NNNNNNNNNN NNNNNNNNNN TCTAACACAT ATGCGAGTAT TTGGGTGGCA 
             TTGAAACACG GACCAAGGAG TCTAACATAT ATGCGAGTAT TTGGGTGAC- 
             TTGAAACACG GACCAAGGAG TCGTACAATT GTGCGAGTAT GTGGGTGTCA 
             TTGAAACACG GACCAAGGAG TCTAACATAT GTGCGAGTAT GCGGGTGGCA 
             TTGAAACACG GATCAAGGAG TCTAACATGT GCACAAGTTT TCGGGTGTYA 
             TTGAAACACG GACCAAGGAG TCTAACATGT GTGCGAGTAG TCGGGTGTA- 
             TACTTCATAG G-CCTAGCTG T-AGACACAA GTGCGAGTTT TAGGGTGGAA 
             TTGAAACACG GACCAAGGAG TCTAACATGT ATGCGAGTGT GCTAGTGGAA 
             TTGAAACACG GACCAAGGAG TCTAACGTAT GTGCGAGTGT GTGAGTGGCA 
             NNNNNNNNNN NNNNNNNNNN NNNNNNNNNN NNNNNNNNNN NNNNNNNNNN 
             NNNNNNNNNN NNNNNNNNNN NNNNNNNNNN NNNNNNNNNN NNNNNNNNNN 
             TTGAAACACG GACCAAGGAG TCTAACATAT CTGCGAGTGT TTGGGTGTCA 
             TTGAAACACG GACCGAGGAG TCTAACATGT GTGCGAGTTC ACGGGTGTCA 
             TTGAAACACG GACCAAGGAG TCTAACATAT GTGCAAGTTC TCGGGTGGTA 
             TTGAAACACG GACCAAGGAG TCTAACAGAT GTGCAAGTTT GAAGGTGGTA 
             TTGAAACACG GACCAAGGAG TCTAACGCAT GTGTTAGTGT GCGGGTGGCC 
             TTGAAACACG GACCAAGGAG TCATACGCAT GTGCGAGTAT GTGAACAACA 
             TTGAAACACG GACCAAGGAG TCATACGCAT GTGCGAGTAT GTGACCTACA 
             TTGAAACACG GACCAAGGAG TCATACGCAT GTGCGAGTAT GTGAGCCAAA 
             TTGAAACACG GACCAAGGAG TCATACACAT GTGCGAGTAT GCGAGTGCCG 
             TTGAAACACG GACCAAGGAG TCGACCTCTA TCGCGAGTGT GCGGGTGGCA 
             NNNNNNNNNN NNNNNNNNNN NNNNNNNNNN NNNNNNNNNN NNNNNNNNNN 
             NNNNNNNNNN NNNNNNNNNN NNNNNNNNNN NNNNNNNNNN NNNNNNNNNN 
             TTGAAACACG GACCAAGGAG TCTAGCTTTT GTGTAAGTGC GAGGGTGGTA 
             TTGAAACACG GACCAAGGAG TCTTGCTAAT GTGTAAGTAT GTGGGTGGCA 
             TTGAAACACG GACCAAGGAG TCTAACATAT GTGCGAGTAT GCGGGTTTTA 
             TTGAAACACG GACCAAGGAG TCTAACATAT GTGCGAGTAT GCGGGCCGAA 
             TTGAAACACG GACCAAGGAG TCTAACATAT GTGCGAGTAT GCGGGTTGCA 
             TTGAAACACG GACCAAGGAG TCTAACATAT GTGCAAGTAT GCGGGTGGCA 
             TTGAAACACG AGCCAAGGAG TCTAACACTC GTGCAAGTGT TTGGGTGGCA 
             TTGAAACACG AGCCAAGGAG TCTAACACTC GTGCAAGTGT TTGGGTGTCA 
             TTGAAACACG GACCAAGGAG TCTATCACCC GTGCGAGTGC CTGGGTGTCA 
             TTGAAACACG GACCAAGGAG TCTAGCACCT GTGCGAGTGT TTGGGC-TGA 
             TTGAAACACG GACCAAGGAG TCTAGCAAAT GTGCAAGTGT ATATGATTCA 
             TTGAAACACG GACCAAGGAG TCTAACAAAT GTGCGAGCGT ATATATGTTG 
             TTGAAACACG GGCCAAGGAG TCTAAGTTGT GCGCGAGTGC AAGGTTGTAA 
             TTGAAACACG GACCAAGGAG TCTAACATGT GTGCAAGTAT ATAAGTAATA 
             TTGAAACACG GACCAAGGAG TCTATCTCAA GTGCAAGTGC AAAGGTGTCA 
             TTGAAACACG GACCAAGGAG TCTAACATGC GTGCGAGTAG GCGGATGAA- 
             TTGAAACACG GACCAAGGAG TCTAACATGC GTGCGAGTAG GCGGATGAA- 
             TTGAAACACG GACCAAGGAG TCTAACATGC GTGCGAGTAG GCGGATGAA- 
             TTGAAACACG GACCAAGGAG TTGGTTACAG TTGCGAGTAT GACAGTA-CA 
             TTGAAACACG GACCAAGGAG TTGTTCACTA TTGCGAGCAG AACAGTGAAA 
             TTGAAACACG GACTGAGGAG TCATTCATGC ATGCAAGTCG -ATGATGTTT 
             TTGAAACACG GACTAAGGAG TCATTCTTCC ATGCAAGTGG AACATTGTTT 

             AACCCTGACG CGGAATGAAA GTGAAGGGTG GGT-TCACCA CCGACCGGCC 
             AACCCTTGTG CGCAATGAAA GTGAAAGGTA GGACGCACTA TCGACCGGCC 
             AACCCCAGCG CGAAATGAAA GTGAAAGGTA GGAGGCACTA TCGACCGATC 
             AACTCCCATG CGCAATGAAA GTGACTGGTT GGAGGCACAA TCCGCCGGCC 
             CCCCCAAGCG CGGAATTAAT GTAAAAGGTA GGATGCACTA TCGACCGACC 
             AACCCACATG CGCAATGAAA GTAAAAGGTG GGAGGCACCA TCGACCGACA 
             AACCCACATG CGTAATGAAA GTAAAAGGTG GGAGGCACCA TCGACCGATT 
             AACCCATATG CGCAATGAAA GTAAAAGGTG CGATGCAGCA TCGACCGACA 
             AACCTGTATG CGTAATGAAA GTGAGAGGCA CG-TGCATTG CCGACCGACT 
             AACCCGTGTG CRTAATGAAG GTRARRGCTG CGAGTCAGCA GCGGCCGACC 
             AACCTTACTG CGTAACGAAA GTGAGCCTTG CGAAGCAGCA AGGGCCG-C- 
             AACCCGACGG CGCAACGAAA GTGAGAGGTG CGAGGCAGCA TCGGCCAACC 
             AACTAACACG CGTAATGAAG GTGATTGATG CCAAGCAGCA TCGACCGACC 
             AACTTATACG CGTAATGAAA GTGAGCCTTA TGGGTCACCA ACAACCGACC 
             NNNNNNNNNN NNNNNNNNNN NNNNNNNNNN NNNNNNNNNN NNNNNNNNNN 
             NNNNNNNNNN NNNNNNNNNN NNNNNNNNNN NNNNNNNNNN NNNNNNNNNN 
             AACCCGAGCG CGTAATGAAA GTAAACG-TA GGAAGCACCT TCGACCGATC 
             AACCTGCTTG CGCAATGAAA GTGACTGCTG GGATGCACCA GCAACCGATC 
             AACCTGCTTG CGAAATGAAA GTGACTGCTG GGATGCACCA GCAACCGACC 
             TACCTGTGTG TGTAATGAAA GTATTGGCTG GGATGCACCA GCAGCCGACT 
             AACTTGTGTG CGACATGAAA GTGTTTGTTG GGATGCACTA ACAATGGACC 
             ACGTTATATG CGAAATGAAA GTGAAAGGTA GAAAGCTCTA CCGACCGACT 
             ACGGTATATG CGAAATGAAA GTGAAAGGTA GAAAGCTCTA CCGACCGACT 
             ACGCTATATG CGAAATGAAA GTGAAAGGTA GAAAGCTCTA CCGACCGACT 
             AACTTGTATG CGGAATGAAA GTATCCGGCG GGAAGCACCG TCGACCGGCC 
             AACCTGTACG CGGAATGAAA GTAACAGTTT GGATGCACAA ACGGCCGGCT 
             NNNNNNNNNN NNNNNNNNNN NNNNNNNNNN NNNNNNNNNN NNNNNNNNNN 
             NNNNNNNNNN NNNNNNNNNN NNNNNNNNNN NNNNNNNNNN NNNNNNNNNN 
             AACCTTTACG CGTAATGAAG GTAAGAGTTT GGATGCACAA ACGTCCGATT 
             AACCCATATG CGGAATGAAA GTAAGAGGTT GGATGCACAA CCGACCGACT 
             CTCCTGTATG CGCAATGAAA GTGAGAGTAG GGACGCACCT ACGACCGACC 
             CCCCTGTATG CACAATGAAA GTGAGAGTAG GGACGCACCT ACGACCGACC 
             AGCCTGTATG CGCAATGAAA GTGAGAGTAG GGACACACCT ACGACCGACC 
             AACCTGTATG CGTAATGAAA GTGAGAGTAG GGATGCACCT ACGACCGACC 
             AACCCGTACG CGAAATGAAA GTGAAAGCAT GGCGTCTCAA TTCACTGCGG 
             AACCCGTACG CCAAATGAAA GTGAAAGCAT GGCTCTGAAA CTCACTGCGG 
             ACCCCTCGCG CGTAATGAAA GTGAGAGCAT GT-CGATTCC CCCTCTGCGG 
             AACCCGTACG CGAAATGAAA GTGATAACAG GGATCCGCGT TGCACTGTGG 
             AACATTTACG CATAATTAAT GTAATTTTAT TGTTTAAATC CCCACTACAT 
             AACTATAACA GAGAATGAAA ATTCTTAATT GGTCTAATTT GCAACCATG- 
             GACCTATGTG CAAAATGAAA GTGAA----- ---GCAAGTT TGTACCCACC 
             AACTTATATG CATAATGAAA GTGACAATTG GGATGCACCA ATGACCGACA 
             AACCTACGCG CGAAACGAAA GTAACTGTCA AGAACCTGCA TTGACCCAGC 
             ATCCGT-ATG CGAAATGAGA GTGAT----- ---TTGGCCG GGCA-TTAT- 
             ATCCGT-ATG CGAAATGAGA GTGAT----- ---TTGGCCG GGCATTTAT- 
             ATCCGT-ATG CGAAATGAGA GTGAT----- ---TTGGCCG GGCATTTAT- 
             AACTGCGATG CGTACTCAAT GACTG----- ---GACGTCA GCGA-CCAGG 
             AACTGGAATG CGTAATCAAA GTGAT----- ---CAGACCA ATAATCTA-- 
             TGCATCTCAG CGCTAT---- ---------- ---------- ---------- 
             ACAATGTCAG CTTTTT---- ---------- ---------- ---------- 

             GTGGTTGCCA TTGGTCTGAG TAAGAGCAGA TATGTTGGGA CCCGAAAGAT 
             ATGATGGAAA AAGGTCTGAG TGTGAGCATA TATGTTGGGA CCCGAAAGAT 
             ATGATGGTGA AAGATTTGAG TTTGAGCACA TATGTTGGTA CCCGAAAGAT 
             TCAAGGGAGA ACGGTCTGAG TGTGAGCATA CATGTTGGGA CCCGAAAGAT 
             ATGAGGGAGA AAGGTTTGAG TGTGAGCATA TATGTTGGGA CCCGAAAGAT 
             TGATCTGTGA AAGGTTTGAG TAAGAGCATA TTTGTTAGGA CCCGAAAGAT 
             TCGACTG-TC AAGGTTTGAG TAAGAGCATA TCTGTTAGGA CCCGAAAGAT 
             AGCGGCG--T GAGGTTTGAG TATGAGCATA ACTGTACGGA CCCGAAAGAT 
             TTGACTGAGA GAGGTTTGAG TATCAGCATG TCTGTTAGGA CCCGAAAGAT 
             ACAATCG-TT GAGGTTTGAG TTTGAGTGTG TATGTTAGGA CCCGAAAGAT 
             ATTAGCGA-- ---GCTC--- ----AGCACT TATGTTGGGA CCCGAAAGAT 
             TTGAGAATGA AAGGATTGAG CAAGAGCATT TTTGGTAGGA CCCGAAAGAT 
             ATGATGGTGA AAGGTTTGAG TACGAGCATA AATGTTAGGA CCCGAAAGAT 
             TTGACGGTGA AAGGTTTGAG TACGAGCATA TCCGTTAGGA CCCGAAAGAT 
             NNNNNNNNNN NNNNNNNNNN NNNNNNNNNN NNNNNNNNNN NNNNNNNNNN 
             NNNNNNNNNN NNNNNNNNNN NNNNNNNNNN NNNNNNNNNN NNNNNNNNNN 
             TGGACTGTGA TGGATTTGAG TAAGAGCATA TATGCTGGGA CCCGGAAGAT 
             --TGCCGAGA GAGATTTGAG TTTGAGCATA CCTGTTAGGA CCCGAAAGAT 
             --AATTGAGA GAGGTTTGAG TATGAGCATA TCTGTTAGGA CCCGAAAGAT 
             --AACAGACA GAGGTTTGAG TTGGAGCATA TCTATTAGGA CCCGAAAGAT 
             --AAGTGGGA GAGGTTTGAG TTGGAGCACA TGCGCTAGGA CCCGAAAGAT 
             ACATCGGCGT GAAGTTCGAG TGTGAGCGCA TGTGTTGGGA CCCGAAAGAT 
             ACATCGGCGT GAAGTTCGAG TATGAGCGCA TGTGTTGGGA CCCGAAAGAT 
             ACATCGGCGT GAAGTTCGAG TGTGAGCGCA TGTGTTGGGA CCCGAAAGAT 
             ATGACGGAGA GAGGTTTGAG CT-GAGCACA TTTGTTGGGA CCCGAAAGAT 
             TCGATTGAGA GAGGTTTGAG TATGAGCGAT AAGGGTCGGA CCCGAAAGAT 
             NNNNNNNNNN NNNNNNNNNN NNNNNNNNNN NNNNNNNNNN NNNNNNNNNN 
             NNNNNNNNNN NNNNNNNNNN NNNNNNNNNN NNNNNNNNNN NNNNNNNNNN 
             TCGATTGAGA GAGATTTGAG AAAGAACACA ATGGCTAGGA CCCGAAAGAT 
             TCGATGCAGA GAGGTTTGAG TATGAACATA TTGGCTAGGA CCCGAAAGAT 
             ACGACTGAGA GAGGTTTGAG TTGGAGCATA TCTGTTAGGA CCCGAAAGAT 
             ACGATTGCGA GAGGTTTGAG TTGTAGCACA TCTGTTAGGA CCCGAAAGAT 
             ACGACAGAGA GAGGTTTGAG TTGGAGCATA TCTGTTAGGA CCCGAAAGAT 
             ACGACAGAGA GAGGTTTGAG TTGGAGCATA TCTGTTAGGA CCCGAAAGAT 
             CCGGCTTTGG GTGGATTGCG CAGGAGCATG GTTGTTAGGA CCCGAAAGAT 
             CCGGCTTTTG GTGGATTGCG CAGGAGCATG ATTGTTAGGA CCCGAAAGAT 
             CCGGGTTTTC CTTCGTCGCG CTTTAGCACG GTTGCTAGGA CCCGAAAGAT 
             CCGACAAGTC GCGGCTTGAG TCAGAGCATA TGTGCTAGGA CCCGAAAGAT 
             CCGGATTATG CTTTATTGAG TACGAGCATA TTTGGTAGGA CCCGAGAGGC 
             CCGGATTATG CTTAATTGAG TATGAGTATA TTTGTTAGGA CCCGAGAGGC 
             AACGCAACAG CATTGTTGAG ACCGAGCGTA CAGTTTAGGA CCCGAAAGAT 
             TTAATGAATT AAAGTTTGAG TATGAGCATA AATGTTAGGA CCCGAAAGAT 
             TACC------ --AAGCTGCG ATAGAGCATT TGGGATAGGA CCCGAAAGGT 
             ---------- --GGCTTGAG TTCTAGCACA CATGTTAGGA CCCGAAAGGT 
             ---------- --GGCTTGAG TTCTAGCACA CATGTTAGGA CCCGAAAGGT 
             ---------- --GCCTTGAG TTCTAGCACA CATGTTAGGA CCCGAAAGGT 
             GA-------- --AACTTGTG TCTGAGCAAC TGTGATCAGA CCCGAAAGAT 
             ---------- -----TTGAG TTAGAGTAGT AGTGATCAGA CCCGAAAGAT 
             ---------- ---------- ---GAGCATG TTTGAATGGA CCCGAAAGGT 
             ---------- ---------- ---GAGCATG TTTGAATGGA CCCGAAAGGT 

             GGTGAACTAT GCCTGAACAG GGTGAAGCCA GGGGAAACTC TGGTGGAGGC 
             GGTGAACTAT GCCTGAATAG GGTGAAGCCA GGGGAAACTC TGGTGGAGGC 
             GGTGAACTAT GCCTGAGTAG GGTGAAGCCA GGGGAAACTC TGGTGGAAGC 
             GGTGAACTAT GCCTGAATAG GGTGAAGCCA GGGGAAACTC TGGTGGAGGC 
             GGTGAACTAT GCCTGAGTAG GGCGAAGCCA GGGGAAACTC TGGTGAAGGC 
             GGTGAACTAT GCCTGAGTAG GGTGAAGCCA GGGGAAACTC TGGTGGAGGC 
             GGTGAACTAT GCCTGAGTAG GGTGAAGCCA GGGGAAACTC TGGTGGAGGC 
             GGTGAACTAT GCCTGAGTAG GGTGAAGCCA GGGGAAACTC TGGTGGAGGC 
             GGTGAACTAT GCCTGAGGAG GGTGAAGCCA GGAGAAATTC TGGTGGAAGC 
             GRTGAACTAT GCCTGGGCAG GATGAAGCCA GGGGAAACTC TGGTGGAAGT 
             GGTGAACTAT GCTTGGGAAA GGCGAAGCCA GGGGAAACTC TGGTGGAGGC 
             GGTGAACTAC GCTTGAGTAG GGCGA---CA GGGGAAACTC TGGTGGAGGC 
             GGTGAACTAT GCCTGAGTAG GGTGAAGCCA GGGGAAACTC TGGTGGAGGC 
             GGTGAACTAT GCCTGAGCAG GGTGAAGCCA GGGGAAACTC TGGTGGAGGC 
             NNNNNNNNNN NNNNNNNNNN NNNNNNNNNN NNNNNNNNNN NNNNNNNNNN 
             NNNNNNNNNN NNNNNNNNNN NNNNNNNNNN NNNNNNNNNN NNNNNNNNNN 
             GGTGAACTAT GCCTGAATAG GGCGAAGCCA GGGGAAACTC TGGTGGAGGC 
             GGTGAACTAT GCTTGTGTAG GGCAAAGCCA GGGGAAACTC TGGTGGAGGC 
             GGTGAACTAT GCCTGTGAAG GGCAAACTCA GAGGAAACTC TGATGGAGGC 
             GGTGAACTAT GCTTGAACAG AAAGAATTCA GAGGAAACTC TGATGGAGGT 
             GGTGAACTAT GCCTGAGGAG GACAAATTCA GGGGAAACTC TGATGGAGGC 
             GGTGAACTAT GCCTGAACAG GGTGAAGCCA GGGGAAACCC TGGTGGAGGC 
             GGTGAACTAT GCCTGAACAG GGTGAAGCCA GGGGAAACCC TGGTGGAGGC 
             GGTGAACTAT GCCTGAACAG GGTGAAGCCA GGGGAAACCC TGGTGGAGGC 
             GGTGAACTAT GTCTGGGCAG GGTGAATCCA GGGGAAACTC TGGTGGAGGC 
             GGTGAACTAT GCTTGAGTAG GGTGAAGTCA GGGGAAACCC TGATGGAGGC 
             NNNNNNNNNN NNNNNNNNNN NNNNNNNNNN NNNNNNNNNN NNNNNNNNNN 
             NNNNNNNNNN NNNNNNNNNN NNNNNNNNNN NNNNNNNNNN NNNNNNNNNN 
             GGTGAACTAT GCCTGAGTAG GGTGAAGCCA GGGGAAACTC TGGTGGAGGC 
             GGTGAACTAT GCGTGAGTAG GGTGAAGCCA GGGGAAACTC TGGTGGAGGC 
             GGTGAACTAT GCCTGAGTAG AATGAAGTCA GGGGAAACCC TGATGGAGGT 
             GGTGAACTAT GCCTGAGTAG GGTGAAGTCA GGCGAAAGCC TGATGGAGGC 
             GGTGAACTAT GCCTGGGTAG AATGAAGTCA GGGGAAACCC TGATGGAGGT 
             GGTGAACTAT GCCTGAGTAG AATGAAGTCA GGCGAAAGCC TGATGGAGGT 
             GGTGAACTAT GCCTGGGTAG GATGAAGTCA GGCGAAAGCC TGATGGAGGT 
             GGTGAACTAT GCCTGGGTAG GATGAAGTCA GGCGAAAGCC TGATGGAGGT 
             GGTGAACTAT GCCTGGGTAG GATGAAGTCA GGCGAAAGCC TGATGGAGGT 
             GGTGAACTAT GCCTGAGTAG GATGAAGTCA GGCGAAAGCC TGATGGAGGT 
             TTTGAACTAA GCGTGATGAG ATTGAAGTCA GACGAAAGTC TGATGGAGGA 
             TTTGAACTAA GCGTGATGAG ATTGAAGTCA GACGAAAGTC TGATGGAGGA 
             GGTGAACTAT GCCTGAGTAG GGTAAAGCCA GAGGAAACTC TGGTGGAAGC 
             GGTGAACTAT GCCTGAGTAG GGTGAAGCCA GGGGAAAGTC TGGTGGAAGC 
             GGTGAACTAT ACCTGAGTAG GGTGAAGTCA GAGGAAACTC TGATGGAGGC 
             GGTGAACTAT GCCTGAGTAG GCTGAAGCCA GAGGAAACTC TGGTGGAGGG 
             GGTGAACTAT GCCTGAGTAG GCTGAAGCCA GAGGAAACTC TGGTGGAGGG 
             GGTGAACTAT GCCTGAGTAG GCTGAAGCCA GAGGAAACTC TGGTGGAGGG 
             GGTGATCTAT GCCTGGATAG GGTGAAGCCA GAGGAAACTC TGGTGGAAGC 
             GGTGATCTAT GCTTGAATAA GGTGAAGTCA GAAGAAATTC TGATGGAAGC 
             GGTGAACTAT TCTTGGGGAA GTTGACGTCA GAGGAAACTC TGATTGAGGA 
             GGTGAACTAT TCTTGAGAGA GTTGACTTCA GAGGAAACTC TGATTGAGGA 

             TCGTAGCGAT ACTGACGTGC AAATCGTTCG TCTGATTTGG GTATAGGGGC 
             TCGTAGCGAT TCTGACGTGC AAATCGATCG TCAAATTTGG GTATAGGGGC 
             TCGTAGCGAT TCTGACGTGC AAATCGATCG TCAAACTTGG GTATAGGGGC 
             TCGTAGCGAT TCTGACGTGC AAATCGATCG TCAAATTTGG GTATAGGGGC 
             CCGCAGCGAT TCTAACGTGC AAATTGATCG TCGAACTTGG GTATAGGGGC 
             TCGTAGCGAT TCTGACGTGC AAATCGATCG TCGAACTTGG GTATAGGGGT 
             TCGTAGCGAT ACTGACGTGC AAATCGTTCG TCGAACTTGG GTATAGGGGC 
             TCGCAGCGAT ACTGACGTGC AAATCGTTCG TCAAACTTGG GTATAGGGGC 
             TCGTAGCGAT ACTGACGTGC AAATCGTTCG TCACACTTGG GTATAGGGGC 
             CCGTCGCAAT AYTGACGTGC AAATCGTTTG TAGACCATGG GTATAGGGGC 
             TTGTAGAGAT ACTGACGTGC AAATCGTTCT TCTAACCTGA GTATAGGGGC 
             TCGAAGCGTT ACTGACGTGC AAATCGTTCG TCAAACTTGA GTGTAGGGGC 
             TCGTAGCGGT TCTGACGTGC AAATCGATCG TCGAACTTGG GTATAGGGGC 
             TCGTAGCGAT ACTGACGTGC AAATCGTTCG TCAGACTTGG GTATAGGGGC 
             NNNNNNNNNN NNNNNNNNNN NNNNNNNNNN NNNNNNNNNN NNNNNNNNNN 
             NNNNNNNNNN NNNNNNNNNN NNNNNNNNNN NNNNNNNNNN NNNNNNNNNN 
             TCGTAGCGAT TCTGACGTGC AAATCGATCG TCAAATTTGG GTATAGGGGC 
             TCGTAGCGAT ACTGACGTGC AAATCGTTCG TCAAACATGA GTATAGGGGC 
             TCGTAGCGAT ACTGACGTGC AAATCGTTCG TCATACATGG GTATAGGGGC 
             TCGTATCGAT ACTGACGTGC AAATCGTTCG TCATATTTGG GTATAGGGGC 
             TTGTAGCGAT ACTGACGTGC AAATCGTTCG TCTCACTTGG GTATAGGGGC 
             TCGTAGCGAT ACTGACGTGC AAATCGTTCG TCTAATTTGG GTATAGGGGC 
             TCGTAGCGAT ACTGACGTGC AAATCGTTCG TCTAATTTGG GTATAGGGGC 
             TCGTAGCGAT ACTGACGTGC AAATCGTTCG TCTAATTTGG GTATAGGGGC 
             TCGTAGCGAT ACTGACGTGC AAATCGTTCG TCAAACCTGG ATATAGGGGC 
             TCGTAGCGGT ACTGACGTGC AAATCGTTCG TCAAACTTGA GTATAGGGGC 
             NNNNNNNNNN NNNNNNNNNN NNNNNNNNNN NNNNNNNNNN NNNNNNNNNN 
             NNNNNNNNNN NNNNNNNNNN NNNNNNNNNN NNNNNNNNNN NNNNNNNNNN 
             TCGTAGCGGT ACTGACGTGC AAATCGTTCG TCGAACTTGG GTATAGGGGC 
             TCGTAGCGGT ACTGACGTGC AAATCGTTCG TCAAACTTGC GTATAGGGGC 
             TCGTAGCGAT ACTGACGTGC AAATCGTTCG TCAAACTTGG GTATAGGGGC 
             TCGTAGCGAT ACTGACGTGC AAATCGTTCG TCAAACTTGG GTATAGGGGC 
             TCGTAGCGAT ACTGACGTGC AAATCGTTCG TCAAACTTGG GTATAGGGGC 
             TCGTAGCGAT ACTGACGTGC AAATCGTTCG TCAAACTTGG GTATAGGGGC 
             CCGCCGCGAT ACTGACGTGC AAATCGTTCG TCAAACCTGG GTATAGGGGC 
             CCGCAGCGAT ACTGACGTGC AAATCGTTCG TCAAACCTGG GTATAGGGGC 
             CCGCAGCGAT ACTGACGTGC AAATCGTTCG TCAAATCCGG GTATAGGGGC 
             CCGTCGCGAT ACTGACGTGC AAATCGTTCG TCAAACTTGG GTATAGGGGC 
             TCGAGTTGAT ACTGACGTGC AAATCGTTCA TTCAATC-AC GTTTAGGGGC 
             TCGAATTGAT ACTGACGTGC AAATCGTTCA TTCAATC-AC GTTTAGGGGC 
             TCGAAGCGAT ACTGACGTGC AAATCGTTCG TCAAACTTGG GTATAGGGGC 
             TCGCAGCGAT ACTGACGTGC AAATCGTTCG TCAAACTTGG GTATAGGGGC 
             TCGTAGCGAT ACTGACGTGC AAATCGTTCG TCAAACTTGG GTATAGGGGC 
             TCGTTGCGAT ACTGACGTGC AAATCGTTCG CAAAACTTTG GTATAGGGGC 
             TCGTTGCGAT ACTGACGTGC AAATCGTTCG CAAAACTTTG GTATAGGGGC 
             TCGTTGCGAT ACTGACGTGC AAATCGTTCG CAAAACTTTG GTATAGGGGC 
             TCTAAGCGAT ACTGACGTGC AAATCGTTCG TAAAATTTAG GTATAGGGGC 
             TTTAAGCGAT ACTGACGTGC AAATCGTTCG TAAAATTCGA GTATAGGGGC 
             CTTATGTGTT ACTGACGTGC AATTCGTTCA TTTTACCTGT GAATAGGGGC 
             CTTATGTGAT ACTGACGTGC AAATCGTTCA TTTTACTCGT GAATAGTGGC 

             GAAAGACTAA TCGAACCATC TAGTAGCTGG TTTCCTCCGA AGTTTCCCTC 
             GAAAGACTAA TCGAACCATC TAGTAGCTGG TTCCCTCCGA AATTTCCCTC 
             GAAAGACTAA TCGAACCATC TAGTAGCTGG TTCCCTCCGA AATTTCCCTC 
             GAAAGACTAA TCGAACCATC TAGTAGCTGG TTCCCTCCGA AATTTCCCTC 
             GAAAGACTAA TCGAACCATC TAGTAGCTGG TTCCTCCCGA AATTTCCCTT 
             GAAAGACTAA TCGAACCATC TAGTAGCTGG TTCCCTCCGA AGTTTCCCTC 
             GAAAGACTAA TCGAACCATC TAGTAGCTGG TTCCCTCCGA AGTTTCCCTC 
             GAAAGACTAA TCGAACCATC TAGTAGCTGG TTCCCTCCGA AGTTTCCCTC 
             GAAAGACTAA TCGAACCATC TAGTAGCTGG TTTACGCCGA AGTTTCCCTC 
             GAAAGACTAA TCGAACCATC TAGTAGCTGG TTCCCTCCGA AGTTTCCCTC 
             GAAAGACTAA TCGAACCATC TAGTAGCTGG TTCCCTTCGA AATTTCCCTC 
             GAAAGACTAA TCGAACCATC TAGTAGCTGG TTCCCTCTGA AGTTTCTCTC 
             GAAAGACTAA TCGAACCATC TAGTAGCTGG TTCCCTCCGA AGTTTCCCTC 
             GAAAGACTAA TCGAACCATC TAGTAGCTGG TTCCCTCCGA AGTTTCCCTC 
             NNNNNNNNNN NNNNNNNNNN NNNNNNNNNN NNNNNNNNNN NNNNNNNNNN 
             NNNNNNNNNN NNNNNNNNNN NNNNNNNNNN NNNNNNNNNN NNNNNNNNNN 
             GAAAGACTAA TCGAACCATC TAGTAGCTGG TTCCTGCCGA AGTTTCCCTC 
             GAAAGACTAA TCGAACCATC TAGTAGCTGG TTCCCTCCGA AGTTTCCCTC 
             GAAAGACTAA TCGAACCATC TAGTAGCTGG TTCCCTCCGA AGTTTCCCTC 
             GAAAGACTAA TCGAACCATC TAGTAGCTGG TTCCCTCCGA AGTTTCCCTC 
             GAAAGACTAA TCGAACCATC TAGTAGCTGG TTCCCTCCGA AGTTTCCCTC 
             GAAAGACTAA TCGAACCATC TAGTAGCTGG TTCCCTCCGA AGTTTCCCTC 
             GAAAGACTAA TCGAACCATC TAGTAGCTGG TTCCCTCCGA AGTTTCCCTC 
             GAAAGACTAA TCGAACCATC TAGTAGCTGG TTCCCTCCGA AGTTTCCCTC 
             GAAAGACTAA TCGAACCATC TAGTAGCTGG TTCCCTCCGA AGTTTCCCTC 
             GAAAGACTAA TCGAACCATC TAGTAGCTGG TTCTCTCCGA AGTTTCCCTC 
             NNNNNNNNNN NNNNNNNNNN NNNNNNNNNN NNNNNNNNNN NNNNNNNNNN 
             NNNNNNNNNN NNNNNNNNNN NNNNNNNNNN NNNNNNNNNN NNNNNNNNNN 
             GAAAGACTAA TCGAACCATC TAGTAGCTGG TTCCCTCCGA AGTTTCCCTC 
             GAAAGACTAA TCGAACCATC TAGTAGCTGG TTCCCTCCGA AGTTTCCCTC 
             GAAAGACTAA TCGAACCATC TAGTAGCTGG TTTCTTCCGA AGTTTCTCTC 
             GAAAGACTAA TCGAACCGTC TAGTAGCTGG TTTCTTCCGA AGTTTCTCTC 
             GAAAGACTAA TCGAACCATC TAGTAGCTGG TTTCTTCCGA AGTTTCTCTC 
             GAAAGACTAA TCGAACCATC TAGTAGCTGG TTTCTTCCGA AGTTTCTCTC 
             GAAAGACTAA TCGAACCATC TAGTAGCTGG TTTCTTCCGA AGTTTCTCTC 
             GAAAGACTAA TCGAACCATC TAGTAGCTGG TTTCTTCCGA AGTTTCTCTC 
             GAAAGACTAA TCGAACCATC TAGTAGCTGG TTTCTTCCGA AGTTTCCCTC 
             GAAAGACTAA TCGAACCATC TAGTAGCTGG TTTCTTCCGA AGTTTCTCTC 
             GAAAGACTAA TCGAAAAGCC TATTAGCTGG TTATTTTCGA AAGATCTCTC 
             GAAAGACTAA TCGAAAAGCC TATTAGCTGG TTATTTTCGA AAGATCTCTC 
             GAAAGACTAA TCGAACCATC TAGTAGCTGG TTCCCTCCGA AGTTTCCCTT 
             GAAAGACTAA TCGAACCATC TAGTAGCTGG TTCCCTCCGA AGTTTCCCTC 
             GAAAGACTAA TCGAACCATC TAGTAGCTGG TTCCCTCCGA AGTTTCCCTC 
             GAAAGACTAA TCGAACCACC TAGTAGCTGG TTCCCCTCGA AGTTTCCCTC 
             GAAAGACTAA TCGAACCACC TAGTAGCTGG TTCCCCTCGA AGTTTCCCTC 
             GAAAGACTAA TCGAACCACC TAGTAGCTGG TTCCCCTCGA AGTTTCCCTC 
             GAAAGACTAA TCGAACCATC TAGTAGCTGG TTCCCTCCGA AGTTTCCCTC 
             GAAAGACTAA TCGAACCATC TAGTAGCTGG TTCCCTCCGA AGTTTCCCTC 
             GAAAGACTAA TCGAACCACC TAGTAGCTGG TTCCCCCCGA AGTTTGTCCT 
             GAAAGACTAA TCGAACCACC TAGTAGCTGG TTCCCCCCGA AGTTTCTCCT 

             AGGATAGCTG GAGCTTGAGT TTTATCAGGT AAAGCTAATG ATTAGAGGAT 
             AGGATAGCAG TAACTCGAGT TTTATCAGGT AAAGCGAATG ATTAGAGGAC 
             AGGATAGCAG CAACTTAAGT TTTATGAGGT AAAGCGAATG ATTAGAGGAT 
             AGGATAGCTG CGATCGGAAT TTTATCAGGT AAAGCGAATG ATTAGAGGTT 
             AGGATAGCTG CAACCGAAGT TTTATCAGGT AAAGCGAATG ATTAGAGGCC 
             AGGATAGCTG GAACTTGAGT TTTATCAGGT AAAGCGAATG ATTAGAGGCC 
             AGGATAGCTG GAACTTAAGT TTTATCAGGT AAAGCGAATG ATTAGAGGCA 
             AGGATAGCTG GGCTTTCAGT TTTNTCAGGT AAGG-GAATG ATTAGAGGCA 
             AGGATAGCTG CAGTCTGAGT TTTATCAGGT AAAGCGAATG ATTAGAGGCA 
             AGGATAGCTG GAGACGTAGT TTTATCATGT AAAGCGAATG ATTAGAGGCT 
             AGGATAGCTG GAACATCAGT TTTATCGGGT AAAGCGAATG ATTAGAGGTT 
             AGGATAGCTG GAACAATAGT TTTATTAGGT AAAGCGAATG ATTAGAGGAA 
             AGGATAGCTG GGACAAAAGT TTTATTAGGT AAAGCGAATG ATTAGAGGCC 
             AGGATAGCTA GAGTCTTAGT TTTGTCAGGT AAAGCGAATG ATTAGAGGTT 
             NNNNNNNNNN NNNNNNNNNN NNNNNNNNNN NNNNNNNNNN NNNNNNNNNN 
             NNNNNNNNNN NNNNNNNNNN NNNNNNNNNN NNNNNNNNNN NNNNNNNNNN 
             AGGATAGCAG AAACTCGAGT TTTATGAGGT AAAGCGAATG ATTAGAGGAA 
             AGGATAGCTG GAGTTGAAGT TTTATCAGGT AAAGCGAATG ATTAGAGGAA 
             AGGATAGCTG GAGTTGAAGT TTTATCAGGT AAAGCGAATG ATTAGAGAGT 
             AGGATAGCTG GAGTTGCAGT TTTATCAGGT AAAGCGAATG ATTAGAGGAA 
             AGGATAGCTG GAACTAAAGT TTTATTAGGT AAAGCAAATG TTTAGAGGAA 
             AGGATAGCTG GCGTGTTAGT TTCACCAGGT AAAGCGAATG ATTAGAGGTT 
             AGGATAGCTG GCGTGTTAGT TTCACCAGGT AAAGCGAATG ATTAGAGGTT 
             AGGATAGCTG GCGTGTTAGT TTAACCAGGT AAAGCGAATG ATTAGAGGTT 
             AGGATAGCTG GCGTGTAAGT GGTATCAGGT AAAGCGAATG ATTAGAGGCC 
             AGGATAGCTG GAGTCGGAGT TTTGTCAGGT AAAGCGAATG ATTAGAAGCA 
             NNNNNNNNNN NNNNNNNNNN NNNNNNNNNN NNNNNNNNNN NNNNNNNNNN 
             NNNNNNNNNN NNNNNNNNNN NNNNNNNNNN NNNNNNNNNN NNNNNNNNNN 
             AGGATAGCTA TCAACGGAGT TTTATCAGGT AAAGCGAATG ATTAGAGGCA 
             AGGATAGCTG GAGTTGGAGT TTTATCAGGT AAAGCGAATG ATTAGAGGCA 
             AGGATAGCTG GAGTTTTAGT TTTATCAGGT AAAGCGAATG ATTAGAGGCA 
             AGGATAGCTG GAGTTCAAGT TTTATCAGGT AAAGCGAATG ATTAGAGGCC 
             AGGATAGCTG GAGTTTAAGT TTTATCAGGT AAAGCGAATG ATTAGAGGCA 
             AGGATAGCTG GAGTTCAAGT TTTATCAGGT AAAGCGAATG ATTAGAGGCA 
             AGGATAGCTG GAATTCAAGT TTTACCAGGT AAAGCTAATG ATTAGAGGTA 
             AGGATAGCTG GAATTCAAGT TTTACCAGGT AAAGCTAATG ATTAGAGGTA 
             AGGATAGCTG GAATCTTAGT TTTACCAGGT AAAGCTAATG ATTAGAGGTA 
             AGGATAGCTG GGGTTTAAGT TTTACCAGGT AAAGCTAATG ATTAGAGGTA 
             AGGATCGCTG GAGTTGAAAT TTTACCAGGT AGAGATAATG ATTAGAGGAA 
             AGGATCGCTG GAGTTGAAGT TTTACGAGGT AGAGATAATG ATTAGAGGAA 
             AGGATAGCTG GATTCTAAGT TGCACTAGGT AAAGCGAATG ATTAGAGGTA 
             AGGATAGCTG GAGTTTTAGT TTTGTCAGGT AGAGATAATG ATTAGAGGCA 
             AGGATAGCTG GAGTTAGAGT TGCACCAGGT AAAGCGAATG ATTAGAGGTA 
             AGGATAGCTG GCGATAAAGT TTTGTCGGGT AAAGCGAATG ATTAGAGGCA 
             AGGATAGCTG GCGATAAAGT TTTGTCGGGT AAAGCGAATG ATTAGAGGCA 
             AGGATAGCTG GCGATAAAGT TTTGTCGGGT AAAGCGAATG ATTAGAGGCA 
             AGGATAGCTG GAAGATTAGT TGCATCTGGT AAAGCGAATG ATCAGAGGAC 
             AGGATAGCTG AAAATAGAGT TGAAACTGGT AAAGACAATG ATTAGAGGAT 
             AGGATAGCGG GCGAGATTGT CATGTATAGT AGAG-CAATG TTTGGCGGAT 
             AGGATAGCGG ACGAGTTAAT CACATACAGT AGAG-CAATG TTTTGAGGTA 

             GTTGAGTTGA AACAACTTGC ACCTATTCTC AAACTTTAAA TAGGTAAGAA 
             TCGGGGAAGA AACTTCCTTG ACCTATTCTC AAACTTTAAA TGGGTAAGAG 
             TCGGGGAAGA AACTTTCTCG ACCTATTCTC AAACTTTAAA TCTGTAAGAC 
             CCGGAGGCGT AATGCTTTCG GCCTATTCTC AAACTTTAAA TGGGTAAGAA 
             TCAGGGGTGG AACGTCCTTG ACCTATTCTC AAACTTTAAA TGGGTAAGAT 
             TCGGAGTTGA AACAACTTCG ACCTATTCTC AAACTTTAAA TAGGTAAGCA 
             TCGGAGCTGT AACAGCTTCG ACCTATTCTC AAACTTTAAA TAGGTAAGAA 
             TCGGGGAAAT A-TTTCCTCG ACCTATTCTC AAACTTTAAA AAGGTAAGAT 
             TTGGGGAAGC GATTTCCTCG ACCTATTCTC AAACTTTAAA TGGGTAAGAT 
             TTGGGGATGC GACATCCTCG ACCTATTCTC AAACTTTAAA TGGGTAAGAC 
             CGGGAATTGT AACAACTTTC ACCTATTCTC AAACTTTAAA TTGGTAAGAT 
             TCGGAGGTCC TAGACCTCTG ACCTATTCTC AAACTTTAAA TTGGTAAGAG 
             TCGGGGATGC AATGTCCTCG ACCTATTCTC AAACTTTAAA TTGGTAAGAA 
             CCGGGGAAGT AACTTCCTCG ACCTATTCTC AAACTTTAAA TGGGCAAGAT 
             NNNNNNNNNN NNNNNNNNNN NNNNNNNNNN NNNNNNNNNN NNNNNNNNNN 
             NNNNNNNNNN NNNNNNNNNN NNNNNNNNNN NNNNNNNNNN NNNNNNNNNN 
             TTGGGGACGA AGCGTCCTTA ACCTATTCTC AAACTTTAAA TGTGTAAGAA 
             TCGGGGACGT GTTGTCCTCG ACCTATTCTC AAACTTTAAA TGGGTAAGAT 
             TGGGGGACGT GTTGTCCTCC ACCTATTCTC AAACTTTAAA TGGGTAAGAT 
             TTGGGGAAGA TGTGTCCTTG ACCTATTCTC AAACTTTAAA TGGGTAATAT 
             TCGGGGACGT GGTGTCCTCG ACCTATTCAC AAACTTTAAA TGGGTAAGAT 
             CCGGGGCTGT TTCAGCCTCG GCCTATTCTC AAACTTTCAA TGGGTGAGCT 
             CCGGGGATGC TTCATCCTCG GCCTATTCTC AAACTTTCAA TGGGTGAGAT 
             CCGGGAATGC TTCTTTCTCG GCCTATTCTC AAACTTTCAA TGGGTAAGAT 
             TCGGGGGCGT GTCGTCCTCG ACCTATTCTC AAACTTTAAA TGGGTACGAT 
             TTGGGGATGC TTAGTCCTCG ACTTATTCTC AAACTTTAAA TAGGCAAGAT 
             NNNNNNNNNN NNNNNNNNNN NNNNNNNNNN NNNNNNNNNN NNNNNNNNNN 
             NNNNNNNNNN NNNNNNNNNN NNNNNNNNNN NNNNNNNNNN NNNNNNNNNN 
             TTGGGGACGC TTAGTCCTCG ACCTATTCTC AAACTTTAAA TGGGTAAGAG 
             TTGGGGACGC TTAGTCCTCG ACCTATTCTC AAACTTTAAA TGGGTAAAAG 
             TCGG-GG-GC G-CGTCCTCG ACCTATTCTC AAACTTTAAA TGGGTAAGAT 
             TCGGGGGCGC GTTGCCCTCG ACCTATTCTC AAACTTTAAA TGGGTAAGAT 
             TCGGGGGCGC GTCGCCCTCG ACCTATTCTC AAACTTTAAA TGGGTAAGAT 
             TCGGGGGCGC GAAGCCCTCG ACCTATTCTC AAACTTTAAA TGGGTAAGAT 
             TCGGTGGGCT GTGCCTGTTG ACCTATTCTC AAACTTTAAA TGGGTAAGAC 
             TCGGTGGGCT GTGCCTGTTG ACCTATTCTC AAACTTTAAA TGGGTAAGAC 
             TCGGGGGGCC GTGCCCCTTG ACCTATTCTC AAACTTTAAA TGGGTAAGAC 
             TCGGTGGGCT GAGCCTGTCG ACCTATTCTC AAACTTTGAA TGGGTAAGAT 
             TCAGGGAATC GTTTTCCTTG ACCTATTCTC AAACTCCCAA TAGGTAAAAA 
             TCAGGGAATC GTTTTCCTTG ACCTATTCTC AAACTCCCAA TACGTAATAA 
             TCGGAGGATT TTTCCCTTCG ACCTATTCTC AAACTTTGAA TGGGTGCGAA 
             TCTGGGACAT GTTGTCCTAG ACCTATTCTC AAACTTCGAA TAGGCAAGTA 
             TCGGGGACTT ATTGTCTTCG ACCTATTCTC AAACTTTGAA TGGGTGCGAG 
             TTGGGGGCTT GTAGCCCTCG ACCTATTCTC AAACTTTGAA TTGGCAAATA 
             TTGGGGGCTT GTAGCCCTCG ACCTATTCTC AAACTTTGAA TTGGCAAATA 
             TTGGGGGCTT GTAGCCCTCG ACCTATTCTC AAACTTTGAA TTGGCAAATA 
             TCGGGAACAT AGTGTTCTCG GCCTATTCTC AAACTTGAAA TGGATGCGCG 
             CCGGAGGCTT TTGGCCTTTG ACCTATTCTC AAACTTGAAA TAGTTTCGAA 
             AC-GGGCGTG TATACACTTG ACCGACTCAC AAACTACAAA --CGTACAT- 
             ACGGGGAATT -CGTTCCTTG ACCTGATCAC AAACTACAAA --CGTATGTT 

             GCCGTTATTT CTTGATTGAT CATCGGCCTC GAATGGAAGC TCTTAGTGGG 
             CACGGGGTTA CTTAATTGAA CCCTGCTGTA GAATGTGAGT TGCTAGTGGG 
             CTGCAGGTTT CTTAATTGAA CTTGTGGATG TAATATCAGT TGCTAGTGGG 
             CTCGGGGTTG CTTAATTGAA CCTGCG-GTC GAATGACGGT CGCTAGTGGG 
             CCCTGGGTTG CTTAATTGAA CCCGGTGGTT GAATGACGGT TGCTAGTGGG 
             CCGTGGGTTA CTTAATTGAA CTCATGGGAC AAATGGA-GT TCTTAGTGGG 
             CCGTGGGTTG CTTCATTGAA CTCATGGATC AAATGGAAGT TTCAAGTGGG 
             CCTAGAGTTA CTTAATTGAA CTCT-GGGTT TAATGCTTGC TCCAAGTNGG 
             GGTGTCGTTA CTTAATTGAA CGACGTCGGT TAATGTGGAC TGTAAGTGGG 
             TTCCCC-TTA CTTCAGTGAA GGGGAAGAGT GAATCTTGTY TCCAAGTGGG 
             CAGGGAGTTT CTTAATTGAA CTCTTTGAC- GAATGTGTGT TCCAAGTGGG 
             CTTGGTGTTT CTTAATTGAA CACTGAGGTA GAATGCGTGT TCCAAGTGGG 
             CCCTGGCCTT CTTAATTGAG GCATGGGGCT CAATGCGTGT CCCAAGTGGG 
             CCAGTAGTTA CTTAATTGAA CTATTGGGGT CAATGAAGAC TCTAAGTGGG 
             NNNNNNNNNN NNNNNNNNNN NNNNNNNNNN NNNNNNNNNN NNNNNNNNNN 
             NNNNNNNNNN NNNNNNNNNN NNNNNNNNNN NNNNNNNNNN NNNNNNNNNN 
             GAACTTGTCA CTTAATTGGA CGAGTCATGC GAATGAGAGT TTCTAGTGGG 
             CCAACAGTTG CTTAATTGAA CTGTTGGGGC AAATGTGAAC TCTAAGTGGG 
             CCAGTGGTTA CTTGGGTGAA CTTCTGGGAT AAATGAAAAC TCTAAGTGGG 
             GTAGTGGTTG CTTGATGGAA CTTCTAAAAT GAATGGCAAT ATTAGGTGGG 
             GCAGTGGTTG CTTGTGTGAT CTTCTGGGGT AAATGCACTT TCTACGTGGG 
             CTACGATTTG CATGTTCGAA TTCGTAGCAG CAATGATGAT GCTCAGTGGG 
             CCGCTGTTTG CATGTTCGAA TCAGTGGCTG CAATGATGAT GCTCAGTGGG 
             CCGCTGTTTG CATGTTCGAA TCAGTGGCTG CAAGGATGAT GCTCAGGGGG 
             GGGTTGGTTA CCTAAGCGAA CCTTCACACT AAATGCTTTC GCCTAGTGGG 
             CAGTGACTTA CTTTAGTGAA GTTACTGGAT AAATGACGAC CCCAAGTGGG 
             NNNNNNNNNN NNNNNNNNNN NNNNNNNNNN NNNNNNNNNN NNNNNNNNNN 
             NNNNNNNNNN NNNNNNNNNN NNNNNNNNNN NNNNNNNNNN NNNNNNNNNN 
             CTAAGGATTG CTTTAGTGAA TTCTTAGGAT AAATGACGTT GTTGTGTGGG 
             CCGTGGTTTA CTTTAGTGAA ATCGCGGGAT AAATGACAAC TTCAAGTGGG 
             CCAGTGGTTA CTTCATTGAA CTGCTGGGAT TAATATGAAC TCCAAGTGGG 
             CCAGTGGTTA CTTCACTGAA CTGCTGGGGT TAATATGAAC TCCAAGTGGG 
             CCAGTGGTTA CTTCATTGAA CTGCTGGGAT TAATATGAAC TCCAAGTGGG 
             CCAGCGGTTA CTTCATTGAA CTGCTGGGAT TAATATGAAC TCCAAGTGGG 
             CCCGTCGTTG CTTAACTGAA CATTCGGGTT GAATGTGAAT TCTTAGTGGG 
             CCCGGTGTTG CTTAATTGAA CTTCCGGGTT GAATGTGAAT TCTTAGTGGG 
             CCCGTGCTTG CTTGTTTGAA GCCTCGGGCC GAATGTAGAT TCCAAGTGGG 
             CCCG--CTTT CTTAATTGAA CATTCGGGCT GAATGAGAAC CCCAAGTGGG 
             GGGCGACTCA CTTGTAT-TT CACTCATATT AAATAAAAAC TCCAAGTGGG 
             GGGATTCTTT ATTGTAT-TT TTCCCACTAT AAATAAGAAC TCCAAGTGGG 
             CTAGTAGTTT CTTAATTGAA CTATTAGACC TAATGACGAC TCCAAGTGGG 
             CTAATAATTA CTTAATTGAA TTATTAGAAT TAATATTAAC TCTTAGTGGG 
             TTATCAGTTG CTTAATTGAA CTGATGAGAT CAATAAAAAC TCCAAGTGGG 
             GTGGGTTATT TAAGT--AAA CTTATTAGTA TATCAT-ATC GCCAAGTGGG 
             ATAGGTTATT TAATT--AAA CTTGTTAGTT TATCAT-ATC GCCAAGTGGG 
             GTGGGTTATT TAAGT--GAA CTTATTAGTA TATCAT-ATC GCCAAGTGGG 
             CTATTATCAT TCATTTAGTA ACAGCGG-TA AATCTA-TCT TCTTAGTGGG 
             AGTATTGACT TAATTTCGAA TGCTTTA-TC AATTAT-ATT TTCAAGTGGG 
             CTGAGTGGAA TAGAACATGT TCTCTCGGTA GAAATT-CTC GCCTCGTGGA 
             CTGATCAATT TTTAACTTTT TGATCTCCTT GATACT-CTC GTCTCGTGGA 

             CCATTTTTGG TAAGCAGAAC TGGCGATGCG GGATGAACCG GACGTTTGGT 
             CCATTCCGGG TAAGCTGGAC TGGCGATGCG GGATGATCCG AACGTCAAGT 
             CCATACGGGG TAAGCTCGTC TGGCGATGCG GGATGAACCG AACGCAAAGT 
             CCACACCGGG TAAGCTGGTT TGGCGATGCG GGATGATCCG AACGTGGAGA 
             CCAATCTGGG TAAGCTAGAT TGGCGATGCG GGATGCTCCG AACGTCGAGT 
             CCATTTTTGG TAAGCAGAAC TGGCGATGAG GGATGAACCT AACGTTCGGT 
             CCATTTTTGG TAAGCAGAAC TGGCGATGAG GGATGAACCT AACGTTTGGT 
             CCGTTTTTGG TAAGCAGAAC TGGCGATGAG GGATGAACCT TACGTTAGGT 
             CCATTTTTGG TAAGCAGAAC TGGCGATGAG GGATGAACCT AACGTCTGGT 
             CCATTTTTGG TAAGCAGAAC TGGCGATGAG GAGTGAACCT AACGTTGAGT 
             CCATTTTTGG TAAGCAGAAC TGGCGACGAG GGTTCAACCT AAGGCAGAGT 
             CCGTTTTTGG TAAGCAGAAC TGGCGATGAG GGATGAACCT AACGCTGAGC 
             CCATTTTTGG TAAGCAGAAC TGGCGATGAG GGATGCTCCT AACGTCGAGT 
             CCATTTTTGG TAAGCAGAAC TGGCGATGAG GGATGAACCT AACGCTCGGT 
             NNNNNNNNNN NNNNNNNNNN NNNNNNNNNN NNNNNNNNNN NNNNNNNNNN 
             NNNNNNNNNN NNNNNNNNNN NNNNNNNNNN NNNNNNNNNN NNNNNNNNNN 
             CCATTTTTGG TAAGCAGAAC TGGCGATGCG GGATGAACCG ATCGTGAGGT 
             CCATTTTTGG TAAGCAGAAC TGGCGATGAG GGATGAACCT AACGTTGGGT 
             CCATTTTTGG TAAGCAGAAC TGGCGATGAG GGATGAACCT AACGTTGGGT 
             CCATTTTTGG TAAGCAGAAC TGGCGATGAG GGATGAACCT AATGCTGGGT 
             CCGTTTTTGG TAAGCAGAAC TGGCGATGAG GGATGAACCT AACGTTGGAT 
             CCGTTTTTGG TAAGCAGAAC TGGCGATGAG GGATGAACCT ACCGTTGACA 
             CCGTTTTTGG TAAGCAGAAC TGGCGATGAG GGATGAACCT ACCGTTGACA 
             CCGTTTTTGG TAAGCAAAAC TGGCGATGAG GGATG-ACCT ACCGTTGACA 
             CCGTTTTTGG TAAGCAAAAC TGGCGATGAG GGATGAACCT AACGTTGGGT 
             CCATTCTTGG TAAGCAGGAC TGGCGATGAG GGATGAACCT AACGTTGGGT 
             NNNNNNNNNN NNNNNNNNNN NNNNNNNNNN NNNNNNNNNN NNNNNNNNNN 
             NNNNNNNNNN NNNNNNNNNN NNNNNNNNNN NNNNNNNNNN NNNNNNNNNN 
             CCATATTTGG TAAGCAGATC TGGCGATGAG GGATGAACCT AATGCGTGGT 
             CCATTTTTGG TAAGCAAAAC TGGCGATGAG GGATGAACCT AATGTGAGGT 
             CCATTTTTGG TAAGCAGAAC TGGCGATGAG GGATGCTCCT AACGCTTGGT 
             CCATTTTTGG TAAGCAGAAC TGGCGATGAG GGATGCTCCT AACGCTTGGT 
             CCATTTTTGG TAAGCAGAAC TGGCGATGAG GGATGCTCCT AACGCTTGGT 
             CCATTTTTGG TAAGCAGAAC TGGCGATGAG GGATGCTCCT AACGCTTGGT 
             CCATTTTTGG TAAGCAATAA TGGCGATGAG GGATGCACCT AACGCTGGGT 
             CCAATTTTGG TAAGCAATAT TGGCGATGAG GGATGCACCT AACGCTGGGT 
             CCATTTTTGG TAAGCAGAAC TGGCGATGAG GGCTGCACCT ACCGCCGCGT 
             CCATTTTTGG TAAGCAGAAC TGGCGATGAG GGATGCACCT AACGCTGGGT 
             CCATTTTTGG TAAGCAGAAC TGGCGATGAG GGATGCTCCT AACGCTTGGA 
             CCATTTTTGG TAAGCAGAAC TGGCGATGAG GGATGCTCCT AACGCTTGGA 
             CCATTTTTGG TAAGCAGAAC TGGCGATGAG GGATGCTCCT AACGTTGAGC 
             CCATTTTTGG TAAGCAGAAC TGGCGATGAG GGATGCTCCT AACGTTTAGT 
             CCATTTTTGG TAAGCAGAAC TGGCGATGAG GGATGCTCCT AACGTTGAGT 
             CCCGTTTTGG TAAGCAGAAC TGGCGATGAG GGATGCTCCT AACGCTAAGT 
             CCCGTTTTGG TAAGCAGAAC TGGCGATGAG GGATGCTCCT AACGCTAAGT 
             CCCGTTTTGG TAAGCAGAAC TGGCGATGAG GGATGCTCCT AACGCTAAGT 
             CCATTTTTGG TAAGCAGAAC TGGCGATGAG GGATGCTCCT TACGTGCGGC 
             CCAATTTTGG TAAGCAGAAC TGGCGATGAG GGATGCTCCT ACCGTTTAGC 
             CCGTTTTTGG TAAGCAGATG CGGTGCTTTG GAATGCTCCA AGCGTGATGA 
             CCGTTTTTGG TAAGCAGATA CGGTGCTTTG GAATGCTCCA AGCACGATGA 

             TAAGGTGCCC AACTGGTCAC TCATCTAGAT ACCATAAAAG GTGTTGGTTG 
             TAAAGTGCCA AAGTGTTCGC TCACCTAGAT CCCATAAAAG GTGTTGGTTC 
             TAAAGTGCCA AAATGCCCGC TCACCTAGAT ACCATAAAAG GTGTTGGTTC 
             TAAAGTGCCA AAGTGCTCGC TCACCTAGAT CCCACAAAAG GTGTTGGTTC 
             TAAAGTGCCA AAGTATCCGC TAACCTAGAT CCCACAAAAG GTGTTGGTTC 
             TAAGGTGCCC AACTGCCCGC TCA-CTAGAC ACCATAAAAG GTGTTGGTTC 
             TAAGGTGCCA AAGTGCCCGC TCA-TTAGAC ACCATAAAAG GTGTTGGTTC 
             TAAGGTGCCA AACTACTCGC TCA-TCAGAA ACCATAAAAG GTGTTGGTTC 
             TAAGGTGTCC AAATGCTGGC TCA-TCAGAT ACCATAAAAG GTGTGACCTG 
             TAAGGCGCCT YAATACTCGC TCA-TGAGAT ACCGCAAAAG GTGTTGGTTC 
             TGAGGCGACC AATTGGCAGC TCA-TCAGAT G--A-AAAAG GTGTTAGTTC 
             TAAGGTGCCA AAATTCCCGC TCA-TCAGAT ACCATAAAAG GTGTTGGTTC 
             TAAGGTGCCC AACTGCACGC TCA-TCAGAT ACTACAAAGG GTGTTGGTTC 
             TAAGGTGCTA AACTGCTCGC TCA-TCAGAT ACCACAAAGG GTGTTGGTCG 
             NNNNNNNNNN NNNNNNNNNN NNNNNNNNNN NNNNNNNNNN NNNNNNNNNN 
             NNNNNNNNNN NNNNNNNNNN NNNNNNNNNN NNNNNNNNNN NNNNNNNNNN 
             TAAGGTGCCG GAATACACGC TCA-TCAGAC ACCACAAAAG GTGTTAGTTC 
             TAAGGTGCTT AACTGCTCGC TCA-TCAGAT ACCATAAAGG GTGTTGGTTC 
             TAAAGTGCTT AACTGCTCGC TCA-TCAGAT ACCATAAAGG GTGTTGGTTC 
             TAAGGTGCTT AATTACTTGC TCA-TTTGAT ACCAGAAAGG GTGTTGGTTC 
             TAAGGTGCCG AAATGCTCGC TCA-TCAGAT ACCATAAAGG GTGCTGGTTC 
             TAAGGTGCTA AACTACTCGC TCA-TCAGAC ACCACAAAGG GTGTTGGTTC 
             TAAGGTGCTA AAGTACTCGC TCA-TCAGAC ACCACAAAGG GTGTTGGTTC 
             TAAGGTGCTA AATTACTCGC TCA-TCAGAC ACCACAAAGG GTGT-GGTTC 
             TAAGGTGCCG AAGTGCTCGC TCA-TGAGAC ACCAGAAAGG GTGT-GGT-C 
             TAAGGTGCCA AACTGCTCGC TCA-TCAGAT ACCACAAAGG GTGTTGGTTC 
             NNNNNNNNNN NNNNNNNNNN NNNNNNNNNN NNNNNNNNNN NNNNNNNNNN 
             NNNNNNNNNN NNNNNNNNNN NNNNNNNNNN NNNNNNNNNN NNNNNNNNNN 
             TAAGGTGCCA AAGTGCTCGC TCA-TCAGAA ACCATAAAGG GTGTTGGTTC 
             TAAGGTGCCA AACTGCTCGC TCA-TCAAAT ACCATAAAGG GTGTTGGTTC 
             TAAGGTGCCA AAATGCTCGC TCA-TCAGAT ACCATAAAAG GTGTTGGTTC 
             TAAGGTGCCC AAATACTCGC TCA-TGAGAT ACCATAAAAG GTGTTGGTTC 
             TAAGGTGCCA AAGTGCTCGC TCA-TCAGAT ACCATAAAAG GTGTTGGTTC 
             TAAGGTGCCC AAATGCTCGC TCA-TCAGAC ACCAGAAAAG GTGTTGGTTC 
             TAAGGTGCCT AAATACCTGC TCA-TCAGAT ACCATAAAAG GTGTTGGTTC 
             TAAGGTGCCT AAATACCTGC TCA-TCAGAT ACCATAAAAG GTGTTGGTTC 
             TAAGGCGCCT AAATGTCTGC TCA-TGAGAT ACCATAAAAG GTGTTGGTTC 
             TAAGGTGCCT AAATGCCTGC TCA-TCAGAT ACCATAAAAG GTGTTATTTC 
             TAAGGTGCCT AAATATTCGC TCA-TGAGAT CCCATAAAAG GTGTTGGTTC 
             TAAGGTGCCT AAATATTCGC TCA-TGAGAT CCCATAAAAG GTGTTGGTTC 
             TAAGGTGCTT AAAT-TTTGC TCA-TAAGAT ACCATAAAAG GTGTTGGTTC 
             TAAGGTGCCT AAATGTATGC TCA-TCAGAT ACCATAAAAG GTGTTGGTTC 
             TAAGGTGCTC AAGT-CTCGC TCA-TCAGAT ACCATAAAAG GTGTTAGTTC 
             TAAGGTGCCG AATGTCACGC GTA-TGAGAT ACCAAGAAAG GTGTTGGCTC 
             TAAGGTGCCG AATGTCACGC GTA-TGAGAT ACCAAGAAAG GTGTTGGCTC 
             TAAGGTGCCG AATGTCACGC GTA-TAAGAT ACCAAGAAAG GTGTTGGCTC 
             GAA-GTGCCA AAGAG-TTGC TGA-TCAGAC ACCACAAAAG -TGTTACTTC 
             AAAGGTGCCT AAGTAGATGC AAA-CGAGAT ACCC-AAAAG ATGTTACTTC 
             TAAGG--AAT A-TTTTTATC GGT-TTATTG CTTCAAAAAG GTGTTAATAC 
             TAAGG--CAT A-TTGTTCTT GGT-TTACTG CTATAAAAAG GCATCAATAC 

             ATCTGGACAG CAGGACGGTG GTCATGGAAG TCGAAATCCG CTAAGGAGTG 
             ATTTAGACAG CAGGACGGTG GCCATGGAAG TCGGAACCCG CTAAGGAGTG 
             ATTTAGACAG CAGGACGGTG GCCATGGAAG TCGGAATCCG CTAAGGAGTG 
             ATATTGACAG CAGGACGGTG GCCATGGAAG TCGGAATCCG CTAAGGAGTG 
             ATTAAGACAG CAGGACGGTG GCCATGGAAG TCGGAACCCG CTAAGGAGTG 
             ATTTTGACAG CAGGACGGTG GTCATGGAAG TCGAAACCCG CTAAGGAGTG 
             ATTTTGACAG CAGGACGGTG GTCATGGAAG TCGAAACCCG CTAAGGAGTG 
             ATTTTGACAG CAGGACGGTG GTCATGGAAG TCGAAATCCG CTAAGGAGTG 
             ACAATGACAA CAGGACGGTG GTCATGGAAG TTGAAATCCG CTCAGGAGTG 
             ATTTTGACAG CAGGACGGTG GTCATGGAGG TTGAAACCCG CTAAGGAGTG 
             ATTTAGACAG TAGGACGGTG GCCATGGAAG TCGGAACCCG CTAAGGAGTG 
             ATTTAGACAG CAGGACGGTG GCCCTGGAAG TCGGAATCCG CTAAGGAGTG 
             ATCCAGACAG CAGGACGGTG GCCATGGAAG TCGGAACCCG CTAAGGAGTG 
             ATCTTAACAG CAGGACGGTG GTCATGGAAG TCGAAATCCG CTAAGGAGTG 
             NNNNNNNNNN NNNNNNNNNN NNNNNNNNNN NNNNNNNNNN NNNNNNNNNN 
             NNNNNNNNNN NNNNNNNNNN NNNNNNNNNN NNNNNNNNNN NNNNNNNNNN 
             ATCTAGACAG CAGGACGGTG GCCATGGAAG TCGGAATCCG CTAAGGAGTG 
             ATTTTAACAG CAGGACGGTG GTCATGGAAG TCGAAATCCG CTAAGGAGTG 
             ATTTTAACAG CAGGACGGTG GTCATGGAAG TCGAAACCCG CTAAGGAGTG 
             ATTTTAACAG CAGGACGGTG GTCATGGAAG TCGAAATCCG CTAAGGAGTG 
             ATTTTAACAG CAGGACGGTG GTCATGGAAG TCGAAATCCG CTAAGGAGTG 
             ATTTTGACAG CAGGACGGTG GTCATGGAAG TTGAAATCCG CTAAGGAGTG 
             ATTTTGACAG CAGGACGGTG GTCATGGAAG TCGAAATCCG CTAAGGAATG 
             A-TTTGACAG CA-GACGGTG GTCATGGAAG TCGAAATCCG CTAAGGAATG 
             A-TTTAACAG CAGGACGGTG GTCATGGAAG TTGAAATCCG CTAAGGAGTG 
             ATTTTAACAG CAGGACGGTG GTCATGGAAG TCGAAACCCG CTAAGGAGTG 
             NNNNNNNNNN NNNNNNNNNN NNNNNNNNNN NNNNNNNNNN NNNNNNNNNN 
             NNNNNNNNNN NNNNNNNNNN NNNNNNNNNN NNNNNNNNNN NNNNNNNNNN 
             ATTTTAACAG CAGGACGGTG GTCATGGAAG TCGAAATCCG CTAAGGAGTG 
             ATTTTGACAG TAGGACGGTG GTCATGGAAG TCGAAACCCG CTAAGGAGTG 
             ATTTTGACAG CAGGACGGTC GTCATGGAAG TCGAAATCCG CTAAGGAGTG 
             ATTTTGACAG CAGGACGGTG GTCATGGAAG TCGAAATCCG CTAAGAAGTG 
             ATTTTGACAG CAGGACGGTG GTCATGGAAG TCGAAATCCG CTAAGGAGTG 
             ATTTTGACAG CAGGACGGTG GTCATGGAAG TCGAAATCCG CTAAGAAGTG 
             ATATAGACAG CAGGACGGTG GTCATGGAAG TCGAAATCCG CTAAGGAGTG 
             ATATTGACAG CAGGACGGTG GTCATGGAAG TCGAAATCCG CTAAGGAGTG 
             ATTTAGACAG CAGGACGGTG GTCATGGAAG TCGAAATCCG CTAAGGAGTG 
             ATCCCGACAG CAGGACGGTG GTCATGGAAG TTGAAATCCG CTAAGGAGTG 
             ATAATGACAG TAGGACGGTG GTCATGGAAG TCGAAATCCG CTAAGGAGTG 
             ATAATGACAG TAGGACGGTG GTCATGGAAG TCGAAATCCG CTAAGGAGTG 
             ATTCAAACAG CAGGACGGTG GTCATGGAAG TTGAAATCCG CTAAGGAGTG 
             ATTTAAACAG CAGGACGGTG GTCATGGAAG TCGAAATCCG CTAAGGAGTG 
             ATTTAAACAG CAGGAGGATG GTCATGGAAG TTGAAATTCC CTAAGAAGTG 
             ATTTTAACAG CAGGACGGTG GTCATGGAAG TTGAAATCCG CTAAGGAGTG 
             ATTTTAACAG CAGGACGGTG GTCATGGAAG TTGAAATCCG CTAAGGAGTG 
             ATTTTAACAG CAGGACGGTG GTCATGGAAG TTGAAATCCG CTAAGGAGTG 
             ATTGAAACAG CAGG-CGGTG GTCATGGAAG TCGAAATCCG CTAAGGAGTG 
             ATTGAGACAG CAGGACGGTG GTCATGGAAG TCGAAATCCG CTAAGGAGTG 
             ATTTAGACAG TCCGACGGTG GCCATGGAAG TTGGAATCCG CTAAGGAGTG 
             ATTTAGACAG TCTGACGGTG GCCATGGAAG TTGGAATCCG CTAAGAAGTG 

             TGTAACAACT CACCTGCCGA ATCAACTAGC CCTGAAAATG GATGGCGCTG 
             TGTAACAACT CACCTGCCGA ATGAACTAGC CCTGAAAATG GATGGCGCTG 
             TGTAACAACT CACCTGCCGA ATGAACTAGC CCTGAAAATG GATGGCGCTA 
             TGTAACAACT CACCTGCCGA ATGAACTAGC CCTGAAAATG GATGGCGCTG 
             TGTAACAACT CACCTGCCGA ATGAACTAGC CCTGAAAATG GATGGCGCTT 
             TGTAACAACT CACCTGCCGA ATGGACCAGC CCTGAAAATG GATGGCGCTG 
             TGTAACAACT CACCTGCCGA ATGGACCAGC CCTGAAAATG GATGGCGCTG 
             TGTAACAACT CACCTGCCGA ATGAACTAGC CCTGAAAATG GATGGCGCTG 
             TGTAACAACT CACCTGTCTA GCAGGCT-GC CCTGAAAATG GATGACGCTG 
             TGTAACAACT CACCTGCCGA ATGAACCAGC CCTGAAAATG GATGGCGCTG 
             TGTAACAACT CACCTACCGA ATGAACTAGC CCTGAAAATG GATGTCGCTA 
             TGTAACAACT CACCTGCCGA ATGAACTAGC CCTGAAAATG GATGGCGCTG 
             TGTAACAACT CACCTGCCGA ATGGACTAGC CCCGAAAATG GATGGCGCTA 
             TGTAACAACT CACCTGCCGA ATCGACTAGC CCCGAAAATG GATAGCGCTG 
             NNNNNNNNNN NNNNNNNNNN NNNNNNNNNN NNNNNNNNNN NNNNNNNNNN 
             NNNNNNNNNN NNNNNNNNNN NNNNNNNNNN NNNNNNNNNN NNNNNNNNNN 
             TGTAACAACT CACCTGCCGA ATGAACTAGC CCTGAAAATG GATGGCGCTC 
             TGTAACAACT CACCTGCCGA ATGGACTAGC CCCGAAAATG GATGGCGCTC 
             TGTAACAACT CACCTGCCGA ATGGACTAGC CCCGAAAATG GATGGCGCTT 
             TGTAACAACT CACCTGCCGA ATGGACTAGC CCCGAAAATG GATGGCGCTC 
             TGTAACAACT CACCTGCCGA ATGGACTAAC CCCGAAAATG GATGGCGCTT 
             TGTAACAACT CACCTGCCGA ATGGACTAGC CCCGAAAATG GATGGCGCTG 
             TGTAACAACT CACCTGCCGA ATGGACTAGC CCCGAAAATG GATGGCGCTG 
             TGT-ACAACT CACCTGCCGA ATGGACTAGC CCCGAAAATG GAT-GCGCTG 
             TGTAACAACT CACCTGCCGA ATGGACTGGC CCCGAAAATG GATGGCGCTG 
             TGTAACAACT NNNNNNNNNN NNNNNNNNNN NNNNNNNNNN NNNNNNNNNN 
             NNNNNNNNNN NNNNNNNNNN NNNNNNNNNN NNNNNNNNNN NNNNNNNNNN 
             NNNNNNNNNN NNNNNNNNNN NNNNNNNNNN NNNNNNNNNN NNNNNNNNNN 
             TGTAACAACT CACCTGCCGA ATGGACTAGC CCCGAAAATG GATGGCGCTT 
             TGTAACAACT CACCTACCGA ATGGACTAGC CCCGAAAATG GATGGCGCTT 
             TGTAACAACT CACCTGCCGA ATGAACCAGC CCTGAAAATG GATGGCGCTG 
             TGTAACAACT TACCTGCCGA ATGAACCAGC CCTGAAAATG GATGGCGCTG 
             TGTAACAACT CACCTGCCGA ATGAACCAGC CCTGAAAATG GATGGCGCTG 
             TGTAACAACT TACCTGCCGA ATGAACCAGC CCTGAAAATG GATGGCGCTG 
             TGTAACAACT CACCTGCCGA ATGAACTGGC CCTGAAAATG GATGGCGCTC 
             TGTAACAACT CACCTGCCGA ATGAACTGGC CCTGAAAATG GATGGCGCTC 
             TGTAACAACT CACCTGCCGA ATGAACTTGC CCTGAAAATG GATGGCGCTT 
             TGTAACAACT CACCTGCCGA ATGAACTAGC CCTGAAAATG GATGGCGCTG 
             TGTAACAACT CACCTACCGA ATGAACTAGC CCTGAAAATG GATGGCGCTA 
             TGTAACAACT CACCTACCGA ATGAACTAGC CCTGAAAATG GATGGCGCTA 
             TGTAACAACT CACCTGCCGA ATGAACTAGC CCTGAAAATG GATGGCGCTG 
             TGTAACAACT CACCTGCCGA ATGAACCAGC CCTGAAAATG GATGGCGCTG 
             TGTAACAACT TACCTGCCGA ATGAACCAGC CCTGAAAATG GATAGCGCTT 
             TGTAACAACT CACCTGCCGA ATGGGGTAGC CCTGAAAATT GATGGCGCTG 
             TGTAACAACT CACCTGCCGA ATGAGGTAGC CCTGAAAATT GATGGCGCTG 
             TGTAACAACT CACCTGCCGA ATGGGGTAGC CCTGAAAATT GATGGCGCTG 
             TGTAACAACT CACCTGCCGA ATGAAGTAGT CCTGAAAATG GATGGCGCTC 
             TGTAACAACT CACCTGCCGA ATGAAGCAGC TCTGAAAATG GATGGCGCTG 
             TGTAACAACT CACGGACCGA ATGTGTTAGC CCTTAAAATT GACTGTGCTT 
             TGTAACAACT TACAGACCGA ATGTATTGGT CCTTAAAATG GACTGTGCTC 

             AAGTGATCGA CCTATACCGG ACCATCGGAG CGAGTGCGAA GCTCCGATGA 
             AAGCGGGCCA CTTATACTTG ACCACTAGGG CAAGTGCCAT GCCTTAGTGA 
             AAGCGGGCTA CTTATACTTT GCCGTTAGCG CGATATGTAC GCGTTAATGA 
             AAGCGGGCCA CTTATACTCC ACCACTGATG CAAATGTTTA GTGTCAGTGA 
             AAGCGGATCA CTTATACTCG ACCAACATGG CAAATGCGAG GCTGTGTTGA 
             AAGCGAGCGA CCGATACCGG ACCATTAGGG CAAATGCGAA GCTCTAATGA 
             AAGCGAGCCA CCGATACCAA ACCATTAGAG CAAATGCGAA GCTCTAATGA 
             AAGCGAGTGA CCGATACCTA ACCATTAGAG TAAATGCGAT ACTCTAATGA 
             AAGCCGGTTA CCGATACCAG ACCATCGTTG CAAATGCGAT GCTTCGATGA 
             AAGCGAGTTG CCGATACTCA GCCAGCATGG TGA----CAC CC-GTGCTGT 
             AGCAGC-CAG CCGATACTCT GCTGTT-CTG CTTGAAGACA GC-AGAACAG 
             AAGCGGGATA CCGATACTCA GCCATCAAAG CAAATGTGAG GCTTTGATGA 
             AAGCGTGCGA CCGATACTCG ACCATTGCAG CGAGAGTGAG GCTGCAATGA 
             AAGCGAGTGA CCGATACCGG GCCATTGTTG CAAGTAATTG GCAACAATGA 
             NNNNNNNNNN NNNNNNNNNN NNNNNNNNNN NNNNNNNNNN NNNNNNNNNN 
             NNNNNNNNNN NNNNNNNNNN NNNNNNNNNN NNNNNNNNNN NNNNNNNNNN 
             AAGCGTGTTA CCCGTACCTC ACCGTCGGCG TTGAAGTGAC GCGCCGACGA 
             AAGCGGGTGA CTGATACCCA ACCATTGTTG CAATTGTGCG GCATCAATGA 
             AAGCGGGTGA CTGATACCCA ACCATTGTTG CAATTGTGTT GCATCAATGA 
             AAGCGGGTGA CTGATACCCA ACCACTGTTG CAAA----CA ACATCAATGT 
             AAGCGGGTGA CTGATATCTA ACCACTTGTG CAAATGTG-G GCACCAGTGA 
             CAGCGAGCGA CCGATAGTCG ACCCGTCGTG GGAGTTGTAT CCTCGACGGT 
             CAGCGAGCGA CCGATAGTCA ACCCGTCGTG GGAGTTGTAT CCTCGACGGT 
             CAGCGAGCGA CCGATAGTCA ACCGGTCGTG GGAGTTGTAT CCTCGACCGT 
             CAGCGGGTGA CCGATACCCA ACCGCTAATG CAATTATGAA CCATTAGCGT 
             NNNNNNNNNN NNNNNNNNNN NNNNNNNNNN NNNNNNNNNN NNNNNNNNNN 
             NNNNNNNNNN NNNNNNNNNN NNNNNNNNNN NNNNNNNNNN NNNNNNNNNN 
             NNNNNNNNNN NNNNNNNNNN NNNNNNNNNN NNNNNNNNNN NNNNNNNNNN 
             AAGCGGGTCA CCGATACCAC GCCATTATTG CAATTGCGAT GCAATAATGT 
             AAGCGGGTGA CCGATACCTC ACCATTGACG CAAATGCAAT GTGTTAATGT 
             AAGCGG-CTA CCGATACCAG GCCATTGCTA CTAACCTTTT GTAGCAATGA 
             CAGCGG-TTA CCGATACCAG GCCATTACCG CAAGCTTTGG GCGGTAATGA 
             AAGCGGGCTA CCGATACCAA GCCATTGCTA CAATCCTTTC GTAGCAATGA 
             AAGCGAGCTA CCGATACCAA GCCATTACCG CAATCTTTGA GCGGTAATGA 
             AAGCAGGTTA CCGAAACCCG GCCATTGTCG CAGATTCTCG GTGACAATGT 
             AAGCAGGTTA CCGAAACCCG GCCATTGTAG CGGTTTTTCT CT-ACAATGT 
             AAGCAGCCTG CCGAAACGCG GCCGTCGGTT GAGTTTGT-T CTTCCGACGT 
             AAGCAGGTTA CCGAAACCCG GCCATTGCGG CTGTTGCTAT GTCGCAATGT 
             AAGCGGATTA CCGATACCAA GCCATAAAAA GAACTAGAAT CTTTTTATGA 
             AAGCGGATTA CCGATACCAA GCCATAGAAA GAGATTGAAT CTTTCTATGA 
             AAGCGAAATA CCGATGCTTG ACCATCACTT TT-GTAGCAC AAAGTGATGA 
             AAGCATATTA CCGATACTAA ACCATTATTT TTAATTATAT AAAATAATGT 
             AAGCGAGACA CCGATACTCA ACCATTACGA CAAGTTGG-C TTCGTGATGA 
             CAGCGTGAGA CTGATACTTA GCCGTTACTG TAAA-TGG-T TTAGTAACGT 
             CAGCGTGAGA CTGATACTTA GCCGTTACTT GAAA-TGG-T TTAGTAACGT 
             CAGCGTGAGA CTGATACTTA GCCGTTACTG TAAA-TGG-T TTAGTAACGT 
             AAGCAACTCA CCGCTACCGC ACCAG--CGA CTAA-TAT-A GT-TG-CTGT 
             AAGCATCTCA CCGATTCTAA ACCAG--ATT TAAA-TAT-T GAAGT-CTGT 
             TACCGTTGAT CCGAGATGTC ACAGATCTA- ----ATTTGT ATTAGGTTTT 
             AACCATGCAG CCGAAACATC GTAGGTC--- ----ATCTTT GTATGATTTT 

             GTAGGAGGAC GTGGGGGCGG TGACGCAGCT CGTGGCGTGA GCCAGAGTGA 
             GTAGGAGGGC GTGGGGGTCG TTGTGCAGCC TTGGGCGTGA GCCTGGGTGA 
             GTAGGAGGGC GTGAGGGTCG TGAAGAAGCT CGTGGCGTGA GCCTGAGTGA 
             GTAGGAGGGC GTGAAGGTTG TCGTGCAGCT CGTGGCGTGA GCCAGAGTGA 
             GTAGGGGGGC GTGGGGCTTG TTGTGCATTC TGTGGCGTAA GCCGGGATGA 
             GTAGGAGGGC GTGGAGGTTG TGAAGAAGCT TAGGGCGTAA GCCCGAGTGA 
             GTAGGAGGGC GTGGAGGTTG TGAAGAAGCC TTAGGCGTAA GCCTGGGTGA 
             GTAGGAGGGC GTGGGGGTTG TGACGCAGCT TTGGACGTGA GTCCGAGTGA 
             GTAGGCGTAC GTGGAGGTTG TGACGCAGCT TTTGACGTGA GTCTGAGTGA 
             GTAGGAGGGC GTACCGGTCG TGATGCAGTC TTTG-CGTGA GCAAGGATGA 
             GTAGAAGGGC GTGAAGGCCG CGCAGAAGGC TTTG-TGTAG ACAAGGCTGG 
             GTAAGAGGGC GTGAGCATAG TGCAGAAGCC TTTGACGTGA GTCTAGGTGG 
             GTAGGAGGGC GTGAGCGTTG TTGCGAAGCC TCTGGCGTGA GCCTGGGTTG 
             GTAGGAGGGC GTGGGGGTTG TGAAGAAGCT TG-GACGTGA GTCTGAGTGA 
             NNNNNNNNNN NNNNNNNNNN NNNNNNNNNN NNNNNNNNNN NNNNNNNNNN 
             NNNNNNNNNN NNNNNNNNNN NNNNNNNNNN NNNNNNNNNN NNNNNNNNNN 
             GTAGGCAGGC GTGGAGGTTG TGAAGAAGCC TTGGCAGTGA CGCTGGGTGA 
             GTAGGAGGGC ATGGGGGCCG TGATGATGCT TTTGGCGTAA GCCTGGGTGA 
             GTAGGAGGGC ATGGGGGTTG TGATGCAGCT CTTGGCGTAA GCCTGGGTGA 
             GTAGGAGGGC ATGGTGGCTG TGAAACAGCC TTTGGCAAAA CCCTAGGTGC 
             GTAGGAGGGC GTGGAAGTTG CGATGAATCA TCGGGTGCAA ACCTTGGTGA 
             GTAGGAGGGC GCAGATGTTG TGACGCATTT CGGGATGTAA ATCTCGATGA 
             GTAGGAGGGC GCAGATGTTG TGACGCATTT CGGGTTGTAA AACTCGATGA 
             GTAGGAGGGC GCAGATGTTG TGACGCATTT CGGGTTGTAA AACTCGATGA 
             GTAGGAGGGC GAATGCATTG TGACGCAGT- CATGTCGTAG GACTAGGTCT 
             NNNNNNNNNN NNNNNNNNNN NNNNNNNNNN NNNNNNNNNN NNNNNNNNNN 
             NNNNNNNNNN NNNNNNNNNN NNNNNNNNNN NNNNNNNNNN NNNNNNNNNN 
             NNNNNNNNNN NNNNNNNNNN NNNNNNNNNN NNNNNNNNNN NNNNNNNNNN 
             GTAGGGGGGC GTGGGAGTAT TGACGAAGTG TTTGGCGTAA GCCTGCATGA 
             GTAGGAGGGC GTGGGAGTTG TGACGAAGCC TTTGGCGTGA GCCTGGGTGA 
             GTAGGAAGAC GTGGGGATTG TGACGAAGCG TTCGGCGTAA -CGTGCGTGG 
             GTAGGAAGAC GTGGGGATCG TAGCGAAGCA TTCGGCGTGA GCCTGTGTGG 
             GTAGGAAGAC GTGGGGATTG TGACGAAGCG TTCGGCGTAA GCCTGCGTGG 
             GTAGGAAGAC GTGGGGATTG TGACGAAACG CTTGGCGTAA GCCTGCGTGG 
             GTAGGAAGAC GTGGGCGTTG CGGCGAAGTG TGGAGCGTGA GCCCACATGG 
             GTAGGAAGAC GTGGGCGTAG TAGCGAAGTA AGATGCGTAA GCTCTTATGG 
             GTAGGAAGAC GTGGGCGTGG CTTCGAAGGC GCGCGCGTAA GCCGCGCTTG 
             GTAGGAAGAC GTGAACATTG TTGCGAAGCG CAGTGCGTGA GCCTGTGTGG 
             GTAGAAAATC GTGGGGTTTG TGTTGAAGCG AAATACGTGA GTTTTCGTGG 
             GTAGAAAATC GTGGGGTTTG TGTAGAAGCA AGATGCGTGA GCTCTTGTGG 
             GTAGGAGGGC GTGGAGGTTG TAGAGAAGTG TAAGATGTAA ATCTACATAG 
             GTAGGAGGGC GTAAAAGTTG TTTTGAAGTA TAAGATGTAA ATCTATATGG 
             GTAGGAGGGC GTGAAGGTTG TACAGAAGTG TGTAGTGTGA ACTCGCATGG 
             GTAGGGGGGT GTTTGGTTTG CGTAGATGGC TATGGTGTGA ACCATTCCGG 
             GTAGGGGGGT GTTTGGTTTG CGGGGATGGC TATGGTGTGA ACCATACCGG 
             GTAGGGGGGT GTTTGGTTTG CGTAGATGGC TATGGTGTGA ACCATTCCGG 
             GTAGGAGGGC GTGTGGATAA CGTCGAAGAA TGATACGCAA GTTCATTTCG 
             GTAGGAGGGC GTGAGAATTG CAATTACAGT CATG-TGTGA ACGTGATTTG 
             GTAGGGGGGT GTATCTGTTG TGAAAAAGTG T-TGTTGTGA TGCAGCATCG 
             GTAGGGGGGC GTGTGGGCTG TTTTGAAGAT G-AGTCGTGA GTCTCATTGG 

             AACCACCCCT AGTGCAGATC TTGGTGGTAG TAGCAAATAT TCAAATGAGA 
             AACGGCCTCT AGTGCAGATC TTGGTGGTAG TAGCAAATAT TCAAATGAGA 
             AACGGCCTTT AGTGCAGATC TTGGTGGTAG TAGCAAATAT TCAAATGCGA 
             AACAGCCTTT AGTGCAGATC TTGGTGGTAG TAGCAAATAT TCAAATGAGA 
             AACGGGCTCT AGTGCAGATC TTGGTAGCAG TAGCAAATAT TCAAATGAGA 
             AACAGCCTCT AGTGCAGATC TTGGTGGTAG TAGCAAATAT TCAAATGAGA 
             AACGGCCTCT AGTGCAGATC TTGGTGGTAG TAGCAAATAT TCAAATGAGA 
             AACAGCCTCT AGTGCAGATC TTGGTGGTAG TAGCAAATAT TCAAATGAGA 
             AACAGCCTCT AGTGCAGATC TTGGTGGTAG TAGCAAATAT TCAAATGAGA 
             AACGGCCGGT AGTGCAGATC TTGGTGGAAG TAGCAAATAT TCAAATGAGA 
             AGCGACCTTT AGTGCAGATC TTGGTGGTAG TAGCAACTAT TCAAATGAGA 
             AACTATGTTT AGTGCAGATC TTGGTGGTAG TAGCAAATAT TCAAATGAGA 
             AACAGCGTTT AGTGCAGATC TTGGTGGTAG TAGCAATTAT TCAAATGAGA 
             AACAGCTTCC AGTGCAGATC TTGGTGGTAG TAGCAAGTAT TCAAAAGAGA 
             NNNNNNNNNN NNNNNNNNNN NNNNNNNNNN NNNNNNNNNN NNNNNNNNNN 
             NNNNNNNNNN NNNNNNNNNN NNNNNNNNNN NNNNNNNNNN NNNNNNNNNN 
             AACAGCCTCT AGTGCAGATC TTGGTGGTAG TAGCAAATAT TCAAATGAGA 
             AACAGCTCCT AGTGCAGATC TTGGTGGTAG TAGCAAATAT TCAAATGAGA 
             AACAGCTCCT AGTGCAGATC TTGGTGGTAG TAGCAAATAT TCAAATGAGA 
             AACAGCTTCT AGTGCAGATC TTGGTGGTAG TAGCAATTAT TCAAATGAAA 
             AGCATCTTCT AGTGCAGATC TTGGTGGTAG TAGCATTTAT TCAAATGGGA 
             AATTGCATCT GGTGCAGATC TTGGTGGTAG TAGCAACTAT TCAACTGCGA 
             AATTGCATCT GGTGCAGATC TTGGTGGTAG TAGCAACTAT TCAACTGCGA 
             AATTGCATCT GGTGCAGATC TTGGTGGTAG TAGCAACTAT TCAACTGCGA 
             AGCAATGCGT TGTGCAGATC TTGGTGGTAG TAGCAACTAT TCAAACGCGA 
             NNNNNNNNNN NNNNNNNNNN NNNNNNNNNN NNNNNNNNNN NNNNNNNNNN 
             NNNNNNNNNN NNNNNNNNNN NNNNNNNNNN NNNNNNNNNN NNNNNNNNNN 
             NNNNNNNNNN NNNNNNNNNN NNNNNNNNNN NNNNNNNNNN NNNNNNNNNN 
             AATAGCTTCT AGTGCAGATC TTGGTGGTAG TAGCAAATAT TCAAATGAGA 
             AACAGCTTCT AGTGCAGATC TTGGTGGTAG TAGCAAATAT TCAAATGAGA 
             AACAGTCTCT AGTGCAGATC TTGGTGGTAG TAGCAAATAT TCAAATGAGA 
             AACGGTCTCT AGTGCAGATC TTGGTGGCAG TAGCAAATAT TCAAATGAGA 
             AACAGTCTCT AGTGCAGATC TTGGTGGTAG TAGCAAATAT TCAAATGAGA 
             AACAGTCCCT AGTGCAGATC TTGGTGGTAG TAGCAAATAT TCAAATGAGA 
             AGCGGCGCCT AGTGCCGATC TTGGCGGTAG TAGTTAATAT TCAAATGAGA 
             AACTGCGTCT AGTGCAGATC TTGGCGGTAG TAGTTAATAT TCAAATGAGA 
             AGCCG-GCCT AGTGCGGATC TTGGTGGTAG TAGCAACTAT TCAAACGAGA 
             AACAGTGTTT AGTGCAGATC TTGGTGGGAG TAGCAAGTAT TCAAATGAGA 
             AACACTCCCT AGTGCAGATC TTGGTGGAAG TAGCAACTAT TCAAATGAGA 
             AACAATCCCT AGTGCAGATC TTGGTGGAAG TAGCAATTAT TCAAATGAGA 
             AACGGCCTCC AGTGCAGATC TTGGTGGTAG TAGCAACTAT TTAAATGAAA 
             AACGGCTTTT AGTGCGGATC TTGGTGGTAG TAGCAATTAT TCAAATGAGA 
             AACGGCCTTT AGTGCAGATC TTGGTGGTAG TAGCAATTAT TCAAATGAGA 
             AGCTTATCAT AGTACAGATC TTGGTGGTAG TAGCAATTAA TCAAGTGAGA 
             AGCTTATCAT AGTACAGATC TTGGTGGTAG TAGCAATTAA TCAAGTGAGA 
             AGCTTATCAT AGTACAGATC TTGGTGGTAG TAGCAATTAA TCAAGTGAGA 
             AGTTGTCTTC AGTGCAGATC TTGGTGTGAG TAGCAACTAG TCATGTGTAA 
             AGCGATTCTT AGTGCAGATC TTGGTGGTAG TAATTAAAGT T-GTGTGAAA 
             AACTCCAGAT AGTGCAGATC TCAGTAGGAG TAGCAGTGTT T-AAGACTAA 
             AACTCCTCAC AGTGCTGATC TTAGTAGGAG TAGCAGTGTT T-AAGT-TGA 

             ACTTTGAAGA CTGAAGTGGA GAAAGGTTCC ATGTGAACAG CAATTGGACA 
             ACTTTGAAGA CTGAAGTGGA GAAAGGTTCC ATGTGAACAG CAATTGGACA 
             ACTTTGAAGA CTGAAGTGGA GAAAGGTTCC GTGTGATCAG TAATTGGACA 
             ACTTTGAAGA CTGAAGTGGA GAAAGGTTCC ACGTGAACAG CAATTGGACG 
             ACTTTGAAGA CTGAAGTGGA GAAAGGTTCC ATGTGAACAG TAATTGGACA 
             ACTTTGAAGA CTGAAGTGGA GAAGGGTTCC ATGTGAACAG CATTTGGACA 
             ACTTTGAAGA CTGAAGTGGA GAAGGGTTCC ATGTGAACAC CAATTGGACA 
             ACTTTGAAGA CCGAAGTGGA GCAGGGTTCC ATGTGAACAG CATTTGGACA 
             ACTTTGAAGA CTGAAGTGGA GAAGGGTTCC ACGCGAACAG CAATTGGACG 
             ATTTTGAAGG TTGACRTGGA GAAGGGTTCC ATGTGAACAG CACTTGCACA 
             ACTTTGAAGA CTGAAGTGGA GAAGGGTTTC ATGAGAACAG CACTTGGTCA 
             ACTTTGAAGA CCGAAGTGGA GAAGGGTTCC GTGAGAACAG CATTTGGTCA 
             ATTTTGAAGG CCGAAGTGGA GAAGGTTTCC GTGAGAACAG CAATTGGTCA 
             ACATTGAAGG CCGAAGTGGG GAAGGGTTCC ATGTGAACAG CACTTGGACA 
             NNNNNNNNNN NNNNNNNNNN NNNNNNNNNN NNNNNNNNNN NNNNNNNNNN 
             NNNNNNNNNN NNNNNNNNNN NNNNNNNNNN NNNNNNNNNN NNNNNNNNNN 
             ACTTTGAAGA CCGAAGTGGA GAAGGGTTCC ACGTGAACAG CAGTTGGACG 
             ACTTTGAAGA CTGAAGTGGA GAAGGGTTCC ATGTGAACAG CAGTTGGACA 
             ACTTTGAAGA CTGAAGTGGA GAAGGGTTCC ATGTGAACAG CAGTTGGACA 
             ACTTTGAAGA CTGAAGTGGA GAAGGGTTTC ATGTGAACAG TGCTTGGACA 
             ACTTTGAAGA CCAAAGTGGA GAAGGGTTCC ATGTGAACAG CAGTTGGACA 
             ATGTTGAAGA CTGAAGTGGA GAAGGTTTCC ATGTGAACAG GATTTGTACA 
             CTGTTGAAGA CTGAAGTGGA GAAGGTTTCC ATGTGAACAG GATTTGTACA 
             CTGTTGAAGA CTGAAGTGGA GAAGGTTTCC ATGTGAACAG GATTTGTACA 
             ACTTTGAAGA CTGAAGAGGA GAAGGTTTCC ATGTGAACAG CCTTTGGACA 
             NNNNNNNNNN NNNNNNNNNN NNNNNNNNNN NNNNNNNNNN NNNNNNNNNN 
             NNNNNNNNNN NNNNNNNNNN NNNNNNNNNN NNNNNNNNNN NNNNNNNNNN 
             NNNNNNNNNN NNNNNNNNNN NNNNNNNNNN NNNNNNNNNN NNNNNNNNNN 
             ACTTTGAAGA CCGAAGTGGG GAAGGTTTCC ATGTGAACAG CAATTGGACA 
             ACTTTGAAGA CCGAAGTGGG GAAGGTTTCC ATGTGAACAG CAATTGGCCA 
             ACTTTGAAGA CTGAAGTGGA GAAGGGTTCC ATGTGAACAG CAATTGGACA 
             ACTTTGAAGA CTGAAGTGGA GAAGGGTTCC ATGTGAACAG CAATTGGACA 
             ACTTTGAAGA CTGAAGTGGA GAAGGGTTCC ATGTGAACAG CAATTGGACA 
             ACTTTGAAGA CTGAAGTGGA GAAGGGTTCC ATGTGAACAG CAATTGGACA 
             ATTTTGAAGA CTGAAGTGGA GCAGGGTTCC ATGTGAACTA TGTTTGGACA 
             ATTTTGAAGA CTGAAGTGGA GCAGGGTTCC ATGTGAACTA TGTTTGGACA 
             TCTTTGAAGA CTGATGTGGA GCAGGGTTCC ATGTGAACAT TGATTGGCCA 
             ACTTTGAAGA CTGAAGTGGA GAAGGGTTCC ATGTGAACAG CATTTGGACA 
             ACTTTGAAGA CTGAAGTGGA GAAGGGTTTC TTGTCAACTG TGATTGAACA 
             ACTTTGAAGA CTGAAGTGGA GAAGGGTTTC TTGTCAACTG TGATTGTACA 
             CCTTTAAAGA CTGAAGCGGA GAAGGGTTCC ATGTGAACAG CAATTGGACA 
             ACTTTGAAGA CTGACGTGGA GCAGGGTTCC ATGAGAACAG TATTTGGACA 
             CCTTTGAAGA CTGAAGCGGA GAAGGGTTCC GTGTGAACAG TAATTGGACA 
             TCCTTGATAA CTGACGTGGG GGAGGGTTCC ATGCGAACTG CGTTTGATCA 
             TCCTTGATAA CTGACGTGGG GGAGGGTTCC ATGCGAACTG CGTTTGATCA 
             TCCTTGATAA CTGACGTGGG GGAGGGTTCC ATGCGAACTG CGTTTGATCA 
             AACGTGACAA CTGTCGTGGA TAAGGGTTCC GAGTGAACAG TGTTTGTTCT 
             CACACAACGG CCG-TGTGGA ATAGGGTTCC GAGAGAACAG TAATTGTGCT 
             ACCTTAAAGA CGTATGTAGA CAAGGCTTTC ATAGACACAT CATATGGCTA 
             TCCTTAAAGA CGGATGTAGA AAAGGTTTTC ATAGACACAT TGAATGGCTA 

             TGGGTTAGTC GATCCTAAGA GATAGGGAAA TTCCGTATGA AAGTGCATTG 
             TGGGTGAGCC GATCCTAAGA GATAGGAGAA TTCCGTTTGA AAGTGCTTTG 
             CGGGTGAGTC GATCCTAAGA GATAGGATAA TTCCGTTTGA AAGCGGCGTG 
             TGGGTTAGTC GATCCTAAGA GATAGGAGAA ATCCGTTGCA AGGTGCGTTG 
             TGGGTGAGTC GATCCTAAGA GATAGGAAAA TTCTTTTTGA AAGTCCTTTG 
             TGGGTTAGTC GATCCTAAGA GATAGGGAAA CTCCGTTTCA ATGTGAGCTA 
             TGGGTTAGTC GATCCTAAGA GATAGGGAAA CTCCGTTTCA AAGTGAACTA 
             TGGGTTAGTC GATCCTAAGT GATAGGTTAA ATCCGTCTGA AGGTGTGTTA 
             TGGATTAGCC GATCCTAAGG GACAGGGAAG CTCCGTATAT CGAGGCTCTG 
             TGGGTTAGTC GGTCCTAAGA GATTGGCACC AGCTATGTAT GCAG-CTTTG 
             TGAGTGACTC GGTCCTAAGG TCAAGGGTAA T-CCTGCGAC GGCG-----T 
             CGGGTTACTC GATCCTAAGA CATAGGGAAA TTCCTTGCAC AATA-CAAGT 
             CGGGTGACTC GATCCTAAGA CATGGGGGAA ATCCTTGTTA AGTGGCC--T 
             TGGGTTAGCC GATCCTGACA GACAGGTTAA ATCCACGGAT TGGAGCTTTG 
             NNNNNNNNNN NNNNNNNNNN NNNNNNNNNN NNNNNNNNNN NNNNNNNNNN 
             NNNNNNNNNN NNNNNNNNNN NNNNNNNNNN NNNNNNNNNN NNNNNNNNNN 
             TGGGTTAGTC GATCCTAAGA GACAGGGATG TTCCGCACAC GCAGGCTTTG 
             TGGGTTAGTC GATCCTAAGA GACAGGGATG TTCCGCACAC GTAGGCTTTG 
             TGGGTTAGTC GTTCCTAAGA GACAAGGATG TTCCGCACAC GCAGGCTTTG 
             TGGGTTAGCC GGTCATAAGA GATAGGTATG TTTTGCACAT GCAGGCTTTG 
             TGGGTTAGCC GACCCTAAGG AACAGGATA- TTCTGCACAC AAAGGCTTTG 
             TGGGTTAGCC GGCCCTAAGG GACTGGAGGA CGGGTCGAGT GCAG-CTTTG 
             TGGGTTAGCC GGCCCTAAGG GACTGGAGGA CGGGTCGAGT GCTG-CATTG 
             TGGGTTAGCC GGCCCTAAGG GACTGGAGGA CGGGTCGAGT GCAG-CTT-G 
             TGGGTTAATC GGCCCTAAAC GGCAGGGTAG CCCTTCGCAA TGTGGCCTGG 
             NNNNNNNNNN NNNNNNNNNN NNNNNNNNNN NNNNNNNNNN NNNNNNNNNN 
             NNNNNNNNNN NNNNNNNNNN NNNNNNNNNN NNNNNNNNNN NNNNNNNNNN 
             NNNNNNNNNN NNNNNNNNNN NNNNNNNNNN NNNNNNNNNN NNNNNNNNNN 
             TGGGTTAGCC GATCCTAAGA GACAGGGAAG CTCCGCACAC GCAGACATTG 
             TGGGTTAGCC GTTCCTAAGA GACAGGGAAG CTCCGCACAC GCAGACTTTG 
             TGGGTTAGCC GGTCCTAAGC GACCATGTAA CTGCGTATAC GTTAGGTTTA 
             TGGGTTAGCC GGTCCTAAGC GACAGCTTAA CTGCGTAAAT TTCGGGGCTT 
             TGGGTTAGCC GGTCCTAAGC GATAGCTTAA CTGCGTCTAC GTCAGGTTTA 
             TGGGTTAGCC GGTCCTAAGC GACAGCTTAA TTGCGTATAC GTCCAGGCTG 
             TGGGTTAGCC GGTCCTAAGC GCCA-CTTAA CTGCGTGTGA GGTG-----G 
             TGGGTTAGCC GGTCCTAAGC GCCAGCTTAA CTGCGCGTGA GGTG-----A 
             TGGGTTAGCC GGTCCTAAGC ACCAGCCTTT TGGCGCGTGA TGTGGGCTTG 
             TGGGTTAGCC GGTCCTAAGC GCCAGCTTAA CTGCGCTTCG TGAGGTGGGG 
             AGAGTTAGCC GCTCCTAAGG GATAGCTGAA AAGTGTTTAA AAGGGGGT-C 
             AGAGTTAGCC GCTCCTAAGG GAAAGCTGAA ATGCGTTTAA TTGGGGATTT 
             TGGGTTAGCC GTTCCTAAGA ATAGGAGCTT TTTCTCTATA AGTAAAGCTG 
             TGGGTTAGTC GGTCCTAAGT GAGAGGTTAA CACCAATAAA ATAAATTATT 
             CGGGTTAGCC GGTCCTAAGG ACGAGATTTG TTTCTTTGAG AGGAGCTTTG 
             TGGGTTAAGC GGTCCTAAGG GTATGCAGTG CTTATGATTG GGAAAATTTG 
             TGGGTTAAGC GGTCCTAAGG GTATGCAGTG CTTTTGATTG GGAAAATTTG 
             TGGGTTAAGC GGTCCTAAGG GTATGCAGTG CTTATGATTG GGAAAATTTG 
             CGGGTTAGGC GGTCCTAAGA GG--GAGTCT TGAA-GGCTC TGAAGACATT 
             CGGGTGAGTC GGTCCTAAGG CA--GGTCAT GTT--GATTC TAAACTATTC 
             TGAGTTAGTC GATCTTAACA CATCAAGA-- -TGT------ ---------- 
             TGAGTGAGAC GATCCTAACA CATTAATTTT -TGT------ ---------- 

             CGCCGCCTAT CGAAAGGGAA ACAGGTTAAT ATTCCTGTAC CTGGGCGTGG 
             AGCCGCCTAT CGAAAGGGAA TCAGGTTAAT ATTCCTGAGC CGGGACGTGG 
             CCTCGTGTAT CGAAAGGGAA TCAGGTTAAT ATTCCTGAAC CGAGACGTGG 
             CCCCTTCTAT CGAAAGGGAA TCGGGTTAAT ATTCCCGAAC CAGGACGTGG 
             GTCCAGCTAT CGAAAGGGAA TCAGGTTAAT ATTCCTGAAC CAGAACGTGG 
             GCTCCGCTAT CGAAAGGGAA TGGGGTTAAT ATTCCCCAAC CGGGACGTGG 
             GTTCCGCTAT CGAAAGGGAA TGGGGTTAAT ATTCCCCAAC CGGGACGTGG 
             CGCCGCCTAT CGAAAGGGAA TCAGGTTAAT ATTCCTGAAC CAGGACGTGG 
             CCTCTGCGCC CGAAAGGGAA GAAGGTTAAT ATTCCTTCGC CAGGACGTGG 
             CTGCT-TTCT CGACAGGGAA GCAGGTTAAC ATTCCTGCAC CAGGGCGTGG 
             AGCC-CAGAC CGAAAGGGAA TGTGGTTAAA ATTCCACAAG CAGGCGGTGG 
             AGCCTGTTGT CAAAAGGGAA TGAGGTTAAT ATTCCTCAAG CTGGTCGCGG 
             TGGCTCGTAG CGAAAGGGAA TGAGGTTAAT ATTCCTCAAG CTGGATGTGG 
             CTCTGTTTCT CGAAAGGGAA GCTGGTTAGT ATTCCAGCGC CGAGACGTGG 
             NNNNNNNNNN NNNNNNNNNN NNNNNNNNNN NNNNNNNNNN NNNNNNNNNN 
             NNNNNNNNNN NNNNNNNNNN NNNNNNNNNN NNNNNNNNNN NNNNNNNNNN 
             CCTCGACTCT CGAAAGGGAA TGGGGTTAAT ATTCCCCAAC CAGGACGTGG 
             CCTCGACTCT CGAAAGGGAA TGGGGTTAAT ATTCCCCAAC CAGGACGTGG 
             CCTCGTCTCT TGAAAGGAAA TGGGGTTAAT ATTCCCCAAC CAGGACGTGG 
             CTTCGCTCCT TGACAAGGAA TGGGGTTAAT ATCCCCCAGC CAGGACGTGG 
             CCTTGTCTTG CGAAAGGCAG TGGGGTTAAT ATTCCCCAGC CGGGACGTGG 
             CTGCATTGCC CGAAAGGTAA GGTGGTTAAT ATTCCTCCGC CCGACAGTGG 
             CAGCAATGCC CGAAAGGTAA GGTGGTTAAT ATTCCTCCGC CCGACAGTGG 
             CTGCAATGCC CGAAAGGTAA GGTGGTTAAT ATTCCTCCGC CCGACAGTGG 
             CCACGATCTG TGAAAGGAAA GGTGGTTAAT ATTCCACCAT CGGGACGTGG 
             NNNNNNNNNN NNNNNNNNNN NNNNNNNNNN NNNNNNNNNN NNNNNNNNNN 
             NNNNNNNNNN NNNNNNNNNN NNNNNNNNNN NNNNNNNNNN NNNNNNNNNN 
             NNNNNNNNNN NNNNNNNNNN NNNNNNNNNN NNNNNNNNNN NNNNNNNNNN 
             TCTCGTCTCT CGAAAGGGAA TGGAGTTAAT ATTCTCCAGC CAGGACGTGG 
             TCTCGTCTCT CGAAAGGGAA TGGAGTTAAT ATTCTCCAGC CAGGACGTGG 
             CCTCGTTTCG CGAAAGGGAA TCGGGTTAAT ATTCCCGAGC CAGGACGTGG 
             CCTCTTATCG CGAAAGGGAA TAAGGATAAT ATTCCTGAGC CAGGACGTGG 
             CCTCGTTTCG CGAAAGGGAA TCGGGTTAAT ATTCCCGAGC CAGGACGTGG 
             CCTCATGGCG CGAAAGGGAA TCAGGATAAT ATTCCTGAGC CAGGACGTGG 
             GTCCGCTCCG CGAAAGGGAA TCGGGCTAAT ATTCCCGAGC CGGGTCGTGG 
             GTCCGCTACG CGAAAGGGAA TCGGGCTAAC ATTCCCGAGC CGGGTCGTGG 
             CCCCTCTCTG CGAAAGGGGA TCGGGTCAAT ATTCCCGAGC CGGGTCGTGG 
             CCCCGGTCTG CGAAAGGGAA TCGGGTTAAC ATTCCCGAGC CGGGTCGTGG 
             TTCCCCGTCT CAAAAGGGAA ACAGGTTGAT ATTCCTGTGC CAATATATGA 
             CTCCCCGTCC CGAAAGG-AA ACAGGTTGAT ATTCCTGTGC CGATATTTGG 
             CTTTCGCTTT CGACAGGGAA TTAGGTTAAG ATTCCTAAGC TGGGA-GTGG 
             ATTTATACTC CAAAAGGGAA TCAGGTTGAT ATTCCTGAAC CAGAATATGG 
             CTCTAGTGTC CAAAAGGGTG TCAGTTTAAA ATCACTGAGC TAGGACGTGG 
             GTTCTTA-CC CGAAAGGGCG ACCGGTCAAT ATTCCGGTCT GTTTACTTTG 
             GTTCTTA-CC CGAAAGGGCG ACCGGTCAAT ATTCCGGTCT GTTTACTTTG 
             GTTCTTA-CC CGAAAGGGCG ACCGGTCAAT ATTCCGGTCT GTTTACTTTG 
             AGTCGGC-CT CGAAAGGGAA AAAGGTTAAT ATTCCTTTTC TTGACTCCA- 
             GATTTAT-GC CGAAAGGAAT AACGGTTGAT ATTCCGTTAC TAAAACGAT- 
             ------T-GT GGAAAAGGAT AAGGGTTAAT ATTCCCTTGC TTGTTCGAA- 
             ---------- GGAAAGGGTA ATAGGTTAAT ATTCCTATTT TGGATTGACC 

             ATAA-GGGTG GCAACACAAG TGAACTTGCC GACGGCAGCG GGGAGTCCGG 
             ATACTGTATG GTAACATAAC TGAACTCGGA GACGCCAGCG GCAGCCTCGG 
             ATAATGTGTG GCAACACAAC CGACCCAGGA GACGCTAGCG TGTGCCCAGG 
             ATGTTGAGTG GTAACACAAG CAAAGCCGGG GACGACGGCG GTAGCCCCGA 
             ATGATAAGTG GTAACACAAA TGAAATTGGG GACGCTGGCG AGAGCCCTGG 
             ATAATGTACG GCAACGTAAG TGAACTCCGA GACGCCGGCA GGAGCCCTGG 
             ATATTGTACG GCAACGTAAG TGAACTCCGA GACGTCAGCA GGAGCCCTGG 
             ATAATGTATG GCAACATAAG TGAACTCCGA GACGTCGGCA TGAGCCCTGG 
             ATATTATATG GTAACATAAG TGAACTCCTC GACGCAGGCG CGAGCCTCCG 
             ATACTGCATG GTAACAGAAG CGAACTCCAC GACGTCGGCA CGTGTCCYGG 
             ATATTGCGTG GCAACACAAC TGAACTCAAA GACGTCGAGG CGAGTCCCAG 
             ATTTTGTGTG GCAACACTAA TGAGCCCTGA GACGTCAGCA TGAACCCCTG 
             GTGTTGTATG GCAACATAAG TGAGCTCAGA GACGCCAGCG TGAACCTCTG 
             ATAATATGTG GCAACACAAG TGAACTCGGA CACGCCATAG GGGACCCCAG 
             NNNNNNNNNN NNNNNNNNNN NNNNNNNNNN NNNNNNNNNN NNNNNNNNNN 
             NNNNNNNNNN NNNNNNNNNN NNNNNNNNNN NNNNNNNNNN NNNNNNNNNN 
             ATACTGTATG GCAACGTAAG AGAATTCGGT GACGCAGGGG GGAGCCTTGG 
             ATACTGTATG GCAACGTAAG AGAATTCGGT GACGCAGGTG GGAGCCTTGG 
             ATACTGTATG GCAACGTAAG AGAATTCGGC GACGCAGGAG GGAACCTTGG 
             ATATTGCATG GTAACATAAG TGGATT-GGT GATGCAATAG GAAGCCTTGG 
             ATAGTGTATG GTGACATAAG AGAATTTGGC GGTGCATTTG CGCACCTCGG 
             ATAGTATGTG GCAACACAAC AGAACTCGGG TTCGCGTGCG GGTGCTCCGG 
             ATATTATGTG GCAACACAAA AGAACTCGGG TTCGCGTGTG GGTACTCCGG 
             ATATTATGTG GCAACACAAA AGAACTCGGG TTCACGTGCG GGCGCTCCGG 
             ATATTGTGTG GCAACACAAA CGCACGCGGC GCCACTGGCG GACTCTCCGG 
             NNNNNNNNNN NNNNNNNNNN NNNNNNNNNN NNNNNNNNNN NNNNNNNNNN 
             NNNNNNNNNN NNNNNNNNNN NNNNNNNNNN NNNNNNNNNN NNNNNNNNNN 
             NNNNNNNNNN NNNNNNNNNN NNNNNNNNNN NNNNNNNNNN NNNNNNNNNN 
             ATACTGAATG GCAACATAAA CGAACTCGGT AACGTGAGAG GCGGCCCTGG 
             ATATTGAATG GTAACATAAG TGAACTCGGA GACGCGGGAG GAGGCCCTGG 
             ATACTGTACG GTAACGTAAG TGAACTCCTC GACGCAGGCA GGTGCTCCGG 
             ATACTGTACG GTAACGTAAA TGAACT-CTC GACGCAGGCG GGTG-CCTGG 
             ATACTGTACG GTAACGTAAG TGAACTCCTC GACGCAGGCA GGTGCTCCGG 
             ATACTGTACG GTAACGTAAG TGAACTCCTC GACGCAGGCG GGTGCCCCGG 
             ATACTGGGTG GCAACACAAG TGAACTTCTC GACGCAGGCG TGGGTCCCGG 
             ATACTGGGTG GCAACACAAG TGAACTTCTT GACGTAGGCG TGGGTCCCGG 
             ATAGTGGGTG GCAACACAAG TGAACTTCCC CCCGCATGCG TGAGCCCCGG 
             ATACTGGGTG GCAACACAAG TGAACCCTCC GACACAGGCT GAAGTTCCGG 
             GTTTTAGATG GTAACATATA TGAACTCCTT TACATAGGCT TTACACTCGG 
             GTATGAGATG GTAACATATA TGAACTCCTT TACGTAGGTC TTACACTCGG 
             ATATTGCGTG GCAACACAAA TAAACTTGGA AATGCAAGAC GTAGCCCCGC 
             ATATTATATG GTAACATAAA AGAACTCTAA AACACAAGTA TAAATCCCGA 
             GTATAATGTG GTAACACAAC TGAACTTGGG TACACAAAGT ATGGCCCCGC 
             AA--TTGGTG GTAACACAAC AGTACCCGAA GACGTGAGGG GTTACGCCGC 
             AA--TTGGTG GTAACACAAC AGTACCCGAA GACGTGAGGG GTTACGCCGC 
             AA--TTGGTG GTAACACAAC AGTACCCGAA GACGTGAGGG GTTACGCCGC 
             ATT-ACAGTG GCGACACAAT GCCAATTCAC C-TATCAGGC GATTCTCCGA 
             ----AGTTTG GTGACA-AAA AGTGATTGAT TCTTCAGATA GTT-TGGCAG 
             ACTA-ATTTG GCGACTCAAT ATTCTTTCAC CTTACCGAAA GTACACTAGT 
             CATA---GCG GCGACGCGTT GTTATCTGCC TTTTCTAATG ATGCCCATCT 

             GAAGAGTTAT CTTTTCTTTT TAACAGCCTG TAGCCCTGGA ATCGGATTAC 
             GAAGAGTTCT CTTTTCTTTT TAACAGTTCC TTATCCTGGA ATCGGATTAC 
             GAAGAGTTCT CTTTTCTTTT TAACAAGCAT ATACCTTGGA AACGGATTAT 
             CGAGAGTTTT CTTTTCTTGT TAACAATTCA CCACCCTGGA ATCGGATTGA 
             AAAGAGTTAT CTTTTCTTTT TAACAGTACG GTACCTTGGA ATCGGATTGC 
             GAAGAGTTAT CTTTTCTTTT TAACAACCTA TTACCCTGAA AACGGTTTAC 
             GAAGAGTTAT CTTTTCTTTT TAACAGCCTA TTACCCTGAA ATCAGATTAC 
             GAAGAGTTGT CTTTTCTTTT TAACCATCTA CTACCCTGAA ATCAGATTAT 
             AAAGCGTTGT CTTTGCTTTT TAACAGTCTG TCTCCCTGAA ATCAGATTAT 
             AAAGCGTTGT CTTTTCTTCT TAACAGTCAA TGGCCTTGGA AACGGATTAT 
             GAAGAGTTCT CTTTTCTTCT TAACAAGCTG CTGCCTTGGA GAT-CTTTGC 
             GAAGAGTTCT CTTTTCTTTT TAACAGACTG TGGCCCTGA- -ATGGTTTAC 
             GAAGAGTTAT CTTTTCTTTT TAACAGACTA GCACCCTGAA ATTGGATTAC 
             GAAGCGTTGT CTTTTCTTTT TAACAGTTCG ACACCCTGGA ATCAGATCAT 
             NNNNNNNNNN NNNNNNNNNN NNNNNNNNNN NNNNNNNNNN NNNNNNNNNN 
             NNNNNNNNNN NNNNNNNNNN NNNNNNNNNN NNNNNNNNNN NNNNNNNNNN 
             GAAGCGTTGT CTTTTCTTTT TAACCGTCTT TTACCCTGAA ATCAGATTGC 
             GAAGCGTTGT CTTTTCTTTT TTACCGCCT- CTACCCTGAA ATCAGATTGC 
             GAAGCGTTGT CTTTTCTTTT TAACCGCCTA TTACCCTGGA ATCAGATTGC 
             TAAGCGTTGT CTTTTCTGTT TAATTGTTTA TAACCCTGAA ATCAGATTGC 
             GAAGCGTTGT CTTTTCTTTT TAACTCCCTT TTACCCTGAA ATCAGTTTGC 
             GAAGTGTTTT CTTTTCTTCT CAACAATCAT AGGCCCTGGA ATCAGCTTGT 
             GAAGTGTTTT CTTTTCTTCT CAACAATCCT AGGCCCTGGA ATCAGCTTGT 
             GAAGTGTTTT CTTTTCTTCT CAACAATCTT AGGCCCTGGA ATCAGCTTGT 
             GGAGTGTTTT CGTTTCTGTT CAACAGCTTT GGACCCTGGA AGCAGCTTGC 
             NNNNNNNNNN NNNNNNNNNN NNNNNNNNNN NNNNNNNNNN NNNNNNNNNN 
             NNNNNNNNNN NNNNNNNNNN NNNNNNNNNN NNNNNNNNNN NNNNNNNNNN 
             NNNNNNNNNN NNNNNNNNNN NNNNNNNNNN NNNNNNNNNN NNNNNNNNNN 
             GAAGCGTTGT CTTTTCTTTT TAACGGTCTA TTACCCTGAA ATCAGTTTGT 
             GAAGCGTTGT CTTTTCTTTT TAACCAACTA TTACCCTGAA ATCAGTTTAT 
             GAAGCGTTGT CTTTGCTTTT TAACAGCCTT TTACC-TGGA ATCAGTTTAG 
             GAAGCGTTGT CTTTGCTTTT TAACAGCCTC ATACCCTGGA ATCAGATTAT 
             GAAGCGTTGT CTTTGCTTTT TAACAGCCTA ACACCCTGGA ATCAGTTTAG 
             GAAGCGTTGT CTTTGCTTTT TAACAGCCTC AAACCCTGGA ATCAGTTTAG 
             GAAGCGTTAT CTTTGCTTTT TAACAGTCTC GAGCCCTGGA ATCAGCTTAT 
             GAAGCGTTAT CTTTGCTTTT TAACAGACAT TAACCCTGGA ATCAGATTAT 
             GAAGCGTTTT CTTTGCTTCT TAACGCGCGC TGTCCGTGGA ATCGCTTTGC 
             GAAGCGTTGT CTTTGCTTTT TAACAATACG GCACCCTGGA ATCAAATTAC 
             GGTGCGTTTT CTTTGCACTT TACCTTTATA ACACCTTGGA ATCAATTTAC 
             GGTGCGTTTT CTTTGCACTT TAACTTTATA GCACCTTGGA ATCAATTTAG 
             GTAGCGTTAT CTGTGCTGCT TAAC-ATTCA TTTCCCTGGA AGTAGATTAC 
             ATAGCGTTAT CTTTGCTATT TAACAATCTA TTACCATGGA ATTAGTTCAG 
             GTAGCGTTTT CTTTGCTGTT TAACAGCTTG TCTCCCTGGA AATAGATCAT 
             GTAGCGTTAT CTTTGCTTTC TAACGATTCG TCTCCCTGGA AGCAGCTCAG 
             GTAGCGTTAT CTTTGCTTTC TAACGATTCG TCTCCCTGGA AGCAGCTAAG 
             GTAGCGTTAT CTTTGCTTTC TAACGATTCG TCTCCCCGGA AGCAGCTCAG 
             GGGGCGACTC CTTTGCTTCC TAATTGCTCA ACACTCTCGA ATTGAATTGG 
             CAGGCGCTTG CGACGCTTGA CAATGACTTG AATCTTTTGA ATTGATTTAG 
             AGTGCGTTTT CTATGCACTA TGACTATATG ATTCTGTTGA AGAGGATAAT 
             ATTGCGTTTT CTATGCAATT TAACAGTTTA CCACTATGGA AAAGGTTTGC 

             CCGGAGATAG GGTGATGTGG CTGGTAAAGC ACCTCACGTC TTGAGGTGTC 
             CCGGCGATAG GGTGGAAGGA CTGGCAAAGC ACCATAATCT CTGTGGTGTC 
             CCGGCGATAA GGAGGATGCC TTGGCAAAGC ACTTTACTTT TTGAAGTGTC 
             CCGGAGATAG GGTTGTCGGT CTGGGAAAGG CGGTCAATTT TGGACCGCTT 
             CCGGCGATAA GGTTCAGTGT CTGGTAGAGC AGTAA-TCTT TTGTACTGTC 
             CTGGAGCTAG GGTTAAATGG TTGGTAAAGC ACCTCACGTC TTGAGGTGTC 
             CTGGAGCTAG GGTTAAATGG TTGGTAAAGC ACCTCAATTC TTGGGGTGTC 
             CTGGAGATAG GGTTAAATGG TGGGTAAAGC ACCTTGACAT ACGAGGTGTC 
             CTGGAGAAAG GGATAAATGG CTGGCAAAGC ACCCTGTGAT CCGGGGTGTC 
             CCGGAGATAG GGCTTGACGG CTGGCAAAGC ACCTCGTTAT CCGAGGTGTT 
             GATGAGATAA GGCTACAAGC TTGGAAGAGC AGCACACCCT CTGTGCTGTC 
             CCAGAGAAAG GGCTGTATGT CTGGCAGAGC AGCATACTCT AAGTGCTGTC 
             CCAGAGCTAG GGTTGTATGT CTGGAAGAGC ACCTTGCTTT TCGAGGTGTC 
             CTGGAGATAG GGTTTTCGAA CTGGAATAGC ACCTTGTCTA ACAGGGTGTC 
             NNNNNNNNNN NNNNNNNNNN NNNNNNNNNN NNNNNNNNNN NNNNNNNNNN 
             NNNNNNNNNN NNNNNNNNNN NNNNNNNNNN NNNNNNNNNN NNNNNNNNNN 
             CTGGAGAAAG GGTTAATTGG CGGGTAAAGC ACCTTGTCTT CCGAGGTGTC 
             CTGGAGATAG GGTTACATGG CGGGTAAAGC ACCTTGTCTT CCGAGGTGTC 
             CTGGAGATAG GGTTAAATGG CGGGTAAAGC ACCTTGACTT CCGAGGTGTC 
             CTGGAGATAG GGTTGAATGG CAAGCAAAGC ACCTTGTCTT CTGAGGTGTC 
             CTGGAGATAG GGTTCATTGG TAGGTAAAGC ACCTTTTCTT TTGAGGTGCT 
             CAGGAGGTAG GGCTGTCAGA TTGGTGGAGT GCCTCGTCAT TCGAGCCACC 
             CAGGAGGTAG GGCTGTCAGA TTGGTGAAGT GCCTCGTCTT TTGAGCCACC 
             CAGGAGGTAG GGCTGTCAGA TTGGTGAAGT GCCTCGTCTT TTGAGCCACC 
             CGGGAGAGAG GGTCCACTGT CTGGTCGAGT GCCCCGTGTT ACGGGGCATC 
             NNNNNNNNNN NNNNNNNNNN NNNNNNNNNN NNNNNNNNNN NNNNNNNNNN 
             NNNNNNNNNN NNNNNNNNNN NNNNNNNNNN NNNNNNNNNN NNNNNNNNNN 
             NNNNNNNNNN NNNNNNNNNN NNNNNNNNNN NNNNNNNNNN NNNNNNNNNN 
             CTGGAGATAG GGTTAATTGA CCGGTAAAGC ATCTTGTTAT TCGAGATGTC 
             CTGGAGATAG GGTTAAATGT TGGGTAAAGC ATCCTGTCCT TCGAGATGTC 
             CTGGAGATAG GGTTAGCTGG CTGGTAGAGC ACCTTGGTTT CCAGGGTGTC 
             CTGGAGATAG GGTTGACTGG TTGGTAAAGC TTCCTGGCTT CCAGGGAGTC 
             CTGGAGATAG GGTTAGCTGG CTGGTAGAGC ACCTTGGTTT CCAAGGTGTC 
             CTGGAGATAG GGTTGACTGG CTGGTAAAGC ACCCTGGTTT CCAGGGTGTC 
             CTGGCGATAG GGACTCCGTG CTGGAATAGC ATCTCGACTT TCGGGGTGTC 
             CTGGCGATAG GGACTAACTC CTGGAATAGC ATCTCGACTT TCGGGGTGTC 
             GCGGCGATAC GGTGCCCGCG CCGGCATAGC AGTCCGGTTT TCGGTCTGTC 
             TTGGCGATAG GGTTGTTCGT TTGGAATAGC ACCTTGGTTT TCAGGGTGTC 
             TTGGAGAAGA GGTTCGTTAA CTCAAATAGT AATTCGTTTT ATGAATTATC 
             TTGGAGAAGA GGTTTGCTAA TTCAAATAGT AATTCATTTT ATGGATTATC 
             CTAAAGATAG GGAAAAACAG ATGGAATAGC ACCTTACTTT TAAAGGTGTG 
             CTAGAGAAAT GGTTATATGA TTGGAATAGA ATTCT-CTTT GTGGAATTTT 
             CTAGAGATAG GGATTGACAG CTGGAAAAGC ATTCTACTAT TTAGAGTGTG 
             CTGGAGAAGG GGTCGCATAA TCGGCATAGC ATCCCATTT- ATGGGGTGTG 
             CTGGAGAAGG GGTCGCATAA TCGGCATAGC ATCCCATTT- GTGGGGTGTG 
             CTGGAGAAGG GGTCGCATAA TCGGCATAGC ATCCCATTT- ATGGGGTGTG 
             TCGGCGACAG AGTTT---AA -GAGCAACGT ATACTTCTAT TCAGCGAGTT 
             TTAGCGAAAA AGATAAAAAG TCGGACATGT TCCATTCTCA ATGGGATCTT 
             CCTAAGACGC TGAGTAAGTA TAGGAAATGA GACGA--TTA TTCGTCAACT 
             CCTACGATAT AGTATACACT GAATAGATG- -CCC-----T TCGGGGTAAG 

             CGGTGCCTCT CCGACGCCCC TTGAAAAGGC AAGGGAAGGA -TTATTTGCA 
             CGATGCGCTG CCGACGGCCC TTGAAAATCC GAGGGAGAGA CTTATTCGCA 
             CTGCGCGCCC ACGACAGCCC TTGAAAATCC TGGCTAGAGA TTTATTCGCA 
             CGGTGCGCTA TCGACGTCCC TTGAAAACCT GGCGGCGTGT CTTATTCGCA 
             CGGTGCGCTT TCGACGGCCC TTGAAAACCC AATGGAGTGA TTTATTCGCA 
             CGGTGCGCTC TTGACGGCCC TTGAAAATCG GAGGGAAAGA TCTATTCGCA 
             CGGTGCGCTC TTGACGGCCC TTGAAAATCG GAGGGAAAGA CTTATTCGCA 
             CGGAGCGCTC ATGACGACCC TTGAAAATCG GAGGGAAAGA TTTATTCGCA 
             GGAAGCGCTC GCGACTGTCC ATGAAAAGGG GAGGGAAAGT ATCATTCGCA 
             CGGTGCACAC GTATCGATCC TTGAAAAGTG GAGGGACACT GTGATTCTCA 
             TGGTGCACCT TCTTCGGCCC TTGAAAATTT GAGGGAAACT -TTATT-GCT 
             AGGTGCGTTC ATGATGGCCC TTGAAAATCA GGGGGAGAGG -TAATAT-CG 
             AGGTGCGTTC ACGATGGTCC ATGAAAATCT GAGTGAGATA ---ATTT-CA 
             TGGAGTGTTC TCGCTGGCCC TTGAAAATCC GAGGGATAGA TTTATTCGCA 
             NNNNNNNNNN NNNNNNNNNN NNNNNNNNNN NNNNNNNNNN NNNNNNNNNN 
             NNNNNNNNNN NNNNNNNNNN NNNNNNNNNN NNNNNNNNNN NNNNNNNNNN 
             CGGTGCGCTC TCAACTGTCC TTGAAAAACC GAAGGAAAGA CTTATTCACA 
             CGGTGCGCTC TCAACTGTCC TTGAAAACCC GAAGGAAAGA CTTATTCACA 
             CGGTGCGTTC TCTACTGTCC TTGAAAAGCC GAAGGAAAGA TTTATTCACA 
             TGGTGTGCTT TCAATTGCCC TTGAAAAACC AAATGATTGT TTTATTCTCT 
             CGATGTGTGC GCAACTGTCC TTGAAAAGCC AAAGAAAAGA TTTATTCACA 
             TGGTGAGCTC TCGCACGCCC TTGAAACCCC GGGGGAAAGT TTCATTCGCA 
             TGGTGAGTCC TCACACGCCC ATGAAACCCC GGGGGAAAGT TTCATTCGCA 
             TGGTGAGCTC TCGCACGTCC TTGAAACCCC GGGGGAAAGT TTCATTCGCA 
             CGGTTCGGTT CCGACAGTCC TTGAAAAGCC GCGGGAGAGG TTCAGTCACA 
             NNNNNNNNNN NNNNNNNNNN NNNNNNNNNN NNNNNNNNNN NNNNNNNNNN 
             NNNNNNNNNN NNNNNNNNNN NNNNNNNNNN NNNNNNNNNN NNNNNNNNNN 
             NNNNNNNNNN NNNNNNNNNN NNNNNNNNNN NNNNNNNNNN NNNNNNNNNN 
             CGGTGCGCTG TCGCTCACCC TTGAAAAACC GAGGGAATGT TTTATTCGCA 
             CGGTGCGCTT TCGACCGCCC TTGAAAATCC GAGGGAATGA TTTATTCGCA 
             CGGTCCGCTC CTGACTGCCC TTGAAAAGAG GAGGGAAAGT TTTATTTGCA 
             CGGTGCGCTC CTGACTGCCC TTGAAAAGAG GAGGGAAAGT TTTATTTGCA 
             CGGTGCGCTC CTGACTGCCC TTGAAAAGAG GAGGGAAAGT TTTATTTGCA 
             CGGTGCGCTC CTGACTGCCC GTGAAAAGAG GAGGGAAAGT TTTATTTGCA 
             TGGTGCGCCC ACGACTGTCC GTGAAAAGGG AAGGGAACAT TTTATTCGCA 
             CGGTGCGCCC TCGACTGCCC TTGAAAAAAG AAGGGAACAT TTTATTCGCA 
             CGGTGCGCTC ACGACTGCCC TTGAAACGGG AAGGGAACGT TTTATTCGCA 
             CGGTGCGCTT CAGACTGTCC TTGAAAAGGG GGGGGAACGT TTTATTCGCA 
             CGAAGTGGTA AGGACTATCC TTGAAAAAAG GAGGGAACGG CTTAAT-ACT 
             CGAAGCCGTA AGGACTACCC TTGAAAAAAG GAGGGAACAG CTGATTTACT 
             CGGAGTGCAG CGTTTTGCCC TTGAAACTCC AAGGGAACGT ATCGTCCACA 
             CGGTGCATTT ATAATTGTCC TTGAAAATTA GAGGGATAGA TTTATTTTCA 
             CGGTGCGCTG ACCTTTGTCC TTGAAACCCC AAGGGATTCT TTTATCCGCA 
             CGGAGTGTAA TTCGTCACCC GTGAAAATTC G-GGGTCT-- -GGTTTCTAA 
             CGGAGTGTAA TTCGTCATCC GTGAAAATTC G-GGGTCT-- -GGTTTCTAA 
             CGGAGTGTAA TTCGTCACCC GTGAAAATTC G-GGGTCT-- -GGTTTCTAA 
             CGGTAGATAT CGAATGATCC ATGAAACGTG AA----TTGT GAATTTGAAG 
             TCGCCAACCT ATT-TGAACC TTGAAATTTC GA----T--- -TACTATTTG 
             AGGTGGTCTT GC--GGCACT TTTAAGTGTG AG---ATAGT -AGTTACGAG 
             ATGCGGTGTC TT--TGGAGC TTTAAACGTC AG---ATTTC ATTGGTCTTT 

             CCCCAGGTCG TACTCATAAC CGCATCAGGT CTCCAAGGTG AACAGCCTCT 
             CCCCCGGTCG TACTCATAAC CGCATCAGGT CTCCAAGGTG AGCAGCCTCT 
             CCCTCGTTCG TACTCATAAC CGCATCAGGT CTCCAAGGTT AGCAGCCTCT 
             CTCCTGGTCG TACTCATCAC CGCATCAGGT CTCCAAGGTT AGCAGCCTCT 
             CCTCTGGTCG TACTCATAAC CGCCTCAGGT CTCCAAGGTG TGCAGCCTCT 
             CCCCCGGTCG TACCGATAAC CGCATCAGGT CTCCAAGGTT AACAGCCTCT 
             CCCCCGGTCG TACCGATAAC CGCATCAGGT CTCCAAGGTT AACAGCCTCT 
             CCCCTGGTCG TACCGATAAC CGCATCAGGT CTCCAAGGTT AGCAGCCTCT 
             CCCCTGGTCG TACCAATAAC CGCATCAGGT CTCCAAGGTT AGCAGCCTCT 
             CCCCTGGCCG TACCCATAAC CGCATCAGGT CTCCAAGGTT AGCAGCCTCT 
             CGCCTGGCCG TACCCATAAC CGCATCAGGT CTCCAAGGTT AGCAGCCTCT 
             CGCCAGATCG TACCCATAAC CGCATCAGGT CTCCAAGGTT AGTAGCCTCT 
             CACCAGGTCG TACCCATAAC CGCATCAGGT CTCCAAGGTT AGCAGCCTCT 
             CTCTCGATCG TACCCATAAC CGCATCAGGT CTCCAAGGTT AGAAGCCTCT 
             NNNNNNNNNN NNNNNNNNNN NNNNNNNNNN NNNNNNNNNN NNNNNNNNNN 
             NNNNNNNNNN NNNNNNNNNN NNNNNNNNNN NNNNNNNNNN NNNNNNNNNN 
             CCCCTGGTCG TACCCATAAC CGCATCAGGT CTCCAAGGTT AGCAGCCTCT 
             CCCCTGGTCG TACCCATAAC CGCATCAGGT CTCCAAGGTT AGCAGCCTCT 
             CCCCTGTACG TACCCATAAC CGCATCAGGT CTCCAAGGTT AGCAGCCTCT 
             CCCCTGGTCG TGCCCATATC CGCATCAGGT CTCCAAGGTT TGTAGCCTCT 
             CCCCTGGTCG TACCCATAAC CGCAGCAGGT CTCCAAGGTT AGCAGCCTCT 
             CTCACGTCCG TATCCATAAC CGCATCAGGT CTCCAAGGTT AGCAGCCTCT 
             CTCACGTCCG TATCCATAAC CGCATCAGGT CTCCAAGGTT AGCAGCCTCT 
             CTCACGACCG TATCCATAAC CGCATCAGGT CTCCAAGGTT AGCAGCCTCT 
             CGCTCGTCCG TACCCATAAC CGCATCAGGT CTCCTAGGTT AGCAGCCTCT 
             NNNNNNNNNN NNNNNNNNNN NNNNNNNNNN NNNNNNNNNN NNNNNNNNNN 
             NNNNNNNNNN NNNNNNNNNN NNNNNNNNNN NNNNNNNNNN NNNNNNNNNN 
             NNNNNNNNNN NNNNNNNNNN NNNNNNNNNN NNNNNNNNNN NNNNNNNNNN 
             CCCCTGTTCG TACCAATATC CGCATCAGGT CTCCAAGGTT AGCAGCCTCT 
             CCCCTGTTCG TACCAATATC CGCATCAGGT CTCCAAGGTT AGCAGCCTCT 
             CCCCTGGCCG TACCAATAAC CGCATCAGGT CTCCAAGGTT AGTAGCCTCT 
             CCCCTGGCCG TACCATTAAC CGCATCAGGT CTCCAAGGTT AGCAGCCTCT 
             CCCCTGGCCG TACCAATAAC CGCATCAGGT CTCCAAGGTT AGCAGCCTCT 
             CCCCTGGCCG TACCATTAAC CGCATCAGGT CTCCAAGGTT AGTAGCCTCT 
             CCCCCGTCCG TACCTATATC CGCATCAGGT CTCCAAGGTT AGCAGCCTCT 
             CCCCCGTCCG TACCTATATC CGCATCAGGT CTCCAGGGTT AGCAGCCTCT 
             CCCCCGTCCG TACCGATAAC CGCATCAGGT CTCCTAGGTT AGCAGCCTCT 
             CCCCTGGCCG TACCAATAAC CGCATCAGGT CTCCAAGGTT AGCAGCCTCT 
             TGTATGAGCG TACCAACAAC CGCATCAGGT CTCCAAGGTT AACAGCCTCT 
             TGTATGAGCG TACCAACAAC CGCATCAGGT CTCCTAGGTT AACAGCCTCT 
             GCCCTAGTCG TACCAATAAC CGCATCAGGT CTCCTAGGTT AGCAGCCTCT 
             TATCTGGCCG TACCGATAAC CGCATCAGGT CTCCAAGGTT AACAGCCTCT 
             CCCCTAGCCG TACCAAAAAC CGCATCAGGT CTCCAAGGTT ATAAGCCTCT 
             GTAAACGCCG TACCTA-ATC CGCATCAGGT CTCCAGGGTT CACAGCCTCT 
             GTAAACGCCG TACCTA-ATC CGCATCAGGT CTCCAGGGTT CACAGCCTCT 
             GTAAACGCCG TACCTA-ATC CGCATCAGGT CTCCAGGGTT CACAGCCTCT 
             TCAAT--CCG TACCCTAAAC CGCATCAGGT CTCTCGGGTT AATAGCCCCA 
             CTATT-GTTG -ACCTA-AAC CGCATCAGGT CTCCAAGGTT AACAGCCTAT 
             CAGAT---CG TACCAACAAC CGCATCAGGT CTCTGAGGTT CATAACCTTT 
             CCATT---CG TACCAACAAC CGCATCAGGT CTCTGAGGTT TATAACCTTT 

             AGTCGATAGA ACAATGTAGG TAAGGGAAGT CGGCAAAATA GATCCGTAAC 
             AGTTGATAGA ACAATGTAGA TAAGGGAAGT CGGCAAAATA GATCCGTAAC 
             AGTTGATAGA AGAATGTAGA TAAGGGAAGT CGGCAAAATA GATCCGTAAC 
             AGTCGATAGA AGAATGTAGA TAAGGGAAGT CGGCAAACTA GATCCGTAAC 
             AGTCGATAGA ACAATGTAGA TAAGGGAAGT CGGCAAAATA GATCCGTAAC 
             AGTCAATAGA ACAATGTAGG TAAGGGAAGT CGGCAAAATA GATCCGTAAC 
             AGTCAATAGA ACAATGTAGG TAAGGGAAGT CGGCAAAATA GATCCGTAAC 
             GGTCAGTAGA ATAATGTAGA TAAGGGAAGT CGGCAAAATA GATCCGTAAC 
             GGTCGATAGA ATAAGGTAGA TAAGGGAAGT CGGCAAGATA GATCGGTACC 
             GATCAATAGA AGAAGGTAGG TAAGGGAAGT CGGCAAAATC GATCCGTAAC 
             AGTACGTAGA ATAATGTAGA TAAGGGAATT CGGCAAAATA GATCTGTAAC 
             GGTCGATAGA ATAATGTAGA TAAG--AATT CGGCAAATTA GATCCGTAAC 
             GGCCAATAGA ATAATGTAGA TAAGGGAAGT CGGCAAAATA GTTCCGTAAC 
             GGTCCGTAGG ACAAAGTAGA TAAGGGAAGT CGGCAAAATA GGTCCGTAAC 
             NNNNNNNNNN NNNNNNNNNN NNNNNNNNNN NNNNNNNNNN NNNNNNNNNN 
             NNNNNNNNNN NNNNNNNNNN NNNNNNNNNN NNNNNNNNNN NNNNNNNNNN 
             GGTCGATAGT ACAAAGTAGG TAAGGGAAGT CGGCAAAATA GATCCGTAAC 
             GGTCGATAGG TGAAAGTAGG TAAGGGAAGT CGGCAAAATA GATCCGTAAC 
             GGTCTATAGA GCAAAGTAGG TAAGGGAAGT CGGCAAAATA GATCCGTAAC 
             GGTCTTTGGA ACAAAGTAGG TAAGGGAAGT CGGCAAACTA GATCCGTAAC 
             GGCCCTTAGA GCAAAGTAGG TAAGGGAAGT CGGCAAAACA GATCCGTATC 
             GGTCTCTAGA AGAAGGTAGC TAAGGGAAGT CGGCAAAATA GTTCCGTAAC 
             GGTCTCTAGA AGAAGGTAGC TAAGGGAAGT CGGCAAAATA GTTCCGTAAC 
             GGTCTCTAGA AGAAGGTAGC TAAGGGAAGT CGGCAAAATA GTTCCGTAAC 
             AGTCCATAGA GTAAGGTGGC TGAGGGAAGT CGGCAAAATA GTTCCGTAAC 
             NNNNNNNNNN NNNNNNNNNN NNNNNNNNNN NNNNNNNNNN NNNNNNNNNN 
             NNNNNNNNNN NNNNNNNNNN NNNNNNNNNN NNNNNNNNNN NNNNNNNNNN 
             NNNNNNNNNN NNNNNNNNNN NNNNNNNNNN NNNNNNNNNN NNNNNNNNNN 
             GGTCGATAGA ATAAAGTAGG TAAGGGAAGT CGGCAAAATA GATCCGTAAC 
             GGTCGATAGA ATAAAGTAGG TAAGGGAAGT CGGCAAAATA GATCCGTAAC 
             GGTCGATAGA ATGAGGTAGA TAAGGGAAGT AGGAAAAATA GATCCGTAAC 
             GGTCGATAGA AGAAAGTAGA TAAGGGAAGT CGGCAAAATG GATCCGTAAC 
             GGTCGATAGA ATAAGGTAGA TAAGGGAAGT CGGCAAAATA GATCCGTAAC 
             GGTCGATAGA AGAAAGTAGA TAAGGGAAGT CGGCAAAATA GATCCGTAAC 
             GGTCGATAGA ATAAGGTAGA TAAGGGAAGT CGGCAAAATG GATCCGTAAC 
             GGTCGATAGA ATAAGGTAGA TAAGGGAAGT CGGCAAAATG GATCCGTAAC 
             GGTCGATAGA GCAAGGTAGA TAAGGGAAGT CGGCAAAATG GATCCGTAAC 
             GGTCAATAGA AGAATGTAGA TAAGGGAAGT CGGCAAAATA GATCCGTAAC 
             GGTTAATAGA AAAAAGTAGG TAAGGGAAGT CGGCAAAATA GATCCGTAAC 
             GGTTAATAGA AAAAAGTAAG TAAGGGAAGT CGGCAAAATA GATCCGTAAC 
             GGTCATTAGA CTAAAGTAGT TCAGGGAAGT CGGCAAATTA GATCCGTAAC 
             GGTCAATAGA TTAATGTAGA TAAGGGAAGT CGGCAAAATA GATCCGTAAC 
             GGTCATTAGG CCAAAGTAGA TAAGGGAAGT CGGCAAATTA GATCCGTAAC 
             GGTTTATGGG TGAAAGTAGT TAAGGGAAGT CGGCAAATTA CGTCCGTAAC 
             GGTTTATGGG TGAAAGTAGT TAAGGGAAGT CGGCAAATTA GGTCCGTAAC 
             GGTTTATGGG TGAAAGTAGT TAAGGGAAGT CGGCAAATTA GGTCCGTAAC 
             AGTTTGTAGG AAAATGTGTG TGAGGGAAGT CGGCAAATTG GATCTGTAAC 
             GGTTAATGGA ATAAAGTAGA TGAGGGAAGT CGGCAAATTC GATCTGTAAC 
             CGTTGATGGA AAAAAATACG TGAGGGAAGT CGGCAAATTA AATCTGTAAC 
             CGTTTTTGGA ATAAAATAGA TGAGGGAAGT CGGCAAATTA GATCTGTAAC 

             TTCGGGAAAA GGATTGGCTC TTAGGGCTGG GGAGTTGGGC CTTAGATTTC 
             TTCGGGAAAA GGATTGGCTC TGAGGGTTGG GCCTAGGGGT CTCGAGGTCC 
             TTCGGGAAAA GGATTGGCTC TGAGGGTTGG GCCTAGGGGT CTTATCGGCC 
             TTCGGGAAAA GGATTGGCTC TGAGGGTTGG GCCTAGGGGT CTCTTGGC-- 
             CTCGGGATAA GGATTGGCTC TGAGGGTTGG GCCTAAGGGT CTCTAGAA-C 
             TTCGGGAAAA GGATTGGCTC TGAGGGCTGG GCATAGGGGC CCTTGACTCC 
             TTCGGGAAAA GGATTGGCTC TGAGGGCTGG GCCTAGGGGC CCTTGACTCC 
             TTCGGGAAAA GGATTGGCTC TGAGGGCTGG GTGGTGGGGT CCTTTGCTCC 
             TTCGGTAAAA CGATTGGCTC TGACGGCCGG GTGTAGGGGT CCATCATCCC 
             TTCGGGAAAA GGATTGGCTC TGAGGACCGG GTAGTGAGAT CCTTTACTCT 
             TTCGGGAAAA AGATTGGCTC TGAGGGTCAG GCCAGGGGCC TTATTGATAC 
             TTCGGGAAAA GGATTGGCTC TGAGGACTGG GCTAGGAGGA CTTACCATCT 
             TTCGGGAAAA GGAATGGCTC TGAGGATAGG GCATCGGGGC CTGCTCG-CC 
             TTCGGGAAAA GGACTGGCTC TGAGGTTTGG -TATGTGGAA CCTGGGTTCC 
             NNNNNNNNNN NNNNNNNNNN NNNNNNNNNN NNNNNNNNNN NNNNNNNNNN 
             NNNNNNNNNN NNNNNNNNNN NNNNNNNNNN NNNNNNNNNN NNNNNNNNNN 
             TTCGGGAAAA GGATTGGCTC TGAGGGTTGG GTATAGGGGT CCTTGGATCC 
             TTCGGGAAAA GGATTGGCTC TGAGGGTTGG GTACAGGGGT CCTTGTTCCC 
             TTCGGGAAAA GGATTGGCTC TGAGGGTTGG GTATAGGGGT CCTTGTTTCC 
             TTTGGGAAAA GGATTGGCTC TGAGGGTTGG GTGCAGGGGT CCTTGTGCCT 
             TTTGGGAAAA GGATTGGCTC TGAGGGTTGC GTGCAGGGGT CCTTGCCCCC 
             TTTGGGAAAA GGAATGGCTC TGAGGGCTGG GCACAGGGGT CCTCGCTCCC 
             TTTGGGAAAA GGAATGGCTC TGAGGGTTGG GTGCAGGGGT TCCTGATCCT 
             TTTGGGAAAA GGAATGGCTC TGAGGGTTGG GCGCAGGGGT TCCTGATCCT 
             TTCGGGAAAA GGAATGGCTC TGAGGGCTGG GCGTAAGGAT CCTATTC-CC 
             NNNNNNNNNN NNNNNNNNNN NNNNNNNNNN NNNNNNNNNN NNNNNNNNNN 
             NNNNNNNNNN NNNNNNNNNN NNNNNNNNNN NNNNNNNNNN NNNNNNNNNN 
             NNNNNNNNNN NNNNNNNNNN NNNNNNNNNN NNNNNNNNNN NNNNNNNNNN 
             TTCGGGAAAA GGATTGGCTC TGAGGGTTGA GTCAAAGGAT CTCGTTCTCC 
             TTCGGGAAAA GGATTGGCTC TGGGGGTTGG GTAAAGGGGT CTTAGTTTCC 
             TTCGGGAAAA GGATTGGCTC TGAGGGCTGG GTAATTGCGC CCCAGTGGGC 
             TTCGGGAAAA GGATTGGCTC TGAGGGCTGG GTGATAGCGC CAGTGTGTGC 
             TTCGGGAAAA GGATTGGCTC TGAGGGCTGG GTAATTGCGC CCTTGTTTGC 
             TTCGGGAAAA GGATTGGCTC TGAGGGCTGG GTAATTGCGC CCTTGTGTGC 
             TTCGGGACAA GGATTGGCTC TGAGGGCCGG GCAATGGGGC CCTTGGCGCC 
             TTCGGGACAA GGATTGGCTC TGAGGGCCGG GCAATGGGGC CTTTGGCGCC 
             TTCGGGATAA GGATTGGCTC TGAGGGCCGG GCG-GCTTGC CCTCGCGCTT 
             TTCGGGATAA GGATTGGCTC TGAGGGCCGG GCGTACGGGC CCTTTGGCTC 
             TTCGGGAAAA GGATTGGCTC TGAGGACATT AGAAAGAGAG AAAAAAAGTT 
             TTCGGGAAAA GGATTGGCTC TGAGGACATA TGATAGAGAG TTTAAATTAT 
             TTTGGAAAAA GGATTGGCTC TGAGGGCTGG ATAAAGAAAT ACTTCAGCTT 
             TTCGGGAAAA GGATTGGCTC TAAGGGTTGA GTATATAGAC CCATCATTCT 
             TTTGGAAAAA GGATTGGCTC TGAGGGCTGG GTATTAAGAG ACTTGCACCT 
             TTTGGGAAAA GGACTGGCTC TGAGAACTGA GTGTGGGGGA CCAGMTGTCT 
             TTTGGGAAAA GGACTGGCTC TGAGAACTGA GTGTGGAGTA CCAGCTGTCT 
             TTTGGGAAAA GGACTGGCTC TGAGAACTGA GTGTGGGGGA CCAGCTGTCT 
             TTTGGAATAA AGGTTGGCTC TGGGAGTC-A TTCCGTAGGT TTCGGGATTG 
             TTTGGAAAAA GGATTGGCTC TGGACGTC-A GTGATTTAAC TTGTTAAG-- 
             TTCGGGAAAA GGATTGGCTN NNNNNNNNNN NNNNNNNNNN NNNNNNNNNN 
             CTTGGAAAAA GGATTGGCTC TGCGGGCTCT GGTCGGATCT CTTTGCTACT 

             CTCCTCCTAT A-CAGCTAAC TAAGAACTGG AGCGGACAAG GGGAATCCGA 
             CTAGTGCGTG AACAACCAGC TCAGAACTGG AGCGGACAAG GGGAATCCGA 
             CTAGTGCGTG AACAACCGGC TCAGAACTGG AGCGGACAAG GGGAATCCGA 
             CCACGGCGAG AACAACCAGC TCAGAACTGG AGCGGACAAG GGGAATCCGA 
             TTAGTGCGTG AACAACCGAC TCAGAACTGG AGCGGACAAG GGGAATCCGA 
             CTATGCAATG AACAGCCAAC TCAGAACTGG AGCGGACAAG GGGAATCCGA 
             CTAGGCAATG AACAGCCAAC TCAGAACTGG AGCGGACAAG GGGAATCCGA 
             CTGCCCATTG AACAGCCAAC TCAGAACTGG AGCGGACAAG GGGAATCCGA 
             CTGCACAGTG AACGGTCAAG TCAGAACTGG AGCGGACAAG AAGAACCCGA 
             CTCTGCATCA AACGGTCATC TCAGAACTGG AGCGGACAAG GGGAATCCGA 
             CTCTGGCAGG AATGACCAAC TCAGAACTGG AGCAG-CGAG GGGAATCCGA 
             CCTGGTGATT GACAGTTAAC TCAGAACTGA AGCGGACTCG GGGAATCCGA 
             CACTGCAATG AACTATCGAC TCAGAACTGG AGCGGACAAG GGGAACCCGA 
             GCATGCACTT AACAAACAGC TCAGAACTGG AGCGGACAAG GGGAATCCGA 
             NNNNNNNNNN NNNNNNNNNN NNNNNNNNNN NNNNNNNNNN NNNNNNNNNN 
             NNNNNNNNNN NNNNNNNNNN NNNNNNNNNN NNNNNNNNNN NNNNNNNNNN 
             CTGTGCAGTG AACAACCAAC TCAGAACTGG AGCGGACAAG GGGAATCCGA 
             CTGTGCAATG AACAACCGAC TCAGAACTGG AGCGGACAAG GGGAATCCGA 
             CTGTGCAGTG AACAACCAAC TCAGAACTGG AGCGGACAAG GGGAATCCGA 
             GTGCACAATG AACAACTAAC TCAGAACTGA AGCGGACAAG GGGAATCCGA 
             CTGCGCAGTG AACAGCCAAC TCAGAACTGG AGCGGACAAG GGGAATCCGA 
             TTGTGCGATG AACAGCCATC TCAGAACTGG AGCGGACAAG GGGAATCCGA 
             CTGCACGATG AACAACCATC TCAGAACTGG AGCGGACAAG GGGAATCCGA 
             CTGCGCGATG AACAACCATC TCAGAACTGG AGCGGACAAG GGGAATCCGA 
             TTGCGCGCTG AACAGCCAAC TCAGAACTGG AGCGGACAAG GGGAATCCGA 
             NNNNNNNNNN NNNNNNNNNN NNNNNNNNNN NNNNNNNNNN NNNNNNNNNN 
             NNNNNNNNNN NNNNNNNNNN NNNNNNNNNN NNNNNNNNNN NNNNNNNNNN 
             NNNNNNNNNN NNNNNNNNNN NNNNNNNNNN NNNNNNNNNN NNNNNNNNNN 
             TTTGGCACTG AACAGCCAAC TCAGAACTGG AGCGGACAAG GGGAATCCGA 
             CTTTACAGTG AACAACCGAC TCAGAACTGG AGCGGACAAG GGGAATCCGA 
             GTGTACGGTG AACAGCTAAC TCAGAACTGG AGCGGACAAG GGGAATCCGA 
             GTGCACAGTG AACAGCTAAC TCAGAACTGG AGCGGACAAG GGGAATCCGA 
             GTGTACGGTG AACAGCTAAC TCAGAACTGG AGCGGACAAG GGGAATCCGA 
             GTGTACGGTG AACAGCTAAC TCAGAACTGG AGCGGACAAG GGGAATCCGA 
             CAGCTTAGTG AACGGCTAAC TCAGAACTGG AGCGGACAAG GGGAATCCGA 
             CGGCTTAGTG AACGGCTAAC TCAGAACTGG AGCGGACAAG GGGAATCCGA 
             TCC--CGATG AACGGCCAGC TCAGAACTGG AGCGGACAAG GGGAATCCGA 
             TGTTCCGGAG AACGGCCAAC TCAGAACTGG AGCGGACAAG GGGAATCCGA 
             TGATAC-CTA TAATGTTAAC TCAGAACTGA AACGGACAAG GGGAATCCGA 
             TATGGCTCTA TCATGTTAAC TCAGAACTGA AACGGACAAG GGGAATCCGA 
             TTTTATGAGA AACAGTTAAC TCAGAACTGG AGCGGACAAG AGGAATCCGA 
             ATATACATTG AACAACTAAC TTAGAACTGG AGCGGACAAG GGGAATCCGA 
             TCTTACATGA AACAGCTAAC TCAGAACTGA AGCGGACACG TGGAATCCGA 
             CTGCACAATT AACGGTCGGC TCAGAACTGG AGCGGCCAAG GGGAATCTGA 
             CTGCACAATT AACGGTCGGC TCAGAACTGG AGCGGCCAAG GGGAATCTGA 
             CTGCACAATT AACGGTCGGC TCAGAACTGG AGCGGCCAAG GGGAATCTGA 
             CTGCGGAAGT ATTGACAACC CCAGAACTGG TGTTGACTAG AGGAATCTGA 
             --TCACAA-T TATGACATAT CCAGAACTGG TGTTGACTAG AGGAATCTGA 
             NNNNNNNNNN NNNNNNNNNN NNNNNNNNNN NNNNNNNNNN NNNNNNNNNN 
             ATGTGCGGCT AAGCCATA-G T-AGAACTGA GGCAA-CGAG GGGAATCCGA 

             CTGTTTAATT AAAACAAAGC ATTGTGATGG CCCTCACGGG TGTTGACACA 
             CTGTTTAATT AAAACAAAGC ATTGCGATGG CCGGAGACGG TGTTGACGCA 
             CTGTTTAATT AAAACAAAGC ATTGTGATGG CCGGAGACGG TGTTGACACA 
             CTGTTTAATT AAAACAAAGC ATTGCGAAGG CCGGAAACGG TGTTGACGCA 
             CTGTTTAATT AAAACAAAGC ATTGCGATGG CTGGGAACGG TGTTGACGCA 
             CTGTTTAATT AAAACAAAGC ATTGCGATGG ACTGAAAAGT TGTTGACGCA 
             CTGTTTTATT AAAACAAAGC ATTGCGATGG ACTGAAAAGT TGTTGACGCA 
             CTGTTTAATT AAAACAAAGC ATTGCGATGG CCGTAACCGG TGTTGACGCA 
             CTGTTTAATT AAAACAAAGC ATTGCGATGG CCGCAATCAG TGTTGACGCA 
             CTGTTTAATT AAAACAAAGC ATTGCGATGG TGAAAATTCG TGTTGACGCA 
             CTGTTTAATT AAAACAGAGC ATTGTGAAGG CCATAAATGG TGTTGACACA 
             CTGTTTAATA AAAACAAAGC TTTGTGATGG CCTGAAAAGG TGTTGACACA 
             CAGTTTAATA AAAACCAAGC ATTGTGATGG CCTTAAACGG TGTTGACACA 
             CTGTTTAATC AAAACAAAGC ATTGTGATGG CCTCAAAAGG TGTTGACACA 
             NNNNNNNNNN NNNNNNNNNN NNNNNNNNNN NNNNNNNNNN NNNNNNNNNN 
             NNNNNNNNNN NNNNNNNNNN NNNNNNNNNN NNNNNNNNNN NNNNNNNNNN 
             CTGTTTAATT AAAACAAAGC ATTGCGATGG CCTCAAAAGG TGTTGACGCA 
             CTGTTTAATT AAAACAAAGC ATTGCGATGG CCTCAACAGG TGTTGACGCA 
             CTGTTTAATT AAAACAAAGC ATTGCGATGG CCTCAAAAGG TGTTGACGCA 
             CTGTTTAATT AAAACAAAGC ATTGTGATGG CTTGAAAAGG TGTTGATGCA 
             CTGTTTAATT AAAACAAAGC CTTGCGATGG CCTCAGCAGG TGTTGACACA 
             CTGTTTAATT AAAACAAAGC ATTGCGATAC CCGCAACCGG TGTTGACGCA 
             CTGTTTAATT AAAACAAAGC ATTGCGATAC CCGCAAACGG TGTTGACGCA 
             CTGTTTAATT AAAACAAAGC ATTGCGATAC CCGCAACCGG TGTTGACGCA 
             CTGTTTAATT AAAACAAAGC ATTGTGATGG CGCTAGCGCG TGTTGACACA 
             NNNNNNNNNN NNNNNNNNNN NNNNNNNNNN NNNNNNNNNN NNNNNNNNNN 
             NNNNNNNNNN NNNNNNNNNN NNNNNNNNNN NNNNNNNNNN NNNNNNNNNN 
             NNNNNNNNNN NNNNNNNNNN NNNNNNNNNN NNNNNNNNNN NNNNNNNNNN 
             CTGTTTAATT AAAACAAAGC ATTGCGATGG CCTCAAAAGG TGTTGACGCA 
             CTGTTTAATT AAAACAAAGC ATTGCGATGG CCTCAAAAGG TGTTGACGCA 
             CTGTTTAATT AAAACAAAGC ATTGCGATGG CCATAACTGG TGTTGACGCA 
             CTGTTTAATT AAAACAAAGC ATTGCGATGG CCGCAAACGG TGTTGACGCA 
             CTGTTTAATT AAAACAAAGC ATTGCGATGG CCACAACTGG TGTTGACGCA 
             CTGTTTAATT AAAACAAAGC ATTGCGATGG CCGCAACCGG TGTTGACGCA 
             CTGTTTAATT AAAACATAGC ATTGCGATGG CTTGAAAAGG TGTTGACGCA 
             CTGTTTAATT AAAACATAGC ATTGCGATGG CTTGAAAAGG TGTTGACGCA 
             CTGTTTAATT AAAACCAAGC ATTGCGATGG CGCCGACGCG TGTTGACGCA 
             CTGTTTAATT AAAACAAAGC ATTGCGATGT CCCCAAAGGG TTTTGACGCA 
             CTGTTTAATT AAAACATAGC ATTGTGAAAA GCCAAACTGG TATTAACACA 
             CTGTTTAATT AAAACATAGC ATTGTGAAAG CCACAAATGG TATTAACACA 
             CTGTTTAATT AAAACAAAGC ATTGCGATGG CCTTAATTGG TGTTGACGCA 
             CTGTTTAATT AAAACATAGC ATTGCGATGG CCAGAAATGG TGTTGACGCA 
             CTGTTTAATT AAAACAAAGC ATTGCGATGG CCTTGATTGG CGTTGACGTA 
             CTGTTTAATC AAAACAAAGC AATGCGATGG TTAGAGATAA TGTTGACGCA 
             CTGTTTAATC AAAACAAAGC AATGCGATGG TTAGAGATAA TGTTGACGCA 
             CTGTTTAATC AAAACAAAGC AATGCGATGG TTAGAGATAA TGTTGACGCA 
             CTGTTTAATT AAAACAAAGC ATTGTGAAAA GCCCCAAGGC TATACACGCA 
             CTGTTTAATT AAAACAAAGC ATTGTGTAAA GTTGAAAAAC TATACACGCA 
             NNNNNNNNNN NNNNNNNNNN NNNNNNNNNN NNNNNNNNNN NNNNNNNNNN 
             CAGTTTAACT AAAACCAAGC ATTCTGATT- GTTTCTTACA GATGTACGGA 

             ATGTGATTTC TGCCCAGTGC TCTGAATGTC AACGTGAAGA GATTCAAGCA 
             ATGTGATTTC TGCCCAGTGC TCTGAATGTC AAAGTGAAGG AATTCAACCA 
             ATGTGATTTC TGCCCAGTGC TCTGAATGTC AAAGTGAAGA GATTCAACCA 
             ATGTGATTTC TGCCCAGTGC TCTGAATGTC AAAGTGAAGG AATTCAACCA 
             ATGTGATTTC TGCCCAGTGC TCTGAATGTC AAAGTGAAGG AATTCAACCA 
             ATGTGATTTC TGCCCGGTGC TCTGAATGTC AAAGTGGAGA AATTCAACCA 
             ATGTGATTTC TGCCCAGTGC TCTGAATGTC AAAGTGAAGA AATTCAACCA 
             ATGTGATTTC TGCCCAGTGC TCTGAATGTC AAAGTGAAGA AATTCAACCA 
             ATGTGATTTC TGCCCAGTGC TCTGAATGTC AAAGTGATGA AATTCAAACA 
             ATGTGATTTC TGCCCAGTGC CCTGAATGTC AAAGTGATGA AATTCAAACA 
             ATGTGATTTC TGCCCAGTGC TCTGAATGTC AACGTGAAGA AATTCATTTA 
             AAGTGATTTC TGCCCAGTGC TCTGAATGTC AAGTTGAAGT AATTCAATCA 
             ATGTGATTTC TGCCCAGTGC TCTGAATGTC AAAGTGAAGA AATTCAACCA 
             ATGTGATTTC TGCCCAGTGC TCTGAATGTC AAAGTGATGA AATTCAAACA 
             NNNNNNNNNN NNNNNNNNNN NNNNNNNNNN NNNNNNNNNN NNNNNNNNNN 
             NNNNNNNNNN NNNNNNNNNN NNNNNNNNNN NNNNNNNNNN NNNNNNNNNN 
             ATGTGATTTC TGCCCAGTGC TCTGAATGTC AAAGTGATGA AATTCAAACA 
             ATGTGATTTC TGCCCAGTGC TCTGAATGTC AAAGTGATGA AATTCAAACA 
             ATGTGATTTC TGCCCAGTGC TCTGAATGTC AAAGTGATGA AATTCAATCA 
             ATGTGATTTC TGCCCAGTGC TCTGAATGTC AAAGTGATGA AATTCAAACA 
             ATGTGATTTC TGCCCAATGC TCTGAATGTC AAAGTGATGA AATTCAAACA 
             ATGTGATTTC TGCCCAGTGC TCTGAATGTC AAAGTGATGA AATTCAAACA 
             ATGTGATTTC TGCCNNNNNN NNNNNNNNNN NNNNNNNNNN NNNNNNNNNN 
             ATGTGATTTC TGCCCAGTGC TCTGAATGTC AAAGTGATGA AATTCAAACA 
             ATGTGATTTC TGCCCAGTGC TCTGAATGTC AAAGTGATGA AATTCAAATA 
             NNNNNNNNNN NNNNNNNNNN NNNNNNNNNN NNNNNNNNNN NNNNNNNNNN 
             NNNNNNNNNN NNNNNNNNNN NNNNNNNNNN NNNNNNNNNN NNNNNNNNNN 
             NNNNNNNNNN NNNNNNNNNN NNNNNNNNNN NNNNNNNNNN NNNNNNNNNN 
             ATGTGATTTC TGCCCAGTGC TCTGAATGTC AACTTGATGA AATTCAAGCA 
             ATGTGATTTC TGCCCAGTGC TCTGAATGTC AAAGTGATGA AATTCAAGCA 
             ATGTGATTTC TGCCCAGTGC TCTGAATGTC AATGTGATGA AATTCAATCA 
             ATGTGATTTC TGCCCAGTGC TCTGAATGTC AATGTGATGA AATTCAACCA 
             ATGTGATTTC TGCCCAGTGC TCTGAATGTC AATGTGATGA AATTCAATCA 
             ATGTGATTTC TGCCCAGTGC TCTGAATGTC AATGTGATGA GATTCAATCA 
             ATGTGATTTC TGCCCAGTGC TCTGAATGTC AAAGTGATGA AATTCAACCA 
             ATGTGATTTC TGCCCAGTGC TCTGAATGTC AAAGTGATGA AATTCAACCA 
             ATGTGATTTC TGCCCAGTGC TCTGAATGTC AACGTGATGA AATTCAACCA 
             ATGTGATTTC TGCCCAGTGC TCTGAATGTC AATGTGATGA AATTCAACCA 
             ATGTGATTTC TGCCCAGTGC TTTGAATGTC AACTTGATGA AATTCAATCA 
             ATGTGATTTC TGCCCAGTGC TTTGAATGTC AACTTGATGA AATTCAATCA 
             ATGTGATTTC TGCCCAGTGC TCTGAATGTC AACGTGGTGA GATTCAACTA 
             ATGTGATTTC TGCCCAGTGC TCTGAATGTC AAAGTGAAGA AATTCAAACA 
             ATGTGATTTC TGCCCAGTGC TCTGAATGTC AATGTGGTGA AATTCAACTA 
             TTGTGATTTC TGCTCAGTGC TCTGAATGTC AACGTGGTGA GATTCACGCA 
             TTGTGATTTC TGCTCAGTGC TCTGAATGTC AACGTGGTGA GATTCACGCA 
             TTGTGATTTC TGCTCAGTGC TCTGAATGTC AACGTGGTGA GATTCACGCA 
             ATGTGATTTC TGCCCAGTGC TCTGAATGTC ATTGTGATGG AATTCATATA 
             ATGTGATTTC TGCCCAGTGC TCTGAATGTT ATTGTGATGA GATTCGCATA 
             NNNNNNNNNN NNNNNNNNNN NNNNNNNNNN NNNNNNNNNN NNNNNNNNNN 
             ATGTGAATTC TGCCCGGTGC TTTGAATGTC AATGAGAGGA GACTCTTTTA 

             AGCGCGGGTA AACGGCGGGA GTAACTATGA CTCTCTTAAG GTAGCCAAAT 
             AGCGCGGGTA AACGGCGGGA GTAACTATGA CTCTCTTAAG GTAGCCAAAT 
             AGCGCGGGTA AACGGCGGGA GTAACTATGA CTCTCTTAAG GTAGCCAAAT 
             AGCGCGGGTA AACGGCGGGA GTAACTATGA CTCTCTTAAG GTAGCCAAAT 
             AGCGCGGGTA AACGGCGGGA GTAACTATGA CTCTCTTAAG GTAGCCAAAT 
             AGCGCGGGTA AACGGCGGGA GTAACTATGA CTCTCTTAAG GTAGCCAAAT 
             AGCGCGGGTA AACGGCGGGA GTAACTATGA CTCTCTTAAG GTAGCCAAAT 
             AGCGCGGGTA AACGGCGGGA GTAACTATGA CTCTCTTAAG GTAGCCAAAT 
             AGCGCGGGTA AACGGCGGGA GTAACTATGA CTCTCTTAAG GTAGCCAAAT 
             AGCGCGGGTA AACGGCGGGA GTAACTATGA CTCTCTTAAG GTAGCCAAAT 
             AGCGCGGGTA AACGGCGGGA GTAACTATGA CTCTCTTAAG GTAGCCAAAT 
             AGCGCGGGTA AACGGCGGGA GTAACTATGA CTCTCTTAAG GTAGCCAAAT 
             AGCGCGGGTA AACGGCGGGA GTAACTATGA CTCTCTTAAG GTAGCCAAAT 
             AGCGCGGGTA AACGGCGGGA GTAACTATGA CTCTCTTAAG GTAGCCAAAT 
             NNNNNNNNNN NNNNNNNNNN NNNNNNNNNN NNNNNNNNNN NNNNNNNNNN 
             NNNNNNNNNN NNNNNNNNNN NNNNNNNNNN NNNNNNNNNN NNNNNNNNNN 
             AGCGCGGGTA AACGGCGGGA GTAACTATGA CTCTCTTAAG GTAGCCAAAT 
             AGCGCGGGTA AACGGCGGGA GTAACTATGA CTCTCTTAAG GTAGCCAAAT 
             AGCGCGGGTA AACGGCGGGA GTAACTATGA CTCTCTTAAG GTAGCCAAAT 
             AGCGCGGGTA AACGGCGGGA GTAACTATGA CTCTCTTAAG GTAGCCAAAT 
             AGCGCGGGTA AACGGCGGGA GTAACTATGA CTCTCTTAAG GTAGCCAAAT 
             AGCGCGGGTA AACGGCGGGA GTAACTATGA CTCTCTTAAG GTAGCCAAAT 
             NNNNNNNNNN NNNNNNNNNN NNNNNNNNNN NNNNNNNNNN NNNNNNNNNN 
             AGCGCGGGTA AACGGCGGGA GTAACTATGA CTCTCTTAAG GTAGCCAAAT 
             AGCGCGGGTA AACGGCGGGA GTAACTATGA CTCTCTTAAG GTAGCCAAAT 
             NNNNNNNNNN NNNNNNNNNN NNNNNNNNNN NNNNNNNNNN NNNNNNNNNN 
             NNNNNNNNNN NNNNNNNNNN NNNNNNNNNN NNNNNNNNNN NNNNNNNNNN 
             NNNNNNNNNN NNNNNNNNNN NNNNNNNNNN NNNNNNNNNN NNNNNNNNNN 
             AGCGCGGGTA AACGGCGGGA GTAACTATGA CTCTCTTAAG GTAGCCAAAT 
             AGCGCGGGTA AACGGCGGGA GTAACTATGA CTCTCTTAAG GTAGCCAAAT 
             AGCGCGGGTA AACGGCGGGA GTAACTATGA CTCTCTTAAG GTAGCCAAAT 
             AGCGCGGGTT AACGGCGGAC GTAACTATGA CGTTCTTAAG GTAGCCAAAT 
             AGCGCGGGTA AACGGCGGGA GTAACTATGA CTCTCTTAAG GTAGCCAAAT 
             AGCGCGGGTA AACGGCGGGA GTAACTATGA CTCTCTTAAG GTAGCCAAAT 
             AGCGCGGGTA AACGGCGGGA GTAACTATGA CTCTCTTAAG GTAGCCAAAT 
             AGCGCGGGTA AACGGCGGGA GTAACTATGA CTCTCTTAAG GTAGCCAAAT 
             AGCGCGGGTA AACGGCGGGA GTAACTATGA CTCTCTTAAG GTAGCCAAAT 
             AGCGCGGGTA AACGGCGGGA GTAACTATGA CTCTCTTAAG GTAGCCAAAT 
             AGCGCAGGTA AACGGCGGGA GTAACTATGA CTCTCTTAAG GTAGCCAAAT 
             AGCGCAGGTA AACGGCGGGA GTAACTATGA CTCTCTTAAG GTAGCCAAAT 
             AGCGCGGGTA AACGGCGGGA GTAACTATGA CTCTCTTAAG GTAGCCAAAT 
             AGCGCGGGTA AACGGCGGGA GTAACTATGA CTCTCTTAAG GTAGCCAAAT 
             AGCGCGGGTA AACGGCGGGA GTAACTATGA CTCTCTTAAG GTAGCCAAAT 
             AGCGCGGGTA AACAGCGGGA GTAACTATGA CTCTCTTAAG GTAGCCAAAT 
             AGCGCGGGTA AACAGCGGGA GTAACTATGA CTCTCTTAAG GTAGCCAAAT 
             AGCGCGGGTA AACAGCGGGA GTAACTATGA CTCTCTTAAG GTAGCCAAAT 
             AGCGCGGGTA AACGGCGGGA GTAACTATGA CTCTCTTAAG GTAGCCAAAT 
             AGCGCGGGTA AACGGCGGGA GTAACTATGA CTCTCTTAAG GTAGCCAAAT 
             NNNNNNNNNN NNNNNNNNNN NNNNNNNNNN NNNNNNNNNN NNNNNNNNNN 
             AGCGCGGGTT AACGGCAGGC GTAACTATGA CGCTTTCAAC GTAGCAAAAT 

             GCCTCGTCAT CTAATTAGTG ACGCGCATGA ATGGATTAAC GAGATTCCCA 
             GCCTCGTCAT CTAATTAGTG ACGCGCATGA ATGGATTAAT GAGATTCCCA 
             GCCTCGTCAT CTAACTAGTG ACGCGCATGA ATGGATTAAT GAGATTCCCA 
             GCCTCGTCAT CTAATTAGTG ACGCGCATGA ATGGATGAAT GAGATTCCCA 
             GCCTCGTCAT CTAATTAGTG ACGCGCATGA ATGGATTAAT GAGATTCCCA 
             GCCTCGTCAT CTAATTAGTG ACGCGCATGA ATGGATTAAC GAGATTCCCA 
             GCCTCGTCAT CTAATTAGTG ACGCGCATGA ATGGATTAAC GAGATTCCCA 
             GCCTCGTCAT CTAATTAGTG ACGCGCATGA ATGGATTAAC GAGATTCCCA 
             GCCTCGTCAT CTAATTAGTG ACGCGCATGA ATGGATTAAC GAGGTTCTTA 
             GCCTCGTCAT CTAATTAGTG ACGCGCATGA ATGGATTAAC GAGATTCCTA 
             GCCTCGTCAT CTAATTAGTG ACGTGCATGA ATGGATTAAC GAGATTCCTA 
             GCCTCGTCAT CTAATTAGTG ACGCGCATGA ATGGATCAAT GAGATTCCCA 
             GCCTCGTCAT CTAATTAGTG ACGCGCATGA ATGGATTAAC GAGGTTCCCA 
             GCCTCGTCAT CTAACTAGTG ACGCGCATGA ATGGATTAAC GAGATTCCCA 
             NNNNNNNNNN NNNNNNNNNN NNNNNNNNNN NNNNNNNNNN NNNNNNNNNN 
             NNNNNNNNNN NNNNNNNNNN NNNNNNNNNN NNNNNNNNNN NNNNNNNNNN 
             GCCTCGTCAT CTAATTAGTG ACGCGCATGA ATGGATTAAC GAGATTCCCA 
             GCCTCGTCAT CTAATTAGTG ACGCGCATGA ATGGATTAAC GAGATTCCCA 
             GCCTCGTCAT CTAATCAGTG ACGCGCATGA ATGGATTAAC GAGATTCCCA 
             GCCTCGTCAT CTAATTAGTG ACGCGCATGA ATGGATTAAC GAGATTCCCA 
             GCCTCGCCAT CTAATTAGTG ACGCGCATGA ATGGATTAAC GAGATTCCCA 
             GCCTCGTCAT CTAATTAGTG ACGCGCATGA ATGGATTAAC GAGATTCCCA 
             NNNNNNNNNN NNNNNTAGTG ACGCGCATGA ATGGATTAAC GAGATTCCCA 
             GCCTCGTCAT CT-ATTAGTG ACGCGCATGA ATGGATTAAC GAGATTCCCA 
             GCCTCGTCAT CT-ATTAGTG ACGCGCATGA ATGGATTAAC GAGATTCCCA 
             NNNNNNNNNN NNNNNNNNNN NNNNNNNNNN NNNNNNNNNN NNNNNNNNNN 
             NNNNNNNNNN NNNNNNNNNN NNNNNNNNNN NNNNNNNNNN NNNNNNNNNN 
             NNNNNNNNNN NNNNNNNNNN NNNNNNNNNN NNNNNNNNNN NNNNNNNNNN 
             GCCTCGTCAT CTAATTAGTG ACGCGCATGA ATGGATTAAC GAGATTCCCA 
             GCCTCGTCAT CTAATTAGTG ACGCGCATGA ATGGATTAAC GAGATTCCCA 
             GCCTCGTCAT CTAATTAGTG ACGCGCATGA ATGGATTAAC GAGATTCCCA 
             GCCTCGTCAT CTAATTAGTG ACGTGCATGA ATGGATTAAT GAGATTCCCA 
             GCCTCGTCAT CTAATTAGTG ACGCGCATGA ATGGATTAAC GAGATTCCCA 
             GCCTCGTCAT CTAATTAGTG ACGCGCATGA ATGGATTAAC GAGATTCCCA 
             GCCTCGTCAT CTAATTAGTG ACGCGCATGA ATGGATTAAC GAGATTCCCA 
             GCCTCGTCAT CTAATTAGTG ACGCGCATGA ATGGATTAAC GAGATTCCCA 
             GCCTCGTCAT CTAATTAGTG ACGCGCATGA ATGGATTAAC GAGATTCCCA 
             GCCTCGTCAT CTAATTAGTG ACGCGCATGA ATGGATTAAC GAGATTCCCA 
             GCCTCGTCAT CTAATTAGTG ACGCGCATGA ATGGATTAAC GAGATTCCCA 
             GCCTCGTCAT CTAATTAGTG ACGCGCATGA ATGGATTAAC GAGATTCCCA 
             GCCTCGTCAT CTAATTAGTG ACGCGCATGA ATGGATTAAC GAGATTCCTA 
             GCCTCGTCAT CTAATTAGTG ACGCGCATGA ATGGATTAAC GAGATTCCCA 
             GCCTCGTCAT CTAATTAGTG ACGCGCATGA ATGGATTAAC GAGATTCCTA 
             GCCTCGTCAT CTAATTAGTG ACGCGCATGA ATGGATTAAC GAGATTCCTA 
             GCCTCGTCAT CTAATTAGTG ACGCGCATGA ATGGATTAAC GAGATTCCTA 
             GCCTCGTCAT CTAATTAGTG ACGCGCATGA ATGGATTAAC GAGATTCCTA 
             GCCTCGTCGT CTAATTAATG ACGCGCATGA ATGGATCAAC GAGATTCCTA 
             GCCTCGTCGT CTAATTAATG ACGTGCATGA ATGGATCAAT GAGATTCCTA 
             NNNNNNNNNN NNNNNNNNNN NNNNNNNNNN NNNNNNNNNN NNNNNNNNNN 
             GCCTCGTCAT CTAATTAGTG ACTCGCATGA ACGGATTAAT GAGATTCCTA 

             CTGTCCCTAT CTACTATCTA GCGAAACCAC AGCCAAGGGA ACGGGCTTGG 
             CTGTCCCTAT CTACTATCTA GCGAACCCAC AGCCAAGGGA ACGGGCTTGG 
             CTGTCCCTAT CTACTGTCTA GCGAACCCAC AGCCAAGGGA ACGGGCTTGG 
             CTGTCCCTAT CTACTATCTA GCGAACCCAC AGCCAAGGGA ACGGGCTTGG 
             CTGTCCCTAT CTACTATCTA GCGAACCTAC AGCCAAGGGA ACGGGCTTGG 
             CTGTCCCTAT CTACTATCTA GCGAAACCAC AGCCAAGGGA ACGGGCTTGG 
             CTGTCCCTAT CTACTATCTA GCGAAACCAC AGCCAAGGGA ACGGGCTTGG 
             CTGTCCCTAT CTACTATCTA GCGAAACCAC AGCCAAGGGA ACGGGCTTGG 
             CTGTCCCTAT CTACTATCTA GCGAAACCAC AGCCAAGGGA ACGGGCTTGG 
             CTGTCCCTAT CTACTATCTA GCRAAACCAC AGCCAAGGGA ACGGGCTTGG 
             CTGTCCCTAT CTACTATCTA GCGAACCCAC AGCCAAGGGA ACGGGCTTGG 
             CTGTCCCTAT CTACTATCTA GCGAAACCAC AGCCAAGGGA ACGGGCTTGG 
             CTGTCCCTAT CTACTATCTA GCGAACCCAC AGCCAAGGGA ACGGGCTTGG 
             CTGTCCCTAT CTACTGTCTA GCGAAACCAC AGCCAAGGGA ACGGGCTTGG 
             NNNNNNNNNN NNNNNNNNNN NNNNNNNNNN NNNNNNNNNN NNNNNNNNNN 
             NNNNNNNNNN NNNNNNNNNN NNNNNNNNNN NNNNNNNNNN NNNNNNNNNN 
             CTGTCCCTAT CTACTATCTA GCGAAACCAC AGCCAAGGGA ACGGGCTTGG 
             CTGTCCCTAT CTACTATCTA GCGAAACCAC AGCCAAGGGA ACGGGCTTGG 
             CTGTCCCTAT CTACTATCTA GCGAAACCAC AGCCAAGGGA ACGGGCTTGG 
             CTGTCCCTAT CTACTATCTA GCGAAACCAC AGCCAAGGGA ACGGGCTTGG 
             CTGTCCCTAT CTACTATCTA GCGAAACCAC AGCCAAGGGA ACGGGCTTGG 
             CTGTCCCTAT CTACCATCTA GCGAAACCAC AGCCACGGGA ACGGGCGTGG 
             CTGTCCCTAT CTACCATCTA GCGAAACCAC AGCCAAGGGA ACGGGCTTGG 
             CTGTCCCTAA CTACCATCTA GCGAAACCAC AGCCAAGGGA ACGGGCTTGG 
             CTGTCCCCAT CCACCATCTA GCGAAACCAC AGCCAAGGGA ACGGGCTTGG 
             NNNNNNNNNN NNNNNNNNNN NNNNNNNNNN NNNNNNNNNN NNNNNNNNNN 
             NNNNNNNNNN NNNNNNNNNN NNNNNNNNNN NNNNNNNNNN NNNNNNNNNN 
             NNNNNNNNNN NNNNNNNNNN NNNNNNNNNN NNNNNNNNNN NNNNNNNNNN 
             CTGTCCCTAT CTACTATCTA GCGAAACCAC AGCCAAGGGA ACGGGCTTGG 
             CTGTCCCTAT CTACTATCTA GCGAAACCAC AGCCAAGGGA ACGGGCTTGG 
             CTGTCCCTAT CTACTATCTA GCGAAACCAC AGCCAAGGGA ACGGGCTTGG 
             CTGTCCCTAT CTACTATCTA GCGAAACCAC AGCCAAGGGA ACGGGCTTGG 
             CTGTCCCTAT CTACTATCTA GCGAAACCAC AGCCAAGGGA ACGGGCTTGG 
             CTGTCCCTAT CTACTATCTA GCGAAACCAC AGCCAAGGGA ACGGGCTTGG 
             CTGTCCCTAT CTATCATCTA GCGAAACCAC AGCCAAGGGA ACGGGCTTGG 
             CTGTCCCTAT CTATTATCTA GCGAAACCAC AGCCAAGGGA ACGGGCTTGG 
             CTGTCCCTAT CTGCCATCTA GCGAACCCAC AGCCAAGGGA ACGGGCTTGG 
             CTGTCCCTAT CTACCATCTA GCGAAACCAC AGCCAAGGGA ACGGGCTTGG 
             CTGTCCCTAC TTGCTATCTA GCGAAACCAC AGCCAAGGGA ACGGGCTTGG 
             CTGTCCCTAC TTGCTATCTA GCGAAACCAC AGCCAAGGGA ACGGGCTTGG 
             CTGTCCCAAA CTACTATCTA GCGAAACCAC AGCCAAGGGA ACGGGCTTGG 
             CTGTCCCTAT CTACTATCTA GCGAACCCAC AGCCAAGGGA ACGGGCTTGG 
             CTGTCCCTAA CTACTATCTA GCGAAACCAC AGCCAAGGGA ACGGGCTTGG 
             CTGTCCCTAA CTACTATCTA GCGAAACCAC AGCCAAGGGA ACGGGCTTGG 
             CTGTCCCTAA CTACTATCTA GCGAAACCAC AGCCAAGGGA ACGGGCTTGG 
             CTGTCCCTAA CTACTATCTA GCGAAACCAC AGCCAAGGGA ACGGGCTTGG 
             CTGTCCCCAC TCACCACCTA GCGAAACCAC AGCTAAGGGA ACGGGCTTGG 
             CTGTCCCCAA CTACTATCCA GTGAAACCAC AGCCAAGGSA ACGGGCTTGG 
             NNNNNNNNNN NNNNNNNNNN NNNNNNNNNN NNNNNNNNNN NNNNNNNNNN 
             CTGTCCCCAT TTATTTTCCA GCGAAACTAC AGGTCGGGGA ACGGGCTGAC 

             AATAATCAGC GGGGAAAGAA GACCCTGTTG AGCTTGACTC TAGTCCGACT 
             AAAAATCAGC GGGGAAAGAA GACCCTGTTG AGCTTGACTC TAGTCCGACG 
             AATAATCAGC GGGGAAAGAA GACCCTGTTG AGCTTGACTC TAGTCTGACG 
             AAGAATCAGC GGGGAAAGAA GACCCTGTTG AGCTTGACTC TAGTCCGACG 
             AAGAATCAGC GGGGAAAGAA GACCCTGTTG AGCTTGACTC TAGTCCGACG 
             AATAATCAGC GGGGAAAGAA GACCCTGTTG AGCTTGACTC TAGTCCGACT 
             AATAATCAGC GGGGAAAGAA GACCCTGTTG AGCTTGACTC TAGTCCGACT 
             AATAATCAGC GGGGAAAGAA GACCCTGTTG AGCTTGACTC TAGTCCGACT 
             AATAAACAGC GGGGAAAGAA GACCCTGTTG AGCTTGACTC TAGTCCGACT 
             ACTAATCAGC GGGGAAAGAA GACCCTGTTG AGCTTGACTC TARTCCGACT 
             CGGAATCAGC GGGGAAAGAA GACCCTGTTG AGTTTGACTC TAGTCTGGCT 
             AAGAATCAGC GGGGAAAGAA GACCCTGTTG AGCTTGACTC TAGTCTGACT 
             CACAATCAGC GGGGAAAGAA GACCCTGTTG AGCTTGACTC TAGTCCGACT 
             AATAGTCAGC GGGGAAAGAA GACCCTGTTG AGCTTGACTC TAGTCTGAGA 
             NNNNNNNNNN NNNNNNNNNN NNNNNNNNNN NNNNNNNNNN NNNNNNNNNN 
             NNNNNNNNNN NNNNNNNNNN NNNNNNNNNN NNNNNNNNNN NNNNNNNNNN 
             GATAATCAGC GGGGAAAGAA GACCCTGTTG AGCTTGACTC TAGTCCGACT 
             GATAATCAGC GGGGAAAGAA GACCCTGTTG AGCTTGACTC TAGTCCGACT 
             GATAATCAGC GGGGAAAGAA GACCCTGTTG AGCTTGACTC TAGTCCGACT 
             GATAATCAGC GGGGAAAGAA GACCCTGTTG AGCTTGACTC TAGTCTGACA 
             GATGATCAGC GGGGAAAGAA GACCCTGTTG AGCTTGACTC TAGTCTGACT 
             AACATTCAGC GGGGAAAGAA GACCCTGTTG AGCTTGACTC TAGTTCGACT 
             GACATTCAGC GGGGAAAGAA GACCCTGTTG AGCTTGACTC TAGTTCGACT 
             GACATTCAGC GGGGAAAGAA GACCCTGTTG AGCTTGACTC TAGTTCGACT 
             AACTGTCAGC GGGGAAAGAA GACCCTGTTG AGCTTGACTC TAGTCCGACT 
             NNNNNNNNNN NNNNNNNNNN NNNNNNNNNN NNNNNNNNNN NNNNNNNNNN 
             NNNNNNNNNN NNNNNNNNNN NNNNNNNNNN NNNNNNNNNN NNNNNNNNNN 
             NNNNNNNNNN NNNNNNNNNN NNNNNNNNNN NNNNNNNNNN NNNNNNNNNN 
             AATAAACAGC GGGGAAAGAA GACCCTGTTG AGCTTGACTC TAGTTCGACT 
             AATAAACAGC GGGGAAAGAA GACCCTGTTG AGCTTGACTC TAGTTCGACT 
             CAGAATCAGC GGGGAAAGAA GACCCTGTTG AGCTTGACTC TAGTCCGACT 
             CGGAATCAGC GGGGAAAGAA GACCCTGTTG AGCTTGACTC TAGTCCGACT 
             CAGAATCAGC GGGGAAAGAA GACCCTGTTG AGCTTGACTC TAGTCCGACT 
             CAGAATCAGC GGGGAAAGAA GACCCTGTTG AGCTTGACTC TAGTCCGACT 
             CAAAATCAGC GGGGAAAGAA GACCCTGTTG AGCTTCACTC TAGTCCGGCT 
             CAAAATCAGC GGGGAAAGAA GACCCTGTTG AGCTTCACTC TAGTCCGGCT 
             CAAAATCAGC GGGGAAAGAA GACCCTGTTG AGCTTCACTC TAGTCCGGCT 
             CAAAATCAGC GGGGAAAGAA GACCCTGTTG AGCTTCACTC TAGTCCGGCT 
             CAAAATCAGC GGGGAAAGAA GACCCTGTTG AGCTTTACTC TAGTCTGGCT 
             CCAAATCAGC GGGGAAAGAA GACCCTGTTG AGCTTTACTC TAGTCTGGCT 
             AAAAATCAGC GGGGAAAGAA GACCCTGTTG AGCTTGACTC TAGTTTGACT 
             AATAATCAGC GGGGAAAGAA GACCCTGTTG AGCTTGACTC TAGTTTGACT 
             ATAAGTCAGC GGGGAAAGAA GACCCTGTTG AGCTTGACTC TAGTTTGACT 
             CACAATCAGC GGGGAAAGAA GACCCTGTTG AGCTTGACTC TAGTCCGACT 
             CACAATCAGC GGGGAAAGAA GACCCTGTTG AGCTTGACTC TAGTCCGACT 
             CACAATCAGC GGGGAAAGAA GACCCTGTTG AGCTTGACTC TAGTCCGACT 
             CAGAATAAGC GGGGAAAGAA GACCCTGTTG AGCTTGACTC TAGTTTGATT 
             CAATACAAGC GGGGAAAGAA GACCCTGTTG AGCTTGACTC TAGTTTGATA 
             NNNNNNNNNN NNNNNNNNNN NNNNNNNNNN NNNNNNNNNN NNNNNNNNNN 
             CTTTGACAGA ACGGCAAGAA GACCCTGTTG AGGTTGACTC TAGCTAGTTT 

             TTGTGAACTC ACCTAAGAGG TGTAGAATAA GTGGGAGCTT CGGCGCCGGT 
             TTGTGAAATG ACTTATGAGG TGTAGAATAA GTGGGAGCTT CGGCGCCGGT 
             TTGTGAAATG ACTTGGGAGG TGTAGAATAA GTGGGAGCTC T-GCGTCCGT 
             TTGTGAAATG ACTTATGAGG TGTAGAATAA GTGGGAGCTT CGGCGCACAT 
             TTGTGAAACG ACTTATGAGG TGTAGAATAA GTGGGAGGTT TTGCAACGAT 
             TTGTGAAATG ACTTAGGAGG TGTAGAATAA GTGGGAGGGC AACCGACGGT 
             TTGTGAAATG ACTTAGGAGG TGTAGAATAA GTGGGAGGGC AACCGACGGT 
             TTGTGAAATG ACTTAGGAGG TGTAGAATAA GTGGGAGGTT CGCCGATCTT 
             TTGTGAAATG ACCTAGGAGG TGTAGAATAA GTGGGAGAGA AATCGCCGGT 
             TTGTGAAATG ACCTAAGAGG TGTAGCCTAA GTGGGAGATC CGTCRAGCYT 
             TTGTGAAATG GCGTAGGGGG TGTAG-ATAA GTGGGAGCCC T--GCGTATT 
             TTGTGAAATT GCTGAAGTGG TATAGCCTAG GTGGGAGCTA AGGCGATCCT 
             TTGTGAAATG GCCTGGGAGG TGTAGTATAA GTGGGAGCTA CGGCGTCAGT 
             TTGTGAAACG ACTTATGAGG TGTAGCATAA GTGGGAGCTC CGGCGCACGT 
             NNNNNNNNNN NNNNNNNNNN NNNNNNNNNN NNNNNNNNNN NNNNNNNNNN 
             NNNNNNNNNN NNNNNNNNNN NNNNNNNNNN NNNNNNNNNN NNNNNNNNNN 
             TTGTGAAATG ACTTAGGAGG TGTAGCATAA GTGGGAGCTT TGGCGATCTT 
             TTGTGAAATG ACTTAGGAGG TGTAGCATAA GTGGGAGCCT C-GCGATCTT 
             TTGTGAAATG ACTTAGGAGG TGTAGCATAA GTGGGAGCTT CGGCGATCGT 
             TTGTGAAATG ACTTAGGGGG TGTAGCATAA GTGGGAGCTG TGGTGATCTT 
             TTGTGAAATG ACTTAGGAGG TGTAGCATAA GTGGGAGTTT TGGCGATCTT 
             TTGTGAAGTG ACTTAAGAGG TGTAGCATAA GTGGGAGCTT CGGCGCATGT 
             TTGTGAAGTG ACTTAAGAGG TGTAGCATAA GTGGGAGCTT CGGCGAATGT 
             TTGTGAAGTG ACTTAAGAGG TGTAGCATAT GTGGGAGCTT CGGCGAATGT 
             TTGTGAAGCC ACTTAGGAGG TGTAGCATAA GTGGGAGCTC ACGCGTCTTT 
             NNNNNNNNNN NNNNNNNNNN NNNNNNNNNN NNNNNNNNNN NNNNNNNNNN 
             NNNNNNNNNN NNNNNNNNNN NNNNNNNNNN NNNNNNNNNN NNNNNNNNNN 
             NNNNNNNNNN NNNNNNNNNN NNNNNNNNNN NNNNNNNNNN NNNNNNNNNN 
             TTGTGAATTG ACATAGGGGA TGTAGCATAA GTGGGAGCTT CCGCAACCTT 
             TTGTGAATTG ACATAGGGGA TGTAGCATAA GTGGGAGTGT AAACAACCTT 
             TTGTGAAGTG ACTTAGGAGG TGTAGCATAA GTGGGAGCTT CGGCGCTCGT 
             TTGTGGAACG -CTTGGGGGG TGTAGCATAG GTGGGAGCTT CGGCGATCGT 
             TTGTGAAATG ACTTAGGAGG TGTAGCATAA GTGGGAGCTT CGGCGCTCGT 
             TTGTGAAATG ACTTGGGGGA TGTAGAATAA GTGGGAGCTT CGGCGTCCGT 
             TTGTGAAACG ACTTGAGGGG TGTAGGATAA GTGGGAGCTC CGGCGACAGT 
             TTGTGAAACG ACTTGAGGGG TGTAGGATAA GTGGGAGCTT CGGCGTCAGT 
             TTGTGAGACG ACTTGAGGGG TGTAGCATAG GTGGGAGCTC CGCCGCCGGT 
             TTGTGAAATG GCTCGGGAGG TGTAGCATAA GTGGGAGCTT CGGCGACAGT 
             TTGTGAAACG ACTTAAGAGG TGTAGCATAA GTGGGAGTAC TGACGACAGT 
             TTGTGAAACG ACTTAAGAGG TGTAGCATAA GTGGGAGCAT TGACGACAGT 
             TTGTGAAACG ACTTAGAAGG TGTAGAATAA GTGGGAGTAT CAACGTCCGT 
             TTGTGAAATG GCTTAGAAGG TGTAGCATAA GTGGGAGCTA CGGCGATCTT 
             TTGTGAAACG ACTTGAAGGG TGTAGCATAA GTGGGAGTGA AAACGTCCGT 
             TTGTGAAATG ACTCAGGGGG TGCAGCATAG GTGGGAGCGT AAGCATCAGT 
             TTGTGAAATG ACTCAGGGGG TGCAGCATAG GTGGGAGCGT AAGCGTCAGT 
             TTGTGAAATG ACTCAGGGGG TGCAGCATAG GTGGGAGCGT AAGCATCAGT 
             TTGTGGAGTG ACTTATGAGG TGCAGAATAC GTGGGAGCAT GTGCGATCTT 
             TKGWAAAACT MCTTGGAAGA TGTAGCATAC GTGGGAGCAT AATCGACAGK 
             NNNNNNNNNN NNNNNNNNNN NNNNNNNNNN NNNNNNNNNN NNNNNNNNNN 
             TTGTACAGTA GCTCAAGCGG TGTAGAGTAT GTGGGAGAGA AATCGCCGAT 

             GAAATACCAC TACTCTTGGA GTGAGTTTAC TCATTACATT ATGCAAGGCC 
             GAAATACCAC TACTCGTAAT GTTGTTTTAC TTATTCCGTA AAGTAGAGTC 
             GAAATACCAC TACTCTCAAT GTTGTTTTAC TTATACCATG ATGTAGCATC 
             GAAATACCAC TACTCGTAAT GTTGTTTTAC TTATTCCGTG ACGTAGCATC 
             GAAATACCAC TACTCGTAAT GTTGTTTTAC TTATTCCGTG ACGTAGAAGC 
             GAAATACCAC TACTCTTAAT GTTATTTTAC TTATTCCGTG ATATAGAGCC 
             GAAATACCAC TACTCTTAAT GTTATTTTAC TTATTCCGTG ATATAGGGCC 
             GAAATACCAC TACTCTTAAT GTCATTTTAC TTATTCCGTG AGATAGAGCC 
             GAAATACCAC TACTCTTAGC GTCATTTTAC TTATTGCGTT GCACACTGCC 
             GAAAAACCAC TACTTTTAGC RTCATTTTAC TTATTCCRTG AAGTTGAAGC 
             GAAAAACCAC TACTCTTGAT GTCATTTTAC TTATCTCGTG ATGTAGAAAC 
             GTAAAACCAC TACTCTTCAA GTAATTTTGC TTATTCCGTG AAAAAGGGGA 
             GAAATACCAC TACTCTCATG GTCATTTTAC TTATTCCATT AGGTAGAGCC 
             GAAATACCAC TACTCGTAAT GTTGTTTTAC TTATTCTATT AAGCGGAAGC 
             NNNNNNNNNN NNNNNNNNNN NNNNNNNNNN NNNNNNNNNN NNNNNNNNNN 
             NNNNNNNNNN NNNNNNNNNN NNNNNNNNNN NNNNNNNNNN NNNNNNNNNN 
             GAAATACCAC TACTCTTAAT GTCATTTTAC TTATTCCGTT AGACTGAGAC 
             GAAATACCAC TACTCTTAAT GTCATTTTAC TTATTCCGTT AGACTAAGGC 
             GAAATACCAC TACTCTTAAT GTCATTTTAC TTATTCCGTT AAGCTGAAAC 
             GAAATACCAC TACTCTTAAT GTCATTTTAC TTATTCTGTG AAGCTGGGGC 
             GAAATACCAC TACTCTTAAT GTCATTTTAC TTATTCTGTC AGCCTGCGGC 
             GAAATACCAC TACTTTTAAT GTTGCTTTAC TTATTCCGTT ATGCTAAAAC 
             GAAATACCAC TACTTTTAAT GTTGCTTTAC TTATTCCGTT ATGCAGAAAT 
             GAAATACCAC AACTTTTAAT GTTGCTTTAC TTACTCCGTT ATGCAAAAAT 
             GAAATACCAC TACTCTTAAT GTGGCTTTAC TTACTCCGTT ATACTGAATC 
             NNNNNNNNNN NNNNNNNNNN NNNNNNNNNN NNNNNNNNNN NNNNNNNNNN 
             NNNNNNNNNN NNNNNNNNNN NNNNNNNNNN NNNNNNNNNN NNNNNNNNNN 
             NNNNNNNNNN NNNNNNNNNN NNNNNNNNNN NNNNNNNNNN NNNNNNNNNN 
             GAAATACCAC TACCCTTATC GTCGATTTAC TTATTGCGTT AAACTGTGAT 
             GAAATACCAC TGCCCTTATC GTCGATTTAC TTATTGCGTT AAACTGTGAC 
             GAAATACCAC TACTCTTAAT GTCGTTTTAC TTATTCCGTT AAGTTGAGAC 
             GAAATACCAC TACCCTCAGT GTCGTTTTAC TTATTCCGTG AGGTTGAGAC 
             GAAATACCAC TACTCTTAAT GTCGTTTTAC TTATTCCGTT AAGTTGAGAC 
             GAAATACCAC TGCCCTCAAT GTCGTTTTAC TTATTCCGTT AAGTTGAGAC 
             GAAATACCAC TACTCTTGAT GTTGTTTTAC TTATTCCGTA GTATTAAGAC 
             GAAATACCAC TACTCTTGAT GTTGTTTTAC TTATTCCGTA ATATTAAGAC 
             GAAATACCAC TACCCTTGAT GTTGTCTTGC TTATTCCGTA ATGAAAGGGC 
             GAAATACCAC TACTCCCGAT GTCGTTTTAC TTATTCCGTT ATGTTGAAAT 
             GAAATACCAC TACTTTTAAA GTTGTTTTAC TTATCCATTT ATAGGGAAAT 
             GAAATACCAC TACTTTTAAA GTTGTTTTAC TTATCTATTT ATAGGGAAAT 
             GAAATACCAC TACTTTTAAT GTCGTTTTAC TTAATCTGTG AGGTTGAAAC 
             GAAATACCAC TACTTTTAAT GTCATTTTAC TTATTCCGTT ATATTGAGCC 
             GAAATACCAC TACCTCCAAT GTCGTTTTAC TTATTTCGTG ACGTTAAGAC 
             GAGATACCAC CACTCTTGCT GTTATTTTAC TTATTCCGTG GGGTTGATAT 
             GAGATACCAC CACTCTTGCT GTTATTTTAC TTATTCCGTG GGGTTGATAT 
             GAGATACCAC CACTCTTGCT GTTATTTTAC TTATTCCGTG GGGTTGATAT 
             GAGATACCAC GACTCTTAAT GTCGCTCTGC TTACCCGATC ACATGAACTC 
             GAAATACCAC GGCTTCTAAT GTGGCTTTGC TCACTCGGAA TTAGTGGATC 
             NNNNNNNNNN NNNNNNNNNN NNNNNNNNNN NNNNNNNNNN NNNNNNNNNN 
             GAAACACCAC AACGTTTGAA GCCGCTGAAC TTACTCTATT ACATAATGCA 

             GCGGTTCGCT GGTTCTAGCG TTACGTCGGT CGGCAACTTG CGTGTAAGAC 
             CGGTCACCCC GGTTCTTGCG TTAAGCTCCA GGGTGATCTA CGCGGAAGAC 
             TGGCTGGCCC AGTTCTAGTT GTAATCTCGG GGGTGAGCTA CGTGGAAGAC 
             CAGCGCCTCT GGTTCTGGCT TTCAAACCTT TGGTGAGCTA CGCGGGAGAC 
             CAGTCACGCT GATTCTAGTG TAAAGCCATT TGGTGATCTA CGCGGGAGAC 
             CAACATTCTT GGTTCTAGTC TTAAGGTTGC GGCCGATCTA TGCGGAAGAC 
             CAACATTATT GGTTCTAGTC TTAAGGTTGC AGCCGATCTA TGCGGAAGAC 
             C-AC-TTCGT GGTTCTAGAT TTAAGGATCT GTCTGATCTA TGCGGAAGAC 
             CCCTGTGAGG GATTTTGGGG TTAAGGCTCT AGCCGAAGCG TGCGCAAGAC 
             TGTCACTTAY AGTTTTGGTG TTAAAGCTCT AGCCGATCAA TGCGGAAGAC 
             CTC-----CG GGTTCTAGCT TTATTCTTG- ---------- -GCGGGAGAC 
             CTGTTTTACA GTTTCTTGCT CTAAGGGTGA GCTCGACCTT CGTGGAAGAC 
             CTCTCTTTGA GGTTATGGCT TTAAAGCAGC TGCTGATCTA TGTGGAAGAC 
             TTGCGCTCCA AGTTTTGGAT TTACAGTTGA GACCAATCCG TGTAGATGAC 
             NNNNNNNNNN NNNNNNNNNN NNNNNNNNNN NNNNNNNNNN NNNNNNNNNN 
             NNNNNNNNNN NNNNNNNNNN NNNNNNNNNN NNNNNNNNNN NNNNNNNNNN 
             TTGCATCACG AGTTTTGGAT CTAAGGTTGT GGTTGATCTG TGCGGAAGAC 
             TCGCATCACG AGTTTTGGAT TCAAGGTTAC AGTTGATTTG TGCGGAAGAC 
             TTGCGTCACG AGGTTTGGAT CTAAGGTCGT GATTGATCTG TGTGGAAGAC 
             TTACTTGATG ATTTTTTGAA TCAAAGTTGT ATCTGTTTTA TGTGGAAGAC 
             TTGCATGTTG AGTTTTGGAT TTAATGCTTC TTCTGATCTG TTTGGGAAGC 
             TCGGCTCTCG ATTTGTTGCT C-AAAGTTCT GACTGATTCG CGCGGGAGAC 
             TCGGCTCTCG ATGTCTTGTT C-AAAGTCCT GACCGATCCG CGCGGGAGAC 
             TCGGCTCTCG ATGTTTTGTT T-AAAGTCCT GACCGATTTG CGCGGGAGAC 
             TCGCTATTCG AGTTGTGGAA CGAACGGCCA GCCCGATCAG TGCGGGAAAC 
             NNNNNNNNNN NNNNNNNNNN NNNNNNNNNN NNNNNNNNNN NNNNNNNNNN 
             NNNNNNNNNN NNNNNNNNNN NNNNNNNNNN NNNNNNNNNN NNNNNNNNNN 
             NNNNNNNNNN NNNNNNNNNN NNNNNNNNNN NNNNNNNNNN NNNNNNNNNN 
             TCCGCTTTTG GTTTTTAGAA TTAAGGCGGC TGCTGACTTG TGCGCAAGAC 
             CTAGCGTTCT GGTTTTAGAC TTAAGGCGGG TGCTGACTTG TGCGCAAGAC 
             TATGCTCTTG TGTTTTGGTT TTAAGGTGGC CGCTGATCTA CGCGGAAGAC 
             GATGCTCGTG TGTTTTTGTC TTAAGGTGCC CGCTGATCAA TGCGGAAGAC 
             TATGCTCATG TGTTTTGGAT TTAAGGTGGC CGCTGATCTA CGCGGAAGAC 
             TATGTTTATG TGTTTTGGAT TTAAGGTGCT CGCTGATCTA CGCGGGAGAC 
             TTGGCTCCCA TGTTTTTGCG C-AAGGCTC- TGCTGATTAA CGCGGAAGAC 
             TCTGCTTTAG TGTTTTTGTT TTAAGGTCCT GACTGATTAA CGCGGAAGAC 
             TTTTCTCG-- ---------- ---------- TTGTCGCTTC CGCGGAAGAC 
             TCACTTTTGG TGTTTTGACT T-AAGGC--- TGCCGATCTA GGCGGAAGAC 
             ATATTATGGA ATTTTTAAGA AATTGTTTCT CTCCCATTTC TATGGA-GAC 
             ATATTTACAG TTTGATAGAT CCAAGGTTCT CTCCCGCTTC TATGGA-GAC 
             TTACCACCTA AGTTTTAGAC TTAAGGCTTT TGCTGATCAA TTTGGATGAC 
             TCTTTTTTAG AGTTTTTGAT TTAAGGTAAT TGCTGATCTT CGCGGAAGAC 
             TTGCTTCTAA GGTTTT-GCT TTAAGGCTTC GGCTGATTAA GGCGAAAGAC 
             TGCAATAGCT AATTTTGGCC TGAAGACGAT -GTCGATCTT ACTCGGGGAC 
             TGCAATAGCT AATTTTGGCC TGAAGACGAT -GTCGATTTT ACTCGGGGAC 
             TGCAATAGCT AATTTTGGCC TGAAGACGAT -GTCGATCTT ACTCGGGGAC 
             TGCACTGCGT ACGCAATCCA AGTCGCTTGT -GATGATTCT TTGCGGG-AC 
             TGCTCTGCAA ACTAAAAGTG TA-------- -AACGACATT GCMCTGAGAC 
             NNNNNNNNNN NNNNNNNNNN NNNNNNNNNN NNNNNNNNNN NNNNNNNNNN 
             TTGCATTTCA AATTTT---- ---------- -------GTT TATTAGAGAC 

             AAAGTCAGGT GGGGAGTTTG GCTGGGGCGG CACATCTGTT AAACGATAAC 
             AACGTCAGGT GGGGAGTTTG GCTGGGGCGG CACATCTGTT AAACGATAAC 
             ATCGTCAGGT GGGGAGTTTG GCTGGGGCGG CACATCTGTT AAATGATAAC 
             AACGTCAGGT GGGGAGTTTG GCTGGGGCGG CACATCTGTT AAAGAATAAC 
             AACGTCAGGT GGGGAGTTTG GCTGGGGCGG CACATCTGTT AAACGATAAC 
             ATAGTCAGGT GGGGAGTTTG GCTGGGGCGG CACATCTGTT AAAAGATAAC 
             ATAGTCAGGT GGGGAGTTTG GCTGGGGCGG CACATCTGTT AAAAGATAAC 
             ATTGTCAGGT GGGGAGTTTG GCTGGGGCGG CACATCTGTT AAAAGATAAC 
             ATAGTCAGGT GGGGAGTTTG GCTGGGGCGG CACATCTGTT AAAGAATAAC 
             ATAGTCAGGT GGGGAGTTTG GCTGGGGCGG CACATCTGTT AAACAACAAC 
             AGAGCCAGGT AGGGAGTTCG GCTGGGGCGG CACATCTGTT AAACGGTAAC 
             ATGGTCAGGT GGGGAGTTTG GCTGGGGCGG CACATCTGTT ATAAGGTAAC 
             ATAGTCAGGT GGGGAGTTTG GCTGGGGCGG CACATCTGTT AAACGATAAC 
             ATTCTCAGGT GGGGAGTTTG GCTGGGGCGG CACATCTGTT AAATGATAAC 
             NNNNNNNNNN NNNNNNNNNN NNNNNNNNNN NNNNNNNNNN NNNNNNNNNN 
             NNNNNNNNNN NNNNNNNNNN NNNNNNNNNN NNNNNNNNNN NNNNNNNNNN 
             ATAGTCAGGT GGGGAGTTTG GCTGGGGCGG CACATCTGTT AAATGATAAC 
             ATAGTCAGGT GGGGAGTTTG GCTGGGGCGG CACATCTGTT AAATGATAAC 
             ATAGTCAGGT GGGGAGTTTG GCTGGGGCGG CACATCTGTT AAATGACAAC 
             ATCATCAGGT GGGGAGTTTG GCTGGGGCGG CACATCTGTT AAATGATAAC 
             ATAGTCAGGT GGGGAGTTTG GCTGGGGCGG CACATCTGTT AAATGATAAC 
             TTAGTCAGGT GGGGAGTTTG GCTGGGGCGG CACATCTGTT AAATGGTAAC 
             TTAGTCAGGT GGGGAGTTTG GCTGGGGCGG CACATCTGTT AAATGGTAAC 
             TTAGTCAGGT GGGGAGTTTG GCTGGGGCGG CACATCTGTT AAATGGTAAC 
             ATAGTCAGGT GGGGAGTTTG GCTGGGGCGG CACATCTGTT AAATGGTAAC 
             NNNNNNNNNN NNNNNNNNNN NNNNNNNNNN NNNNNNNNNN NNNNNNNNNN 
             NNNNNNNNNN NNNNNNNNNN NNNNNNNNNN NNNNNNNNNN NNNNNNNNNN 
             NNNNNNNNNN NNNNNNNNNN NNNNNNNNNN NNNNNNNNNN NNNNNNNNNN 
             ATAGTCAGGT GGGGAGTTTG GCTGGGGCGG CACATCTGTT AAACGATAAC 
             ATAGTCAGGT GGGGAGTTTG GCTGGGGCGG CACATCTGTT AAATAATAAC 
             ACAGTCAGGT TGGGAGTTTG GCTGGGGCGG CACATCTGTG AAACAATAGC 
             ATAGTCAGGT GGGGAGTTTG GCTGGGGCGG CACATCTGTG AAACAATAGC 
             ACAGTCAGGT TGGGAGTTTG GCTGGGGCGG CACATCTGTG AAACAATAGC 
             ATAGTCAGGT TGGGAGTTTG GCTGGGGCGG CACATCTGTG AAACAATAGC 
             ATAGCCAGGT GGGGAGTTTG GCTGGGGCGG TACATCTGTT AAAAGATAAC 
             ATAGCCAGGT GGGGAGTTTG GCTGGGGCGG TACATCTGTT AAAAGATAAC 
             ATAGCCAGGT GGGGAGTTTG GCTGGGGCGG TACATCTGTT AAAAGATAAC 
             ATAGCCAGAT GGGGAGTTTG ACTGGGGCGG TACATCTGTT AAAAGATAAC 
             ATAGCCAGGT GGGGAGTTTG ACTGGGGCGG TACATCTGTT AAATATTAAC 
             ATAGCCAGGT GGGGAGTTTG ACTGGGGCGG TACATCTGTT AAACAATAAC 
             AGAGTCAGAT GGGGAGTTTG GCTGGGGCGG TACATCTGTT AAACAACAAC 
             ATATTCAGAT GGGGAGTTTG GCTGGGGCGG CACATCTGTT AAAAGGTAAC 
             ATAGTCAGAT GGAGAGTTTG GCTGGGGCGG TACATCTGTT AAACAACAAC 
             ATAGTCAGGT GGGGAGTTTG GCTGGGGCGG CACATCTGTT AAATCATACC 
             ATAGTCAGGT GGGGAGTTTG GCTGGGGCGG CACATCTGTT AAATCATACC 
             ATAGTCAGGT GGGGAGTTTG GCTGGGGCGG CACATCTGTT AAATCATACC 
             AGAATCAGAT GGGGAGTTTG GCTGGGGCGG CACATCTGCT AAAATGCAAC 
             ATTATCAAAT GGGGAGTTTG GCTGGGGCGG CACATCTGCT AAACATCAAC 
             NNNNNNNNNN NNNNNNNNNN NNNNNNNNNN NNNNNNNNNN NNNNNNNNNN 
             ATTCACTGGC GGGGAGTTTG GCTGGGGCGG TACATCTGTT AAAATCCACC 

             ACAGGTGTCC TAAGGTAAGC TCAATGAGAA CAGAAATCTC ATGTAGAACA 
             ACAGGTGTCC TAAGGTGAGC TCAATGAGAA CAGAAATCTC ATGTAGAACA 
             ACAGGTGTCC TAAGGTGAGC TCAATGAGAA CAGAAATCTC ATGTAGAACA 
             ACAGGTGTCC TAAGGTCAGC TCAATGAGAA CAGAAATCTC ATGTAGAACA 
             ACAGGTGTCC TAAGGTCAGC TCAATGAGAA CAGAAATCTC ATGTAGAACA 
             GCAGGTGTCC TAAGGTGAGC TCAATGAGAA CAGAAATCTC ATGTTGACCA 
             GCAGGTGTCC TAAGGTGAGC TCAATGAGAA CAGAAATCTC ATGTTGACCA 
             GCAGGTGTCC TAAGGTGAGC TCAATGAGAA CAGAAATCTC ATGTAGACCA 
             GCAGGTGTCC TAAGGCAAGC TCAATGAGAA CAGAAATCTC ATGTGGACCA 
             GCAGGTGTCC TAAGGCGAGC TCAATGAGAA CAGAAATCTC TTGTAGACTA 
             GCAGGTGTCC TATGGCAAGC TCAAAGAGAA CAGAAATCTC TTGTTGACCA 
             GCAGGTGTCC TAAGGTGAGC TCAACGAGAA CAGAAATCTC GTGTAGACCA 
             GCAGGTGTCC TAGGGTAAGC TCAAAGAGAA CAGAAATCTC TTGTAGACCA 
             GCAGGTGTCC TAAGGTGAGC TCAGTGAGAA CAGAAATCTC ACGTAGACCA 
             NNNNNNNNNN NNNNNNNNNN NNNNNNNNNN NNNNNNNNNN NNNNNNNNNN 
             NNNNNNNNNN NNNNNNNNNN NNNNNNNNNN NNNNNNNNNN NNNNNNNNNN 
             GCAGGTGTCC TAAGGTGAGC TCAATGAGAA CAGAAATCTC ATGTGGACCA 
             GCAGGTGTCC TAAGGTGAGC TCAATGAGAA CAGAAATCTC ATGTGGACCA 
             GCAGGTGTCC TAAGGTGAGC TCAATGAGAA CAGAAATCTC ATGTTGACCA 
             GCAGGTGTCC TAAGGTGAGC TCAATGAGAA CAGAAATCTC ATGTGGACCA 
             GCAGGTGTCC TAAGGTGAGC TCACTGAGGA CAGAAATCTT ATGTAGACCA 
             GCAGGTGTCC TAAGGTGAGC TCAGTGAGAA CAGAAATCTC ACGTAGACCA 
             GCAGGTGTCC TAAGGTGAGC TCAGTGAGAA CAGAAATCTC ACGTAGACCA 
             GCAGGTGTCC TAAGGTGAGC TCAGTGAGAA CAGAAATCTC ACGTAGACCA 
             GCAGGTGTCC TAAGGCAAGC TCAATGAGAA CAGAAATCTC ATGCAGACCA 
             NNNNNNNNNN NNNNNNNNNN NNNNNNNNNN NNNNNNNNNN NNNNNNNNNN 
             NNNNNNNNNN NNNNNNNNNN NNNNNNNNNN NNNNNNNNNN NNNNNNNNNN 
             NNNNNNNNNN NNNNNNNNNN NNNNNNNNNN NNNNNNNNNN NNNNNNNNNN 
             GCAGGTGTCC CAAGGTAAGC TCAATGAGAA CAGAAATCTC ATGTAGACCA 
             GCAGGTGTCC TATGGTGAGC TCAATGAGAA CAGAAATCTC ATGTAGACCA 
             GCAGGTGTCC TAAGGCAAGC TCAATGAGAA CAGAAATCTC ATGTTGACCA 
             GCAGGTGTCC TAAGGCAAGC TCAATGAGAA CAGAAATCTC ATGTTGACCA 
             GCAGGTGTCC TAAGGCAAGC TCAATGAGAA CAGAAATCTC ATGTTGACCA 
             GCAGGTGTCC TAAGGCAAGC TCAATGAGAA CAGAAATCTC ATGTTGACCA 
             ACAGGTGTCC CAAGGCGAAC TCAATGAGGA CAGAAATCTC ATGTTGACCA 
             ACAGGTGTCC TAAGGCGAAC TCAATGAGGA CAGAAATCTC ATGTAGACCA 
             GCAGGTGTCC CAAGGCGAAC TCAGTGAGGA CAGAAATCTC ACGTGGACCA 
             GCAGATGTCC TAAGGCAAGC TCAATGAGGA CAGAAATCTC ATGTAGACCA 
             GCAGATGTCC AAAGACAAGC TCAAAGAGAA CAGAAATCTC TTGTAGACTA 
             GCAGATGTCC AAAGACAAGC TCAAAGAGAA CAGAAATCTC TTGTAGACTA 
             GCAGGTGTCC TAAGGCGAGC TCAATGAGAA CAGAAATCTC ATGTGGACCA 
             GCAGGTGTCC TAAGGTAAGC TCAATGAGAA CAGAAATCTC ATGTAGACCA 
             GCAGGTGTCC TAAGGCAAGC TCAATGAGAA CAGAAATCTC ATGTTGACCA 
             ACAGGTGTCC TAAGACGAGC TCAATGAGAA CAGAAATCTC ATGTTGACTA 
             ACAGGTGTCC TAAGACGAGC TCAATGAGAA CAGAAATCTC ATGTTGACTA 
             ACAGGTGTCC TAAGACGAGC TCAATGAGAA CAGAAATCTC ATGTTGACTA 
             GCAGATGCCC TAAGGTTAAC TCAAAGAGAA CAGAAATCTC TTGTAGACTG 
             GCAGATGCCC TAAGGTTAAC TCAAAGAGAA CAGAAATCTC TTGTAGACCG 
             NNNNNNNNNN NNNNNNNNNN NNNNNNNNNN NNNNNNNNNN NNNNNNNNNN 
             ACAGGTGTCC AAAGGCTATC TCAATAAGAA CAGAAATCTT ATGTAGACTA 

             AAAGGGTAAA AGCTTACTTG ATTCTGATTT TCAGTATGAA TACGAACCGT 
             AAAGGGTAAA AGCTCACTTG ATTTTGATTT TCAGTATGAA TACAAACCGT 
             AAAGGGTAAA AGCTCACTTG ATTTTGATTT TCAGTATGAA TACAAACCGT 
             AAAGGGTAAA AGCTGACTTG ATTTTGATTT TCAGTACGAA TACAAACCGG 
             AAAGGGTAAA AGCTGACTTG ATTTTGATTT TCAGTACGAA TACAAACTGT 
             AAAGGGGAAA AGCTCACTTG ATTTTGATTT TCAGTATGAA TACAAACCGT 
             AAAGGGGAAA AGCTCACTTG ATTTTGATTT TCAGTATGAA TACAAACCGT 
             AAAGGGGAAA AGCTCACTTG ATTTTGATTT TCAGTATGAA TACAAACTGT 
             AAAGGGGAAA AGCTTGCTTG ATTTTGATTT TCAGTACGAA TACAAACTGT 
             AAAGGGGAAA AGCTCGCTTG ATTTTGATTT TCAGTACGAA TACAAACTGT 
             A-AGGG-AAA AGCTTGCTTG ATTTTGATTC TCAGTAAGAA TACAAACTGT 
             AAAGGGGAAA AGCTCACTTG ATTTTGATTT TCAGTACGAA TACAAACCGT 
             AAAGGGGAAA AGCTTACTTG ATTTTGATTT TCAGTACGAA TACAAACTGT 
             AAAGGGGAAA AGCTCGCTTG ATTTTGGTTT TCAGTACGAA CACAAACTGC 
             NNNNNNNNNN NNNNNNNNNN NNNNNNNNNN NNNNNNNNNN NNNNNNNNNN 
             NNNNNNNNNN NNNNNNNNNN NNNNNNNNNN NNNNNNNNNN NNNNNNNNNN 
             AAAGGGGAAA AGCTTGCTTG ATTTTGATTT TCAGTACGAA TACAAACTGT 
             AAAGGGGAAA AGCTCGCTTG ATTTTGATGT TCAGTACGCA TACAAACTGT 
             AAAGGGGAAA AGCTCGCTTG ATTTTGATTT TCAGTACGAA TACAAACTGT 
             AAAGGGGAAA AGCTTGCTTG ATTTTCATTT TCAGTATGAA TACAAACTGT 
             AAAGGGGAAA TGCTTGCTTG ATTTTCATTT TCAGTGCGAA TACAAACTGT 
             AAAGGGGAAA AGCTCACTTG ATTTTGATTT TCAGTGTGAA TACAAACTGT 
             AAAGGGGAAA AGCTCACTTG ATTTTGATTT TCAGTGTGAA TACAAACTGT 
             AAAGGGGAAA AGCTCACTTG ATTTTGATTT TCAGTGTGAA TACAAACTGT 
             GAAGGGGAAA AGCTTGCTTG ATTCCGATTT TCAGCGCGAA TACGAACTGT 
             NNNNNNNNNN NNNNNNNNNN NNNNNNNNNN NNNNNNNNNN NNNNNNNNNN 
             NNNNNNNNNN NNNNNNNNNN NNNNNNNNNN NNNNNNNNNN NNNNNNNNNN 
             NNNNNNNNNN NNNNNNNNNN NNNNNNNNNN NNNNNNNNNN NNNNNNNNNN 
             AAAGGGGAAA AGCTTGCTTG ATTTTGATTT TCAGTACGAA TACAAACTTA 
             AAAGGGGAAA AGCTCGCTTG ATTTTGATTT TCAGTACGAA TACAAACTGT 
             AAAGGGGAAA AGCTTGCTTG ATTTTGATTT TCAGTACGAA TACAAACTGT 
             AAAGGGGAAA AGCTTGCTTG ATTTTGATTT TCAGTACGAA TACAAACTGT 
             AAAGGGGAAA AGCTTGCTTG ATTTTGATTT TCAGTACGAA TACAAACTGT 
             AAAGGGGAAA AGCTTGCTTG ATTTTGATTT TCAGTACGAA TACAAACTGT 
             AAAGGGGAAA AGTTCGCTTG ATTTTGATTT TCAGTACAAA TACAAACTGT 
             AAAGGGGAAA AGTTCGCTTG ATTTTGATTT TCAGTACAAA TACAAACTGT 
             AAAGGGGAAA AGTTCGCTTG ATTTTGATTT CCAGTAAAAA TACAAACTGT 
             AAAGGGGAAA AGCTTGCTTG ATTTTGATTT TCAGTACGAA TACAAACTGT 
             AAAGGGGAAA AGCTTGTTTG ATTTCTATTT TCAGAACAAG TAGAAAACGT 
             AAAGGGGAAA AGCTTGTTTG ATTTCTATTT TCAGAAAAAG TAGAAAACGT 
             AAAGGGGAAA AGCTCGCTTG ATTTTGATTT TCAGTACGAA TACAAACTGC 
             AAAGGGGAAA AGCTTACTTG ATTTTGATTT TCAGTACGAA TACAAACTGT 
             AAAGGGGAAA AGCTTGCTTG ATTTTGATTT CCAGTACGAA TACAAACTGC 
             AAAGGGGAAA AGCTCGTTTG ATTTAGATTT TCAGTGCGAA TACAAACTGC 
             AAAGGGGAAA AGCTCGTTTG ATTTAGATTT TCAGTGCGAA TACAAACTGC 
             AAAGGGGAAA AGCTCGTTTG ATTTAGATTT TCAGTGCGAA TACAAACTGC 
             AAAGGGGAAA AGTTAGCTTG ATTCTGATTT CCAGTGATAA TAAGAACTGC 
             AAAGGAGAAA AGTTAGCATT ATACGGATTT GTATCATCAA TAAGAATTGC 
             NNNNNNNNNN NNNNNNNNNN NNNNNNNNNN NNNNNNNNNN NNNNNNNNNN 
             AAAGGAGAAA AGATAGCTTT ACTCACTCCT CTATAATCGG AGTGGGTTGT 

             GAAAGCGTGG CCTATCGATC CTTTAGATTT TAGAAGCTTT AAGCTAGAGG 
             GAAAGCGTGG CCTATCGATC CTTTAGTCTT TTAGAATTTT AAGCTAGAGG 
             GAAAGCGTGG CCTATCGATC CTTTAGTTCT TTAGAATTTT AAGCTAGAGG 
             GAAACCGTGG CCTATCGATC CTTTCAGTTT TTGGAATTTG AAGTGAGAGG 
             GAAAGCATGG CCTATCGATC CTTTAATTTT TTCGAATTTT AAGCTAGAGG 
             GAAAGCGTGG CCTATCGATC CTTTAGTCTT TAGAAATTTT AAGCTAGAGG 
             GAAAGCGTGG CCTATCGATC CTTTAGCGTT TAGAAATTTT AACCTAGAGG 
             GAAAGCATGG CCTATCGATC CTTTAGTCTT TAGAAATTTT AAGCTAGAGG 
             GAAAGCATGG CCTATCGAAC CTTTGGGTCT GTGAAGTTTA CAGCCAGAGA 
             GAAAGCATGG CCTATCGATC CTTTAGGTCT GAGAAACTTT CAGCTAGAGG 
             GAAAGCATGG CCTATCGATC CTTT-GCTTT TTAAAGTCTT AAACCAGAGG 
             GAAAGCGTGG CCTATCGATC CTTTAACT-T TACAAGTCTT AAGCTAGAGG 
             GAAAGCATGG CCTATCGATC CTTTTGCT-T TAAAAGTTTT AAGCTAGAGG 
             GAAAGCATGG CCTATCGATC CTTTAGGTCT GTGAAGTATA CAGCTAGAGG 
             NNNNNNNNNN NNNNNNNNNN NNNNNNNNNN NNNNNNNNNN NNNNNNNNNN 
             NNNNNNNNNN NNNNNNNNNN NNNNNNNNNN NNNNNNNNNN NNNNNNNNNN 
             GAAAACATGG CCTATCGATC CTTTAGGTCT GAGAAATGTT CAGCTAGAGG 
             GAAAGCATGG CCTATCGATC CTTTAGGTCT GAGAAATGTT CAGCTAGAGG 
             GAAAACATGG CCTATCGATC CNNNNNNNNN NNNNNNNNNN NNNNNNNNNN 
             GAAAACATGG CCTATCGATC CTTTAGGTCT GAAAAATGTT CAGCTAGAGG 
             GAAAACATGG CCTATCGATC CTCTATGTCT GCGATTTGTT CAGCTAGGGG 
             GAAAGCATGG CCTATCGATC CTTTAAGTCT GGGAAACGTC CAGCTAGAGG 
             GAAAGCATGG CCTATCGATC CTTTAAGTCT GTGAAACGTA CAGCTAGAGG 
             GAAAGCATGG CCTATCGATC CTTTAAGTCT GGGAAACGTC CAGCTAGAGG 
             GAAAGCGTGG CCTACCGATC CTCTATGTCT GAGGAATGTT CAGCTAGAGG 
             NNNNNNNNNN NNNNNNNNNN NNNNNNNNNN NNNNNNNNNN NNNNNNNNNN 
             NNNNNNNNNN NNNNNNNNNN NNNNNNNNNN NNNNNNNNNN NNNNNNNNNN 
             NNNNNNNNNN NNNNNNNNNN NNNNNNNNNN NNNNNNNNNN NNNNNNNNNN 
             GAAATAATGG CCTATCGATC CTTTAGGGTT GCGAAGATTG CAGCTAGAGG 
             GAAAACATGG CCTATCGATC CTTTATACTC CCGACAATTG GGAATAGAGG 
             GAAAGCATGG CCTATCGATC CTTTAGGTCT GAGAAACTTT CAGCTAGAGG 
             GAAAGCATGG CCTATCGATC CTTTAGGTCT GAGAAACTTT CAGCTAGAGG 
             GAAAGCATGG CCTATCGATC CTTTAGGTCT GAAAAACTTT CAGCTAGAGG 
             GAAAGCATGG CCTATCGATC CTTTAGGTCT GAGAAACTTT CAGCTAGAGG 
             GAAAGCATGG CCTATCGATC CTTTGAGTCT GTAAGATATA CAGCTAGAGG 
             GAAAGCATGG CCTATCGATC CTTTGAGTCT GTAAAATATA CAGCTAGAGG 
             GTAAGCATGG CCTATCGATC CTTTGAGCCC GCGAGCATTG CGGCCAGAGG 
             GAAAGCATGG CCTATCGATC CTTTAGAACT GTGAAATTTA CAGCTAGAGG 
             GAAAGCGTGG CCTATCGATC CTTTATATCT TACTACTGTG CATATAGAGG 
             GAAAGCGTGG CCTATCGATC CTTTATATCT CTCTACTGTG CATATAGAGG 
             GAAAGCATGG CCTATCGATC CTTTAGTTCT GAAAAATTTT CAGCTAGAGG 
             GAAAGCATGG CCTATCGATC CTTTAGATCT GTGAAAATTA CAGCTAGAGG 
             GAAAGCATGG CCTATCGATC CTTTAGATCT GAGAAGCTTT CAGCTAGAGG 
             GAAAGCATGG CCTATCGATC CTTTAGG-CT GAGAAATTTT CAGTTAGAGG 
             GAAAGCATGG CCTATCGATC CTTTAGG-CT GAGAAATTTT CAGTTAGAGG 
             GAAAGCATGG CCTATCGATC CTTTAGG-CT GAGAAATTTT CAGTTAGAGG 
             GAAAGCATGG CCTATCGATC CTTTAAGTCC AGGTTGATTC TGGCTAGAGG 
             GAAAGCATGG CCTATCGATC CTTTAAGCCC AGAAAGATTC TGGCTAGAGG 
             NNNNNNNNNN NNNNNNNNNN NNNNNNNNNN NNNNNNNNNN NNNNNNNNNN 
             GAAAGCATGG CCTATCGATC CCTTCATGGC TCAGAAATTG AACTGAGGGG 

             TGTCAGAAAA GTTACCACAG GGATAACTGG CTTGTGGCAG CCAAGCGTTC 
             TGTCAGAAAA GTTACCACAG GGATAACTGG CTTGTGGCAG CCAAGCGTTC 
             TGTCAGAAAA GTTACCACAG GGATAACTGG CTTGTGGCAG CCAAGCGTCC 
             TGTCAGAAAA GTTACCACAG GGATAACTGG CTTGTGGCAG CCAAGCGTTC 
             TGTCAGAAAA GTTACCACAG GGATAACTGG CTTGTGGCAG CCAAGCGTTC 
             TGTCAGAAAA GTTACCACAG GGATAACTGG CTTGTGGCAG CCAAGCGTTC 
             TGTCAGAAAA GTTACCACAG GGATAACTGG CTTGTGGCAG CCAAGCGTTC 
             TGTCAGAAAA GTTACCACAG GGATAACTGG CTTGTGGCAG CCAAGCGTTC 
             TGACAGAAAA GTTACCACAG GGATAACTGG CTTGTGGCAG CCAAGCGTTC 
             TGTCAGAAAA GTTACCACAG GGATAACTGG CTTGTGGCAG CCAAGCGTTC 
             TGTCAGAAAA ATTACCACAG GGATAACTGG CTTGTGGCAG CCAAGCGTTC 
             TGTCAGAAAA GTTACCACAG GGATAACTGG CTTGTGGCAG CCAAGCGTCC 
             TGTCAGAAAA GTTACCACAG GGATAACTGG CTTGTGGCAG CCAAGCGTTC 
             TGTCAGAAAA GTTACCACAG GGATAACTGG CTTGTGGCAG CCAAGCGTTC 
             NNNNNNNNNN NNNNNNNNNN NNNNNNNNNN NNNNNNNNNN NNNNNNNNNN 
             NNNNNNNNNN NNNNNNNNNN NNNNNNNNNN NNNNNNNNNN NNNNNNNNNN 
             TGTCAGAAAA GTTACCACAG GGATAACTGG CTTGTGGCAG CCAAGCGTTC 
             TGTCAGAAAA GTTACCACAG GGATAACTGG CTTGTGGCAG CCAAGCGTTC 
             NNNNNNNNNN NNNNNNNNNN NNNNNNNNNN NNNNNNNNNN NNNNNNNNNN 
             TGTCAGAAAA GTTACCACAG GGATAACTGG CTTGTGGCAG CCAAGCGTTC 
             TGTCAGAAAA GTTACCACAG GGATAACTGG CTTGTGGCAG CCAAGCGTTC 
             TGTCAGAAAA GTTACCACAG GGATAACTGG CTTGTGGCAG CCAAGCGTTC 
             TGTCAGAAAA GTTACCACAG GGATAACTGG CTTGTGGCAG CCAAGCGTTC 
             TGTCAGAAAA GTTACCACAG GGATAACTGG CTTGTGGCAG CCAAGCGTTC 
             TGTCAGAAAA GTTACCACAG GGATAACTGG CTTGTGGCAG CCAAGCGTTC 
             NNNNNNNNNN NNNNNNNNNN NNNNNNNNNN NNNNNNNNNN NNNNNNNNNN 
             NNNNNNNNNN NNNNNNNNNN NNNNNNNNNN NNNNNNNNNN NNNNNNNNNN 
             NNNNNNNNNN NNNNNNNNNN NNNNNNNNNN NNNNNNNNNN NNNNNNNNNN 
             TGTCAGAAAA GTTACCACAG GGATAACTGG CTTGTGGCAG CCAAGCGTTC 
             TGTCAGAAAA GTTACCACAG GGATAACTGG CTTGTGGCAG CCAAGCGTTC 
             TGTCAGAAAA GTTACCACAG GGATAACTGG CTTGTGGCAG CCAAGCGTTC 
             TGTCAGAAAA GTTACCACAG GGATAACTGG CTTGTGGCAG CCAAGCGTTC 
             TGTCAGAAAA GTTACCACAG GGATAACTGG CTTGTGGCAG CCAAGCGTTC 
             TGTCAGAAAA GTTACCACAG GGATAACTGG CTTGTGGCGG CCAAGCGTTC 
             TGTCAGAAAA GTTACCACAG GGATAACTGG CTTGTGGCAG CCAAGCGTTC 
             TGTCAGAAAA GTTACCACAG GGATAACTGG CTTGTGGCAG CCAAGCGTTC 
             TGTCAGAAAA GTTACCACAG GGATAACTGG CTTGTGGCAG CCAAGCGTTC 
             TGTCAGAAAA GTTACCACAG GGATAACTGG CTTGTGGCAG CCAAGCGTTC 
             TGTCTGAAAA GTTACCACAG GGATAACTGG CTTGTGGCTG CCAAGCGCTC 
             TGTCTGAAAA GTTACCACAG GGATAACTGG CTTGTGGCTG CCAAGCGCTC 
             TGCCAGAAAA GTTACCACAG GGATAACTGG CTTGTGGCAG CCAAGCGTTC 
             TGTCAGAAAA GTTACCACAG GGATAACTGG CTTGTGGCAG CCAAGCGTTC 
             TGCCAGAAAA GTTACCACAG GGATAACTGG CTTGTGGCAG CCAAGCGTTC 
             TGTCAGAAAA GTTACCACAG GGATAACTGG CTTGTGGCAG CCAAGCGTTC 
             TGTCAGAAAA GTTACCACAG GGATAACTGG CTTGTGGCAG CCAAGCGTTC 
             TGTCAGAAAA GTTACCACAG GGATAACTGG CTTGTGGCAG CCAAGCGTTC 
             TGACAGAAAA GTTACCACAG GGATAACTGG CTTGTGGCAG CCAAGCGTTC 
             TGACGGAAAA GTTACCACAG GGATAACTGG CTTGTGGCAG CCAAGCGTTC 
             NNNNNNNNNN NNNNNNNNNN NNNNNNNNNN NNNNNNNNNN NNNNNNNNNN 
             TGTCTGAAAA CTTACCACAG GGATAACTGA TTTGTGGCAG CCAAGCGTTC 

             ATAGCGACGT TGCTTTTTGA TTCTTCGATG TCGGCTCTTC CTATCATTGG 
             ATAGCGACGT TGCTTTTTGA TTCTTCGATG TCGGCTCTTC CTATCATTGC 
             ATAGCGACGT TGCTTTTTGA TTCTTCGATG TCGGCTCTTC CTATCATTGC 
             ATAGCGACGT TGCTTTTTGA TTCTTCGATG TCGGCTCTTC CTATCATTGT 
             ATAGCGACGT TGCTTTTTGA TTCTTCGATG TCGGCTCTTC CTATCATTGT 
             ATAGCGACGT TGCTTTTTGA TCCTTCGATG TCGGCTCTTC CTATCATTGT 
             ATAGCGACGT TGCTTTTTGA TCCTTCGATG TCGGCTCTTC CTATCATTGT 
             ATAGCGACGT TGCTTTTTGA TCCTTCGATG TCGGCTCTTC CTATCATTGT 
             ATAGCGACGT TGCTTTTTGA TCCTTCGATG TCGGCTCTTC CTATCATTGA 
             ATAGCGACGT TGCTTTTTGA TCCTTCGATG TCGGCTCTTC YTATCATTGA 
             ATAGCGACGT TGCTTTTTGA TTCTTCGATG TCGGCTCTTC CTATCATTGT 
             ATAGCGACGT TGCTTTTTGA TCCTTCGATG TCGGCTCTTC CTATCATTGT 
             ATAGCGACGT TGCTTTTTGA TTCTTCGATG TCGGCTCTTC CTATCATTGT 
             ATAGCGACGT TGCTTTTTGA TCCTTCGATG TCGGCTCTTC CTATCATTGA 
             NNNNNNNNNN NNNNNNNNNN NNNNNNNNNN NNNNNNNNNN NNNNNNNNNN 
             NNNNNNNNNN NNNNNNNNNN NNNNNNNNNN NNNNNNNNNN NNNNNNNNNN 
             ATAGCGACGT TGCTTTTTGA TCCTTCGATG TCGGCTCTTC CTATCATTGA 
             ATAGCGACGT TGCTTTTTGA TCCTTCGATG TCGGCTCTTC CTATCATTGA 
             NNNNNNNNNN NNNNNNNNNN NNNNNNNNNN NNNNNNNNNN NNNNNNNNNN 
             ACAGCGACGT TGCTTTTTGA TCCTTCGATG TCGGCTCTTC CTATCATTGA 
             GTAGCGACGT TGCTTTTTGA TCCTTCGATG TCGGCTCTTC CTATCATTGA 
             ATAGCGACGT TGCTTTTTGA TCCTTCGATG TCGGCTCTTC CTATCATTGA 
             ATAGCGACGT TGCTTTTTGA TCCTTCGATG TCGGCTCTTC CTATCATTGA 
             ATAGCGACGT TGCTTTTTGA TCCTTCGATG TCGGCTCTTC CTATCATTGA 
             ATAGCGACGT TGCTTTTTGA TCCTTCGATG TCGGCTCTTC CTATCATTGA 
             NNNNNNNNNN NNNNNNNNNN NNNNNNNNNN NNNNNNNNNN NNNNNNNNNN 
             NNNNNNNNNN NNNNNNNNNN NNNNNNNNNN NNNNNNNNNN NNNNNNNNNN 
             NNNNNNNNNN NNNNNNNNNN NNNNNNNNNN NNNNNNNNNN NNNNNNNNNN 
             ATAGCGACGT TGCTTTTTGA TCCTTCGATG TCGGCTCTTC CTATCATTGG 
             ATAGCGACGT TGCTTTTTGA TCCTTCGATG TCGGCTCTTC CTATCATTGC 
             ATAGCGACGT TGCTTTTTGA TCCTTCGATG TCGGCTCTTC CTATCATTGA 
             ATAGCGACGT TGCTTTTTGA TCCTTCGATG TCGGCTCTTC CTATCATTGA 
             ATAGCGACGT TGCTTTTTGA TCCTTCGATG TCGGCTCTTC CTATCATTGA 
             ATAGCGACGT CGCTTTTTGA TCCTTCGATG TCGGCTCTTC CTATCATTGG 
             ATAGCGACGT TGCTTTTTGA TCCTTCGATG TCGGCTCTTC CTATCATTGA 
             ATAGCGACGT TGCTTTTTGA TCCTTCGATG TCGGCTCTTC CTATCATTGA 
             ATAGCGACGT TGCTTTTTGA TCCTTCGATG TCGGCTCTTC CTATCATTGA 
             ATAGCGACGT TGCTTTTTGA TCCTTCGATG TCGGCTCTTC CTATCATTGA 
             CTAGCGACGT AGCTTTTTGA TCCTTCGATG TCGGCTCTTC CTATCATTGG 
             CTAGCGACGT AGCTTTTTGA TCCTTCGATG TCGGCTCTTC CTATCATTGG 
             ATAGCGACGT TGCTTTTTGA TCCTTCGATG TCGGCTCTTC CTATCATTGA 
             ATAGCGACGT TGCTTTTTGA TCCTTCGATG TCGGCTCTTC CTATCATTGG 
             ATAGCGACGT TGCTTTTTGA TCCTTCGATG TCGGCTCTTC CTATCATTGA 
             ATAGCGACGT TGCTTTTTGA TCCTTCGATG TCGGCTCTTC CTATCATTGA 
             ATAGCGACGT TGCTTTTTGA TCCTTCGATG TCGGCTCTTC CTATCATTGA 
             ATAGCGACGT TGCTTTTTGA TCCTTCGATG TCGGCTCTTC CTATCATTGA 
             ATAGCGACGT TGCTTTTTGA TCCTTCGATG TCGGCTCTTC CTATCATTGA 
             ATAGCGACGT TGCTTTTTGA TCCTTCGATG TCGGCTCTTC CTATCATTGA 
             NNNNNNNNNN NNNNNNNNNN NNNNNNNNNN NNNNNNNNNN NNNNNNNNNN 
             ATAGCGACGT TGCTTTTTGA TCCTTCGATG TCGGCTCTTC CTATCA-TGA 

             CCCGCAGCAG AGCCAAAGTG CAGGATTGTT CATCCACCAA CAGGGAACGT 
             GAAGCAGAAT TCGCCAAGTG TTGGATTGTT CACCCACCAA TAGGGAACGT 
             GAAGTAGAAC TCGCCAATTG TTGGATTGTT CACCCACTAA TAGGGAACGT 
             GTCGCAGAAG TCACCAAGTG TAGGATTGTT CACCCACTAA CAGGGAACGT 
             GTCGCAGAAG TCACCAAGTG TAGGATTGTT CACCCACTAA CAGGGAACGT 
             GAAGCAGAAT TCACCAAGTG TTGGATTGTT CACCCACCAA TAGGGAACGT 
             GAAGCAGAAT TCACCAAGTG TTGGATTGTT CACCCACCAA TAGGGAACGT 
             GAAGCAGAAT TCACCAAGTG TAGGATTGTT CACCCACTAA CAGGGAACGT 
             GAAGCAGAAT TCTCAAAGTG TCGGATTGTT CACCCGCCAA TAGGGAACGT 
             GACRCAGAAG TCTCAAAGTG TCGGATTGTT CACCCGCCAA TAGGGAACGT 
             GAAGCAGAAT TCACCAAGTG TCGGATTGTT CACCCGCTAA TAGGGAACGT 
             GAAGCAGAAT TCACAACGTG TCGGATTGTT CACCCGCTAA TAGGGAACGT 
             GAAGCAGAAT TCACCAAGTG TCGGATTGTT CACCCGCTAA TAGGGAACGT 
             GACGCAGAAG TCTCAAAGTG TCGGATTGTT CACCCGCCAA TAGGGAACGT 
             NNNNNNNNNN NNNNNNNNNN NNNNNNNNNN NNNNNNNNNN NNNNNNNNNN 
             NNNNNNNNNN NNNNNNNNNN NNNNNNNNNN NNNNNNNNNN NNNNNNNNNN 
             GACGCAGAAG TCCCAAAGTG TCGGATTGTT CACCCGCCAA TAGGGAACGT 
             GACGCAGAAG TCCCAAAGTG TCGGATTGTT CACCCGCCAA TAGGGAACGT 
             NNNNNNNNNN NNNNNNNNNN NNNNNNNNNN NNNNNNNNNN NNNNNNNNNN 
             GACGCAGAAG TCCCAAAGTG TCGGATTGTT CACCCGCCAA TAGGGAACGT 
             GACGCAGCAG TCCCAAAGTG TCGGCTTGTT CACCCGCCAA TAGGGAACGT 
             GACGCAGAAG TCCCAAAGTG TCGGATTGTT CACCCGCCAA TAGGGAACGT 
             GACGCAGAAG TCCCAAAGTG TCGGATTGTT CACCCGCCAA TAGGGAACGT 
             GACGCAGAAG TCCCAAAGTG TCGGATTGTT CACCCGCCAA TAGGGAACGT 
             GACGCAGAAG TCCCAAAGTG TCGGATTGTT CACCCGCCAA TAGGGAACGT 
             NNNNNNNNNN NNNNNNNNNN NNNNNNNNNN NNNNNNNNNN NNNNNNNNNN 
             NNNNNNNNNN NNNNNNNNNN NNNNNNNNNN NNNNNNNNNN NNNNNNNNNN 
             NNNNNNNNNN NNNNNNNNNN NNNNNNNNNN NNNNNNNNNN NNNNNNNNNN 
             CTTGCAGCAG AGCCAAAGTG TCGGATTGTT CACCCGCCAA TAGGGAACGT 
             CTCGCAGAAG TGGCAAAGTG TCGGATTGTT CACCCGCCAA TAGGGAACGT 
             GACGCAGAAG TCTCAAAGTG TCGGATTGTT CACCCGCCAA TAGGGAACGT 
             GACGCAGAAG TCTCAAAGTG TCGGATTGTT CACCCGCCAA TAGGGAACGT 
             GACGCAGAAG TCTCAAAGTG TCGGATTGTT CACCCGCCAA TAGGGAACGT 
             GACGCAGAAG TCCCAAAGTG TCGGATTGTT CACCCGCCAA TAGGGAACGT 
             GATGCAGAAG TCTCAAAGTG TCGGATTGTT CACCCGCTAA TAGGGAACGT 
             GATGCAGAAG TCTCAAAGTG TCGGATTGTT CACCCGCTAA TAGGGAACGT 
             GATGCAGAAG TCTCAAAGTG TCGGATTGTT CACCCGCTAA TAGGGAACGT 
             GATGCAGATG TCTCAAAGTG TCGGATTGTT CACCCGCTAA TAGGGAACGT 
             GACGCAGAAG TCTCAAAGTG TCGGATTGTT CACCCGCTAA TAGGGAACGT 
             GACGCAGAAG TCTCAAAGTG TCGGATTGTT CACCCGCTAA TAGGGAACGT 
             GACGCAGAAG TCCCAAAGTG TCGGATTGTT CACCCGTTAA TAGGGAACGT 
             GATGCAGAAG TCCCAAAGTG TCGGATTGTT CACCCGCTAA TAGGGAACGT 
             GACGCAGAAG TCCCAAAGTG TCGGATTGTT CACCCGTTAA TAGGGAACGT 
             GACGCAGAAG TCTCAAAGTG TCGGATTGTT CACCCGCCAA TNNNNNNNNN 
             GACGCAGAAG TCTCAAAGTG TCGGATTGTT CACCCGCCAA TAGGGAACGT 
             GACGCAGAAG TCTCAAAGTG TCGGATTGTT CACCCGCCAA TAGGGAACGT 
             GACGCAGAAG TCCCAAAGTG TCGGATTGTT CACCCGTTAA TAGGGAACGT 
             GTTGCAGAAG TCTCAAAGTG TCGGATTGTT CACCCGTTAA TAGGGAACGT 
             NNNNNNNNNN NNNNNNNNNN NNNNNNNNNN NNNNNNNNNN NNNNNNNNNN 
             GTTGTAAAAG GCTTCAAGTG TTAGATTGTT CACCTATAAA ANNNNNNNNN 

             GAGCTGGGTT TAGACCGTCG TGAGACAGGT TAGTTTTACC CTACTGATGA 
             GAGCTGGGTT TAGACCGTCG TGAGACAGGT TAGTTTTACC CTACTGATGA 
             GAGCTGGGTT TAGACCGTCG TGAGACAGGT TAGTTTTACC CTACTGATGA 
             GAGCTGGGTT TAGACCGTCG TGAGACAGGT TAGTTTTACC CTACTGATAA 
             GAGCTGGGTT TAGACCGTCG TGAGACAGGT TAGTTTTACC CTACTGATGA 
             GAGCTGGGTT TAGACCGTCG CGAGACAGGT TAGTTTTACC CTACTGATGA 
             GAGCTGGGTT TAGACCGTCG TGAGACAGGT TAGTTTTACC CTACTGATGA 
             GAGCTGGGTT TAGACCGTCG TGAGACAGGT TAGTTTTACC CTACTGATGA 
             GAGCTGGGTT TAGACCGTCG TGAGACAGGT TAGTTTTACC CTACTGTTAA 
             GAGCTGGGTT TAGACCGTCG TGAGACAGGT TAGTTTTACC CTACTGATRA 
             GAGCTGGGTT TAGACCGTCG TGAGACAGGT TAGTTTTACC CTACTGATGA 
             GAGCTGGGTT TAGACCGTCG TGAGACAGGT TAGTTTTACC CTACTGATGA 
             GAGCTGGGTT TAGACCGTCG TGAGACAGGT TAGTTTTACC CTACTGATGA 
             GAGCTGGGTT TAGACCGTCG TGAGACAGGT TAGTTTTACC CTACTGACAA 
             NNNNNNNNNN NNNNNNNNNN NNNNNNNNNN NNNNNNNNNN NNNNNNNNNN 
             NNNNNNNNNN NNNNNNNNNN NNNNNNNNNN NNNNNNNNNN NNNNNNNNNN 
             GAGCTGGGTT TAGACCGTCG TGAGACAGGT TAGTTTTACC CTACTGATGA 
             GAGCTGGGTT TAGACCGTCG TGAGACAGGT TAGTTTTACC CTACTGATGA 
             NNNNNNNNNN NNNNNNNNNN NNNNNNNNNN NNNNNNNNNN NNNNNNNNNN 
             GAGCTGGGTT TAGACCGTCG TGAGA-AGGT TAGTTTTACC CTACTGGTCA 
             GAGCTGGGTT TAGACCGTCG TGAGACAGGT TAGTTTTACC TTGCTGATCG 
             GAGCTGGGTT TAGACCGTCG TGAGACAGGT TAGTTTTACC CTACTGAT-A 
             GAGCTGGGTT TAGACCGTCG TGAGACAGGT TAGTTTTACC CTACTGAT-A 
             GAGCTGGGTT TAGACCGTCG TGAGACAGGT TAGTTTTACC CTACTGAT-A 
             GAGCTGGGTT TAGACCGTCG TGAGACAGGT TAGTTTTACC CTACTGATGT 
             NNNNNNNNNN NNNNNNNNNN NNNNNNNNNN NNNNNNNNNN NNNNNNNNNN 
             NNNNNNNNNN NNNNNNNNNN NNNNNNNNNN NNNNNNNNNN NNNNNNNNNN 
             NNNNNNNNNN NNNNNNNNNN NNNNNNNNNN NNNNNNNNNN NNNNNNNNNN 
             GAGCTGGGTT TAGACCGTCG TGAGACAGGT TAGTTTTACC CTACTGTTGA 
             GAGCTGGGTT TAGACCGTCG TGAGACAGGT TAGTTTTACC CTACTGTTGA 
             GAGCTGGGTT TAGACCGTCG TGAGACAGGT TAGTTTTACC CTACTGATGA 
             GAGCTGGGTT TAGACCGTCG TGAGACAGGT TAGTTTTACC CTACTGATGA 
             GAGCTGGGTT TAGACCGTCG TGAGACAGGT TAGTTTTACC CTACTGATGA 
             GAGCTGGGTT TAGACCGTCG TGAGACAGGT TAGTTTTACC CTACTGATGA 
             GAGCTGGGTT TAGACCGTCG TGAGACAGGT TAGTTTTACC CTACTGATGC 
             GAGCTGGGTT TAGACCGTCG TGAGACAGGT TAGTTTTACC CTACTGATGA 
             GAGCTGGGTT TAGACCGTCG TGAGACAGGT TAGCTTTACC CTACTGATGA 
             GAGCTGGGTT TAGACCGTCG TGAGACAGGT TAGTTTTACC CTACTGATGA 
             GAGCTGGGTT TAGACCGTCG TGAGACAGGT TAGTTTTACC CTACTGATGA 
             GAGCTGGGTT TAGACCGTCG TGAGACAGGT TAGTTTTACC CTACTGATGA 
             GAGCTGGGTN NNNNNNNNNN NNNNNNNNNN NNNNNNNNNN NNNNNNNNNN 
             GAGCTGGGTT TAGACCGTCG TGAGACAGGT TAGTTTTACC CTACTGATGA 
             GAGCTGGGTT TAGACCGTCG CGAGACAGGT TAGTTTTATC CTACTGATGA 
             NNNNNNNNNN NNNNNNNNNN NNNNNNNNNN NNNNNNNNNN NNNNNNNNNN 
             GAGCTGGGTT TAAACCGTCG TGAGACAGGT TAGTTTTACC CTACTGATAA 
             GAGCTGGGTT TAGACCGTCG TGAGACAGGT TAGTTTTACC CTACTGATAA 
             GAGCTGGGTT TAGACCGTCG TGAGACAGGT TAGTTTTACC CTACTTATAG 
             GAGCTGGGTT TAGACCGTCG TGAGACAGGT TAGTTTTATC CTACTTATAC 
             NNNNNNNNNN NNNNNNNNNN NNNNNNNNNN NNNNNNNNNN NNNNNNNNNN 
             NNNNNNNNNN NNNNNNNNNN NNNNNNNNNN NNNNNNNNNN NNNNNNNNNN 

             ATGGTCGTGG CGACAGTAAT CCAATTAGTA CGAGAGGAAC CGTTGGTTCA 
             GTCGTTGTCG CGACAGTAAT CCAACTAGTA CGAGAGGAAC CGTTGGTTCA 
             GTCGTTGTCT AAACAGTAAT CCAACCAGTA CGAGAGGAAC CGTTGGTTCA 
             ATGGTTGTCG CGACAGTAAT CCAACTAGTA CGAGAGGAAC CGTTGGTTCG 
             ATGGTTGTCG CGACAGTAAT CCAACTAGTA CGAGAGGAAC CGTTGGTTCA 
             ATCGATGTCG CGACAGTAAT CCAACTAGTA CGAGAGGAAC CGTTGGTTCA 
             ATCGATGTCG CGACAGTAAT CCAACTAGTA CGAGAGGAAC CGTTGGTTCA 
             T---ATGACA CGACAGTAAT CCAATTAGTA CGAGAGGAAC CATTGGTTCA 
             A-TGATACTG CGACAGTAAT CCAGCTAGTA CGAGAGGAAC AGCTGGGTCG 
             --TGATGCTG TAACAGTAAT CGAACTAGTA CGAGAGGAAC AGTTCRTTCG 
             C-TGATGTCG CTACAGTAAT CCAACTAGTA CGAGAGGAAC CGTTGGTTCA 
             AACGATGTTG CAACAGTAAT CCAACTAGTA CGAGAGGAAC CGTTGGATCA 
             AGTGATGTTG CGACAGTAAT CCAACTAGTA CGAGAGGAAC AGTTGGTTCA 
             ATAGATACTG CGACAGTAGT CGAAGTAGTA CGAGAGGAAC ACTTCGTCCA 
             NNNNNNNNNN NNNNNNNNNN NNNNNNNNNN NNNNNNNNNN NNNNNNNNNN 
             NNNNNNNNNN NNNNNNNNNN NNNNNNNNNN NNNNNNNNNN NNNNNNNNNN 
             ATTGATATTG CGACAGTAAT CGAAGTAGTA CGAGAGGAAC ACTTCGTTCA 
             ATTGATCCTG CGACAGTAAT CGAAGTAGTA CGAGAGGAAC ACTTCGTTCA 
             NNNNNNNNNN NNNNNNNNNN NNNNNNNNNN NNNNNNNNNN NNNNNNNNNN 
             A--AATATTG CAACAGTAAT CGAAGTAGTA CGAGAGGAAC ACTTCGTTCA 
             GGCGATATTG TGACAGCAAT CGAAGTAGTA CGAGAGGACA ACTTCGTTCA 
             ATTAACGTTG CGACAGTAAT CGAACTAGTA CGAGAGGAAC AGTTCGTTCA 
             ATCAACGTTG CGACAGTAAT CGAACTAGTA CGAGAGGAAC AGTTCGTTCA 
             ATTAACGTTG CGACAGTAAT CGAACTAGTA CGAGAGGAAC AGTTCGTTCA 
             GTGGATACCG CGACAGTAAT CGAACTAGTA CGAGAGGAAC AGTTCGTTCA 
             NNNNNNNNNN NNNNNNNNNN NNNNNNNNNN NNNNNNNNNN NNNNNNNNNN 
             NNNNNNNNNN NNNNNNNNNN NNNNNNNNNN NNNNNNNNNN NNNNNNNNNN 
             NNNNNNNNNN NNNNNNNNNN NNNNNNNNNN NNNNNNNNNN NNNNNNNNNN 
             ATCGGTATTG CGACAGTAAT CTAGGTAGTA CGAGAGGAAC ACCTAGTTCG 
             ATTGATATTG CGACAGTAAT CTAGTTAGTA CGAGAGGAAC AACTAGTTCG 
             CTTGATACTG CGACAGTAAT CCAACTAGTA CGAGAGGAAC AGTTGGGTCG 
             ATTGATACTG CGACAGTAAT CCAACTAGTA CGAGAGGAAC AGTTGGTTCA 
             TTTGATACTG CGACAGTAAT CCAACTAGTA CGAGAGGAAC AGTTGGGTCG 
             ATTGATACTG CGACAGTAAT CCAACTAGTA CGAGAGGAAC AGTTGGTTCA 
             ACCGACGTTG TGACAGTAAT CCAATTAGTA CGAGAGGAAC AGTTGGTTCG 
             -CTGACGTTG TGACAGTAAT CCAATTAGTA CGAGAGGAAC AGTTGGTTCG 
             -CTG-CGCCG CGACAGTAAT TCCACCAGTA CGAGAGGAAC AGTGGATTCG 
             -CTGACGCTG CGACAGTAAT CCAACTAGTA CGAGAGGAAC AGTTGGTTCA 
             ATAG-TATTG TGACAGTAAT CCAACTGGTA CGAGAGGATT AGTTGGTTCA 
             AGTG-TATTG TGACAGTAAT CCAACTGGTA CGAGAGGATT AGTTGGTTCA 
             NNNNNNNNNN NNNNNNNNNN NNNNNNNNNN NNNNNNNNNN NNNNNNNNNN 
             AATGATATTG CGACAGTAAT CTAACTAGTA CGAGAGGAAC AGTTAGGTCA 
             T-GG-TTTTG CAACAGTAAT CTAGCTAGTA CGAGAGGAAC CGCTAGTTCA 
             NNNNNNNNNN NNNNNNNNNN NNNNNNNNNN NNNNNNNNNN NNNNNNNNNN 
             G-CGATATTG TGACAGTAAT CCAACTAGTA CGAGAGGAAC AGTTGGGTCA 
             G-CGATATTG TGACAGTAAT CCAACTAGTA CGAGAGGAAC AGTTGGGTCA 
             A-TG-CATCA CAAGAGTAGA GCAACCAGTA CGAGAGGAAC AGTTGCTCCA 
             A-CG-CATCA AAAGAGTTAA TCAACTAGTA CGAGAGGAAC CGTTGATTCA 
             NNNNNNNNNN NNNNNNNNNN NNNNNNNNNN NNNNNNNNNN NNNNNNNNNN 
             NNNNNNNNNN NNNNNNNNNN NNNNNNNNNN NNNNNNNNNN NNNNNNNNNN 

             CGCATTTGGC A-ATGCGGTT GATTGAAACG TCAATGCCGC GAAGCTACCA 
             GATAATTGGT AAATGCGGTT GCCTGAAAAG GCAGTGCCGC GAAGCTACCA 
             GATAATTGGT AACTGCGGTT AGCTGAAAAG CTAGTGCCGC CAAGCTACCA 
             GATATTTGGT A-ATGCGGTT GGCTGACCAG CCAATGCCGC GAAGCTATCA 
             GACAATTGGT TTATGGGGTT GGCTGAACAG CCAGTGCCCC GAAGCTACCA 
             GATACTTGGT AATTGCCGTT GGCTGAACAG CCAGTGCGGC GAAGCTACCA 
             GATACTTGGT AATTGCCGTT GGCTGAACAG CCAGTGCGGC GAAGCTACCA 
             CATAATTGGT AAA-ACCGTT AGCTGAAAAG CTAGTGCGGT GAAGCTACCA 
             GATACTTGGT TAATGCCGCT GCCTGAAAAG ACATTGCGGC GAAGCTACCA 
             GATAGTTGGT TAATGCAGCT GACTGAAAAG TCAGTGCTGC GACGCTACCA 
             GATCACTGGT TCATGCGATT TCCTGACAAG GAAGTGTCGC GAAGCTACCA 
             GATAATTGGT AAATACGGTT AGCTGAAAAG CTAGTGCCGT GAAGCTACCA 
             GATAATTGGT AAATACAGTT AGCTGAAAAG CTAGTGCTGT GAAGCTACCA 
             GATACTTGGT TAATGCCGTT GTCTGAAAAG ACAGTACGGC GAAGCTACCA 
             NNNNNNNNNN NNNNNNNNNN NNNNNNNNNN NNNNNNNNNN NNNNNNNNNN 
             NNNNNNNNNN NNNNNNNNNN NNNNNNNNNN NNNNNNNNNN NNNNNNNNNN 
             GATACTTGGT AAATGCGGCT AGCTGAAAAG CTAATACCGC GAAGCTACCA 
             GATACTTGGT AAATGCGGCT AGCTGAAAAG CTAATACTGC GAAGCTATCA 
             NNNNNNNNNN NNNNNNNNNN NNNNNNNNNN NNNNNNNNNN NNNNNNNNNN 
             GATACTTGGT AAATGCTACC AGCTGAAAAG CTATTGTTGC AAAGCTACCA 
             GACATTTAGT AAATGCATTT ACCTGAAAAG CTATTATTGA CAAGCTACCA 
             GACATTTGGT TAATGCAGTT AGCTGACACG CTAGTGCTGC GATGCTACCA 
             GACATTTGGT TAATGCGGTT AGCTGAGACG CTAGTGCCGC GATGCTATCA 
             GACATTTGGT TAATGCGGTT AGCTGAGACG CTAGTGCCGC GATGCTACCA 
             GATACCTGGT AAATGCCGTT AGCTGAAACA CTAGTACGGC GACGCTACCA 
             NNNNNNNNNN NNNNNNNNNN NNNNNNNNNN NNNNNNNNNN NNNNNNNNNN 
             NNNNNNNNNN NNNNNNNNNN NNNNNNNNNN NNNNNNNNNN NNNNNNNNNN 
             NNNNNNNNNN NNNNNNNNNN NNNNNNNNNN NNNNNNNNNN NNNNNNNNNN 
             CATAATTGGT AAATGCAGCT GGCTGAAAAG CCATTGCTGC GATGCTACCA 
             CATAATTGGT AAATGCCGCT AGCTGAAAAG CTATTGCGGC GAAGCTACCA 
             GATACTTGGT AAATGCGGCT AGCTGAAAAG CTAGTGCCGC GACGCTACCA 
             GATACTTGGT TAATGCGGCT AGCTGAAAAG CTAGTGCCGC GACGCTACCA 
             GATACTTGGT AAATGCGGCT AGCTGAAAAG CTAGTGCCGC GACGCTACCA 
             GATACTTGGT TAATGCGGCT AGCTGAAAAG CTAGTGCCGC GACGCTACCA 
             GATACTTGGT TAATGCGGCT AGTTGAAAAG CTAGTGCCGC GAACGTACCA 
             GATACTTGGT TAATGCAGCT AGTTGAAAAG CTAGTGCTGC GAAGCTACCA 
             GATACTTGGT TAATGCGGTT GGCTGACTAG CCAGTGCCGC GAAGCTACCA 
             GATAATTGGT TAATGCGGCT AGTTGAAAAG CTAGTGCCGC GACGCTATCA 
             GACAATTGGT ACA-GCAATT GGTTGACAAA CCAGTGTTGC GAACGTAA-G 
             GACAGTTGGT ACA-GCAATT GGTTGACAAA CCAGTGTTGC GAAGCTAA-G 
             NNNNNNNNNN NNNNNNNNNN NNNNNNNNNN NNNNNNNNNN NNNNNNNNNN 
             CATAATTGGT TAATACAGCT AGTTGAAAAG CTAGTGCTGT GAAGCTACCA 
             GGTACTTGGT -GATGCAGCT AGTTGAACAA CTAGTGCTGC AAAGCTACCA 
             NNNNNNNNNN NNNNNNNNNN NNNNNNNNNN NNNNNNNNNN NNNNNNNNNN 
             GGTATTTGGT C--TGCGGCT AGTTGACAAG CTAGTGCTGC TAAGCTAAGC 
             GGTATTTGGT C--TGCGGCT AGTTGACAAG CTAGTGCTGC TAAGCTAAGC 
             AGTCACTGGT AGA-GGGGTT GGTTGGATAG CCAGTGCCCC GAAGCTAC-A 
             AACCGCTGGT TAA-GCGTTT GACTGTAAAG TCAAAGACGC AAAGCTAC-G 
             NNNNNNNNNN NNNNNNNNNN NNNNNNNNNN NNNNNNNNNN NNNNNNNNNN 
             NNNNNNNNNN NNNNNNNNNN NNNNNNNNNN NNNNNNNNNN NNNNNNNNNN 

             CGTGCAGGAT TAAGGCTGAA CGCCTCTAAG CCCGAATCCA GGCTGGACAG 
             TCTGTAGGAT TATGACTGAA CGCCTCTAAG TCAGAATCCA TGCTGGAAAG 
             TCTGTAGGAT TATGGCTGAA CGCCTCTAAG TCAGAATCCA TGCTGGAATA 
             TCCGTAGGAT TATGACTGAA CGCCTCTAAG TCAGAATCCA TGCTGGAATG 
             TCTGCAGGAT AATGACTGAA CGCCTCTAAG TCAGAATCTA TGCTGGAAAG 
             TCTGTAGGAT TATGANNNNN NNNNNNNNNN NNNNNNNNNN NNNNNNNNNN 
             TCTGTAGGAT TATGACTGAA CGCCTCTAAG TCAGAATCCA TGCTGGAATG 
             TGTGTAGGAT TATGACTGAA CGCCTCTAAG TCAGAATCCA TGCTGGATAG 
             TCCGCTGGAT TATGACTGAA CGCCTCTAAG TCAGAATCCA TGCTGGACAG 
             TCCGTTGGAT AATGACTGAA CGCCTCTAAG TCAAAACCCA TACTGACATG 
             TCTGTTTGAT TATGACTGAA CGCCTCTAAG TCAGAATCAA TGCTGGAACG 
             TCTGTAGGAT TATGACTGAA CGCCTCTAAG TCAGAATCCT TGCTGGAAAG 
             TCTGTAGGAT TATGACTGAA CGCCTCTAAG TCAGAATCCA TGCTGGAAAG 
             TCTGCTGGAT TACGGCTGAA CGCCTCTAAG CCGGAATCCA TGCTGGATAG 
             NNNNNNNNNN NNNNNNNNNN NNNNNNNNNN NNNNNNNNNN NNNNNNNNNN 
             NNNNNNNNNN NNNNNNNNNN NNNNNNNNNN NNNNNNNNNN NNNNNNNNNN 
             TCTGTTGGAT TACGACTGAA CGCCTCTAAG TCGGAATCCA TGCTGGCTAG 
             TCTGTTGGAT TACGACTGAA CGCCTCTAAG TCAGAATCTT GGCTGACTAG 
             NNNNNNNNNN NNNNNNNNNN NNNNNNNNNN NNNNNNNNNN NNNNNNNNNN 
             TCTGTTGGAT TACGACTGAA CGCCTCTAAA TCGGAATCTT GTCTGGCTAG 
             TATGTTGGAT TACGACTGAA CGCCTCTAAG TCAGAANNNN NNNNNNNNNN 
             TCTGCCGGTT TATGACTGAA CGCCTCTAAG TCAGGACCCG TGCTGGAGAG 
             TCTGCCGGTT TATGACTGAA CGCCTCTAAG TCAGGACCCG TGCTGGAGAG 
             TCTGCCGGTT TATGACTGAA CGCCTCTAAG TCAGAANNNN NNNNNNNNNN 
             TCTGCTGGAT TACCGCTGAA CGCCTCTAAG TCNNNNNNNN NNNNNNNNNN 
             NNNNNNNNNN NNNNNNNNNN NNNNNNNNNN NNNNNNNNNN NNNNNNNNNN 
             NNNNNNNNNN NNNNNNNNNN NNNNNNNNNN NNNNNNNNNN NNNNNNNNNN 
             NNNNNNNNNN NNNNNNNNNN NNNNNNNNNN NNNNNNNNNN NNNNNNNNNN 
             TGCGTGAGAT TACGACTGAA CGCCTCTAAG TCGGAATCTT TGCTGACTAG 
             TGCGTTGGAT TACGACTGAA CGCCTCT-AA TCAGAANNNN NNNNNNNNNN 
             TCCGTTGGAT TATGACTGAA CGCCTCTAAG TCAGAATCCA TGCTGGATAG 
             TCTGTGGGAT TATGACTGAA CGCCTCTAAG TCAGAATCCA TGCTGGCTAG 
             TCCGTTGGAT TATGACTGAA CGCCTCTAAG TANNNNNNNN NNNNNNNNNN 
             TCTGTTGGAT TATGACTNNN NNNNNNNNNN NNNNNNNNNN NNNNNNNNNN 
             TCCGTTGGAT AATGACTGAA CGCCTCTAAG TCAGAATCCA TGCTGAACA- 
             TCCGTTGGAT AATGACTGAA CGCCTCTAAG TCAGAATCCA TGCTGAATA- 
             TCCGTTGGAT AATGACTGAA CGCCTCTAAG TCAGAATCCA TGCTGGAC-- 
             TCTGTTGGAT TATGACTGAA CGCCTCTAAG TCAGAATCCA TGCTGAAC-- 
             TCTGTTGGAT AATGGCTGAA CGCCTCTAAG CCAGAAACCA TGCTGATTAA 
             TCTGTTGGAT AATGGCTGAA CGCCTCTAAG CCAGAACCCA TGCTGATTAA 
             NNNNNNNNNN NNNNNNNNNN NNNNNNNNNN NNNNNNNNNN NNNNNNNNNN 
             TGTGTTGGAT TATGACTGAA CGCCTCTAAG TCAGAATCCA TACTGAATAG 
             CCTGCTCAGG AAAGACTGAA CGCCTCTAAG TCCGAACTGA TGCTGAAC-G 
             NNNNNNNNNN NNNNNNNNNN NNNNNNNNNN NNNNNNNNNN NNNNNNNNNN 
             CTGCCGGAGG A-TGACTGAA CGCCTCTAAG TCAGAAACCG TACTGGTACG 
             CTGTCGGAGG A-TGACTGAA CGCCTCTAAG TCAGAAACCG TACTGGTACG 
             CTTGCGGGAT AATGGCTGAA CGCCTCTAAG CCAAAACCCC AGCTTGAA-G 
             TTTGATGGAT AATGACTGAA CGCCTCTAAG TCAAAATCCT AACTTGT--G 
             NNNNNNNNNN NNNNNNNNNN NNNNNNNNNN NNNNNNNNNN NNNNNNNNNN 
             NNNNNNNNNN NNNNNNNNNN NNNNNNNNNN NNNNNNNNNN NNNNNNNNNN 

             CCACGATGTC CACTCCGATG TAGATTGGGT ACTCAAACGG AAGTGACAAA 
             CGACGATATT CACCTTTCCT GATGTAGGAA TTTCAAATGG GAAAGATAAA 
             -GACGATAAT CACCTTTCCC GATGTAGGAA TTTCAAATGG GAAAGATAAA 
             CGACGATATT CACCTCGACT GGTGTAG-AT TACCGAATGG TCGAGTTAAA 
             CGACGATATA TTCCGCTCTC TGTGTAGGCC TTTCGGGCGA GAGCGATAAA 
             NNNNNNNNNN NNNNNNNNNN NNNNNNNNNN NNNNNNNNNN NNNNNNNNNN 
             CGACGTTACC CATTTCCTCC AATGTAGGAA TTCCAAAGGG AGGAGGTAAA 
             TGTCGTTATT CACCCCTTCC AATATAGGAA TTGCAAATGG TTGGGATAGA 
             CAGTGTTGCC CATCACACTG TTTATAGCAA TTTCAAATCG GTGTGCTAGA 
             CAGTGTGACT CACCGGACAA YAGATATTCT TTGTGTGTTG T-TCGATGCA 
             CGACGTCCGC CA-GTTGCAT ATGGACTCAA TCACCAAAAA CTGGGACAAA 
             CAACGTCCC- AACAATAATA AACGTCGGAA TTTCGAATTA TTGTCTCAGA 
             CAACGTTTCG ATCAATAATA AATGTAGGAA TTTCGAATTA TTGATGCAAA 
             CAGTGTTGTA CACCGTGCTC AATGTAGGAA TTGCAAGTGG GCTCGATAAA 
             NNNNNNNNNN NNNNNNNNNN NNNNNNNNNN NNNNNNNNNN NNNNNNNNNN 
             NNNNNNNNNN NNNNNNNNNN NNNNNNNNNN NNNNNNNNNN NNNNNNNNNN 
             CAGTGTTGTC CACCATTTCC ATTGTAGGAA TTTCCAGCGG AAGTGATAAA 
             CAGTGTTGTC CACCTCTTTG AACTTAGAGC TTGCATCATG AAGCGATAAA 
             NNNNNNNNNN NNNNNNNNNN NNNNNNNNNN NNNNNNNNNN NNNNNNNNNN 
             TAATGTTGT- CATCATTGCT GTTTTAGGCA TTGTGAACTG AAATGATAAA 
             NNNNNNNNNN NNNNNNNNNN NNNNNNNNNN NNNNNNNNNN NNNNNNNNNN 
             CAGCGTTATT GTGCCGACTG AATGAACCTA GCTTGGATGG TCGGTTGAAA 
             CAGCGTTAC- GTGCCTTCTG AATGAACCTA TCTTGGATGG AAGGCTGAAA 
             NNNNNNNNNN NNNNNNNNNN NNNNNNNNNN NNNNNNNNNN NNNNNNNNNN 
             NNNNNNNNNN NNNNNNNNNN NNNNNNNNNN NNNNNNNNNN NNNNNNNNNN 
             NNNNNNNNNN NNNNNNNNNN NNNNNNNNNN NNNNNNNNNN NNNNNNNNNN 
             NNNNNNNNNN NNNNNNNNNN NNNNNNNNNN NNNNNNNNNN NNNNNNNNNN 
             NNNNNNNNNN NNNNNNNNNN NNNNNNNNNN NNNNNNNNNN NNNNNNNNNN 
             CAATGCTGTA TAACGCTTAC ACTGTAGAAA AGTCGAATGG AAGCGATAAA 
             NNNNNNNNNN NNNNNNNNNN NNNNNNNNNN NNNNNNNNNN NNNNNNNNNN 
             CAGTGTTATT CACCGCCTCC TTTGCAGGAA TCTCTAACGG AGGTGATACA 
             CAGTGTTTCT CATCGCCTCA TTTGTTAGAA TTTCCCACTG GGGCGCTACA 
             NNNNNNNNNN NNNNNNNNNN NNNNNNNNNN NNNNNNNNNN NNNNNNNNNN 
             NNNNNNNNNN NNNNNNNNNN NNNNNNNNNN NNNNNNNNNN NNNNNNNNNN 
             CAACGTTTTC CATCACTTTT GGCGTACGAA TTTCTCCCCA AAGTGATACA 
             CAACGTTTTT CACCGCTTCT GGTGTATGAA TTCCTAACAG AAGCGATACA 
             CGTCGCCACC CACCGCTGCC GCGCTGCCAA TTTCCAGCGA CAGCGATGCA 
             CAGCGTTATT CACCGTTTCT GGCATATCAA TATCAATTAG AAACGATACA 
             CAATACTATT TCGTTCTTTT TTGTAATGAA TAGTTCTTAA AAGAATTGCA 
             CAATACTATT TTGTTCTTCT TTGTTATGTA TTGTAATTAG ATGAATTACA 
             NNNNNNNNNN NNNNNNNNNN NNNNNNNNNN NNNNNNNNNN NNNNNNNNNN 
             CAATGTTATT CACCAATTTT AATATAGGAA TTTCAAATAA AATTGATACA 
             CAAAGCTCTT CATTGCTTCC ATAAATAAAA TATCCTACGG AAGTGGTACA 
             NNNNNNNNNN NNNNNNNNNN NNNNNNNNNN NNNNNNNNNN NNNNNNNNNN 
             TGTTGTTCAC CGCTCTTGTT AAGAATATAA AACTGAATAA GAGCGATACA 
             TGTTGTTCAC CGCACTTGTT AAGATTTAGA AACTGAATAA GAGCGATACA 
             TGCTGCTAAC TACACCTGAG TTAGAATTAT GACTGATTA- ---------- 
             AAAAGATGTA TTAGTCAGTA AAGGAATATG ATATCAAAA- ---------- 
             NNNNNNNNNN NNNNNNNNNN NNNNNNNNNN NNNNNNNNNN NNNNNNNNNN 
             NNNNNNNNNN NNNNNNNNNN NNNNNNNNNN NNNNNNNNNN NNNNNNNNNN 

             TCCCTTGTAG ACGACTTGAC ATGAAAGAGG TATTGTAAGC TGGAGAGTGC 
             TCCTTTGTAG ACGACTTAAC TGGAACGGGG TATTGTAAGC ATGAGAGCAA 
             TCCTTTGTAG ACGACTTAAC TAGAACGGGG TGTTGTAAGC ATGAGAGTAG 
             TCCTCTGTAG ACGACTTAAT TGGAACGTGG TACTGTAAGC ATGAGAGTAG 
             TCCTTTGTAG ACGACTTTGA TAGAACTGGG TACTGTAAGT GTGAGAGTAG 
             NNNNNNNNNN NNNNNNNNNN NNNNNNNNNN NNNNNNNNNN NNNNNNNNNN 
             TCCTTTGCAG ACGACTTAAA TGGAAC-TGG TATTGTACGT GCGAGAGTAG 
             TCTTTTGCAG ACGACTTAAC TGCAACCGGG TATTGTAAGT ATGAGAGTAG 
             TCCTTTGAAG ACGACTTAGT TGCATCAGGG TATTGTAAGT GTGAGAGTAG 
             TTCCTTGTAG ACGACTTGGA TACACTCAGG TATTGTAAGT GTGAGAGTAG 
             TCTTTTGCAG ACCACTTACA TGGAACGAGG GATTGTAAGT ATGAGAGTAA 
             TCTTTTGTAG ACGACTTAAT CAGGAAAGGG TGCCGTAAGC ATGAGAGTAG 
             TCGTTTGTAG ACGACTTAAC TGGGACAGGG TATTGTACGT GTGAGAGTAG 
             TCCTTTGAAG ACGACTTAAT TGCATCCGGG TATTGTAAGT GTGAGAGTAG 
             NNNNNNNNNN NNNNNNNNNN NNNNNNNNNN NNNNNNNNNN NNNNNNNNNN 
             NNNNNNNNNN NNNNNNNNNN NNNNNNNNNN NNNNNNNNNN NNNNNNNNNN 
             TCTTTTGCAG ACGACTTAAC TGAATCCAGG TATTGTAAGT GTGAGAGTAG 
             CCTTTTGTAG ACGACTTAGC TGAGTCTGGG TATTGTGAGA GTGAGAGTAA 
             NNNNNNNNNN NNNNNNNNNN NNNNNNNNNN NNNNNNNNNN NNNNNNNNNN 
             TCTACTGTAA ACGACTTTGC TGTGTCCAGG TATTGTAAGT GTGAGAGTGG 
             NNNNNNNNNN NNNNNNNNNN NNNNNNNNNN NNNNNNNNNN NNNNNNNNNN 
             TCCTGGGAAA ACGACCCAGA AGGCTCCGGG TGCTGTAAGT GTGAGAGTGG 
             TCCTGGGAAG ACGATCCAGA AGGCTCCGGG CGTTGTAAGT ACGAGAGTGA 
             NNNNNNNNNN NNNNNNNNNN NNNNNNNNNN NNNNNNNNNN NNNNNNNNNN 
             NNNNNNNNNN NNNNNNNNNN NNNNNNNNNN NNNNNNNNNN NNNNNNNNNN 
             NNNNNNNNNN NNNNNNNNNN NNNNNNNNNN NNNNNNNNNN NNNNNNNNNN 
             NNNNNNNNNN NNNNNNNNNN NNNNNNNNNN NNNNNNNNNN NNNNNNNNNN 
             NNNNNNNNNN NNNNNNNNNN NNNNNNNNNN NNNNNNNNNN NNNNNNNNNN 
             TCCTTTGTAT ACGACTTAGT TTCATCCGGG TATTGTAAGC ATGAGAGATA 
             NNNNNNNNNN NNNNNNNNNN NNNNNNNNNN NNNNNNNNNN NNNNNNNNNN 
             TCCATTGCAG ACGACTTTGT TGCAACCGGG TATTGTAAGT A-GAGAGTAG 
             TCCATTGCAG ACGACTTTGG CGCAACCAGG TATTGTAAGT G-GAGAGTAG 
             NNNNNNNNNN NNNNNNNNNN NNNNNNNNNN NNNNNNNNNN NNNNNNNNNN 
             NNNNNNNNNN NNNNNNNNNN NNNNNNNNNN NNNNNNNNNN NNNNNNNNNN 
             TCCATCGCAG ACGACCTTGA CGCACCCGGG TATTGTAAGC G-GAGAGTAG 
             TCCATTGCAG ACGACTTTGA CGCACCCGGG TATTGTAAGC G-GAGAGTAG 
             TCCTCCGCAC ACGACCTTGA CGCACCCGGG TATTGTAAGC G-GAGAGTGG 
             TCAATTGCAG ACGACTTTAT CGCACCCGGG TATTGTAAGC A-GAGAGCAG 
             CAAACTGTAG ACGACTTTTT TGCCTCAGGG TGCTGTAAAC A-GAAAGTAA 
             CAAACTGTAG ACGACTTTTT GGCCTCGGGG TGCTGTAAAC A-GAAAGTAA 
             NNNNNNNNNN NNNNNNNNNN NNNNNNNNNN NNNNNNNNNN NNNNNNNNNN 
             TCCTCTGTAT ACGACTTTGA TGCATCCGGG TRYTGTAARY A-GARAGTAR 
             TCTTATGCAG ACTACATAAC TGGGTGCGGG TATTGTAAGC A-GAGAGCAG 
             NNNNNNNNNN NNNNNNNNNN NNNNNNNNNN NNNNNNNNNN NNNNNNNNNN 
             TCCACTGTAG ACGACTGTGG TGCATCCAGG TATTGTAAGT T-GAGAGTAG 
             TCCACTGTAG ACGACTGTGG TGCATCCAGG TATTGTAAGT T-GAGAGTAG 
             ---------G ACGATCGGAA TGCGAGTACA AGTTGTAATG G-GAAAGTAG 
             ---------T ACGATTGATA CTCAAGTAGA CGTTGTACAT T-GAGAGCAG 
             NNNNNNNNNN NNNNNNNNNN NNNNNNNNNN NNNNNNNNNN NNNNNNNNNN 
             NNNNNNNNNN NNNNNNNNNN NNNNNNNNNN NNNNNNNNNN NNNNNNNNNN 

             CATTTTGGCA N
             TCCTTGCATT G
             TCTT-GTACT A
             CCTTTGTGCT A
             GCTT-GTCCT A
             NNNNNNNNNN N
             GCTTTGTCCT A
             GCTTTGTCCT A
             GCTTCGTCTT A
             GCCTTGTCCT A
             GCTT-GCCTT A
             GATT-TCCCT A
             GCTT-GTCCT A
             GCTTAGTCTT A
             NNNNNNNNNN N
             NNNNNNNNNN N
             CCTTTGTGCT A
             CCTTTGTGTT A
             NNNNNNNNNN N
             TGTGTGTGCT G
             NNNNNNNNNN N
             TCATTGTACC A
             TCTTGTGTC- A
             NNNNNNNNNN N
             NNNNNNNNNN N
             NNNNNNNNNN N
             NNNNNNNNNN N
             NNNNNNNNNN N
             TCTTTGCATG T
             NNNNNNNNNN N
             GCTT-GT-CT A
             GCTT-GTCCT A
             NNNNNNNNNN N
             NNNNNNNNNN N
             GCTTNNNNNN N
             GCTT-GTCTT A
             GCTT-GACTC A
             GCTT-GACTT G
             ACTTTGTTTT A
             ACTTTGTTTT A
             NNNNNNNNNN N
             RCTTNNNNNN N
             ACTTTGTTCT G
             NNNNNNNNNN N
             GCTT-GTCTT A
             GCTT-GTCTT A
             ACCTTGTGCT A
             TCTTTGAACT G
             NNNNNNNNNN N
             NNNNNNNNNN N
