# Supplementary material for: A new view on the morphology and phylogeny of eugregarines suggested by the evidence from the gregarine Ancora sagittata (Leuckart, 1860) Labbé, 1899 (Apicomplexa: Eugregarinida)
Source: PeerJ. 2017 May 30;5:e3354. doi: 10.7717/peerj.3354 (PMC5452951; doi:10.7717/peerj.3354)
Supplement: Supplemental Information 3 — Raw data. The ZIP file contains two compressed folders (MrBayes and RAxML) comprising input, log, and output files as well as resulting phylogenies of two phylogenetic programs: Mr Bayes and RAxML, respectively. For MrBayes, its input file (infile.*) contains nucleotide alignment and parameters of computations, its log files (*.log) contains results of computations and summarizing of parameters, its tree files (*.tre) contain resulting phylogenies. The folder “MrBayes” also includes one subfolder “Bootstraps” containing bootstrap supports for the resulting Bayesian tree using bootstraps calculated by RAxML program with the same alignment. For RAxML, there are three subfolders (“Bootstrap”, “ML”, and “Tree”, containing results of bootstrap calculations, resulting tree of ML analysis, and the resulting tree with bootstrap supports, respectively. Also there are infiles in these subfolders containing the same alignment, *.info files containing parameters and summarized results of the computations. [file peerj-05-3354-s003.zip › MrBayes/Bootstrapping/raxml_bipartitions.lsu_ancora_v8_root.tre]

#NEXUS
[File saved Tue Jan 06 22:35:21 2015]
BEGIN TAXA;
	DIMENSIONS NTAX = 50;
	TAXLABELS
		Hyphochytrium_catenoides
		Cylindrotheca_closterium_AF289049
		Chrysolepidomonas_dendrolepidota_AF409121
		Colponema_sp_Vietnam_Colp7_28S_KF651084
		Colponema_edaph_Chukotka
		Colponema_peru
		Vitrella_brassicaformis_HM245049
		Chromera_velia_EU106870
		Toxoplasma_gondiiX75430
		Besnoitia_besnoiti_AY833646
		Eimeria_tenella_AF026388
		Goussia_desseri_GU593705
		Babesia_microti_28S_FO082874
		Babesia_bigemina_Contig4162_2
		Theileria_parva_967_4234_AF218825
		Theileria_orientalis_AP011946
		Plasmodium_falciparum_U21939_1
		Plasmodium_berghei_ANKA_type_A_AJ301624
		Cryptosporidium_parvum
		Neogregarinorida_sp_OPPPC1_AB748927
		Ascogregarina_taiwanensis_EF666482
		AncoraWSBS2010
		Ancora_Roscoff_28d1_r11
		AncoraWSBS2011
		Gregarina_sp_ex_Phaedon_brassicae_JF412715
		Gregarina_niphandrodes_DQ837379
		Cephaloidophora_communis_from_B_balanus
		Heliospora_longissima_from_E_vittatus
		Perkinsus_atlanticus
		Parvilucifera_infectans_KF359486
		Parvilucifera_rostrata_KF359484
		MAG1_Environmental_seqience_Ma131_1A38_FJ032667
		Ichthyodinium_chabelardi_KF359487
		MAG1_EU304548_Uncultured_marine_alveolate
		MAG1_5_AND_3END_AACY020214703_Marine_1096626819912
		MAG1_Environmental_sequence_Ma131_1A45_28S_FJ032669
		Prorocentrum_micans_AY822609_Divergin
		Akashiwo_sanguinea_strain_CCMP_1321
		Pfiesteria_piscicida
		Alexandrium_catenella
		Gonyaulax_polyedra
		Syndinium_turbo_KF359488
		Amoebophrya_sp_HM483394
		MAG2_HF0200_37F04_EU795185
		MAG2_Environmental_sequence_Ma131_1A49_28S_FJ032679
		Stentor_coeruleus_d1_r13
		Paramecium_tetraurelia
		Sterkiella_histriomuscorum_FJ545743
		Bigelowiella_natans
		Phytophthora_megasperma
		;
ENDBLOCK;
BEGIN TREES;
	TRANSLATE
		1	Hyphochytrium_catenoides,
		2	Cylindrotheca_closterium_AF289049,
		3	Chrysolepidomonas_dendrolepidota_AF409121,
		4	Colponema_sp_Vietnam_Colp7_28S_KF651084,
		5	Colponema_edaph_Chukotka,
		6	Colponema_peru,
		7	Vitrella_brassicaformis_HM245049,
		8	Chromera_velia_EU106870,
		9	Toxoplasma_gondiiX75430,
		10	Besnoitia_besnoiti_AY833646,
		11	Eimeria_tenella_AF026388,
		12	Goussia_desseri_GU593705,
		13	Babesia_microti_28S_FO082874,
		14	Babesia_bigemina_Contig4162_2,
		15	Theileria_parva_967_4234_AF218825,
		16	Theileria_orientalis_AP011946,
		17	Plasmodium_falciparum_U21939_1,
		18	Plasmodium_berghei_ANKA_type_A_AJ301624,
		19	Cryptosporidium_parvum,
		20	Neogregarinorida_sp_OPPPC1_AB748927,
		21	Ascogregarina_taiwanensis_EF666482,
		22	AncoraWSBS2010,
		23	Ancora_Roscoff_28d1_r11,
		24	AncoraWSBS2011,
		25	Gregarina_sp_ex_Phaedon_brassicae_JF412715,
		26	Gregarina_niphandrodes_DQ837379,
		27	Cephaloidophora_communis_from_B_balanus,
		28	Heliospora_longissima_from_E_vittatus,
		29	Perkinsus_atlanticus,
		30	Parvilucifera_infectans_KF359486,
		31	Parvilucifera_rostrata_KF359484,
		32	MAG1_Environmental_seqience_Ma131_1A38_FJ032667,
		33	Ichthyodinium_chabelardi_KF359487,
		34	MAG1_EU304548_Uncultured_marine_alveolate,
		35	MAG1_5_AND_3END_AACY020214703_Marine_1096626819912,
		36	MAG1_Environmental_sequence_Ma131_1A45_28S_FJ032669,
		37	Prorocentrum_micans_AY822609_Divergin,
		38	Akashiwo_sanguinea_strain_CCMP_1321,
		39	Pfiesteria_piscicida,
		40	Alexandrium_catenella,
		41	Gonyaulax_polyedra,
		42	Syndinium_turbo_KF359488,
		43	Amoebophrya_sp_HM483394,
		44	MAG2_HF0200_37F04_EU795185,
		45	MAG2_Environmental_sequence_Ma131_1A49_28S_FJ032679,
		46	Stentor_coeruleus_d1_r13,
		47	Paramecium_tetraurelia,
		48	Sterkiella_histriomuscorum_FJ545743,
		49	Bigelowiella_natans,
		50	Phytophthora_megasperma
		;
	TREE * PHYLIP_1= (49:0.233535,((((4:0.023988,5:0.018351)'99':0.060382,(6:0.085201,(((7:0.167372,8:0.270939)'51':0.022909,((((9:0.017257,10:0.005904)'100':0.020222,(11:0.055654,12:0.020992)'97':0.016518)'100':0.034153,((13:0.091073,(14:0.185425,(15:0.035073,16:0.031144)'100':0.051860)'100':0.054576)'100':0.050418,(17:0.074070,18:0.051800)'100':0.499552)'100':0.050432)'100':0.041886,(19:0.195531,((…
ENDBLOCK;
