# Supplementary material for: A new view on the morphology and phylogeny of eugregarines suggested by the evidence from the gregarine Ancora sagittata (Leuckart, 1860) Labbé, 1899 (Apicomplexa: Eugregarinida)
Source: PeerJ. 2017 May 30;5:e3354. doi: 10.7717/peerj.3354 (PMC5452951; doi:10.7717/peerj.3354)
Supplement: Supplemental Information 3 — Raw data. The ZIP file contains two compressed folders (MrBayes and RAxML) comprising input, log, and output files as well as resulting phylogenies of two phylogenetic programs: Mr Bayes and RAxML, respectively. For MrBayes, its input file (infile.*) contains nucleotide alignment and parameters of computations, its log files (*.log) contains results of computations and summarizing of parameters, its tree files (*.tre) contain resulting phylogenies. The folder “MrBayes” also includes one subfolder “Bootstraps” containing bootstrap supports for the resulting Bayesian tree using bootstraps calculated by RAxML program with the same alignment. For RAxML, there are three subfolders (“Bootstrap”, “ML”, and “Tree”, containing results of bootstrap calculations, resulting tree of ML analysis, and the resulting tree with bootstrap supports, respectively. Also there are infiles in these subfolders containing the same alignment, *.info files containing parameters and summarized results of the computations. [file peerj-05-3354-s003.zip › MrBayes/Bootstrapping/RAxML_bootstrap.result]

((Phytophthora_megasperma	((Chrysolepidomonas_dendrolepidota_AF409121	Cylindrotheca_closterium_AF289049)	Hyphochytrium_catenoides))	((Colponema_peru	(Colponema_sp_Vietnam_Colp7_28S_KF651084	Colponema_edaph_Chukotka))	((Stentor_coeruleus_d1_r13	(Paramecium_tetraurelia	Sterkiella_histriomuscorum_FJ545743))	(((((Ichthyodinium_chabelardi_KF359487	(MAG1_EU304548_Uncultured_marine_alveolate	(MAG1_Environmental_sequence_Ma131_1A45_28S_FJ032669	MAG1_5_AND_3END_AACY020214703_Marine_1096626819912)))	MAG1_Environmental_seqience_Ma131_1A38_FJ032667)	((Parvilucifera_rostrata_KF359484	Parvilucifera_infectans_KF359486)	Perkinsus_atlanticus))	((Amoebophrya_sp_HM483394	(MAG2_Environmental_sequence_Ma131_1A49_28S_FJ032679	MAG2_HF0200_37F04_EU795185))	(Prorocentrum_micans_AY822609_Divergin	((Akashiwo_sanguinea_strain_CCMP_1321	Syndinium_turbo_KF359488)	(Pfiesteria_piscicida	(Gonyaulax_polyedra	Alexandrium_catenella))))))	(((((Plasmodium_falciparum_U21939_1	Plasmodium_berghei_ANKA_type_A_AJ301624)	(Babesia_microti_28S_FO082874	(Babesia_bigemina_Contig4162_2	(Theileria_orientalis_AP011946	Theileria_parva_967_4234_AF218825))))	((Besnoitia_besnoiti_AY833646	Toxoplasma_gondiiX75430)	(Goussia_desseri_GU593705	Eimeria_tenella_AF026388)))	(Cryptosporidium_parvum	((Neogregarinorida_sp_OPPPC1_AB748927	Ascogregarina_taiwanensis_EF666482)	((Heliospora_longissima_from_E_vittatus	Cephaloidophora_communis_from_B_balanus)	(((AncoraWSBS2011	Ancora_Roscoff_28d1_r11)	AncoraWSBS2010)	(Gregarina_niphandrodes_DQ837379	Gregarina_sp_ex_Phaedon_brassicae_JF412715))))))	(Chromera_velia_EU106870	Vitrella_brassicaformis_HM245049)))))	Bigelowiella_natans);
(((Chrysolepidomonas_dendrolepidota_AF409121	Cylindrotheca_closterium_AF289049)	(Phytophthora_megasperma	Hyphochytrium_catenoides))	(((Stentor_coeruleus_d1_r13	(Paramecium_tetraurelia	Sterkiella_histriomuscorum_FJ545743))	(Colponema_sp_Vietnam_Colp7_28S_KF651084	Colponema_edaph_Chukotka))	(Colponema_peru	((Vitrella_brassicaformis_HM245049	Chromera_velia_EU106870)	(((Cryptosporidium_parvum	((Ascogregarina_taiwanensis_EF666482	Neogregarinorida_sp_OPPPC1_AB748927)	((AncoraWSBS2011	(Ancora_Roscoff_28d1_r11	AncoraWSBS2010))	((Gregarina_sp_ex_Phaedon_brassicae_JF412715	Gregarina_niphandrodes_DQ837379)	(Cephaloidophora_communis_from_B_balanus	Heliospora_longissima_from_E_vittatus)))))	(((Plasmodium_berghei_ANKA_type_A_AJ301624	Plasmodium_falciparum_U21939_1)	(Babesia_microti_28S_FO082874	(Babesia_bigemina_Contig4162_2	(Theileria_orientalis_AP011946	Theileria_parva_967_4234_AF218825))))	((Besnoitia_besnoiti_AY833646	Toxoplasma_gondiiX75430)	(Goussia_desseri_GU593705	Eimeria_tenella_AF026388))))	((((Parvilucifera_infectans_KF359486	Parvilucifera_rostrata_KF359484)	Perkinsus_atlanticus)	(MAG1_Environmental_seqience_Ma131_1A38_FJ032667	(Ichthyodinium_chabelardi_KF359487	(MAG1_EU304548_Uncultured_marine_alveolate	(MAG1_Environmental_sequence_Ma131_1A45_28S_FJ032669	MAG1_5_AND_3END_AACY020214703_Marine_1096626819912)))))	((Prorocentrum_micans_AY822609_Divergin	((Gonyaulax_polyedra	Alexandrium_catenella)	(Pfiesteria_piscicida	Akashiwo_sanguinea_strain_CCMP_1321)))	(Syndinium_turbo_KF359488	(Amoebophrya_sp_HM483394	(MAG2_Environmental_sequence_Ma131_1A49_28S_FJ032679	MAG2_HF0200_37F04_EU795185)))))))))	Bigelowiella_natans);
(((Cylindrotheca_closterium_AF289049	Chrysolepidomonas_dendrolepidota_AF409121)	(Hyphochytrium_catenoides	Phytophthora_megasperma))	((Colponema_peru	(Colponema_edaph_Chukotka	Colponema_sp_Vietnam_Colp7_28S_KF651084))	((Stentor_coeruleus_d1_r13	(Paramecium_tetraurelia	Sterkiella_histriomuscorum_FJ545743))	(((((((Gregarina_sp_ex_Phaedon_brassicae_JF412715	Gregarina_niphandrodes_DQ837379)	(Cephaloidophora_communis_from_B_balanus	Heliospora_longissima_from_E_vittatus))	(AncoraWSBS2010	(AncoraWSBS2011	Ancora_Roscoff_28d1_r11)))	((Ascogregarina_taiwanensis_EF666482	Neogregarinorida_sp_OPPPC1_AB748927)	Cryptosporidium_parvum))	(((Toxoplasma_gondiiX75430	Besnoitia_besnoiti_AY833646)	(Eimeria_tenella_AF026388	Goussia_desseri_GU593705))	((Plasmodium_falciparum_U21939_1	Plasmodium_berghei_ANKA_type_A_AJ301624)	(Babesia_microti_28S_FO082874	(Babesia_bigemina_Contig4162_2	(Theileria_parva_967_4234_AF218825	Theileria_orientalis_AP011946))))))	((Chromera_velia_EU106870	((Ichthyodinium_chabelardi_KF359487	Syndinium_turbo_KF359488)	(((Parvilucifera_rostrata_KF359484	Parvilucifera_infectans_KF359486)	Perkinsus_atlanticus)	(((MAG1_Environmental_sequence_Ma131_1A45_28S_FJ032669	MAG1_5_AND_3END_AACY020214703_Marine_1096626819912)	MAG1_EU304548_Uncultured_marine_alveolate)	MAG1_Environmental_seqience_Ma131_1A38_FJ032667))))	((Prorocentrum_micans_AY822609_Divergin	(((Alexandrium_catenella	Gonyaulax_polyedra)	Pfiesteria_piscicida)	Akashiwo_sanguinea_strain_CCMP_1321))	(Amoebophrya_sp_HM483394	(MAG2_HF0200_37F04_EU795185	MAG2_Environmental_sequence_Ma131_1A49_28S_FJ032679)))))	Vitrella_brassicaformis_HM245049)))	Bigelowiella_natans);
(((Colponema_sp_Vietnam_Colp7_28S_KF651084	Colponema_edaph_Chukotka)	((Colponema_peru	((Vitrella_brassicaformis_HM245049	((Cryptosporidium_parvum	((Ascogregarina_taiwanensis_EF666482	Neogregarinorida_sp_OPPPC1_AB748927)	(((Heliospora_longissima_from_E_vittatus	Cephaloidophora_communis_from_B_balanus)	(Gregarina_sp_ex_Phaedon_brassicae_JF412715	Gregarina_niphandrodes_DQ837379))	(AncoraWSBS2010	(AncoraWSBS2011	Ancora_Roscoff_28d1_r11)))))	(((Plasmodium_berghei_ANKA_type_A_AJ301624	Plasmodium_falciparum_U21939_1)	((Babesia_bigemina_Contig4162_2	(Theileria_orientalis_AP011946	Theileria_parva_967_4234_AF218825))	Babesia_microti_28S_FO082874))	((Eimeria_tenella_AF026388	Goussia_desseri_GU593705)	(Toxoplasma_gondiiX75430	Besnoitia_besnoiti_AY833646)))))	((Chromera_velia_EU106870	((Perkinsus_atlanticus	(MAG1_Environmental_seqience_Ma131_1A38_FJ032667	(Ichthyodinium_chabelardi_KF359487	((MAG1_Environmental_sequence_Ma131_1A45_28S_FJ032669	MAG1_5_AND_3END_AACY020214703_Marine_1096626819912)	MAG1_EU304548_Uncultured_marine_alveolate))))	((Syndinium_turbo_KF359488	(Prorocentrum_micans_AY822609_Divergin	((Pfiesteria_piscicida	Akashiwo_sanguinea_strain_CCMP_1321)	(Alexandrium_catenella	Gonyaulax_polyedra))))	(Amoebophrya_sp_HM483394	(MAG2_Environmental_sequence_Ma131_1A49_28S_FJ032679	MAG2_HF0200_37F04_EU795185)))))	(Parvilucifera_rostrata_KF359484	Parvilucifera_infectans_KF359486))))	((Stentor_coeruleus_d1_r13	Paramecium_tetraurelia)	Sterkiella_histriomuscorum_FJ545743)))	((Phytophthora_megasperma	Hyphochytrium_catenoides)	(Cylindrotheca_closterium_AF289049	Chrysolepidomonas_dendrolepidota_AF409121))	Bigelowiella_natans);
(((Phytophthora_megasperma	Hyphochytrium_catenoides)	(Cylindrotheca_closterium_AF289049	Chrysolepidomonas_dendrolepidota_AF409121))	(((Paramecium_tetraurelia	Sterkiella_histriomuscorum_FJ545743)	Stentor_coeruleus_d1_r13)	((Colponema_peru	(((((MAG1_Environmental_seqience_Ma131_1A38_FJ032667	(Ichthyodinium_chabelardi_KF359487	(MAG1_EU304548_Uncultured_marine_alveolate	(MAG1_5_AND_3END_AACY020214703_Marine_1096626819912	MAG1_Environmental_sequence_Ma131_1A45_28S_FJ032669))))	((Parvilucifera_infectans_KF359486	Parvilucifera_rostrata_KF359484)	Perkinsus_atlanticus))	((Amoebophrya_sp_HM483394	(MAG2_HF0200_37F04_EU795185	MAG2_Environmental_sequence_Ma131_1A49_28S_FJ032679))	(Prorocentrum_micans_AY822609_Divergin	(Syndinium_turbo_KF359488	(Akashiwo_sanguinea_strain_CCMP_1321	((Alexandrium_catenella	Gonyaulax_polyedra)	Pfiesteria_piscicida))))))	(((Cryptosporidium_parvum	(((AncoraWSBS2010	(AncoraWSBS2011	Ancora_Roscoff_28d1_r11))	((Gregarina_sp_ex_Phaedon_brassicae_JF412715	Gregarina_niphandrodes_DQ837379)	(Heliospora_longissima_from_E_vittatus	Cephaloidophora_communis_from_B_balanus)))	(Neogregarinorida_sp_OPPPC1_AB748927	Ascogregarina_taiwanensis_EF666482)))	(((Besnoitia_besnoiti_AY833646	Toxoplasma_gondiiX75430)	(Goussia_desseri_GU593705	Eimeria_tenella_AF026388))	((Plasmodium_falciparum_U21939_1	Plasmodium_berghei_ANKA_type_A_AJ301624)	(Babesia_microti_28S_FO082874	(Babesia_bigemina_Contig4162_2	(Theileria_parva_967_4234_AF218825	Theileria_orientalis_AP011946))))))	Chromera_velia_EU106870))	Vitrella_brassicaformis_HM245049))	(Colponema_sp_Vietnam_Colp7_28S_KF651084	Colponema_edaph_Chukotka)))	Bigelowiella_natans);
(((Cylindrotheca_closterium_AF289049	Chrysolepidomonas_dendrolepidota_AF409121)	(Phytophthora_megasperma	Hyphochytrium_catenoides))	((Sterkiella_histriomuscorum_FJ545743	(Stentor_coeruleus_d1_r13	Paramecium_tetraurelia))	(((((Chromera_velia_EU106870	Vitrella_brassicaformis_HM245049)	((((Besnoitia_besnoiti_AY833646	Toxoplasma_gondiiX75430)	(Goussia_desseri_GU593705	Eimeria_tenella_AF026388))	((Plasmodium_berghei_ANKA_type_A_AJ301624	Plasmodium_falciparum_U21939_1)	(Babesia_microti_28S_FO082874	(Babesia_bigemina_Contig4162_2	(Theileria_orientalis_AP011946	Theileria_parva_967_4234_AF218825)))))	(Cryptosporidium_parvum	(((AncoraWSBS2010	(Ancora_Roscoff_28d1_r11	AncoraWSBS2011))	((Heliospora_longissima_from_E_vittatus	Cephaloidophora_communis_from_B_balanus)	(Gregarina_sp_ex_Phaedon_brassicae_JF412715	Gregarina_niphandrodes_DQ837379)))	(Neogregarinorida_sp_OPPPC1_AB748927	Ascogregarina_taiwanensis_EF666482)))))	(((Prorocentrum_micans_AY822609_Divergin	(Syndinium_turbo_KF359488	((Pfiesteria_piscicida	(Alexandrium_catenella	Gonyaulax_polyedra))	Akashiwo_sanguinea_strain_CCMP_1321)))	((MAG1_Environmental_seqience_Ma131_1A38_FJ032667	(Ichthyodinium_chabelardi_KF359487	(MAG1_EU304548_Uncultured_marine_alveolate	(MAG1_Environmental_sequence_Ma131_1A45_28S_FJ032669	MAG1_5_AND_3END_AACY020214703_Marine_1096626819912))))	((Parvilucifera_rostrata_KF359484	Parvilucifera_infectans_KF359486)	Perkinsus_atlanticus)))	(Amoebophrya_sp_HM483394	(MAG2_Environmental_sequence_Ma131_1A49_28S_FJ032679	MAG2_HF0200_37F04_EU795185))))	Colponema_peru)	(Colponema_edaph_Chukotka	Colponema_sp_Vietnam_Colp7_28S_KF651084)))	Bigelowiella_natans);
(((Hyphochytrium_catenoides	Phytophthora_megasperma)	(Chrysolepidomonas_dendrolepidota_AF409121	Cylindrotheca_closterium_AF289049))	(((((Ichthyodinium_chabelardi_KF359487	((MAG1_EU304548_Uncultured_marine_alveolate	(MAG1_5_AND_3END_AACY020214703_Marine_1096626819912	MAG1_Environmental_sequence_Ma131_1A45_28S_FJ032669))	MAG1_Environmental_seqience_Ma131_1A38_FJ032667))	(((Parvilucifera_infectans_KF359486	Parvilucifera_rostrata_KF359484)	Perkinsus_atlanticus)	((Prorocentrum_micans_AY822609_Divergin	(Akashiwo_sanguinea_strain_CCMP_1321	(Pfiesteria_piscicida	(Alexandrium_catenella	Gonyaulax_polyedra))))	(Syndinium_turbo_KF359488	((MAG2_Environmental_sequence_Ma131_1A49_28S_FJ032679	MAG2_HF0200_37F04_EU795185)	Amoebophrya_sp_HM483394)))))	(((Cryptosporidium_parvum	(((Heliospora_longissima_from_E_vittatus	Cephaloidophora_communis_from_B_balanus)	((Gregarina_niphandrodes_DQ837379	Gregarina_sp_ex_Phaedon_brassicae_JF412715)	((AncoraWSBS2010	Ancora_Roscoff_28d1_r11)	AncoraWSBS2011)))	(Ascogregarina_taiwanensis_EF666482	Neogregarinorida_sp_OPPPC1_AB748927)))	(((Plasmodium_falciparum_U21939_1	Plasmodium_berghei_ANKA_type_A_AJ301624)	(Babesia_microti_28S_FO082874	((Theileria_parva_967_4234_AF218825	Theileria_orientalis_AP011946)	Babesia_bigemina_Contig4162_2)))	((Eimeria_tenella_AF026388	Goussia_desseri_GU593705)	(Toxoplasma_gondiiX75430	Besnoitia_besnoiti_AY833646))))	(Chromera_velia_EU106870	Vitrella_brassicaformis_HM245049)))	((Paramecium_tetraurelia	Stentor_coeruleus_d1_r13)	Sterkiella_histriomuscorum_FJ545743))	(Colponema_peru	(Colponema_edaph_Chukotka	Colponema_sp_Vietnam_Colp7_28S_KF651084)))	Bigelowiella_natans);
((((Colponema_sp_Vietnam_Colp7_28S_KF651084	Colponema_edaph_Chukotka)	(Sterkiella_histriomuscorum_FJ545743	(Stentor_coeruleus_d1_r13	Paramecium_tetraurelia)))	(((Parvilucifera_rostrata_KF359484	Parvilucifera_infectans_KF359486)	((((Ichthyodinium_chabelardi_KF359487	(MAG1_Environmental_seqience_Ma131_1A38_FJ032667	(MAG1_EU304548_Uncultured_marine_alveolate	(MAG1_5_AND_3END_AACY020214703_Marine_1096626819912	MAG1_Environmental_sequence_Ma131_1A45_28S_FJ032669))))	((Syndinium_turbo_KF359488	Perkinsus_atlanticus)	((Amoebophrya_sp_HM483394	(MAG2_HF0200_37F04_EU795185	MAG2_Environmental_sequence_Ma131_1A49_28S_FJ032679))	(Prorocentrum_micans_AY822609_Divergin	(Akashiwo_sanguinea_strain_CCMP_1321	((Gonyaulax_polyedra	Alexandrium_catenella)	Pfiesteria_piscicida))))))	Chromera_velia_EU106870)	(((Cryptosporidium_parvum	((Neogregarinorida_sp_OPPPC1_AB748927	Ascogregarina_taiwanensis_EF666482)	(((Heliospora_longissima_from_E_vittatus	Cephaloidophora_communis_from_B_balanus)	(Gregarina_sp_ex_Phaedon_brassicae_JF412715	Gregarina_niphandrodes_DQ837379))	((AncoraWSBS2011	Ancora_Roscoff_28d1_r11)	AncoraWSBS2010))))	(((Plasmodium_falciparum_U21939_1	Plasmodium_berghei_ANKA_type_A_AJ301624)	(Babesia_microti_28S_FO082874	((Theileria_orientalis_AP011946	Theileria_parva_967_4234_AF218825)	Babesia_bigemina_Contig4162_2)))	((Toxoplasma_gondiiX75430	Besnoitia_besnoiti_AY833646)	(Goussia_desseri_GU593705	Eimeria_tenella_AF026388))))	Vitrella_brassicaformis_HM245049)))	Colponema_peru))	(Phytophthora_megasperma	(Hyphochytrium_catenoides	(Chrysolepidomonas_dendrolepidota_AF409121	Cylindrotheca_closterium_AF289049)))	Bigelowiella_natans);
((((Stentor_coeruleus_d1_r13	(Paramecium_tetraurelia	Sterkiella_histriomuscorum_FJ545743))	(Colponema_sp_Vietnam_Colp7_28S_KF651084	Colponema_edaph_Chukotka))	(((((((Neogregarinorida_sp_OPPPC1_AB748927	Ascogregarina_taiwanensis_EF666482)	((AncoraWSBS2010	(Ancora_Roscoff_28d1_r11	AncoraWSBS2011))	((Gregarina_niphandrodes_DQ837379	Gregarina_sp_ex_Phaedon_brassicae_JF412715)	(Cephaloidophora_communis_from_B_balanus	Heliospora_longissima_from_E_vittatus))))	Cryptosporidium_parvum)	(((Plasmodium_berghei_ANKA_type_A_AJ301624	Plasmodium_falciparum_U21939_1)	(Babesia_microti_28S_FO082874	(Babesia_bigemina_Contig4162_2	(Theileria_parva_967_4234_AF218825	Theileria_orientalis_AP011946))))	((Goussia_desseri_GU593705	Eimeria_tenella_AF026388)	(Toxoplasma_gondiiX75430	Besnoitia_besnoiti_AY833646))))	((((((MAG1_Environmental_sequence_Ma131_1A45_28S_FJ032669	MAG1_5_AND_3END_AACY020214703_Marine_1096626819912)	MAG1_EU304548_Uncultured_marine_alveolate)	MAG1_Environmental_seqience_Ma131_1A38_FJ032667)	((Amoebophrya_sp_HM483394	(MAG2_Environmental_sequence_Ma131_1A49_28S_FJ032679	MAG2_HF0200_37F04_EU795185))	(((Gonyaulax_polyedra	Alexandrium_catenella)	(Akashiwo_sanguinea_strain_CCMP_1321	(Ichthyodinium_chabelardi_KF359487	Pfiesteria_piscicida)))	(Syndinium_turbo_KF359488	Prorocentrum_micans_AY822609_Divergin))))	((Parvilucifera_infectans_KF359486	Parvilucifera_rostrata_KF359484)	Perkinsus_atlanticus))	Chromera_velia_EU106870))	Vitrella_brassicaformis_HM245049)	Colponema_peru))	(((Chrysolepidomonas_dendrolepidota_AF409121	Cylindrotheca_closterium_AF289049)	Hyphochytrium_catenoides)	Phytophthora_megasperma)	Bigelowiella_natans);
(((Cylindrotheca_closterium_AF289049	Chrysolepidomonas_dendrolepidota_AF409121)	(Phytophthora_megasperma	Hyphochytrium_catenoides))	((Stentor_coeruleus_d1_r13	(Paramecium_tetraurelia	Sterkiella_histriomuscorum_FJ545743))	((((((MAG1_Environmental_seqience_Ma131_1A38_FJ032667	(Ichthyodinium_chabelardi_KF359487	(MAG1_EU304548_Uncultured_marine_alveolate	(MAG1_Environmental_sequence_Ma131_1A45_28S_FJ032669	MAG1_5_AND_3END_AACY020214703_Marine_1096626819912))))	((Parvilucifera_infectans_KF359486	Parvilucifera_rostrata_KF359484)	Perkinsus_atlanticus))	(((Amoebophrya_sp_HM483394	(MAG2_Environmental_sequence_Ma131_1A49_28S_FJ032679	MAG2_HF0200_37F04_EU795185))	Syndinium_turbo_KF359488)	((Akashiwo_sanguinea_strain_CCMP_1321	Pfiesteria_piscicida)	(Alexandrium_catenella	Gonyaulax_polyedra))))	Prorocentrum_micans_AY822609_Divergin)	((Vitrella_brassicaformis_HM245049	((Cryptosporidium_parvum	(((Neogregarinorida_sp_OPPPC1_AB748927	Ascogregarina_taiwanensis_EF666482)	(Cephaloidophora_communis_from_B_balanus	Heliospora_longissima_from_E_vittatus))	((Gregarina_sp_ex_Phaedon_brassicae_JF412715	Gregarina_niphandrodes_DQ837379)	((AncoraWSBS2011	Ancora_Roscoff_28d1_r11)	AncoraWSBS2010))))	(((Toxoplasma_gondiiX75430	Besnoitia_besnoiti_AY833646)	(Goussia_desseri_GU593705	Eimeria_tenella_AF026388))	((Plasmodium_falciparum_U21939_1	Plasmodium_berghei_ANKA_type_A_AJ301624)	(Babesia_microti_28S_FO082874	((Theileria_orientalis_AP011946	Theileria_parva_967_4234_AF218825)	Babesia_bigemina_Contig4162_2))))))	Chromera_velia_EU106870))	(Colponema_peru	(Colponema_edaph_Chukotka	Colponema_sp_Vietnam_Colp7_28S_KF651084))))	Bigelowiella_natans);
((((Sterkiella_histriomuscorum_FJ545743	Paramecium_tetraurelia)	Stentor_coeruleus_d1_r13)	((((Chromera_velia_EU106870	(((Cryptosporidium_parvum	((Neogregarinorida_sp_OPPPC1_AB748927	Ascogregarina_taiwanensis_EF666482)	(((AncoraWSBS2010	(Ancora_Roscoff_28d1_r11	AncoraWSBS2011))	(Gregarina_niphandrodes_DQ837379	Gregarina_sp_ex_Phaedon_brassicae_JF412715))	(Cephaloidophora_communis_from_B_balanus	Heliospora_longissima_from_E_vittatus))))	(((Plasmodium_falciparum_U21939_1	Plasmodium_berghei_ANKA_type_A_AJ301624)	(Babesia_microti_28S_FO082874	((Theileria_orientalis_AP011946	Theileria_parva_967_4234_AF218825)	Babesia_bigemina_Contig4162_2)))	((Toxoplasma_gondiiX75430	Besnoitia_besnoiti_AY833646)	(Goussia_desseri_GU593705	Eimeria_tenella_AF026388))))	Vitrella_brassicaformis_HM245049))	((((Parvilucifera_infectans_KF359486	Parvilucifera_rostrata_KF359484)	Perkinsus_atlanticus)	(Ichthyodinium_chabelardi_KF359487	(MAG1_Environmental_seqience_Ma131_1A38_FJ032667	(MAG1_EU304548_Uncultured_marine_alveolate	(MAG1_Environmental_sequence_Ma131_1A45_28S_FJ032669	MAG1_5_AND_3END_AACY020214703_Marine_1096626819912)))))	((Amoebophrya_sp_HM483394	(MAG2_HF0200_37F04_EU795185	MAG2_Environmental_sequence_Ma131_1A49_28S_FJ032679))	(Prorocentrum_micans_AY822609_Divergin	(((Syndinium_turbo_KF359488	Akashiwo_sanguinea_strain_CCMP_1321)	Pfiesteria_piscicida)	(Alexandrium_catenella	Gonyaulax_polyedra))))))	Colponema_peru)	(Colponema_sp_Vietnam_Colp7_28S_KF651084	Colponema_edaph_Chukotka)))	((Cylindrotheca_closterium_AF289049	Chrysolepidomonas_dendrolepidota_AF409121)	(Phytophthora_megasperma	Hyphochytrium_catenoides))	Bigelowiella_natans);
(((Colponema_sp_Vietnam_Colp7_28S_KF651084	Colponema_edaph_Chukotka)	(((Stentor_coeruleus_d1_r13	Paramecium_tetraurelia)	Sterkiella_histriomuscorum_FJ545743)	(((((((Parvilucifera_rostrata_KF359484	Parvilucifera_infectans_KF359486)	Perkinsus_atlanticus)	(Ichthyodinium_chabelardi_KF359487	(MAG1_Environmental_seqience_Ma131_1A38_FJ032667	((MAG1_5_AND_3END_AACY020214703_Marine_1096626819912	MAG1_Environmental_sequence_Ma131_1A45_28S_FJ032669)	MAG1_EU304548_Uncultured_marine_alveolate))))	(((Akashiwo_sanguinea_strain_CCMP_1321	(Pfiesteria_piscicida	(Alexandrium_catenella	Gonyaulax_polyedra)))	Syndinium_turbo_KF359488)	(Amoebophrya_sp_HM483394	(MAG2_Environmental_sequence_Ma131_1A49_28S_FJ032679	MAG2_HF0200_37F04_EU795185))))	Prorocentrum_micans_AY822609_Divergin)	(Chromera_velia_EU106870	(Vitrella_brassicaformis_HM245049	((Cryptosporidium_parvum	((Ascogregarina_taiwanensis_EF666482	Neogregarinorida_sp_OPPPC1_AB748927)	(((Ancora_Roscoff_28d1_r11	AncoraWSBS2011)	AncoraWSBS2010)	((Gregarina_sp_ex_Phaedon_brassicae_JF412715	Gregarina_niphandrodes_DQ837379)	(Cephaloidophora_communis_from_B_balanus	Heliospora_longissima_from_E_vittatus)))))	(((Besnoitia_besnoiti_AY833646	Toxoplasma_gondiiX75430)	(Goussia_desseri_GU593705	Eimeria_tenella_AF026388))	((Plasmodium_falciparum_U21939_1	Plasmodium_berghei_ANKA_type_A_AJ301624)	(Babesia_microti_28S_FO082874	(Babesia_bigemina_Contig4162_2	(Theileria_parva_967_4234_AF218825	Theileria_orientalis_AP011946)))))))))	Colponema_peru)))	(Phytophthora_megasperma	((Chrysolepidomonas_dendrolepidota_AF409121	Cylindrotheca_closterium_AF289049)	Hyphochytrium_catenoides))	Bigelowiella_natans);
((Phytophthora_megasperma	(Hyphochytrium_catenoides	(Cylindrotheca_closterium_AF289049	Chrysolepidomonas_dendrolepidota_AF409121)))	((Colponema_peru	((((((Toxoplasma_gondiiX75430	Besnoitia_besnoiti_AY833646)	(Eimeria_tenella_AF026388	Goussia_desseri_GU593705))	((Plasmodium_berghei_ANKA_type_A_AJ301624	Plasmodium_falciparum_U21939_1)	(Babesia_microti_28S_FO082874	(Babesia_bigemina_Contig4162_2	(Theileria_orientalis_AP011946	Theileria_parva_967_4234_AF218825)))))	(Cryptosporidium_parvum	((Neogregarinorida_sp_OPPPC1_AB748927	Ascogregarina_taiwanensis_EF666482)	((AncoraWSBS2010	(Ancora_Roscoff_28d1_r11	AncoraWSBS2011))	((Heliospora_longissima_from_E_vittatus	Cephaloidophora_communis_from_B_balanus)	(Gregarina_sp_ex_Phaedon_brassicae_JF412715	Gregarina_niphandrodes_DQ837379))))))	(Chromera_velia_EU106870	Vitrella_brassicaformis_HM245049))	((((Parvilucifera_rostrata_KF359484	Parvilucifera_infectans_KF359486)	Perkinsus_atlanticus)	(Ichthyodinium_chabelardi_KF359487	(MAG1_Environmental_seqience_Ma131_1A38_FJ032667	(MAG1_EU304548_Uncultured_marine_alveolate	(MAG1_Environmental_sequence_Ma131_1A45_28S_FJ032669	MAG1_5_AND_3END_AACY020214703_Marine_1096626819912)))))	((Syndinium_turbo_KF359488	(Amoebophrya_sp_HM483394	(MAG2_HF0200_37F04_EU795185	MAG2_Environmental_sequence_Ma131_1A49_28S_FJ032679)))	(Prorocentrum_micans_AY822609_Divergin	(Akashiwo_sanguinea_strain_CCMP_1321	((Gonyaulax_polyedra	Alexandrium_catenella)	Pfiesteria_piscicida)))))))	((Stentor_coeruleus_d1_r13	(Paramecium_tetraurelia	Sterkiella_histriomuscorum_FJ545743))	(Colponema_sp_Vietnam_Colp7_28S_KF651084	Colponema_edaph_Chukotka)))	Bigelowiella_natans);
((Phytophthora_megasperma	((Cylindrotheca_closterium_AF289049	Chrysolepidomonas_dendrolepidota_AF409121)	Hyphochytrium_catenoides))	((Colponema_peru	(((MAG1_Environmental_seqience_Ma131_1A38_FJ032667	((MAG1_EU304548_Uncultured_marine_alveolate	(MAG1_Environmental_sequence_Ma131_1A45_28S_FJ032669	MAG1_5_AND_3END_AACY020214703_Marine_1096626819912))	Ichthyodinium_chabelardi_KF359487))	(((Parvilucifera_rostrata_KF359484	Parvilucifera_infectans_KF359486)	Perkinsus_atlanticus)	((Syndinium_turbo_KF359488	(Amoebophrya_sp_HM483394	(MAG2_HF0200_37F04_EU795185	MAG2_Environmental_sequence_Ma131_1A49_28S_FJ032679)))	(Prorocentrum_micans_AY822609_Divergin	(Akashiwo_sanguinea_strain_CCMP_1321	((Alexandrium_catenella	Gonyaulax_polyedra)	Pfiesteria_piscicida))))))	((Vitrella_brassicaformis_HM245049	((((((Gregarina_sp_ex_Phaedon_brassicae_JF412715	Gregarina_niphandrodes_DQ837379)	(Cephaloidophora_communis_from_B_balanus	Heliospora_longissima_from_E_vittatus))	(AncoraWSBS2010	(Ancora_Roscoff_28d1_r11	AncoraWSBS2011)))	(Neogregarinorida_sp_OPPPC1_AB748927	Ascogregarina_taiwanensis_EF666482))	Cryptosporidium_parvum)	(((Plasmodium_berghei_ANKA_type_A_AJ301624	Plasmodium_falciparum_U21939_1)	(((Theileria_parva_967_4234_AF218825	Theileria_orientalis_AP011946)	Babesia_bigemina_Contig4162_2)	Babesia_microti_28S_FO082874))	((Toxoplasma_gondiiX75430	Besnoitia_besnoiti_AY833646)	(Goussia_desseri_GU593705	Eimeria_tenella_AF026388)))))	Chromera_velia_EU106870)))	((Colponema_edaph_Chukotka	Colponema_sp_Vietnam_Colp7_28S_KF651084)	(Stentor_coeruleus_d1_r13	(Sterkiella_histriomuscorum_FJ545743	Paramecium_tetraurelia))))	Bigelowiella_natans);
(((Colponema_peru	(Colponema_sp_Vietnam_Colp7_28S_KF651084	Colponema_edaph_Chukotka))	((Stentor_coeruleus_d1_r13	(Sterkiella_histriomuscorum_FJ545743	Paramecium_tetraurelia))	(((((Parvilucifera_rostrata_KF359484	Parvilucifera_infectans_KF359486)	Perkinsus_atlanticus)	(((MAG1_Environmental_sequence_Ma131_1A45_28S_FJ032669	MAG1_5_AND_3END_AACY020214703_Marine_1096626819912)	MAG1_EU304548_Uncultured_marine_alveolate)	MAG1_Environmental_seqience_Ma131_1A38_FJ032667))	((Prorocentrum_micans_AY822609_Divergin	(Akashiwo_sanguinea_strain_CCMP_1321	((Gonyaulax_polyedra	Alexandrium_catenella)	Pfiesteria_piscicida)))	(Syndinium_turbo_KF359488	(Amoebophrya_sp_HM483394	(MAG2_Environmental_sequence_Ma131_1A49_28S_FJ032679	MAG2_HF0200_37F04_EU795185)))))	((Chromera_velia_EU106870	Vitrella_brassicaformis_HM245049)	((((((AncoraWSBS2011	Ancora_Roscoff_28d1_r11)	AncoraWSBS2010)	((Cephaloidophora_communis_from_B_balanus	Heliospora_longissima_from_E_vittatus)	(Gregarina_sp_ex_Phaedon_brassicae_JF412715	Gregarina_niphandrodes_DQ837379)))	(Ascogregarina_taiwanensis_EF666482	Neogregarinorida_sp_OPPPC1_AB748927))	Cryptosporidium_parvum)	(Ichthyodinium_chabelardi_KF359487	(((Plasmodium_falciparum_U21939_1	Plasmodium_berghei_ANKA_type_A_AJ301624)	(Babesia_microti_28S_FO082874	(Babesia_bigemina_Contig4162_2	(Theileria_orientalis_AP011946	Theileria_parva_967_4234_AF218825))))	((Toxoplasma_gondiiX75430	Besnoitia_besnoiti_AY833646)	(Goussia_desseri_GU593705	Eimeria_tenella_AF026388)))))))))	((Cylindrotheca_closterium_AF289049	Chrysolepidomonas_dendrolepidota_AF409121)	(Hyphochytrium_catenoides	Phytophthora_megasperma))	Bigelowiella_natans);
((Phytophthora_megasperma	(Hyphochytrium_catenoides	(Chrysolepidomonas_dendrolepidota_AF409121	Cylindrotheca_closterium_AF289049)))	(((Stentor_coeruleus_d1_r13	(Paramecium_tetraurelia	Sterkiella_histriomuscorum_FJ545743))	(Colponema_sp_Vietnam_Colp7_28S_KF651084	Colponema_edaph_Chukotka))	(Colponema_peru	((((((Toxoplasma_gondiiX75430	Besnoitia_besnoiti_AY833646)	(Eimeria_tenella_AF026388	Goussia_desseri_GU593705))	((Plasmodium_berghei_ANKA_type_A_AJ301624	Plasmodium_falciparum_U21939_1)	(Babesia_microti_28S_FO082874	(Babesia_bigemina_Contig4162_2	(Theileria_orientalis_AP011946	Theileria_parva_967_4234_AF218825)))))	Vitrella_brassicaformis_HM245049)	(Cryptosporidium_parvum	((Ascogregarina_taiwanensis_EF666482	Neogregarinorida_sp_OPPPC1_AB748927)	((Cephaloidophora_communis_from_B_balanus	Heliospora_longissima_from_E_vittatus)	(((Ancora_Roscoff_28d1_r11	AncoraWSBS2011)	AncoraWSBS2010)	(Gregarina_niphandrodes_DQ837379	Gregarina_sp_ex_Phaedon_brassicae_JF412715))))))	(Chromera_velia_EU106870	((Ichthyodinium_chabelardi_KF359487	(MAG1_Environmental_seqience_Ma131_1A38_FJ032667	(MAG1_EU304548_Uncultured_marine_alveolate	(MAG1_5_AND_3END_AACY020214703_Marine_1096626819912	MAG1_Environmental_sequence_Ma131_1A45_28S_FJ032669))))	(((Amoebophrya_sp_HM483394	(MAG2_Environmental_sequence_Ma131_1A49_28S_FJ032679	MAG2_HF0200_37F04_EU795185))	((Prorocentrum_micans_AY822609_Divergin	((Akashiwo_sanguinea_strain_CCMP_1321	Pfiesteria_piscicida)	(Gonyaulax_polyedra	Alexandrium_catenella)))	Syndinium_turbo_KF359488))	((Parvilucifera_infectans_KF359486	Parvilucifera_rostrata_KF359484)	Perkinsus_atlanticus)))))))	Bigelowiella_natans);
((Phytophthora_megasperma	(Hyphochytrium_catenoides	(Chrysolepidomonas_dendrolepidota_AF409121	Cylindrotheca_closterium_AF289049)))	((((((((Neogregarinorida_sp_OPPPC1_AB748927	Ascogregarina_taiwanensis_EF666482)	(((AncoraWSBS2011	Ancora_Roscoff_28d1_r11)	AncoraWSBS2010)	((Gregarina_niphandrodes_DQ837379	Gregarina_sp_ex_Phaedon_brassicae_JF412715)	(Heliospora_longissima_from_E_vittatus	Cephaloidophora_communis_from_B_balanus))))	Cryptosporidium_parvum)	(((Goussia_desseri_GU593705	Eimeria_tenella_AF026388)	(Toxoplasma_gondiiX75430	Besnoitia_besnoiti_AY833646))	((Plasmodium_falciparum_U21939_1	Plasmodium_berghei_ANKA_type_A_AJ301624)	(Babesia_microti_28S_FO082874	((Theileria_orientalis_AP011946	Theileria_parva_967_4234_AF218825)	Babesia_bigemina_Contig4162_2)))))	(((((Ichthyodinium_chabelardi_KF359487	(MAG1_EU304548_Uncultured_marine_alveolate	(MAG1_5_AND_3END_AACY020214703_Marine_1096626819912	MAG1_Environmental_sequence_Ma131_1A45_28S_FJ032669)))	MAG1_Environmental_seqience_Ma131_1A38_FJ032667)	(Perkinsus_atlanticus	(Parvilucifera_infectans_KF359486	Parvilucifera_rostrata_KF359484)))	(Vitrella_brassicaformis_HM245049	Chromera_velia_EU106870))	((Prorocentrum_micans_AY822609_Divergin	(Syndinium_turbo_KF359488	(Akashiwo_sanguinea_strain_CCMP_1321	((Alexandrium_catenella	Gonyaulax_polyedra)	Pfiesteria_piscicida))))	(Amoebophrya_sp_HM483394	(MAG2_Environmental_sequence_Ma131_1A49_28S_FJ032679	MAG2_HF0200_37F04_EU795185)))))	Colponema_peru)	(Colponema_edaph_Chukotka	Colponema_sp_Vietnam_Colp7_28S_KF651084))	(Stentor_coeruleus_d1_r13	(Sterkiella_histriomuscorum_FJ545743	Paramecium_tetraurelia)))	Bigelowiella_natans);
(((Cylindrotheca_closterium_AF289049	Chrysolepidomonas_dendrolepidota_AF409121)	(Hyphochytrium_catenoides	Phytophthora_megasperma))	(((Colponema_sp_Vietnam_Colp7_28S_KF651084	Colponema_edaph_Chukotka)	(((Vitrella_brassicaformis_HM245049	((Cryptosporidium_parvum	((Ascogregarina_taiwanensis_EF666482	(Neogregarinorida_sp_OPPPC1_AB748927	(Heliospora_longissima_from_E_vittatus	Cephaloidophora_communis_from_B_balanus)))	((Gregarina_niphandrodes_DQ837379	Gregarina_sp_ex_Phaedon_brassicae_JF412715)	(AncoraWSBS2010	(AncoraWSBS2011	Ancora_Roscoff_28d1_r11)))))	(((Toxoplasma_gondiiX75430	Besnoitia_besnoiti_AY833646)	(Goussia_desseri_GU593705	Eimeria_tenella_AF026388))	((Plasmodium_berghei_ANKA_type_A_AJ301624	Plasmodium_falciparum_U21939_1)	(Babesia_microti_28S_FO082874	(Babesia_bigemina_Contig4162_2	(Theileria_parva_967_4234_AF218825	Theileria_orientalis_AP011946)))))))	(Chromera_velia_EU106870	(((Syndinium_turbo_KF359488	(Amoebophrya_sp_HM483394	(MAG2_HF0200_37F04_EU795185	MAG2_Environmental_sequence_Ma131_1A49_28S_FJ032679)))	(Prorocentrum_micans_AY822609_Divergin	(Akashiwo_sanguinea_strain_CCMP_1321	(Pfiesteria_piscicida	(Alexandrium_catenella	Gonyaulax_polyedra)))))	(((Ichthyodinium_chabelardi_KF359487	(MAG1_EU304548_Uncultured_marine_alveolate	(MAG1_Environmental_sequence_Ma131_1A45_28S_FJ032669	MAG1_5_AND_3END_AACY020214703_Marine_1096626819912)))	MAG1_Environmental_seqience_Ma131_1A38_FJ032667)	((Parvilucifera_infectans_KF359486	Parvilucifera_rostrata_KF359484)	Perkinsus_atlanticus)))))	Colponema_peru))	(Stentor_coeruleus_d1_r13	(Sterkiella_histriomuscorum_FJ545743	Paramecium_tetraurelia)))	Bigelowiella_natans);
((Phytophthora_megasperma	((Chrysolepidomonas_dendrolepidota_AF409121	Cylindrotheca_closterium_AF289049)	Hyphochytrium_catenoides))	(((Paramecium_tetraurelia	(Sterkiella_histriomuscorum_FJ545743	Stentor_coeruleus_d1_r13))	((Cryptosporidium_parvum	((Gregarina_niphandrodes_DQ837379	Gregarina_sp_ex_Phaedon_brassicae_JF412715)	((AncoraWSBS2010	(Ancora_Roscoff_28d1_r11	AncoraWSBS2011))	(Neogregarinorida_sp_OPPPC1_AB748927	Ascogregarina_taiwanensis_EF666482))))	(((Chromera_velia_EU106870	Vitrella_brassicaformis_HM245049)	(((Goussia_desseri_GU593705	Eimeria_tenella_AF026388)	(Besnoitia_besnoiti_AY833646	Toxoplasma_gondiiX75430))	((Plasmodium_falciparum_U21939_1	Plasmodium_berghei_ANKA_type_A_AJ301624)	(Babesia_microti_28S_FO082874	((Theileria_orientalis_AP011946	Theileria_parva_967_4234_AF218825)	Babesia_bigemina_Contig4162_2)))))	((((Parvilucifera_rostrata_KF359484	Parvilucifera_infectans_KF359486)	Perkinsus_atlanticus)	(MAG1_Environmental_seqience_Ma131_1A38_FJ032667	(((MAG1_5_AND_3END_AACY020214703_Marine_1096626819912	MAG1_Environmental_sequence_Ma131_1A45_28S_FJ032669)	MAG1_EU304548_Uncultured_marine_alveolate)	Ichthyodinium_chabelardi_KF359487)))	((Prorocentrum_micans_AY822609_Divergin	(Akashiwo_sanguinea_strain_CCMP_1321	(Pfiesteria_piscicida	(Alexandrium_catenella	Gonyaulax_polyedra))))	(Syndinium_turbo_KF359488	(Amoebophrya_sp_HM483394	(MAG2_HF0200_37F04_EU795185	MAG2_Environmental_sequence_Ma131_1A49_28S_FJ032679))))))))	(Colponema_peru	(Colponema_sp_Vietnam_Colp7_28S_KF651084	((Heliospora_longissima_from_E_vittatus	Cephaloidophora_communis_from_B_balanus)	Colponema_edaph_Chukotka))))	Bigelowiella_natans);
(((Phytophthora_megasperma	Hyphochytrium_catenoides)	(Chrysolepidomonas_dendrolepidota_AF409121	Cylindrotheca_closterium_AF289049))	(((Colponema_edaph_Chukotka	Colponema_sp_Vietnam_Colp7_28S_KF651084)	Colponema_peru)	((Stentor_coeruleus_d1_r13	(Sterkiella_histriomuscorum_FJ545743	Paramecium_tetraurelia))	((((Syndinium_turbo_KF359488	(Prorocentrum_micans_AY822609_Divergin	(Akashiwo_sanguinea_strain_CCMP_1321	((Alexandrium_catenella	Gonyaulax_polyedra)	Pfiesteria_piscicida))))	(Amoebophrya_sp_HM483394	(MAG2_Environmental_sequence_Ma131_1A49_28S_FJ032679	MAG2_HF0200_37F04_EU795185)))	((MAG1_Environmental_seqience_Ma131_1A38_FJ032667	(Ichthyodinium_chabelardi_KF359487	((MAG1_5_AND_3END_AACY020214703_Marine_1096626819912	MAG1_Environmental_sequence_Ma131_1A45_28S_FJ032669)	MAG1_EU304548_Uncultured_marine_alveolate)))	((Parvilucifera_infectans_KF359486	Parvilucifera_rostrata_KF359484)	Perkinsus_atlanticus)))	(((Vitrella_brassicaformis_HM245049	Chromera_velia_EU106870)	(((Plasmodium_falciparum_U21939_1	Plasmodium_berghei_ANKA_type_A_AJ301624)	((Babesia_bigemina_Contig4162_2	(Theileria_parva_967_4234_AF218825	Theileria_orientalis_AP011946))	Babesia_microti_28S_FO082874))	((Besnoitia_besnoiti_AY833646	Toxoplasma_gondiiX75430)	(Eimeria_tenella_AF026388	Goussia_desseri_GU593705))))	((((Heliospora_longissima_from_E_vittatus	Cephaloidophora_communis_from_B_balanus)	((Gregarina_sp_ex_Phaedon_brassicae_JF412715	Gregarina_niphandrodes_DQ837379)	(AncoraWSBS2010	(Ancora_Roscoff_28d1_r11	AncoraWSBS2011))))	(Neogregarinorida_sp_OPPPC1_AB748927	Ascogregarina_taiwanensis_EF666482))	Cryptosporidium_parvum)))))	Bigelowiella_natans);
((((Colponema_edaph_Chukotka	Colponema_sp_Vietnam_Colp7_28S_KF651084)	Colponema_peru)	((((((Parvilucifera_rostrata_KF359484	Parvilucifera_infectans_KF359486)	Perkinsus_atlanticus)	(MAG1_Environmental_seqience_Ma131_1A38_FJ032667	((MAG1_EU304548_Uncultured_marine_alveolate	(MAG1_Environmental_sequence_Ma131_1A45_28S_FJ032669	MAG1_5_AND_3END_AACY020214703_Marine_1096626819912))	Ichthyodinium_chabelardi_KF359487)))	(Syndinium_turbo_KF359488	((Amoebophrya_sp_HM483394	(MAG2_HF0200_37F04_EU795185	MAG2_Environmental_sequence_Ma131_1A49_28S_FJ032679))	(Prorocentrum_micans_AY822609_Divergin	(Akashiwo_sanguinea_strain_CCMP_1321	((Alexandrium_catenella	Gonyaulax_polyedra)	Pfiesteria_piscicida))))))	(((((Toxoplasma_gondiiX75430	Besnoitia_besnoiti_AY833646)	(Goussia_desseri_GU593705	Eimeria_tenella_AF026388))	((Plasmodium_berghei_ANKA_type_A_AJ301624	Plasmodium_falciparum_U21939_1)	((Babesia_bigemina_Contig4162_2	(Theileria_parva_967_4234_AF218825	Theileria_orientalis_AP011946))	Babesia_microti_28S_FO082874)))	(Cryptosporidium_parvum	((Ascogregarina_taiwanensis_EF666482	Neogregarinorida_sp_OPPPC1_AB748927)	((AncoraWSBS2011	(AncoraWSBS2010	Ancora_Roscoff_28d1_r11))	((Gregarina_sp_ex_Phaedon_brassicae_JF412715	Gregarina_niphandrodes_DQ837379)	(Cephaloidophora_communis_from_B_balanus	Heliospora_longissima_from_E_vittatus))))))	(Chromera_velia_EU106870	Vitrella_brassicaformis_HM245049)))	(Sterkiella_histriomuscorum_FJ545743	(Stentor_coeruleus_d1_r13	Paramecium_tetraurelia))))	(Phytophthora_megasperma	(Hyphochytrium_catenoides	(Chrysolepidomonas_dendrolepidota_AF409121	Cylindrotheca_closterium_AF289049)))	Bigelowiella_natans);
(((Cylindrotheca_closterium_AF289049	Chrysolepidomonas_dendrolepidota_AF409121)	(Phytophthora_megasperma	Hyphochytrium_catenoides))	((Colponema_peru	((((Cryptosporidium_parvum	((Ascogregarina_taiwanensis_EF666482	Neogregarinorida_sp_OPPPC1_AB748927)	(((Gregarina_niphandrodes_DQ837379	Gregarina_sp_ex_Phaedon_brassicae_JF412715)	(Cephaloidophora_communis_from_B_balanus	Heliospora_longissima_from_E_vittatus))	(AncoraWSBS2010	(AncoraWSBS2011	Ancora_Roscoff_28d1_r11)))))	(((Besnoitia_besnoiti_AY833646	Toxoplasma_gondiiX75430)	(Goussia_desseri_GU593705	Eimeria_tenella_AF026388))	((Plasmodium_berghei_ANKA_type_A_AJ301624	Plasmodium_falciparum_U21939_1)	(Babesia_microti_28S_FO082874	(Babesia_bigemina_Contig4162_2	(Theileria_parva_967_4234_AF218825	Theileria_orientalis_AP011946))))))	(Chromera_velia_EU106870	Vitrella_brassicaformis_HM245049))	(((Prorocentrum_micans_AY822609_Divergin	(Akashiwo_sanguinea_strain_CCMP_1321	((Gonyaulax_polyedra	Alexandrium_catenella)	Pfiesteria_piscicida)))	(Syndinium_turbo_KF359488	(Amoebophrya_sp_HM483394	(MAG2_Environmental_sequence_Ma131_1A49_28S_FJ032679	MAG2_HF0200_37F04_EU795185))))	((MAG1_Environmental_seqience_Ma131_1A38_FJ032667	(Ichthyodinium_chabelardi_KF359487	(MAG1_EU304548_Uncultured_marine_alveolate	(MAG1_5_AND_3END_AACY020214703_Marine_1096626819912	MAG1_Environmental_sequence_Ma131_1A45_28S_FJ032669))))	((Parvilucifera_infectans_KF359486	Parvilucifera_rostrata_KF359484)	Perkinsus_atlanticus)))))	((Colponema_sp_Vietnam_Colp7_28S_KF651084	Colponema_edaph_Chukotka)	(Sterkiella_histriomuscorum_FJ545743	(Paramecium_tetraurelia	Stentor_coeruleus_d1_r13))))	Bigelowiella_natans);
((Phytophthora_megasperma	((Cylindrotheca_closterium_AF289049	Chrysolepidomonas_dendrolepidota_AF409121)	Hyphochytrium_catenoides))	(((((Chromera_velia_EU106870	Vitrella_brassicaformis_HM245049)	((((Besnoitia_besnoiti_AY833646	Toxoplasma_gondiiX75430)	(Goussia_desseri_GU593705	Eimeria_tenella_AF026388))	((Plasmodium_falciparum_U21939_1	Plasmodium_berghei_ANKA_type_A_AJ301624)	(((Theileria_orientalis_AP011946	Theileria_parva_967_4234_AF218825)	Babesia_bigemina_Contig4162_2)	Babesia_microti_28S_FO082874)))	((Cryptosporidium_parvum	((Neogregarinorida_sp_OPPPC1_AB748927	Ascogregarina_taiwanensis_EF666482)	((Gregarina_niphandrodes_DQ837379	Gregarina_sp_ex_Phaedon_brassicae_JF412715)	(AncoraWSBS2010	(AncoraWSBS2011	Ancora_Roscoff_28d1_r11)))))	(Heliospora_longissima_from_E_vittatus	Cephaloidophora_communis_from_B_balanus))))	((((Parvilucifera_infectans_KF359486	Parvilucifera_rostrata_KF359484)	Perkinsus_atlanticus)	(MAG1_Environmental_seqience_Ma131_1A38_FJ032667	(Ichthyodinium_chabelardi_KF359487	(MAG1_EU304548_Uncultured_marine_alveolate	(MAG1_5_AND_3END_AACY020214703_Marine_1096626819912	MAG1_Environmental_sequence_Ma131_1A45_28S_FJ032669)))))	((Prorocentrum_micans_AY822609_Divergin	((Gonyaulax_polyedra	Alexandrium_catenella)	(Pfiesteria_piscicida	(Syndinium_turbo_KF359488	Akashiwo_sanguinea_strain_CCMP_1321))))	((MAG2_HF0200_37F04_EU795185	MAG2_Environmental_sequence_Ma131_1A49_28S_FJ032679)	Amoebophrya_sp_HM483394))))	(Colponema_peru	(Colponema_sp_Vietnam_Colp7_28S_KF651084	Colponema_edaph_Chukotka)))	(Stentor_coeruleus_d1_r13	(Sterkiella_histriomuscorum_FJ545743	Paramecium_tetraurelia)))	Bigelowiella_natans);
((Phytophthora_megasperma	(Hyphochytrium_catenoides	(Chrysolepidomonas_dendrolepidota_AF409121	Cylindrotheca_closterium_AF289049)))	(((Colponema_edaph_Chukotka	Colponema_sp_Vietnam_Colp7_28S_KF651084)	(Colponema_peru	((((((Plasmodium_falciparum_U21939_1	Plasmodium_berghei_ANKA_type_A_AJ301624)	((Babesia_bigemina_Contig4162_2	(Theileria_orientalis_AP011946	Theileria_parva_967_4234_AF218825))	Babesia_microti_28S_FO082874))	((Goussia_desseri_GU593705	Eimeria_tenella_AF026388)	(Toxoplasma_gondiiX75430	Besnoitia_besnoiti_AY833646)))	(((((Gregarina_sp_ex_Phaedon_brassicae_JF412715	Gregarina_niphandrodes_DQ837379)	(Cephaloidophora_communis_from_B_balanus	Heliospora_longissima_from_E_vittatus))	(Neogregarinorida_sp_OPPPC1_AB748927	Ascogregarina_taiwanensis_EF666482))	(AncoraWSBS2011	(AncoraWSBS2010	Ancora_Roscoff_28d1_r11)))	Cryptosporidium_parvum))	(Chromera_velia_EU106870	Vitrella_brassicaformis_HM245049))	(((Parvilucifera_infectans_KF359486	Parvilucifera_rostrata_KF359484)	((MAG1_Environmental_seqience_Ma131_1A38_FJ032667	(MAG1_EU304548_Uncultured_marine_alveolate	(MAG1_5_AND_3END_AACY020214703_Marine_1096626819912	MAG1_Environmental_sequence_Ma131_1A45_28S_FJ032669)))	((Ichthyodinium_chabelardi_KF359487	Syndinium_turbo_KF359488)	Perkinsus_atlanticus)))	((((Pfiesteria_piscicida	(Gonyaulax_polyedra	Alexandrium_catenella))	Akashiwo_sanguinea_strain_CCMP_1321)	Prorocentrum_micans_AY822609_Divergin)	(Amoebophrya_sp_HM483394	(MAG2_Environmental_sequence_Ma131_1A49_28S_FJ032679	MAG2_HF0200_37F04_EU795185)))))))	(Stentor_coeruleus_d1_r13	(Sterkiella_histriomuscorum_FJ545743	Paramecium_tetraurelia)))	Bigelowiella_natans);
(((Phytophthora_megasperma	Hyphochytrium_catenoides)	(Cylindrotheca_closterium_AF289049	Chrysolepidomonas_dendrolepidota_AF409121))	((Stentor_coeruleus_d1_r13	(Sterkiella_histriomuscorum_FJ545743	Paramecium_tetraurelia))	((Colponema_edaph_Chukotka	Colponema_sp_Vietnam_Colp7_28S_KF651084)	(Colponema_peru	((((MAG1_Environmental_seqience_Ma131_1A38_FJ032667	(Ichthyodinium_chabelardi_KF359487	(MAG1_EU304548_Uncultured_marine_alveolate	(MAG1_Environmental_sequence_Ma131_1A45_28S_FJ032669	MAG1_5_AND_3END_AACY020214703_Marine_1096626819912))))	(Perkinsus_atlanticus	(Parvilucifera_rostrata_KF359484	Parvilucifera_infectans_KF359486)))	((Amoebophrya_sp_HM483394	(MAG2_Environmental_sequence_Ma131_1A49_28S_FJ032679	MAG2_HF0200_37F04_EU795185))	(Prorocentrum_micans_AY822609_Divergin	(Syndinium_turbo_KF359488	(Akashiwo_sanguinea_strain_CCMP_1321	((Gonyaulax_polyedra	Alexandrium_catenella)	Pfiesteria_piscicida))))))	((Vitrella_brassicaformis_HM245049	Chromera_velia_EU106870)	((Cryptosporidium_parvum	((Neogregarinorida_sp_OPPPC1_AB748927	Ascogregarina_taiwanensis_EF666482)	(((Cephaloidophora_communis_from_B_balanus	Heliospora_longissima_from_E_vittatus)	(Gregarina_niphandrodes_DQ837379	Gregarina_sp_ex_Phaedon_brassicae_JF412715))	((AncoraWSBS2011	Ancora_Roscoff_28d1_r11)	AncoraWSBS2010))))	(((Eimeria_tenella_AF026388	Goussia_desseri_GU593705)	(Toxoplasma_gondiiX75430	Besnoitia_besnoiti_AY833646))	((Plasmodium_berghei_ANKA_type_A_AJ301624	Plasmodium_falciparum_U21939_1)	(Babesia_microti_28S_FO082874	((Theileria_parva_967_4234_AF218825	Theileria_orientalis_AP011946)	Babesia_bigemina_Contig4162_2))))))))))	Bigelowiella_natans);
(((Cylindrotheca_closterium_AF289049	Chrysolepidomonas_dendrolepidota_AF409121)	(Phytophthora_megasperma	Hyphochytrium_catenoides))	(((Colponema_edaph_Chukotka	Colponema_sp_Vietnam_Colp7_28S_KF651084)	(Sterkiella_histriomuscorum_FJ545743	(Paramecium_tetraurelia	Stentor_coeruleus_d1_r13)))	(((((((Plasmodium_falciparum_U21939_1	Plasmodium_berghei_ANKA_type_A_AJ301624)	(Babesia_microti_28S_FO082874	(Babesia_bigemina_Contig4162_2	(Theileria_parva_967_4234_AF218825	Theileria_orientalis_AP011946))))	((Eimeria_tenella_AF026388	Goussia_desseri_GU593705)	(Besnoitia_besnoiti_AY833646	Toxoplasma_gondiiX75430)))	(Chromera_velia_EU106870	Vitrella_brassicaformis_HM245049))	(Cryptosporidium_parvum	(((AncoraWSBS2010	(Ancora_Roscoff_28d1_r11	AncoraWSBS2011))	((Cephaloidophora_communis_from_B_balanus	Heliospora_longissima_from_E_vittatus)	(Gregarina_sp_ex_Phaedon_brassicae_JF412715	Gregarina_niphandrodes_DQ837379)))	((Parvilucifera_infectans_KF359486	Parvilucifera_rostrata_KF359484)	(Neogregarinorida_sp_OPPPC1_AB748927	Ascogregarina_taiwanensis_EF666482)))))	((Ichthyodinium_chabelardi_KF359487	(MAG1_Environmental_seqience_Ma131_1A38_FJ032667	((MAG1_Environmental_sequence_Ma131_1A45_28S_FJ032669	MAG1_5_AND_3END_AACY020214703_Marine_1096626819912)	MAG1_EU304548_Uncultured_marine_alveolate)))	(Perkinsus_atlanticus	((Syndinium_turbo_KF359488	(Amoebophrya_sp_HM483394	(MAG2_Environmental_sequence_Ma131_1A49_28S_FJ032679	MAG2_HF0200_37F04_EU795185)))	(Prorocentrum_micans_AY822609_Divergin	(Akashiwo_sanguinea_strain_CCMP_1321	((Gonyaulax_polyedra	Alexandrium_catenella)	Pfiesteria_piscicida)))))))	Colponema_peru))	Bigelowiella_natans);
((((Sterkiella_histriomuscorum_FJ545743	(Paramecium_tetraurelia	Stentor_coeruleus_d1_r13))	(Colponema_peru	((((((Ichthyodinium_chabelardi_KF359487	((MAG1_Environmental_sequence_Ma131_1A45_28S_FJ032669	MAG1_5_AND_3END_AACY020214703_Marine_1096626819912)	MAG1_EU304548_Uncultured_marine_alveolate))	MAG1_Environmental_seqience_Ma131_1A38_FJ032667)	((Parvilucifera_infectans_KF359486	Parvilucifera_rostrata_KF359484)	Perkinsus_atlanticus))	((Prorocentrum_micans_AY822609_Divergin	(((Alexandrium_catenella	Gonyaulax_polyedra)	(Akashiwo_sanguinea_strain_CCMP_1321	Pfiesteria_piscicida))	Syndinium_turbo_KF359488))	((MAG2_HF0200_37F04_EU795185	MAG2_Environmental_sequence_Ma131_1A49_28S_FJ032679)	Amoebophrya_sp_HM483394)))	(Chromera_velia_EU106870	((((Eimeria_tenella_AF026388	Goussia_desseri_GU593705)	(Toxoplasma_gondiiX75430	Besnoitia_besnoiti_AY833646))	((Plasmodium_berghei_ANKA_type_A_AJ301624	Plasmodium_falciparum_U21939_1)	(Babesia_microti_28S_FO082874	(Babesia_bigemina_Contig4162_2	(Theileria_parva_967_4234_AF218825	Theileria_orientalis_AP011946)))))	(Cryptosporidium_parvum	((((Gregarina_niphandrodes_DQ837379	Gregarina_sp_ex_Phaedon_brassicae_JF412715)	(Cephaloidophora_communis_from_B_balanus	Heliospora_longissima_from_E_vittatus))	(AncoraWSBS2010	(AncoraWSBS2011	Ancora_Roscoff_28d1_r11)))	(Neogregarinorida_sp_OPPPC1_AB748927	Ascogregarina_taiwanensis_EF666482))))))	Vitrella_brassicaformis_HM245049)))	(Colponema_sp_Vietnam_Colp7_28S_KF651084	Colponema_edaph_Chukotka))	(Phytophthora_megasperma	(Hyphochytrium_catenoides	(Cylindrotheca_closterium_AF289049	Chrysolepidomonas_dendrolepidota_AF409121)))	Bigelowiella_natans);
(((Stentor_coeruleus_d1_r13	(Paramecium_tetraurelia	Sterkiella_histriomuscorum_FJ545743))	((Colponema_sp_Vietnam_Colp7_28S_KF651084	Colponema_edaph_Chukotka)	(Colponema_peru	(((Chromera_velia_EU106870	Vitrella_brassicaformis_HM245049)	((((((Heliospora_longissima_from_E_vittatus	Cephaloidophora_communis_from_B_balanus)	(Gregarina_niphandrodes_DQ837379	Gregarina_sp_ex_Phaedon_brassicae_JF412715))	(AncoraWSBS2010	(Ancora_Roscoff_28d1_r11	AncoraWSBS2011)))	(Neogregarinorida_sp_OPPPC1_AB748927	Ascogregarina_taiwanensis_EF666482))	Cryptosporidium_parvum)	(((Goussia_desseri_GU593705	Eimeria_tenella_AF026388)	(Besnoitia_besnoiti_AY833646	Toxoplasma_gondiiX75430))	((Plasmodium_berghei_ANKA_type_A_AJ301624	Plasmodium_falciparum_U21939_1)	(Babesia_microti_28S_FO082874	((Theileria_parva_967_4234_AF218825	Theileria_orientalis_AP011946)	Babesia_bigemina_Contig4162_2))))))	((((Parvilucifera_infectans_KF359486	Parvilucifera_rostrata_KF359484)	Perkinsus_atlanticus)	(Ichthyodinium_chabelardi_KF359487	(MAG1_Environmental_seqience_Ma131_1A38_FJ032667	(MAG1_EU304548_Uncultured_marine_alveolate	(MAG1_5_AND_3END_AACY020214703_Marine_1096626819912	MAG1_Environmental_sequence_Ma131_1A45_28S_FJ032669)))))	((Prorocentrum_micans_AY822609_Divergin	(Akashiwo_sanguinea_strain_CCMP_1321	(Pfiesteria_piscicida	(Alexandrium_catenella	Gonyaulax_polyedra))))	((Amoebophrya_sp_HM483394	(MAG2_HF0200_37F04_EU795185	MAG2_Environmental_sequence_Ma131_1A49_28S_FJ032679))	Syndinium_turbo_KF359488)))))))	(Phytophthora_megasperma	(Hyphochytrium_catenoides	(Cylindrotheca_closterium_AF289049	Chrysolepidomonas_dendrolepidota_AF409121)))	Bigelowiella_natans);
((Phytophthora_megasperma	(Hyphochytrium_catenoides	(Cylindrotheca_closterium_AF289049	Chrysolepidomonas_dendrolepidota_AF409121)))	((Colponema_peru	((Vitrella_brassicaformis_HM245049	Chromera_velia_EU106870)	(((((((AncoraWSBS2011	Ancora_Roscoff_28d1_r11)	AncoraWSBS2010)	((Cephaloidophora_communis_from_B_balanus	Heliospora_longissima_from_E_vittatus)	(Gregarina_niphandrodes_DQ837379	Gregarina_sp_ex_Phaedon_brassicae_JF412715)))	(Ascogregarina_taiwanensis_EF666482	Neogregarinorida_sp_OPPPC1_AB748927))	(((Plasmodium_falciparum_U21939_1	Plasmodium_berghei_ANKA_type_A_AJ301624)	(Babesia_microti_28S_FO082874	((Theileria_parva_967_4234_AF218825	Theileria_orientalis_AP011946)	Babesia_bigemina_Contig4162_2)))	((Toxoplasma_gondiiX75430	Besnoitia_besnoiti_AY833646)	(Eimeria_tenella_AF026388	Goussia_desseri_GU593705))))	Cryptosporidium_parvum)	((Prorocentrum_micans_AY822609_Divergin	((Syndinium_turbo_KF359488	((Alexandrium_catenella	Gonyaulax_polyedra)	(Akashiwo_sanguinea_strain_CCMP_1321	Pfiesteria_piscicida)))	(Amoebophrya_sp_HM483394	(MAG2_Environmental_sequence_Ma131_1A49_28S_FJ032679	MAG2_HF0200_37F04_EU795185))))	((Ichthyodinium_chabelardi_KF359487	(((MAG1_Environmental_sequence_Ma131_1A45_28S_FJ032669	MAG1_5_AND_3END_AACY020214703_Marine_1096626819912)	MAG1_EU304548_Uncultured_marine_alveolate)	MAG1_Environmental_seqience_Ma131_1A38_FJ032667))	((Parvilucifera_infectans_KF359486	Parvilucifera_rostrata_KF359484)	Perkinsus_atlanticus))))))	((Colponema_sp_Vietnam_Colp7_28S_KF651084	Colponema_edaph_Chukotka)	(Stentor_coeruleus_d1_r13	(Paramecium_tetraurelia	Sterkiella_histriomuscorum_FJ545743))))	Bigelowiella_natans);
((((Cylindrotheca_closterium_AF289049	Chrysolepidomonas_dendrolepidota_AF409121)	Hyphochytrium_catenoides)	Phytophthora_megasperma)	((Stentor_coeruleus_d1_r13	(Sterkiella_histriomuscorum_FJ545743	Paramecium_tetraurelia))	((Colponema_sp_Vietnam_Colp7_28S_KF651084	Colponema_edaph_Chukotka)	(Colponema_peru	(((((Ichthyodinium_chabelardi_KF359487	(MAG1_Environmental_seqience_Ma131_1A38_FJ032667	(MAG1_Environmental_sequence_Ma131_1A45_28S_FJ032669	(MAG1_5_AND_3END_AACY020214703_Marine_1096626819912	MAG1_EU304548_Uncultured_marine_alveolate))))	(Perkinsus_atlanticus	(Parvilucifera_rostrata_KF359484	Parvilucifera_infectans_KF359486)))	((Prorocentrum_micans_AY822609_Divergin	((Alexandrium_catenella	Gonyaulax_polyedra)	(Pfiesteria_piscicida	Akashiwo_sanguinea_strain_CCMP_1321)))	(Syndinium_turbo_KF359488	((MAG2_Environmental_sequence_Ma131_1A49_28S_FJ032679	MAG2_HF0200_37F04_EU795185)	Amoebophrya_sp_HM483394))))	(((Cryptosporidium_parvum	((((AncoraWSBS2011	Ancora_Roscoff_28d1_r11)	AncoraWSBS2010)	((Gregarina_sp_ex_Phaedon_brassicae_JF412715	Gregarina_niphandrodes_DQ837379)	(Cephaloidophora_communis_from_B_balanus	Heliospora_longissima_from_E_vittatus)))	(Neogregarinorida_sp_OPPPC1_AB748927	Ascogregarina_taiwanensis_EF666482)))	(((Besnoitia_besnoiti_AY833646	Toxoplasma_gondiiX75430)	(Goussia_desseri_GU593705	Eimeria_tenella_AF026388))	((Plasmodium_berghei_ANKA_type_A_AJ301624	Plasmodium_falciparum_U21939_1)	(Babesia_microti_28S_FO082874	(Babesia_bigemina_Contig4162_2	(Theileria_parva_967_4234_AF218825	Theileria_orientalis_AP011946))))))	Chromera_velia_EU106870))	Vitrella_brassicaformis_HM245049))))	Bigelowiella_natans);
(((Sterkiella_histriomuscorum_FJ545743	(Paramecium_tetraurelia	Stentor_coeruleus_d1_r13))	((Colponema_peru	(((Chromera_velia_EU106870	Vitrella_brassicaformis_HM245049)	(((((AncoraWSBS2010	(AncoraWSBS2011	Ancora_Roscoff_28d1_r11))	((Gregarina_niphandrodes_DQ837379	Gregarina_sp_ex_Phaedon_brassicae_JF412715)	(Cephaloidophora_communis_from_B_balanus	Heliospora_longissima_from_E_vittatus)))	(Neogregarinorida_sp_OPPPC1_AB748927	Ascogregarina_taiwanensis_EF666482))	Cryptosporidium_parvum)	(((Babesia_microti_28S_FO082874	(Babesia_bigemina_Contig4162_2	(Theileria_orientalis_AP011946	Theileria_parva_967_4234_AF218825)))	(Plasmodium_falciparum_U21939_1	Plasmodium_berghei_ANKA_type_A_AJ301624))	((Toxoplasma_gondiiX75430	Besnoitia_besnoiti_AY833646)	(Goussia_desseri_GU593705	Eimeria_tenella_AF026388)))))	(((Syndinium_turbo_KF359488	(Amoebophrya_sp_HM483394	(MAG2_Environmental_sequence_Ma131_1A49_28S_FJ032679	MAG2_HF0200_37F04_EU795185)))	(((Gonyaulax_polyedra	Alexandrium_catenella)	(Akashiwo_sanguinea_strain_CCMP_1321	Pfiesteria_piscicida))	Prorocentrum_micans_AY822609_Divergin))	(Perkinsus_atlanticus	((Ichthyodinium_chabelardi_KF359487	(MAG1_Environmental_seqience_Ma131_1A38_FJ032667	((MAG1_5_AND_3END_AACY020214703_Marine_1096626819912	MAG1_Environmental_sequence_Ma131_1A45_28S_FJ032669)	MAG1_EU304548_Uncultured_marine_alveolate)))	(Parvilucifera_rostrata_KF359484	Parvilucifera_infectans_KF359486))))))	(Colponema_sp_Vietnam_Colp7_28S_KF651084	Colponema_edaph_Chukotka)))	(Phytophthora_megasperma	(Hyphochytrium_catenoides	(Cylindrotheca_closterium_AF289049	Chrysolepidomonas_dendrolepidota_AF409121)))	Bigelowiella_natans);
((Phytophthora_megasperma	(Hyphochytrium_catenoides	(Chrysolepidomonas_dendrolepidota_AF409121	Cylindrotheca_closterium_AF289049)))	((Sterkiella_histriomuscorum_FJ545743	(Stentor_coeruleus_d1_r13	Paramecium_tetraurelia))	(((((Cryptosporidium_parvum	(((Parvilucifera_rostrata_KF359484	Parvilucifera_infectans_KF359486)	(Neogregarinorida_sp_OPPPC1_AB748927	Ascogregarina_taiwanensis_EF666482))	((AncoraWSBS2010	(Ancora_Roscoff_28d1_r11	AncoraWSBS2011))	((Gregarina_sp_ex_Phaedon_brassicae_JF412715	Gregarina_niphandrodes_DQ837379)	(Cephaloidophora_communis_from_B_balanus	Heliospora_longissima_from_E_vittatus)))))	((((Goussia_desseri_GU593705	Eimeria_tenella_AF026388)	(Toxoplasma_gondiiX75430	Besnoitia_besnoiti_AY833646))	((Plasmodium_berghei_ANKA_type_A_AJ301624	Plasmodium_falciparum_U21939_1)	(Babesia_microti_28S_FO082874	((Theileria_parva_967_4234_AF218825	Theileria_orientalis_AP011946)	Babesia_bigemina_Contig4162_2))))	Vitrella_brassicaformis_HM245049))	(Chromera_velia_EU106870	(((Ichthyodinium_chabelardi_KF359487	(((MAG1_Environmental_sequence_Ma131_1A45_28S_FJ032669	MAG1_5_AND_3END_AACY020214703_Marine_1096626819912)	MAG1_EU304548_Uncultured_marine_alveolate)	MAG1_Environmental_seqience_Ma131_1A38_FJ032667))	Perkinsus_atlanticus)	((Prorocentrum_micans_AY822609_Divergin	((Akashiwo_sanguinea_strain_CCMP_1321	((Gonyaulax_polyedra	Alexandrium_catenella)	Pfiesteria_piscicida))	Syndinium_turbo_KF359488))	(Amoebophrya_sp_HM483394	(MAG2_HF0200_37F04_EU795185	MAG2_Environmental_sequence_Ma131_1A49_28S_FJ032679))))))	Colponema_peru)	(Colponema_edaph_Chukotka	Colponema_sp_Vietnam_Colp7_28S_KF651084)))	Bigelowiella_natans);
(((Phytophthora_megasperma	Hyphochytrium_catenoides)	(Cylindrotheca_closterium_AF289049	Chrysolepidomonas_dendrolepidota_AF409121))	(((Colponema_edaph_Chukotka	Colponema_sp_Vietnam_Colp7_28S_KF651084)	(Colponema_peru	(Vitrella_brassicaformis_HM245049	(((((Amoebophrya_sp_HM483394	(MAG2_HF0200_37F04_EU795185	MAG2_Environmental_sequence_Ma131_1A49_28S_FJ032679))	(Prorocentrum_micans_AY822609_Divergin	(((Syndinium_turbo_KF359488	Akashiwo_sanguinea_strain_CCMP_1321)	Pfiesteria_piscicida)	(Alexandrium_catenella	Gonyaulax_polyedra))))	((MAG1_Environmental_seqience_Ma131_1A38_FJ032667	(Ichthyodinium_chabelardi_KF359487	(MAG1_EU304548_Uncultured_marine_alveolate	(MAG1_5_AND_3END_AACY020214703_Marine_1096626819912	MAG1_Environmental_sequence_Ma131_1A45_28S_FJ032669))))	(Perkinsus_atlanticus	(Parvilucifera_infectans_KF359486	Parvilucifera_rostrata_KF359484))))	((((Plasmodium_falciparum_U21939_1	Plasmodium_berghei_ANKA_type_A_AJ301624)	(Babesia_microti_28S_FO082874	(Babesia_bigemina_Contig4162_2	(Theileria_orientalis_AP011946	Theileria_parva_967_4234_AF218825))))	((Besnoitia_besnoiti_AY833646	Toxoplasma_gondiiX75430)	(Eimeria_tenella_AF026388	Goussia_desseri_GU593705)))	(Cryptosporidium_parvum	((((Ancora_Roscoff_28d1_r11	AncoraWSBS2011)	AncoraWSBS2010)	((Heliospora_longissima_from_E_vittatus	Cephaloidophora_communis_from_B_balanus)	(Gregarina_sp_ex_Phaedon_brassicae_JF412715	Gregarina_niphandrodes_DQ837379)))	(Neogregarinorida_sp_OPPPC1_AB748927	Ascogregarina_taiwanensis_EF666482)))))	Chromera_velia_EU106870))))	(Stentor_coeruleus_d1_r13	(Sterkiella_histriomuscorum_FJ545743	Paramecium_tetraurelia)))	Bigelowiella_natans);
((Phytophthora_megasperma	(Hyphochytrium_catenoides	(Cylindrotheca_closterium_AF289049	Chrysolepidomonas_dendrolepidota_AF409121)))	((Colponema_edaph_Chukotka	Colponema_sp_Vietnam_Colp7_28S_KF651084)	(((Chromera_velia_EU106870	(Vitrella_brassicaformis_HM245049	(((((Ancora_Roscoff_28d1_r11	AncoraWSBS2011)	AncoraWSBS2010)	(((Heliospora_longissima_from_E_vittatus	Cephaloidophora_communis_from_B_balanus)	(Gregarina_niphandrodes_DQ837379	Gregarina_sp_ex_Phaedon_brassicae_JF412715))	(Ascogregarina_taiwanensis_EF666482	Neogregarinorida_sp_OPPPC1_AB748927)))	Cryptosporidium_parvum)	(((Plasmodium_berghei_ANKA_type_A_AJ301624	Plasmodium_falciparum_U21939_1)	(Babesia_microti_28S_FO082874	((Theileria_parva_967_4234_AF218825	Theileria_orientalis_AP011946)	Babesia_bigemina_Contig4162_2)))	((Goussia_desseri_GU593705	Eimeria_tenella_AF026388)	(Toxoplasma_gondiiX75430	Besnoitia_besnoiti_AY833646))))))	(((((Syndinium_turbo_KF359488	Akashiwo_sanguinea_strain_CCMP_1321)	((Alexandrium_catenella	Gonyaulax_polyedra)	Pfiesteria_piscicida))	Prorocentrum_micans_AY822609_Divergin)	(Amoebophrya_sp_HM483394	(MAG2_Environmental_sequence_Ma131_1A49_28S_FJ032679	MAG2_HF0200_37F04_EU795185)))	(((Parvilucifera_rostrata_KF359484	Parvilucifera_infectans_KF359486)	Perkinsus_atlanticus)	(MAG1_Environmental_seqience_Ma131_1A38_FJ032667	(Ichthyodinium_chabelardi_KF359487	((MAG1_5_AND_3END_AACY020214703_Marine_1096626819912	MAG1_Environmental_sequence_Ma131_1A45_28S_FJ032669)	MAG1_EU304548_Uncultured_marine_alveolate))))))	(Colponema_peru	(Paramecium_tetraurelia	(Sterkiella_histriomuscorum_FJ545743	Stentor_coeruleus_d1_r13)))))	Bigelowiella_natans);
((Phytophthora_megasperma	((Cylindrotheca_closterium_AF289049	Chrysolepidomonas_dendrolepidota_AF409121)	Hyphochytrium_catenoides))	((((Vitrella_brassicaformis_HM245049	Chromera_velia_EU106870)	(((Ichthyodinium_chabelardi_KF359487	((MAG1_EU304548_Uncultured_marine_alveolate	(MAG1_5_AND_3END_AACY020214703_Marine_1096626819912	MAG1_Environmental_sequence_Ma131_1A45_28S_FJ032669))	MAG1_Environmental_seqience_Ma131_1A38_FJ032667))	(((Parvilucifera_rostrata_KF359484	Parvilucifera_infectans_KF359486)	Perkinsus_atlanticus)	((Syndinium_turbo_KF359488	((MAG2_Environmental_sequence_Ma131_1A49_28S_FJ032679	MAG2_HF0200_37F04_EU795185)	Amoebophrya_sp_HM483394))	(Prorocentrum_micans_AY822609_Divergin	(Akashiwo_sanguinea_strain_CCMP_1321	((Gonyaulax_polyedra	Alexandrium_catenella)	Pfiesteria_piscicida))))))	((((Plasmodium_berghei_ANKA_type_A_AJ301624	Plasmodium_falciparum_U21939_1)	(Babesia_microti_28S_FO082874	((Theileria_parva_967_4234_AF218825	Theileria_orientalis_AP011946)	Babesia_bigemina_Contig4162_2)))	((Besnoitia_besnoiti_AY833646	Toxoplasma_gondiiX75430)	(Goussia_desseri_GU593705	Eimeria_tenella_AF026388)))	(Cryptosporidium_parvum	((Ascogregarina_taiwanensis_EF666482	Neogregarinorida_sp_OPPPC1_AB748927)	((Cephaloidophora_communis_from_B_balanus	Heliospora_longissima_from_E_vittatus)	(((Ancora_Roscoff_28d1_r11	AncoraWSBS2011)	AncoraWSBS2010)	(Gregarina_niphandrodes_DQ837379	Gregarina_sp_ex_Phaedon_brassicae_JF412715))))))))	Colponema_peru)	((Colponema_sp_Vietnam_Colp7_28S_KF651084	Colponema_edaph_Chukotka)	(Stentor_coeruleus_d1_r13	(Sterkiella_histriomuscorum_FJ545743	Paramecium_tetraurelia))))	Bigelowiella_natans);
((Phytophthora_megasperma	((Cylindrotheca_closterium_AF289049	Chrysolepidomonas_dendrolepidota_AF409121)	Hyphochytrium_catenoides))	(((Vitrella_brassicaformis_HM245049	((((((Ancora_Roscoff_28d1_r11	AncoraWSBS2011)	AncoraWSBS2010)	((Gregarina_niphandrodes_DQ837379	Gregarina_sp_ex_Phaedon_brassicae_JF412715)	(Cephaloidophora_communis_from_B_balanus	Heliospora_longissima_from_E_vittatus)))	(Cryptosporidium_parvum	(Neogregarinorida_sp_OPPPC1_AB748927	Ascogregarina_taiwanensis_EF666482)))	(((Goussia_desseri_GU593705	Eimeria_tenella_AF026388)	(Besnoitia_besnoiti_AY833646	Toxoplasma_gondiiX75430))	((Plasmodium_falciparum_U21939_1	Plasmodium_berghei_ANKA_type_A_AJ301624)	(Babesia_microti_28S_FO082874	(Babesia_bigemina_Contig4162_2	(Theileria_parva_967_4234_AF218825	Theileria_orientalis_AP011946))))))	(((((Ichthyodinium_chabelardi_KF359487	((MAG1_EU304548_Uncultured_marine_alveolate	(MAG1_5_AND_3END_AACY020214703_Marine_1096626819912	MAG1_Environmental_sequence_Ma131_1A45_28S_FJ032669))	MAG1_Environmental_seqience_Ma131_1A38_FJ032667))	((Parvilucifera_infectans_KF359486	Parvilucifera_rostrata_KF359484)	Perkinsus_atlanticus))	(((Gonyaulax_polyedra	Alexandrium_catenella)	((Syndinium_turbo_KF359488	Akashiwo_sanguinea_strain_CCMP_1321)	Pfiesteria_piscicida))	(Amoebophrya_sp_HM483394	(MAG2_HF0200_37F04_EU795185	MAG2_Environmental_sequence_Ma131_1A49_28S_FJ032679))))	Prorocentrum_micans_AY822609_Divergin)	Chromera_velia_EU106870)))	Colponema_peru)	((Colponema_edaph_Chukotka	Colponema_sp_Vietnam_Colp7_28S_KF651084)	(Stentor_coeruleus_d1_r13	(Sterkiella_histriomuscorum_FJ545743	Paramecium_tetraurelia))))	Bigelowiella_natans);
((Phytophthora_megasperma	((Chrysolepidomonas_dendrolepidota_AF409121	Cylindrotheca_closterium_AF289049)	Hyphochytrium_catenoides))	(((Colponema_edaph_Chukotka	Colponema_sp_Vietnam_Colp7_28S_KF651084)	(((((MAG1_Environmental_seqience_Ma131_1A38_FJ032667	(Ichthyodinium_chabelardi_KF359487	(MAG1_EU304548_Uncultured_marine_alveolate	(MAG1_5_AND_3END_AACY020214703_Marine_1096626819912	MAG1_Environmental_sequence_Ma131_1A45_28S_FJ032669))))	((Parvilucifera_infectans_KF359486	Parvilucifera_rostrata_KF359484)	Perkinsus_atlanticus))	((Amoebophrya_sp_HM483394	(MAG2_Environmental_sequence_Ma131_1A49_28S_FJ032679	MAG2_HF0200_37F04_EU795185))	(Prorocentrum_micans_AY822609_Divergin	(Syndinium_turbo_KF359488	(Akashiwo_sanguinea_strain_CCMP_1321	((Gonyaulax_polyedra	Alexandrium_catenella)	Pfiesteria_piscicida))))))	(((Chromera_velia_EU106870	Vitrella_brassicaformis_HM245049)	(((Babesia_microti_28S_FO082874	((Theileria_orientalis_AP011946	Theileria_parva_967_4234_AF218825)	Babesia_bigemina_Contig4162_2))	(Plasmodium_berghei_ANKA_type_A_AJ301624	Plasmodium_falciparum_U21939_1))	((Goussia_desseri_GU593705	Eimeria_tenella_AF026388)	(Toxoplasma_gondiiX75430	Besnoitia_besnoiti_AY833646))))	(Cryptosporidium_parvum	(((AncoraWSBS2011	(AncoraWSBS2010	Ancora_Roscoff_28d1_r11))	((Heliospora_longissima_from_E_vittatus	Cephaloidophora_communis_from_B_balanus)	(Gregarina_sp_ex_Phaedon_brassicae_JF412715	Gregarina_niphandrodes_DQ837379)))	(Neogregarinorida_sp_OPPPC1_AB748927	Ascogregarina_taiwanensis_EF666482)))))	Colponema_peru))	(Stentor_coeruleus_d1_r13	(Sterkiella_histriomuscorum_FJ545743	Paramecium_tetraurelia)))	Bigelowiella_natans);
(((Chrysolepidomonas_dendrolepidota_AF409121	Cylindrotheca_closterium_AF289049)	(Hyphochytrium_catenoides	Phytophthora_megasperma))	((((Vitrella_brassicaformis_HM245049	(((((Plasmodium_falciparum_U21939_1	Plasmodium_berghei_ANKA_type_A_AJ301624)	(Babesia_microti_28S_FO082874	(Babesia_bigemina_Contig4162_2	(Theileria_parva_967_4234_AF218825	Theileria_orientalis_AP011946))))	((Toxoplasma_gondiiX75430	Besnoitia_besnoiti_AY833646)	(Eimeria_tenella_AF026388	Goussia_desseri_GU593705)))	(Chromera_velia_EU106870	((((AncoraWSBS2010	(Ancora_Roscoff_28d1_r11	AncoraWSBS2011))	((Gregarina_niphandrodes_DQ837379	Gregarina_sp_ex_Phaedon_brassicae_JF412715)	(Heliospora_longissima_from_E_vittatus	Cephaloidophora_communis_from_B_balanus)))	(Ascogregarina_taiwanensis_EF666482	Neogregarinorida_sp_OPPPC1_AB748927))	Cryptosporidium_parvum)))	(((Prorocentrum_micans_AY822609_Divergin	((Pfiesteria_piscicida	Akashiwo_sanguinea_strain_CCMP_1321)	(Alexandrium_catenella	Gonyaulax_polyedra)))	(Amoebophrya_sp_HM483394	(MAG2_Environmental_sequence_Ma131_1A49_28S_FJ032679	MAG2_HF0200_37F04_EU795185)))	(Syndinium_turbo_KF359488	(((Parvilucifera_infectans_KF359486	Parvilucifera_rostrata_KF359484)	((Ichthyodinium_chabelardi_KF359487	((MAG1_Environmental_sequence_Ma131_1A45_28S_FJ032669	MAG1_5_AND_3END_AACY020214703_Marine_1096626819912)	MAG1_EU304548_Uncultured_marine_alveolate))	MAG1_Environmental_seqience_Ma131_1A38_FJ032667))	Perkinsus_atlanticus)))))	Colponema_peru)	(Colponema_sp_Vietnam_Colp7_28S_KF651084	Colponema_edaph_Chukotka))	(Stentor_coeruleus_d1_r13	(Paramecium_tetraurelia	Sterkiella_histriomuscorum_FJ545743)))	Bigelowiella_natans);
(((Chrysolepidomonas_dendrolepidota_AF409121	Cylindrotheca_closterium_AF289049)	(Hyphochytrium_catenoides	Phytophthora_megasperma))	((Colponema_edaph_Chukotka	Colponema_sp_Vietnam_Colp7_28S_KF651084)	((Colponema_peru	((Perkinsus_atlanticus	((MAG1_Environmental_seqience_Ma131_1A38_FJ032667	(Ichthyodinium_chabelardi_KF359487	((MAG1_5_AND_3END_AACY020214703_Marine_1096626819912	MAG1_Environmental_sequence_Ma131_1A45_28S_FJ032669)	MAG1_EU304548_Uncultured_marine_alveolate)))	((Syndinium_turbo_KF359488	(Amoebophrya_sp_HM483394	(MAG2_Environmental_sequence_Ma131_1A49_28S_FJ032679	MAG2_HF0200_37F04_EU795185)))	(Prorocentrum_micans_AY822609_Divergin	(Akashiwo_sanguinea_strain_CCMP_1321	((Alexandrium_catenella	Gonyaulax_polyedra)	Pfiesteria_piscicida))))))	(((Cryptosporidium_parvum	((Ascogregarina_taiwanensis_EF666482	Neogregarinorida_sp_OPPPC1_AB748927)	(((Heliospora_longissima_from_E_vittatus	Cephaloidophora_communis_from_B_balanus)	(Gregarina_niphandrodes_DQ837379	Gregarina_sp_ex_Phaedon_brassicae_JF412715))	(AncoraWSBS2010	(Ancora_Roscoff_28d1_r11	AncoraWSBS2011)))))	(((Toxoplasma_gondiiX75430	Besnoitia_besnoiti_AY833646)	(Eimeria_tenella_AF026388	Goussia_desseri_GU593705))	((Plasmodium_falciparum_U21939_1	Plasmodium_berghei_ANKA_type_A_AJ301624)	(Babesia_microti_28S_FO082874	(Babesia_bigemina_Contig4162_2	(Theileria_parva_967_4234_AF218825	Theileria_orientalis_AP011946))))))	((Parvilucifera_infectans_KF359486	Parvilucifera_rostrata_KF359484)	(Chromera_velia_EU106870	Vitrella_brassicaformis_HM245049)))))	(Stentor_coeruleus_d1_r13	(Paramecium_tetraurelia	Sterkiella_histriomuscorum_FJ545743))))	Bigelowiella_natans);
(((Chrysolepidomonas_dendrolepidota_AF409121	Cylindrotheca_closterium_AF289049)	(Hyphochytrium_catenoides	Phytophthora_megasperma))	((((Chromera_velia_EU106870	(Vitrella_brassicaformis_HM245049	(((Cryptosporidium_parvum	(Neogregarinorida_sp_OPPPC1_AB748927	Ascogregarina_taiwanensis_EF666482))	(((Cephaloidophora_communis_from_B_balanus	Heliospora_longissima_from_E_vittatus)	(Gregarina_sp_ex_Phaedon_brassicae_JF412715	Gregarina_niphandrodes_DQ837379))	(AncoraWSBS2010	(Ancora_Roscoff_28d1_r11	AncoraWSBS2011))))	(((Eimeria_tenella_AF026388	Goussia_desseri_GU593705)	(Besnoitia_besnoiti_AY833646	Toxoplasma_gondiiX75430))	((Plasmodium_berghei_ANKA_type_A_AJ301624	Plasmodium_falciparum_U21939_1)	(Babesia_microti_28S_FO082874	(Babesia_bigemina_Contig4162_2	(Theileria_parva_967_4234_AF218825	Theileria_orientalis_AP011946))))))))	((Parvilucifera_rostrata_KF359484	Parvilucifera_infectans_KF359486)	((Perkinsus_atlanticus	(((MAG1_EU304548_Uncultured_marine_alveolate	(MAG1_5_AND_3END_AACY020214703_Marine_1096626819912	MAG1_Environmental_sequence_Ma131_1A45_28S_FJ032669))	MAG1_Environmental_seqience_Ma131_1A38_FJ032667)	Ichthyodinium_chabelardi_KF359487))	((Amoebophrya_sp_HM483394	(MAG2_Environmental_sequence_Ma131_1A49_28S_FJ032679	MAG2_HF0200_37F04_EU795185))	((Syndinium_turbo_KF359488	(((Gonyaulax_polyedra	Alexandrium_catenella)	Pfiesteria_piscicida)	Akashiwo_sanguinea_strain_CCMP_1321))	Prorocentrum_micans_AY822609_Divergin)))))	(Colponema_peru	(Colponema_sp_Vietnam_Colp7_28S_KF651084	Colponema_edaph_Chukotka)))	((Sterkiella_histriomuscorum_FJ545743	Paramecium_tetraurelia)	Stentor_coeruleus_d1_r13))	Bigelowiella_natans);
((Phytophthora_megasperma	(Hyphochytrium_catenoides	(Chrysolepidomonas_dendrolepidota_AF409121	Cylindrotheca_closterium_AF289049)))	(((Colponema_sp_Vietnam_Colp7_28S_KF651084	Colponema_edaph_Chukotka)	(Colponema_peru	((Chromera_velia_EU106870	(((Ichthyodinium_chabelardi_KF359487	(MAG1_Environmental_seqience_Ma131_1A38_FJ032667	(MAG1_EU304548_Uncultured_marine_alveolate	(MAG1_Environmental_sequence_Ma131_1A45_28S_FJ032669	MAG1_5_AND_3END_AACY020214703_Marine_1096626819912))))	(Perkinsus_atlanticus	(Parvilucifera_infectans_KF359486	Parvilucifera_rostrata_KF359484)))	((Prorocentrum_micans_AY822609_Divergin	((Syndinium_turbo_KF359488	Akashiwo_sanguinea_strain_CCMP_1321)	(Pfiesteria_piscicida	(Alexandrium_catenella	Gonyaulax_polyedra))))	((MAG2_Environmental_sequence_Ma131_1A49_28S_FJ032679	MAG2_HF0200_37F04_EU795185)	Amoebophrya_sp_HM483394))))	(((Cryptosporidium_parvum	(((AncoraWSBS2010	(Ancora_Roscoff_28d1_r11	AncoraWSBS2011))	((Heliospora_longissima_from_E_vittatus	Cephaloidophora_communis_from_B_balanus)	(Gregarina_sp_ex_Phaedon_brassicae_JF412715	Gregarina_niphandrodes_DQ837379)))	(Ascogregarina_taiwanensis_EF666482	Neogregarinorida_sp_OPPPC1_AB748927)))	(((Plasmodium_berghei_ANKA_type_A_AJ301624	Plasmodium_falciparum_U21939_1)	((Babesia_bigemina_Contig4162_2	(Theileria_parva_967_4234_AF218825	Theileria_orientalis_AP011946))	Babesia_microti_28S_FO082874))	((Eimeria_tenella_AF026388	Goussia_desseri_GU593705)	(Besnoitia_besnoiti_AY833646	Toxoplasma_gondiiX75430))))	Vitrella_brassicaformis_HM245049))))	((Paramecium_tetraurelia	Sterkiella_histriomuscorum_FJ545743)	Stentor_coeruleus_d1_r13))	Bigelowiella_natans);
(((Chrysolepidomonas_dendrolepidota_AF409121	Cylindrotheca_closterium_AF289049)	(Hyphochytrium_catenoides	Phytophthora_megasperma))	((Stentor_coeruleus_d1_r13	(Paramecium_tetraurelia	Sterkiella_histriomuscorum_FJ545743))	((((((Ichthyodinium_chabelardi_KF359487	((MAG1_EU304548_Uncultured_marine_alveolate	(MAG1_Environmental_sequence_Ma131_1A45_28S_FJ032669	MAG1_5_AND_3END_AACY020214703_Marine_1096626819912))	MAG1_Environmental_seqience_Ma131_1A38_FJ032667))	(Perkinsus_atlanticus	(Parvilucifera_rostrata_KF359484	Parvilucifera_infectans_KF359486)))	((Prorocentrum_micans_AY822609_Divergin	(Syndinium_turbo_KF359488	(Akashiwo_sanguinea_strain_CCMP_1321	(Pfiesteria_piscicida	(Gonyaulax_polyedra	Alexandrium_catenella)))))	(Amoebophrya_sp_HM483394	(MAG2_Environmental_sequence_Ma131_1A49_28S_FJ032679	MAG2_HF0200_37F04_EU795185))))	((Vitrella_brassicaformis_HM245049	Chromera_velia_EU106870)	((Cryptosporidium_parvum	((Neogregarinorida_sp_OPPPC1_AB748927	Ascogregarina_taiwanensis_EF666482)	(((Heliospora_longissima_from_E_vittatus	Cephaloidophora_communis_from_B_balanus)	(Gregarina_sp_ex_Phaedon_brassicae_JF412715	Gregarina_niphandrodes_DQ837379))	(AncoraWSBS2010	(AncoraWSBS2011	Ancora_Roscoff_28d1_r11)))))	(((Plasmodium_falciparum_U21939_1	Plasmodium_berghei_ANKA_type_A_AJ301624)	(Babesia_microti_28S_FO082874	(Babesia_bigemina_Contig4162_2	(Theileria_orientalis_AP011946	Theileria_parva_967_4234_AF218825))))	((Besnoitia_besnoiti_AY833646	Toxoplasma_gondiiX75430)	(Goussia_desseri_GU593705	Eimeria_tenella_AF026388))))))	Colponema_peru)	(Colponema_edaph_Chukotka	Colponema_sp_Vietnam_Colp7_28S_KF651084)))	Bigelowiella_natans);
((Phytophthora_megasperma	(Hyphochytrium_catenoides	(Chrysolepidomonas_dendrolepidota_AF409121	Cylindrotheca_closterium_AF289049)))	(((Stentor_coeruleus_d1_r13	(Paramecium_tetraurelia	Sterkiella_histriomuscorum_FJ545743))	((((Chromera_velia_EU106870	((Cryptosporidium_parvum	((AncoraWSBS2010	(Ancora_Roscoff_28d1_r11	AncoraWSBS2011))	((Neogregarinorida_sp_OPPPC1_AB748927	Ascogregarina_taiwanensis_EF666482)	((Cephaloidophora_communis_from_B_balanus	Heliospora_longissima_from_E_vittatus)	(Gregarina_sp_ex_Phaedon_brassicae_JF412715	Gregarina_niphandrodes_DQ837379)))))	((Eimeria_tenella_AF026388	((Toxoplasma_gondiiX75430	Besnoitia_besnoiti_AY833646)	Goussia_desseri_GU593705))	((Plasmodium_falciparum_U21939_1	Plasmodium_berghei_ANKA_type_A_AJ301624)	(Babesia_microti_28S_FO082874	(Babesia_bigemina_Contig4162_2	(Theileria_parva_967_4234_AF218825	Theileria_orientalis_AP011946)))))))	((((Parvilucifera_infectans_KF359486	Parvilucifera_rostrata_KF359484)	Perkinsus_atlanticus)	(MAG1_Environmental_seqience_Ma131_1A38_FJ032667	(Ichthyodinium_chabelardi_KF359487	((MAG1_5_AND_3END_AACY020214703_Marine_1096626819912	MAG1_Environmental_sequence_Ma131_1A45_28S_FJ032669)	MAG1_EU304548_Uncultured_marine_alveolate))))	((((Alexandrium_catenella	Gonyaulax_polyedra)	(Pfiesteria_piscicida	Akashiwo_sanguinea_strain_CCMP_1321))	((Amoebophrya_sp_HM483394	(MAG2_Environmental_sequence_Ma131_1A49_28S_FJ032679	MAG2_HF0200_37F04_EU795185))	Syndinium_turbo_KF359488))	Prorocentrum_micans_AY822609_Divergin)))	Vitrella_brassicaformis_HM245049)	Colponema_peru))	(Colponema_sp_Vietnam_Colp7_28S_KF651084	Colponema_edaph_Chukotka))	Bigelowiella_natans);
(((Chrysolepidomonas_dendrolepidota_AF409121	Cylindrotheca_closterium_AF289049)	(Phytophthora_megasperma	Hyphochytrium_catenoides))	(((Colponema_edaph_Chukotka	Colponema_sp_Vietnam_Colp7_28S_KF651084)	((((Chromera_velia_EU106870	Vitrella_brassicaformis_HM245049)	((Cryptosporidium_parvum	((Ascogregarina_taiwanensis_EF666482	Neogregarinorida_sp_OPPPC1_AB748927)	(((Ancora_Roscoff_28d1_r11	AncoraWSBS2011)	AncoraWSBS2010)	((Cephaloidophora_communis_from_B_balanus	Heliospora_longissima_from_E_vittatus)	(Gregarina_niphandrodes_DQ837379	Gregarina_sp_ex_Phaedon_brassicae_JF412715)))))	(((Plasmodium_berghei_ANKA_type_A_AJ301624	Plasmodium_falciparum_U21939_1)	(Babesia_microti_28S_FO082874	(Babesia_bigemina_Contig4162_2	(Theileria_parva_967_4234_AF218825	Theileria_orientalis_AP011946))))	(Eimeria_tenella_AF026388	((Besnoitia_besnoiti_AY833646	Toxoplasma_gondiiX75430)	Goussia_desseri_GU593705)))))	(((Perkinsus_atlanticus	(Parvilucifera_infectans_KF359486	Parvilucifera_rostrata_KF359484))	((MAG1_Environmental_seqience_Ma131_1A38_FJ032667	((MAG1_Environmental_sequence_Ma131_1A45_28S_FJ032669	MAG1_5_AND_3END_AACY020214703_Marine_1096626819912)	MAG1_EU304548_Uncultured_marine_alveolate))	Ichthyodinium_chabelardi_KF359487))	((Amoebophrya_sp_HM483394	(MAG2_Environmental_sequence_Ma131_1A49_28S_FJ032679	MAG2_HF0200_37F04_EU795185))	(Prorocentrum_micans_AY822609_Divergin	(Syndinium_turbo_KF359488	(Akashiwo_sanguinea_strain_CCMP_1321	((Alexandrium_catenella	Gonyaulax_polyedra)	Pfiesteria_piscicida)))))))	Colponema_peru))	((Paramecium_tetraurelia	Sterkiella_histriomuscorum_FJ545743)	Stentor_coeruleus_d1_r13))	Bigelowiella_natans);
(((((((((Syndinium_turbo_KF359488	(Amoebophrya_sp_HM483394	(MAG2_HF0200_37F04_EU795185	MAG2_Environmental_sequence_Ma131_1A49_28S_FJ032679)))	(Akashiwo_sanguinea_strain_CCMP_1321	(Gonyaulax_polyedra	(Alexandrium_catenella	Pfiesteria_piscicida))))	((Ichthyodinium_chabelardi_KF359487	((MAG1_EU304548_Uncultured_marine_alveolate	(MAG1_Environmental_sequence_Ma131_1A45_28S_FJ032669	MAG1_5_AND_3END_AACY020214703_Marine_1096626819912))	MAG1_Environmental_seqience_Ma131_1A38_FJ032667))	(Perkinsus_atlanticus	(Parvilucifera_rostrata_KF359484	Parvilucifera_infectans_KF359486))))	Prorocentrum_micans_AY822609_Divergin)	((((AncoraWSBS2010	(AncoraWSBS2011	Ancora_Roscoff_28d1_r11))	(((Goussia_desseri_GU593705	Eimeria_tenella_AF026388)	(Toxoplasma_gondiiX75430	Besnoitia_besnoiti_AY833646))	((Plasmodium_berghei_ANKA_type_A_AJ301624	Plasmodium_falciparum_U21939_1)	((Babesia_bigemina_Contig4162_2	(Theileria_orientalis_AP011946	Theileria_parva_967_4234_AF218825))	Babesia_microti_28S_FO082874))))	((((Heliospora_longissima_from_E_vittatus	Cephaloidophora_communis_from_B_balanus)	(Gregarina_sp_ex_Phaedon_brassicae_JF412715	Gregarina_niphandrodes_DQ837379))	(Neogregarinorida_sp_OPPPC1_AB748927	Ascogregarina_taiwanensis_EF666482))	Cryptosporidium_parvum))	(Chromera_velia_EU106870	Vitrella_brassicaformis_HM245049)))	Colponema_peru)	(Colponema_sp_Vietnam_Colp7_28S_KF651084	Colponema_edaph_Chukotka))	(Stentor_coeruleus_d1_r13	(Sterkiella_histriomuscorum_FJ545743	Paramecium_tetraurelia)))	(Phytophthora_megasperma	((Cylindrotheca_closterium_AF289049	Chrysolepidomonas_dendrolepidota_AF409121)	Hyphochytrium_catenoides))	Bigelowiella_natans);
((Phytophthora_megasperma	((Cylindrotheca_closterium_AF289049	Chrysolepidomonas_dendrolepidota_AF409121)	Hyphochytrium_catenoides))	((Colponema_peru	(Colponema_sp_Vietnam_Colp7_28S_KF651084	Colponema_edaph_Chukotka))	((((Chromera_velia_EU106870	Vitrella_brassicaformis_HM245049)	((Cryptosporidium_parvum	((Ascogregarina_taiwanensis_EF666482	Neogregarinorida_sp_OPPPC1_AB748927)	(((Gregarina_sp_ex_Phaedon_brassicae_JF412715	Gregarina_niphandrodes_DQ837379)	(Heliospora_longissima_from_E_vittatus	Cephaloidophora_communis_from_B_balanus))	(AncoraWSBS2011	(Ancora_Roscoff_28d1_r11	AncoraWSBS2010)))))	(((Plasmodium_falciparum_U21939_1	Plasmodium_berghei_ANKA_type_A_AJ301624)	(Babesia_microti_28S_FO082874	((Theileria_parva_967_4234_AF218825	Theileria_orientalis_AP011946)	Babesia_bigemina_Contig4162_2)))	((Toxoplasma_gondiiX75430	Besnoitia_besnoiti_AY833646)	(Eimeria_tenella_AF026388	Goussia_desseri_GU593705)))))	(((Amoebophrya_sp_HM483394	(MAG2_Environmental_sequence_Ma131_1A49_28S_FJ032679	MAG2_HF0200_37F04_EU795185))	((MAG1_Environmental_seqience_Ma131_1A38_FJ032667	(Ichthyodinium_chabelardi_KF359487	((MAG1_5_AND_3END_AACY020214703_Marine_1096626819912	MAG1_Environmental_sequence_Ma131_1A45_28S_FJ032669)	MAG1_EU304548_Uncultured_marine_alveolate)))	((Parvilucifera_rostrata_KF359484	Parvilucifera_infectans_KF359486)	Perkinsus_atlanticus)))	(((Gonyaulax_polyedra	Alexandrium_catenella)	(Pfiesteria_piscicida	(Syndinium_turbo_KF359488	Akashiwo_sanguinea_strain_CCMP_1321)))	Prorocentrum_micans_AY822609_Divergin)))	(Sterkiella_histriomuscorum_FJ545743	(Stentor_coeruleus_d1_r13	Paramecium_tetraurelia))))	Bigelowiella_natans);
(((Chrysolepidomonas_dendrolepidota_AF409121	Cylindrotheca_closterium_AF289049)	(Hyphochytrium_catenoides	Phytophthora_megasperma))	((((((MAG1_Environmental_seqience_Ma131_1A38_FJ032667	((MAG1_Environmental_sequence_Ma131_1A45_28S_FJ032669	MAG1_5_AND_3END_AACY020214703_Marine_1096626819912)	MAG1_EU304548_Uncultured_marine_alveolate))	(Vitrella_brassicaformis_HM245049	(Amoebophrya_sp_HM483394	(MAG2_Environmental_sequence_Ma131_1A49_28S_FJ032679	MAG2_HF0200_37F04_EU795185))))	((Perkinsus_atlanticus	(Ichthyodinium_chabelardi_KF359487	Syndinium_turbo_KF359488))	(((Alexandrium_catenella	Gonyaulax_polyedra)	(Akashiwo_sanguinea_strain_CCMP_1321	Pfiesteria_piscicida))	Prorocentrum_micans_AY822609_Divergin)))	(((Chromera_velia_EU106870	(Cryptosporidium_parvum	((Neogregarinorida_sp_OPPPC1_AB748927	Ascogregarina_taiwanensis_EF666482)	(((Heliospora_longissima_from_E_vittatus	Cephaloidophora_communis_from_B_balanus)	(Gregarina_niphandrodes_DQ837379	Gregarina_sp_ex_Phaedon_brassicae_JF412715))	((Ancora_Roscoff_28d1_r11	AncoraWSBS2011)	AncoraWSBS2010)))))	(((Besnoitia_besnoiti_AY833646	Toxoplasma_gondiiX75430)	(Eimeria_tenella_AF026388	Goussia_desseri_GU593705))	((Plasmodium_berghei_ANKA_type_A_AJ301624	Plasmodium_falciparum_U21939_1)	(Babesia_microti_28S_FO082874	((Theileria_orientalis_AP011946	Theileria_parva_967_4234_AF218825)	Babesia_bigemina_Contig4162_2)))))	(Parvilucifera_infectans_KF359486	Parvilucifera_rostrata_KF359484)))	Colponema_peru)	((Stentor_coeruleus_d1_r13	(Paramecium_tetraurelia	Sterkiella_histriomuscorum_FJ545743))	(Colponema_sp_Vietnam_Colp7_28S_KF651084	Colponema_edaph_Chukotka)))	Bigelowiella_natans);
(((Stentor_coeruleus_d1_r13	(Sterkiella_histriomuscorum_FJ545743	Paramecium_tetraurelia))	((Colponema_edaph_Chukotka	Colponema_sp_Vietnam_Colp7_28S_KF651084)	(Colponema_peru	(((((Parvilucifera_rostrata_KF359484	Parvilucifera_infectans_KF359486)	Perkinsus_atlanticus)	((Ichthyodinium_chabelardi_KF359487	((MAG1_5_AND_3END_AACY020214703_Marine_1096626819912	MAG1_Environmental_sequence_Ma131_1A45_28S_FJ032669)	MAG1_EU304548_Uncultured_marine_alveolate))	MAG1_Environmental_seqience_Ma131_1A38_FJ032667))	(((Gonyaulax_polyedra	((Pfiesteria_piscicida	Akashiwo_sanguinea_strain_CCMP_1321)	Alexandrium_catenella))	Prorocentrum_micans_AY822609_Divergin)	((Amoebophrya_sp_HM483394	(MAG2_HF0200_37F04_EU795185	MAG2_Environmental_sequence_Ma131_1A49_28S_FJ032679))	Syndinium_turbo_KF359488)))	(Chromera_velia_EU106870	(((((Goussia_desseri_GU593705	Eimeria_tenella_AF026388)	(Besnoitia_besnoiti_AY833646	Toxoplasma_gondiiX75430))	((Plasmodium_falciparum_U21939_1	Plasmodium_berghei_ANKA_type_A_AJ301624)	(Babesia_microti_28S_FO082874	(Babesia_bigemina_Contig4162_2	(Theileria_orientalis_AP011946	Theileria_parva_967_4234_AF218825)))))	((((Ascogregarina_taiwanensis_EF666482	Neogregarinorida_sp_OPPPC1_AB748927)	(AncoraWSBS2010	(AncoraWSBS2011	Ancora_Roscoff_28d1_r11)))	((Heliospora_longissima_from_E_vittatus	Cephaloidophora_communis_from_B_balanus)	(Gregarina_sp_ex_Phaedon_brassicae_JF412715	Gregarina_niphandrodes_DQ837379)))	Cryptosporidium_parvum))	Vitrella_brassicaformis_HM245049))))))	((Chrysolepidomonas_dendrolepidota_AF409121	Cylindrotheca_closterium_AF289049)	(Phytophthora_megasperma	Hyphochytrium_catenoides))	Bigelowiella_natans);
(((Phytophthora_megasperma	Hyphochytrium_catenoides)	(Chrysolepidomonas_dendrolepidota_AF409121	Cylindrotheca_closterium_AF289049))	((Stentor_coeruleus_d1_r13	(Sterkiella_histriomuscorum_FJ545743	Paramecium_tetraurelia))	((((Chromera_velia_EU106870	Vitrella_brassicaformis_HM245049)	((((Plasmodium_falciparum_U21939_1	Plasmodium_berghei_ANKA_type_A_AJ301624)	(Babesia_microti_28S_FO082874	(Babesia_bigemina_Contig4162_2	(Theileria_orientalis_AP011946	Theileria_parva_967_4234_AF218825))))	((Toxoplasma_gondiiX75430	Besnoitia_besnoiti_AY833646)	(Eimeria_tenella_AF026388	Goussia_desseri_GU593705)))	((Ascogregarina_taiwanensis_EF666482	Neogregarinorida_sp_OPPPC1_AB748927)	(Cryptosporidium_parvum	(((Ancora_Roscoff_28d1_r11	AncoraWSBS2011)	AncoraWSBS2010)	((Gregarina_sp_ex_Phaedon_brassicae_JF412715	Gregarina_niphandrodes_DQ837379)	(Heliospora_longissima_from_E_vittatus	Cephaloidophora_communis_from_B_balanus)))))))	(((Perkinsus_atlanticus	(Ichthyodinium_chabelardi_KF359487	(Parvilucifera_infectans_KF359486	Parvilucifera_rostrata_KF359484)))	(MAG1_Environmental_seqience_Ma131_1A38_FJ032667	(MAG1_EU304548_Uncultured_marine_alveolate	(MAG1_5_AND_3END_AACY020214703_Marine_1096626819912	MAG1_Environmental_sequence_Ma131_1A45_28S_FJ032669))))	((Prorocentrum_micans_AY822609_Divergin	(((Pfiesteria_piscicida	(Syndinium_turbo_KF359488	Akashiwo_sanguinea_strain_CCMP_1321))	Gonyaulax_polyedra)	Alexandrium_catenella))	(Amoebophrya_sp_HM483394	(MAG2_Environmental_sequence_Ma131_1A49_28S_FJ032679	MAG2_HF0200_37F04_EU795185)))))	((Colponema_sp_Vietnam_Colp7_28S_KF651084	Colponema_edaph_Chukotka)	Colponema_peru)))	Bigelowiella_natans);
((Phytophthora_megasperma	(Hyphochytrium_catenoides	(Cylindrotheca_closterium_AF289049	Chrysolepidomonas_dendrolepidota_AF409121)))	(((Colponema_edaph_Chukotka	Colponema_sp_Vietnam_Colp7_28S_KF651084)	Colponema_peru)	((((MAG1_Environmental_seqience_Ma131_1A38_FJ032667	(Ichthyodinium_chabelardi_KF359487	(MAG1_EU304548_Uncultured_marine_alveolate	(MAG1_Environmental_sequence_Ma131_1A45_28S_FJ032669	MAG1_5_AND_3END_AACY020214703_Marine_1096626819912))))	(((Parvilucifera_rostrata_KF359484	Parvilucifera_infectans_KF359486)	Perkinsus_atlanticus)	((Syndinium_turbo_KF359488	(Amoebophrya_sp_HM483394	(MAG2_HF0200_37F04_EU795185	MAG2_Environmental_sequence_Ma131_1A49_28S_FJ032679)))	((Akashiwo_sanguinea_strain_CCMP_1321	(Pfiesteria_piscicida	(Gonyaulax_polyedra	Alexandrium_catenella)))	Prorocentrum_micans_AY822609_Divergin))))	((Vitrella_brassicaformis_HM245049	Chromera_velia_EU106870)	((((Plasmodium_falciparum_U21939_1	Plasmodium_berghei_ANKA_type_A_AJ301624)	(Babesia_microti_28S_FO082874	(Babesia_bigemina_Contig4162_2	(Theileria_orientalis_AP011946	Theileria_parva_967_4234_AF218825))))	((Besnoitia_besnoiti_AY833646	Toxoplasma_gondiiX75430)	(Eimeria_tenella_AF026388	Goussia_desseri_GU593705)))	(Cryptosporidium_parvum	((Neogregarinorida_sp_OPPPC1_AB748927	Ascogregarina_taiwanensis_EF666482)	(((AncoraWSBS2011	Ancora_Roscoff_28d1_r11)	AncoraWSBS2010)	((Heliospora_longissima_from_E_vittatus	Cephaloidophora_communis_from_B_balanus)	(Gregarina_niphandrodes_DQ837379	Gregarina_sp_ex_Phaedon_brassicae_JF412715))))))))	(Stentor_coeruleus_d1_r13	(Paramecium_tetraurelia	Sterkiella_histriomuscorum_FJ545743))))	Bigelowiella_natans);
((((((Vitrella_brassicaformis_HM245049	Chromera_velia_EU106870)	((Cryptosporidium_parvum	(((AncoraWSBS2010	(Ancora_Roscoff_28d1_r11	AncoraWSBS2011))	((Cephaloidophora_communis_from_B_balanus	Heliospora_longissima_from_E_vittatus)	(Gregarina_niphandrodes_DQ837379	Gregarina_sp_ex_Phaedon_brassicae_JF412715)))	(Ascogregarina_taiwanensis_EF666482	Neogregarinorida_sp_OPPPC1_AB748927)))	(((Plasmodium_falciparum_U21939_1	Plasmodium_berghei_ANKA_type_A_AJ301624)	((Babesia_bigemina_Contig4162_2	(Theileria_parva_967_4234_AF218825	Theileria_orientalis_AP011946))	Babesia_microti_28S_FO082874))	((Toxoplasma_gondiiX75430	Besnoitia_besnoiti_AY833646)	(Goussia_desseri_GU593705	Eimeria_tenella_AF026388)))))	((((Parvilucifera_infectans_KF359486	Parvilucifera_rostrata_KF359484)	Perkinsus_atlanticus)	(Ichthyodinium_chabelardi_KF359487	(MAG1_Environmental_seqience_Ma131_1A38_FJ032667	((MAG1_5_AND_3END_AACY020214703_Marine_1096626819912	MAG1_Environmental_sequence_Ma131_1A45_28S_FJ032669)	MAG1_EU304548_Uncultured_marine_alveolate))))	((Syndinium_turbo_KF359488	(Amoebophrya_sp_HM483394	(MAG2_HF0200_37F04_EU795185	MAG2_Environmental_sequence_Ma131_1A49_28S_FJ032679)))	(((Gonyaulax_polyedra	Alexandrium_catenella)	(Akashiwo_sanguinea_strain_CCMP_1321	Pfiesteria_piscicida))	Prorocentrum_micans_AY822609_Divergin))))	Colponema_peru)	((Sterkiella_histriomuscorum_FJ545743	(Stentor_coeruleus_d1_r13	Paramecium_tetraurelia))	(Colponema_edaph_Chukotka	Colponema_sp_Vietnam_Colp7_28S_KF651084)))	((Hyphochytrium_catenoides	Phytophthora_megasperma)	(Chrysolepidomonas_dendrolepidota_AF409121	Cylindrotheca_closterium_AF289049))	Bigelowiella_natans);
(((Stentor_coeruleus_d1_r13	(Sterkiella_histriomuscorum_FJ545743	Paramecium_tetraurelia))	(((((Eimeria_tenella_AF026388	(Goussia_desseri_GU593705	(Toxoplasma_gondiiX75430	Besnoitia_besnoiti_AY833646)))	((Plasmodium_berghei_ANKA_type_A_AJ301624	Plasmodium_falciparum_U21939_1)	(Babesia_microti_28S_FO082874	((Theileria_orientalis_AP011946	Theileria_parva_967_4234_AF218825)	Babesia_bigemina_Contig4162_2))))	(Cryptosporidium_parvum	((Neogregarinorida_sp_OPPPC1_AB748927	Ascogregarina_taiwanensis_EF666482)	(((Heliospora_longissima_from_E_vittatus	Cephaloidophora_communis_from_B_balanus)	(Gregarina_niphandrodes_DQ837379	Gregarina_sp_ex_Phaedon_brassicae_JF412715))	(AncoraWSBS2010	(AncoraWSBS2011	Ancora_Roscoff_28d1_r11))))))	(((((MAG2_Environmental_sequence_Ma131_1A49_28S_FJ032679	MAG2_HF0200_37F04_EU795185)	Amoebophrya_sp_HM483394)	(Prorocentrum_micans_AY822609_Divergin	(Syndinium_turbo_KF359488	(Akashiwo_sanguinea_strain_CCMP_1321	(Pfiesteria_piscicida	(Gonyaulax_polyedra	Alexandrium_catenella))))))	((MAG1_Environmental_seqience_Ma131_1A38_FJ032667	(Ichthyodinium_chabelardi_KF359487	(MAG1_EU304548_Uncultured_marine_alveolate	(MAG1_Environmental_sequence_Ma131_1A45_28S_FJ032669	MAG1_5_AND_3END_AACY020214703_Marine_1096626819912))))	(Perkinsus_atlanticus	(Parvilucifera_rostrata_KF359484	Parvilucifera_infectans_KF359486))))	(Vitrella_brassicaformis_HM245049	Chromera_velia_EU106870)))	(Colponema_peru	(Colponema_edaph_Chukotka	Colponema_sp_Vietnam_Colp7_28S_KF651084))))	((Hyphochytrium_catenoides	(Chrysolepidomonas_dendrolepidota_AF409121	Cylindrotheca_closterium_AF289049))	Phytophthora_megasperma)	Bigelowiella_natans);
(((Hyphochytrium_catenoides	Phytophthora_megasperma)	(Cylindrotheca_closterium_AF289049	Chrysolepidomonas_dendrolepidota_AF409121))	(((Colponema_edaph_Chukotka	Colponema_sp_Vietnam_Colp7_28S_KF651084)	Colponema_peru)	(((Sterkiella_histriomuscorum_FJ545743	Paramecium_tetraurelia)	Stentor_coeruleus_d1_r13)	(((Amoebophrya_sp_HM483394	(MAG2_HF0200_37F04_EU795185	MAG2_Environmental_sequence_Ma131_1A49_28S_FJ032679))	(((Syndinium_turbo_KF359488	(Akashiwo_sanguinea_strain_CCMP_1321	(Pfiesteria_piscicida	(Gonyaulax_polyedra	Alexandrium_catenella))))	Prorocentrum_micans_AY822609_Divergin)	((Ichthyodinium_chabelardi_KF359487	((MAG1_EU304548_Uncultured_marine_alveolate	(MAG1_5_AND_3END_AACY020214703_Marine_1096626819912	MAG1_Environmental_sequence_Ma131_1A45_28S_FJ032669))	MAG1_Environmental_seqience_Ma131_1A38_FJ032667))	(Perkinsus_atlanticus	(Parvilucifera_rostrata_KF359484	Parvilucifera_infectans_KF359486)))))	((Vitrella_brassicaformis_HM245049	Chromera_velia_EU106870)	((Cryptosporidium_parvum	(((AncoraWSBS2010	(AncoraWSBS2011	Ancora_Roscoff_28d1_r11))	((Heliospora_longissima_from_E_vittatus	Cephaloidophora_communis_from_B_balanus)	(Gregarina_sp_ex_Phaedon_brassicae_JF412715	Gregarina_niphandrodes_DQ837379)))	(Neogregarinorida_sp_OPPPC1_AB748927	Ascogregarina_taiwanensis_EF666482)))	(((Besnoitia_besnoiti_AY833646	Toxoplasma_gondiiX75430)	(Eimeria_tenella_AF026388	Goussia_desseri_GU593705))	((Plasmodium_berghei_ANKA_type_A_AJ301624	Plasmodium_falciparum_U21939_1)	(Babesia_microti_28S_FO082874	(Babesia_bigemina_Contig4162_2	(Theileria_parva_967_4234_AF218825	Theileria_orientalis_AP011946))))))))))	Bigelowiella_natans);
(((Cylindrotheca_closterium_AF289049	Chrysolepidomonas_dendrolepidota_AF409121)	(Hyphochytrium_catenoides	Phytophthora_megasperma))	((Stentor_coeruleus_d1_r13	(Paramecium_tetraurelia	Sterkiella_histriomuscorum_FJ545743))	((Colponema_peru	(Colponema_sp_Vietnam_Colp7_28S_KF651084	Colponema_edaph_Chukotka))	((((Amoebophrya_sp_HM483394	(MAG2_HF0200_37F04_EU795185	MAG2_Environmental_sequence_Ma131_1A49_28S_FJ032679))	((Akashiwo_sanguinea_strain_CCMP_1321	(Pfiesteria_piscicida	(Gonyaulax_polyedra	Alexandrium_catenella)))	(Syndinium_turbo_KF359488	Prorocentrum_micans_AY822609_Divergin)))	((Chromera_velia_EU106870	Vitrella_brassicaformis_HM245049)	(((Parvilucifera_infectans_KF359486	Parvilucifera_rostrata_KF359484)	Perkinsus_atlanticus)	(MAG1_Environmental_seqience_Ma131_1A38_FJ032667	(Ichthyodinium_chabelardi_KF359487	(MAG1_Environmental_sequence_Ma131_1A45_28S_FJ032669	(MAG1_5_AND_3END_AACY020214703_Marine_1096626819912	MAG1_EU304548_Uncultured_marine_alveolate)))))))	((((Plasmodium_berghei_ANKA_type_A_AJ301624	Plasmodium_falciparum_U21939_1)	(Babesia_microti_28S_FO082874	(Babesia_bigemina_Contig4162_2	(Theileria_parva_967_4234_AF218825	Theileria_orientalis_AP011946))))	((Besnoitia_besnoiti_AY833646	Toxoplasma_gondiiX75430)	(Eimeria_tenella_AF026388	Goussia_desseri_GU593705)))	(Cryptosporidium_parvum	((Ascogregarina_taiwanensis_EF666482	Neogregarinorida_sp_OPPPC1_AB748927)	(((Gregarina_sp_ex_Phaedon_brassicae_JF412715	Gregarina_niphandrodes_DQ837379)	(Cephaloidophora_communis_from_B_balanus	Heliospora_longissima_from_E_vittatus))	(AncoraWSBS2010	(AncoraWSBS2011	Ancora_Roscoff_28d1_r11)))))))))	Bigelowiella_natans);
((Phytophthora_megasperma	((Cylindrotheca_closterium_AF289049	Chrysolepidomonas_dendrolepidota_AF409121)	Hyphochytrium_catenoides))	((Stentor_coeruleus_d1_r13	(Sterkiella_histriomuscorum_FJ545743	Paramecium_tetraurelia))	((Colponema_edaph_Chukotka	Colponema_sp_Vietnam_Colp7_28S_KF651084)	((((Parvilucifera_infectans_KF359486	Parvilucifera_rostrata_KF359484)	((((((Akashiwo_sanguinea_strain_CCMP_1321	Pfiesteria_piscicida)	(Alexandrium_catenella	Gonyaulax_polyedra))	Prorocentrum_micans_AY822609_Divergin)	(Syndinium_turbo_KF359488	(Amoebophrya_sp_HM483394	(MAG2_Environmental_sequence_Ma131_1A49_28S_FJ032679	MAG2_HF0200_37F04_EU795185))))	Perkinsus_atlanticus)	(MAG1_Environmental_seqience_Ma131_1A38_FJ032667	(Ichthyodinium_chabelardi_KF359487	((MAG1_Environmental_sequence_Ma131_1A45_28S_FJ032669	MAG1_5_AND_3END_AACY020214703_Marine_1096626819912)	MAG1_EU304548_Uncultured_marine_alveolate)))))	((Vitrella_brassicaformis_HM245049	Chromera_velia_EU106870)	((((Eimeria_tenella_AF026388	Goussia_desseri_GU593705)	(Toxoplasma_gondiiX75430	Besnoitia_besnoiti_AY833646))	((Babesia_microti_28S_FO082874	(Babesia_bigemina_Contig4162_2	(Theileria_orientalis_AP011946	Theileria_parva_967_4234_AF218825)))	(Plasmodium_berghei_ANKA_type_A_AJ301624	Plasmodium_falciparum_U21939_1)))	(Cryptosporidium_parvum	((Neogregarinorida_sp_OPPPC1_AB748927	Ascogregarina_taiwanensis_EF666482)	(((Heliospora_longissima_from_E_vittatus	Cephaloidophora_communis_from_B_balanus)	(Gregarina_niphandrodes_DQ837379	Gregarina_sp_ex_Phaedon_brassicae_JF412715))	((Ancora_Roscoff_28d1_r11	AncoraWSBS2011)	AncoraWSBS2010)))))))	Colponema_peru)))	Bigelowiella_natans);
(((Phytophthora_megasperma	Hyphochytrium_catenoides)	(Cylindrotheca_closterium_AF289049	Chrysolepidomonas_dendrolepidota_AF409121))	(((Colponema_sp_Vietnam_Colp7_28S_KF651084	Colponema_edaph_Chukotka)	Colponema_peru)	((((((Parvilucifera_infectans_KF359486	Parvilucifera_rostrata_KF359484)	(Ichthyodinium_chabelardi_KF359487	(MAG1_Environmental_seqience_Ma131_1A38_FJ032667	(MAG1_EU304548_Uncultured_marine_alveolate	(MAG1_Environmental_sequence_Ma131_1A45_28S_FJ032669	MAG1_5_AND_3END_AACY020214703_Marine_1096626819912)))))	Perkinsus_atlanticus)	((Prorocentrum_micans_AY822609_Divergin	(Syndinium_turbo_KF359488	((Alexandrium_catenella	Gonyaulax_polyedra)	(Pfiesteria_piscicida	Akashiwo_sanguinea_strain_CCMP_1321))))	(Amoebophrya_sp_HM483394	(MAG2_Environmental_sequence_Ma131_1A49_28S_FJ032679	MAG2_HF0200_37F04_EU795185))))	((Vitrella_brassicaformis_HM245049	Chromera_velia_EU106870)	((((Eimeria_tenella_AF026388	Goussia_desseri_GU593705)	(Toxoplasma_gondiiX75430	Besnoitia_besnoiti_AY833646))	((Plasmodium_falciparum_U21939_1	Plasmodium_berghei_ANKA_type_A_AJ301624)	(Babesia_microti_28S_FO082874	(Babesia_bigemina_Contig4162_2	(Theileria_orientalis_AP011946	Theileria_parva_967_4234_AF218825)))))	(Cryptosporidium_parvum	((Neogregarinorida_sp_OPPPC1_AB748927	Ascogregarina_taiwanensis_EF666482)	(((Ancora_Roscoff_28d1_r11	AncoraWSBS2011)	AncoraWSBS2010)	((Gregarina_sp_ex_Phaedon_brassicae_JF412715	Gregarina_niphandrodes_DQ837379)	(Cephaloidophora_communis_from_B_balanus	Heliospora_longissima_from_E_vittatus))))))))	(Stentor_coeruleus_d1_r13	(Paramecium_tetraurelia	Sterkiella_histriomuscorum_FJ545743))))	Bigelowiella_natans);
(((Colponema_peru	((((MAG1_Environmental_seqience_Ma131_1A38_FJ032667	(Ichthyodinium_chabelardi_KF359487	((MAG1_Environmental_sequence_Ma131_1A45_28S_FJ032669	MAG1_5_AND_3END_AACY020214703_Marine_1096626819912)	MAG1_EU304548_Uncultured_marine_alveolate)))	((Parvilucifera_infectans_KF359486	Parvilucifera_rostrata_KF359484)	Perkinsus_atlanticus))	((Prorocentrum_micans_AY822609_Divergin	((Pfiesteria_piscicida	Akashiwo_sanguinea_strain_CCMP_1321)	(Alexandrium_catenella	Gonyaulax_polyedra)))	(Syndinium_turbo_KF359488	(Amoebophrya_sp_HM483394	(MAG2_HF0200_37F04_EU795185	MAG2_Environmental_sequence_Ma131_1A49_28S_FJ032679)))))	((Vitrella_brassicaformis_HM245049	(((((Cephaloidophora_communis_from_B_balanus	Heliospora_longissima_from_E_vittatus)	((AncoraWSBS2010	(AncoraWSBS2011	Ancora_Roscoff_28d1_r11))	(Gregarina_sp_ex_Phaedon_brassicae_JF412715	Gregarina_niphandrodes_DQ837379)))	(Neogregarinorida_sp_OPPPC1_AB748927	Ascogregarina_taiwanensis_EF666482))	Cryptosporidium_parvum)	(((Toxoplasma_gondiiX75430	Besnoitia_besnoiti_AY833646)	(Goussia_desseri_GU593705	Eimeria_tenella_AF026388))	((Plasmodium_falciparum_U21939_1	Plasmodium_berghei_ANKA_type_A_AJ301624)	(Babesia_microti_28S_FO082874	(Babesia_bigemina_Contig4162_2	(Theileria_orientalis_AP011946	Theileria_parva_967_4234_AF218825)))))))	Chromera_velia_EU106870)))	(((Sterkiella_histriomuscorum_FJ545743	Paramecium_tetraurelia)	Stentor_coeruleus_d1_r13)	(Colponema_sp_Vietnam_Colp7_28S_KF651084	Colponema_edaph_Chukotka)))	((Cylindrotheca_closterium_AF289049	Chrysolepidomonas_dendrolepidota_AF409121)	(Phytophthora_megasperma	Hyphochytrium_catenoides))	Bigelowiella_natans);
(((Hyphochytrium_catenoides	(Cylindrotheca_closterium_AF289049	Chrysolepidomonas_dendrolepidota_AF409121))	Phytophthora_megasperma)	((((((Cryptosporidium_parvum	(((AncoraWSBS2010	(AncoraWSBS2011	Ancora_Roscoff_28d1_r11))	((Gregarina_niphandrodes_DQ837379	Gregarina_sp_ex_Phaedon_brassicae_JF412715)	(Cephaloidophora_communis_from_B_balanus	Heliospora_longissima_from_E_vittatus)))	(Neogregarinorida_sp_OPPPC1_AB748927	Ascogregarina_taiwanensis_EF666482)))	(((Plasmodium_berghei_ANKA_type_A_AJ301624	Plasmodium_falciparum_U21939_1)	(((Theileria_parva_967_4234_AF218825	Theileria_orientalis_AP011946)	Babesia_bigemina_Contig4162_2)	Babesia_microti_28S_FO082874))	((Toxoplasma_gondiiX75430	Besnoitia_besnoiti_AY833646)	(Goussia_desseri_GU593705	Eimeria_tenella_AF026388))))	(Chromera_velia_EU106870	Vitrella_brassicaformis_HM245049))	(((Prorocentrum_micans_AY822609_Divergin	((Alexandrium_catenella	Gonyaulax_polyedra)	(Akashiwo_sanguinea_strain_CCMP_1321	Pfiesteria_piscicida)))	(Syndinium_turbo_KF359488	((MAG2_HF0200_37F04_EU795185	MAG2_Environmental_sequence_Ma131_1A49_28S_FJ032679)	Amoebophrya_sp_HM483394)))	(((Parvilucifera_rostrata_KF359484	Parvilucifera_infectans_KF359486)	Perkinsus_atlanticus)	((Ichthyodinium_chabelardi_KF359487	(MAG1_EU304548_Uncultured_marine_alveolate	(MAG1_5_AND_3END_AACY020214703_Marine_1096626819912	MAG1_Environmental_sequence_Ma131_1A45_28S_FJ032669)))	MAG1_Environmental_seqience_Ma131_1A38_FJ032667))))	((Colponema_sp_Vietnam_Colp7_28S_KF651084	Colponema_edaph_Chukotka)	Colponema_peru))	(Stentor_coeruleus_d1_r13	(Sterkiella_histriomuscorum_FJ545743	Paramecium_tetraurelia)))	Bigelowiella_natans);
(((Chrysolepidomonas_dendrolepidota_AF409121	Cylindrotheca_closterium_AF289049)	(Phytophthora_megasperma	Hyphochytrium_catenoides))	(((((((MAG1_Environmental_seqience_Ma131_1A38_FJ032667	(Ichthyodinium_chabelardi_KF359487	(MAG1_EU304548_Uncultured_marine_alveolate	(MAG1_5_AND_3END_AACY020214703_Marine_1096626819912	MAG1_Environmental_sequence_Ma131_1A45_28S_FJ032669))))	(((Parvilucifera_infectans_KF359486	Parvilucifera_rostrata_KF359484)	Perkinsus_atlanticus)	((Prorocentrum_micans_AY822609_Divergin	((Alexandrium_catenella	Gonyaulax_polyedra)	((Syndinium_turbo_KF359488	Akashiwo_sanguinea_strain_CCMP_1321)	Pfiesteria_piscicida)))	(Amoebophrya_sp_HM483394	(MAG2_HF0200_37F04_EU795185	MAG2_Environmental_sequence_Ma131_1A49_28S_FJ032679)))))	(((Cryptosporidium_parvum	((((Cephaloidophora_communis_from_B_balanus	Heliospora_longissima_from_E_vittatus)	(Gregarina_niphandrodes_DQ837379	Gregarina_sp_ex_Phaedon_brassicae_JF412715))	((AncoraWSBS2011	Ancora_Roscoff_28d1_r11)	AncoraWSBS2010))	(Neogregarinorida_sp_OPPPC1_AB748927	Ascogregarina_taiwanensis_EF666482)))	(((Plasmodium_berghei_ANKA_type_A_AJ301624	Plasmodium_falciparum_U21939_1)	((Babesia_bigemina_Contig4162_2	(Theileria_parva_967_4234_AF218825	Theileria_orientalis_AP011946))	Babesia_microti_28S_FO082874))	((Toxoplasma_gondiiX75430	Besnoitia_besnoiti_AY833646)	(Goussia_desseri_GU593705	Eimeria_tenella_AF026388))))	Vitrella_brassicaformis_HM245049))	Chromera_velia_EU106870)	Colponema_peru)	(Colponema_sp_Vietnam_Colp7_28S_KF651084	Colponema_edaph_Chukotka))	(Sterkiella_histriomuscorum_FJ545743	(Paramecium_tetraurelia	Stentor_coeruleus_d1_r13)))	Bigelowiella_natans);
((Phytophthora_megasperma	(Hyphochytrium_catenoides	(Chrysolepidomonas_dendrolepidota_AF409121	Cylindrotheca_closterium_AF289049)))	((Stentor_coeruleus_d1_r13	(Paramecium_tetraurelia	Sterkiella_histriomuscorum_FJ545743))	(((((Syndinium_turbo_KF359488	(Prorocentrum_micans_AY822609_Divergin	((Gonyaulax_polyedra	Alexandrium_catenella)	(Pfiesteria_piscicida	Akashiwo_sanguinea_strain_CCMP_1321))))	(Amoebophrya_sp_HM483394	(MAG2_HF0200_37F04_EU795185	MAG2_Environmental_sequence_Ma131_1A49_28S_FJ032679)))	((MAG1_Environmental_seqience_Ma131_1A38_FJ032667	(Ichthyodinium_chabelardi_KF359487	((MAG1_Environmental_sequence_Ma131_1A45_28S_FJ032669	MAG1_5_AND_3END_AACY020214703_Marine_1096626819912)	MAG1_EU304548_Uncultured_marine_alveolate)))	((Parvilucifera_rostrata_KF359484	Parvilucifera_infectans_KF359486)	Perkinsus_atlanticus)))	((((((Gregarina_niphandrodes_DQ837379	Gregarina_sp_ex_Phaedon_brassicae_JF412715)	(AncoraWSBS2010	(AncoraWSBS2011	Ancora_Roscoff_28d1_r11)))	((Ascogregarina_taiwanensis_EF666482	Neogregarinorida_sp_OPPPC1_AB748927)	(Cephaloidophora_communis_from_B_balanus	Heliospora_longissima_from_E_vittatus)))	Cryptosporidium_parvum)	(((Plasmodium_falciparum_U21939_1	Plasmodium_berghei_ANKA_type_A_AJ301624)	(Babesia_microti_28S_FO082874	(Babesia_bigemina_Contig4162_2	(Theileria_orientalis_AP011946	Theileria_parva_967_4234_AF218825))))	((Eimeria_tenella_AF026388	Goussia_desseri_GU593705)	(Toxoplasma_gondiiX75430	Besnoitia_besnoiti_AY833646))))	(Chromera_velia_EU106870	Vitrella_brassicaformis_HM245049)))	(Colponema_peru	(Colponema_sp_Vietnam_Colp7_28S_KF651084	Colponema_edaph_Chukotka))))	Bigelowiella_natans);
(((Chrysolepidomonas_dendrolepidota_AF409121	Cylindrotheca_closterium_AF289049)	(Phytophthora_megasperma	Hyphochytrium_catenoides))	((Stentor_coeruleus_d1_r13	(Sterkiella_histriomuscorum_FJ545743	Paramecium_tetraurelia))	((((Syndinium_turbo_KF359488	(Amoebophrya_sp_HM483394	(MAG2_Environmental_sequence_Ma131_1A49_28S_FJ032679	MAG2_HF0200_37F04_EU795185)))	((((Akashiwo_sanguinea_strain_CCMP_1321	Pfiesteria_piscicida)	(Alexandrium_catenella	Gonyaulax_polyedra))	Prorocentrum_micans_AY822609_Divergin)	((MAG1_Environmental_seqience_Ma131_1A38_FJ032667	(Ichthyodinium_chabelardi_KF359487	(MAG1_Environmental_sequence_Ma131_1A45_28S_FJ032669	(MAG1_EU304548_Uncultured_marine_alveolate	MAG1_5_AND_3END_AACY020214703_Marine_1096626819912))))	((Parvilucifera_infectans_KF359486	Parvilucifera_rostrata_KF359484)	Perkinsus_atlanticus))))	((Vitrella_brassicaformis_HM245049	Chromera_velia_EU106870)	(((Cryptosporidium_parvum	((Ascogregarina_taiwanensis_EF666482	Neogregarinorida_sp_OPPPC1_AB748927)	((Cephaloidophora_communis_from_B_balanus	Heliospora_longissima_from_E_vittatus)	(Gregarina_sp_ex_Phaedon_brassicae_JF412715	Gregarina_niphandrodes_DQ837379))))	(AncoraWSBS2011	(Ancora_Roscoff_28d1_r11	AncoraWSBS2010)))	(((Toxoplasma_gondiiX75430	Besnoitia_besnoiti_AY833646)	(Eimeria_tenella_AF026388	Goussia_desseri_GU593705))	((Plasmodium_falciparum_U21939_1	Plasmodium_berghei_ANKA_type_A_AJ301624)	(Babesia_microti_28S_FO082874	((Theileria_orientalis_AP011946	Theileria_parva_967_4234_AF218825)	Babesia_bigemina_Contig4162_2)))))))	(Colponema_peru	(Colponema_edaph_Chukotka	Colponema_sp_Vietnam_Colp7_28S_KF651084))))	Bigelowiella_natans);
(((Phytophthora_megasperma	Hyphochytrium_catenoides)	(Cylindrotheca_closterium_AF289049	Chrysolepidomonas_dendrolepidota_AF409121))	((Colponema_peru	(Colponema_edaph_Chukotka	Colponema_sp_Vietnam_Colp7_28S_KF651084))	(((Chromera_velia_EU106870	(Vitrella_brassicaformis_HM245049	((Cryptosporidium_parvum	((Ascogregarina_taiwanensis_EF666482	Neogregarinorida_sp_OPPPC1_AB748927)	((Cephaloidophora_communis_from_B_balanus	Heliospora_longissima_from_E_vittatus)	((AncoraWSBS2010	(AncoraWSBS2011	Ancora_Roscoff_28d1_r11))	(Gregarina_niphandrodes_DQ837379	Gregarina_sp_ex_Phaedon_brassicae_JF412715)))))	(((Besnoitia_besnoiti_AY833646	Toxoplasma_gondiiX75430)	(Goussia_desseri_GU593705	Eimeria_tenella_AF026388))	((Plasmodium_falciparum_U21939_1	Plasmodium_berghei_ANKA_type_A_AJ301624)	(Babesia_microti_28S_FO082874	(Babesia_bigemina_Contig4162_2	(Theileria_orientalis_AP011946	Theileria_parva_967_4234_AF218825))))))))	((Parvilucifera_rostrata_KF359484	Parvilucifera_infectans_KF359486)	((Perkinsus_atlanticus	(MAG1_Environmental_seqience_Ma131_1A38_FJ032667	(Ichthyodinium_chabelardi_KF359487	((MAG1_5_AND_3END_AACY020214703_Marine_1096626819912	MAG1_Environmental_sequence_Ma131_1A45_28S_FJ032669)	MAG1_EU304548_Uncultured_marine_alveolate))))	((Prorocentrum_micans_AY822609_Divergin	((Akashiwo_sanguinea_strain_CCMP_1321	Syndinium_turbo_KF359488)	(Pfiesteria_piscicida	(Gonyaulax_polyedra	Alexandrium_catenella))))	(Amoebophrya_sp_HM483394	(MAG2_HF0200_37F04_EU795185	MAG2_Environmental_sequence_Ma131_1A49_28S_FJ032679))))))	(Stentor_coeruleus_d1_r13	(Sterkiella_histriomuscorum_FJ545743	Paramecium_tetraurelia))))	Bigelowiella_natans);
((Phytophthora_megasperma	(Hyphochytrium_catenoides	(Cylindrotheca_closterium_AF289049	Chrysolepidomonas_dendrolepidota_AF409121)))	(((((((((Parvilucifera_infectans_KF359486	Parvilucifera_rostrata_KF359484)	Perkinsus_atlanticus)	(MAG1_Environmental_seqience_Ma131_1A38_FJ032667	(Ichthyodinium_chabelardi_KF359487	((MAG1_5_AND_3END_AACY020214703_Marine_1096626819912	MAG1_Environmental_sequence_Ma131_1A45_28S_FJ032669)	MAG1_EU304548_Uncultured_marine_alveolate))))	((Prorocentrum_micans_AY822609_Divergin	(Syndinium_turbo_KF359488	(Akashiwo_sanguinea_strain_CCMP_1321	(Pfiesteria_piscicida	(Gonyaulax_polyedra	Alexandrium_catenella)))))	(Amoebophrya_sp_HM483394	(MAG2_HF0200_37F04_EU795185	MAG2_Environmental_sequence_Ma131_1A49_28S_FJ032679))))	(Vitrella_brassicaformis_HM245049	((Cryptosporidium_parvum	((AncoraWSBS2010	(AncoraWSBS2011	Ancora_Roscoff_28d1_r11))	(((Heliospora_longissima_from_E_vittatus	Cephaloidophora_communis_from_B_balanus)	(Gregarina_niphandrodes_DQ837379	Gregarina_sp_ex_Phaedon_brassicae_JF412715))	(Ascogregarina_taiwanensis_EF666482	Neogregarinorida_sp_OPPPC1_AB748927))))	(((Goussia_desseri_GU593705	Eimeria_tenella_AF026388)	(Besnoitia_besnoiti_AY833646	Toxoplasma_gondiiX75430))	((Plasmodium_falciparum_U21939_1	Plasmodium_berghei_ANKA_type_A_AJ301624)	((Babesia_bigemina_Contig4162_2	(Theileria_orientalis_AP011946	Theileria_parva_967_4234_AF218825))	Babesia_microti_28S_FO082874))))))	Chromera_velia_EU106870)	Colponema_peru)	(Colponema_sp_Vietnam_Colp7_28S_KF651084	Colponema_edaph_Chukotka))	(Stentor_coeruleus_d1_r13	(Paramecium_tetraurelia	Sterkiella_histriomuscorum_FJ545743)))	Bigelowiella_natans);
((Phytophthora_megasperma	((Chrysolepidomonas_dendrolepidota_AF409121	Cylindrotheca_closterium_AF289049)	Hyphochytrium_catenoides))	(((Cephaloidophora_communis_from_B_balanus	Heliospora_longissima_from_E_vittatus)	(Stentor_coeruleus_d1_r13	(Sterkiella_histriomuscorum_FJ545743	Paramecium_tetraurelia)))	((Colponema_peru	(Colponema_sp_Vietnam_Colp7_28S_KF651084	Colponema_edaph_Chukotka))	((((((Eimeria_tenella_AF026388	Goussia_desseri_GU593705)	(Toxoplasma_gondiiX75430	Besnoitia_besnoiti_AY833646))	((Plasmodium_falciparum_U21939_1	Plasmodium_berghei_ANKA_type_A_AJ301624)	(Babesia_microti_28S_FO082874	(Babesia_bigemina_Contig4162_2	(Theileria_orientalis_AP011946	Theileria_parva_967_4234_AF218825)))))	(Vitrella_brassicaformis_HM245049	Chromera_velia_EU106870))	(Cryptosporidium_parvum	(((Gregarina_sp_ex_Phaedon_brassicae_JF412715	Gregarina_niphandrodes_DQ837379)	(AncoraWSBS2010	(Ancora_Roscoff_28d1_r11	AncoraWSBS2011)))	(Ascogregarina_taiwanensis_EF666482	Neogregarinorida_sp_OPPPC1_AB748927))))	(((((Parvilucifera_infectans_KF359486	Parvilucifera_rostrata_KF359484)	Perkinsus_atlanticus)	((((MAG1_5_AND_3END_AACY020214703_Marine_1096626819912	MAG1_Environmental_sequence_Ma131_1A45_28S_FJ032669)	MAG1_EU304548_Uncultured_marine_alveolate)	MAG1_Environmental_seqience_Ma131_1A38_FJ032667)	Ichthyodinium_chabelardi_KF359487))	Syndinium_turbo_KF359488)	((Amoebophrya_sp_HM483394	(MAG2_Environmental_sequence_Ma131_1A49_28S_FJ032679	MAG2_HF0200_37F04_EU795185))	(Prorocentrum_micans_AY822609_Divergin	(((Alexandrium_catenella	Gonyaulax_polyedra)	Pfiesteria_piscicida)	Akashiwo_sanguinea_strain_CCMP_1321)))))))	Bigelowiella_natans);
(((Stentor_coeruleus_d1_r13	(Paramecium_tetraurelia	Sterkiella_histriomuscorum_FJ545743))	((Colponema_peru	(Colponema_edaph_Chukotka	Colponema_sp_Vietnam_Colp7_28S_KF651084))	(((Vitrella_brassicaformis_HM245049	Chromera_velia_EU106870)	(((((Cephaloidophora_communis_from_B_balanus	Heliospora_longissima_from_E_vittatus)	(Neogregarinorida_sp_OPPPC1_AB748927	Ascogregarina_taiwanensis_EF666482))	((Gregarina_sp_ex_Phaedon_brassicae_JF412715	Gregarina_niphandrodes_DQ837379)	((AncoraWSBS2011	Ancora_Roscoff_28d1_r11)	AncoraWSBS2010)))	Cryptosporidium_parvum)	(((Besnoitia_besnoiti_AY833646	Toxoplasma_gondiiX75430)	(Eimeria_tenella_AF026388	Goussia_desseri_GU593705))	((Plasmodium_falciparum_U21939_1	Plasmodium_berghei_ANKA_type_A_AJ301624)	(Babesia_microti_28S_FO082874	(Babesia_bigemina_Contig4162_2	(Theileria_parva_967_4234_AF218825	Theileria_orientalis_AP011946)))))))	(((Ichthyodinium_chabelardi_KF359487	(MAG1_Environmental_seqience_Ma131_1A38_FJ032667	(MAG1_EU304548_Uncultured_marine_alveolate	(MAG1_Environmental_sequence_Ma131_1A45_28S_FJ032669	MAG1_5_AND_3END_AACY020214703_Marine_1096626819912))))	(Perkinsus_atlanticus	(Parvilucifera_infectans_KF359486	Parvilucifera_rostrata_KF359484)))	((Prorocentrum_micans_AY822609_Divergin	(((Gonyaulax_polyedra	Alexandrium_catenella)	Pfiesteria_piscicida)	(Syndinium_turbo_KF359488	Akashiwo_sanguinea_strain_CCMP_1321)))	(Amoebophrya_sp_HM483394	(MAG2_Environmental_sequence_Ma131_1A49_28S_FJ032679	MAG2_HF0200_37F04_EU795185)))))))	((Chrysolepidomonas_dendrolepidota_AF409121	Cylindrotheca_closterium_AF289049)	(Phytophthora_megasperma	Hyphochytrium_catenoides))	Bigelowiella_natans);
(((Phytophthora_megasperma	(Hyphochytrium_catenoides	(Cylindrotheca_closterium_AF289049	Chrysolepidomonas_dendrolepidota_AF409121)))	((((((Amoebophrya_sp_HM483394	(MAG2_Environmental_sequence_Ma131_1A49_28S_FJ032679	MAG2_HF0200_37F04_EU795185))	Prorocentrum_micans_AY822609_Divergin)	((Gonyaulax_polyedra	Alexandrium_catenella)	((Syndinium_turbo_KF359488	Akashiwo_sanguinea_strain_CCMP_1321)	Pfiesteria_piscicida)))	((MAG1_Environmental_seqience_Ma131_1A38_FJ032667	(((MAG1_Environmental_sequence_Ma131_1A45_28S_FJ032669	MAG1_5_AND_3END_AACY020214703_Marine_1096626819912)	MAG1_EU304548_Uncultured_marine_alveolate)	Ichthyodinium_chabelardi_KF359487))	((Parvilucifera_rostrata_KF359484	Parvilucifera_infectans_KF359486)	Perkinsus_atlanticus)))	(((Chromera_velia_EU106870	(Cryptosporidium_parvum	((AncoraWSBS2010	(Ancora_Roscoff_28d1_r11	AncoraWSBS2011))	(((Heliospora_longissima_from_E_vittatus	Cephaloidophora_communis_from_B_balanus)	(Gregarina_sp_ex_Phaedon_brassicae_JF412715	Gregarina_niphandrodes_DQ837379))	(Neogregarinorida_sp_OPPPC1_AB748927	Ascogregarina_taiwanensis_EF666482)))))	(((Babesia_microti_28S_FO082874	(Babesia_bigemina_Contig4162_2	(Theileria_orientalis_AP011946	Theileria_parva_967_4234_AF218825)))	(Plasmodium_falciparum_U21939_1	Plasmodium_berghei_ANKA_type_A_AJ301624))	((Besnoitia_besnoiti_AY833646	Toxoplasma_gondiiX75430)	(Goussia_desseri_GU593705	Eimeria_tenella_AF026388))))	Vitrella_brassicaformis_HM245049))	Colponema_peru))	((Stentor_coeruleus_d1_r13	(Paramecium_tetraurelia	Sterkiella_histriomuscorum_FJ545743))	(Colponema_edaph_Chukotka	Colponema_sp_Vietnam_Colp7_28S_KF651084))	Bigelowiella_natans);
((Phytophthora_megasperma	(Hyphochytrium_catenoides	(Chrysolepidomonas_dendrolepidota_AF409121	Cylindrotheca_closterium_AF289049)))	(((Colponema_sp_Vietnam_Colp7_28S_KF651084	Colponema_edaph_Chukotka)	((((((MAG2_Environmental_sequence_Ma131_1A49_28S_FJ032679	MAG2_HF0200_37F04_EU795185)	Amoebophrya_sp_HM483394)	(Syndinium_turbo_KF359488	(((Pfiesteria_piscicida	Akashiwo_sanguinea_strain_CCMP_1321)	(Alexandrium_catenella	Gonyaulax_polyedra))	Prorocentrum_micans_AY822609_Divergin)))	(((Parvilucifera_infectans_KF359486	Parvilucifera_rostrata_KF359484)	Perkinsus_atlanticus)	(MAG1_Environmental_seqience_Ma131_1A38_FJ032667	(Ichthyodinium_chabelardi_KF359487	(MAG1_EU304548_Uncultured_marine_alveolate	(MAG1_5_AND_3END_AACY020214703_Marine_1096626819912	MAG1_Environmental_sequence_Ma131_1A45_28S_FJ032669))))))	(((Cryptosporidium_parvum	(((AncoraWSBS2010	(AncoraWSBS2011	Ancora_Roscoff_28d1_r11))	((Cephaloidophora_communis_from_B_balanus	Heliospora_longissima_from_E_vittatus)	(Gregarina_sp_ex_Phaedon_brassicae_JF412715	Gregarina_niphandrodes_DQ837379)))	(Ascogregarina_taiwanensis_EF666482	Neogregarinorida_sp_OPPPC1_AB748927)))	(((Besnoitia_besnoiti_AY833646	Toxoplasma_gondiiX75430)	(Goussia_desseri_GU593705	Eimeria_tenella_AF026388))	((Plasmodium_berghei_ANKA_type_A_AJ301624	Plasmodium_falciparum_U21939_1)	(Babesia_microti_28S_FO082874	(Babesia_bigemina_Contig4162_2	(Theileria_parva_967_4234_AF218825	Theileria_orientalis_AP011946))))))	(Chromera_velia_EU106870	Vitrella_brassicaformis_HM245049)))	Colponema_peru))	(Paramecium_tetraurelia	(Stentor_coeruleus_d1_r13	Sterkiella_histriomuscorum_FJ545743)))	Bigelowiella_natans);
((Phytophthora_megasperma	(Hyphochytrium_catenoides	(Cylindrotheca_closterium_AF289049	Chrysolepidomonas_dendrolepidota_AF409121)))	(((Colponema_edaph_Chukotka	Colponema_sp_Vietnam_Colp7_28S_KF651084)	(Colponema_peru	((Vitrella_brassicaformis_HM245049	((Chromera_velia_EU106870	(Cryptosporidium_parvum	(((AncoraWSBS2010	(Ancora_Roscoff_28d1_r11	AncoraWSBS2011))	((Heliospora_longissima_from_E_vittatus	Cephaloidophora_communis_from_B_balanus)	(Gregarina_sp_ex_Phaedon_brassicae_JF412715	Gregarina_niphandrodes_DQ837379)))	(Neogregarinorida_sp_OPPPC1_AB748927	Ascogregarina_taiwanensis_EF666482))))	(((Plasmodium_falciparum_U21939_1	Plasmodium_berghei_ANKA_type_A_AJ301624)	(Babesia_microti_28S_FO082874	(Babesia_bigemina_Contig4162_2	(Theileria_orientalis_AP011946	Theileria_parva_967_4234_AF218825))))	((Besnoitia_besnoiti_AY833646	Toxoplasma_gondiiX75430)	(Eimeria_tenella_AF026388	Goussia_desseri_GU593705)))))	((((Parvilucifera_rostrata_KF359484	Parvilucifera_infectans_KF359486)	Perkinsus_atlanticus)	(MAG1_Environmental_seqience_Ma131_1A38_FJ032667	(Ichthyodinium_chabelardi_KF359487	(MAG1_EU304548_Uncultured_marine_alveolate	(MAG1_Environmental_sequence_Ma131_1A45_28S_FJ032669	MAG1_5_AND_3END_AACY020214703_Marine_1096626819912)))))	((MAG2_Environmental_sequence_Ma131_1A49_28S_FJ032679	(Amoebophrya_sp_HM483394	MAG2_HF0200_37F04_EU795185))	(Prorocentrum_micans_AY822609_Divergin	(Syndinium_turbo_KF359488	(Akashiwo_sanguinea_strain_CCMP_1321	(Pfiesteria_piscicida	(Alexandrium_catenella	Gonyaulax_polyedra))))))))))	(Sterkiella_histriomuscorum_FJ545743	(Paramecium_tetraurelia	Stentor_coeruleus_d1_r13)))	Bigelowiella_natans);
(((Colponema_peru	(Colponema_sp_Vietnam_Colp7_28S_KF651084	Colponema_edaph_Chukotka))	((((Vitrella_brassicaformis_HM245049	Chromera_velia_EU106870)	((Cryptosporidium_parvum	(((AncoraWSBS2010	(Ancora_Roscoff_28d1_r11	AncoraWSBS2011))	((Gregarina_niphandrodes_DQ837379	Gregarina_sp_ex_Phaedon_brassicae_JF412715)	(Cephaloidophora_communis_from_B_balanus	Heliospora_longissima_from_E_vittatus)))	(Neogregarinorida_sp_OPPPC1_AB748927	Ascogregarina_taiwanensis_EF666482)))	(((Plasmodium_falciparum_U21939_1	Plasmodium_berghei_ANKA_type_A_AJ301624)	(Babesia_microti_28S_FO082874	(Babesia_bigemina_Contig4162_2	(Theileria_orientalis_AP011946	Theileria_parva_967_4234_AF218825))))	((Toxoplasma_gondiiX75430	Besnoitia_besnoiti_AY833646)	(Eimeria_tenella_AF026388	Goussia_desseri_GU593705)))))	(((MAG1_Environmental_seqience_Ma131_1A38_FJ032667	((MAG1_EU304548_Uncultured_marine_alveolate	(MAG1_Environmental_sequence_Ma131_1A45_28S_FJ032669	MAG1_5_AND_3END_AACY020214703_Marine_1096626819912))	Ichthyodinium_chabelardi_KF359487))	(Perkinsus_atlanticus	(Parvilucifera_infectans_KF359486	Parvilucifera_rostrata_KF359484)))	(((MAG2_HF0200_37F04_EU795185	MAG2_Environmental_sequence_Ma131_1A49_28S_FJ032679)	Amoebophrya_sp_HM483394)	(Syndinium_turbo_KF359488	(Prorocentrum_micans_AY822609_Divergin	(Akashiwo_sanguinea_strain_CCMP_1321	((Alexandrium_catenella	Gonyaulax_polyedra)	Pfiesteria_piscicida)))))))	((Paramecium_tetraurelia	Stentor_coeruleus_d1_r13)	Sterkiella_histriomuscorum_FJ545743)))	(Phytophthora_megasperma	(Hyphochytrium_catenoides	(Chrysolepidomonas_dendrolepidota_AF409121	Cylindrotheca_closterium_AF289049)))	Bigelowiella_natans);
((Phytophthora_megasperma	((Cylindrotheca_closterium_AF289049	Chrysolepidomonas_dendrolepidota_AF409121)	Hyphochytrium_catenoides))	(((Colponema_sp_Vietnam_Colp7_28S_KF651084	Colponema_edaph_Chukotka)	Colponema_peru)	((Stentor_coeruleus_d1_r13	(Paramecium_tetraurelia	Sterkiella_histriomuscorum_FJ545743))	(((((Parvilucifera_infectans_KF359486	Parvilucifera_rostrata_KF359484)	Perkinsus_atlanticus)	((Amoebophrya_sp_HM483394	(MAG2_HF0200_37F04_EU795185	MAG2_Environmental_sequence_Ma131_1A49_28S_FJ032679))	(Prorocentrum_micans_AY822609_Divergin	((Gonyaulax_polyedra	Alexandrium_catenella)	(Pfiesteria_piscicida	(Syndinium_turbo_KF359488	Akashiwo_sanguinea_strain_CCMP_1321))))))	(MAG1_Environmental_seqience_Ma131_1A38_FJ032667	(Ichthyodinium_chabelardi_KF359487	(MAG1_EU304548_Uncultured_marine_alveolate	(MAG1_Environmental_sequence_Ma131_1A45_28S_FJ032669	MAG1_5_AND_3END_AACY020214703_Marine_1096626819912)))))	(((((Babesia_microti_28S_FO082874	(Babesia_bigemina_Contig4162_2	(Theileria_orientalis_AP011946	Theileria_parva_967_4234_AF218825)))	(Plasmodium_falciparum_U21939_1	Plasmodium_berghei_ANKA_type_A_AJ301624))	((Eimeria_tenella_AF026388	Goussia_desseri_GU593705)	(Besnoitia_besnoiti_AY833646	Toxoplasma_gondiiX75430)))	(Chromera_velia_EU106870	((((Ancora_Roscoff_28d1_r11	AncoraWSBS2011)	AncoraWSBS2010)	((Gregarina_sp_ex_Phaedon_brassicae_JF412715	Gregarina_niphandrodes_DQ837379)	(Heliospora_longissima_from_E_vittatus	Cephaloidophora_communis_from_B_balanus)))	((Ascogregarina_taiwanensis_EF666482	Neogregarinorida_sp_OPPPC1_AB748927)	Cryptosporidium_parvum))))	Vitrella_brassicaformis_HM245049))))	Bigelowiella_natans);
((Phytophthora_megasperma	(Hyphochytrium_catenoides	(Cylindrotheca_closterium_AF289049	Chrysolepidomonas_dendrolepidota_AF409121)))	((((((((Alexandrium_catenella	Gonyaulax_polyedra)	(Pfiesteria_piscicida	(Akashiwo_sanguinea_strain_CCMP_1321	Syndinium_turbo_KF359488)))	Prorocentrum_micans_AY822609_Divergin)	((Amoebophrya_sp_HM483394	(MAG2_HF0200_37F04_EU795185	MAG2_Environmental_sequence_Ma131_1A49_28S_FJ032679))	((Ichthyodinium_chabelardi_KF359487	(MAG1_EU304548_Uncultured_marine_alveolate	(MAG1_5_AND_3END_AACY020214703_Marine_1096626819912	MAG1_Environmental_sequence_Ma131_1A45_28S_FJ032669)))	MAG1_Environmental_seqience_Ma131_1A38_FJ032667)))	(((Parvilucifera_infectans_KF359486	Parvilucifera_rostrata_KF359484)	Perkinsus_atlanticus)	(Cryptosporidium_parvum	((Neogregarinorida_sp_OPPPC1_AB748927	Ascogregarina_taiwanensis_EF666482)	(((Ancora_Roscoff_28d1_r11	AncoraWSBS2011)	AncoraWSBS2010)	((Cephaloidophora_communis_from_B_balanus	Heliospora_longissima_from_E_vittatus)	(Gregarina_niphandrodes_DQ837379	Gregarina_sp_ex_Phaedon_brassicae_JF412715)))))))	((Chromera_velia_EU106870	Vitrella_brassicaformis_HM245049)	(((Eimeria_tenella_AF026388	Goussia_desseri_GU593705)	(Besnoitia_besnoiti_AY833646	Toxoplasma_gondiiX75430))	((Plasmodium_berghei_ANKA_type_A_AJ301624	Plasmodium_falciparum_U21939_1)	(Babesia_microti_28S_FO082874	(Babesia_bigemina_Contig4162_2	(Theileria_orientalis_AP011946	Theileria_parva_967_4234_AF218825)))))))	Colponema_peru)	((Colponema_edaph_Chukotka	Colponema_sp_Vietnam_Colp7_28S_KF651084)	(Stentor_coeruleus_d1_r13	(Paramecium_tetraurelia	Sterkiella_histriomuscorum_FJ545743))))	Bigelowiella_natans);
((((Sterkiella_histriomuscorum_FJ545743	(Stentor_coeruleus_d1_r13	Paramecium_tetraurelia))	(((((Parvilucifera_rostrata_KF359484	Parvilucifera_infectans_KF359486)	Perkinsus_atlanticus)	(((MAG1_EU304548_Uncultured_marine_alveolate	(MAG1_5_AND_3END_AACY020214703_Marine_1096626819912	MAG1_Environmental_sequence_Ma131_1A45_28S_FJ032669))	MAG1_Environmental_seqience_Ma131_1A38_FJ032667)	Ichthyodinium_chabelardi_KF359487))	((Amoebophrya_sp_HM483394	(MAG2_HF0200_37F04_EU795185	MAG2_Environmental_sequence_Ma131_1A49_28S_FJ032679))	(Prorocentrum_micans_AY822609_Divergin	(((Pfiesteria_piscicida	(Gonyaulax_polyedra	Alexandrium_catenella))	Akashiwo_sanguinea_strain_CCMP_1321)	Syndinium_turbo_KF359488))))	(((((Plasmodium_falciparum_U21939_1	Plasmodium_berghei_ANKA_type_A_AJ301624)	(Babesia_microti_28S_FO082874	(Babesia_bigemina_Contig4162_2	(Theileria_orientalis_AP011946	Theileria_parva_967_4234_AF218825))))	((Goussia_desseri_GU593705	Eimeria_tenella_AF026388)	(Toxoplasma_gondiiX75430	Besnoitia_besnoiti_AY833646)))	(Cryptosporidium_parvum	((((Cephaloidophora_communis_from_B_balanus	Heliospora_longissima_from_E_vittatus)	(Gregarina_niphandrodes_DQ837379	Gregarina_sp_ex_Phaedon_brassicae_JF412715))	(AncoraWSBS2010	(AncoraWSBS2011	Ancora_Roscoff_28d1_r11)))	(Ascogregarina_taiwanensis_EF666482	Neogregarinorida_sp_OPPPC1_AB748927))))	(Chromera_velia_EU106870	Vitrella_brassicaformis_HM245049))))	((Colponema_sp_Vietnam_Colp7_28S_KF651084	Colponema_edaph_Chukotka)	Colponema_peru))	(Chrysolepidomonas_dendrolepidota_AF409121	(Hyphochytrium_catenoides	(Cylindrotheca_closterium_AF289049	Phytophthora_megasperma)))	Bigelowiella_natans);
((Phytophthora_megasperma	((Chrysolepidomonas_dendrolepidota_AF409121	Cylindrotheca_closterium_AF289049)	Hyphochytrium_catenoides))	((Stentor_coeruleus_d1_r13	(Sterkiella_histriomuscorum_FJ545743	Paramecium_tetraurelia))	(((((((Plasmodium_berghei_ANKA_type_A_AJ301624	Plasmodium_falciparum_U21939_1)	((Babesia_bigemina_Contig4162_2	(Theileria_parva_967_4234_AF218825	Theileria_orientalis_AP011946))	Babesia_microti_28S_FO082874))	((Goussia_desseri_GU593705	Eimeria_tenella_AF026388)	(Besnoitia_besnoiti_AY833646	Toxoplasma_gondiiX75430)))	(Cryptosporidium_parvum	(((AncoraWSBS2011	Ancora_Roscoff_28d1_r11)	AncoraWSBS2010)	(((Heliospora_longissima_from_E_vittatus	Cephaloidophora_communis_from_B_balanus)	(Gregarina_niphandrodes_DQ837379	Gregarina_sp_ex_Phaedon_brassicae_JF412715))	(Neogregarinorida_sp_OPPPC1_AB748927	Ascogregarina_taiwanensis_EF666482)))))	(((((Parvilucifera_rostrata_KF359484	Parvilucifera_infectans_KF359486)	Perkinsus_atlanticus)	((Ichthyodinium_chabelardi_KF359487	((MAG1_5_AND_3END_AACY020214703_Marine_1096626819912	MAG1_Environmental_sequence_Ma131_1A45_28S_FJ032669)	MAG1_EU304548_Uncultured_marine_alveolate))	MAG1_Environmental_seqience_Ma131_1A38_FJ032667))	((Prorocentrum_micans_AY822609_Divergin	(Akashiwo_sanguinea_strain_CCMP_1321	((Gonyaulax_polyedra	Alexandrium_catenella)	Pfiesteria_piscicida)))	(((MAG2_Environmental_sequence_Ma131_1A49_28S_FJ032679	MAG2_HF0200_37F04_EU795185)	Amoebophrya_sp_HM483394)	Syndinium_turbo_KF359488)))	Chromera_velia_EU106870))	Vitrella_brassicaformis_HM245049)	((Colponema_sp_Vietnam_Colp7_28S_KF651084	Colponema_edaph_Chukotka)	Colponema_peru)))	Bigelowiella_natans);
((Phytophthora_megasperma	((Cylindrotheca_closterium_AF289049	Chrysolepidomonas_dendrolepidota_AF409121)	Hyphochytrium_catenoides))	((Sterkiella_histriomuscorum_FJ545743	(Stentor_coeruleus_d1_r13	Paramecium_tetraurelia))	((Colponema_peru	(((((Ichthyodinium_chabelardi_KF359487	((MAG1_EU304548_Uncultured_marine_alveolate	(MAG1_Environmental_sequence_Ma131_1A45_28S_FJ032669	MAG1_5_AND_3END_AACY020214703_Marine_1096626819912))	MAG1_Environmental_seqience_Ma131_1A38_FJ032667))	(Perkinsus_atlanticus	(Parvilucifera_rostrata_KF359484	Parvilucifera_infectans_KF359486)))	((Syndinium_turbo_KF359488	((MAG2_Environmental_sequence_Ma131_1A49_28S_FJ032679	MAG2_HF0200_37F04_EU795185)	Amoebophrya_sp_HM483394))	(Prorocentrum_micans_AY822609_Divergin	(Akashiwo_sanguinea_strain_CCMP_1321	(Pfiesteria_piscicida	(Alexandrium_catenella	Gonyaulax_polyedra))))))	(Chromera_velia_EU106870	((Cryptosporidium_parvum	((((Gregarina_sp_ex_Phaedon_brassicae_JF412715	Gregarina_niphandrodes_DQ837379)	(Cephaloidophora_communis_from_B_balanus	Heliospora_longissima_from_E_vittatus))	(Neogregarinorida_sp_OPPPC1_AB748927	Ascogregarina_taiwanensis_EF666482))	(AncoraWSBS2010	(AncoraWSBS2011	Ancora_Roscoff_28d1_r11))))	(((Goussia_desseri_GU593705	Eimeria_tenella_AF026388)	(Besnoitia_besnoiti_AY833646	Toxoplasma_gondiiX75430))	((Plasmodium_falciparum_U21939_1	Plasmodium_berghei_ANKA_type_A_AJ301624)	(Babesia_microti_28S_FO082874	(Babesia_bigemina_Contig4162_2	(Theileria_parva_967_4234_AF218825	Theileria_orientalis_AP011946))))))))	Vitrella_brassicaformis_HM245049))	(Colponema_sp_Vietnam_Colp7_28S_KF651084	Colponema_edaph_Chukotka)))	Bigelowiella_natans);
(((Chrysolepidomonas_dendrolepidota_AF409121	Cylindrotheca_closterium_AF289049)	(Phytophthora_megasperma	Hyphochytrium_catenoides))	((Colponema_peru	(Colponema_sp_Vietnam_Colp7_28S_KF651084	Colponema_edaph_Chukotka))	((((Chromera_velia_EU106870	Vitrella_brassicaformis_HM245049)	((((Goussia_desseri_GU593705	Eimeria_tenella_AF026388)	(Toxoplasma_gondiiX75430	Besnoitia_besnoiti_AY833646))	((Plasmodium_falciparum_U21939_1	Plasmodium_berghei_ANKA_type_A_AJ301624)	(Babesia_microti_28S_FO082874	(Babesia_bigemina_Contig4162_2	(Theileria_orientalis_AP011946	Theileria_parva_967_4234_AF218825)))))	(Cryptosporidium_parvum	((Ascogregarina_taiwanensis_EF666482	Neogregarinorida_sp_OPPPC1_AB748927)	((AncoraWSBS2010	(Ancora_Roscoff_28d1_r11	AncoraWSBS2011))	((Gregarina_niphandrodes_DQ837379	Gregarina_sp_ex_Phaedon_brassicae_JF412715)	(Cephaloidophora_communis_from_B_balanus	Heliospora_longissima_from_E_vittatus)))))))	((((MAG2_HF0200_37F04_EU795185	MAG2_Environmental_sequence_Ma131_1A49_28S_FJ032679)	Amoebophrya_sp_HM483394)	(Prorocentrum_micans_AY822609_Divergin	((Pfiesteria_piscicida	(Gonyaulax_polyedra	Alexandrium_catenella))	(Akashiwo_sanguinea_strain_CCMP_1321	Syndinium_turbo_KF359488))))	((Ichthyodinium_chabelardi_KF359487	(MAG1_Environmental_seqience_Ma131_1A38_FJ032667	(MAG1_EU304548_Uncultured_marine_alveolate	(MAG1_Environmental_sequence_Ma131_1A45_28S_FJ032669	MAG1_5_AND_3END_AACY020214703_Marine_1096626819912))))	(Perkinsus_atlanticus	(Parvilucifera_rostrata_KF359484	Parvilucifera_infectans_KF359486)))))	((Paramecium_tetraurelia	Sterkiella_histriomuscorum_FJ545743)	Stentor_coeruleus_d1_r13)))	Bigelowiella_natans);
(((Phytophthora_megasperma	Hyphochytrium_catenoides)	(Cylindrotheca_closterium_AF289049	Chrysolepidomonas_dendrolepidota_AF409121))	((((Chromera_velia_EU106870	(((((Plasmodium_falciparum_U21939_1	Plasmodium_berghei_ANKA_type_A_AJ301624)	((Babesia_bigemina_Contig4162_2	(Theileria_orientalis_AP011946	Theileria_parva_967_4234_AF218825))	Babesia_microti_28S_FO082874))	((Besnoitia_besnoiti_AY833646	Toxoplasma_gondiiX75430)	(Goussia_desseri_GU593705	Eimeria_tenella_AF026388)))	(((((AncoraWSBS2011	Ancora_Roscoff_28d1_r11)	AncoraWSBS2010)	((Gregarina_sp_ex_Phaedon_brassicae_JF412715	Gregarina_niphandrodes_DQ837379)	(Cephaloidophora_communis_from_B_balanus	Heliospora_longissima_from_E_vittatus)))	(Neogregarinorida_sp_OPPPC1_AB748927	Ascogregarina_taiwanensis_EF666482))	Cryptosporidium_parvum))	((MAG1_Environmental_seqience_Ma131_1A38_FJ032667	(((MAG1_Environmental_sequence_Ma131_1A45_28S_FJ032669	MAG1_5_AND_3END_AACY020214703_Marine_1096626819912)	MAG1_EU304548_Uncultured_marine_alveolate)	Ichthyodinium_chabelardi_KF359487))	((Perkinsus_atlanticus	(Parvilucifera_infectans_KF359486	Parvilucifera_rostrata_KF359484))	(((MAG2_HF0200_37F04_EU795185	MAG2_Environmental_sequence_Ma131_1A49_28S_FJ032679)	Amoebophrya_sp_HM483394)	(Prorocentrum_micans_AY822609_Divergin	((Pfiesteria_piscicida	(Alexandrium_catenella	Gonyaulax_polyedra))	(Syndinium_turbo_KF359488	Akashiwo_sanguinea_strain_CCMP_1321))))))))	Vitrella_brassicaformis_HM245049)	Colponema_peru)	((Colponema_edaph_Chukotka	Colponema_sp_Vietnam_Colp7_28S_KF651084)	(Sterkiella_histriomuscorum_FJ545743	(Stentor_coeruleus_d1_r13	Paramecium_tetraurelia))))	Bigelowiella_natans);
(((Chrysolepidomonas_dendrolepidota_AF409121	Cylindrotheca_closterium_AF289049)	(Hyphochytrium_catenoides	Phytophthora_megasperma))	(((Colponema_sp_Vietnam_Colp7_28S_KF651084	Colponema_edaph_Chukotka)	(Colponema_peru	(((Chromera_velia_EU106870	(((Toxoplasma_gondiiX75430	Besnoitia_besnoiti_AY833646)	(((Plasmodium_falciparum_U21939_1	Plasmodium_berghei_ANKA_type_A_AJ301624)	(Babesia_microti_28S_FO082874	(Babesia_bigemina_Contig4162_2	(Theileria_parva_967_4234_AF218825	Theileria_orientalis_AP011946))))	(Eimeria_tenella_AF026388	Goussia_desseri_GU593705)))	(((Neogregarinorida_sp_OPPPC1_AB748927	Ascogregarina_taiwanensis_EF666482)	((Heliospora_longissima_from_E_vittatus	Cephaloidophora_communis_from_B_balanus)	((Gregarina_sp_ex_Phaedon_brassicae_JF412715	Gregarina_niphandrodes_DQ837379)	(AncoraWSBS2011	(AncoraWSBS2010	Ancora_Roscoff_28d1_r11)))))	Cryptosporidium_parvum)))	(((((Prorocentrum_micans_AY822609_Divergin	(Akashiwo_sanguinea_strain_CCMP_1321	(Pfiesteria_piscicida	(Gonyaulax_polyedra	Alexandrium_catenella))))	Syndinium_turbo_KF359488)	((MAG2_Environmental_sequence_Ma131_1A49_28S_FJ032679	MAG2_HF0200_37F04_EU795185)	Amoebophrya_sp_HM483394))	((Parvilucifera_rostrata_KF359484	Parvilucifera_infectans_KF359486)	Perkinsus_atlanticus))	(MAG1_Environmental_seqience_Ma131_1A38_FJ032667	(Ichthyodinium_chabelardi_KF359487	((MAG1_5_AND_3END_AACY020214703_Marine_1096626819912	MAG1_Environmental_sequence_Ma131_1A45_28S_FJ032669)	MAG1_EU304548_Uncultured_marine_alveolate)))))	Vitrella_brassicaformis_HM245049)))	(Stentor_coeruleus_d1_r13	(Sterkiella_histriomuscorum_FJ545743	Paramecium_tetraurelia)))	Bigelowiella_natans);
(((Hyphochytrium_catenoides	Phytophthora_megasperma)	(Cylindrotheca_closterium_AF289049	Chrysolepidomonas_dendrolepidota_AF409121))	((Sterkiella_histriomuscorum_FJ545743	(Paramecium_tetraurelia	Stentor_coeruleus_d1_r13))	((Colponema_peru	(Colponema_sp_Vietnam_Colp7_28S_KF651084	Colponema_edaph_Chukotka))	(((Chromera_velia_EU106870	(Cryptosporidium_parvum	(((Heliospora_longissima_from_E_vittatus	Cephaloidophora_communis_from_B_balanus)	(((Ancora_Roscoff_28d1_r11	AncoraWSBS2011)	AncoraWSBS2010)	(Gregarina_niphandrodes_DQ837379	Gregarina_sp_ex_Phaedon_brassicae_JF412715)))	(Ascogregarina_taiwanensis_EF666482	Neogregarinorida_sp_OPPPC1_AB748927))))	(((Besnoitia_besnoiti_AY833646	Toxoplasma_gondiiX75430)	(Goussia_desseri_GU593705	Eimeria_tenella_AF026388))	((Plasmodium_falciparum_U21939_1	Plasmodium_berghei_ANKA_type_A_AJ301624)	((Babesia_bigemina_Contig4162_2	(Theileria_orientalis_AP011946	Theileria_parva_967_4234_AF218825))	Babesia_microti_28S_FO082874))))	(((((Akashiwo_sanguinea_strain_CCMP_1321	((Alexandrium_catenella	Gonyaulax_polyedra)	Pfiesteria_piscicida))	Syndinium_turbo_KF359488)	Prorocentrum_micans_AY822609_Divergin)	(Amoebophrya_sp_HM483394	(MAG2_HF0200_37F04_EU795185	MAG2_Environmental_sequence_Ma131_1A49_28S_FJ032679)))	(Vitrella_brassicaformis_HM245049	(((Parvilucifera_infectans_KF359486	Parvilucifera_rostrata_KF359484)	Perkinsus_atlanticus)	(Ichthyodinium_chabelardi_KF359487	(((MAG1_Environmental_sequence_Ma131_1A45_28S_FJ032669	MAG1_5_AND_3END_AACY020214703_Marine_1096626819912)	MAG1_EU304548_Uncultured_marine_alveolate)	MAG1_Environmental_seqience_Ma131_1A38_FJ032667))))))))	Bigelowiella_natans);
((Phytophthora_megasperma	((Cylindrotheca_closterium_AF289049	Chrysolepidomonas_dendrolepidota_AF409121)	Hyphochytrium_catenoides))	((((Vitrella_brassicaformis_HM245049	((Cryptosporidium_parvum	((Neogregarinorida_sp_OPPPC1_AB748927	Ascogregarina_taiwanensis_EF666482)	((Cephaloidophora_communis_from_B_balanus	Heliospora_longissima_from_E_vittatus)	((Gregarina_niphandrodes_DQ837379	Gregarina_sp_ex_Phaedon_brassicae_JF412715)	(AncoraWSBS2010	(Ancora_Roscoff_28d1_r11	AncoraWSBS2011))))))	(((Plasmodium_falciparum_U21939_1	Plasmodium_berghei_ANKA_type_A_AJ301624)	(Babesia_microti_28S_FO082874	((Theileria_parva_967_4234_AF218825	Theileria_orientalis_AP011946)	Babesia_bigemina_Contig4162_2)))	((Goussia_desseri_GU593705	(Besnoitia_besnoiti_AY833646	Toxoplasma_gondiiX75430))	Eimeria_tenella_AF026388))))	(Chromera_velia_EU106870	((((MAG1_Environmental_seqience_Ma131_1A38_FJ032667	((MAG1_EU304548_Uncultured_marine_alveolate	(MAG1_Environmental_sequence_Ma131_1A45_28S_FJ032669	MAG1_5_AND_3END_AACY020214703_Marine_1096626819912))	Ichthyodinium_chabelardi_KF359487))	((Parvilucifera_rostrata_KF359484	Parvilucifera_infectans_KF359486)	Perkinsus_atlanticus))	((Syndinium_turbo_KF359488	(Akashiwo_sanguinea_strain_CCMP_1321	((Alexandrium_catenella	Gonyaulax_polyedra)	Pfiesteria_piscicida)))	(Amoebophrya_sp_HM483394	(MAG2_Environmental_sequence_Ma131_1A49_28S_FJ032679	MAG2_HF0200_37F04_EU795185))))	Prorocentrum_micans_AY822609_Divergin)))	Colponema_peru)	((Colponema_edaph_Chukotka	Colponema_sp_Vietnam_Colp7_28S_KF651084)	(Stentor_coeruleus_d1_r13	(Paramecium_tetraurelia	Sterkiella_histriomuscorum_FJ545743))))	Bigelowiella_natans);
(((Cylindrotheca_closterium_AF289049	Chrysolepidomonas_dendrolepidota_AF409121)	(Phytophthora_megasperma	Hyphochytrium_catenoides))	(((Colponema_peru	(Colponema_sp_Vietnam_Colp7_28S_KF651084	Colponema_edaph_Chukotka))	((Chromera_velia_EU106870	((((Ichthyodinium_chabelardi_KF359487	(MAG1_Environmental_sequence_Ma131_1A45_28S_FJ032669	(MAG1_5_AND_3END_AACY020214703_Marine_1096626819912	MAG1_EU304548_Uncultured_marine_alveolate)))	MAG1_Environmental_seqience_Ma131_1A38_FJ032667)	((Parvilucifera_infectans_KF359486	Parvilucifera_rostrata_KF359484)	Perkinsus_atlanticus))	(((MAG2_HF0200_37F04_EU795185	MAG2_Environmental_sequence_Ma131_1A49_28S_FJ032679)	Amoebophrya_sp_HM483394)	(Syndinium_turbo_KF359488	(Prorocentrum_micans_AY822609_Divergin	((Pfiesteria_piscicida	(Alexandrium_catenella	Gonyaulax_polyedra))	Akashiwo_sanguinea_strain_CCMP_1321))))))	(((Cryptosporidium_parvum	((Ascogregarina_taiwanensis_EF666482	Neogregarinorida_sp_OPPPC1_AB748927)	(((AncoraWSBS2011	Ancora_Roscoff_28d1_r11)	AncoraWSBS2010)	((Gregarina_niphandrodes_DQ837379	Gregarina_sp_ex_Phaedon_brassicae_JF412715)	(Cephaloidophora_communis_from_B_balanus	Heliospora_longissima_from_E_vittatus)))))	(((Plasmodium_falciparum_U21939_1	Plasmodium_berghei_ANKA_type_A_AJ301624)	((Babesia_bigemina_Contig4162_2	(Theileria_orientalis_AP011946	Theileria_parva_967_4234_AF218825))	Babesia_microti_28S_FO082874))	((Toxoplasma_gondiiX75430	Besnoitia_besnoiti_AY833646)	(Eimeria_tenella_AF026388	Goussia_desseri_GU593705))))	Vitrella_brassicaformis_HM245049)))	(Sterkiella_histriomuscorum_FJ545743	(Paramecium_tetraurelia	Stentor_coeruleus_d1_r13)))	Bigelowiella_natans);
(((Cylindrotheca_closterium_AF289049	Chrysolepidomonas_dendrolepidota_AF409121)	(Hyphochytrium_catenoides	Phytophthora_megasperma))	(((Colponema_edaph_Chukotka	Colponema_sp_Vietnam_Colp7_28S_KF651084)	Colponema_peru)	(((((Cryptosporidium_parvum	((Ascogregarina_taiwanensis_EF666482	Neogregarinorida_sp_OPPPC1_AB748927)	((AncoraWSBS2010	(AncoraWSBS2011	Ancora_Roscoff_28d1_r11))	((Heliospora_longissima_from_E_vittatus	Cephaloidophora_communis_from_B_balanus)	(Gregarina_niphandrodes_DQ837379	Gregarina_sp_ex_Phaedon_brassicae_JF412715)))))	(((Toxoplasma_gondiiX75430	Besnoitia_besnoiti_AY833646)	(Goussia_desseri_GU593705	Eimeria_tenella_AF026388))	((Plasmodium_berghei_ANKA_type_A_AJ301624	Plasmodium_falciparum_U21939_1)	(Babesia_microti_28S_FO082874	(Babesia_bigemina_Contig4162_2	(Theileria_parva_967_4234_AF218825	Theileria_orientalis_AP011946))))))	(((Prorocentrum_micans_AY822609_Divergin	(Pfiesteria_piscicida	((Syndinium_turbo_KF359488	Akashiwo_sanguinea_strain_CCMP_1321)	(Gonyaulax_polyedra	Alexandrium_catenella))))	(Amoebophrya_sp_HM483394	(MAG2_Environmental_sequence_Ma131_1A49_28S_FJ032679	MAG2_HF0200_37F04_EU795185)))	(Chromera_velia_EU106870	((MAG1_Environmental_seqience_Ma131_1A38_FJ032667	((MAG1_EU304548_Uncultured_marine_alveolate	(MAG1_Environmental_sequence_Ma131_1A45_28S_FJ032669	MAG1_5_AND_3END_AACY020214703_Marine_1096626819912))	Ichthyodinium_chabelardi_KF359487))	((Parvilucifera_rostrata_KF359484	Parvilucifera_infectans_KF359486)	Perkinsus_atlanticus)))))	Vitrella_brassicaformis_HM245049)	(Stentor_coeruleus_d1_r13	(Sterkiella_histriomuscorum_FJ545743	Paramecium_tetraurelia))))	Bigelowiella_natans);
((((Sterkiella_histriomuscorum_FJ545743	Paramecium_tetraurelia)	Stentor_coeruleus_d1_r13)	((Colponema_peru	(((Vitrella_brassicaformis_HM245049	Chromera_velia_EU106870)	((Cryptosporidium_parvum	((Ascogregarina_taiwanensis_EF666482	Neogregarinorida_sp_OPPPC1_AB748927)	((AncoraWSBS2010	(Ancora_Roscoff_28d1_r11	AncoraWSBS2011))	((Heliospora_longissima_from_E_vittatus	Cephaloidophora_communis_from_B_balanus)	(Gregarina_sp_ex_Phaedon_brassicae_JF412715	Gregarina_niphandrodes_DQ837379)))))	(((Plasmodium_berghei_ANKA_type_A_AJ301624	Plasmodium_falciparum_U21939_1)	(Babesia_microti_28S_FO082874	(Babesia_bigemina_Contig4162_2	(Theileria_parva_967_4234_AF218825	Theileria_orientalis_AP011946))))	((Toxoplasma_gondiiX75430	Besnoitia_besnoiti_AY833646)	(Eimeria_tenella_AF026388	Goussia_desseri_GU593705)))))	((((Parvilucifera_infectans_KF359486	Parvilucifera_rostrata_KF359484)	Perkinsus_atlanticus)	(MAG1_Environmental_seqience_Ma131_1A38_FJ032667	(Ichthyodinium_chabelardi_KF359487	((MAG1_Environmental_sequence_Ma131_1A45_28S_FJ032669	MAG1_5_AND_3END_AACY020214703_Marine_1096626819912)	MAG1_EU304548_Uncultured_marine_alveolate))))	((Amoebophrya_sp_HM483394	(MAG2_Environmental_sequence_Ma131_1A49_28S_FJ032679	MAG2_HF0200_37F04_EU795185))	(Prorocentrum_micans_AY822609_Divergin	(Syndinium_turbo_KF359488	(Akashiwo_sanguinea_strain_CCMP_1321	(Pfiesteria_piscicida	(Alexandrium_catenella	Gonyaulax_polyedra)))))))))	(Colponema_edaph_Chukotka	Colponema_sp_Vietnam_Colp7_28S_KF651084)))	((Phytophthora_megasperma	Hyphochytrium_catenoides)	(Chrysolepidomonas_dendrolepidota_AF409121	Cylindrotheca_closterium_AF289049))	Bigelowiella_natans);
(((Phytophthora_megasperma	Hyphochytrium_catenoides)	(Cylindrotheca_closterium_AF289049	Chrysolepidomonas_dendrolepidota_AF409121))	(((Colponema_sp_Vietnam_Colp7_28S_KF651084	Colponema_edaph_Chukotka)	(Colponema_peru	((Vitrella_brassicaformis_HM245049	((Cryptosporidium_parvum	(Chromera_velia_EU106870	((Neogregarinorida_sp_OPPPC1_AB748927	Ascogregarina_taiwanensis_EF666482)	((Cephaloidophora_communis_from_B_balanus	Heliospora_longissima_from_E_vittatus)	((AncoraWSBS2010	(Ancora_Roscoff_28d1_r11	AncoraWSBS2011))	(Gregarina_niphandrodes_DQ837379	Gregarina_sp_ex_Phaedon_brassicae_JF412715))))))	(((Toxoplasma_gondiiX75430	Besnoitia_besnoiti_AY833646)	(Eimeria_tenella_AF026388	Goussia_desseri_GU593705))	((Plasmodium_berghei_ANKA_type_A_AJ301624	Plasmodium_falciparum_U21939_1)	(Babesia_microti_28S_FO082874	(Babesia_bigemina_Contig4162_2	(Theileria_orientalis_AP011946	Theileria_parva_967_4234_AF218825)))))))	((((Parvilucifera_infectans_KF359486	Parvilucifera_rostrata_KF359484)	Perkinsus_atlanticus)	(Ichthyodinium_chabelardi_KF359487	(MAG1_Environmental_seqience_Ma131_1A38_FJ032667	(MAG1_EU304548_Uncultured_marine_alveolate	(MAG1_Environmental_sequence_Ma131_1A45_28S_FJ032669	MAG1_5_AND_3END_AACY020214703_Marine_1096626819912)))))	(((MAG2_Environmental_sequence_Ma131_1A49_28S_FJ032679	MAG2_HF0200_37F04_EU795185)	Amoebophrya_sp_HM483394)	((Prorocentrum_micans_AY822609_Divergin	((Alexandrium_catenella	(Pfiesteria_piscicida	Akashiwo_sanguinea_strain_CCMP_1321))	Gonyaulax_polyedra))	Syndinium_turbo_KF359488))))))	((Sterkiella_histriomuscorum_FJ545743	Paramecium_tetraurelia)	Stentor_coeruleus_d1_r13))	Bigelowiella_natans);
(((Cylindrotheca_closterium_AF289049	Chrysolepidomonas_dendrolepidota_AF409121)	(Hyphochytrium_catenoides	Phytophthora_megasperma))	((Colponema_edaph_Chukotka	Colponema_sp_Vietnam_Colp7_28S_KF651084)	((Stentor_coeruleus_d1_r13	(Paramecium_tetraurelia	Sterkiella_histriomuscorum_FJ545743))	(Colponema_peru	(((Vitrella_brassicaformis_HM245049	((Cryptosporidium_parvum	(((Neogregarinorida_sp_OPPPC1_AB748927	Ascogregarina_taiwanensis_EF666482)	((Heliospora_longissima_from_E_vittatus	Cephaloidophora_communis_from_B_balanus)	(Gregarina_niphandrodes_DQ837379	Gregarina_sp_ex_Phaedon_brassicae_JF412715)))	(AncoraWSBS2010	(Ancora_Roscoff_28d1_r11	AncoraWSBS2011))))	(((Plasmodium_falciparum_U21939_1	Plasmodium_berghei_ANKA_type_A_AJ301624)	(Babesia_microti_28S_FO082874	((Theileria_orientalis_AP011946	Theileria_parva_967_4234_AF218825)	Babesia_bigemina_Contig4162_2)))	((Besnoitia_besnoiti_AY833646	Toxoplasma_gondiiX75430)	(Eimeria_tenella_AF026388	Goussia_desseri_GU593705)))))	Chromera_velia_EU106870)	((((Parvilucifera_rostrata_KF359484	Parvilucifera_infectans_KF359486)	Perkinsus_atlanticus)	((MAG1_Environmental_seqience_Ma131_1A38_FJ032667	((MAG1_5_AND_3END_AACY020214703_Marine_1096626819912	MAG1_Environmental_sequence_Ma131_1A45_28S_FJ032669)	MAG1_EU304548_Uncultured_marine_alveolate))	Ichthyodinium_chabelardi_KF359487))	((Prorocentrum_micans_AY822609_Divergin	((Pfiesteria_piscicida	(Alexandrium_catenella	Gonyaulax_polyedra))	(Akashiwo_sanguinea_strain_CCMP_1321	Syndinium_turbo_KF359488)))	(Amoebophrya_sp_HM483394	(MAG2_HF0200_37F04_EU795185	MAG2_Environmental_sequence_Ma131_1A49_28S_FJ032679))))))))	Bigelowiella_natans);
(((Hyphochytrium_catenoides	Phytophthora_megasperma)	(Chrysolepidomonas_dendrolepidota_AF409121	Cylindrotheca_closterium_AF289049))	((Colponema_edaph_Chukotka	Colponema_sp_Vietnam_Colp7_28S_KF651084)	((Colponema_peru	((((MAG1_Environmental_seqience_Ma131_1A38_FJ032667	(MAG1_EU304548_Uncultured_marine_alveolate	(MAG1_5_AND_3END_AACY020214703_Marine_1096626819912	MAG1_Environmental_sequence_Ma131_1A45_28S_FJ032669)))	(Perkinsus_atlanticus	(Parvilucifera_infectans_KF359486	Parvilucifera_rostrata_KF359484)))	((Amoebophrya_sp_HM483394	(MAG2_HF0200_37F04_EU795185	MAG2_Environmental_sequence_Ma131_1A49_28S_FJ032679))	((Ichthyodinium_chabelardi_KF359487	Syndinium_turbo_KF359488)	(Prorocentrum_micans_AY822609_Divergin	(Akashiwo_sanguinea_strain_CCMP_1321	((Alexandrium_catenella	Gonyaulax_polyedra)	Pfiesteria_piscicida))))))	(((Cryptosporidium_parvum	((Neogregarinorida_sp_OPPPC1_AB748927	Ascogregarina_taiwanensis_EF666482)	(((Gregarina_sp_ex_Phaedon_brassicae_JF412715	Gregarina_niphandrodes_DQ837379)	(Cephaloidophora_communis_from_B_balanus	Heliospora_longissima_from_E_vittatus))	(AncoraWSBS2011	(AncoraWSBS2010	Ancora_Roscoff_28d1_r11)))))	(((Plasmodium_berghei_ANKA_type_A_AJ301624	Plasmodium_falciparum_U21939_1)	(Babesia_microti_28S_FO082874	(Babesia_bigemina_Contig4162_2	(Theileria_parva_967_4234_AF218825	Theileria_orientalis_AP011946))))	((Eimeria_tenella_AF026388	Goussia_desseri_GU593705)	(Besnoitia_besnoiti_AY833646	Toxoplasma_gondiiX75430))))	(Chromera_velia_EU106870	Vitrella_brassicaformis_HM245049))))	(Stentor_coeruleus_d1_r13	(Paramecium_tetraurelia	Sterkiella_histriomuscorum_FJ545743))))	Bigelowiella_natans);
(((Stentor_coeruleus_d1_r13	(Paramecium_tetraurelia	Sterkiella_histriomuscorum_FJ545743))	((Colponema_sp_Vietnam_Colp7_28S_KF651084	Colponema_edaph_Chukotka)	((((((Prorocentrum_micans_AY822609_Divergin	((Gonyaulax_polyedra	Alexandrium_catenella)	(Akashiwo_sanguinea_strain_CCMP_1321	Pfiesteria_piscicida)))	(Syndinium_turbo_KF359488	(Amoebophrya_sp_HM483394	(MAG2_HF0200_37F04_EU795185	MAG2_Environmental_sequence_Ma131_1A49_28S_FJ032679))))	((Perkinsus_atlanticus	(Parvilucifera_rostrata_KF359484	Parvilucifera_infectans_KF359486))	(Ichthyodinium_chabelardi_KF359487	((MAG1_EU304548_Uncultured_marine_alveolate	(MAG1_5_AND_3END_AACY020214703_Marine_1096626819912	MAG1_Environmental_sequence_Ma131_1A45_28S_FJ032669))	MAG1_Environmental_seqience_Ma131_1A38_FJ032667))))	((((Goussia_desseri_GU593705	Eimeria_tenella_AF026388)	(Toxoplasma_gondiiX75430	Besnoitia_besnoiti_AY833646))	((Plasmodium_falciparum_U21939_1	Plasmodium_berghei_ANKA_type_A_AJ301624)	(Babesia_microti_28S_FO082874	(Babesia_bigemina_Contig4162_2	(Theileria_parva_967_4234_AF218825	Theileria_orientalis_AP011946)))))	(Cryptosporidium_parvum	((((Cephaloidophora_communis_from_B_balanus	Heliospora_longissima_from_E_vittatus)	(Gregarina_sp_ex_Phaedon_brassicae_JF412715	Gregarina_niphandrodes_DQ837379))	(AncoraWSBS2010	(AncoraWSBS2011	Ancora_Roscoff_28d1_r11)))	(Neogregarinorida_sp_OPPPC1_AB748927	Ascogregarina_taiwanensis_EF666482)))))	(Chromera_velia_EU106870	Vitrella_brassicaformis_HM245049))	Colponema_peru)))	((Phytophthora_megasperma	Hyphochytrium_catenoides)	(Chrysolepidomonas_dendrolepidota_AF409121	Cylindrotheca_closterium_AF289049))	Bigelowiella_natans);
(((Hyphochytrium_catenoides	Phytophthora_megasperma)	(Chrysolepidomonas_dendrolepidota_AF409121	Cylindrotheca_closterium_AF289049))	((((Chromera_velia_EU106870	(Vitrella_brassicaformis_HM245049	Perkinsus_atlanticus))	(((Prorocentrum_micans_AY822609_Divergin	((Akashiwo_sanguinea_strain_CCMP_1321	((Gonyaulax_polyedra	Alexandrium_catenella)	Pfiesteria_piscicida))	Syndinium_turbo_KF359488))	(((MAG2_Environmental_sequence_Ma131_1A49_28S_FJ032679	MAG2_HF0200_37F04_EU795185)	Amoebophrya_sp_HM483394)	((Ichthyodinium_chabelardi_KF359487	(MAG1_EU304548_Uncultured_marine_alveolate	(MAG1_5_AND_3END_AACY020214703_Marine_1096626819912	MAG1_Environmental_sequence_Ma131_1A45_28S_FJ032669)))	MAG1_Environmental_seqience_Ma131_1A38_FJ032667)))	((((Besnoitia_besnoiti_AY833646	Toxoplasma_gondiiX75430)	(Goussia_desseri_GU593705	Eimeria_tenella_AF026388))	((Plasmodium_falciparum_U21939_1	Plasmodium_berghei_ANKA_type_A_AJ301624)	(Babesia_microti_28S_FO082874	(Babesia_bigemina_Contig4162_2	(Theileria_orientalis_AP011946	Theileria_parva_967_4234_AF218825)))))	(((Ascogregarina_taiwanensis_EF666482	Neogregarinorida_sp_OPPPC1_AB748927)	((Parvilucifera_infectans_KF359486	Parvilucifera_rostrata_KF359484)	(((Gregarina_sp_ex_Phaedon_brassicae_JF412715	Gregarina_niphandrodes_DQ837379)	(Heliospora_longissima_from_E_vittatus	Cephaloidophora_communis_from_B_balanus))	(AncoraWSBS2010	(Ancora_Roscoff_28d1_r11	AncoraWSBS2011)))))	Cryptosporidium_parvum))))	Colponema_peru)	((Stentor_coeruleus_d1_r13	(Sterkiella_histriomuscorum_FJ545743	Paramecium_tetraurelia))	(Colponema_sp_Vietnam_Colp7_28S_KF651084	Colponema_edaph_Chukotka)))	Bigelowiella_natans);
(((Hyphochytrium_catenoides	Phytophthora_megasperma)	(Chrysolepidomonas_dendrolepidota_AF409121	Cylindrotheca_closterium_AF289049))	(((Colponema_edaph_Chukotka	Colponema_sp_Vietnam_Colp7_28S_KF651084)	((((MAG1_Environmental_seqience_Ma131_1A38_FJ032667	(((MAG1_Environmental_sequence_Ma131_1A45_28S_FJ032669	MAG1_5_AND_3END_AACY020214703_Marine_1096626819912)	MAG1_EU304548_Uncultured_marine_alveolate)	Ichthyodinium_chabelardi_KF359487))	(((Amoebophrya_sp_HM483394	(MAG2_Environmental_sequence_Ma131_1A49_28S_FJ032679	MAG2_HF0200_37F04_EU795185))	(Prorocentrum_micans_AY822609_Divergin	((Alexandrium_catenella	Gonyaulax_polyedra)	((Syndinium_turbo_KF359488	Akashiwo_sanguinea_strain_CCMP_1321)	Pfiesteria_piscicida))))	Perkinsus_atlanticus))	((Chromera_velia_EU106870	Vitrella_brassicaformis_HM245049)	((((Plasmodium_berghei_ANKA_type_A_AJ301624	Plasmodium_falciparum_U21939_1)	(Babesia_microti_28S_FO082874	((Theileria_parva_967_4234_AF218825	Theileria_orientalis_AP011946)	Babesia_bigemina_Contig4162_2)))	((Eimeria_tenella_AF026388	Goussia_desseri_GU593705)	(Besnoitia_besnoiti_AY833646	Toxoplasma_gondiiX75430)))	(Cryptosporidium_parvum	((Parvilucifera_rostrata_KF359484	Parvilucifera_infectans_KF359486)	((Ascogregarina_taiwanensis_EF666482	Neogregarinorida_sp_OPPPC1_AB748927)	((Heliospora_longissima_from_E_vittatus	Cephaloidophora_communis_from_B_balanus)	((Gregarina_sp_ex_Phaedon_brassicae_JF412715	Gregarina_niphandrodes_DQ837379)	((Ancora_Roscoff_28d1_r11	AncoraWSBS2011)	AncoraWSBS2010)))))))))	Colponema_peru))	(Stentor_coeruleus_d1_r13	(Paramecium_tetraurelia	Sterkiella_histriomuscorum_FJ545743)))	Bigelowiella_natans);
(((((((((Goussia_desseri_GU593705	Eimeria_tenella_AF026388)	(Toxoplasma_gondiiX75430	Besnoitia_besnoiti_AY833646))	((Plasmodium_berghei_ANKA_type_A_AJ301624	Plasmodium_falciparum_U21939_1)	(Babesia_microti_28S_FO082874	(Babesia_bigemina_Contig4162_2	(Theileria_parva_967_4234_AF218825	Theileria_orientalis_AP011946)))))	((Vitrella_brassicaformis_HM245049	Chromera_velia_EU106870)	(((Parvilucifera_rostrata_KF359484	Parvilucifera_infectans_KF359486)	(Cryptosporidium_parvum	(((AncoraWSBS2010	(Ancora_Roscoff_28d1_r11	AncoraWSBS2011))	(Gregarina_niphandrodes_DQ837379	Gregarina_sp_ex_Phaedon_brassicae_JF412715))	(Neogregarinorida_sp_OPPPC1_AB748927	Ascogregarina_taiwanensis_EF666482))))	(((Ichthyodinium_chabelardi_KF359487	(MAG1_EU304548_Uncultured_marine_alveolate	(MAG1_5_AND_3END_AACY020214703_Marine_1096626819912	MAG1_Environmental_sequence_Ma131_1A45_28S_FJ032669)))	MAG1_Environmental_seqience_Ma131_1A38_FJ032667)	(Perkinsus_atlanticus	((Prorocentrum_micans_AY822609_Divergin	(Akashiwo_sanguinea_strain_CCMP_1321	(Pfiesteria_piscicida	(Alexandrium_catenella	Gonyaulax_polyedra))))	(Syndinium_turbo_KF359488	(Amoebophrya_sp_HM483394	(MAG2_Environmental_sequence_Ma131_1A49_28S_FJ032679	MAG2_HF0200_37F04_EU795185)))))))))	Colponema_peru)	(Colponema_sp_Vietnam_Colp7_28S_KF651084	Colponema_edaph_Chukotka))	(Stentor_coeruleus_d1_r13	(Paramecium_tetraurelia	Sterkiella_histriomuscorum_FJ545743)))	(Heliospora_longissima_from_E_vittatus	Cephaloidophora_communis_from_B_balanus))	((Chrysolepidomonas_dendrolepidota_AF409121	Cylindrotheca_closterium_AF289049)	(Phytophthora_megasperma	Hyphochytrium_catenoides))	Bigelowiella_natans);
((Phytophthora_megasperma	(Hyphochytrium_catenoides	(Chrysolepidomonas_dendrolepidota_AF409121	Cylindrotheca_closterium_AF289049)))	((Colponema_peru	(Colponema_edaph_Chukotka	Colponema_sp_Vietnam_Colp7_28S_KF651084))	(((Chromera_velia_EU106870	(((Ichthyodinium_chabelardi_KF359487	((MAG1_5_AND_3END_AACY020214703_Marine_1096626819912	MAG1_Environmental_sequence_Ma131_1A45_28S_FJ032669)	MAG1_EU304548_Uncultured_marine_alveolate))	MAG1_Environmental_seqience_Ma131_1A38_FJ032667)	((((Akashiwo_sanguinea_strain_CCMP_1321	(Pfiesteria_piscicida	(Alexandrium_catenella	Gonyaulax_polyedra)))	Prorocentrum_micans_AY822609_Divergin)	((Parvilucifera_infectans_KF359486	Parvilucifera_rostrata_KF359484)	(Amoebophrya_sp_HM483394	(MAG2_HF0200_37F04_EU795185	MAG2_Environmental_sequence_Ma131_1A49_28S_FJ032679))))	(Perkinsus_atlanticus	Syndinium_turbo_KF359488))))	(Vitrella_brassicaformis_HM245049	((Cryptosporidium_parvum	(Neogregarinorida_sp_OPPPC1_AB748927	Ascogregarina_taiwanensis_EF666482))	(((Heliospora_longissima_from_E_vittatus	Cephaloidophora_communis_from_B_balanus)	(((Besnoitia_besnoiti_AY833646	Toxoplasma_gondiiX75430)	(Eimeria_tenella_AF026388	Goussia_desseri_GU593705))	(((Babesia_bigemina_Contig4162_2	(Theileria_parva_967_4234_AF218825	Theileria_orientalis_AP011946))	Babesia_microti_28S_FO082874)	(Plasmodium_falciparum_U21939_1	Plasmodium_berghei_ANKA_type_A_AJ301624))))	((Gregarina_sp_ex_Phaedon_brassicae_JF412715	Gregarina_niphandrodes_DQ837379)	(AncoraWSBS2010	(Ancora_Roscoff_28d1_r11	AncoraWSBS2011)))))))	((Stentor_coeruleus_d1_r13	Paramecium_tetraurelia)	Sterkiella_histriomuscorum_FJ545743)))	Bigelowiella_natans);
(((Phytophthora_megasperma	Hyphochytrium_catenoides)	(Chrysolepidomonas_dendrolepidota_AF409121	Cylindrotheca_closterium_AF289049))	((((Chromera_velia_EU106870	(((Syndinium_turbo_KF359488	(Amoebophrya_sp_HM483394	(MAG2_HF0200_37F04_EU795185	MAG2_Environmental_sequence_Ma131_1A49_28S_FJ032679)))	((Akashiwo_sanguinea_strain_CCMP_1321	((Alexandrium_catenella	Gonyaulax_polyedra)	Pfiesteria_piscicida))	Prorocentrum_micans_AY822609_Divergin))	(Perkinsus_atlanticus	((MAG1_Environmental_seqience_Ma131_1A38_FJ032667	(MAG1_EU304548_Uncultured_marine_alveolate	(MAG1_Environmental_sequence_Ma131_1A45_28S_FJ032669	MAG1_5_AND_3END_AACY020214703_Marine_1096626819912)))	((Parvilucifera_infectans_KF359486	Parvilucifera_rostrata_KF359484)	Ichthyodinium_chabelardi_KF359487)))))	(Vitrella_brassicaformis_HM245049	((Cryptosporidium_parvum	((Ascogregarina_taiwanensis_EF666482	Neogregarinorida_sp_OPPPC1_AB748927)	(((Heliospora_longissima_from_E_vittatus	Cephaloidophora_communis_from_B_balanus)	(Gregarina_niphandrodes_DQ837379	Gregarina_sp_ex_Phaedon_brassicae_JF412715))	((Ancora_Roscoff_28d1_r11	AncoraWSBS2011)	AncoraWSBS2010))))	(((Toxoplasma_gondiiX75430	Besnoitia_besnoiti_AY833646)	(Eimeria_tenella_AF026388	Goussia_desseri_GU593705))	(((Babesia_bigemina_Contig4162_2	(Theileria_orientalis_AP011946	Theileria_parva_967_4234_AF218825))	Babesia_microti_28S_FO082874)	(Plasmodium_berghei_ANKA_type_A_AJ301624	Plasmodium_falciparum_U21939_1))))))	Colponema_peru)	((Colponema_edaph_Chukotka	Colponema_sp_Vietnam_Colp7_28S_KF651084)	(Stentor_coeruleus_d1_r13	(Paramecium_tetraurelia	Sterkiella_histriomuscorum_FJ545743))))	Bigelowiella_natans);
((Phytophthora_megasperma	((Chrysolepidomonas_dendrolepidota_AF409121	Cylindrotheca_closterium_AF289049)	Hyphochytrium_catenoides))	((Stentor_coeruleus_d1_r13	(Paramecium_tetraurelia	Sterkiella_histriomuscorum_FJ545743))	((Colponema_edaph_Chukotka	Colponema_sp_Vietnam_Colp7_28S_KF651084)	(Colponema_peru	(((((Parvilucifera_infectans_KF359486	Parvilucifera_rostrata_KF359484)	Perkinsus_atlanticus)	((Amoebophrya_sp_HM483394	(MAG2_HF0200_37F04_EU795185	MAG2_Environmental_sequence_Ma131_1A49_28S_FJ032679))	(Prorocentrum_micans_AY822609_Divergin	(Syndinium_turbo_KF359488	((Alexandrium_catenella	Gonyaulax_polyedra)	(Pfiesteria_piscicida	Akashiwo_sanguinea_strain_CCMP_1321))))))	(Ichthyodinium_chabelardi_KF359487	(((MAG1_Environmental_sequence_Ma131_1A45_28S_FJ032669	MAG1_5_AND_3END_AACY020214703_Marine_1096626819912)	MAG1_EU304548_Uncultured_marine_alveolate)	MAG1_Environmental_seqience_Ma131_1A38_FJ032667)))	((Chromera_velia_EU106870	Vitrella_brassicaformis_HM245049)	((((Neogregarinorida_sp_OPPPC1_AB748927	Ascogregarina_taiwanensis_EF666482)	(((Gregarina_sp_ex_Phaedon_brassicae_JF412715	Gregarina_niphandrodes_DQ837379)	(Heliospora_longissima_from_E_vittatus	Cephaloidophora_communis_from_B_balanus))	(AncoraWSBS2010	(Ancora_Roscoff_28d1_r11	AncoraWSBS2011))))	Cryptosporidium_parvum)	(((Plasmodium_falciparum_U21939_1	Plasmodium_berghei_ANKA_type_A_AJ301624)	(Babesia_microti_28S_FO082874	(Babesia_bigemina_Contig4162_2	(Theileria_orientalis_AP011946	Theileria_parva_967_4234_AF218825))))	((Goussia_desseri_GU593705	Eimeria_tenella_AF026388)	(Toxoplasma_gondiiX75430	Besnoitia_besnoiti_AY833646)))))))))	Bigelowiella_natans);
(((Stentor_coeruleus_d1_r13	(Paramecium_tetraurelia	Sterkiella_histriomuscorum_FJ545743))	((Colponema_peru	(Colponema_sp_Vietnam_Colp7_28S_KF651084	Colponema_edaph_Chukotka))	((Vitrella_brassicaformis_HM245049	((((Neogregarinorida_sp_OPPPC1_AB748927	Ascogregarina_taiwanensis_EF666482)	(((Gregarina_sp_ex_Phaedon_brassicae_JF412715	Gregarina_niphandrodes_DQ837379)	(Cephaloidophora_communis_from_B_balanus	Heliospora_longissima_from_E_vittatus))	((AncoraWSBS2011	Ancora_Roscoff_28d1_r11)	AncoraWSBS2010)))	Cryptosporidium_parvum)	(((Eimeria_tenella_AF026388	Goussia_desseri_GU593705)	(Besnoitia_besnoiti_AY833646	Toxoplasma_gondiiX75430))	((Plasmodium_falciparum_U21939_1	Plasmodium_berghei_ANKA_type_A_AJ301624)	(((Theileria_orientalis_AP011946	Theileria_parva_967_4234_AF218825)	Babesia_bigemina_Contig4162_2)	Babesia_microti_28S_FO082874)))))	(((((Parvilucifera_rostrata_KF359484	Parvilucifera_infectans_KF359486)	Perkinsus_atlanticus)	(Ichthyodinium_chabelardi_KF359487	(MAG1_Environmental_seqience_Ma131_1A38_FJ032667	(MAG1_EU304548_Uncultured_marine_alveolate	(MAG1_Environmental_sequence_Ma131_1A45_28S_FJ032669	MAG1_5_AND_3END_AACY020214703_Marine_1096626819912)))))	((Amoebophrya_sp_HM483394	(MAG2_HF0200_37F04_EU795185	MAG2_Environmental_sequence_Ma131_1A49_28S_FJ032679))	(((Akashiwo_sanguinea_strain_CCMP_1321	((Alexandrium_catenella	Gonyaulax_polyedra)	Pfiesteria_piscicida))	Syndinium_turbo_KF359488)	Prorocentrum_micans_AY822609_Divergin)))	Chromera_velia_EU106870))))	(Phytophthora_megasperma	(Hyphochytrium_catenoides	(Cylindrotheca_closterium_AF289049	Chrysolepidomonas_dendrolepidota_AF409121)))	Bigelowiella_natans);
(((Phytophthora_megasperma	Hyphochytrium_catenoides)	(Cylindrotheca_closterium_AF289049	Chrysolepidomonas_dendrolepidota_AF409121))	((((Stentor_coeruleus_d1_r13	Paramecium_tetraurelia)	Sterkiella_histriomuscorum_FJ545743)	((((((Neogregarinorida_sp_OPPPC1_AB748927	Ascogregarina_taiwanensis_EF666482)	((Heliospora_longissima_from_E_vittatus	Cephaloidophora_communis_from_B_balanus)	((AncoraWSBS2010	(Ancora_Roscoff_28d1_r11	AncoraWSBS2011))	(Gregarina_niphandrodes_DQ837379	Gregarina_sp_ex_Phaedon_brassicae_JF412715))))	(Cryptosporidium_parvum	Chromera_velia_EU106870))	(((Toxoplasma_gondiiX75430	Besnoitia_besnoiti_AY833646)	(Goussia_desseri_GU593705	Eimeria_tenella_AF026388))	((Plasmodium_falciparum_U21939_1	Plasmodium_berghei_ANKA_type_A_AJ301624)	(Babesia_microti_28S_FO082874	((Theileria_orientalis_AP011946	Theileria_parva_967_4234_AF218825)	Babesia_bigemina_Contig4162_2)))))	(((((Parvilucifera_rostrata_KF359484	Parvilucifera_infectans_KF359486)	Perkinsus_atlanticus)	(Ichthyodinium_chabelardi_KF359487	(MAG1_Environmental_seqience_Ma131_1A38_FJ032667	(MAG1_Environmental_sequence_Ma131_1A45_28S_FJ032669	(MAG1_5_AND_3END_AACY020214703_Marine_1096626819912	MAG1_EU304548_Uncultured_marine_alveolate)))))	(((Akashiwo_sanguinea_strain_CCMP_1321	Pfiesteria_piscicida)	(Alexandrium_catenella	Gonyaulax_polyedra))	(Syndinium_turbo_KF359488	(Amoebophrya_sp_HM483394	(MAG2_Environmental_sequence_Ma131_1A49_28S_FJ032679	MAG2_HF0200_37F04_EU795185)))))	Prorocentrum_micans_AY822609_Divergin))	Vitrella_brassicaformis_HM245049))	((Colponema_edaph_Chukotka	Colponema_sp_Vietnam_Colp7_28S_KF651084)	Colponema_peru))	Bigelowiella_natans);
((Phytophthora_megasperma	((Cylindrotheca_closterium_AF289049	Chrysolepidomonas_dendrolepidota_AF409121)	Hyphochytrium_catenoides))	((Stentor_coeruleus_d1_r13	(Paramecium_tetraurelia	Sterkiella_histriomuscorum_FJ545743))	((Colponema_edaph_Chukotka	Colponema_sp_Vietnam_Colp7_28S_KF651084)	((((((Perkinsus_atlanticus	(Parvilucifera_rostrata_KF359484	Parvilucifera_infectans_KF359486))	((Amoebophrya_sp_HM483394	(MAG2_Environmental_sequence_Ma131_1A49_28S_FJ032679	MAG2_HF0200_37F04_EU795185))	(((Syndinium_turbo_KF359488	Akashiwo_sanguinea_strain_CCMP_1321)	(Pfiesteria_piscicida	(Gonyaulax_polyedra	Alexandrium_catenella)))	Prorocentrum_micans_AY822609_Divergin)))	(Ichthyodinium_chabelardi_KF359487	(((MAG1_Environmental_sequence_Ma131_1A45_28S_FJ032669	MAG1_5_AND_3END_AACY020214703_Marine_1096626819912)	MAG1_EU304548_Uncultured_marine_alveolate)	MAG1_Environmental_seqience_Ma131_1A38_FJ032667)))	(((((Besnoitia_besnoiti_AY833646	Toxoplasma_gondiiX75430)	(Eimeria_tenella_AF026388	Goussia_desseri_GU593705))	((Plasmodium_falciparum_U21939_1	Plasmodium_berghei_ANKA_type_A_AJ301624)	(Babesia_microti_28S_FO082874	(Babesia_bigemina_Contig4162_2	(Theileria_parva_967_4234_AF218825	Theileria_orientalis_AP011946)))))	(Cryptosporidium_parvum	((((Gregarina_niphandrodes_DQ837379	Gregarina_sp_ex_Phaedon_brassicae_JF412715)	(AncoraWSBS2010	(Ancora_Roscoff_28d1_r11	AncoraWSBS2011)))	(Cephaloidophora_communis_from_B_balanus	Heliospora_longissima_from_E_vittatus))	(Neogregarinorida_sp_OPPPC1_AB748927	Ascogregarina_taiwanensis_EF666482))))	Chromera_velia_EU106870))	Vitrella_brassicaformis_HM245049)	Colponema_peru)))	Bigelowiella_natans);
((Phytophthora_megasperma	((Cylindrotheca_closterium_AF289049	Chrysolepidomonas_dendrolepidota_AF409121)	Hyphochytrium_catenoides))	((((((((Eimeria_tenella_AF026388	Goussia_desseri_GU593705)	(Toxoplasma_gondiiX75430	Besnoitia_besnoiti_AY833646))	((Plasmodium_berghei_ANKA_type_A_AJ301624	Plasmodium_falciparum_U21939_1)	(Babesia_microti_28S_FO082874	(Babesia_bigemina_Contig4162_2	(Theileria_orientalis_AP011946	Theileria_parva_967_4234_AF218825)))))	(((Ascogregarina_taiwanensis_EF666482	Neogregarinorida_sp_OPPPC1_AB748927)	((Ichthyodinium_chabelardi_KF359487	(AncoraWSBS2011	(AncoraWSBS2010	Ancora_Roscoff_28d1_r11)))	((Parvilucifera_rostrata_KF359484	Parvilucifera_infectans_KF359486)	(Gregarina_niphandrodes_DQ837379	Gregarina_sp_ex_Phaedon_brassicae_JF412715))))	((Heliospora_longissima_from_E_vittatus	Cephaloidophora_communis_from_B_balanus)	Cryptosporidium_parvum)))	(Chromera_velia_EU106870	(((MAG1_Environmental_seqience_Ma131_1A38_FJ032667	(MAG1_EU304548_Uncultured_marine_alveolate	(MAG1_Environmental_sequence_Ma131_1A45_28S_FJ032669	MAG1_5_AND_3END_AACY020214703_Marine_1096626819912)))	(((Syndinium_turbo_KF359488	(Akashiwo_sanguinea_strain_CCMP_1321	(Pfiesteria_piscicida	(Alexandrium_catenella	Gonyaulax_polyedra))))	Prorocentrum_micans_AY822609_Divergin)	(Amoebophrya_sp_HM483394	(MAG2_Environmental_sequence_Ma131_1A49_28S_FJ032679	MAG2_HF0200_37F04_EU795185))))	Perkinsus_atlanticus)))	Vitrella_brassicaformis_HM245049)	Colponema_peru)	(((Sterkiella_histriomuscorum_FJ545743	Paramecium_tetraurelia)	Stentor_coeruleus_d1_r13)	(Colponema_edaph_Chukotka	Colponema_sp_Vietnam_Colp7_28S_KF651084)))	Bigelowiella_natans);
(((Cylindrotheca_closterium_AF289049	Chrysolepidomonas_dendrolepidota_AF409121)	(Hyphochytrium_catenoides	Phytophthora_megasperma))	(((Colponema_peru	(Colponema_edaph_Chukotka	Colponema_sp_Vietnam_Colp7_28S_KF651084))	(((Vitrella_brassicaformis_HM245049	Chromera_velia_EU106870)	(((((AncoraWSBS2011	(AncoraWSBS2010	Ancora_Roscoff_28d1_r11))	((Gregarina_niphandrodes_DQ837379	Gregarina_sp_ex_Phaedon_brassicae_JF412715)	(Heliospora_longissima_from_E_vittatus	Cephaloidophora_communis_from_B_balanus)))	(Neogregarinorida_sp_OPPPC1_AB748927	Ascogregarina_taiwanensis_EF666482))	Cryptosporidium_parvum)	(((Plasmodium_berghei_ANKA_type_A_AJ301624	Plasmodium_falciparum_U21939_1)	((Babesia_bigemina_Contig4162_2	(Theileria_orientalis_AP011946	Theileria_parva_967_4234_AF218825))	Babesia_microti_28S_FO082874))	((Toxoplasma_gondiiX75430	Besnoitia_besnoiti_AY833646)	(Goussia_desseri_GU593705	Eimeria_tenella_AF026388)))))	((((Parvilucifera_rostrata_KF359484	Parvilucifera_infectans_KF359486)	Perkinsus_atlanticus)	(MAG1_Environmental_seqience_Ma131_1A38_FJ032667	(Ichthyodinium_chabelardi_KF359487	(MAG1_EU304548_Uncultured_marine_alveolate	(MAG1_Environmental_sequence_Ma131_1A45_28S_FJ032669	MAG1_5_AND_3END_AACY020214703_Marine_1096626819912)))))	(((MAG2_HF0200_37F04_EU795185	MAG2_Environmental_sequence_Ma131_1A49_28S_FJ032679)	Amoebophrya_sp_HM483394)	((Syndinium_turbo_KF359488	(Akashiwo_sanguinea_strain_CCMP_1321	((Alexandrium_catenella	Gonyaulax_polyedra)	Pfiesteria_piscicida)))	Prorocentrum_micans_AY822609_Divergin)))))	((Sterkiella_histriomuscorum_FJ545743	Paramecium_tetraurelia)	Stentor_coeruleus_d1_r13))	Bigelowiella_natans);
((Phytophthora_megasperma	(Hyphochytrium_catenoides	(Cylindrotheca_closterium_AF289049	Chrysolepidomonas_dendrolepidota_AF409121)))	(((Colponema_peru	(Colponema_sp_Vietnam_Colp7_28S_KF651084	Colponema_edaph_Chukotka))	((((Ichthyodinium_chabelardi_KF359487	(MAG1_Environmental_seqience_Ma131_1A38_FJ032667	(MAG1_EU304548_Uncultured_marine_alveolate	(MAG1_5_AND_3END_AACY020214703_Marine_1096626819912	MAG1_Environmental_sequence_Ma131_1A45_28S_FJ032669))))	(((Parvilucifera_rostrata_KF359484	Parvilucifera_infectans_KF359486)	Perkinsus_atlanticus)	((Prorocentrum_micans_AY822609_Divergin	((Gonyaulax_polyedra	Alexandrium_catenella)	(Pfiesteria_piscicida	(Syndinium_turbo_KF359488	Akashiwo_sanguinea_strain_CCMP_1321))))	(Amoebophrya_sp_HM483394	(MAG2_Environmental_sequence_Ma131_1A49_28S_FJ032679	MAG2_HF0200_37F04_EU795185)))))	((((Plasmodium_falciparum_U21939_1	Plasmodium_berghei_ANKA_type_A_AJ301624)	(Babesia_microti_28S_FO082874	(Babesia_bigemina_Contig4162_2	(Theileria_orientalis_AP011946	Theileria_parva_967_4234_AF218825))))	((Besnoitia_besnoiti_AY833646	Toxoplasma_gondiiX75430)	(Eimeria_tenella_AF026388	Goussia_desseri_GU593705)))	((Ascogregarina_taiwanensis_EF666482	Neogregarinorida_sp_OPPPC1_AB748927)	((Chromera_velia_EU106870	((Heliospora_longissima_from_E_vittatus	Cephaloidophora_communis_from_B_balanus)	((AncoraWSBS2010	(Ancora_Roscoff_28d1_r11	AncoraWSBS2011))	(Gregarina_niphandrodes_DQ837379	Gregarina_sp_ex_Phaedon_brassicae_JF412715))))	Cryptosporidium_parvum))))	Vitrella_brassicaformis_HM245049))	(Stentor_coeruleus_d1_r13	(Paramecium_tetraurelia	Sterkiella_histriomuscorum_FJ545743)))	Bigelowiella_natans);
(((Chrysolepidomonas_dendrolepidota_AF409121	Cylindrotheca_closterium_AF289049)	(Hyphochytrium_catenoides	Phytophthora_megasperma))	(((Colponema_peru	(Colponema_edaph_Chukotka	Colponema_sp_Vietnam_Colp7_28S_KF651084))	((((Amoebophrya_sp_HM483394	(MAG2_HF0200_37F04_EU795185	MAG2_Environmental_sequence_Ma131_1A49_28S_FJ032679))	((Syndinium_turbo_KF359488	(Akashiwo_sanguinea_strain_CCMP_1321	(Pfiesteria_piscicida	(Gonyaulax_polyedra	Alexandrium_catenella))))	Prorocentrum_micans_AY822609_Divergin))	((Ichthyodinium_chabelardi_KF359487	(MAG1_Environmental_seqience_Ma131_1A38_FJ032667	(MAG1_EU304548_Uncultured_marine_alveolate	(MAG1_Environmental_sequence_Ma131_1A45_28S_FJ032669	MAG1_5_AND_3END_AACY020214703_Marine_1096626819912))))	((Parvilucifera_rostrata_KF359484	Parvilucifera_infectans_KF359486)	Perkinsus_atlanticus)))	(((Cryptosporidium_parvum	(((Heliospora_longissima_from_E_vittatus	Cephaloidophora_communis_from_B_balanus)	((Gregarina_sp_ex_Phaedon_brassicae_JF412715	Gregarina_niphandrodes_DQ837379)	(AncoraWSBS2011	(Ancora_Roscoff_28d1_r11	AncoraWSBS2010))))	(Neogregarinorida_sp_OPPPC1_AB748927	Ascogregarina_taiwanensis_EF666482)))	(((Plasmodium_berghei_ANKA_type_A_AJ301624	Plasmodium_falciparum_U21939_1)	(Babesia_microti_28S_FO082874	(Babesia_bigemina_Contig4162_2	(Theileria_orientalis_AP011946	Theileria_parva_967_4234_AF218825))))	((Besnoitia_besnoiti_AY833646	Toxoplasma_gondiiX75430)	(Eimeria_tenella_AF026388	Goussia_desseri_GU593705))))	(Vitrella_brassicaformis_HM245049	Chromera_velia_EU106870))))	(Stentor_coeruleus_d1_r13	(Sterkiella_histriomuscorum_FJ545743	Paramecium_tetraurelia)))	Bigelowiella_natans);
(((Chrysolepidomonas_dendrolepidota_AF409121	Cylindrotheca_closterium_AF289049)	(Hyphochytrium_catenoides	Phytophthora_megasperma))	((Colponema_peru	(((((Ichthyodinium_chabelardi_KF359487	Syndinium_turbo_KF359488)	(((Parvilucifera_rostrata_KF359484	Parvilucifera_infectans_KF359486)	Perkinsus_atlanticus)	((MAG1_EU304548_Uncultured_marine_alveolate	(MAG1_5_AND_3END_AACY020214703_Marine_1096626819912	MAG1_Environmental_sequence_Ma131_1A45_28S_FJ032669))	MAG1_Environmental_seqience_Ma131_1A38_FJ032667)))	(((Gonyaulax_polyedra	Alexandrium_catenella)	(Pfiesteria_piscicida	Akashiwo_sanguinea_strain_CCMP_1321))	Prorocentrum_micans_AY822609_Divergin))	((MAG2_HF0200_37F04_EU795185	MAG2_Environmental_sequence_Ma131_1A49_28S_FJ032679)	Amoebophrya_sp_HM483394))	(((Cryptosporidium_parvum	((Ascogregarina_taiwanensis_EF666482	Neogregarinorida_sp_OPPPC1_AB748927)	((AncoraWSBS2010	(Ancora_Roscoff_28d1_r11	AncoraWSBS2011))	((Gregarina_sp_ex_Phaedon_brassicae_JF412715	Gregarina_niphandrodes_DQ837379)	(Cephaloidophora_communis_from_B_balanus	Heliospora_longissima_from_E_vittatus)))))	(((Plasmodium_berghei_ANKA_type_A_AJ301624	Plasmodium_falciparum_U21939_1)	(Babesia_microti_28S_FO082874	((Theileria_parva_967_4234_AF218825	Theileria_orientalis_AP011946)	Babesia_bigemina_Contig4162_2)))	((Toxoplasma_gondiiX75430	Besnoitia_besnoiti_AY833646)	(Eimeria_tenella_AF026388	Goussia_desseri_GU593705))))	(Vitrella_brassicaformis_HM245049	Chromera_velia_EU106870))))	((Colponema_sp_Vietnam_Colp7_28S_KF651084	Colponema_edaph_Chukotka)	(Stentor_coeruleus_d1_r13	(Sterkiella_histriomuscorum_FJ545743	Paramecium_tetraurelia))))	Bigelowiella_natans);
(((Phytophthora_megasperma	Hyphochytrium_catenoides)	(Cylindrotheca_closterium_AF289049	Chrysolepidomonas_dendrolepidota_AF409121))	(((((((((Prorocentrum_micans_AY822609_Divergin	(Akashiwo_sanguinea_strain_CCMP_1321	(Pfiesteria_piscicida	(Alexandrium_catenella	Gonyaulax_polyedra))))	(Syndinium_turbo_KF359488	(Amoebophrya_sp_HM483394	(MAG2_Environmental_sequence_Ma131_1A49_28S_FJ032679	MAG2_HF0200_37F04_EU795185))))	((Parvilucifera_infectans_KF359486	Parvilucifera_rostrata_KF359484)	Perkinsus_atlanticus))	(Ichthyodinium_chabelardi_KF359487	((MAG1_EU304548_Uncultured_marine_alveolate	(MAG1_5_AND_3END_AACY020214703_Marine_1096626819912	MAG1_Environmental_sequence_Ma131_1A45_28S_FJ032669))	MAG1_Environmental_seqience_Ma131_1A38_FJ032667)))	Chromera_velia_EU106870)	(Vitrella_brassicaformis_HM245049	((Cryptosporidium_parvum	((Ascogregarina_taiwanensis_EF666482	Neogregarinorida_sp_OPPPC1_AB748927)	((AncoraWSBS2010	(Ancora_Roscoff_28d1_r11	AncoraWSBS2011))	((Gregarina_niphandrodes_DQ837379	Gregarina_sp_ex_Phaedon_brassicae_JF412715)	(Heliospora_longissima_from_E_vittatus	Cephaloidophora_communis_from_B_balanus)))))	(((Plasmodium_falciparum_U21939_1	Plasmodium_berghei_ANKA_type_A_AJ301624)	((Babesia_bigemina_Contig4162_2	(Theileria_orientalis_AP011946	Theileria_parva_967_4234_AF218825))	Babesia_microti_28S_FO082874))	((Besnoitia_besnoiti_AY833646	Toxoplasma_gondiiX75430)	(Goussia_desseri_GU593705	Eimeria_tenella_AF026388))))))	Colponema_peru)	(Colponema_edaph_Chukotka	Colponema_sp_Vietnam_Colp7_28S_KF651084))	(Stentor_coeruleus_d1_r13	(Paramecium_tetraurelia	Sterkiella_histriomuscorum_FJ545743)))	Bigelowiella_natans);
((((Colponema_sp_Vietnam_Colp7_28S_KF651084	Colponema_edaph_Chukotka)	(Colponema_peru	(((((Parvilucifera_infectans_KF359486	Parvilucifera_rostrata_KF359484)	Perkinsus_atlanticus)	(Ichthyodinium_chabelardi_KF359487	(MAG1_Environmental_seqience_Ma131_1A38_FJ032667	(MAG1_EU304548_Uncultured_marine_alveolate	(MAG1_Environmental_sequence_Ma131_1A45_28S_FJ032669	MAG1_5_AND_3END_AACY020214703_Marine_1096626819912)))))	((Prorocentrum_micans_AY822609_Divergin	((Pfiesteria_piscicida	Akashiwo_sanguinea_strain_CCMP_1321)	(Gonyaulax_polyedra	Alexandrium_catenella)))	((Amoebophrya_sp_HM483394	(MAG2_Environmental_sequence_Ma131_1A49_28S_FJ032679	MAG2_HF0200_37F04_EU795185))	Syndinium_turbo_KF359488)))	(((((Besnoitia_besnoiti_AY833646	Toxoplasma_gondiiX75430)	(Eimeria_tenella_AF026388	Goussia_desseri_GU593705))	((Plasmodium_falciparum_U21939_1	Plasmodium_berghei_ANKA_type_A_AJ301624)	(Babesia_microti_28S_FO082874	(Babesia_bigemina_Contig4162_2	(Theileria_parva_967_4234_AF218825	Theileria_orientalis_AP011946)))))	(Cryptosporidium_parvum	(((AncoraWSBS2010	(Ancora_Roscoff_28d1_r11	AncoraWSBS2011))	((Gregarina_niphandrodes_DQ837379	Gregarina_sp_ex_Phaedon_brassicae_JF412715)	(Heliospora_longissima_from_E_vittatus	Cephaloidophora_communis_from_B_balanus)))	(Ascogregarina_taiwanensis_EF666482	Neogregarinorida_sp_OPPPC1_AB748927))))	(Chromera_velia_EU106870	Vitrella_brassicaformis_HM245049)))))	(Stentor_coeruleus_d1_r13	(Paramecium_tetraurelia	Sterkiella_histriomuscorum_FJ545743)))	(Phytophthora_megasperma	((Cylindrotheca_closterium_AF289049	Chrysolepidomonas_dendrolepidota_AF409121)	Hyphochytrium_catenoides))	Bigelowiella_natans);
(((Chrysolepidomonas_dendrolepidota_AF409121	Cylindrotheca_closterium_AF289049)	(Phytophthora_megasperma	Hyphochytrium_catenoides))	((Stentor_coeruleus_d1_r13	(Paramecium_tetraurelia	Sterkiella_histriomuscorum_FJ545743))	((Colponema_sp_Vietnam_Colp7_28S_KF651084	Colponema_edaph_Chukotka)	(Colponema_peru	(((((AncoraWSBS2010	(AncoraWSBS2011	Ancora_Roscoff_28d1_r11))	((Ascogregarina_taiwanensis_EF666482	Neogregarinorida_sp_OPPPC1_AB748927)	((Heliospora_longissima_from_E_vittatus	Cephaloidophora_communis_from_B_balanus)	(Gregarina_niphandrodes_DQ837379	Gregarina_sp_ex_Phaedon_brassicae_JF412715))))	((((Plasmodium_falciparum_U21939_1	Plasmodium_berghei_ANKA_type_A_AJ301624)	(Babesia_microti_28S_FO082874	(Babesia_bigemina_Contig4162_2	(Theileria_orientalis_AP011946	Theileria_parva_967_4234_AF218825))))	((Toxoplasma_gondiiX75430	Besnoitia_besnoiti_AY833646)	(Goussia_desseri_GU593705	Eimeria_tenella_AF026388)))	Cryptosporidium_parvum))	(Vitrella_brassicaformis_HM245049	Chromera_velia_EU106870))	((((Syndinium_turbo_KF359488	((Pfiesteria_piscicida	Akashiwo_sanguinea_strain_CCMP_1321)	(Gonyaulax_polyedra	Alexandrium_catenella)))	Prorocentrum_micans_AY822609_Divergin)	(Amoebophrya_sp_HM483394	(MAG2_Environmental_sequence_Ma131_1A49_28S_FJ032679	MAG2_HF0200_37F04_EU795185)))	(((MAG1_EU304548_Uncultured_marine_alveolate	(MAG1_5_AND_3END_AACY020214703_Marine_1096626819912	MAG1_Environmental_sequence_Ma131_1A45_28S_FJ032669))	(MAG1_Environmental_seqience_Ma131_1A38_FJ032667	Ichthyodinium_chabelardi_KF359487))	(Perkinsus_atlanticus	(Parvilucifera_infectans_KF359486	Parvilucifera_rostrata_KF359484))))))))	Bigelowiella_natans);
((Phytophthora_megasperma	(Hyphochytrium_catenoides	(Cylindrotheca_closterium_AF289049	Chrysolepidomonas_dendrolepidota_AF409121)))	(((Colponema_edaph_Chukotka	Colponema_sp_Vietnam_Colp7_28S_KF651084)	((((Chromera_velia_EU106870	Vitrella_brassicaformis_HM245049)	((Cryptosporidium_parvum	(((Cephaloidophora_communis_from_B_balanus	Heliospora_longissima_from_E_vittatus)	((Gregarina_niphandrodes_DQ837379	Gregarina_sp_ex_Phaedon_brassicae_JF412715)	(AncoraWSBS2010	(AncoraWSBS2011	Ancora_Roscoff_28d1_r11))))	(Neogregarinorida_sp_OPPPC1_AB748927	Ascogregarina_taiwanensis_EF666482)))	(((Plasmodium_berghei_ANKA_type_A_AJ301624	Plasmodium_falciparum_U21939_1)	(Babesia_microti_28S_FO082874	(Babesia_bigemina_Contig4162_2	(Theileria_orientalis_AP011946	Theileria_parva_967_4234_AF218825))))	((Toxoplasma_gondiiX75430	Besnoitia_besnoiti_AY833646)	(Goussia_desseri_GU593705	Eimeria_tenella_AF026388)))))	(((Prorocentrum_micans_AY822609_Divergin	(Syndinium_turbo_KF359488	((Pfiesteria_piscicida	(Gonyaulax_polyedra	Akashiwo_sanguinea_strain_CCMP_1321))	Alexandrium_catenella)))	(Amoebophrya_sp_HM483394	(MAG2_HF0200_37F04_EU795185	MAG2_Environmental_sequence_Ma131_1A49_28S_FJ032679)))	(((MAG1_Environmental_sequence_Ma131_1A45_28S_FJ032669	(MAG1_EU304548_Uncultured_marine_alveolate	MAG1_5_AND_3END_AACY020214703_Marine_1096626819912))	(Ichthyodinium_chabelardi_KF359487	MAG1_Environmental_seqience_Ma131_1A38_FJ032667))	Perkinsus_atlanticus)))	((Parvilucifera_rostrata_KF359484	Parvilucifera_infectans_KF359486)	Colponema_peru)))	(Stentor_coeruleus_d1_r13	(Paramecium_tetraurelia	Sterkiella_histriomuscorum_FJ545743)))	Bigelowiella_natans);
((Phytophthora_megasperma	(Hyphochytrium_catenoides	(Cylindrotheca_closterium_AF289049	Chrysolepidomonas_dendrolepidota_AF409121)))	(((Stentor_coeruleus_d1_r13	Paramecium_tetraurelia)	Sterkiella_histriomuscorum_FJ545743)	((Colponema_edaph_Chukotka	Colponema_sp_Vietnam_Colp7_28S_KF651084)	(((((Prorocentrum_micans_AY822609_Divergin	((Pfiesteria_piscicida	(Gonyaulax_polyedra	Alexandrium_catenella))	(Ichthyodinium_chabelardi_KF359487	Akashiwo_sanguinea_strain_CCMP_1321)))	(Syndinium_turbo_KF359488	(Amoebophrya_sp_HM483394	(MAG2_Environmental_sequence_Ma131_1A49_28S_FJ032679	MAG2_HF0200_37F04_EU795185))))	((Perkinsus_atlanticus	(Parvilucifera_rostrata_KF359484	Parvilucifera_infectans_KF359486))	(MAG1_Environmental_seqience_Ma131_1A38_FJ032667	(MAG1_EU304548_Uncultured_marine_alveolate	(MAG1_Environmental_sequence_Ma131_1A45_28S_FJ032669	MAG1_5_AND_3END_AACY020214703_Marine_1096626819912)))))	(((((Ascogregarina_taiwanensis_EF666482	Neogregarinorida_sp_OPPPC1_AB748927)	(((Cephaloidophora_communis_from_B_balanus	Heliospora_longissima_from_E_vittatus)	(Gregarina_niphandrodes_DQ837379	Gregarina_sp_ex_Phaedon_brassicae_JF412715))	(AncoraWSBS2011	(AncoraWSBS2010	Ancora_Roscoff_28d1_r11))))	Cryptosporidium_parvum)	(((Goussia_desseri_GU593705	Eimeria_tenella_AF026388)	(Toxoplasma_gondiiX75430	Besnoitia_besnoiti_AY833646))	((Plasmodium_berghei_ANKA_type_A_AJ301624	Plasmodium_falciparum_U21939_1)	(Babesia_microti_28S_FO082874	(Babesia_bigemina_Contig4162_2	(Theileria_parva_967_4234_AF218825	Theileria_orientalis_AP011946))))))	(Chromera_velia_EU106870	Vitrella_brassicaformis_HM245049)))	Colponema_peru)))	Bigelowiella_natans);
(((Colponema_peru	(Chromera_velia_EU106870	((Perkinsus_atlanticus	((MAG1_Environmental_seqience_Ma131_1A38_FJ032667	(Ichthyodinium_chabelardi_KF359487	((MAG1_5_AND_3END_AACY020214703_Marine_1096626819912	MAG1_Environmental_sequence_Ma131_1A45_28S_FJ032669)	MAG1_EU304548_Uncultured_marine_alveolate)))	((Prorocentrum_micans_AY822609_Divergin	((Gonyaulax_polyedra	Alexandrium_catenella)	((Syndinium_turbo_KF359488	Akashiwo_sanguinea_strain_CCMP_1321)	Pfiesteria_piscicida)))	(Amoebophrya_sp_HM483394	(MAG2_Environmental_sequence_Ma131_1A49_28S_FJ032679	MAG2_HF0200_37F04_EU795185)))))	(Vitrella_brassicaformis_HM245049	(((((Ascogregarina_taiwanensis_EF666482	Neogregarinorida_sp_OPPPC1_AB748927)	((AncoraWSBS2010	(AncoraWSBS2011	Ancora_Roscoff_28d1_r11))	((Heliospora_longissima_from_E_vittatus	Cephaloidophora_communis_from_B_balanus)	(Gregarina_sp_ex_Phaedon_brassicae_JF412715	Gregarina_niphandrodes_DQ837379))))	(Parvilucifera_infectans_KF359486	Parvilucifera_rostrata_KF359484))	Cryptosporidium_parvum)	(((Plasmodium_falciparum_U21939_1	Plasmodium_berghei_ANKA_type_A_AJ301624)	(Babesia_microti_28S_FO082874	(Babesia_bigemina_Contig4162_2	(Theileria_parva_967_4234_AF218825	Theileria_orientalis_AP011946))))	((Toxoplasma_gondiiX75430	Besnoitia_besnoiti_AY833646)	(Goussia_desseri_GU593705	Eimeria_tenella_AF026388))))))))	((Colponema_edaph_Chukotka	Colponema_sp_Vietnam_Colp7_28S_KF651084)	(Stentor_coeruleus_d1_r13	(Paramecium_tetraurelia	Sterkiella_histriomuscorum_FJ545743))))	(Phytophthora_megasperma	(Hyphochytrium_catenoides	(Cylindrotheca_closterium_AF289049	Chrysolepidomonas_dendrolepidota_AF409121)))	Bigelowiella_natans);
((Phytophthora_megasperma	(Hyphochytrium_catenoides	(Chrysolepidomonas_dendrolepidota_AF409121	Cylindrotheca_closterium_AF289049)))	(((Colponema_sp_Vietnam_Colp7_28S_KF651084	Colponema_edaph_Chukotka)	Colponema_peru)	((Paramecium_tetraurelia	(Stentor_coeruleus_d1_r13	Sterkiella_histriomuscorum_FJ545743))	(((((MAG1_EU304548_Uncultured_marine_alveolate	(MAG1_5_AND_3END_AACY020214703_Marine_1096626819912	MAG1_Environmental_sequence_Ma131_1A45_28S_FJ032669))	(Ichthyodinium_chabelardi_KF359487	MAG1_Environmental_seqience_Ma131_1A38_FJ032667))	((Parvilucifera_infectans_KF359486	Parvilucifera_rostrata_KF359484)	Perkinsus_atlanticus))	((Prorocentrum_micans_AY822609_Divergin	((Syndinium_turbo_KF359488	Akashiwo_sanguinea_strain_CCMP_1321)	(Pfiesteria_piscicida	(Alexandrium_catenella	Gonyaulax_polyedra))))	(Amoebophrya_sp_HM483394	(MAG2_Environmental_sequence_Ma131_1A49_28S_FJ032679	MAG2_HF0200_37F04_EU795185))))	((Cryptosporidium_parvum	((((AncoraWSBS2011	Ancora_Roscoff_28d1_r11)	AncoraWSBS2010)	((Heliospora_longissima_from_E_vittatus	Cephaloidophora_communis_from_B_balanus)	(Gregarina_sp_ex_Phaedon_brassicae_JF412715	Gregarina_niphandrodes_DQ837379)))	(Ascogregarina_taiwanensis_EF666482	Neogregarinorida_sp_OPPPC1_AB748927)))	((((Besnoitia_besnoiti_AY833646	Toxoplasma_gondiiX75430)	(Eimeria_tenella_AF026388	Goussia_desseri_GU593705))	((Plasmodium_berghei_ANKA_type_A_AJ301624	Plasmodium_falciparum_U21939_1)	(Babesia_microti_28S_FO082874	((Theileria_orientalis_AP011946	Theileria_parva_967_4234_AF218825)	Babesia_bigemina_Contig4162_2))))	(Vitrella_brassicaformis_HM245049	Chromera_velia_EU106870))))))	Bigelowiella_natans);
((((((((((Eimeria_tenella_AF026388	Goussia_desseri_GU593705)	(Besnoitia_besnoiti_AY833646	Toxoplasma_gondiiX75430))	((Plasmodium_berghei_ANKA_type_A_AJ301624	Plasmodium_falciparum_U21939_1)	(Babesia_microti_28S_FO082874	((Theileria_orientalis_AP011946	Theileria_parva_967_4234_AF218825)	Babesia_bigemina_Contig4162_2))))	(Cryptosporidium_parvum	((((Heliospora_longissima_from_E_vittatus	Cephaloidophora_communis_from_B_balanus)	(Gregarina_sp_ex_Phaedon_brassicae_JF412715	Gregarina_niphandrodes_DQ837379))	(AncoraWSBS2010	(Ancora_Roscoff_28d1_r11	AncoraWSBS2011)))	(Ascogregarina_taiwanensis_EF666482	Neogregarinorida_sp_OPPPC1_AB748927))))	(((Perkinsus_atlanticus	(Parvilucifera_rostrata_KF359484	Parvilucifera_infectans_KF359486))	(MAG1_Environmental_seqience_Ma131_1A38_FJ032667	(Ichthyodinium_chabelardi_KF359487	((MAG1_Environmental_sequence_Ma131_1A45_28S_FJ032669	MAG1_5_AND_3END_AACY020214703_Marine_1096626819912)	MAG1_EU304548_Uncultured_marine_alveolate))))	(((MAG2_Environmental_sequence_Ma131_1A49_28S_FJ032679	MAG2_HF0200_37F04_EU795185)	Amoebophrya_sp_HM483394)	(Syndinium_turbo_KF359488	(Prorocentrum_micans_AY822609_Divergin	((Pfiesteria_piscicida	(Alexandrium_catenella	Gonyaulax_polyedra))	Akashiwo_sanguinea_strain_CCMP_1321))))))	Chromera_velia_EU106870)	Vitrella_brassicaformis_HM245049)	Colponema_peru)	((Colponema_sp_Vietnam_Colp7_28S_KF651084	Colponema_edaph_Chukotka)	((Paramecium_tetraurelia	Sterkiella_histriomuscorum_FJ545743)	Stentor_coeruleus_d1_r13)))	((Phytophthora_megasperma	Hyphochytrium_catenoides)	(Cylindrotheca_closterium_AF289049	Chrysolepidomonas_dendrolepidota_AF409121))	Bigelowiella_natans);
(((Hyphochytrium_catenoides	Phytophthora_megasperma)	(Chrysolepidomonas_dendrolepidota_AF409121	Cylindrotheca_closterium_AF289049))	((((((((AncoraWSBS2010	(Ancora_Roscoff_28d1_r11	AncoraWSBS2011))	((Ascogregarina_taiwanensis_EF666482	Neogregarinorida_sp_OPPPC1_AB748927)	((Cephaloidophora_communis_from_B_balanus	Heliospora_longissima_from_E_vittatus)	(Gregarina_niphandrodes_DQ837379	Gregarina_sp_ex_Phaedon_brassicae_JF412715))))	Cryptosporidium_parvum)	(((Toxoplasma_gondiiX75430	Besnoitia_besnoiti_AY833646)	(Goussia_desseri_GU593705	Eimeria_tenella_AF026388))	((Plasmodium_falciparum_U21939_1	Plasmodium_berghei_ANKA_type_A_AJ301624)	((Babesia_bigemina_Contig4162_2	(Theileria_orientalis_AP011946	Theileria_parva_967_4234_AF218825))	Babesia_microti_28S_FO082874))))	(Vitrella_brassicaformis_HM245049	Chromera_velia_EU106870))	((((Parvilucifera_rostrata_KF359484	Parvilucifera_infectans_KF359486)	Perkinsus_atlanticus)	(Ichthyodinium_chabelardi_KF359487	(MAG1_Environmental_seqience_Ma131_1A38_FJ032667	(MAG1_EU304548_Uncultured_marine_alveolate	(MAG1_5_AND_3END_AACY020214703_Marine_1096626819912	MAG1_Environmental_sequence_Ma131_1A45_28S_FJ032669)))))	((Prorocentrum_micans_AY822609_Divergin	((Gonyaulax_polyedra	Alexandrium_catenella)	((Syndinium_turbo_KF359488	Akashiwo_sanguinea_strain_CCMP_1321)	Pfiesteria_piscicida)))	((MAG2_Environmental_sequence_Ma131_1A49_28S_FJ032679	MAG2_HF0200_37F04_EU795185)	Amoebophrya_sp_HM483394))))	(Colponema_peru	(Colponema_edaph_Chukotka	Colponema_sp_Vietnam_Colp7_28S_KF651084)))	(Paramecium_tetraurelia	(Sterkiella_histriomuscorum_FJ545743	Stentor_coeruleus_d1_r13)))	Bigelowiella_natans);
((Phytophthora_megasperma	(Hyphochytrium_catenoides	(Cylindrotheca_closterium_AF289049	Chrysolepidomonas_dendrolepidota_AF409121)))	((Stentor_coeruleus_d1_r13	(Sterkiella_histriomuscorum_FJ545743	Paramecium_tetraurelia))	((Colponema_sp_Vietnam_Colp7_28S_KF651084	Colponema_edaph_Chukotka)	(Colponema_peru	((((Syndinium_turbo_KF359488	(Prorocentrum_micans_AY822609_Divergin	((Alexandrium_catenella	Gonyaulax_polyedra)	(Akashiwo_sanguinea_strain_CCMP_1321	Pfiesteria_piscicida))))	(Amoebophrya_sp_HM483394	(MAG2_Environmental_sequence_Ma131_1A49_28S_FJ032679	MAG2_HF0200_37F04_EU795185)))	((MAG1_Environmental_seqience_Ma131_1A38_FJ032667	((MAG1_EU304548_Uncultured_marine_alveolate	(MAG1_5_AND_3END_AACY020214703_Marine_1096626819912	MAG1_Environmental_sequence_Ma131_1A45_28S_FJ032669))	Ichthyodinium_chabelardi_KF359487))	Perkinsus_atlanticus))	(((((Besnoitia_besnoiti_AY833646	Toxoplasma_gondiiX75430)	(Eimeria_tenella_AF026388	Goussia_desseri_GU593705))	((Plasmodium_falciparum_U21939_1	Plasmodium_berghei_ANKA_type_A_AJ301624)	((Babesia_bigemina_Contig4162_2	(Theileria_orientalis_AP011946	Theileria_parva_967_4234_AF218825))	Babesia_microti_28S_FO082874)))	(Cryptosporidium_parvum	(((Parvilucifera_infectans_KF359486	Parvilucifera_rostrata_KF359484)	(Neogregarinorida_sp_OPPPC1_AB748927	Ascogregarina_taiwanensis_EF666482))	(((Ancora_Roscoff_28d1_r11	AncoraWSBS2011)	AncoraWSBS2010)	((Gregarina_niphandrodes_DQ837379	Gregarina_sp_ex_Phaedon_brassicae_JF412715)	(Heliospora_longissima_from_E_vittatus	Cephaloidophora_communis_from_B_balanus))))))	(Vitrella_brassicaformis_HM245049	Chromera_velia_EU106870))))))	Bigelowiella_natans);
((Phytophthora_megasperma	(Hyphochytrium_catenoides	(Cylindrotheca_closterium_AF289049	Chrysolepidomonas_dendrolepidota_AF409121)))	((((Vitrella_brassicaformis_HM245049	Chromera_velia_EU106870)	(((Cryptosporidium_parvum	((Ascogregarina_taiwanensis_EF666482	Neogregarinorida_sp_OPPPC1_AB748927)	(((Heliospora_longissima_from_E_vittatus	Cephaloidophora_communis_from_B_balanus)	(Gregarina_niphandrodes_DQ837379	Gregarina_sp_ex_Phaedon_brassicae_JF412715))	(AncoraWSBS2010	(Ancora_Roscoff_28d1_r11	AncoraWSBS2011)))))	(Ichthyodinium_chabelardi_KF359487	(((Toxoplasma_gondiiX75430	Besnoitia_besnoiti_AY833646)	(Goussia_desseri_GU593705	Eimeria_tenella_AF026388))	((Plasmodium_berghei_ANKA_type_A_AJ301624	Plasmodium_falciparum_U21939_1)	(((Theileria_parva_967_4234_AF218825	Theileria_orientalis_AP011946)	Babesia_bigemina_Contig4162_2)	Babesia_microti_28S_FO082874)))))	((MAG1_Environmental_seqience_Ma131_1A38_FJ032667	(MAG1_EU304548_Uncultured_marine_alveolate	(MAG1_Environmental_sequence_Ma131_1A45_28S_FJ032669	MAG1_5_AND_3END_AACY020214703_Marine_1096626819912)))	(((Parvilucifera_infectans_KF359486	Parvilucifera_rostrata_KF359484)	Perkinsus_atlanticus)	((Amoebophrya_sp_HM483394	(MAG2_Environmental_sequence_Ma131_1A49_28S_FJ032679	MAG2_HF0200_37F04_EU795185))	((((Syndinium_turbo_KF359488	Akashiwo_sanguinea_strain_CCMP_1321)	Pfiesteria_piscicida)	(Alexandrium_catenella	Gonyaulax_polyedra))	Prorocentrum_micans_AY822609_Divergin))))))	(Colponema_peru	(Stentor_coeruleus_d1_r13	(Sterkiella_histriomuscorum_FJ545743	Paramecium_tetraurelia))))	(Colponema_edaph_Chukotka	Colponema_sp_Vietnam_Colp7_28S_KF651084))	Bigelowiella_natans);
((Phytophthora_megasperma	((Cylindrotheca_closterium_AF289049	Chrysolepidomonas_dendrolepidota_AF409121)	Hyphochytrium_catenoides))	((Sterkiella_histriomuscorum_FJ545743	(Paramecium_tetraurelia	Stentor_coeruleus_d1_r13))	((Colponema_sp_Vietnam_Colp7_28S_KF651084	Colponema_edaph_Chukotka)	(Colponema_peru	((((Cryptosporidium_parvum	((Ascogregarina_taiwanensis_EF666482	Neogregarinorida_sp_OPPPC1_AB748927)	((Cephaloidophora_communis_from_B_balanus	Heliospora_longissima_from_E_vittatus)	((AncoraWSBS2010	(AncoraWSBS2011	Ancora_Roscoff_28d1_r11))	(Gregarina_niphandrodes_DQ837379	Gregarina_sp_ex_Phaedon_brassicae_JF412715)))))	(((Besnoitia_besnoiti_AY833646	Toxoplasma_gondiiX75430)	(Eimeria_tenella_AF026388	Goussia_desseri_GU593705))	((Plasmodium_falciparum_U21939_1	Plasmodium_berghei_ANKA_type_A_AJ301624)	((Babesia_bigemina_Contig4162_2	(Theileria_orientalis_AP011946	Theileria_parva_967_4234_AF218825))	Babesia_microti_28S_FO082874))))	((((Ichthyodinium_chabelardi_KF359487	(MAG1_Environmental_seqience_Ma131_1A38_FJ032667	(MAG1_EU304548_Uncultured_marine_alveolate	(MAG1_Environmental_sequence_Ma131_1A45_28S_FJ032669	MAG1_5_AND_3END_AACY020214703_Marine_1096626819912))))	((Syndinium_turbo_KF359488	(Prorocentrum_micans_AY822609_Divergin	((Alexandrium_catenella	Gonyaulax_polyedra)	(Akashiwo_sanguinea_strain_CCMP_1321	Pfiesteria_piscicida))))	((MAG2_Environmental_sequence_Ma131_1A49_28S_FJ032679	MAG2_HF0200_37F04_EU795185)	Amoebophrya_sp_HM483394)))	((Parvilucifera_rostrata_KF359484	Parvilucifera_infectans_KF359486)	Perkinsus_atlanticus))	Chromera_velia_EU106870))	Vitrella_brassicaformis_HM245049))))	Bigelowiella_natans);
((Phytophthora_megasperma	(Hyphochytrium_catenoides	(Chrysolepidomonas_dendrolepidota_AF409121	Cylindrotheca_closterium_AF289049)))	((((((Amoebophrya_sp_HM483394	(MAG2_HF0200_37F04_EU795185	MAG2_Environmental_sequence_Ma131_1A49_28S_FJ032679))	(Prorocentrum_micans_AY822609_Divergin	((Alexandrium_catenella	Gonyaulax_polyedra)	(Pfiesteria_piscicida	(Syndinium_turbo_KF359488	Akashiwo_sanguinea_strain_CCMP_1321)))))	((((Parvilucifera_infectans_KF359486	Parvilucifera_rostrata_KF359484)	Perkinsus_atlanticus)	(Ichthyodinium_chabelardi_KF359487	(MAG1_Environmental_seqience_Ma131_1A38_FJ032667	((MAG1_5_AND_3END_AACY020214703_Marine_1096626819912	MAG1_Environmental_sequence_Ma131_1A45_28S_FJ032669)	MAG1_EU304548_Uncultured_marine_alveolate))))	(Vitrella_brassicaformis_HM245049	Chromera_velia_EU106870)))	((((Plasmodium_berghei_ANKA_type_A_AJ301624	Plasmodium_falciparum_U21939_1)	(Babesia_microti_28S_FO082874	(Babesia_bigemina_Contig4162_2	(Theileria_orientalis_AP011946	Theileria_parva_967_4234_AF218825))))	((Goussia_desseri_GU593705	Eimeria_tenella_AF026388)	(Besnoitia_besnoiti_AY833646	Toxoplasma_gondiiX75430)))	(((((Cephaloidophora_communis_from_B_balanus	Heliospora_longissima_from_E_vittatus)	(Gregarina_sp_ex_Phaedon_brassicae_JF412715	Gregarina_niphandrodes_DQ837379))	(AncoraWSBS2010	(Ancora_Roscoff_28d1_r11	AncoraWSBS2011)))	(Ascogregarina_taiwanensis_EF666482	Neogregarinorida_sp_OPPPC1_AB748927))	Cryptosporidium_parvum)))	((Colponema_edaph_Chukotka	Colponema_sp_Vietnam_Colp7_28S_KF651084)	Colponema_peru))	(Stentor_coeruleus_d1_r13	(Sterkiella_histriomuscorum_FJ545743	Paramecium_tetraurelia)))	Bigelowiella_natans);
((Phytophthora_megasperma	(Hyphochytrium_catenoides	(Cylindrotheca_closterium_AF289049	Chrysolepidomonas_dendrolepidota_AF409121)))	((Colponema_peru	(((Cryptosporidium_parvum	((Neogregarinorida_sp_OPPPC1_AB748927	Ascogregarina_taiwanensis_EF666482)	(((Heliospora_longissima_from_E_vittatus	Cephaloidophora_communis_from_B_balanus)	(Gregarina_sp_ex_Phaedon_brassicae_JF412715	Gregarina_niphandrodes_DQ837379))	(AncoraWSBS2011	(Ancora_Roscoff_28d1_r11	AncoraWSBS2010)))))	(Vitrella_brassicaformis_HM245049	(((Besnoitia_besnoiti_AY833646	Toxoplasma_gondiiX75430)	(Eimeria_tenella_AF026388	Goussia_desseri_GU593705))	((Plasmodium_falciparum_U21939_1	Plasmodium_berghei_ANKA_type_A_AJ301624)	(Babesia_microti_28S_FO082874	(Babesia_bigemina_Contig4162_2	(Theileria_orientalis_AP011946	Theileria_parva_967_4234_AF218825)))))))	(Chromera_velia_EU106870	(((MAG1_Environmental_seqience_Ma131_1A38_FJ032667	(Ichthyodinium_chabelardi_KF359487	(MAG1_EU304548_Uncultured_marine_alveolate	(MAG1_5_AND_3END_AACY020214703_Marine_1096626819912	MAG1_Environmental_sequence_Ma131_1A45_28S_FJ032669))))	(Perkinsus_atlanticus	(Parvilucifera_infectans_KF359486	Parvilucifera_rostrata_KF359484)))	((Amoebophrya_sp_HM483394	(MAG2_HF0200_37F04_EU795185	MAG2_Environmental_sequence_Ma131_1A49_28S_FJ032679))	(((Pfiesteria_piscicida	(Syndinium_turbo_KF359488	Akashiwo_sanguinea_strain_CCMP_1321))	(Gonyaulax_polyedra	Alexandrium_catenella))	Prorocentrum_micans_AY822609_Divergin))))))	(((Sterkiella_histriomuscorum_FJ545743	Stentor_coeruleus_d1_r13)	Paramecium_tetraurelia)	(Colponema_edaph_Chukotka	Colponema_sp_Vietnam_Colp7_28S_KF651084)))	Bigelowiella_natans);
(((((Vitrella_brassicaformis_HM245049	((Chromera_velia_EU106870	((Syndinium_turbo_KF359488	((Amoebophrya_sp_HM483394	(MAG2_Environmental_sequence_Ma131_1A49_28S_FJ032679	MAG2_HF0200_37F04_EU795185))	(Prorocentrum_micans_AY822609_Divergin	(Akashiwo_sanguinea_strain_CCMP_1321	(Pfiesteria_piscicida	(Gonyaulax_polyedra	Alexandrium_catenella))))))	(((((MAG1_5_AND_3END_AACY020214703_Marine_1096626819912	MAG1_Environmental_sequence_Ma131_1A45_28S_FJ032669)	MAG1_EU304548_Uncultured_marine_alveolate)	Ichthyodinium_chabelardi_KF359487)	MAG1_Environmental_seqience_Ma131_1A38_FJ032667)	((Parvilucifera_rostrata_KF359484	Parvilucifera_infectans_KF359486)	Perkinsus_atlanticus))))	((((Toxoplasma_gondiiX75430	Besnoitia_besnoiti_AY833646)	(Goussia_desseri_GU593705	Eimeria_tenella_AF026388))	(((Babesia_bigemina_Contig4162_2	(Theileria_orientalis_AP011946	Theileria_parva_967_4234_AF218825))	Babesia_microti_28S_FO082874)	(Plasmodium_berghei_ANKA_type_A_AJ301624	Plasmodium_falciparum_U21939_1)))	(Cryptosporidium_parvum	(((AncoraWSBS2011	(AncoraWSBS2010	Ancora_Roscoff_28d1_r11))	((Cephaloidophora_communis_from_B_balanus	Heliospora_longissima_from_E_vittatus)	(Gregarina_sp_ex_Phaedon_brassicae_JF412715	Gregarina_niphandrodes_DQ837379)))	(Ascogregarina_taiwanensis_EF666482	Neogregarinorida_sp_OPPPC1_AB748927))))))	Colponema_peru)	(Colponema_edaph_Chukotka	Colponema_sp_Vietnam_Colp7_28S_KF651084))	(Stentor_coeruleus_d1_r13	(Paramecium_tetraurelia	Sterkiella_histriomuscorum_FJ545743)))	(Phytophthora_megasperma	((Chrysolepidomonas_dendrolepidota_AF409121	Cylindrotheca_closterium_AF289049)	Hyphochytrium_catenoides))	Bigelowiella_natans);
(((Sterkiella_histriomuscorum_FJ545743	(Paramecium_tetraurelia	Stentor_coeruleus_d1_r13))	((Colponema_peru	((((Chromera_velia_EU106870	(Cryptosporidium_parvum	((Neogregarinorida_sp_OPPPC1_AB748927	Ascogregarina_taiwanensis_EF666482)	((AncoraWSBS2010	(Ancora_Roscoff_28d1_r11	AncoraWSBS2011))	((Heliospora_longissima_from_E_vittatus	Cephaloidophora_communis_from_B_balanus)	(Gregarina_niphandrodes_DQ837379	Gregarina_sp_ex_Phaedon_brassicae_JF412715))))))	(((Eimeria_tenella_AF026388	Goussia_desseri_GU593705)	(Besnoitia_besnoiti_AY833646	Toxoplasma_gondiiX75430))	((Plasmodium_falciparum_U21939_1	Plasmodium_berghei_ANKA_type_A_AJ301624)	(Babesia_microti_28S_FO082874	(Babesia_bigemina_Contig4162_2	(Theileria_parva_967_4234_AF218825	Theileria_orientalis_AP011946))))))	(((MAG1_Environmental_seqience_Ma131_1A38_FJ032667	(Ichthyodinium_chabelardi_KF359487	(MAG1_EU304548_Uncultured_marine_alveolate	(MAG1_Environmental_sequence_Ma131_1A45_28S_FJ032669	MAG1_5_AND_3END_AACY020214703_Marine_1096626819912))))	(Perkinsus_atlanticus	(Parvilucifera_rostrata_KF359484	Parvilucifera_infectans_KF359486)))	((Prorocentrum_micans_AY822609_Divergin	((Alexandrium_catenella	Gonyaulax_polyedra)	(Pfiesteria_piscicida	Akashiwo_sanguinea_strain_CCMP_1321)))	(Syndinium_turbo_KF359488	((MAG2_Environmental_sequence_Ma131_1A49_28S_FJ032679	MAG2_HF0200_37F04_EU795185)	Amoebophrya_sp_HM483394)))))	Vitrella_brassicaformis_HM245049))	(Colponema_sp_Vietnam_Colp7_28S_KF651084	Colponema_edaph_Chukotka)))	(Phytophthora_megasperma	(Hyphochytrium_catenoides	(Cylindrotheca_closterium_AF289049	Chrysolepidomonas_dendrolepidota_AF409121)))	Bigelowiella_natans);
((Phytophthora_megasperma	(Hyphochytrium_catenoides	(Chrysolepidomonas_dendrolepidota_AF409121	Cylindrotheca_closterium_AF289049)))	((Stentor_coeruleus_d1_r13	(Paramecium_tetraurelia	Sterkiella_histriomuscorum_FJ545743))	((((((Perkinsus_atlanticus	(Parvilucifera_rostrata_KF359484	Parvilucifera_infectans_KF359486))	((((MAG1_Environmental_sequence_Ma131_1A45_28S_FJ032669	MAG1_5_AND_3END_AACY020214703_Marine_1096626819912)	MAG1_EU304548_Uncultured_marine_alveolate)	MAG1_Environmental_seqience_Ma131_1A38_FJ032667)	Ichthyodinium_chabelardi_KF359487))	(((Prorocentrum_micans_AY822609_Divergin	((Alexandrium_catenella	Gonyaulax_polyedra)	(Pfiesteria_piscicida	Akashiwo_sanguinea_strain_CCMP_1321)))	(Amoebophrya_sp_HM483394	(MAG2_Environmental_sequence_Ma131_1A49_28S_FJ032679	MAG2_HF0200_37F04_EU795185)))	Syndinium_turbo_KF359488))	((Vitrella_brassicaformis_HM245049	Chromera_velia_EU106870)	(((((Heliospora_longissima_from_E_vittatus	Cephaloidophora_communis_from_B_balanus)	((AncoraWSBS2010	(Ancora_Roscoff_28d1_r11	AncoraWSBS2011))	(Gregarina_sp_ex_Phaedon_brassicae_JF412715	Gregarina_niphandrodes_DQ837379)))	(Ascogregarina_taiwanensis_EF666482	Neogregarinorida_sp_OPPPC1_AB748927))	Cryptosporidium_parvum)	(((Besnoitia_besnoiti_AY833646	Toxoplasma_gondiiX75430)	(Eimeria_tenella_AF026388	Goussia_desseri_GU593705))	((Plasmodium_berghei_ANKA_type_A_AJ301624	Plasmodium_falciparum_U21939_1)	(Babesia_microti_28S_FO082874	(Babesia_bigemina_Contig4162_2	(Theileria_parva_967_4234_AF218825	Theileria_orientalis_AP011946))))))))	Colponema_peru)	(Colponema_sp_Vietnam_Colp7_28S_KF651084	Colponema_edaph_Chukotka)))	Bigelowiella_natans);
(((Sterkiella_histriomuscorum_FJ545743	(Stentor_coeruleus_d1_r13	Paramecium_tetraurelia))	((((Ichthyodinium_chabelardi_KF359487	(((MAG1_Environmental_sequence_Ma131_1A45_28S_FJ032669	MAG1_5_AND_3END_AACY020214703_Marine_1096626819912)	MAG1_EU304548_Uncultured_marine_alveolate)	MAG1_Environmental_seqience_Ma131_1A38_FJ032667))	(((Prorocentrum_micans_AY822609_Divergin	((Alexandrium_catenella	Gonyaulax_polyedra)	(Akashiwo_sanguinea_strain_CCMP_1321	Pfiesteria_piscicida)))	(((MAG2_HF0200_37F04_EU795185	MAG2_Environmental_sequence_Ma131_1A49_28S_FJ032679)	Amoebophrya_sp_HM483394)	Syndinium_turbo_KF359488))	((Parvilucifera_infectans_KF359486	Parvilucifera_rostrata_KF359484)	Perkinsus_atlanticus)))	(((((Babesia_microti_28S_FO082874	(Babesia_bigemina_Contig4162_2	(Theileria_parva_967_4234_AF218825	Theileria_orientalis_AP011946)))	(Plasmodium_berghei_ANKA_type_A_AJ301624	Plasmodium_falciparum_U21939_1))	((Eimeria_tenella_AF026388	Goussia_desseri_GU593705)	(Besnoitia_besnoiti_AY833646	Toxoplasma_gondiiX75430)))	((((AncoraWSBS2011	Ancora_Roscoff_28d1_r11)	AncoraWSBS2010)	(((Cephaloidophora_communis_from_B_balanus	Heliospora_longissima_from_E_vittatus)	(Gregarina_sp_ex_Phaedon_brassicae_JF412715	Gregarina_niphandrodes_DQ837379))	(Ascogregarina_taiwanensis_EF666482	Neogregarinorida_sp_OPPPC1_AB748927)))	(Chromera_velia_EU106870	Cryptosporidium_parvum)))	Vitrella_brassicaformis_HM245049))	((Colponema_edaph_Chukotka	Colponema_sp_Vietnam_Colp7_28S_KF651084)	Colponema_peru)))	((Chrysolepidomonas_dendrolepidota_AF409121	Cylindrotheca_closterium_AF289049)	(Hyphochytrium_catenoides	Phytophthora_megasperma))	Bigelowiella_natans);
((Phytophthora_megasperma	(Hyphochytrium_catenoides	(Chrysolepidomonas_dendrolepidota_AF409121	Cylindrotheca_closterium_AF289049)))	(((Colponema_peru	((Vitrella_brassicaformis_HM245049	Chromera_velia_EU106870)	(((((AncoraWSBS2010	(Ancora_Roscoff_28d1_r11	AncoraWSBS2011))	(((Gregarina_niphandrodes_DQ837379	Gregarina_sp_ex_Phaedon_brassicae_JF412715)	(Cephaloidophora_communis_from_B_balanus	Heliospora_longissima_from_E_vittatus))	(Ascogregarina_taiwanensis_EF666482	Neogregarinorida_sp_OPPPC1_AB748927)))	Cryptosporidium_parvum)	(((Besnoitia_besnoiti_AY833646	Toxoplasma_gondiiX75430)	(Goussia_desseri_GU593705	Eimeria_tenella_AF026388))	((Plasmodium_falciparum_U21939_1	Plasmodium_berghei_ANKA_type_A_AJ301624)	(Babesia_microti_28S_FO082874	(Babesia_bigemina_Contig4162_2	(Theileria_parva_967_4234_AF218825	Theileria_orientalis_AP011946))))))	(((Ichthyodinium_chabelardi_KF359487	(MAG1_EU304548_Uncultured_marine_alveolate	(MAG1_5_AND_3END_AACY020214703_Marine_1096626819912	MAG1_Environmental_sequence_Ma131_1A45_28S_FJ032669)))	MAG1_Environmental_seqience_Ma131_1A38_FJ032667)	(((Prorocentrum_micans_AY822609_Divergin	(Syndinium_turbo_KF359488	(Akashiwo_sanguinea_strain_CCMP_1321	((Gonyaulax_polyedra	Alexandrium_catenella)	Pfiesteria_piscicida))))	((MAG2_HF0200_37F04_EU795185	MAG2_Environmental_sequence_Ma131_1A49_28S_FJ032679)	Amoebophrya_sp_HM483394))	((Parvilucifera_rostrata_KF359484	Parvilucifera_infectans_KF359486)	Perkinsus_atlanticus))))))	(Stentor_coeruleus_d1_r13	(Paramecium_tetraurelia	Sterkiella_histriomuscorum_FJ545743)))	(Colponema_sp_Vietnam_Colp7_28S_KF651084	Colponema_edaph_Chukotka))	Bigelowiella_natans);
(((Stentor_coeruleus_d1_r13	(Paramecium_tetraurelia	Sterkiella_histriomuscorum_FJ545743))	((Colponema_sp_Vietnam_Colp7_28S_KF651084	Colponema_edaph_Chukotka)	(((Chromera_velia_EU106870	((((Parvilucifera_infectans_KF359486	Parvilucifera_rostrata_KF359484)	Perkinsus_atlanticus)	((MAG1_Environmental_seqience_Ma131_1A38_FJ032667	((MAG1_5_AND_3END_AACY020214703_Marine_1096626819912	MAG1_Environmental_sequence_Ma131_1A45_28S_FJ032669)	MAG1_EU304548_Uncultured_marine_alveolate))	Ichthyodinium_chabelardi_KF359487))	((Syndinium_turbo_KF359488	(((Gonyaulax_polyedra	Alexandrium_catenella)	(Akashiwo_sanguinea_strain_CCMP_1321	Pfiesteria_piscicida))	Prorocentrum_micans_AY822609_Divergin))	(Amoebophrya_sp_HM483394	(MAG2_HF0200_37F04_EU795185	MAG2_Environmental_sequence_Ma131_1A49_28S_FJ032679)))))	(Vitrella_brassicaformis_HM245049	((Cryptosporidium_parvum	(((Cephaloidophora_communis_from_B_balanus	Heliospora_longissima_from_E_vittatus)	((Gregarina_niphandrodes_DQ837379	Gregarina_sp_ex_Phaedon_brassicae_JF412715)	((Ancora_Roscoff_28d1_r11	AncoraWSBS2011)	AncoraWSBS2010)))	(Neogregarinorida_sp_OPPPC1_AB748927	Ascogregarina_taiwanensis_EF666482)))	(((Plasmodium_falciparum_U21939_1	Plasmodium_berghei_ANKA_type_A_AJ301624)	(Babesia_microti_28S_FO082874	(Babesia_bigemina_Contig4162_2	(Theileria_parva_967_4234_AF218825	Theileria_orientalis_AP011946))))	((Toxoplasma_gondiiX75430	Besnoitia_besnoiti_AY833646)	(Eimeria_tenella_AF026388	Goussia_desseri_GU593705))))))	Colponema_peru)))	((Cylindrotheca_closterium_AF289049	Chrysolepidomonas_dendrolepidota_AF409121)	(Phytophthora_megasperma	Hyphochytrium_catenoides))	Bigelowiella_natans);
((Phytophthora_megasperma	((Chrysolepidomonas_dendrolepidota_AF409121	Cylindrotheca_closterium_AF289049)	Hyphochytrium_catenoides))	(((Colponema_edaph_Chukotka	Colponema_sp_Vietnam_Colp7_28S_KF651084)	((((Vitrella_brassicaformis_HM245049	Chromera_velia_EU106870)	((Cryptosporidium_parvum	(((Gregarina_sp_ex_Phaedon_brassicae_JF412715	Gregarina_niphandrodes_DQ837379)	(AncoraWSBS2010	(Ancora_Roscoff_28d1_r11	AncoraWSBS2011)))	(Neogregarinorida_sp_OPPPC1_AB748927	Ascogregarina_taiwanensis_EF666482)))	(((Besnoitia_besnoiti_AY833646	Toxoplasma_gondiiX75430)	(Goussia_desseri_GU593705	Eimeria_tenella_AF026388))	((Plasmodium_falciparum_U21939_1	Plasmodium_berghei_ANKA_type_A_AJ301624)	(Babesia_microti_28S_FO082874	(Babesia_bigemina_Contig4162_2	(Theileria_parva_967_4234_AF218825	Theileria_orientalis_AP011946)))))))	(((Syndinium_turbo_KF359488	(Amoebophrya_sp_HM483394	(MAG2_Environmental_sequence_Ma131_1A49_28S_FJ032679	MAG2_HF0200_37F04_EU795185)))	(Prorocentrum_micans_AY822609_Divergin	(Akashiwo_sanguinea_strain_CCMP_1321	(Pfiesteria_piscicida	(Gonyaulax_polyedra	Alexandrium_catenella)))))	(Perkinsus_atlanticus	((Parvilucifera_rostrata_KF359484	Parvilucifera_infectans_KF359486)	(Ichthyodinium_chabelardi_KF359487	(MAG1_Environmental_seqience_Ma131_1A38_FJ032667	(MAG1_EU304548_Uncultured_marine_alveolate	(MAG1_5_AND_3END_AACY020214703_Marine_1096626819912	MAG1_Environmental_sequence_Ma131_1A45_28S_FJ032669))))))))	Colponema_peru))	((Heliospora_longissima_from_E_vittatus	Cephaloidophora_communis_from_B_balanus)	(Stentor_coeruleus_d1_r13	(Paramecium_tetraurelia	Sterkiella_histriomuscorum_FJ545743))))	Bigelowiella_natans);
(((Phytophthora_megasperma	Hyphochytrium_catenoides)	(Cylindrotheca_closterium_AF289049	Chrysolepidomonas_dendrolepidota_AF409121))	(((Sterkiella_histriomuscorum_FJ545743	(Stentor_coeruleus_d1_r13	Paramecium_tetraurelia))	(Colponema_peru	(Vitrella_brassicaformis_HM245049	((Chromera_velia_EU106870	((((Ichthyodinium_chabelardi_KF359487	((Parvilucifera_infectans_KF359486	Parvilucifera_rostrata_KF359484)	Perkinsus_atlanticus))	(MAG1_Environmental_seqience_Ma131_1A38_FJ032667	(MAG1_EU304548_Uncultured_marine_alveolate	(MAG1_5_AND_3END_AACY020214703_Marine_1096626819912	MAG1_Environmental_sequence_Ma131_1A45_28S_FJ032669))))	((Amoebophrya_sp_HM483394	(MAG2_Environmental_sequence_Ma131_1A49_28S_FJ032679	MAG2_HF0200_37F04_EU795185))	(Gonyaulax_polyedra	((Pfiesteria_piscicida	(Syndinium_turbo_KF359488	Akashiwo_sanguinea_strain_CCMP_1321))	Alexandrium_catenella))))	Prorocentrum_micans_AY822609_Divergin))	((Cryptosporidium_parvum	((((Heliospora_longissima_from_E_vittatus	Cephaloidophora_communis_from_B_balanus)	(Gregarina_niphandrodes_DQ837379	Gregarina_sp_ex_Phaedon_brassicae_JF412715))	(Neogregarinorida_sp_OPPPC1_AB748927	Ascogregarina_taiwanensis_EF666482))	(AncoraWSBS2010	(Ancora_Roscoff_28d1_r11	AncoraWSBS2011))))	(((Plasmodium_falciparum_U21939_1	Plasmodium_berghei_ANKA_type_A_AJ301624)	(((Theileria_parva_967_4234_AF218825	Theileria_orientalis_AP011946)	Babesia_bigemina_Contig4162_2)	Babesia_microti_28S_FO082874))	((Eimeria_tenella_AF026388	Goussia_desseri_GU593705)	(Toxoplasma_gondiiX75430	Besnoitia_besnoiti_AY833646))))))))	(Colponema_sp_Vietnam_Colp7_28S_KF651084	Colponema_edaph_Chukotka))	Bigelowiella_natans);
(((Stentor_coeruleus_d1_r13	(Paramecium_tetraurelia	Sterkiella_histriomuscorum_FJ545743))	((Colponema_peru	((((MAG1_Environmental_seqience_Ma131_1A38_FJ032667	(Ichthyodinium_chabelardi_KF359487	(MAG1_EU304548_Uncultured_marine_alveolate	(MAG1_Environmental_sequence_Ma131_1A45_28S_FJ032669	MAG1_5_AND_3END_AACY020214703_Marine_1096626819912))))	(Vitrella_brassicaformis_HM245049	Chromera_velia_EU106870))	((Cryptosporidium_parvum	((Neogregarinorida_sp_OPPPC1_AB748927	Ascogregarina_taiwanensis_EF666482)	((Parvilucifera_rostrata_KF359484	Parvilucifera_infectans_KF359486)	(((Gregarina_sp_ex_Phaedon_brassicae_JF412715	Gregarina_niphandrodes_DQ837379)	(Heliospora_longissima_from_E_vittatus	Cephaloidophora_communis_from_B_balanus))	(AncoraWSBS2011	(AncoraWSBS2010	Ancora_Roscoff_28d1_r11))))))	(((Eimeria_tenella_AF026388	Goussia_desseri_GU593705)	(Besnoitia_besnoiti_AY833646	Toxoplasma_gondiiX75430))	((Plasmodium_falciparum_U21939_1	Plasmodium_berghei_ANKA_type_A_AJ301624)	(Babesia_microti_28S_FO082874	(Babesia_bigemina_Contig4162_2	(Theileria_parva_967_4234_AF218825	Theileria_orientalis_AP011946)))))))	(Perkinsus_atlanticus	((Syndinium_turbo_KF359488	((MAG2_HF0200_37F04_EU795185	MAG2_Environmental_sequence_Ma131_1A49_28S_FJ032679)	Amoebophrya_sp_HM483394))	(Prorocentrum_micans_AY822609_Divergin	(Akashiwo_sanguinea_strain_CCMP_1321	((Gonyaulax_polyedra	Alexandrium_catenella)	Pfiesteria_piscicida)))))))	(Colponema_edaph_Chukotka	Colponema_sp_Vietnam_Colp7_28S_KF651084)))	((Hyphochytrium_catenoides	Phytophthora_megasperma)	(Cylindrotheca_closterium_AF289049	Chrysolepidomonas_dendrolepidota_AF409121))	Bigelowiella_natans);
((((Colponema_edaph_Chukotka	Colponema_sp_Vietnam_Colp7_28S_KF651084)	((((Chromera_velia_EU106870	Vitrella_brassicaformis_HM245049)	((Cryptosporidium_parvum	((((Ancora_Roscoff_28d1_r11	AncoraWSBS2011)	AncoraWSBS2010)	((Cephaloidophora_communis_from_B_balanus	Heliospora_longissima_from_E_vittatus)	(Gregarina_niphandrodes_DQ837379	Gregarina_sp_ex_Phaedon_brassicae_JF412715)))	(Ascogregarina_taiwanensis_EF666482	Neogregarinorida_sp_OPPPC1_AB748927)))	(((Besnoitia_besnoiti_AY833646	Toxoplasma_gondiiX75430)	(Goussia_desseri_GU593705	Eimeria_tenella_AF026388))	((Babesia_microti_28S_FO082874	(Babesia_bigemina_Contig4162_2	(Theileria_parva_967_4234_AF218825	Theileria_orientalis_AP011946)))	(Plasmodium_falciparum_U21939_1	Plasmodium_berghei_ANKA_type_A_AJ301624)))))	(((Prorocentrum_micans_AY822609_Divergin	(Syndinium_turbo_KF359488	(Akashiwo_sanguinea_strain_CCMP_1321	((Gonyaulax_polyedra	Alexandrium_catenella)	Pfiesteria_piscicida))))	(Amoebophrya_sp_HM483394	(MAG2_Environmental_sequence_Ma131_1A49_28S_FJ032679	MAG2_HF0200_37F04_EU795185)))	((MAG1_Environmental_seqience_Ma131_1A38_FJ032667	(Ichthyodinium_chabelardi_KF359487	(MAG1_EU304548_Uncultured_marine_alveolate	(MAG1_Environmental_sequence_Ma131_1A45_28S_FJ032669	MAG1_5_AND_3END_AACY020214703_Marine_1096626819912))))	((Parvilucifera_rostrata_KF359484	Parvilucifera_infectans_KF359486)	Perkinsus_atlanticus))))	Colponema_peru))	(Stentor_coeruleus_d1_r13	(Paramecium_tetraurelia	Sterkiella_histriomuscorum_FJ545743)))	((Cylindrotheca_closterium_AF289049	Chrysolepidomonas_dendrolepidota_AF409121)	(Phytophthora_megasperma	Hyphochytrium_catenoides))	Bigelowiella_natans);
(((Cylindrotheca_closterium_AF289049	Chrysolepidomonas_dendrolepidota_AF409121)	(Phytophthora_megasperma	Hyphochytrium_catenoides))	((((Vitrella_brassicaformis_HM245049	((Chromera_velia_EU106870	((MAG1_Environmental_seqience_Ma131_1A38_FJ032667	((MAG1_EU304548_Uncultured_marine_alveolate	(MAG1_Environmental_sequence_Ma131_1A45_28S_FJ032669	MAG1_5_AND_3END_AACY020214703_Marine_1096626819912))	Ichthyodinium_chabelardi_KF359487))	((Perkinsus_atlanticus	(Parvilucifera_infectans_KF359486	Parvilucifera_rostrata_KF359484))	((((Akashiwo_sanguinea_strain_CCMP_1321	(Pfiesteria_piscicida	(Alexandrium_catenella	Gonyaulax_polyedra)))	Syndinium_turbo_KF359488)	Prorocentrum_micans_AY822609_Divergin)	(Amoebophrya_sp_HM483394	(MAG2_HF0200_37F04_EU795185	MAG2_Environmental_sequence_Ma131_1A49_28S_FJ032679))))))	((Cryptosporidium_parvum	(((Heliospora_longissima_from_E_vittatus	Cephaloidophora_communis_from_B_balanus)	((AncoraWSBS2010	(Ancora_Roscoff_28d1_r11	AncoraWSBS2011))	(Gregarina_sp_ex_Phaedon_brassicae_JF412715	Gregarina_niphandrodes_DQ837379)))	(Neogregarinorida_sp_OPPPC1_AB748927	Ascogregarina_taiwanensis_EF666482)))	(((Besnoitia_besnoiti_AY833646	Toxoplasma_gondiiX75430)	(Eimeria_tenella_AF026388	Goussia_desseri_GU593705))	((Plasmodium_falciparum_U21939_1	Plasmodium_berghei_ANKA_type_A_AJ301624)	(Babesia_microti_28S_FO082874	(Babesia_bigemina_Contig4162_2	(Theileria_parva_967_4234_AF218825	Theileria_orientalis_AP011946))))))))	Colponema_peru)	(Colponema_edaph_Chukotka	Colponema_sp_Vietnam_Colp7_28S_KF651084))	(Sterkiella_histriomuscorum_FJ545743	(Paramecium_tetraurelia	Stentor_coeruleus_d1_r13)))	Bigelowiella_natans);
(((Stentor_coeruleus_d1_r13	(Paramecium_tetraurelia	Sterkiella_histriomuscorum_FJ545743))	(((((Chromera_velia_EU106870	Vitrella_brassicaformis_HM245049)	((((Plasmodium_falciparum_U21939_1	Plasmodium_berghei_ANKA_type_A_AJ301624)	(Babesia_microti_28S_FO082874	(Babesia_bigemina_Contig4162_2	(Theileria_orientalis_AP011946	Theileria_parva_967_4234_AF218825))))	((Goussia_desseri_GU593705	Eimeria_tenella_AF026388)	(Besnoitia_besnoiti_AY833646	Toxoplasma_gondiiX75430)))	(Cryptosporidium_parvum	((((Cephaloidophora_communis_from_B_balanus	Heliospora_longissima_from_E_vittatus)	(Gregarina_niphandrodes_DQ837379	Gregarina_sp_ex_Phaedon_brassicae_JF412715))	(AncoraWSBS2010	(AncoraWSBS2011	Ancora_Roscoff_28d1_r11)))	(Ascogregarina_taiwanensis_EF666482	Neogregarinorida_sp_OPPPC1_AB748927)))))	((((Prorocentrum_micans_AY822609_Divergin	((Gonyaulax_polyedra	Alexandrium_catenella)	(Akashiwo_sanguinea_strain_CCMP_1321	Pfiesteria_piscicida)))	(Amoebophrya_sp_HM483394	(MAG2_HF0200_37F04_EU795185	MAG2_Environmental_sequence_Ma131_1A49_28S_FJ032679)))	(((Parvilucifera_infectans_KF359486	Parvilucifera_rostrata_KF359484)	Perkinsus_atlanticus)	(Ichthyodinium_chabelardi_KF359487	(MAG1_Environmental_seqience_Ma131_1A38_FJ032667	((MAG1_Environmental_sequence_Ma131_1A45_28S_FJ032669	MAG1_5_AND_3END_AACY020214703_Marine_1096626819912)	MAG1_EU304548_Uncultured_marine_alveolate)))))	Syndinium_turbo_KF359488))	Colponema_peru)	(Colponema_edaph_Chukotka	Colponema_sp_Vietnam_Colp7_28S_KF651084)))	((Hyphochytrium_catenoides	Phytophthora_megasperma)	(Chrysolepidomonas_dendrolepidota_AF409121	Cylindrotheca_closterium_AF289049))	Bigelowiella_natans);
(((Hyphochytrium_catenoides	Phytophthora_megasperma)	(Cylindrotheca_closterium_AF289049	Chrysolepidomonas_dendrolepidota_AF409121))	(((Colponema_peru	((Chromera_velia_EU106870	Vitrella_brassicaformis_HM245049)	((((((Gregarina_sp_ex_Phaedon_brassicae_JF412715	Gregarina_niphandrodes_DQ837379)	(AncoraWSBS2010	(Ancora_Roscoff_28d1_r11	AncoraWSBS2011)))	((Heliospora_longissima_from_E_vittatus	Cephaloidophora_communis_from_B_balanus)	(Ascogregarina_taiwanensis_EF666482	Neogregarinorida_sp_OPPPC1_AB748927)))	Cryptosporidium_parvum)	(((Babesia_microti_28S_FO082874	(Babesia_bigemina_Contig4162_2	(Theileria_parva_967_4234_AF218825	Theileria_orientalis_AP011946)))	(Plasmodium_berghei_ANKA_type_A_AJ301624	Plasmodium_falciparum_U21939_1))	((Eimeria_tenella_AF026388	Goussia_desseri_GU593705)	(Toxoplasma_gondiiX75430	Besnoitia_besnoiti_AY833646))))	(((Prorocentrum_micans_AY822609_Divergin	((Pfiesteria_piscicida	(Gonyaulax_polyedra	Alexandrium_catenella))	Akashiwo_sanguinea_strain_CCMP_1321))	(Syndinium_turbo_KF359488	(Amoebophrya_sp_HM483394	(MAG2_Environmental_sequence_Ma131_1A49_28S_FJ032679	MAG2_HF0200_37F04_EU795185))))	((MAG1_Environmental_seqience_Ma131_1A38_FJ032667	(Ichthyodinium_chabelardi_KF359487	(MAG1_EU304548_Uncultured_marine_alveolate	(MAG1_Environmental_sequence_Ma131_1A45_28S_FJ032669	MAG1_5_AND_3END_AACY020214703_Marine_1096626819912))))	(Perkinsus_atlanticus	(Parvilucifera_infectans_KF359486	Parvilucifera_rostrata_KF359484)))))))	(Colponema_sp_Vietnam_Colp7_28S_KF651084	Colponema_edaph_Chukotka))	(Stentor_coeruleus_d1_r13	(Sterkiella_histriomuscorum_FJ545743	Paramecium_tetraurelia)))	Bigelowiella_natans);
((Phytophthora_megasperma	(Hyphochytrium_catenoides	(Chrysolepidomonas_dendrolepidota_AF409121	Cylindrotheca_closterium_AF289049)))	((Colponema_peru	(Colponema_sp_Vietnam_Colp7_28S_KF651084	Colponema_edaph_Chukotka))	((Sterkiella_histriomuscorum_FJ545743	(Paramecium_tetraurelia	Stentor_coeruleus_d1_r13))	(((Cryptosporidium_parvum	(((AncoraWSBS2010	(AncoraWSBS2011	Ancora_Roscoff_28d1_r11))	((Heliospora_longissima_from_E_vittatus	Cephaloidophora_communis_from_B_balanus)	(Gregarina_niphandrodes_DQ837379	Gregarina_sp_ex_Phaedon_brassicae_JF412715)))	(Neogregarinorida_sp_OPPPC1_AB748927	Ascogregarina_taiwanensis_EF666482)))	(((Plasmodium_berghei_ANKA_type_A_AJ301624	Plasmodium_falciparum_U21939_1)	(Babesia_microti_28S_FO082874	(Babesia_bigemina_Contig4162_2	(Theileria_parva_967_4234_AF218825	Theileria_orientalis_AP011946))))	((Eimeria_tenella_AF026388	Goussia_desseri_GU593705)	(Toxoplasma_gondiiX75430	Besnoitia_besnoiti_AY833646))))	(((((Alexandrium_catenella	Gonyaulax_polyedra)	(Akashiwo_sanguinea_strain_CCMP_1321	Pfiesteria_piscicida))	Prorocentrum_micans_AY822609_Divergin)	(Syndinium_turbo_KF359488	((MAG2_HF0200_37F04_EU795185	MAG2_Environmental_sequence_Ma131_1A49_28S_FJ032679)	Amoebophrya_sp_HM483394)))	((((Parvilucifera_infectans_KF359486	Parvilucifera_rostrata_KF359484)	Perkinsus_atlanticus)	(MAG1_Environmental_seqience_Ma131_1A38_FJ032667	(Ichthyodinium_chabelardi_KF359487	(MAG1_EU304548_Uncultured_marine_alveolate	(MAG1_5_AND_3END_AACY020214703_Marine_1096626819912	MAG1_Environmental_sequence_Ma131_1A45_28S_FJ032669)))))	(Chromera_velia_EU106870	Vitrella_brassicaformis_HM245049))))))	Bigelowiella_natans);
(((Phytophthora_megasperma	Hyphochytrium_catenoides)	(Cylindrotheca_closterium_AF289049	Chrysolepidomonas_dendrolepidota_AF409121))	((((((((Plasmodium_falciparum_U21939_1	Plasmodium_berghei_ANKA_type_A_AJ301624)	((Babesia_bigemina_Contig4162_2	(Theileria_orientalis_AP011946	Theileria_parva_967_4234_AF218825))	Babesia_microti_28S_FO082874))	((Goussia_desseri_GU593705	Eimeria_tenella_AF026388)	(Toxoplasma_gondiiX75430	Besnoitia_besnoiti_AY833646)))	((Cryptosporidium_parvum	((AncoraWSBS2010	(Ancora_Roscoff_28d1_r11	AncoraWSBS2011))	((Ascogregarina_taiwanensis_EF666482	Neogregarinorida_sp_OPPPC1_AB748927)	((Gregarina_niphandrodes_DQ837379	Gregarina_sp_ex_Phaedon_brassicae_JF412715)	(Heliospora_longissima_from_E_vittatus	Cephaloidophora_communis_from_B_balanus)))))	Chromera_velia_EU106870))	((((MAG1_Environmental_seqience_Ma131_1A38_FJ032667	((MAG1_5_AND_3END_AACY020214703_Marine_1096626819912	MAG1_Environmental_sequence_Ma131_1A45_28S_FJ032669)	MAG1_EU304548_Uncultured_marine_alveolate))	(((Parvilucifera_rostrata_KF359484	Parvilucifera_infectans_KF359486)	Perkinsus_atlanticus)	Ichthyodinium_chabelardi_KF359487))	(((Akashiwo_sanguinea_strain_CCMP_1321	Pfiesteria_piscicida)	(Gonyaulax_polyedra	Alexandrium_catenella))	(Syndinium_turbo_KF359488	(Amoebophrya_sp_HM483394	(MAG2_HF0200_37F04_EU795185	MAG2_Environmental_sequence_Ma131_1A49_28S_FJ032679)))))	Prorocentrum_micans_AY822609_Divergin))	Vitrella_brassicaformis_HM245049)	(Colponema_peru	(Colponema_sp_Vietnam_Colp7_28S_KF651084	Colponema_edaph_Chukotka)))	(Stentor_coeruleus_d1_r13	(Sterkiella_histriomuscorum_FJ545743	Paramecium_tetraurelia)))	Bigelowiella_natans);
((Phytophthora_megasperma	(Hyphochytrium_catenoides	(Chrysolepidomonas_dendrolepidota_AF409121	Cylindrotheca_closterium_AF289049)))	(((Colponema_edaph_Chukotka	Colponema_sp_Vietnam_Colp7_28S_KF651084)	(((((Amoebophrya_sp_HM483394	(MAG2_HF0200_37F04_EU795185	MAG2_Environmental_sequence_Ma131_1A49_28S_FJ032679))	(Prorocentrum_micans_AY822609_Divergin	((Syndinium_turbo_KF359488	Akashiwo_sanguinea_strain_CCMP_1321)	(Pfiesteria_piscicida	(Gonyaulax_polyedra	Alexandrium_catenella)))))	(((Chromera_velia_EU106870	Vitrella_brassicaformis_HM245049)	((Parvilucifera_rostrata_KF359484	Parvilucifera_infectans_KF359486)	Perkinsus_atlanticus))	((Ichthyodinium_chabelardi_KF359487	((MAG1_Environmental_sequence_Ma131_1A45_28S_FJ032669	MAG1_5_AND_3END_AACY020214703_Marine_1096626819912)	MAG1_EU304548_Uncultured_marine_alveolate))	MAG1_Environmental_seqience_Ma131_1A38_FJ032667)))	(((Ascogregarina_taiwanensis_EF666482	Neogregarinorida_sp_OPPPC1_AB748927)	(Cryptosporidium_parvum	(((Gregarina_sp_ex_Phaedon_brassicae_JF412715	Gregarina_niphandrodes_DQ837379)	(Heliospora_longissima_from_E_vittatus	Cephaloidophora_communis_from_B_balanus))	(AncoraWSBS2010	(AncoraWSBS2011	Ancora_Roscoff_28d1_r11)))))	(((Toxoplasma_gondiiX75430	Besnoitia_besnoiti_AY833646)	(Goussia_desseri_GU593705	Eimeria_tenella_AF026388))	((Plasmodium_falciparum_U21939_1	Plasmodium_berghei_ANKA_type_A_AJ301624)	((Babesia_bigemina_Contig4162_2	(Theileria_parva_967_4234_AF218825	Theileria_orientalis_AP011946))	Babesia_microti_28S_FO082874)))))	Colponema_peru))	((Stentor_coeruleus_d1_r13	Paramecium_tetraurelia)	Sterkiella_histriomuscorum_FJ545743))	Bigelowiella_natans);
(((Chrysolepidomonas_dendrolepidota_AF409121	Cylindrotheca_closterium_AF289049)	(Hyphochytrium_catenoides	Phytophthora_megasperma))	(((Colponema_edaph_Chukotka	Colponema_sp_Vietnam_Colp7_28S_KF651084)	(Colponema_peru	((((Parvilucifera_rostrata_KF359484	Parvilucifera_infectans_KF359486)	Perkinsus_atlanticus)	((Prorocentrum_micans_AY822609_Divergin	(Syndinium_turbo_KF359488	((Alexandrium_catenella	Gonyaulax_polyedra)	(Pfiesteria_piscicida	Akashiwo_sanguinea_strain_CCMP_1321))))	((MAG2_Environmental_sequence_Ma131_1A49_28S_FJ032679	MAG2_HF0200_37F04_EU795185)	Amoebophrya_sp_HM483394)))	((Ichthyodinium_chabelardi_KF359487	(Chromera_velia_EU106870	((MAG1_EU304548_Uncultured_marine_alveolate	(MAG1_5_AND_3END_AACY020214703_Marine_1096626819912	MAG1_Environmental_sequence_Ma131_1A45_28S_FJ032669))	MAG1_Environmental_seqience_Ma131_1A38_FJ032667)))	(((((Plasmodium_berghei_ANKA_type_A_AJ301624	Plasmodium_falciparum_U21939_1)	(Babesia_microti_28S_FO082874	(Babesia_bigemina_Contig4162_2	(Theileria_parva_967_4234_AF218825	Theileria_orientalis_AP011946))))	((Toxoplasma_gondiiX75430	Besnoitia_besnoiti_AY833646)	(Eimeria_tenella_AF026388	Goussia_desseri_GU593705)))	(Cryptosporidium_parvum	((Ascogregarina_taiwanensis_EF666482	Neogregarinorida_sp_OPPPC1_AB748927)	((AncoraWSBS2010	(AncoraWSBS2011	Ancora_Roscoff_28d1_r11))	((Cephaloidophora_communis_from_B_balanus	Heliospora_longissima_from_E_vittatus)	(Gregarina_niphandrodes_DQ837379	Gregarina_sp_ex_Phaedon_brassicae_JF412715))))))	Vitrella_brassicaformis_HM245049)))))	(Stentor_coeruleus_d1_r13	(Paramecium_tetraurelia	Sterkiella_histriomuscorum_FJ545743)))	Bigelowiella_natans);
(((Colponema_edaph_Chukotka	Colponema_sp_Vietnam_Colp7_28S_KF651084)	((Sterkiella_histriomuscorum_FJ545743	(Stentor_coeruleus_d1_r13	Paramecium_tetraurelia))	(Colponema_peru	(((Chromera_velia_EU106870	Vitrella_brassicaformis_HM245049)	((((Toxoplasma_gondiiX75430	Besnoitia_besnoiti_AY833646)	(Eimeria_tenella_AF026388	Goussia_desseri_GU593705))	(((Babesia_bigemina_Contig4162_2	(Theileria_orientalis_AP011946	Theileria_parva_967_4234_AF218825))	Babesia_microti_28S_FO082874)	(Plasmodium_berghei_ANKA_type_A_AJ301624	Plasmodium_falciparum_U21939_1)))	(((AncoraWSBS2010	(AncoraWSBS2011	Ancora_Roscoff_28d1_r11))	((Gregarina_sp_ex_Phaedon_brassicae_JF412715	Gregarina_niphandrodes_DQ837379)	(Cephaloidophora_communis_from_B_balanus	Heliospora_longissima_from_E_vittatus)))	((Neogregarinorida_sp_OPPPC1_AB748927	Ascogregarina_taiwanensis_EF666482)	Cryptosporidium_parvum))))	(((Ichthyodinium_chabelardi_KF359487	((Parvilucifera_rostrata_KF359484	Parvilucifera_infectans_KF359486)	Perkinsus_atlanticus))	(Prorocentrum_micans_AY822609_Divergin	(((Gonyaulax_polyedra	Alexandrium_catenella)	(Akashiwo_sanguinea_strain_CCMP_1321	Pfiesteria_piscicida))	Syndinium_turbo_KF359488)))	((MAG1_Environmental_seqience_Ma131_1A38_FJ032667	((MAG1_Environmental_sequence_Ma131_1A45_28S_FJ032669	MAG1_5_AND_3END_AACY020214703_Marine_1096626819912)	MAG1_EU304548_Uncultured_marine_alveolate))	(MAG2_Environmental_sequence_Ma131_1A49_28S_FJ032679	(Amoebophrya_sp_HM483394	MAG2_HF0200_37F04_EU795185))))))))	(Phytophthora_megasperma	(Hyphochytrium_catenoides	(Chrysolepidomonas_dendrolepidota_AF409121	Cylindrotheca_closterium_AF289049)))	Bigelowiella_natans);
((Phytophthora_megasperma	((Cylindrotheca_closterium_AF289049	Chrysolepidomonas_dendrolepidota_AF409121)	Hyphochytrium_catenoides))	((Colponema_peru	((((Parvilucifera_infectans_KF359486	Parvilucifera_rostrata_KF359484)	Perkinsus_atlanticus)	(((Prorocentrum_micans_AY822609_Divergin	(Akashiwo_sanguinea_strain_CCMP_1321	(Pfiesteria_piscicida	(Gonyaulax_polyedra	Alexandrium_catenella))))	(Syndinium_turbo_KF359488	(Amoebophrya_sp_HM483394	(MAG2_HF0200_37F04_EU795185	MAG2_Environmental_sequence_Ma131_1A49_28S_FJ032679))))	(MAG1_Environmental_seqience_Ma131_1A38_FJ032667	(Ichthyodinium_chabelardi_KF359487	(MAG1_EU304548_Uncultured_marine_alveolate	(MAG1_Environmental_sequence_Ma131_1A45_28S_FJ032669	MAG1_5_AND_3END_AACY020214703_Marine_1096626819912))))))	(((((Plasmodium_falciparum_U21939_1	Plasmodium_berghei_ANKA_type_A_AJ301624)	(((Theileria_parva_967_4234_AF218825	Theileria_orientalis_AP011946)	Babesia_bigemina_Contig4162_2)	Babesia_microti_28S_FO082874))	((Toxoplasma_gondiiX75430	Besnoitia_besnoiti_AY833646)	(Goussia_desseri_GU593705	Eimeria_tenella_AF026388)))	(Chromera_velia_EU106870	Vitrella_brassicaformis_HM245049))	(Cryptosporidium_parvum	((Neogregarinorida_sp_OPPPC1_AB748927	Ascogregarina_taiwanensis_EF666482)	(((AncoraWSBS2011	Ancora_Roscoff_28d1_r11)	AncoraWSBS2010)	((Gregarina_niphandrodes_DQ837379	Gregarina_sp_ex_Phaedon_brassicae_JF412715)	(Heliospora_longissima_from_E_vittatus	Cephaloidophora_communis_from_B_balanus))))))))	((Colponema_sp_Vietnam_Colp7_28S_KF651084	Colponema_edaph_Chukotka)	(Stentor_coeruleus_d1_r13	(Sterkiella_histriomuscorum_FJ545743	Paramecium_tetraurelia))))	Bigelowiella_natans);
(((Colponema_peru	((((((Parvilucifera_infectans_KF359486	Parvilucifera_rostrata_KF359484)	Perkinsus_atlanticus)	(MAG1_Environmental_seqience_Ma131_1A38_FJ032667	((MAG1_EU304548_Uncultured_marine_alveolate	(MAG1_Environmental_sequence_Ma131_1A45_28S_FJ032669	MAG1_5_AND_3END_AACY020214703_Marine_1096626819912))	Ichthyodinium_chabelardi_KF359487)))	((Prorocentrum_micans_AY822609_Divergin	((Gonyaulax_polyedra	Alexandrium_catenella)	(Akashiwo_sanguinea_strain_CCMP_1321	Pfiesteria_piscicida)))	((Amoebophrya_sp_HM483394	(MAG2_HF0200_37F04_EU795185	MAG2_Environmental_sequence_Ma131_1A49_28S_FJ032679))	Syndinium_turbo_KF359488)))	((Cryptosporidium_parvum	(Ascogregarina_taiwanensis_EF666482	Neogregarinorida_sp_OPPPC1_AB748927))	(((Gregarina_niphandrodes_DQ837379	Gregarina_sp_ex_Phaedon_brassicae_JF412715)	(AncoraWSBS2011	(Ancora_Roscoff_28d1_r11	AncoraWSBS2010)))	(((Plasmodium_falciparum_U21939_1	Plasmodium_berghei_ANKA_type_A_AJ301624)	(Babesia_microti_28S_FO082874	((Theileria_parva_967_4234_AF218825	Theileria_orientalis_AP011946)	Babesia_bigemina_Contig4162_2)))	((Besnoitia_besnoiti_AY833646	Toxoplasma_gondiiX75430)	(Eimeria_tenella_AF026388	Goussia_desseri_GU593705))))))	(Vitrella_brassicaformis_HM245049	Chromera_velia_EU106870)))	(((Cephaloidophora_communis_from_B_balanus	Heliospora_longissima_from_E_vittatus)	(Stentor_coeruleus_d1_r13	(Paramecium_tetraurelia	Sterkiella_histriomuscorum_FJ545743)))	(Colponema_edaph_Chukotka	Colponema_sp_Vietnam_Colp7_28S_KF651084)))	((Cylindrotheca_closterium_AF289049	Chrysolepidomonas_dendrolepidota_AF409121)	(Phytophthora_megasperma	Hyphochytrium_catenoides))	Bigelowiella_natans);
(((Phytophthora_megasperma	Hyphochytrium_catenoides)	(Cylindrotheca_closterium_AF289049	Chrysolepidomonas_dendrolepidota_AF409121))	((Colponema_sp_Vietnam_Colp7_28S_KF651084	Colponema_edaph_Chukotka)	(((Stentor_coeruleus_d1_r13	Paramecium_tetraurelia)	Sterkiella_histriomuscorum_FJ545743)	(Colponema_peru	(((Chromera_velia_EU106870	Vitrella_brassicaformis_HM245049)	((Cryptosporidium_parvum	(((Cephaloidophora_communis_from_B_balanus	Heliospora_longissima_from_E_vittatus)	(((Ancora_Roscoff_28d1_r11	AncoraWSBS2011)	AncoraWSBS2010)	(Gregarina_niphandrodes_DQ837379	Gregarina_sp_ex_Phaedon_brassicae_JF412715)))	(Ascogregarina_taiwanensis_EF666482	Neogregarinorida_sp_OPPPC1_AB748927)))	(((Plasmodium_berghei_ANKA_type_A_AJ301624	Plasmodium_falciparum_U21939_1)	(Babesia_microti_28S_FO082874	(Babesia_bigemina_Contig4162_2	(Theileria_orientalis_AP011946	Theileria_parva_967_4234_AF218825))))	((Goussia_desseri_GU593705	Eimeria_tenella_AF026388)	(Toxoplasma_gondiiX75430	Besnoitia_besnoiti_AY833646)))))	((((Parvilucifera_rostrata_KF359484	Parvilucifera_infectans_KF359486)	Perkinsus_atlanticus)	(MAG1_Environmental_seqience_Ma131_1A38_FJ032667	(((MAG1_Environmental_sequence_Ma131_1A45_28S_FJ032669	MAG1_5_AND_3END_AACY020214703_Marine_1096626819912)	MAG1_EU304548_Uncultured_marine_alveolate)	Ichthyodinium_chabelardi_KF359487)))	((Prorocentrum_micans_AY822609_Divergin	((Alexandrium_catenella	Gonyaulax_polyedra)	(Akashiwo_sanguinea_strain_CCMP_1321	Pfiesteria_piscicida)))	(((MAG2_HF0200_37F04_EU795185	Amoebophrya_sp_HM483394)	MAG2_Environmental_sequence_Ma131_1A49_28S_FJ032679)	Syndinium_turbo_KF359488)))))))	Bigelowiella_natans);
(((Hyphochytrium_catenoides	(Chrysolepidomonas_dendrolepidota_AF409121	Cylindrotheca_closterium_AF289049))	Phytophthora_megasperma)	(((((((Ascogregarina_taiwanensis_EF666482	Neogregarinorida_sp_OPPPC1_AB748927)	((AncoraWSBS2010	(Ancora_Roscoff_28d1_r11	AncoraWSBS2011))	((Cephaloidophora_communis_from_B_balanus	Heliospora_longissima_from_E_vittatus)	(Gregarina_sp_ex_Phaedon_brassicae_JF412715	Gregarina_niphandrodes_DQ837379))))	Cryptosporidium_parvum)	(((Goussia_desseri_GU593705	Eimeria_tenella_AF026388)	(Toxoplasma_gondiiX75430	Besnoitia_besnoiti_AY833646))	((Plasmodium_falciparum_U21939_1	Plasmodium_berghei_ANKA_type_A_AJ301624)	(Babesia_microti_28S_FO082874	(Babesia_bigemina_Contig4162_2	(Theileria_orientalis_AP011946	Theileria_parva_967_4234_AF218825))))))	((Vitrella_brassicaformis_HM245049	Chromera_velia_EU106870)	((((Parvilucifera_infectans_KF359486	Parvilucifera_rostrata_KF359484)	Perkinsus_atlanticus)	(MAG1_Environmental_seqience_Ma131_1A38_FJ032667	((MAG1_EU304548_Uncultured_marine_alveolate	(MAG1_5_AND_3END_AACY020214703_Marine_1096626819912	MAG1_Environmental_sequence_Ma131_1A45_28S_FJ032669))	Ichthyodinium_chabelardi_KF359487)))	((Syndinium_turbo_KF359488	(Amoebophrya_sp_HM483394	(MAG2_Environmental_sequence_Ma131_1A49_28S_FJ032679	MAG2_HF0200_37F04_EU795185)))	(Prorocentrum_micans_AY822609_Divergin	((Pfiesteria_piscicida	Akashiwo_sanguinea_strain_CCMP_1321)	(Gonyaulax_polyedra	Alexandrium_catenella)))))))	Colponema_peru)	((Colponema_edaph_Chukotka	Colponema_sp_Vietnam_Colp7_28S_KF651084)	(Stentor_coeruleus_d1_r13	(Paramecium_tetraurelia	Sterkiella_histriomuscorum_FJ545743))))	Bigelowiella_natans);
((Phytophthora_megasperma	(Hyphochytrium_catenoides	(Chrysolepidomonas_dendrolepidota_AF409121	Cylindrotheca_closterium_AF289049)))	((Stentor_coeruleus_d1_r13	(Paramecium_tetraurelia	Sterkiella_histriomuscorum_FJ545743))	(((((Amoebophrya_sp_HM483394	(MAG2_HF0200_37F04_EU795185	MAG2_Environmental_sequence_Ma131_1A49_28S_FJ032679))	((Prorocentrum_micans_AY822609_Divergin	((Akashiwo_sanguinea_strain_CCMP_1321	Pfiesteria_piscicida)	(Alexandrium_catenella	Gonyaulax_polyedra)))	Syndinium_turbo_KF359488))	((MAG1_Environmental_seqience_Ma131_1A38_FJ032667	(Ichthyodinium_chabelardi_KF359487	(MAG1_EU304548_Uncultured_marine_alveolate	(MAG1_Environmental_sequence_Ma131_1A45_28S_FJ032669	MAG1_5_AND_3END_AACY020214703_Marine_1096626819912))))	((Parvilucifera_rostrata_KF359484	Parvilucifera_infectans_KF359486)	Perkinsus_atlanticus)))	((Chromera_velia_EU106870	Vitrella_brassicaformis_HM245049)	(((((Gregarina_sp_ex_Phaedon_brassicae_JF412715	Gregarina_niphandrodes_DQ837379)	(Heliospora_longissima_from_E_vittatus	Cephaloidophora_communis_from_B_balanus))	(AncoraWSBS2010	(Ancora_Roscoff_28d1_r11	AncoraWSBS2011)))	(Ascogregarina_taiwanensis_EF666482	Neogregarinorida_sp_OPPPC1_AB748927))	(Cryptosporidium_parvum	(((Eimeria_tenella_AF026388	Goussia_desseri_GU593705)	(Toxoplasma_gondiiX75430	Besnoitia_besnoiti_AY833646))	((Plasmodium_berghei_ANKA_type_A_AJ301624	Plasmodium_falciparum_U21939_1)	(Babesia_microti_28S_FO082874	(Babesia_bigemina_Contig4162_2	(Theileria_orientalis_AP011946	Theileria_parva_967_4234_AF218825)))))))))	(Colponema_peru	(Colponema_edaph_Chukotka	Colponema_sp_Vietnam_Colp7_28S_KF651084))))	Bigelowiella_natans);
((((Colponema_edaph_Chukotka	Colponema_sp_Vietnam_Colp7_28S_KF651084)	(Colponema_peru	(((Chromera_velia_EU106870	Vitrella_brassicaformis_HM245049)	((((Parvilucifera_rostrata_KF359484	Parvilucifera_infectans_KF359486)	Perkinsus_atlanticus)	(MAG1_Environmental_seqience_Ma131_1A38_FJ032667	(Ichthyodinium_chabelardi_KF359487	((MAG1_Environmental_sequence_Ma131_1A45_28S_FJ032669	MAG1_5_AND_3END_AACY020214703_Marine_1096626819912)	MAG1_EU304548_Uncultured_marine_alveolate))))	((Prorocentrum_micans_AY822609_Divergin	(Akashiwo_sanguinea_strain_CCMP_1321	((Gonyaulax_polyedra	Alexandrium_catenella)	Pfiesteria_piscicida)))	((MAG2_HF0200_37F04_EU795185	(Syndinium_turbo_KF359488	MAG2_Environmental_sequence_Ma131_1A49_28S_FJ032679))	Amoebophrya_sp_HM483394))))	((((Plasmodium_berghei_ANKA_type_A_AJ301624	Plasmodium_falciparum_U21939_1)	(Babesia_microti_28S_FO082874	(Babesia_bigemina_Contig4162_2	(Theileria_parva_967_4234_AF218825	Theileria_orientalis_AP011946))))	((Eimeria_tenella_AF026388	Goussia_desseri_GU593705)	(Besnoitia_besnoiti_AY833646	Toxoplasma_gondiiX75430)))	(Cryptosporidium_parvum	((Neogregarinorida_sp_OPPPC1_AB748927	Ascogregarina_taiwanensis_EF666482)	(((Gregarina_sp_ex_Phaedon_brassicae_JF412715	Gregarina_niphandrodes_DQ837379)	(Heliospora_longissima_from_E_vittatus	Cephaloidophora_communis_from_B_balanus))	((Ancora_Roscoff_28d1_r11	AncoraWSBS2011)	AncoraWSBS2010))))))))	(Sterkiella_histriomuscorum_FJ545743	(Paramecium_tetraurelia	Stentor_coeruleus_d1_r13)))	((Cylindrotheca_closterium_AF289049	Chrysolepidomonas_dendrolepidota_AF409121)	(Hyphochytrium_catenoides	Phytophthora_megasperma))	Bigelowiella_natans);
((Phytophthora_megasperma	((Chrysolepidomonas_dendrolepidota_AF409121	Cylindrotheca_closterium_AF289049)	Hyphochytrium_catenoides))	((((Colponema_edaph_Chukotka	Colponema_sp_Vietnam_Colp7_28S_KF651084)	Colponema_peru)	(Vitrella_brassicaformis_HM245049	((((Cryptosporidium_parvum	((Neogregarinorida_sp_OPPPC1_AB748927	Ascogregarina_taiwanensis_EF666482)	((Gregarina_sp_ex_Phaedon_brassicae_JF412715	Gregarina_niphandrodes_DQ837379)	(((Ancora_Roscoff_28d1_r11	AncoraWSBS2011)	AncoraWSBS2010)	(Cephaloidophora_communis_from_B_balanus	Heliospora_longissima_from_E_vittatus)))))	(((Plasmodium_berghei_ANKA_type_A_AJ301624	Plasmodium_falciparum_U21939_1)	(((Theileria_parva_967_4234_AF218825	Theileria_orientalis_AP011946)	Babesia_bigemina_Contig4162_2)	Babesia_microti_28S_FO082874))	((Toxoplasma_gondiiX75430	Besnoitia_besnoiti_AY833646)	(Eimeria_tenella_AF026388	Goussia_desseri_GU593705))))	Chromera_velia_EU106870)	((((Parvilucifera_rostrata_KF359484	Parvilucifera_infectans_KF359486)	Perkinsus_atlanticus)	((Amoebophrya_sp_HM483394	(MAG2_Environmental_sequence_Ma131_1A49_28S_FJ032679	MAG2_HF0200_37F04_EU795185))	(Prorocentrum_micans_AY822609_Divergin	(Syndinium_turbo_KF359488	((Gonyaulax_polyedra	Alexandrium_catenella)	(Akashiwo_sanguinea_strain_CCMP_1321	Pfiesteria_piscicida))))))	(Ichthyodinium_chabelardi_KF359487	(MAG1_Environmental_seqience_Ma131_1A38_FJ032667	(MAG1_EU304548_Uncultured_marine_alveolate	(MAG1_Environmental_sequence_Ma131_1A45_28S_FJ032669	MAG1_5_AND_3END_AACY020214703_Marine_1096626819912))))))))	(Stentor_coeruleus_d1_r13	(Paramecium_tetraurelia	Sterkiella_histriomuscorum_FJ545743)))	Bigelowiella_natans);
(((Colponema_peru	(Colponema_sp_Vietnam_Colp7_28S_KF651084	Colponema_edaph_Chukotka))	(((Sterkiella_histriomuscorum_FJ545743	Paramecium_tetraurelia)	Stentor_coeruleus_d1_r13)	(Vitrella_brassicaformis_HM245049	(((((Toxoplasma_gondiiX75430	Besnoitia_besnoiti_AY833646)	(Goussia_desseri_GU593705	Eimeria_tenella_AF026388))	(((Babesia_bigemina_Contig4162_2	(Theileria_orientalis_AP011946	Theileria_parva_967_4234_AF218825))	Babesia_microti_28S_FO082874)	(Plasmodium_berghei_ANKA_type_A_AJ301624	Plasmodium_falciparum_U21939_1)))	(Cryptosporidium_parvum	((Ascogregarina_taiwanensis_EF666482	Neogregarinorida_sp_OPPPC1_AB748927)	(((Gregarina_niphandrodes_DQ837379	Gregarina_sp_ex_Phaedon_brassicae_JF412715)	(Cephaloidophora_communis_from_B_balanus	Heliospora_longissima_from_E_vittatus))	(AncoraWSBS2010	(Ancora_Roscoff_28d1_r11	AncoraWSBS2011))))))	((((Perkinsus_atlanticus	(MAG1_Environmental_seqience_Ma131_1A38_FJ032667	((MAG1_EU304548_Uncultured_marine_alveolate	(MAG1_Environmental_sequence_Ma131_1A45_28S_FJ032669	MAG1_5_AND_3END_AACY020214703_Marine_1096626819912))	Ichthyodinium_chabelardi_KF359487)))	(Parvilucifera_infectans_KF359486	Parvilucifera_rostrata_KF359484))	(((MAG2_HF0200_37F04_EU795185	MAG2_Environmental_sequence_Ma131_1A49_28S_FJ032679)	Amoebophrya_sp_HM483394)	(Prorocentrum_micans_AY822609_Divergin	((Gonyaulax_polyedra	Alexandrium_catenella)	(Pfiesteria_piscicida	(Syndinium_turbo_KF359488	Akashiwo_sanguinea_strain_CCMP_1321))))))	Chromera_velia_EU106870)))))	((Hyphochytrium_catenoides	Phytophthora_megasperma)	(Chrysolepidomonas_dendrolepidota_AF409121	Cylindrotheca_closterium_AF289049))	Bigelowiella_natans);
((((Sterkiella_histriomuscorum_FJ545743	Paramecium_tetraurelia)	Stentor_coeruleus_d1_r13)	((Colponema_edaph_Chukotka	((Heliospora_longissima_from_E_vittatus	Cephaloidophora_communis_from_B_balanus)	Colponema_sp_Vietnam_Colp7_28S_KF651084))	(Colponema_peru	((((((Parvilucifera_rostrata_KF359484	Parvilucifera_infectans_KF359486)	Prorocentrum_micans_AY822609_Divergin)	((Alexandrium_catenella	Gonyaulax_polyedra)	(Pfiesteria_piscicida	(Syndinium_turbo_KF359488	Akashiwo_sanguinea_strain_CCMP_1321))))	(Amoebophrya_sp_HM483394	(MAG2_Environmental_sequence_Ma131_1A49_28S_FJ032679	MAG2_HF0200_37F04_EU795185)))	(Perkinsus_atlanticus	(Ichthyodinium_chabelardi_KF359487	(MAG1_Environmental_seqience_Ma131_1A38_FJ032667	((MAG1_5_AND_3END_AACY020214703_Marine_1096626819912	MAG1_Environmental_sequence_Ma131_1A45_28S_FJ032669)	MAG1_EU304548_Uncultured_marine_alveolate)))))	((((Cryptosporidium_parvum	(((AncoraWSBS2010	(AncoraWSBS2011	Ancora_Roscoff_28d1_r11))	(Gregarina_sp_ex_Phaedon_brassicae_JF412715	Gregarina_niphandrodes_DQ837379))	(Ascogregarina_taiwanensis_EF666482	Neogregarinorida_sp_OPPPC1_AB748927)))	Chromera_velia_EU106870)	(((Toxoplasma_gondiiX75430	Besnoitia_besnoiti_AY833646)	(Eimeria_tenella_AF026388	Goussia_desseri_GU593705))	((Plasmodium_berghei_ANKA_type_A_AJ301624	Plasmodium_falciparum_U21939_1)	(Babesia_microti_28S_FO082874	((Theileria_orientalis_AP011946	Theileria_parva_967_4234_AF218825)	Babesia_bigemina_Contig4162_2)))))	Vitrella_brassicaformis_HM245049)))))	((Chrysolepidomonas_dendrolepidota_AF409121	Cylindrotheca_closterium_AF289049)	(Phytophthora_megasperma	Hyphochytrium_catenoides))	Bigelowiella_natans);
(((Cylindrotheca_closterium_AF289049	Chrysolepidomonas_dendrolepidota_AF409121)	(Phytophthora_megasperma	Hyphochytrium_catenoides))	((Stentor_coeruleus_d1_r13	(Paramecium_tetraurelia	Sterkiella_histriomuscorum_FJ545743))	((((((MAG2_Environmental_sequence_Ma131_1A49_28S_FJ032679	(Amoebophrya_sp_HM483394	MAG2_HF0200_37F04_EU795185))	(Prorocentrum_micans_AY822609_Divergin	((Akashiwo_sanguinea_strain_CCMP_1321	(Syndinium_turbo_KF359488	Pfiesteria_piscicida))	(Gonyaulax_polyedra	Alexandrium_catenella))))	((Chromera_velia_EU106870	Vitrella_brassicaformis_HM245049)	((Perkinsus_atlanticus	(Parvilucifera_rostrata_KF359484	Parvilucifera_infectans_KF359486))	((Ichthyodinium_chabelardi_KF359487	(MAG1_EU304548_Uncultured_marine_alveolate	(MAG1_5_AND_3END_AACY020214703_Marine_1096626819912	MAG1_Environmental_sequence_Ma131_1A45_28S_FJ032669)))	MAG1_Environmental_seqience_Ma131_1A38_FJ032667))))	((((Plasmodium_falciparum_U21939_1	Plasmodium_berghei_ANKA_type_A_AJ301624)	(Babesia_microti_28S_FO082874	(Babesia_bigemina_Contig4162_2	(Theileria_orientalis_AP011946	Theileria_parva_967_4234_AF218825))))	((Goussia_desseri_GU593705	Eimeria_tenella_AF026388)	(Toxoplasma_gondiiX75430	Besnoitia_besnoiti_AY833646)))	(Cryptosporidium_parvum	(((AncoraWSBS2011	(AncoraWSBS2010	Ancora_Roscoff_28d1_r11))	((Heliospora_longissima_from_E_vittatus	Cephaloidophora_communis_from_B_balanus)	(Gregarina_sp_ex_Phaedon_brassicae_JF412715	Gregarina_niphandrodes_DQ837379)))	(Ascogregarina_taiwanensis_EF666482	Neogregarinorida_sp_OPPPC1_AB748927)))))	Colponema_peru)	(Colponema_edaph_Chukotka	Colponema_sp_Vietnam_Colp7_28S_KF651084)))	Bigelowiella_natans);
((((Stentor_coeruleus_d1_r13	(Paramecium_tetraurelia	Sterkiella_histriomuscorum_FJ545743))	(Colponema_edaph_Chukotka	Colponema_sp_Vietnam_Colp7_28S_KF651084))	(Colponema_peru	((((((Parvilucifera_rostrata_KF359484	Parvilucifera_infectans_KF359486)	Perkinsus_atlanticus)	(Ichthyodinium_chabelardi_KF359487	(((MAG1_Environmental_sequence_Ma131_1A45_28S_FJ032669	MAG1_5_AND_3END_AACY020214703_Marine_1096626819912)	MAG1_EU304548_Uncultured_marine_alveolate)	MAG1_Environmental_seqience_Ma131_1A38_FJ032667)))	((Syndinium_turbo_KF359488	((MAG2_HF0200_37F04_EU795185	MAG2_Environmental_sequence_Ma131_1A49_28S_FJ032679)	Amoebophrya_sp_HM483394))	(Prorocentrum_micans_AY822609_Divergin	((Akashiwo_sanguinea_strain_CCMP_1321	Pfiesteria_piscicida)	(Gonyaulax_polyedra	Alexandrium_catenella)))))	Chromera_velia_EU106870)	(Vitrella_brassicaformis_HM245049	((((((Cephaloidophora_communis_from_B_balanus	Heliospora_longissima_from_E_vittatus)	(Gregarina_niphandrodes_DQ837379	Gregarina_sp_ex_Phaedon_brassicae_JF412715))	(AncoraWSBS2011	(Ancora_Roscoff_28d1_r11	AncoraWSBS2010)))	(Ascogregarina_taiwanensis_EF666482	Neogregarinorida_sp_OPPPC1_AB748927))	Cryptosporidium_parvum)	(((Eimeria_tenella_AF026388	Goussia_desseri_GU593705)	(Besnoitia_besnoiti_AY833646	Toxoplasma_gondiiX75430))	((Plasmodium_falciparum_U21939_1	Plasmodium_berghei_ANKA_type_A_AJ301624)	(Babesia_microti_28S_FO082874	(Babesia_bigemina_Contig4162_2	(Theileria_orientalis_AP011946	Theileria_parva_967_4234_AF218825))))))))))	(Phytophthora_megasperma	((Chrysolepidomonas_dendrolepidota_AF409121	Cylindrotheca_closterium_AF289049)	Hyphochytrium_catenoides))	Bigelowiella_natans);
(((Chrysolepidomonas_dendrolepidota_AF409121	Cylindrotheca_closterium_AF289049)	(Hyphochytrium_catenoides	Phytophthora_megasperma))	(((Colponema_peru	(((((MAG1_Environmental_seqience_Ma131_1A38_FJ032667	((MAG1_EU304548_Uncultured_marine_alveolate	(MAG1_Environmental_sequence_Ma131_1A45_28S_FJ032669	MAG1_5_AND_3END_AACY020214703_Marine_1096626819912))	Ichthyodinium_chabelardi_KF359487))	((Parvilucifera_rostrata_KF359484	Parvilucifera_infectans_KF359486)	Perkinsus_atlanticus))	((((Akashiwo_sanguinea_strain_CCMP_1321	Pfiesteria_piscicida)	(Alexandrium_catenella	Gonyaulax_polyedra))	Syndinium_turbo_KF359488)	(Amoebophrya_sp_HM483394	(MAG2_Environmental_sequence_Ma131_1A49_28S_FJ032679	MAG2_HF0200_37F04_EU795185))))	Prorocentrum_micans_AY822609_Divergin)	((Chromera_velia_EU106870	Vitrella_brassicaformis_HM245049)	((((Toxoplasma_gondiiX75430	Besnoitia_besnoiti_AY833646)	(Goussia_desseri_GU593705	Eimeria_tenella_AF026388))	((Plasmodium_falciparum_U21939_1	Plasmodium_berghei_ANKA_type_A_AJ301624)	((Babesia_bigemina_Contig4162_2	(Theileria_parva_967_4234_AF218825	Theileria_orientalis_AP011946))	Babesia_microti_28S_FO082874)))	(((((Ancora_Roscoff_28d1_r11	AncoraWSBS2011)	AncoraWSBS2010)	((Gregarina_niphandrodes_DQ837379	Gregarina_sp_ex_Phaedon_brassicae_JF412715)	(Cephaloidophora_communis_from_B_balanus	Heliospora_longissima_from_E_vittatus)))	(Neogregarinorida_sp_OPPPC1_AB748927	Ascogregarina_taiwanensis_EF666482))	Cryptosporidium_parvum)))))	(Colponema_edaph_Chukotka	Colponema_sp_Vietnam_Colp7_28S_KF651084))	((Sterkiella_histriomuscorum_FJ545743	Paramecium_tetraurelia)	Stentor_coeruleus_d1_r13))	Bigelowiella_natans);
(((((Colponema_edaph_Chukotka	Colponema_sp_Vietnam_Colp7_28S_KF651084)	Colponema_peru)	((Chromera_velia_EU106870	((Perkinsus_atlanticus	((Amoebophrya_sp_HM483394	(MAG2_HF0200_37F04_EU795185	MAG2_Environmental_sequence_Ma131_1A49_28S_FJ032679))	(Syndinium_turbo_KF359488	(Prorocentrum_micans_AY822609_Divergin	(Akashiwo_sanguinea_strain_CCMP_1321	(Pfiesteria_piscicida	(Gonyaulax_polyedra	Alexandrium_catenella)))))))	(Ichthyodinium_chabelardi_KF359487	((MAG1_EU304548_Uncultured_marine_alveolate	(MAG1_5_AND_3END_AACY020214703_Marine_1096626819912	MAG1_Environmental_sequence_Ma131_1A45_28S_FJ032669))	MAG1_Environmental_seqience_Ma131_1A38_FJ032667))))	(Vitrella_brassicaformis_HM245049	((Cryptosporidium_parvum	((Ascogregarina_taiwanensis_EF666482	Neogregarinorida_sp_OPPPC1_AB748927)	((Parvilucifera_rostrata_KF359484	Parvilucifera_infectans_KF359486)	(((Heliospora_longissima_from_E_vittatus	Cephaloidophora_communis_from_B_balanus)	(Gregarina_niphandrodes_DQ837379	Gregarina_sp_ex_Phaedon_brassicae_JF412715))	(AncoraWSBS2010	(Ancora_Roscoff_28d1_r11	AncoraWSBS2011))))))	(((Plasmodium_berghei_ANKA_type_A_AJ301624	Plasmodium_falciparum_U21939_1)	(Babesia_microti_28S_FO082874	(Babesia_bigemina_Contig4162_2	(Theileria_orientalis_AP011946	Theileria_parva_967_4234_AF218825))))	((Besnoitia_besnoiti_AY833646	Toxoplasma_gondiiX75430)	(Eimeria_tenella_AF026388	Goussia_desseri_GU593705)))))))	(Stentor_coeruleus_d1_r13	(Paramecium_tetraurelia	Sterkiella_histriomuscorum_FJ545743)))	(Phytophthora_megasperma	((Cylindrotheca_closterium_AF289049	Chrysolepidomonas_dendrolepidota_AF409121)	Hyphochytrium_catenoides))	Bigelowiella_natans);
(((Hyphochytrium_catenoides	Phytophthora_megasperma)	(Chrysolepidomonas_dendrolepidota_AF409121	Cylindrotheca_closterium_AF289049))	(((Cephaloidophora_communis_from_B_balanus	Heliospora_longissima_from_E_vittatus)	(Stentor_coeruleus_d1_r13	(Paramecium_tetraurelia	Sterkiella_histriomuscorum_FJ545743)))	(((Vitrella_brassicaformis_HM245049	((Chromera_velia_EU106870	((Cryptosporidium_parvum	((((AncoraWSBS2011	Ancora_Roscoff_28d1_r11)	AncoraWSBS2010)	(Gregarina_niphandrodes_DQ837379	Gregarina_sp_ex_Phaedon_brassicae_JF412715))	(Ascogregarina_taiwanensis_EF666482	Neogregarinorida_sp_OPPPC1_AB748927)))	(((Plasmodium_berghei_ANKA_type_A_AJ301624	Plasmodium_falciparum_U21939_1)	(((Theileria_parva_967_4234_AF218825	Theileria_orientalis_AP011946)	Babesia_bigemina_Contig4162_2)	Babesia_microti_28S_FO082874))	((Toxoplasma_gondiiX75430	Besnoitia_besnoiti_AY833646)	(Eimeria_tenella_AF026388	Goussia_desseri_GU593705)))))	((((Parvilucifera_rostrata_KF359484	Parvilucifera_infectans_KF359486)	Perkinsus_atlanticus)	(((MAG1_Environmental_seqience_Ma131_1A38_FJ032667	((MAG1_Environmental_sequence_Ma131_1A45_28S_FJ032669	MAG1_5_AND_3END_AACY020214703_Marine_1096626819912)	MAG1_EU304548_Uncultured_marine_alveolate))	(Amoebophrya_sp_HM483394	(MAG2_Environmental_sequence_Ma131_1A49_28S_FJ032679	MAG2_HF0200_37F04_EU795185)))	(Prorocentrum_micans_AY822609_Divergin	(Syndinium_turbo_KF359488	(Akashiwo_sanguinea_strain_CCMP_1321	(Pfiesteria_piscicida	(Gonyaulax_polyedra	Alexandrium_catenella)))))))	Ichthyodinium_chabelardi_KF359487)))	Colponema_peru)	(Colponema_sp_Vietnam_Colp7_28S_KF651084	Colponema_edaph_Chukotka)))	Bigelowiella_natans);
(((Cylindrotheca_closterium_AF289049	Chrysolepidomonas_dendrolepidota_AF409121)	(Phytophthora_megasperma	Hyphochytrium_catenoides))	(((Paramecium_tetraurelia	Stentor_coeruleus_d1_r13)	Sterkiella_histriomuscorum_FJ545743)	((Colponema_sp_Vietnam_Colp7_28S_KF651084	Colponema_edaph_Chukotka)	((((((Plasmodium_falciparum_U21939_1	Plasmodium_berghei_ANKA_type_A_AJ301624)	(Babesia_microti_28S_FO082874	(Babesia_bigemina_Contig4162_2	(Theileria_parva_967_4234_AF218825	Theileria_orientalis_AP011946))))	((Besnoitia_besnoiti_AY833646	Toxoplasma_gondiiX75430)	(Goussia_desseri_GU593705	Eimeria_tenella_AF026388)))	(Cryptosporidium_parvum	((Neogregarinorida_sp_OPPPC1_AB748927	Ascogregarina_taiwanensis_EF666482)	(((Heliospora_longissima_from_E_vittatus	Cephaloidophora_communis_from_B_balanus)	(Gregarina_niphandrodes_DQ837379	Gregarina_sp_ex_Phaedon_brassicae_JF412715))	(AncoraWSBS2010	(Ancora_Roscoff_28d1_r11	AncoraWSBS2011))))))	(((((Parvilucifera_infectans_KF359486	Parvilucifera_rostrata_KF359484)	Perkinsus_atlanticus)	(Ichthyodinium_chabelardi_KF359487	(MAG1_Environmental_seqience_Ma131_1A38_FJ032667	((MAG1_Environmental_sequence_Ma131_1A45_28S_FJ032669	MAG1_5_AND_3END_AACY020214703_Marine_1096626819912)	MAG1_EU304548_Uncultured_marine_alveolate))))	((Prorocentrum_micans_AY822609_Divergin	(Syndinium_turbo_KF359488	((Alexandrium_catenella	Gonyaulax_polyedra)	(Pfiesteria_piscicida	Akashiwo_sanguinea_strain_CCMP_1321))))	(Amoebophrya_sp_HM483394	(MAG2_HF0200_37F04_EU795185	MAG2_Environmental_sequence_Ma131_1A49_28S_FJ032679))))	(Vitrella_brassicaformis_HM245049	Chromera_velia_EU106870)))	Colponema_peru)))	Bigelowiella_natans);
(((Chrysolepidomonas_dendrolepidota_AF409121	Cylindrotheca_closterium_AF289049)	(Hyphochytrium_catenoides	Phytophthora_megasperma))	(((Sterkiella_histriomuscorum_FJ545743	Paramecium_tetraurelia)	Stentor_coeruleus_d1_r13)	((Colponema_sp_Vietnam_Colp7_28S_KF651084	Colponema_edaph_Chukotka)	(((Parvilucifera_rostrata_KF359484	Parvilucifera_infectans_KF359486)	Colponema_peru)	(((Perkinsus_atlanticus	((Amoebophrya_sp_HM483394	(MAG2_Environmental_sequence_Ma131_1A49_28S_FJ032679	MAG2_HF0200_37F04_EU795185))	((Prorocentrum_micans_AY822609_Divergin	(Akashiwo_sanguinea_strain_CCMP_1321	(Pfiesteria_piscicida	(Alexandrium_catenella	Gonyaulax_polyedra))))	Syndinium_turbo_KF359488)))	(MAG1_Environmental_seqience_Ma131_1A38_FJ032667	(Ichthyodinium_chabelardi_KF359487	(MAG1_EU304548_Uncultured_marine_alveolate	(MAG1_5_AND_3END_AACY020214703_Marine_1096626819912	MAG1_Environmental_sequence_Ma131_1A45_28S_FJ032669)))))	((Vitrella_brassicaformis_HM245049	Chromera_velia_EU106870)	((((Plasmodium_falciparum_U21939_1	Plasmodium_berghei_ANKA_type_A_AJ301624)	(Babesia_microti_28S_FO082874	(Babesia_bigemina_Contig4162_2	(Theileria_orientalis_AP011946	Theileria_parva_967_4234_AF218825))))	((Heliospora_longissima_from_E_vittatus	Cephaloidophora_communis_from_B_balanus)	((Besnoitia_besnoiti_AY833646	Toxoplasma_gondiiX75430)	(Eimeria_tenella_AF026388	Goussia_desseri_GU593705))))	(Cryptosporidium_parvum	((Neogregarinorida_sp_OPPPC1_AB748927	Ascogregarina_taiwanensis_EF666482)	(((Ancora_Roscoff_28d1_r11	AncoraWSBS2011)	AncoraWSBS2010)	(Gregarina_sp_ex_Phaedon_brassicae_JF412715	Gregarina_niphandrodes_DQ837379))))))))))	Bigelowiella_natans);
(((Phytophthora_megasperma	Hyphochytrium_catenoides)	(Cylindrotheca_closterium_AF289049	Chrysolepidomonas_dendrolepidota_AF409121))	(((((((Besnoitia_besnoiti_AY833646	Toxoplasma_gondiiX75430)	(Goussia_desseri_GU593705	Eimeria_tenella_AF026388))	((Plasmodium_berghei_ANKA_type_A_AJ301624	Plasmodium_falciparum_U21939_1)	(Babesia_microti_28S_FO082874	(Babesia_bigemina_Contig4162_2	(Theileria_parva_967_4234_AF218825	Theileria_orientalis_AP011946)))))	(Vitrella_brassicaformis_HM245049	Chromera_velia_EU106870))	(Cryptosporidium_parvum	((Neogregarinorida_sp_OPPPC1_AB748927	Ascogregarina_taiwanensis_EF666482)	((AncoraWSBS2010	(Ancora_Roscoff_28d1_r11	AncoraWSBS2011))	((Heliospora_longissima_from_E_vittatus	Cephaloidophora_communis_from_B_balanus)	(Gregarina_sp_ex_Phaedon_brassicae_JF412715	Gregarina_niphandrodes_DQ837379))))))	(((Ichthyodinium_chabelardi_KF359487	(MAG1_Environmental_seqience_Ma131_1A38_FJ032667	(MAG1_EU304548_Uncultured_marine_alveolate	(MAG1_5_AND_3END_AACY020214703_Marine_1096626819912	MAG1_Environmental_sequence_Ma131_1A45_28S_FJ032669))))	((Parvilucifera_rostrata_KF359484	Parvilucifera_infectans_KF359486)	Perkinsus_atlanticus))	((Amoebophrya_sp_HM483394	(MAG2_HF0200_37F04_EU795185	MAG2_Environmental_sequence_Ma131_1A49_28S_FJ032679))	(Prorocentrum_micans_AY822609_Divergin	(Syndinium_turbo_KF359488	(Akashiwo_sanguinea_strain_CCMP_1321	(Pfiesteria_piscicida	(Gonyaulax_polyedra	Alexandrium_catenella))))))))	((Stentor_coeruleus_d1_r13	(Sterkiella_histriomuscorum_FJ545743	Paramecium_tetraurelia))	(Colponema_peru	(Colponema_edaph_Chukotka	Colponema_sp_Vietnam_Colp7_28S_KF651084))))	Bigelowiella_natans);
((Phytophthora_megasperma	(Hyphochytrium_catenoides	(Cylindrotheca_closterium_AF289049	Chrysolepidomonas_dendrolepidota_AF409121)))	((Colponema_peru	((((((Plasmodium_falciparum_U21939_1	Plasmodium_berghei_ANKA_type_A_AJ301624)	(Babesia_microti_28S_FO082874	((Theileria_parva_967_4234_AF218825	Theileria_orientalis_AP011946)	Babesia_bigemina_Contig4162_2)))	((Toxoplasma_gondiiX75430	Besnoitia_besnoiti_AY833646)	(Goussia_desseri_GU593705	Eimeria_tenella_AF026388)))	(Cryptosporidium_parvum	(((AncoraWSBS2011	Ancora_Roscoff_28d1_r11)	AncoraWSBS2010)	((Neogregarinorida_sp_OPPPC1_AB748927	Ascogregarina_taiwanensis_EF666482)	((Heliospora_longissima_from_E_vittatus	Cephaloidophora_communis_from_B_balanus)	(Gregarina_sp_ex_Phaedon_brassicae_JF412715	Gregarina_niphandrodes_DQ837379))))))	((((Syndinium_turbo_KF359488	(Amoebophrya_sp_HM483394	(MAG2_Environmental_sequence_Ma131_1A49_28S_FJ032679	MAG2_HF0200_37F04_EU795185)))	(Prorocentrum_micans_AY822609_Divergin	((Gonyaulax_polyedra	Alexandrium_catenella)	(Akashiwo_sanguinea_strain_CCMP_1321	Pfiesteria_piscicida))))	(MAG1_Environmental_seqience_Ma131_1A38_FJ032667	(Ichthyodinium_chabelardi_KF359487	(MAG1_EU304548_Uncultured_marine_alveolate	(MAG1_5_AND_3END_AACY020214703_Marine_1096626819912	MAG1_Environmental_sequence_Ma131_1A45_28S_FJ032669)))))	((Parvilucifera_infectans_KF359486	Parvilucifera_rostrata_KF359484)	Perkinsus_atlanticus)))	(Chromera_velia_EU106870	Vitrella_brassicaformis_HM245049)))	((Colponema_edaph_Chukotka	Colponema_sp_Vietnam_Colp7_28S_KF651084)	(Stentor_coeruleus_d1_r13	(Sterkiella_histriomuscorum_FJ545743	Paramecium_tetraurelia))))	Bigelowiella_natans);
((((((Cryptosporidium_parvum	((Neogregarinorida_sp_OPPPC1_AB748927	Ascogregarina_taiwanensis_EF666482)	(((Gregarina_niphandrodes_DQ837379	Gregarina_sp_ex_Phaedon_brassicae_JF412715)	(Heliospora_longissima_from_E_vittatus	Cephaloidophora_communis_from_B_balanus))	((Ancora_Roscoff_28d1_r11	AncoraWSBS2011)	AncoraWSBS2010))))	(((Toxoplasma_gondiiX75430	Besnoitia_besnoiti_AY833646)	(Goussia_desseri_GU593705	Eimeria_tenella_AF026388))	((Plasmodium_falciparum_U21939_1	Plasmodium_berghei_ANKA_type_A_AJ301624)	((Babesia_bigemina_Contig4162_2	(Theileria_orientalis_AP011946	Theileria_parva_967_4234_AF218825))	Babesia_microti_28S_FO082874))))	(Chromera_velia_EU106870	Vitrella_brassicaformis_HM245049))	(Syndinium_turbo_KF359488	((MAG1_Environmental_seqience_Ma131_1A38_FJ032667	(Ichthyodinium_chabelardi_KF359487	(MAG1_EU304548_Uncultured_marine_alveolate	(MAG1_5_AND_3END_AACY020214703_Marine_1096626819912	MAG1_Environmental_sequence_Ma131_1A45_28S_FJ032669))))	(((Parvilucifera_infectans_KF359486	Parvilucifera_rostrata_KF359484)	Perkinsus_atlanticus)	((Prorocentrum_micans_AY822609_Divergin	((Alexandrium_catenella	Gonyaulax_polyedra)	(Pfiesteria_piscicida	Akashiwo_sanguinea_strain_CCMP_1321)))	(Amoebophrya_sp_HM483394	(MAG2_Environmental_sequence_Ma131_1A49_28S_FJ032679	MAG2_HF0200_37F04_EU795185)))))))	((Colponema_peru	(Stentor_coeruleus_d1_r13	(Paramecium_tetraurelia	Sterkiella_histriomuscorum_FJ545743)))	(Colponema_sp_Vietnam_Colp7_28S_KF651084	Colponema_edaph_Chukotka)))	(Phytophthora_megasperma	(Hyphochytrium_catenoides	(Chrysolepidomonas_dendrolepidota_AF409121	Cylindrotheca_closterium_AF289049)))	Bigelowiella_natans);
(((Colponema_edaph_Chukotka	Colponema_sp_Vietnam_Colp7_28S_KF651084)	(((((Chromera_velia_EU106870	(((Ichthyodinium_chabelardi_KF359487	(MAG1_Environmental_seqience_Ma131_1A38_FJ032667	((MAG1_5_AND_3END_AACY020214703_Marine_1096626819912	MAG1_Environmental_sequence_Ma131_1A45_28S_FJ032669)	MAG1_EU304548_Uncultured_marine_alveolate)))	((Parvilucifera_rostrata_KF359484	Parvilucifera_infectans_KF359486)	Perkinsus_atlanticus))	((Syndinium_turbo_KF359488	(Prorocentrum_micans_AY822609_Divergin	((Gonyaulax_polyedra	Alexandrium_catenella)	(Pfiesteria_piscicida	Akashiwo_sanguinea_strain_CCMP_1321))))	(Amoebophrya_sp_HM483394	(MAG2_Environmental_sequence_Ma131_1A49_28S_FJ032679	MAG2_HF0200_37F04_EU795185)))))	((((Toxoplasma_gondiiX75430	Besnoitia_besnoiti_AY833646)	(Eimeria_tenella_AF026388	Goussia_desseri_GU593705))	((Plasmodium_berghei_ANKA_type_A_AJ301624	Plasmodium_falciparum_U21939_1)	(Babesia_microti_28S_FO082874	(Babesia_bigemina_Contig4162_2	(Theileria_orientalis_AP011946	Theileria_parva_967_4234_AF218825)))))	((Cryptosporidium_parvum	(Ascogregarina_taiwanensis_EF666482	Neogregarinorida_sp_OPPPC1_AB748927))	((AncoraWSBS2010	(Ancora_Roscoff_28d1_r11	AncoraWSBS2011))	((Cephaloidophora_communis_from_B_balanus	Heliospora_longissima_from_E_vittatus)	(Gregarina_sp_ex_Phaedon_brassicae_JF412715	Gregarina_niphandrodes_DQ837379))))))	Vitrella_brassicaformis_HM245049)	Colponema_peru)	((Stentor_coeruleus_d1_r13	Paramecium_tetraurelia)	Sterkiella_histriomuscorum_FJ545743)))	((Phytophthora_megasperma	Hyphochytrium_catenoides)	(Chrysolepidomonas_dendrolepidota_AF409121	Cylindrotheca_closterium_AF289049))	Bigelowiella_natans);
(((Cylindrotheca_closterium_AF289049	Chrysolepidomonas_dendrolepidota_AF409121)	(Hyphochytrium_catenoides	Phytophthora_megasperma))	((Colponema_sp_Vietnam_Colp7_28S_KF651084	Colponema_edaph_Chukotka)	(Colponema_peru	(((((Cryptosporidium_parvum	((Neogregarinorida_sp_OPPPC1_AB748927	Ascogregarina_taiwanensis_EF666482)	(((Cephaloidophora_communis_from_B_balanus	Heliospora_longissima_from_E_vittatus)	(Gregarina_sp_ex_Phaedon_brassicae_JF412715	Gregarina_niphandrodes_DQ837379))	(AncoraWSBS2010	(AncoraWSBS2011	Ancora_Roscoff_28d1_r11)))))	(((Plasmodium_falciparum_U21939_1	Plasmodium_berghei_ANKA_type_A_AJ301624)	(Babesia_microti_28S_FO082874	((Theileria_parva_967_4234_AF218825	Theileria_orientalis_AP011946)	Babesia_bigemina_Contig4162_2)))	((Goussia_desseri_GU593705	Eimeria_tenella_AF026388)	(Besnoitia_besnoiti_AY833646	Toxoplasma_gondiiX75430))))	(Chromera_velia_EU106870	(((((Alexandrium_catenella	Gonyaulax_polyedra)	(Pfiesteria_piscicida	Akashiwo_sanguinea_strain_CCMP_1321))	((Amoebophrya_sp_HM483394	(MAG2_Environmental_sequence_Ma131_1A49_28S_FJ032679	MAG2_HF0200_37F04_EU795185))	Syndinium_turbo_KF359488))	(((Parvilucifera_infectans_KF359486	Parvilucifera_rostrata_KF359484)	Perkinsus_atlanticus)	(MAG1_Environmental_seqience_Ma131_1A38_FJ032667	(Ichthyodinium_chabelardi_KF359487	(MAG1_EU304548_Uncultured_marine_alveolate	(MAG1_5_AND_3END_AACY020214703_Marine_1096626819912	MAG1_Environmental_sequence_Ma131_1A45_28S_FJ032669))))))	Prorocentrum_micans_AY822609_Divergin)))	Vitrella_brassicaformis_HM245049)	((Sterkiella_histriomuscorum_FJ545743	Paramecium_tetraurelia)	Stentor_coeruleus_d1_r13))))	Bigelowiella_natans);
(((Stentor_coeruleus_d1_r13	(Sterkiella_histriomuscorum_FJ545743	Paramecium_tetraurelia))	((Colponema_sp_Vietnam_Colp7_28S_KF651084	Colponema_edaph_Chukotka)	(Colponema_peru	(((Cryptosporidium_parvum	((Neogregarinorida_sp_OPPPC1_AB748927	Ascogregarina_taiwanensis_EF666482)	(((AncoraWSBS2011	Ancora_Roscoff_28d1_r11)	AncoraWSBS2010)	((Heliospora_longissima_from_E_vittatus	Cephaloidophora_communis_from_B_balanus)	(Gregarina_niphandrodes_DQ837379	Gregarina_sp_ex_Phaedon_brassicae_JF412715)))))	(((Toxoplasma_gondiiX75430	Besnoitia_besnoiti_AY833646)	(Eimeria_tenella_AF026388	Goussia_desseri_GU593705))	((Babesia_microti_28S_FO082874	((Theileria_parva_967_4234_AF218825	Theileria_orientalis_AP011946)	Babesia_bigemina_Contig4162_2))	(Plasmodium_berghei_ANKA_type_A_AJ301624	Plasmodium_falciparum_U21939_1))))	(((Prorocentrum_micans_AY822609_Divergin	(Syndinium_turbo_KF359488	(Akashiwo_sanguinea_strain_CCMP_1321	(Pfiesteria_piscicida	(Alexandrium_catenella	Gonyaulax_polyedra)))))	(Amoebophrya_sp_HM483394	(MAG2_Environmental_sequence_Ma131_1A49_28S_FJ032679	MAG2_HF0200_37F04_EU795185)))	(Perkinsus_atlanticus	((Vitrella_brassicaformis_HM245049	((Parvilucifera_infectans_KF359486	Parvilucifera_rostrata_KF359484)	Chromera_velia_EU106870))	(MAG1_Environmental_seqience_Ma131_1A38_FJ032667	(Ichthyodinium_chabelardi_KF359487	(MAG1_EU304548_Uncultured_marine_alveolate	(MAG1_5_AND_3END_AACY020214703_Marine_1096626819912	MAG1_Environmental_sequence_Ma131_1A45_28S_FJ032669)))))))))))	(Phytophthora_megasperma	(Hyphochytrium_catenoides	(Cylindrotheca_closterium_AF289049	Chrysolepidomonas_dendrolepidota_AF409121)))	Bigelowiella_natans);
((((Colponema_edaph_Chukotka	Colponema_sp_Vietnam_Colp7_28S_KF651084)	Colponema_peru)	(((((Cryptosporidium_parvum	(((AncoraWSBS2010	(AncoraWSBS2011	Ancora_Roscoff_28d1_r11))	((Gregarina_sp_ex_Phaedon_brassicae_JF412715	Gregarina_niphandrodes_DQ837379)	(Heliospora_longissima_from_E_vittatus	Cephaloidophora_communis_from_B_balanus)))	(Neogregarinorida_sp_OPPPC1_AB748927	Ascogregarina_taiwanensis_EF666482)))	(((Toxoplasma_gondiiX75430	Besnoitia_besnoiti_AY833646)	(Goussia_desseri_GU593705	Eimeria_tenella_AF026388))	((Plasmodium_falciparum_U21939_1	Plasmodium_berghei_ANKA_type_A_AJ301624)	(Babesia_microti_28S_FO082874	(Babesia_bigemina_Contig4162_2	(Theileria_orientalis_AP011946	Theileria_parva_967_4234_AF218825))))))	(Vitrella_brassicaformis_HM245049	Chromera_velia_EU106870))	((((MAG2_HF0200_37F04_EU795185	Amoebophrya_sp_HM483394)	MAG2_Environmental_sequence_Ma131_1A49_28S_FJ032679)	(Prorocentrum_micans_AY822609_Divergin	((Gonyaulax_polyedra	Alexandrium_catenella)	(Akashiwo_sanguinea_strain_CCMP_1321	Pfiesteria_piscicida))))	((Ichthyodinium_chabelardi_KF359487	Syndinium_turbo_KF359488)	((MAG1_Environmental_seqience_Ma131_1A38_FJ032667	(MAG1_EU304548_Uncultured_marine_alveolate	(MAG1_Environmental_sequence_Ma131_1A45_28S_FJ032669	MAG1_5_AND_3END_AACY020214703_Marine_1096626819912)))	((Parvilucifera_rostrata_KF359484	Parvilucifera_infectans_KF359486)	Perkinsus_atlanticus)))))	(Stentor_coeruleus_d1_r13	(Sterkiella_histriomuscorum_FJ545743	Paramecium_tetraurelia))))	((Hyphochytrium_catenoides	Phytophthora_megasperma)	(Cylindrotheca_closterium_AF289049	Chrysolepidomonas_dendrolepidota_AF409121))	Bigelowiella_natans);
((Phytophthora_megasperma	(Hyphochytrium_catenoides	(Chrysolepidomonas_dendrolepidota_AF409121	Cylindrotheca_closterium_AF289049)))	(((Stentor_coeruleus_d1_r13	(Sterkiella_histriomuscorum_FJ545743	Paramecium_tetraurelia))	(Colponema_sp_Vietnam_Colp7_28S_KF651084	Colponema_edaph_Chukotka))	(Colponema_peru	((Chromera_velia_EU106870	((((((AncoraWSBS2010	(Ancora_Roscoff_28d1_r11	AncoraWSBS2011))	((Gregarina_niphandrodes_DQ837379	Gregarina_sp_ex_Phaedon_brassicae_JF412715)	(Heliospora_longissima_from_E_vittatus	Cephaloidophora_communis_from_B_balanus)))	(Ascogregarina_taiwanensis_EF666482	Neogregarinorida_sp_OPPPC1_AB748927))	Cryptosporidium_parvum)	(((Eimeria_tenella_AF026388	Goussia_desseri_GU593705)	(Toxoplasma_gondiiX75430	Besnoitia_besnoiti_AY833646))	((Plasmodium_falciparum_U21939_1	Plasmodium_berghei_ANKA_type_A_AJ301624)	(Babesia_microti_28S_FO082874	(Babesia_bigemina_Contig4162_2	(Theileria_orientalis_AP011946	Theileria_parva_967_4234_AF218825))))))	Vitrella_brassicaformis_HM245049))	(((Parvilucifera_rostrata_KF359484	Parvilucifera_infectans_KF359486)	Perkinsus_atlanticus)	(((Syndinium_turbo_KF359488	(Amoebophrya_sp_HM483394	(MAG2_HF0200_37F04_EU795185	MAG2_Environmental_sequence_Ma131_1A49_28S_FJ032679)))	(Prorocentrum_micans_AY822609_Divergin	((Alexandrium_catenella	Gonyaulax_polyedra)	(Akashiwo_sanguinea_strain_CCMP_1321	Pfiesteria_piscicida))))	(Ichthyodinium_chabelardi_KF359487	(MAG1_Environmental_seqience_Ma131_1A38_FJ032667	((MAG1_Environmental_sequence_Ma131_1A45_28S_FJ032669	MAG1_5_AND_3END_AACY020214703_Marine_1096626819912)	MAG1_EU304548_Uncultured_marine_alveolate))))))))	Bigelowiella_natans);
(((Cylindrotheca_closterium_AF289049	Chrysolepidomonas_dendrolepidota_AF409121)	(Hyphochytrium_catenoides	Phytophthora_megasperma))	((Stentor_coeruleus_d1_r13	(Paramecium_tetraurelia	Sterkiella_histriomuscorum_FJ545743))	((Colponema_sp_Vietnam_Colp7_28S_KF651084	Colponema_edaph_Chukotka)	(Colponema_peru	((Chromera_velia_EU106870	(((Cryptosporidium_parvum	(((AncoraWSBS2010	(AncoraWSBS2011	Ancora_Roscoff_28d1_r11))	((Cephaloidophora_communis_from_B_balanus	Heliospora_longissima_from_E_vittatus)	(Gregarina_sp_ex_Phaedon_brassicae_JF412715	Gregarina_niphandrodes_DQ837379)))	(Ascogregarina_taiwanensis_EF666482	Neogregarinorida_sp_OPPPC1_AB748927)))	(((Plasmodium_berghei_ANKA_type_A_AJ301624	Plasmodium_falciparum_U21939_1)	(Babesia_microti_28S_FO082874	((Theileria_parva_967_4234_AF218825	Theileria_orientalis_AP011946)	Babesia_bigemina_Contig4162_2)))	((Goussia_desseri_GU593705	Eimeria_tenella_AF026388)	(Besnoitia_besnoiti_AY833646	Toxoplasma_gondiiX75430))))	Vitrella_brassicaformis_HM245049))	((((Ichthyodinium_chabelardi_KF359487	(MAG1_EU304548_Uncultured_marine_alveolate	(MAG1_Environmental_sequence_Ma131_1A45_28S_FJ032669	MAG1_5_AND_3END_AACY020214703_Marine_1096626819912)))	MAG1_Environmental_seqience_Ma131_1A38_FJ032667)	(Perkinsus_atlanticus	(Parvilucifera_rostrata_KF359484	Parvilucifera_infectans_KF359486)))	((Amoebophrya_sp_HM483394	(MAG2_Environmental_sequence_Ma131_1A49_28S_FJ032679	MAG2_HF0200_37F04_EU795185))	(Prorocentrum_micans_AY822609_Divergin	(Syndinium_turbo_KF359488	((Alexandrium_catenella	Gonyaulax_polyedra)	(Pfiesteria_piscicida	Akashiwo_sanguinea_strain_CCMP_1321))))))))))	Bigelowiella_natans);
((Phytophthora_megasperma	((Cylindrotheca_closterium_AF289049	Chrysolepidomonas_dendrolepidota_AF409121)	Hyphochytrium_catenoides))	((Stentor_coeruleus_d1_r13	(Sterkiella_histriomuscorum_FJ545743	Paramecium_tetraurelia))	(((Chromera_velia_EU106870	Vitrella_brassicaformis_HM245049)	(((MAG1_Environmental_seqience_Ma131_1A38_FJ032667	(Ichthyodinium_chabelardi_KF359487	(MAG1_Environmental_sequence_Ma131_1A45_28S_FJ032669	(MAG1_EU304548_Uncultured_marine_alveolate	MAG1_5_AND_3END_AACY020214703_Marine_1096626819912))))	(((Parvilucifera_rostrata_KF359484	Parvilucifera_infectans_KF359486)	Perkinsus_atlanticus)	((Prorocentrum_micans_AY822609_Divergin	(Syndinium_turbo_KF359488	(Akashiwo_sanguinea_strain_CCMP_1321	(Pfiesteria_piscicida	(Alexandrium_catenella	Gonyaulax_polyedra)))))	(MAG2_Environmental_sequence_Ma131_1A49_28S_FJ032679	(MAG2_HF0200_37F04_EU795185	Amoebophrya_sp_HM483394)))))	((((Ascogregarina_taiwanensis_EF666482	Neogregarinorida_sp_OPPPC1_AB748927)	((Cephaloidophora_communis_from_B_balanus	Heliospora_longissima_from_E_vittatus)	((AncoraWSBS2010	(AncoraWSBS2011	Ancora_Roscoff_28d1_r11))	(Gregarina_niphandrodes_DQ837379	Gregarina_sp_ex_Phaedon_brassicae_JF412715))))	Cryptosporidium_parvum)	(((Plasmodium_berghei_ANKA_type_A_AJ301624	Plasmodium_falciparum_U21939_1)	(Babesia_microti_28S_FO082874	(Babesia_bigemina_Contig4162_2	(Theileria_parva_967_4234_AF218825	Theileria_orientalis_AP011946))))	((Goussia_desseri_GU593705	Eimeria_tenella_AF026388)	(Besnoitia_besnoiti_AY833646	Toxoplasma_gondiiX75430))))))	((Colponema_edaph_Chukotka	Colponema_sp_Vietnam_Colp7_28S_KF651084)	Colponema_peru)))	Bigelowiella_natans);
(((Phytophthora_megasperma	Hyphochytrium_catenoides)	(Chrysolepidomonas_dendrolepidota_AF409121	Cylindrotheca_closterium_AF289049))	((((((Vitrella_brassicaformis_HM245049	Chromera_velia_EU106870)	((((Neogregarinorida_sp_OPPPC1_AB748927	Ascogregarina_taiwanensis_EF666482)	((Cephaloidophora_communis_from_B_balanus	Heliospora_longissima_from_E_vittatus)	((AncoraWSBS2010	(Ancora_Roscoff_28d1_r11	AncoraWSBS2011))	(Gregarina_niphandrodes_DQ837379	Gregarina_sp_ex_Phaedon_brassicae_JF412715))))	Cryptosporidium_parvum)	(((Eimeria_tenella_AF026388	Goussia_desseri_GU593705)	(Toxoplasma_gondiiX75430	Besnoitia_besnoiti_AY833646))	((Plasmodium_falciparum_U21939_1	Plasmodium_berghei_ANKA_type_A_AJ301624)	(Babesia_microti_28S_FO082874	(Babesia_bigemina_Contig4162_2	(Theileria_orientalis_AP011946	Theileria_parva_967_4234_AF218825)))))))	(((MAG1_Environmental_seqience_Ma131_1A38_FJ032667	(Ichthyodinium_chabelardi_KF359487	(MAG1_Environmental_sequence_Ma131_1A45_28S_FJ032669	(MAG1_EU304548_Uncultured_marine_alveolate	MAG1_5_AND_3END_AACY020214703_Marine_1096626819912))))	(Perkinsus_atlanticus	(Parvilucifera_rostrata_KF359484	Parvilucifera_infectans_KF359486)))	((Prorocentrum_micans_AY822609_Divergin	((Gonyaulax_polyedra	Alexandrium_catenella)	(Akashiwo_sanguinea_strain_CCMP_1321	Pfiesteria_piscicida)))	((Amoebophrya_sp_HM483394	(MAG2_HF0200_37F04_EU795185	MAG2_Environmental_sequence_Ma131_1A49_28S_FJ032679))	Syndinium_turbo_KF359488))))	Colponema_peru)	(Colponema_edaph_Chukotka	Colponema_sp_Vietnam_Colp7_28S_KF651084))	((Sterkiella_histriomuscorum_FJ545743	Paramecium_tetraurelia)	Stentor_coeruleus_d1_r13))	Bigelowiella_natans);
((Phytophthora_megasperma	((Chrysolepidomonas_dendrolepidota_AF409121	Cylindrotheca_closterium_AF289049)	Hyphochytrium_catenoides))	(((Colponema_edaph_Chukotka	Colponema_sp_Vietnam_Colp7_28S_KF651084)	(((Vitrella_brassicaformis_HM245049	((Cryptosporidium_parvum	((((Heliospora_longissima_from_E_vittatus	Cephaloidophora_communis_from_B_balanus)	(Gregarina_niphandrodes_DQ837379	Gregarina_sp_ex_Phaedon_brassicae_JF412715))	((AncoraWSBS2011	Ancora_Roscoff_28d1_r11)	AncoraWSBS2010))	(Neogregarinorida_sp_OPPPC1_AB748927	Ascogregarina_taiwanensis_EF666482)))	(((Plasmodium_falciparum_U21939_1	Plasmodium_berghei_ANKA_type_A_AJ301624)	(((Theileria_parva_967_4234_AF218825	Theileria_orientalis_AP011946)	Babesia_bigemina_Contig4162_2)	Babesia_microti_28S_FO082874))	((Besnoitia_besnoiti_AY833646	Toxoplasma_gondiiX75430)	(Goussia_desseri_GU593705	Eimeria_tenella_AF026388)))))	(Chromera_velia_EU106870	(Prorocentrum_micans_AY822609_Divergin	(((MAG1_Environmental_seqience_Ma131_1A38_FJ032667	(Ichthyodinium_chabelardi_KF359487	(MAG1_EU304548_Uncultured_marine_alveolate	(MAG1_5_AND_3END_AACY020214703_Marine_1096626819912	MAG1_Environmental_sequence_Ma131_1A45_28S_FJ032669))))	((Parvilucifera_rostrata_KF359484	Parvilucifera_infectans_KF359486)	Perkinsus_atlanticus))	(((Akashiwo_sanguinea_strain_CCMP_1321	Pfiesteria_piscicida)	(Alexandrium_catenella	Gonyaulax_polyedra))	(Syndinium_turbo_KF359488	((MAG2_Environmental_sequence_Ma131_1A49_28S_FJ032679	MAG2_HF0200_37F04_EU795185)	Amoebophrya_sp_HM483394)))))))	Colponema_peru))	(Stentor_coeruleus_d1_r13	(Paramecium_tetraurelia	Sterkiella_histriomuscorum_FJ545743)))	Bigelowiella_natans);
(((Chrysolepidomonas_dendrolepidota_AF409121	Cylindrotheca_closterium_AF289049)	(Hyphochytrium_catenoides	Phytophthora_megasperma))	((Stentor_coeruleus_d1_r13	(Sterkiella_histriomuscorum_FJ545743	Paramecium_tetraurelia))	((Colponema_peru	(Colponema_edaph_Chukotka	Colponema_sp_Vietnam_Colp7_28S_KF651084))	(((((Akashiwo_sanguinea_strain_CCMP_1321	((Gonyaulax_polyedra	Alexandrium_catenella)	Pfiesteria_piscicida))	Prorocentrum_micans_AY822609_Divergin)	(Syndinium_turbo_KF359488	(Amoebophrya_sp_HM483394	(MAG2_HF0200_37F04_EU795185	MAG2_Environmental_sequence_Ma131_1A49_28S_FJ032679))))	((Ichthyodinium_chabelardi_KF359487	(MAG1_Environmental_seqience_Ma131_1A38_FJ032667	(MAG1_EU304548_Uncultured_marine_alveolate	(MAG1_Environmental_sequence_Ma131_1A45_28S_FJ032669	MAG1_5_AND_3END_AACY020214703_Marine_1096626819912))))	(Perkinsus_atlanticus	(Parvilucifera_rostrata_KF359484	Parvilucifera_infectans_KF359486))))	((((Cryptosporidium_parvum	((Neogregarinorida_sp_OPPPC1_AB748927	Ascogregarina_taiwanensis_EF666482)	((Heliospora_longissima_from_E_vittatus	Cephaloidophora_communis_from_B_balanus)	(Gregarina_sp_ex_Phaedon_brassicae_JF412715	Gregarina_niphandrodes_DQ837379))))	((Ancora_Roscoff_28d1_r11	AncoraWSBS2011)	AncoraWSBS2010))	(((Besnoitia_besnoiti_AY833646	Toxoplasma_gondiiX75430)	(Eimeria_tenella_AF026388	Goussia_desseri_GU593705))	((Plasmodium_berghei_ANKA_type_A_AJ301624	Plasmodium_falciparum_U21939_1)	((Babesia_bigemina_Contig4162_2	(Theileria_orientalis_AP011946	Theileria_parva_967_4234_AF218825))	Babesia_microti_28S_FO082874))))	(Vitrella_brassicaformis_HM245049	Chromera_velia_EU106870)))))	Bigelowiella_natans);
((Phytophthora_megasperma	((Chrysolepidomonas_dendrolepidota_AF409121	Cylindrotheca_closterium_AF289049)	Hyphochytrium_catenoides))	((Colponema_peru	(Colponema_edaph_Chukotka	Colponema_sp_Vietnam_Colp7_28S_KF651084))	((((Vitrella_brassicaformis_HM245049	Chromera_velia_EU106870)	((((Plasmodium_berghei_ANKA_type_A_AJ301624	Plasmodium_falciparum_U21939_1)	(Babesia_microti_28S_FO082874	(Babesia_bigemina_Contig4162_2	(Theileria_orientalis_AP011946	Theileria_parva_967_4234_AF218825))))	((Besnoitia_besnoiti_AY833646	Toxoplasma_gondiiX75430)	(Goussia_desseri_GU593705	Eimeria_tenella_AF026388)))	(Cryptosporidium_parvum	((((AncoraWSBS2010	(Ancora_Roscoff_28d1_r11	AncoraWSBS2011))	(Gregarina_sp_ex_Phaedon_brassicae_JF412715	Gregarina_niphandrodes_DQ837379))	(Ascogregarina_taiwanensis_EF666482	Neogregarinorida_sp_OPPPC1_AB748927))	(Cephaloidophora_communis_from_B_balanus	Heliospora_longissima_from_E_vittatus)))))	((((Parvilucifera_rostrata_KF359484	Parvilucifera_infectans_KF359486)	(Ichthyodinium_chabelardi_KF359487	((MAG1_EU304548_Uncultured_marine_alveolate	(MAG1_Environmental_sequence_Ma131_1A45_28S_FJ032669	MAG1_5_AND_3END_AACY020214703_Marine_1096626819912))	MAG1_Environmental_seqience_Ma131_1A38_FJ032667)))	Perkinsus_atlanticus)	((Prorocentrum_micans_AY822609_Divergin	(Syndinium_turbo_KF359488	((Gonyaulax_polyedra	Alexandrium_catenella)	(Akashiwo_sanguinea_strain_CCMP_1321	Pfiesteria_piscicida))))	(Amoebophrya_sp_HM483394	(MAG2_HF0200_37F04_EU795185	MAG2_Environmental_sequence_Ma131_1A49_28S_FJ032679)))))	((Sterkiella_histriomuscorum_FJ545743	Paramecium_tetraurelia)	Stentor_coeruleus_d1_r13)))	Bigelowiella_natans);
(((Cylindrotheca_closterium_AF289049	Chrysolepidomonas_dendrolepidota_AF409121)	(Phytophthora_megasperma	Hyphochytrium_catenoides))	(((Stentor_coeruleus_d1_r13	(Paramecium_tetraurelia	Sterkiella_histriomuscorum_FJ545743))	(((Cryptosporidium_parvum	(Ichthyodinium_chabelardi_KF359487	((((Cephaloidophora_communis_from_B_balanus	Heliospora_longissima_from_E_vittatus)	(Gregarina_niphandrodes_DQ837379	Gregarina_sp_ex_Phaedon_brassicae_JF412715))	(AncoraWSBS2010	(Ancora_Roscoff_28d1_r11	AncoraWSBS2011)))	((Ascogregarina_taiwanensis_EF666482	Neogregarinorida_sp_OPPPC1_AB748927)	(Parvilucifera_rostrata_KF359484	Parvilucifera_infectans_KF359486)))))	(((Goussia_desseri_GU593705	Eimeria_tenella_AF026388)	(Besnoitia_besnoiti_AY833646	Toxoplasma_gondiiX75430))	((Plasmodium_falciparum_U21939_1	Plasmodium_berghei_ANKA_type_A_AJ301624)	((Babesia_bigemina_Contig4162_2	(Theileria_parva_967_4234_AF218825	Theileria_orientalis_AP011946))	Babesia_microti_28S_FO082874))))	(((MAG1_Environmental_seqience_Ma131_1A38_FJ032667	(MAG1_EU304548_Uncultured_marine_alveolate	(MAG1_5_AND_3END_AACY020214703_Marine_1096626819912	MAG1_Environmental_sequence_Ma131_1A45_28S_FJ032669)))	(Chromera_velia_EU106870	Vitrella_brassicaformis_HM245049))	(Perkinsus_atlanticus	((Amoebophrya_sp_HM483394	(MAG2_Environmental_sequence_Ma131_1A49_28S_FJ032679	MAG2_HF0200_37F04_EU795185))	((Syndinium_turbo_KF359488	(Akashiwo_sanguinea_strain_CCMP_1321	((Alexandrium_catenella	Gonyaulax_polyedra)	Pfiesteria_piscicida)))	Prorocentrum_micans_AY822609_Divergin))))))	(Colponema_peru	(Colponema_edaph_Chukotka	Colponema_sp_Vietnam_Colp7_28S_KF651084)))	Bigelowiella_natans);
((Phytophthora_megasperma	((Cylindrotheca_closterium_AF289049	Chrysolepidomonas_dendrolepidota_AF409121)	Hyphochytrium_catenoides))	((Colponema_peru	(Colponema_edaph_Chukotka	Colponema_sp_Vietnam_Colp7_28S_KF651084))	((Sterkiella_histriomuscorum_FJ545743	(Paramecium_tetraurelia	Stentor_coeruleus_d1_r13))	(((((Parvilucifera_infectans_KF359486	Parvilucifera_rostrata_KF359484)	Perkinsus_atlanticus)	(MAG1_Environmental_seqience_Ma131_1A38_FJ032667	(Ichthyodinium_chabelardi_KF359487	((MAG1_Environmental_sequence_Ma131_1A45_28S_FJ032669	MAG1_5_AND_3END_AACY020214703_Marine_1096626819912)	MAG1_EU304548_Uncultured_marine_alveolate))))	((Amoebophrya_sp_HM483394	(MAG2_Environmental_sequence_Ma131_1A49_28S_FJ032679	MAG2_HF0200_37F04_EU795185))	((Syndinium_turbo_KF359488	(Akashiwo_sanguinea_strain_CCMP_1321	(Pfiesteria_piscicida	(Alexandrium_catenella	Gonyaulax_polyedra))))	Prorocentrum_micans_AY822609_Divergin)))	(((((Neogregarinorida_sp_OPPPC1_AB748927	Ascogregarina_taiwanensis_EF666482)	(((AncoraWSBS2011	Ancora_Roscoff_28d1_r11)	AncoraWSBS2010)	((Cephaloidophora_communis_from_B_balanus	Heliospora_longissima_from_E_vittatus)	(Gregarina_niphandrodes_DQ837379	Gregarina_sp_ex_Phaedon_brassicae_JF412715))))	Cryptosporidium_parvum)	(((Besnoitia_besnoiti_AY833646	Toxoplasma_gondiiX75430)	(Eimeria_tenella_AF026388	Goussia_desseri_GU593705))	((Plasmodium_berghei_ANKA_type_A_AJ301624	Plasmodium_falciparum_U21939_1)	(Babesia_microti_28S_FO082874	(Babesia_bigemina_Contig4162_2	(Theileria_orientalis_AP011946	Theileria_parva_967_4234_AF218825))))))	(Chromera_velia_EU106870	Vitrella_brassicaformis_HM245049)))))	Bigelowiella_natans);
((((Colponema_sp_Vietnam_Colp7_28S_KF651084	Colponema_edaph_Chukotka)	(((((MAG1_Environmental_seqience_Ma131_1A38_FJ032667	(Ichthyodinium_chabelardi_KF359487	(MAG1_EU304548_Uncultured_marine_alveolate	(MAG1_5_AND_3END_AACY020214703_Marine_1096626819912	MAG1_Environmental_sequence_Ma131_1A45_28S_FJ032669))))	((Parvilucifera_infectans_KF359486	Parvilucifera_rostrata_KF359484)	Perkinsus_atlanticus))	((Prorocentrum_micans_AY822609_Divergin	((Pfiesteria_piscicida	(Gonyaulax_polyedra	Alexandrium_catenella))	(Syndinium_turbo_KF359488	Akashiwo_sanguinea_strain_CCMP_1321)))	((MAG2_Environmental_sequence_Ma131_1A49_28S_FJ032679	MAG2_HF0200_37F04_EU795185)	Amoebophrya_sp_HM483394)))	((Vitrella_brassicaformis_HM245049	((((Plasmodium_falciparum_U21939_1	Plasmodium_berghei_ANKA_type_A_AJ301624)	(((Theileria_parva_967_4234_AF218825	Theileria_orientalis_AP011946)	Babesia_bigemina_Contig4162_2)	Babesia_microti_28S_FO082874))	(Eimeria_tenella_AF026388	((Besnoitia_besnoiti_AY833646	Toxoplasma_gondiiX75430)	Goussia_desseri_GU593705)))	(((Ascogregarina_taiwanensis_EF666482	Neogregarinorida_sp_OPPPC1_AB748927)	(((Heliospora_longissima_from_E_vittatus	Cephaloidophora_communis_from_B_balanus)	(Gregarina_niphandrodes_DQ837379	Gregarina_sp_ex_Phaedon_brassicae_JF412715))	(AncoraWSBS2010	(Ancora_Roscoff_28d1_r11	AncoraWSBS2011))))	Cryptosporidium_parvum)))	Chromera_velia_EU106870))	Colponema_peru))	(Sterkiella_histriomuscorum_FJ545743	(Stentor_coeruleus_d1_r13	Paramecium_tetraurelia)))	((Cylindrotheca_closterium_AF289049	Chrysolepidomonas_dendrolepidota_AF409121)	(Hyphochytrium_catenoides	Phytophthora_megasperma))	Bigelowiella_natans);
(((Hyphochytrium_catenoides	Phytophthora_megasperma)	(Chrysolepidomonas_dendrolepidota_AF409121	Cylindrotheca_closterium_AF289049))	(((Colponema_edaph_Chukotka	Colponema_sp_Vietnam_Colp7_28S_KF651084)	(Colponema_peru	(((Vitrella_brassicaformis_HM245049	((Cryptosporidium_parvum	((Neogregarinorida_sp_OPPPC1_AB748927	Ascogregarina_taiwanensis_EF666482)	((AncoraWSBS2010	(Ancora_Roscoff_28d1_r11	AncoraWSBS2011))	((Heliospora_longissima_from_E_vittatus	Cephaloidophora_communis_from_B_balanus)	(Gregarina_niphandrodes_DQ837379	Gregarina_sp_ex_Phaedon_brassicae_JF412715)))))	(((Toxoplasma_gondiiX75430	Besnoitia_besnoiti_AY833646)	(Goussia_desseri_GU593705	Eimeria_tenella_AF026388))	(((Babesia_bigemina_Contig4162_2	(Theileria_orientalis_AP011946	Theileria_parva_967_4234_AF218825))	Babesia_microti_28S_FO082874)	(Plasmodium_falciparum_U21939_1	Plasmodium_berghei_ANKA_type_A_AJ301624)))))	Chromera_velia_EU106870)	((((Syndinium_turbo_KF359488	(Amoebophrya_sp_HM483394	(MAG2_HF0200_37F04_EU795185	MAG2_Environmental_sequence_Ma131_1A49_28S_FJ032679)))	(Akashiwo_sanguinea_strain_CCMP_1321	((Gonyaulax_polyedra	Alexandrium_catenella)	Pfiesteria_piscicida)))	(((Parvilucifera_infectans_KF359486	Parvilucifera_rostrata_KF359484)	Perkinsus_atlanticus)	(MAG1_Environmental_seqience_Ma131_1A38_FJ032667	(Ichthyodinium_chabelardi_KF359487	((MAG1_Environmental_sequence_Ma131_1A45_28S_FJ032669	MAG1_5_AND_3END_AACY020214703_Marine_1096626819912)	MAG1_EU304548_Uncultured_marine_alveolate)))))	Prorocentrum_micans_AY822609_Divergin))))	(Stentor_coeruleus_d1_r13	(Sterkiella_histriomuscorum_FJ545743	Paramecium_tetraurelia)))	Bigelowiella_natans);
(((Colponema_sp_Vietnam_Colp7_28S_KF651084	Colponema_edaph_Chukotka)	(((Paramecium_tetraurelia	Stentor_coeruleus_d1_r13)	Sterkiella_histriomuscorum_FJ545743)	((((Chromera_velia_EU106870	Vitrella_brassicaformis_HM245049)	((((Plasmodium_berghei_ANKA_type_A_AJ301624	Plasmodium_falciparum_U21939_1)	((Babesia_bigemina_Contig4162_2	(Theileria_orientalis_AP011946	Theileria_parva_967_4234_AF218825))	Babesia_microti_28S_FO082874))	((Besnoitia_besnoiti_AY833646	Toxoplasma_gondiiX75430)	(Goussia_desseri_GU593705	Eimeria_tenella_AF026388)))	(Cryptosporidium_parvum	((Ascogregarina_taiwanensis_EF666482	Neogregarinorida_sp_OPPPC1_AB748927)	(((AncoraWSBS2011	Ancora_Roscoff_28d1_r11)	AncoraWSBS2010)	((Parvilucifera_rostrata_KF359484	Parvilucifera_infectans_KF359486)	((Gregarina_niphandrodes_DQ837379	Gregarina_sp_ex_Phaedon_brassicae_JF412715)	(Cephaloidophora_communis_from_B_balanus	Heliospora_longissima_from_E_vittatus))))))))	(((Prorocentrum_micans_AY822609_Divergin	(Akashiwo_sanguinea_strain_CCMP_1321	(Pfiesteria_piscicida	(Gonyaulax_polyedra	Alexandrium_catenella))))	(Syndinium_turbo_KF359488	((MAG2_Environmental_sequence_Ma131_1A49_28S_FJ032679	MAG2_HF0200_37F04_EU795185)	Amoebophrya_sp_HM483394)))	((MAG1_Environmental_seqience_Ma131_1A38_FJ032667	(Ichthyodinium_chabelardi_KF359487	(MAG1_EU304548_Uncultured_marine_alveolate	(MAG1_Environmental_sequence_Ma131_1A45_28S_FJ032669	MAG1_5_AND_3END_AACY020214703_Marine_1096626819912))))	Perkinsus_atlanticus)))	Colponema_peru)))	(Phytophthora_megasperma	(Hyphochytrium_catenoides	(Chrysolepidomonas_dendrolepidota_AF409121	Cylindrotheca_closterium_AF289049)))	Bigelowiella_natans);
((((((((Parvilucifera_infectans_KF359486	Parvilucifera_rostrata_KF359484)	Perkinsus_atlanticus)	((Prorocentrum_micans_AY822609_Divergin	(Akashiwo_sanguinea_strain_CCMP_1321	(Pfiesteria_piscicida	(Gonyaulax_polyedra	Alexandrium_catenella))))	(Syndinium_turbo_KF359488	(Amoebophrya_sp_HM483394	(MAG2_HF0200_37F04_EU795185	MAG2_Environmental_sequence_Ma131_1A49_28S_FJ032679)))))	(Ichthyodinium_chabelardi_KF359487	(MAG1_Environmental_seqience_Ma131_1A38_FJ032667	((MAG1_5_AND_3END_AACY020214703_Marine_1096626819912	MAG1_Environmental_sequence_Ma131_1A45_28S_FJ032669)	MAG1_EU304548_Uncultured_marine_alveolate))))	(Chromera_velia_EU106870	(Vitrella_brassicaformis_HM245049	((((Eimeria_tenella_AF026388	Goussia_desseri_GU593705)	(Toxoplasma_gondiiX75430	Besnoitia_besnoiti_AY833646))	((Plasmodium_falciparum_U21939_1	Plasmodium_berghei_ANKA_type_A_AJ301624)	(Babesia_microti_28S_FO082874	(Babesia_bigemina_Contig4162_2	(Theileria_orientalis_AP011946	Theileria_parva_967_4234_AF218825)))))	(Cryptosporidium_parvum	(((Heliospora_longissima_from_E_vittatus	Cephaloidophora_communis_from_B_balanus)	((Gregarina_niphandrodes_DQ837379	Gregarina_sp_ex_Phaedon_brassicae_JF412715)	(AncoraWSBS2010	(Ancora_Roscoff_28d1_r11	AncoraWSBS2011))))	(Neogregarinorida_sp_OPPPC1_AB748927	Ascogregarina_taiwanensis_EF666482)))))))	Colponema_peru)	((Stentor_coeruleus_d1_r13	(Sterkiella_histriomuscorum_FJ545743	Paramecium_tetraurelia))	(Colponema_edaph_Chukotka	Colponema_sp_Vietnam_Colp7_28S_KF651084)))	(Phytophthora_megasperma	((Chrysolepidomonas_dendrolepidota_AF409121	Cylindrotheca_closterium_AF289049)	Hyphochytrium_catenoides))	Bigelowiella_natans);
(((((Vitrella_brassicaformis_HM245049	((Cryptosporidium_parvum	((Ascogregarina_taiwanensis_EF666482	Neogregarinorida_sp_OPPPC1_AB748927)	(((AncoraWSBS2011	Ancora_Roscoff_28d1_r11)	AncoraWSBS2010)	((Gregarina_niphandrodes_DQ837379	Gregarina_sp_ex_Phaedon_brassicae_JF412715)	(Cephaloidophora_communis_from_B_balanus	Heliospora_longissima_from_E_vittatus)))))	(((Plasmodium_berghei_ANKA_type_A_AJ301624	Plasmodium_falciparum_U21939_1)	(Babesia_microti_28S_FO082874	(Babesia_bigemina_Contig4162_2	(Theileria_parva_967_4234_AF218825	Theileria_orientalis_AP011946))))	((Toxoplasma_gondiiX75430	Besnoitia_besnoiti_AY833646)	(Eimeria_tenella_AF026388	Goussia_desseri_GU593705)))))	(Chromera_velia_EU106870	((((Parvilucifera_infectans_KF359486	Parvilucifera_rostrata_KF359484)	Perkinsus_atlanticus)	(MAG1_Environmental_seqience_Ma131_1A38_FJ032667	(Ichthyodinium_chabelardi_KF359487	(MAG1_EU304548_Uncultured_marine_alveolate	(MAG1_5_AND_3END_AACY020214703_Marine_1096626819912	MAG1_Environmental_sequence_Ma131_1A45_28S_FJ032669)))))	((Syndinium_turbo_KF359488	(Prorocentrum_micans_AY822609_Divergin	((Pfiesteria_piscicida	(Alexandrium_catenella	Gonyaulax_polyedra))	Akashiwo_sanguinea_strain_CCMP_1321)))	((MAG2_HF0200_37F04_EU795185	MAG2_Environmental_sequence_Ma131_1A49_28S_FJ032679)	Amoebophrya_sp_HM483394)))))	(Stentor_coeruleus_d1_r13	(Paramecium_tetraurelia	Sterkiella_histriomuscorum_FJ545743)))	(Colponema_peru	(Colponema_sp_Vietnam_Colp7_28S_KF651084	Colponema_edaph_Chukotka)))	((Chrysolepidomonas_dendrolepidota_AF409121	Cylindrotheca_closterium_AF289049)	(Hyphochytrium_catenoides	Phytophthora_megasperma))	Bigelowiella_natans);
((Phytophthora_megasperma	(Hyphochytrium_catenoides	(Cylindrotheca_closterium_AF289049	Chrysolepidomonas_dendrolepidota_AF409121)))	((Stentor_coeruleus_d1_r13	(Paramecium_tetraurelia	Sterkiella_histriomuscorum_FJ545743))	((Colponema_peru	((Chromera_velia_EU106870	Vitrella_brassicaformis_HM245049)	(((((Besnoitia_besnoiti_AY833646	Toxoplasma_gondiiX75430)	(Eimeria_tenella_AF026388	Goussia_desseri_GU593705))	((Plasmodium_falciparum_U21939_1	Plasmodium_berghei_ANKA_type_A_AJ301624)	(Babesia_microti_28S_FO082874	(Babesia_bigemina_Contig4162_2	(Theileria_orientalis_AP011946	Theileria_parva_967_4234_AF218825)))))	(((((AncoraWSBS2011	Ancora_Roscoff_28d1_r11)	AncoraWSBS2010)	((Heliospora_longissima_from_E_vittatus	Cephaloidophora_communis_from_B_balanus)	(Gregarina_sp_ex_Phaedon_brassicae_JF412715	Gregarina_niphandrodes_DQ837379)))	Cryptosporidium_parvum)	(Neogregarinorida_sp_OPPPC1_AB748927	Ascogregarina_taiwanensis_EF666482)))	((MAG1_Environmental_seqience_Ma131_1A38_FJ032667	(Ichthyodinium_chabelardi_KF359487	((MAG1_Environmental_sequence_Ma131_1A45_28S_FJ032669	MAG1_5_AND_3END_AACY020214703_Marine_1096626819912)	MAG1_EU304548_Uncultured_marine_alveolate)))	(((Amoebophrya_sp_HM483394	(MAG2_HF0200_37F04_EU795185	MAG2_Environmental_sequence_Ma131_1A49_28S_FJ032679))	(Prorocentrum_micans_AY822609_Divergin	(Syndinium_turbo_KF359488	(Akashiwo_sanguinea_strain_CCMP_1321	(Pfiesteria_piscicida	(Alexandrium_catenella	Gonyaulax_polyedra))))))	((Parvilucifera_infectans_KF359486	Parvilucifera_rostrata_KF359484)	Perkinsus_atlanticus))))))	(Colponema_sp_Vietnam_Colp7_28S_KF651084	Colponema_edaph_Chukotka)))	Bigelowiella_natans);
(((((Vitrella_brassicaformis_HM245049	((((Plasmodium_falciparum_U21939_1	Plasmodium_berghei_ANKA_type_A_AJ301624)	(Babesia_microti_28S_FO082874	(Babesia_bigemina_Contig4162_2	(Theileria_orientalis_AP011946	Theileria_parva_967_4234_AF218825))))	((Toxoplasma_gondiiX75430	Besnoitia_besnoiti_AY833646)	(Eimeria_tenella_AF026388	Goussia_desseri_GU593705)))	(Chromera_velia_EU106870	(((Ascogregarina_taiwanensis_EF666482	Neogregarinorida_sp_OPPPC1_AB748927)	((Heliospora_longissima_from_E_vittatus	Cephaloidophora_communis_from_B_balanus)	((Gregarina_sp_ex_Phaedon_brassicae_JF412715	Gregarina_niphandrodes_DQ837379)	(AncoraWSBS2011	(AncoraWSBS2010	Ancora_Roscoff_28d1_r11)))))	Cryptosporidium_parvum))))	((Ichthyodinium_chabelardi_KF359487	(MAG1_Environmental_seqience_Ma131_1A38_FJ032667	(MAG1_EU304548_Uncultured_marine_alveolate	(MAG1_Environmental_sequence_Ma131_1A45_28S_FJ032669	MAG1_5_AND_3END_AACY020214703_Marine_1096626819912))))	(((Parvilucifera_infectans_KF359486	Parvilucifera_rostrata_KF359484)	Perkinsus_atlanticus)	(((Akashiwo_sanguinea_strain_CCMP_1321	(Pfiesteria_piscicida	(Gonyaulax_polyedra	Alexandrium_catenella)))	Prorocentrum_micans_AY822609_Divergin)	((Amoebophrya_sp_HM483394	(MAG2_HF0200_37F04_EU795185	MAG2_Environmental_sequence_Ma131_1A49_28S_FJ032679))	Syndinium_turbo_KF359488)))))	(Colponema_peru	(Colponema_sp_Vietnam_Colp7_28S_KF651084	Colponema_edaph_Chukotka)))	(Stentor_coeruleus_d1_r13	(Paramecium_tetraurelia	Sterkiella_histriomuscorum_FJ545743)))	(Phytophthora_megasperma	((Chrysolepidomonas_dendrolepidota_AF409121	Cylindrotheca_closterium_AF289049)	Hyphochytrium_catenoides))	Bigelowiella_natans);
(((Cylindrotheca_closterium_AF289049	Chrysolepidomonas_dendrolepidota_AF409121)	(Hyphochytrium_catenoides	Phytophthora_megasperma))	((Stentor_coeruleus_d1_r13	(Sterkiella_histriomuscorum_FJ545743	Paramecium_tetraurelia))	(((((MAG1_Environmental_seqience_Ma131_1A38_FJ032667	(Ichthyodinium_chabelardi_KF359487	(MAG1_EU304548_Uncultured_marine_alveolate	(MAG1_Environmental_sequence_Ma131_1A45_28S_FJ032669	MAG1_5_AND_3END_AACY020214703_Marine_1096626819912))))	Perkinsus_atlanticus)	(((MAG2_Environmental_sequence_Ma131_1A49_28S_FJ032679	MAG2_HF0200_37F04_EU795185)	Amoebophrya_sp_HM483394)	(Syndinium_turbo_KF359488	(Prorocentrum_micans_AY822609_Divergin	((Pfiesteria_piscicida	Akashiwo_sanguinea_strain_CCMP_1321)	(Gonyaulax_polyedra	Alexandrium_catenella))))))	(((((Eimeria_tenella_AF026388	Goussia_desseri_GU593705)	(Toxoplasma_gondiiX75430	Besnoitia_besnoiti_AY833646))	((Plasmodium_falciparum_U21939_1	Plasmodium_berghei_ANKA_type_A_AJ301624)	(Babesia_microti_28S_FO082874	((Theileria_parva_967_4234_AF218825	Theileria_orientalis_AP011946)	Babesia_bigemina_Contig4162_2))))	(Vitrella_brassicaformis_HM245049	Chromera_velia_EU106870))	(Cryptosporidium_parvum	((Parvilucifera_rostrata_KF359484	Parvilucifera_infectans_KF359486)	(((Cephaloidophora_communis_from_B_balanus	Heliospora_longissima_from_E_vittatus)	(Gregarina_sp_ex_Phaedon_brassicae_JF412715	Gregarina_niphandrodes_DQ837379))	((AncoraWSBS2010	(AncoraWSBS2011	Ancora_Roscoff_28d1_r11))	(Ascogregarina_taiwanensis_EF666482	Neogregarinorida_sp_OPPPC1_AB748927)))))))	(Colponema_peru	(Colponema_sp_Vietnam_Colp7_28S_KF651084	Colponema_edaph_Chukotka))))	Bigelowiella_natans);
(((Chrysolepidomonas_dendrolepidota_AF409121	Cylindrotheca_closterium_AF289049)	(Phytophthora_megasperma	Hyphochytrium_catenoides))	(((Colponema_edaph_Chukotka	Colponema_sp_Vietnam_Colp7_28S_KF651084)	(((Vitrella_brassicaformis_HM245049	Chromera_velia_EU106870)	((((Ichthyodinium_chabelardi_KF359487	(MAG1_Environmental_seqience_Ma131_1A38_FJ032667	(MAG1_EU304548_Uncultured_marine_alveolate	(MAG1_Environmental_sequence_Ma131_1A45_28S_FJ032669	MAG1_5_AND_3END_AACY020214703_Marine_1096626819912))))	((Parvilucifera_infectans_KF359486	Parvilucifera_rostrata_KF359484)	Perkinsus_atlanticus))	((Amoebophrya_sp_HM483394	(MAG2_Environmental_sequence_Ma131_1A49_28S_FJ032679	MAG2_HF0200_37F04_EU795185))	(Prorocentrum_micans_AY822609_Divergin	((Alexandrium_catenella	Gonyaulax_polyedra)	(Pfiesteria_piscicida	(Syndinium_turbo_KF359488	Akashiwo_sanguinea_strain_CCMP_1321))))))	((((AncoraWSBS2010	(Ancora_Roscoff_28d1_r11	AncoraWSBS2011))	(((Gregarina_niphandrodes_DQ837379	Gregarina_sp_ex_Phaedon_brassicae_JF412715)	(Heliospora_longissima_from_E_vittatus	Cephaloidophora_communis_from_B_balanus))	(Neogregarinorida_sp_OPPPC1_AB748927	Ascogregarina_taiwanensis_EF666482)))	Cryptosporidium_parvum)	(((Toxoplasma_gondiiX75430	Besnoitia_besnoiti_AY833646)	(Eimeria_tenella_AF026388	Goussia_desseri_GU593705))	((Plasmodium_falciparum_U21939_1	Plasmodium_berghei_ANKA_type_A_AJ301624)	(Babesia_microti_28S_FO082874	(Babesia_bigemina_Contig4162_2	(Theileria_parva_967_4234_AF218825	Theileria_orientalis_AP011946))))))))	Colponema_peru))	(Stentor_coeruleus_d1_r13	(Sterkiella_histriomuscorum_FJ545743	Paramecium_tetraurelia)))	Bigelowiella_natans);
(((Chrysolepidomonas_dendrolepidota_AF409121	Cylindrotheca_closterium_AF289049)	(Hyphochytrium_catenoides	Phytophthora_megasperma))	((Stentor_coeruleus_d1_r13	(Paramecium_tetraurelia	Sterkiella_histriomuscorum_FJ545743))	((Colponema_sp_Vietnam_Colp7_28S_KF651084	Colponema_edaph_Chukotka)	((((Perkinsus_atlanticus	(Ichthyodinium_chabelardi_KF359487	(((MAG1_5_AND_3END_AACY020214703_Marine_1096626819912	MAG1_Environmental_sequence_Ma131_1A45_28S_FJ032669)	MAG1_EU304548_Uncultured_marine_alveolate)	MAG1_Environmental_seqience_Ma131_1A38_FJ032667)))	((Amoebophrya_sp_HM483394	(MAG2_Environmental_sequence_Ma131_1A49_28S_FJ032679	MAG2_HF0200_37F04_EU795185))	(Prorocentrum_micans_AY822609_Divergin	(Syndinium_turbo_KF359488	(Akashiwo_sanguinea_strain_CCMP_1321	(Pfiesteria_piscicida	(Gonyaulax_polyedra	Alexandrium_catenella)))))))	(((Cryptosporidium_parvum	((Ascogregarina_taiwanensis_EF666482	Neogregarinorida_sp_OPPPC1_AB748927)	((Cephaloidophora_communis_from_B_balanus	Heliospora_longissima_from_E_vittatus)	((Gregarina_niphandrodes_DQ837379	Gregarina_sp_ex_Phaedon_brassicae_JF412715)	(AncoraWSBS2010	(Ancora_Roscoff_28d1_r11	AncoraWSBS2011))))))	(((Plasmodium_berghei_ANKA_type_A_AJ301624	Plasmodium_falciparum_U21939_1)	(Babesia_microti_28S_FO082874	(Babesia_bigemina_Contig4162_2	(Theileria_orientalis_AP011946	Theileria_parva_967_4234_AF218825))))	((Goussia_desseri_GU593705	Eimeria_tenella_AF026388)	(Toxoplasma_gondiiX75430	Besnoitia_besnoiti_AY833646))))	((Parvilucifera_rostrata_KF359484	Parvilucifera_infectans_KF359486)	(Vitrella_brassicaformis_HM245049	Chromera_velia_EU106870))))	Colponema_peru)))	Bigelowiella_natans);
((Phytophthora_megasperma	((Cylindrotheca_closterium_AF289049	Chrysolepidomonas_dendrolepidota_AF409121)	Hyphochytrium_catenoides))	((Colponema_edaph_Chukotka	Colponema_sp_Vietnam_Colp7_28S_KF651084)	((Colponema_peru	(Vitrella_brassicaformis_HM245049	(Chromera_velia_EU106870	((((Neogregarinorida_sp_OPPPC1_AB748927	Ascogregarina_taiwanensis_EF666482)	((Cephaloidophora_communis_from_B_balanus	Heliospora_longissima_from_E_vittatus)	((AncoraWSBS2010	(AncoraWSBS2011	Ancora_Roscoff_28d1_r11))	(Gregarina_sp_ex_Phaedon_brassicae_JF412715	Gregarina_niphandrodes_DQ837379))))	((((Eimeria_tenella_AF026388	Goussia_desseri_GU593705)	(Toxoplasma_gondiiX75430	Besnoitia_besnoiti_AY833646))	((Plasmodium_berghei_ANKA_type_A_AJ301624	Plasmodium_falciparum_U21939_1)	((Babesia_bigemina_Contig4162_2	(Theileria_orientalis_AP011946	Theileria_parva_967_4234_AF218825))	Babesia_microti_28S_FO082874)))	Cryptosporidium_parvum))	(((Ichthyodinium_chabelardi_KF359487	((MAG1_EU304548_Uncultured_marine_alveolate	(MAG1_Environmental_sequence_Ma131_1A45_28S_FJ032669	MAG1_5_AND_3END_AACY020214703_Marine_1096626819912))	MAG1_Environmental_seqience_Ma131_1A38_FJ032667))	((Parvilucifera_infectans_KF359486	Parvilucifera_rostrata_KF359484)	Perkinsus_atlanticus))	(Syndinium_turbo_KF359488	((MAG2_Environmental_sequence_Ma131_1A49_28S_FJ032679	(MAG2_HF0200_37F04_EU795185	Amoebophrya_sp_HM483394))	(Prorocentrum_micans_AY822609_Divergin	(((Alexandrium_catenella	Gonyaulax_polyedra)	Pfiesteria_piscicida)	Akashiwo_sanguinea_strain_CCMP_1321)))))))))	(Stentor_coeruleus_d1_r13	(Paramecium_tetraurelia	Sterkiella_histriomuscorum_FJ545743))))	Bigelowiella_natans);
((Phytophthora_megasperma	(Hyphochytrium_catenoides	(Chrysolepidomonas_dendrolepidota_AF409121	Cylindrotheca_closterium_AF289049)))	((((Colponema_sp_Vietnam_Colp7_28S_KF651084	Colponema_edaph_Chukotka)	Colponema_peru)	(((((Amoebophrya_sp_HM483394	(MAG2_HF0200_37F04_EU795185	MAG2_Environmental_sequence_Ma131_1A49_28S_FJ032679))	(((Pfiesteria_piscicida	(Gonyaulax_polyedra	Alexandrium_catenella))	(Syndinium_turbo_KF359488	Akashiwo_sanguinea_strain_CCMP_1321))	Prorocentrum_micans_AY822609_Divergin))	((Parvilucifera_rostrata_KF359484	Parvilucifera_infectans_KF359486)	Perkinsus_atlanticus))	(Ichthyodinium_chabelardi_KF359487	(MAG1_Environmental_seqience_Ma131_1A38_FJ032667	(MAG1_EU304548_Uncultured_marine_alveolate	(MAG1_Environmental_sequence_Ma131_1A45_28S_FJ032669	MAG1_5_AND_3END_AACY020214703_Marine_1096626819912)))))	((Vitrella_brassicaformis_HM245049	Chromera_velia_EU106870)	((Cryptosporidium_parvum	(((AncoraWSBS2010	(Ancora_Roscoff_28d1_r11	AncoraWSBS2011))	((Gregarina_sp_ex_Phaedon_brassicae_JF412715	Gregarina_niphandrodes_DQ837379)	(Heliospora_longissima_from_E_vittatus	Cephaloidophora_communis_from_B_balanus)))	(Ascogregarina_taiwanensis_EF666482	Neogregarinorida_sp_OPPPC1_AB748927)))	(((Toxoplasma_gondiiX75430	Besnoitia_besnoiti_AY833646)	(Eimeria_tenella_AF026388	Goussia_desseri_GU593705))	((Plasmodium_berghei_ANKA_type_A_AJ301624	Plasmodium_falciparum_U21939_1)	(((Theileria_orientalis_AP011946	Theileria_parva_967_4234_AF218825)	Babesia_bigemina_Contig4162_2)	Babesia_microti_28S_FO082874)))))))	(Stentor_coeruleus_d1_r13	(Paramecium_tetraurelia	Sterkiella_histriomuscorum_FJ545743)))	Bigelowiella_natans);
((Phytophthora_megasperma	((Chrysolepidomonas_dendrolepidota_AF409121	Cylindrotheca_closterium_AF289049)	Hyphochytrium_catenoides))	(((Paramecium_tetraurelia	Sterkiella_histriomuscorum_FJ545743)	Stentor_coeruleus_d1_r13)	((Colponema_edaph_Chukotka	Colponema_sp_Vietnam_Colp7_28S_KF651084)	((((Chromera_velia_EU106870	(((MAG1_Environmental_seqience_Ma131_1A38_FJ032667	(Ichthyodinium_chabelardi_KF359487	(MAG1_EU304548_Uncultured_marine_alveolate	(MAG1_Environmental_sequence_Ma131_1A45_28S_FJ032669	MAG1_5_AND_3END_AACY020214703_Marine_1096626819912))))	Perkinsus_atlanticus)	((Prorocentrum_micans_AY822609_Divergin	(Akashiwo_sanguinea_strain_CCMP_1321	((Pfiesteria_piscicida	Alexandrium_catenella)	Gonyaulax_polyedra)))	((Amoebophrya_sp_HM483394	(MAG2_HF0200_37F04_EU795185	MAG2_Environmental_sequence_Ma131_1A49_28S_FJ032679))	Syndinium_turbo_KF359488))))	(Parvilucifera_infectans_KF359486	Parvilucifera_rostrata_KF359484))	(Vitrella_brassicaformis_HM245049	((Cryptosporidium_parvum	(((Ancora_Roscoff_28d1_r11	AncoraWSBS2011)	AncoraWSBS2010)	(((Gregarina_niphandrodes_DQ837379	Gregarina_sp_ex_Phaedon_brassicae_JF412715)	(Cephaloidophora_communis_from_B_balanus	Heliospora_longissima_from_E_vittatus))	(Ascogregarina_taiwanensis_EF666482	Neogregarinorida_sp_OPPPC1_AB748927))))	(((Plasmodium_falciparum_U21939_1	Plasmodium_berghei_ANKA_type_A_AJ301624)	(Babesia_microti_28S_FO082874	((Theileria_orientalis_AP011946	Theileria_parva_967_4234_AF218825)	Babesia_bigemina_Contig4162_2)))	((Toxoplasma_gondiiX75430	Besnoitia_besnoiti_AY833646)	(Eimeria_tenella_AF026388	Goussia_desseri_GU593705))))))	Colponema_peru)))	Bigelowiella_natans);
(((Colponema_edaph_Chukotka	Colponema_sp_Vietnam_Colp7_28S_KF651084)	((Stentor_coeruleus_d1_r13	(Paramecium_tetraurelia	Sterkiella_histriomuscorum_FJ545743))	(((Vitrella_brassicaformis_HM245049	Chromera_velia_EU106870)	((((Syndinium_turbo_KF359488	(Prorocentrum_micans_AY822609_Divergin	((Akashiwo_sanguinea_strain_CCMP_1321	Pfiesteria_piscicida)	(Gonyaulax_polyedra	Alexandrium_catenella))))	((MAG2_HF0200_37F04_EU795185	MAG2_Environmental_sequence_Ma131_1A49_28S_FJ032679)	Amoebophrya_sp_HM483394))	(((Parvilucifera_rostrata_KF359484	Parvilucifera_infectans_KF359486)	Perkinsus_atlanticus)	(Ichthyodinium_chabelardi_KF359487	(MAG1_Environmental_seqience_Ma131_1A38_FJ032667	((MAG1_5_AND_3END_AACY020214703_Marine_1096626819912	MAG1_Environmental_sequence_Ma131_1A45_28S_FJ032669)	MAG1_EU304548_Uncultured_marine_alveolate)))))	((Cryptosporidium_parvum	((Ascogregarina_taiwanensis_EF666482	Neogregarinorida_sp_OPPPC1_AB748927)	((AncoraWSBS2010	(Ancora_Roscoff_28d1_r11	AncoraWSBS2011))	((Gregarina_niphandrodes_DQ837379	Gregarina_sp_ex_Phaedon_brassicae_JF412715)	(Heliospora_longissima_from_E_vittatus	Cephaloidophora_communis_from_B_balanus)))))	(((Plasmodium_berghei_ANKA_type_A_AJ301624	Plasmodium_falciparum_U21939_1)	((Babesia_bigemina_Contig4162_2	(Theileria_parva_967_4234_AF218825	Theileria_orientalis_AP011946))	Babesia_microti_28S_FO082874))	((Eimeria_tenella_AF026388	Goussia_desseri_GU593705)	(Toxoplasma_gondiiX75430	Besnoitia_besnoiti_AY833646))))))	Colponema_peru)))	(Phytophthora_megasperma	(Hyphochytrium_catenoides	(Cylindrotheca_closterium_AF289049	Chrysolepidomonas_dendrolepidota_AF409121)))	Bigelowiella_natans);
((((Stentor_coeruleus_d1_r13	(Sterkiella_histriomuscorum_FJ545743	Paramecium_tetraurelia))	(Colponema_peru	(((((Akashiwo_sanguinea_strain_CCMP_1321	((Alexandrium_catenella	Gonyaulax_polyedra)	Pfiesteria_piscicida))	Prorocentrum_micans_AY822609_Divergin)	((Amoebophrya_sp_HM483394	(MAG2_HF0200_37F04_EU795185	MAG2_Environmental_sequence_Ma131_1A49_28S_FJ032679))	Syndinium_turbo_KF359488))	((MAG1_Environmental_seqience_Ma131_1A38_FJ032667	(Ichthyodinium_chabelardi_KF359487	(MAG1_EU304548_Uncultured_marine_alveolate	(MAG1_Environmental_sequence_Ma131_1A45_28S_FJ032669	MAG1_5_AND_3END_AACY020214703_Marine_1096626819912))))	((Parvilucifera_rostrata_KF359484	Parvilucifera_infectans_KF359486)	Perkinsus_atlanticus)))	((Vitrella_brassicaformis_HM245049	Chromera_velia_EU106870)	((((Goussia_desseri_GU593705	Eimeria_tenella_AF026388)	(Besnoitia_besnoiti_AY833646	Toxoplasma_gondiiX75430))	((Plasmodium_berghei_ANKA_type_A_AJ301624	Plasmodium_falciparum_U21939_1)	(Babesia_microti_28S_FO082874	((Theileria_orientalis_AP011946	Theileria_parva_967_4234_AF218825)	Babesia_bigemina_Contig4162_2))))	(Cryptosporidium_parvum	(((AncoraWSBS2011	(Ancora_Roscoff_28d1_r11	AncoraWSBS2010))	((Gregarina_sp_ex_Phaedon_brassicae_JF412715	Gregarina_niphandrodes_DQ837379)	(Cephaloidophora_communis_from_B_balanus	Heliospora_longissima_from_E_vittatus)))	(Ascogregarina_taiwanensis_EF666482	Neogregarinorida_sp_OPPPC1_AB748927))))))))	(Colponema_sp_Vietnam_Colp7_28S_KF651084	Colponema_edaph_Chukotka))	(Phytophthora_megasperma	((Cylindrotheca_closterium_AF289049	Chrysolepidomonas_dendrolepidota_AF409121)	Hyphochytrium_catenoides))	Bigelowiella_natans);
(((Chrysolepidomonas_dendrolepidota_AF409121	Cylindrotheca_closterium_AF289049)	(Hyphochytrium_catenoides	Phytophthora_megasperma))	((Colponema_sp_Vietnam_Colp7_28S_KF651084	Colponema_edaph_Chukotka)	((Stentor_coeruleus_d1_r13	(Sterkiella_histriomuscorum_FJ545743	Paramecium_tetraurelia))	(Colponema_peru	((((((Cryptosporidium_parvum	(((Cephaloidophora_communis_from_B_balanus	Heliospora_longissima_from_E_vittatus)	(Gregarina_niphandrodes_DQ837379	Gregarina_sp_ex_Phaedon_brassicae_JF412715))	(AncoraWSBS2011	(Ancora_Roscoff_28d1_r11	AncoraWSBS2010))))	(Ascogregarina_taiwanensis_EF666482	Neogregarinorida_sp_OPPPC1_AB748927))	(((Goussia_desseri_GU593705	Eimeria_tenella_AF026388)	(Besnoitia_besnoiti_AY833646	Toxoplasma_gondiiX75430))	((Plasmodium_berghei_ANKA_type_A_AJ301624	Plasmodium_falciparum_U21939_1)	(Babesia_microti_28S_FO082874	((Theileria_parva_967_4234_AF218825	Theileria_orientalis_AP011946)	Babesia_bigemina_Contig4162_2)))))	((((Parvilucifera_infectans_KF359486	Parvilucifera_rostrata_KF359484)	Perkinsus_atlanticus)	((((MAG1_Environmental_sequence_Ma131_1A45_28S_FJ032669	MAG1_5_AND_3END_AACY020214703_Marine_1096626819912)	MAG1_EU304548_Uncultured_marine_alveolate)	Ichthyodinium_chabelardi_KF359487)	MAG1_Environmental_seqience_Ma131_1A38_FJ032667))	((Syndinium_turbo_KF359488	(Amoebophrya_sp_HM483394	(MAG2_HF0200_37F04_EU795185	MAG2_Environmental_sequence_Ma131_1A49_28S_FJ032679)))	(Prorocentrum_micans_AY822609_Divergin	((Akashiwo_sanguinea_strain_CCMP_1321	Pfiesteria_piscicida)	(Alexandrium_catenella	Gonyaulax_polyedra))))))	Chromera_velia_EU106870)	Vitrella_brassicaformis_HM245049))))	Bigelowiella_natans);
(((Hyphochytrium_catenoides	Phytophthora_megasperma)	(Chrysolepidomonas_dendrolepidota_AF409121	Cylindrotheca_closterium_AF289049))	(((Colponema_peru	((((((Amoebophrya_sp_HM483394	(MAG2_Environmental_sequence_Ma131_1A49_28S_FJ032679	MAG2_HF0200_37F04_EU795185))	Syndinium_turbo_KF359488)	(((Alexandrium_catenella	Gonyaulax_polyedra)	(Akashiwo_sanguinea_strain_CCMP_1321	Pfiesteria_piscicida))	Prorocentrum_micans_AY822609_Divergin))	((Ichthyodinium_chabelardi_KF359487	(MAG1_Environmental_seqience_Ma131_1A38_FJ032667	(MAG1_EU304548_Uncultured_marine_alveolate	(MAG1_Environmental_sequence_Ma131_1A45_28S_FJ032669	MAG1_5_AND_3END_AACY020214703_Marine_1096626819912))))	((Parvilucifera_infectans_KF359486	Parvilucifera_rostrata_KF359484)	Perkinsus_atlanticus)))	(Chromera_velia_EU106870	((((Toxoplasma_gondiiX75430	Besnoitia_besnoiti_AY833646)	(Goussia_desseri_GU593705	Eimeria_tenella_AF026388))	((Plasmodium_falciparum_U21939_1	Plasmodium_berghei_ANKA_type_A_AJ301624)	(Babesia_microti_28S_FO082874	((Theileria_parva_967_4234_AF218825	Theileria_orientalis_AP011946)	Babesia_bigemina_Contig4162_2))))	(Cryptosporidium_parvum	((Ascogregarina_taiwanensis_EF666482	Neogregarinorida_sp_OPPPC1_AB748927)	((AncoraWSBS2010	(AncoraWSBS2011	Ancora_Roscoff_28d1_r11))	((Heliospora_longissima_from_E_vittatus	Cephaloidophora_communis_from_B_balanus)	(Gregarina_niphandrodes_DQ837379	Gregarina_sp_ex_Phaedon_brassicae_JF412715))))))))	Vitrella_brassicaformis_HM245049))	(Colponema_edaph_Chukotka	Colponema_sp_Vietnam_Colp7_28S_KF651084))	(Stentor_coeruleus_d1_r13	(Sterkiella_histriomuscorum_FJ545743	Paramecium_tetraurelia)))	Bigelowiella_natans);
(((Phytophthora_megasperma	Hyphochytrium_catenoides)	(Cylindrotheca_closterium_AF289049	Chrysolepidomonas_dendrolepidota_AF409121))	(((Colponema_edaph_Chukotka	Colponema_sp_Vietnam_Colp7_28S_KF651084)	(Stentor_coeruleus_d1_r13	(Paramecium_tetraurelia	Sterkiella_histriomuscorum_FJ545743)))	(Colponema_peru	(((Cryptosporidium_parvum	((((Neogregarinorida_sp_OPPPC1_AB748927	Ascogregarina_taiwanensis_EF666482)	((AncoraWSBS2010	(AncoraWSBS2011	Ancora_Roscoff_28d1_r11))	((Cephaloidophora_communis_from_B_balanus	Heliospora_longissima_from_E_vittatus)	(Gregarina_niphandrodes_DQ837379	Gregarina_sp_ex_Phaedon_brassicae_JF412715))))	Chromera_velia_EU106870)	(((Plasmodium_berghei_ANKA_type_A_AJ301624	Plasmodium_falciparum_U21939_1)	(Babesia_microti_28S_FO082874	((Theileria_orientalis_AP011946	Theileria_parva_967_4234_AF218825)	Babesia_bigemina_Contig4162_2)))	((Goussia_desseri_GU593705	Eimeria_tenella_AF026388)	(Besnoitia_besnoiti_AY833646	Toxoplasma_gondiiX75430)))))	((((Parvilucifera_infectans_KF359486	Parvilucifera_rostrata_KF359484)	Perkinsus_atlanticus)	(MAG1_Environmental_seqience_Ma131_1A38_FJ032667	(MAG1_EU304548_Uncultured_marine_alveolate	(MAG1_Environmental_sequence_Ma131_1A45_28S_FJ032669	MAG1_5_AND_3END_AACY020214703_Marine_1096626819912))))	((Prorocentrum_micans_AY822609_Divergin	(Syndinium_turbo_KF359488	((Ichthyodinium_chabelardi_KF359487	Akashiwo_sanguinea_strain_CCMP_1321)	((Alexandrium_catenella	Gonyaulax_polyedra)	Pfiesteria_piscicida))))	(Amoebophrya_sp_HM483394	(MAG2_HF0200_37F04_EU795185	MAG2_Environmental_sequence_Ma131_1A49_28S_FJ032679)))))	Vitrella_brassicaformis_HM245049)))	Bigelowiella_natans);
((((Colponema_edaph_Chukotka	Colponema_sp_Vietnam_Colp7_28S_KF651084)	Colponema_peru)	(((((Prorocentrum_micans_AY822609_Divergin	((Gonyaulax_polyedra	Alexandrium_catenella)	(Akashiwo_sanguinea_strain_CCMP_1321	Pfiesteria_piscicida)))	(Syndinium_turbo_KF359488	(Amoebophrya_sp_HM483394	(MAG2_HF0200_37F04_EU795185	MAG2_Environmental_sequence_Ma131_1A49_28S_FJ032679))))	((((Parvilucifera_rostrata_KF359484	Parvilucifera_infectans_KF359486)	Perkinsus_atlanticus)	Vitrella_brassicaformis_HM245049)	(Chromera_velia_EU106870	(MAG1_Environmental_seqience_Ma131_1A38_FJ032667	(Ichthyodinium_chabelardi_KF359487	((MAG1_Environmental_sequence_Ma131_1A45_28S_FJ032669	MAG1_5_AND_3END_AACY020214703_Marine_1096626819912)	MAG1_EU304548_Uncultured_marine_alveolate))))))	(((((AncoraWSBS2011	(Ancora_Roscoff_28d1_r11	AncoraWSBS2010))	((Heliospora_longissima_from_E_vittatus	Cephaloidophora_communis_from_B_balanus)	(Gregarina_sp_ex_Phaedon_brassicae_JF412715	Gregarina_niphandrodes_DQ837379)))	(Neogregarinorida_sp_OPPPC1_AB748927	Ascogregarina_taiwanensis_EF666482))	Cryptosporidium_parvum)	(((Toxoplasma_gondiiX75430	Besnoitia_besnoiti_AY833646)	(Goussia_desseri_GU593705	Eimeria_tenella_AF026388))	((Plasmodium_berghei_ANKA_type_A_AJ301624	Plasmodium_falciparum_U21939_1)	(Babesia_microti_28S_FO082874	(Babesia_bigemina_Contig4162_2	(Theileria_parva_967_4234_AF218825	Theileria_orientalis_AP011946)))))))	(Stentor_coeruleus_d1_r13	(Sterkiella_histriomuscorum_FJ545743	Paramecium_tetraurelia))))	((Phytophthora_megasperma	Hyphochytrium_catenoides)	(Cylindrotheca_closterium_AF289049	Chrysolepidomonas_dendrolepidota_AF409121))	Bigelowiella_natans);
(((Hyphochytrium_catenoides	(Chrysolepidomonas_dendrolepidota_AF409121	Cylindrotheca_closterium_AF289049))	Phytophthora_megasperma)	(((Colponema_sp_Vietnam_Colp7_28S_KF651084	Colponema_edaph_Chukotka)	(((((Syndinium_turbo_KF359488	(Amoebophrya_sp_HM483394	(MAG2_Environmental_sequence_Ma131_1A49_28S_FJ032679	MAG2_HF0200_37F04_EU795185)))	((Akashiwo_sanguinea_strain_CCMP_1321	((Gonyaulax_polyedra	Alexandrium_catenella)	Pfiesteria_piscicida))	Prorocentrum_micans_AY822609_Divergin))	(((Ichthyodinium_chabelardi_KF359487	(MAG1_EU304548_Uncultured_marine_alveolate	(MAG1_Environmental_sequence_Ma131_1A45_28S_FJ032669	MAG1_5_AND_3END_AACY020214703_Marine_1096626819912)))	MAG1_Environmental_seqience_Ma131_1A38_FJ032667)	((Parvilucifera_infectans_KF359486	Parvilucifera_rostrata_KF359484)	Perkinsus_atlanticus)))	((Vitrella_brassicaformis_HM245049	Chromera_velia_EU106870)	((((Goussia_desseri_GU593705	Eimeria_tenella_AF026388)	(Toxoplasma_gondiiX75430	Besnoitia_besnoiti_AY833646))	((Plasmodium_berghei_ANKA_type_A_AJ301624	Plasmodium_falciparum_U21939_1)	(Babesia_microti_28S_FO082874	(Babesia_bigemina_Contig4162_2	(Theileria_orientalis_AP011946	Theileria_parva_967_4234_AF218825)))))	(Cryptosporidium_parvum	((((AncoraWSBS2011	Ancora_Roscoff_28d1_r11)	AncoraWSBS2010)	((Gregarina_niphandrodes_DQ837379	Gregarina_sp_ex_Phaedon_brassicae_JF412715)	(Cephaloidophora_communis_from_B_balanus	Heliospora_longissima_from_E_vittatus)))	(Neogregarinorida_sp_OPPPC1_AB748927	Ascogregarina_taiwanensis_EF666482))))))	Colponema_peru))	(Stentor_coeruleus_d1_r13	(Paramecium_tetraurelia	Sterkiella_histriomuscorum_FJ545743)))	Bigelowiella_natans);
((Phytophthora_megasperma	((Chrysolepidomonas_dendrolepidota_AF409121	Cylindrotheca_closterium_AF289049)	Hyphochytrium_catenoides))	((Stentor_coeruleus_d1_r13	(Sterkiella_histriomuscorum_FJ545743	Paramecium_tetraurelia))	((Colponema_edaph_Chukotka	Colponema_sp_Vietnam_Colp7_28S_KF651084)	(Colponema_peru	((((Ichthyodinium_chabelardi_KF359487	(MAG1_Environmental_seqience_Ma131_1A38_FJ032667	((MAG1_5_AND_3END_AACY020214703_Marine_1096626819912	MAG1_Environmental_sequence_Ma131_1A45_28S_FJ032669)	MAG1_EU304548_Uncultured_marine_alveolate)))	(Perkinsus_atlanticus	(Parvilucifera_rostrata_KF359484	Parvilucifera_infectans_KF359486)))	((Prorocentrum_micans_AY822609_Divergin	((Akashiwo_sanguinea_strain_CCMP_1321	Pfiesteria_piscicida)	(Gonyaulax_polyedra	Alexandrium_catenella)))	(Syndinium_turbo_KF359488	(Amoebophrya_sp_HM483394	(MAG2_HF0200_37F04_EU795185	MAG2_Environmental_sequence_Ma131_1A49_28S_FJ032679)))))	((Vitrella_brassicaformis_HM245049	Chromera_velia_EU106870)	((((Besnoitia_besnoiti_AY833646	Toxoplasma_gondiiX75430)	(Eimeria_tenella_AF026388	Goussia_desseri_GU593705))	((Plasmodium_falciparum_U21939_1	Plasmodium_berghei_ANKA_type_A_AJ301624)	(Babesia_microti_28S_FO082874	((Theileria_orientalis_AP011946	Theileria_parva_967_4234_AF218825)	Babesia_bigemina_Contig4162_2))))	(((Ascogregarina_taiwanensis_EF666482	Neogregarinorida_sp_OPPPC1_AB748927)	((AncoraWSBS2011	(AncoraWSBS2010	Ancora_Roscoff_28d1_r11))	((Gregarina_sp_ex_Phaedon_brassicae_JF412715	Gregarina_niphandrodes_DQ837379)	(Cephaloidophora_communis_from_B_balanus	Heliospora_longissima_from_E_vittatus))))	Cryptosporidium_parvum)))))))	Bigelowiella_natans);
(((Colponema_peru	(((((Parvilucifera_infectans_KF359486	Parvilucifera_rostrata_KF359484)	Perkinsus_atlanticus)	(Ichthyodinium_chabelardi_KF359487	((MAG1_EU304548_Uncultured_marine_alveolate	(MAG1_5_AND_3END_AACY020214703_Marine_1096626819912	MAG1_Environmental_sequence_Ma131_1A45_28S_FJ032669))	MAG1_Environmental_seqience_Ma131_1A38_FJ032667)))	((Prorocentrum_micans_AY822609_Divergin	(Syndinium_turbo_KF359488	(Akashiwo_sanguinea_strain_CCMP_1321	((Alexandrium_catenella	Gonyaulax_polyedra)	Pfiesteria_piscicida))))	(Amoebophrya_sp_HM483394	(MAG2_Environmental_sequence_Ma131_1A49_28S_FJ032679	MAG2_HF0200_37F04_EU795185))))	(Chromera_velia_EU106870	(((((Besnoitia_besnoiti_AY833646	Toxoplasma_gondiiX75430)	(Goussia_desseri_GU593705	Eimeria_tenella_AF026388))	((Plasmodium_falciparum_U21939_1	Plasmodium_berghei_ANKA_type_A_AJ301624)	(((Theileria_parva_967_4234_AF218825	Theileria_orientalis_AP011946)	Babesia_bigemina_Contig4162_2)	Babesia_microti_28S_FO082874)))	(Cryptosporidium_parvum	((Neogregarinorida_sp_OPPPC1_AB748927	Ascogregarina_taiwanensis_EF666482)	(((AncoraWSBS2011	Ancora_Roscoff_28d1_r11)	AncoraWSBS2010)	((Cephaloidophora_communis_from_B_balanus	Heliospora_longissima_from_E_vittatus)	(Gregarina_niphandrodes_DQ837379	Gregarina_sp_ex_Phaedon_brassicae_JF412715))))))	Vitrella_brassicaformis_HM245049))))	((Colponema_sp_Vietnam_Colp7_28S_KF651084	Colponema_edaph_Chukotka)	(Stentor_coeruleus_d1_r13	(Paramecium_tetraurelia	Sterkiella_histriomuscorum_FJ545743))))	((Cylindrotheca_closterium_AF289049	Chrysolepidomonas_dendrolepidota_AF409121)	(Phytophthora_megasperma	Hyphochytrium_catenoides))	Bigelowiella_natans);
((Phytophthora_megasperma	(Hyphochytrium_catenoides	(Cylindrotheca_closterium_AF289049	Chrysolepidomonas_dendrolepidota_AF409121)))	(((Paramecium_tetraurelia	Stentor_coeruleus_d1_r13)	Sterkiella_histriomuscorum_FJ545743)	((((((Prorocentrum_micans_AY822609_Divergin	((((Alexandrium_catenella	Gonyaulax_polyedra)	Pfiesteria_piscicida)	Akashiwo_sanguinea_strain_CCMP_1321)	Syndinium_turbo_KF359488))	(Amoebophrya_sp_HM483394	(MAG2_Environmental_sequence_Ma131_1A49_28S_FJ032679	MAG2_HF0200_37F04_EU795185)))	((MAG1_Environmental_seqience_Ma131_1A38_FJ032667	(MAG1_EU304548_Uncultured_marine_alveolate	(MAG1_5_AND_3END_AACY020214703_Marine_1096626819912	MAG1_Environmental_sequence_Ma131_1A45_28S_FJ032669)))	((Parvilucifera_infectans_KF359486	Parvilucifera_rostrata_KF359484)	Perkinsus_atlanticus)))	((Vitrella_brassicaformis_HM245049	Chromera_velia_EU106870)	((((Plasmodium_berghei_ANKA_type_A_AJ301624	Plasmodium_falciparum_U21939_1)	((Babesia_bigemina_Contig4162_2	(Theileria_orientalis_AP011946	Theileria_parva_967_4234_AF218825))	Babesia_microti_28S_FO082874))	((Toxoplasma_gondiiX75430	Besnoitia_besnoiti_AY833646)	(Eimeria_tenella_AF026388	Goussia_desseri_GU593705)))	(Cryptosporidium_parvum	((Neogregarinorida_sp_OPPPC1_AB748927	Ascogregarina_taiwanensis_EF666482)	((AncoraWSBS2010	(Ancora_Roscoff_28d1_r11	AncoraWSBS2011))	((Gregarina_sp_ex_Phaedon_brassicae_JF412715	Gregarina_niphandrodes_DQ837379)	(Cephaloidophora_communis_from_B_balanus	Heliospora_longissima_from_E_vittatus))))))))	(Ichthyodinium_chabelardi_KF359487	Colponema_peru))	(Colponema_sp_Vietnam_Colp7_28S_KF651084	Colponema_edaph_Chukotka)))	Bigelowiella_natans);
((((Colponema_peru	(Colponema_sp_Vietnam_Colp7_28S_KF651084	Colponema_edaph_Chukotka))	((((Amoebophrya_sp_HM483394	(MAG2_Environmental_sequence_Ma131_1A49_28S_FJ032679	MAG2_HF0200_37F04_EU795185))	(Prorocentrum_micans_AY822609_Divergin	((Gonyaulax_polyedra	Alexandrium_catenella)	(Pfiesteria_piscicida	(Syndinium_turbo_KF359488	Akashiwo_sanguinea_strain_CCMP_1321)))))	(((Parvilucifera_infectans_KF359486	Parvilucifera_rostrata_KF359484)	Perkinsus_atlanticus)	((MAG1_Environmental_seqience_Ma131_1A38_FJ032667	((MAG1_Environmental_sequence_Ma131_1A45_28S_FJ032669	MAG1_5_AND_3END_AACY020214703_Marine_1096626819912)	MAG1_EU304548_Uncultured_marine_alveolate))	Ichthyodinium_chabelardi_KF359487)))	(Chromera_velia_EU106870	(Vitrella_brassicaformis_HM245049	((Cryptosporidium_parvum	((Ascogregarina_taiwanensis_EF666482	Neogregarinorida_sp_OPPPC1_AB748927)	((AncoraWSBS2011	(AncoraWSBS2010	Ancora_Roscoff_28d1_r11))	((Cephaloidophora_communis_from_B_balanus	Heliospora_longissima_from_E_vittatus)	(Gregarina_sp_ex_Phaedon_brassicae_JF412715	Gregarina_niphandrodes_DQ837379)))))	(((Plasmodium_falciparum_U21939_1	Plasmodium_berghei_ANKA_type_A_AJ301624)	(Babesia_microti_28S_FO082874	((Theileria_parva_967_4234_AF218825	Theileria_orientalis_AP011946)	Babesia_bigemina_Contig4162_2)))	((Toxoplasma_gondiiX75430	Besnoitia_besnoiti_AY833646)	(Goussia_desseri_GU593705	Eimeria_tenella_AF026388))))))))	(Sterkiella_histriomuscorum_FJ545743	(Stentor_coeruleus_d1_r13	Paramecium_tetraurelia)))	(Phytophthora_megasperma	(Hyphochytrium_catenoides	(Chrysolepidomonas_dendrolepidota_AF409121	Cylindrotheca_closterium_AF289049)))	Bigelowiella_natans);
((Phytophthora_megasperma	((Chrysolepidomonas_dendrolepidota_AF409121	Cylindrotheca_closterium_AF289049)	Hyphochytrium_catenoides))	((Colponema_peru	(((MAG1_Environmental_seqience_Ma131_1A38_FJ032667	(Ichthyodinium_chabelardi_KF359487	(MAG1_EU304548_Uncultured_marine_alveolate	(MAG1_5_AND_3END_AACY020214703_Marine_1096626819912	MAG1_Environmental_sequence_Ma131_1A45_28S_FJ032669))))	(Perkinsus_atlanticus	((Prorocentrum_micans_AY822609_Divergin	((Alexandrium_catenella	Gonyaulax_polyedra)	((Akashiwo_sanguinea_strain_CCMP_1321	Syndinium_turbo_KF359488)	Pfiesteria_piscicida)))	(Amoebophrya_sp_HM483394	(MAG2_HF0200_37F04_EU795185	MAG2_Environmental_sequence_Ma131_1A49_28S_FJ032679)))))	((Vitrella_brassicaformis_HM245049	((Cryptosporidium_parvum	((Ascogregarina_taiwanensis_EF666482	Neogregarinorida_sp_OPPPC1_AB748927)	((((Ancora_Roscoff_28d1_r11	AncoraWSBS2011)	AncoraWSBS2010)	((Gregarina_niphandrodes_DQ837379	Gregarina_sp_ex_Phaedon_brassicae_JF412715)	(Heliospora_longissima_from_E_vittatus	Cephaloidophora_communis_from_B_balanus)))	(Parvilucifera_rostrata_KF359484	Parvilucifera_infectans_KF359486))))	(((Besnoitia_besnoiti_AY833646	Toxoplasma_gondiiX75430)	(Eimeria_tenella_AF026388	Goussia_desseri_GU593705))	((Babesia_microti_28S_FO082874	((Theileria_orientalis_AP011946	Theileria_parva_967_4234_AF218825)	Babesia_bigemina_Contig4162_2))	(Plasmodium_berghei_ANKA_type_A_AJ301624	Plasmodium_falciparum_U21939_1)))))	Chromera_velia_EU106870)))	((Stentor_coeruleus_d1_r13	(Paramecium_tetraurelia	Sterkiella_histriomuscorum_FJ545743))	(Colponema_sp_Vietnam_Colp7_28S_KF651084	Colponema_edaph_Chukotka)))	Bigelowiella_natans);
((Phytophthora_megasperma	((Cylindrotheca_closterium_AF289049	Chrysolepidomonas_dendrolepidota_AF409121)	Hyphochytrium_catenoides))	(((Stentor_coeruleus_d1_r13	(Paramecium_tetraurelia	Sterkiella_histriomuscorum_FJ545743))	(((((MAG1_EU304548_Uncultured_marine_alveolate	(MAG1_5_AND_3END_AACY020214703_Marine_1096626819912	MAG1_Environmental_sequence_Ma131_1A45_28S_FJ032669))	(Ichthyodinium_chabelardi_KF359487	MAG1_Environmental_seqience_Ma131_1A38_FJ032667))	((Parvilucifera_infectans_KF359486	Parvilucifera_rostrata_KF359484)	Perkinsus_atlanticus))	(((Akashiwo_sanguinea_strain_CCMP_1321	(Pfiesteria_piscicida	(Alexandrium_catenella	Gonyaulax_polyedra)))	Prorocentrum_micans_AY822609_Divergin)	(((MAG2_HF0200_37F04_EU795185	MAG2_Environmental_sequence_Ma131_1A49_28S_FJ032679)	Amoebophrya_sp_HM483394)	Syndinium_turbo_KF359488)))	(Chromera_velia_EU106870	(Vitrella_brassicaformis_HM245049	((Cryptosporidium_parvum	(((Heliospora_longissima_from_E_vittatus	Cephaloidophora_communis_from_B_balanus)	((Gregarina_niphandrodes_DQ837379	Gregarina_sp_ex_Phaedon_brassicae_JF412715)	((AncoraWSBS2011	Ancora_Roscoff_28d1_r11)	AncoraWSBS2010)))	(Neogregarinorida_sp_OPPPC1_AB748927	Ascogregarina_taiwanensis_EF666482)))	(((Plasmodium_berghei_ANKA_type_A_AJ301624	Plasmodium_falciparum_U21939_1)	(Babesia_microti_28S_FO082874	(Babesia_bigemina_Contig4162_2	(Theileria_parva_967_4234_AF218825	Theileria_orientalis_AP011946))))	((Goussia_desseri_GU593705	Eimeria_tenella_AF026388)	(Besnoitia_besnoiti_AY833646	Toxoplasma_gondiiX75430))))))))	(Colponema_peru	(Colponema_edaph_Chukotka	Colponema_sp_Vietnam_Colp7_28S_KF651084)))	Bigelowiella_natans);
((Phytophthora_megasperma	((Chrysolepidomonas_dendrolepidota_AF409121	Cylindrotheca_closterium_AF289049)	Hyphochytrium_catenoides))	((Colponema_peru	(Vitrella_brassicaformis_HM245049	(((((Plasmodium_falciparum_U21939_1	Plasmodium_berghei_ANKA_type_A_AJ301624)	((Babesia_bigemina_Contig4162_2	(Theileria_orientalis_AP011946	Theileria_parva_967_4234_AF218825))	Babesia_microti_28S_FO082874))	((Besnoitia_besnoiti_AY833646	Toxoplasma_gondiiX75430)	(Eimeria_tenella_AF026388	Goussia_desseri_GU593705)))	(Cryptosporidium_parvum	((Ascogregarina_taiwanensis_EF666482	Neogregarinorida_sp_OPPPC1_AB748927)	(((Ancora_Roscoff_28d1_r11	AncoraWSBS2011)	AncoraWSBS2010)	((Gregarina_sp_ex_Phaedon_brassicae_JF412715	Gregarina_niphandrodes_DQ837379)	(Heliospora_longissima_from_E_vittatus	Cephaloidophora_communis_from_B_balanus))))))	(Chromera_velia_EU106870	(((MAG1_Environmental_seqience_Ma131_1A38_FJ032667	(((MAG1_Environmental_sequence_Ma131_1A45_28S_FJ032669	MAG1_5_AND_3END_AACY020214703_Marine_1096626819912)	MAG1_EU304548_Uncultured_marine_alveolate)	Ichthyodinium_chabelardi_KF359487))	((((Gonyaulax_polyedra	Alexandrium_catenella)	((Syndinium_turbo_KF359488	Akashiwo_sanguinea_strain_CCMP_1321)	Pfiesteria_piscicida))	Prorocentrum_micans_AY822609_Divergin)	(Amoebophrya_sp_HM483394	(MAG2_HF0200_37F04_EU795185	MAG2_Environmental_sequence_Ma131_1A49_28S_FJ032679))))	((Parvilucifera_infectans_KF359486	Parvilucifera_rostrata_KF359484)	Perkinsus_atlanticus))))))	((Colponema_edaph_Chukotka	Colponema_sp_Vietnam_Colp7_28S_KF651084)	(Sterkiella_histriomuscorum_FJ545743	(Stentor_coeruleus_d1_r13	Paramecium_tetraurelia))))	Bigelowiella_natans);
((Phytophthora_megasperma	(Hyphochytrium_catenoides	(Chrysolepidomonas_dendrolepidota_AF409121	Cylindrotheca_closterium_AF289049)))	((((Vitrella_brassicaformis_HM245049	((((Plasmodium_berghei_ANKA_type_A_AJ301624	Plasmodium_falciparum_U21939_1)	((Babesia_bigemina_Contig4162_2	(Theileria_parva_967_4234_AF218825	Theileria_orientalis_AP011946))	Babesia_microti_28S_FO082874))	((Eimeria_tenella_AF026388	Goussia_desseri_GU593705)	(Toxoplasma_gondiiX75430	Besnoitia_besnoiti_AY833646)))	(Cryptosporidium_parvum	(((Heliospora_longissima_from_E_vittatus	Cephaloidophora_communis_from_B_balanus)	((AncoraWSBS2010	(AncoraWSBS2011	Ancora_Roscoff_28d1_r11))	(Gregarina_sp_ex_Phaedon_brassicae_JF412715	Gregarina_niphandrodes_DQ837379)))	(Ascogregarina_taiwanensis_EF666482	Neogregarinorida_sp_OPPPC1_AB748927)))))	(Chromera_velia_EU106870	((((Parvilucifera_rostrata_KF359484	Parvilucifera_infectans_KF359486)	Perkinsus_atlanticus)	(Ichthyodinium_chabelardi_KF359487	(MAG1_Environmental_seqience_Ma131_1A38_FJ032667	((MAG1_5_AND_3END_AACY020214703_Marine_1096626819912	MAG1_Environmental_sequence_Ma131_1A45_28S_FJ032669)	MAG1_EU304548_Uncultured_marine_alveolate))))	((Prorocentrum_micans_AY822609_Divergin	(((Alexandrium_catenella	Gonyaulax_polyedra)	Pfiesteria_piscicida)	(Akashiwo_sanguinea_strain_CCMP_1321	Syndinium_turbo_KF359488)))	(Amoebophrya_sp_HM483394	(MAG2_HF0200_37F04_EU795185	MAG2_Environmental_sequence_Ma131_1A49_28S_FJ032679))))))	Colponema_peru)	((Colponema_sp_Vietnam_Colp7_28S_KF651084	Colponema_edaph_Chukotka)	(Stentor_coeruleus_d1_r13	(Paramecium_tetraurelia	Sterkiella_histriomuscorum_FJ545743))))	Bigelowiella_natans);
((Phytophthora_megasperma	(Hyphochytrium_catenoides	(Cylindrotheca_closterium_AF289049	Chrysolepidomonas_dendrolepidota_AF409121)))	((((((Perkinsus_atlanticus	(Parvilucifera_infectans_KF359486	Parvilucifera_rostrata_KF359484))	(Ichthyodinium_chabelardi_KF359487	((MAG1_EU304548_Uncultured_marine_alveolate	(MAG1_5_AND_3END_AACY020214703_Marine_1096626819912	MAG1_Environmental_sequence_Ma131_1A45_28S_FJ032669))	MAG1_Environmental_seqience_Ma131_1A38_FJ032667)))	((Amoebophrya_sp_HM483394	(MAG2_HF0200_37F04_EU795185	MAG2_Environmental_sequence_Ma131_1A49_28S_FJ032679))	(Prorocentrum_micans_AY822609_Divergin	((Syndinium_turbo_KF359488	Akashiwo_sanguinea_strain_CCMP_1321)	((Gonyaulax_polyedra	Alexandrium_catenella)	Pfiesteria_piscicida)))))	((((((AncoraWSBS2010	(AncoraWSBS2011	Ancora_Roscoff_28d1_r11))	((Cephaloidophora_communis_from_B_balanus	Heliospora_longissima_from_E_vittatus)	(Gregarina_sp_ex_Phaedon_brassicae_JF412715	Gregarina_niphandrodes_DQ837379)))	(Neogregarinorida_sp_OPPPC1_AB748927	Ascogregarina_taiwanensis_EF666482))	Cryptosporidium_parvum)	(((Plasmodium_berghei_ANKA_type_A_AJ301624	Plasmodium_falciparum_U21939_1)	(Babesia_microti_28S_FO082874	(Babesia_bigemina_Contig4162_2	(Theileria_parva_967_4234_AF218825	Theileria_orientalis_AP011946))))	((Toxoplasma_gondiiX75430	Besnoitia_besnoiti_AY833646)	(Eimeria_tenella_AF026388	Goussia_desseri_GU593705))))	(Vitrella_brassicaformis_HM245049	Chromera_velia_EU106870)))	(Colponema_peru	(Colponema_sp_Vietnam_Colp7_28S_KF651084	Colponema_edaph_Chukotka)))	(Stentor_coeruleus_d1_r13	(Paramecium_tetraurelia	Sterkiella_histriomuscorum_FJ545743)))	Bigelowiella_natans);
((Phytophthora_megasperma	(Hyphochytrium_catenoides	(Cylindrotheca_closterium_AF289049	Chrysolepidomonas_dendrolepidota_AF409121)))	((((Vitrella_brassicaformis_HM245049	((((Gregarina_niphandrodes_DQ837379	Gregarina_sp_ex_Phaedon_brassicae_JF412715)	(Cephaloidophora_communis_from_B_balanus	Heliospora_longissima_from_E_vittatus))	(Cryptosporidium_parvum	(((AncoraWSBS2010	(Ancora_Roscoff_28d1_r11	AncoraWSBS2011))	(Ascogregarina_taiwanensis_EF666482	Neogregarinorida_sp_OPPPC1_AB748927))	(Parvilucifera_rostrata_KF359484	Parvilucifera_infectans_KF359486))))	(((Goussia_desseri_GU593705	Eimeria_tenella_AF026388)	(Toxoplasma_gondiiX75430	Besnoitia_besnoiti_AY833646))	((Plasmodium_falciparum_U21939_1	Plasmodium_berghei_ANKA_type_A_AJ301624)	(Babesia_microti_28S_FO082874	((Theileria_orientalis_AP011946	Theileria_parva_967_4234_AF218825)	Babesia_bigemina_Contig4162_2))))))	(Chromera_velia_EU106870	(((Amoebophrya_sp_HM483394	(MAG2_HF0200_37F04_EU795185	MAG2_Environmental_sequence_Ma131_1A49_28S_FJ032679))	(Prorocentrum_micans_AY822609_Divergin	(Syndinium_turbo_KF359488	(Akashiwo_sanguinea_strain_CCMP_1321	(Pfiesteria_piscicida	(Alexandrium_catenella	Gonyaulax_polyedra))))))	(Perkinsus_atlanticus	(MAG1_Environmental_seqience_Ma131_1A38_FJ032667	((MAG1_EU304548_Uncultured_marine_alveolate	(MAG1_5_AND_3END_AACY020214703_Marine_1096626819912	MAG1_Environmental_sequence_Ma131_1A45_28S_FJ032669))	Ichthyodinium_chabelardi_KF359487))))))	Colponema_peru)	((Sterkiella_histriomuscorum_FJ545743	(Paramecium_tetraurelia	Stentor_coeruleus_d1_r13))	(Colponema_sp_Vietnam_Colp7_28S_KF651084	Colponema_edaph_Chukotka)))	Bigelowiella_natans);
(((Chrysolepidomonas_dendrolepidota_AF409121	Cylindrotheca_closterium_AF289049)	(Phytophthora_megasperma	Hyphochytrium_catenoides))	((Stentor_coeruleus_d1_r13	(Paramecium_tetraurelia	Sterkiella_histriomuscorum_FJ545743))	(((((MAG1_Environmental_seqience_Ma131_1A38_FJ032667	(MAG1_EU304548_Uncultured_marine_alveolate	(MAG1_5_AND_3END_AACY020214703_Marine_1096626819912	MAG1_Environmental_sequence_Ma131_1A45_28S_FJ032669)))	((Parvilucifera_infectans_KF359486	Parvilucifera_rostrata_KF359484)	Perkinsus_atlanticus))	(((MAG2_Environmental_sequence_Ma131_1A49_28S_FJ032679	MAG2_HF0200_37F04_EU795185)	Amoebophrya_sp_HM483394)	(Prorocentrum_micans_AY822609_Divergin	((Ichthyodinium_chabelardi_KF359487	(Pfiesteria_piscicida	(Gonyaulax_polyedra	Alexandrium_catenella)))	(Syndinium_turbo_KF359488	Akashiwo_sanguinea_strain_CCMP_1321)))))	((Cryptosporidium_parvum	((Ascogregarina_taiwanensis_EF666482	Neogregarinorida_sp_OPPPC1_AB748927)	((AncoraWSBS2010	(AncoraWSBS2011	Ancora_Roscoff_28d1_r11))	((Heliospora_longissima_from_E_vittatus	Cephaloidophora_communis_from_B_balanus)	(Gregarina_sp_ex_Phaedon_brassicae_JF412715	Gregarina_niphandrodes_DQ837379)))))	((Vitrella_brassicaformis_HM245049	Chromera_velia_EU106870)	(((Goussia_desseri_GU593705	Eimeria_tenella_AF026388)	(Toxoplasma_gondiiX75430	Besnoitia_besnoiti_AY833646))	((Plasmodium_berghei_ANKA_type_A_AJ301624	Plasmodium_falciparum_U21939_1)	(Babesia_microti_28S_FO082874	((Theileria_orientalis_AP011946	Theileria_parva_967_4234_AF218825)	Babesia_bigemina_Contig4162_2)))))))	((Colponema_sp_Vietnam_Colp7_28S_KF651084	Colponema_edaph_Chukotka)	Colponema_peru)))	Bigelowiella_natans);
(((Cylindrotheca_closterium_AF289049	Chrysolepidomonas_dendrolepidota_AF409121)	(Phytophthora_megasperma	Hyphochytrium_catenoides))	((Sterkiella_histriomuscorum_FJ545743	(Stentor_coeruleus_d1_r13	Paramecium_tetraurelia))	((((((Amoebophrya_sp_HM483394	(MAG2_HF0200_37F04_EU795185	MAG2_Environmental_sequence_Ma131_1A49_28S_FJ032679))	(Prorocentrum_micans_AY822609_Divergin	(Syndinium_turbo_KF359488	(Akashiwo_sanguinea_strain_CCMP_1321	((Alexandrium_catenella	Gonyaulax_polyedra)	Pfiesteria_piscicida)))))	(((Parvilucifera_infectans_KF359486	Parvilucifera_rostrata_KF359484)	Perkinsus_atlanticus)	(MAG1_Environmental_seqience_Ma131_1A38_FJ032667	((MAG1_EU304548_Uncultured_marine_alveolate	(MAG1_5_AND_3END_AACY020214703_Marine_1096626819912	MAG1_Environmental_sequence_Ma131_1A45_28S_FJ032669))	Ichthyodinium_chabelardi_KF359487))))	Vitrella_brassicaformis_HM245049)	(Chromera_velia_EU106870	((((Eimeria_tenella_AF026388	Goussia_desseri_GU593705)	(Toxoplasma_gondiiX75430	Besnoitia_besnoiti_AY833646))	((Plasmodium_berghei_ANKA_type_A_AJ301624	Plasmodium_falciparum_U21939_1)	(((Theileria_parva_967_4234_AF218825	Theileria_orientalis_AP011946)	Babesia_bigemina_Contig4162_2)	Babesia_microti_28S_FO082874)))	(Cryptosporidium_parvum	((((AncoraWSBS2011	Ancora_Roscoff_28d1_r11)	AncoraWSBS2010)	((Heliospora_longissima_from_E_vittatus	Cephaloidophora_communis_from_B_balanus)	(Gregarina_sp_ex_Phaedon_brassicae_JF412715	Gregarina_niphandrodes_DQ837379)))	(Neogregarinorida_sp_OPPPC1_AB748927	Ascogregarina_taiwanensis_EF666482))))))	((Colponema_sp_Vietnam_Colp7_28S_KF651084	Colponema_edaph_Chukotka)	Colponema_peru)))	Bigelowiella_natans);
((Phytophthora_megasperma	(Hyphochytrium_catenoides	(Chrysolepidomonas_dendrolepidota_AF409121	Cylindrotheca_closterium_AF289049)))	(((Colponema_edaph_Chukotka	Colponema_sp_Vietnam_Colp7_28S_KF651084)	Colponema_peru)	(((Sterkiella_histriomuscorum_FJ545743	Paramecium_tetraurelia)	Stentor_coeruleus_d1_r13)	((((Ichthyodinium_chabelardi_KF359487	(MAG1_Environmental_seqience_Ma131_1A38_FJ032667	(MAG1_EU304548_Uncultured_marine_alveolate	(MAG1_5_AND_3END_AACY020214703_Marine_1096626819912	MAG1_Environmental_sequence_Ma131_1A45_28S_FJ032669))))	(((Parvilucifera_rostrata_KF359484	Parvilucifera_infectans_KF359486)	Perkinsus_atlanticus)	((((Alexandrium_catenella	Gonyaulax_polyedra)	(Pfiesteria_piscicida	Akashiwo_sanguinea_strain_CCMP_1321))	Prorocentrum_micans_AY822609_Divergin)	((Amoebophrya_sp_HM483394	(MAG2_HF0200_37F04_EU795185	MAG2_Environmental_sequence_Ma131_1A49_28S_FJ032679))	Syndinium_turbo_KF359488))))	((((Plasmodium_falciparum_U21939_1	Plasmodium_berghei_ANKA_type_A_AJ301624)	(Babesia_microti_28S_FO082874	(Babesia_bigemina_Contig4162_2	(Theileria_parva_967_4234_AF218825	Theileria_orientalis_AP011946))))	((Goussia_desseri_GU593705	Eimeria_tenella_AF026388)	(Besnoitia_besnoiti_AY833646	Toxoplasma_gondiiX75430)))	((Cryptosporidium_parvum	((AncoraWSBS2010	(AncoraWSBS2011	Ancora_Roscoff_28d1_r11))	(((Gregarina_sp_ex_Phaedon_brassicae_JF412715	Gregarina_niphandrodes_DQ837379)	(Cephaloidophora_communis_from_B_balanus	Heliospora_longissima_from_E_vittatus))	(Ascogregarina_taiwanensis_EF666482	Neogregarinorida_sp_OPPPC1_AB748927))))	Chromera_velia_EU106870)))	Vitrella_brassicaformis_HM245049)))	Bigelowiella_natans);
((((Stentor_coeruleus_d1_r13	(Paramecium_tetraurelia	Sterkiella_histriomuscorum_FJ545743))	(Colponema_edaph_Chukotka	Colponema_sp_Vietnam_Colp7_28S_KF651084))	((((Perkinsus_atlanticus	((Parvilucifera_infectans_KF359486	Parvilucifera_rostrata_KF359484)	((MAG1_Environmental_seqience_Ma131_1A38_FJ032667	(MAG1_EU304548_Uncultured_marine_alveolate	(MAG1_Environmental_sequence_Ma131_1A45_28S_FJ032669	MAG1_5_AND_3END_AACY020214703_Marine_1096626819912)))	Ichthyodinium_chabelardi_KF359487)))	(((Akashiwo_sanguinea_strain_CCMP_1321	(Pfiesteria_piscicida	(Gonyaulax_polyedra	Alexandrium_catenella)))	Prorocentrum_micans_AY822609_Divergin)	(Syndinium_turbo_KF359488	((MAG2_Environmental_sequence_Ma131_1A49_28S_FJ032679	MAG2_HF0200_37F04_EU795185)	Amoebophrya_sp_HM483394))))	((Vitrella_brassicaformis_HM245049	Chromera_velia_EU106870)	((Cryptosporidium_parvum	((Neogregarinorida_sp_OPPPC1_AB748927	Ascogregarina_taiwanensis_EF666482)	(((Gregarina_sp_ex_Phaedon_brassicae_JF412715	Gregarina_niphandrodes_DQ837379)	(Cephaloidophora_communis_from_B_balanus	Heliospora_longissima_from_E_vittatus))	(AncoraWSBS2011	(Ancora_Roscoff_28d1_r11	AncoraWSBS2010)))))	(((Besnoitia_besnoiti_AY833646	Toxoplasma_gondiiX75430)	(Eimeria_tenella_AF026388	Goussia_desseri_GU593705))	((Plasmodium_falciparum_U21939_1	Plasmodium_berghei_ANKA_type_A_AJ301624)	(Babesia_microti_28S_FO082874	((Theileria_orientalis_AP011946	Theileria_parva_967_4234_AF218825)	Babesia_bigemina_Contig4162_2)))))))	Colponema_peru))	(Phytophthora_megasperma	((Cylindrotheca_closterium_AF289049	Chrysolepidomonas_dendrolepidota_AF409121)	Hyphochytrium_catenoides))	Bigelowiella_natans);
((((Sterkiella_histriomuscorum_FJ545743	Paramecium_tetraurelia)	Stentor_coeruleus_d1_r13)	((Colponema_peru	(((Perkinsus_atlanticus	((MAG1_EU304548_Uncultured_marine_alveolate	(MAG1_5_AND_3END_AACY020214703_Marine_1096626819912	MAG1_Environmental_sequence_Ma131_1A45_28S_FJ032669))	MAG1_Environmental_seqience_Ma131_1A38_FJ032667))	((Prorocentrum_micans_AY822609_Divergin	((Gonyaulax_polyedra	Alexandrium_catenella)	(Pfiesteria_piscicida	Akashiwo_sanguinea_strain_CCMP_1321)))	(Syndinium_turbo_KF359488	((MAG2_Environmental_sequence_Ma131_1A49_28S_FJ032679	MAG2_HF0200_37F04_EU795185)	Amoebophrya_sp_HM483394))))	((Chromera_velia_EU106870	Vitrella_brassicaformis_HM245049)	((((Eimeria_tenella_AF026388	Goussia_desseri_GU593705)	(Toxoplasma_gondiiX75430	Besnoitia_besnoiti_AY833646))	((Plasmodium_falciparum_U21939_1	Plasmodium_berghei_ANKA_type_A_AJ301624)	(((Theileria_parva_967_4234_AF218825	Theileria_orientalis_AP011946)	Babesia_bigemina_Contig4162_2)	Babesia_microti_28S_FO082874)))	(Cryptosporidium_parvum	((Neogregarinorida_sp_OPPPC1_AB748927	Ascogregarina_taiwanensis_EF666482)	(((((Heliospora_longissima_from_E_vittatus	Cephaloidophora_communis_from_B_balanus)	(Parvilucifera_infectans_KF359486	Parvilucifera_rostrata_KF359484))	(Gregarina_niphandrodes_DQ837379	Gregarina_sp_ex_Phaedon_brassicae_JF412715))	Ichthyodinium_chabelardi_KF359487)	(AncoraWSBS2010	(AncoraWSBS2011	Ancora_Roscoff_28d1_r11)))))))))	(Colponema_edaph_Chukotka	Colponema_sp_Vietnam_Colp7_28S_KF651084)))	(Phytophthora_megasperma	(Hyphochytrium_catenoides	(Cylindrotheca_closterium_AF289049	Chrysolepidomonas_dendrolepidota_AF409121)))	Bigelowiella_natans);
(((Phytophthora_megasperma	Hyphochytrium_catenoides)	(Chrysolepidomonas_dendrolepidota_AF409121	Cylindrotheca_closterium_AF289049))	(((Colponema_sp_Vietnam_Colp7_28S_KF651084	Colponema_edaph_Chukotka)	(Colponema_peru	(((Chromera_velia_EU106870	Vitrella_brassicaformis_HM245049)	((((Besnoitia_besnoiti_AY833646	Toxoplasma_gondiiX75430)	(Eimeria_tenella_AF026388	Goussia_desseri_GU593705))	((Babesia_microti_28S_FO082874	((Theileria_orientalis_AP011946	Theileria_parva_967_4234_AF218825)	Babesia_bigemina_Contig4162_2))	(Plasmodium_berghei_ANKA_type_A_AJ301624	Plasmodium_falciparum_U21939_1)))	((((AncoraWSBS2011	(AncoraWSBS2010	Ancora_Roscoff_28d1_r11))	((Heliospora_longissima_from_E_vittatus	Cephaloidophora_communis_from_B_balanus)	(Gregarina_niphandrodes_DQ837379	Gregarina_sp_ex_Phaedon_brassicae_JF412715)))	(Neogregarinorida_sp_OPPPC1_AB748927	Ascogregarina_taiwanensis_EF666482))	Cryptosporidium_parvum)))	(((Syndinium_turbo_KF359488	(Amoebophrya_sp_HM483394	(MAG2_Environmental_sequence_Ma131_1A49_28S_FJ032679	MAG2_HF0200_37F04_EU795185)))	((Akashiwo_sanguinea_strain_CCMP_1321	((Alexandrium_catenella	Gonyaulax_polyedra)	Pfiesteria_piscicida))	Prorocentrum_micans_AY822609_Divergin))	((((Parvilucifera_infectans_KF359486	Parvilucifera_rostrata_KF359484)	Ichthyodinium_chabelardi_KF359487)	Perkinsus_atlanticus)	(MAG1_Environmental_seqience_Ma131_1A38_FJ032667	((MAG1_Environmental_sequence_Ma131_1A45_28S_FJ032669	MAG1_5_AND_3END_AACY020214703_Marine_1096626819912)	MAG1_EU304548_Uncultured_marine_alveolate)))))))	(Sterkiella_histriomuscorum_FJ545743	(Stentor_coeruleus_d1_r13	Paramecium_tetraurelia)))	Bigelowiella_natans);
(((Chrysolepidomonas_dendrolepidota_AF409121	Cylindrotheca_closterium_AF289049)	(Phytophthora_megasperma	Hyphochytrium_catenoides))	((Stentor_coeruleus_d1_r13	(Paramecium_tetraurelia	Sterkiella_histriomuscorum_FJ545743))	(((((Perkinsus_atlanticus	((MAG1_EU304548_Uncultured_marine_alveolate	(MAG1_Environmental_sequence_Ma131_1A45_28S_FJ032669	MAG1_5_AND_3END_AACY020214703_Marine_1096626819912))	MAG1_Environmental_seqience_Ma131_1A38_FJ032667))	((Prorocentrum_micans_AY822609_Divergin	(Akashiwo_sanguinea_strain_CCMP_1321	(Pfiesteria_piscicida	(Alexandrium_catenella	Gonyaulax_polyedra))))	(Syndinium_turbo_KF359488	(Amoebophrya_sp_HM483394	(MAG2_HF0200_37F04_EU795185	MAG2_Environmental_sequence_Ma131_1A49_28S_FJ032679)))))	(((((Besnoitia_besnoiti_AY833646	Toxoplasma_gondiiX75430)	(Eimeria_tenella_AF026388	Goussia_desseri_GU593705))	((Plasmodium_berghei_ANKA_type_A_AJ301624	Plasmodium_falciparum_U21939_1)	(Babesia_microti_28S_FO082874	((Theileria_orientalis_AP011946	Theileria_parva_967_4234_AF218825)	Babesia_bigemina_Contig4162_2))))	(Cryptosporidium_parvum	(((Parvilucifera_rostrata_KF359484	Parvilucifera_infectans_KF359486)	(Ascogregarina_taiwanensis_EF666482	Neogregarinorida_sp_OPPPC1_AB748927))	(((AncoraWSBS2010	(AncoraWSBS2011	Ancora_Roscoff_28d1_r11))	((Gregarina_sp_ex_Phaedon_brassicae_JF412715	Gregarina_niphandrodes_DQ837379)	(Heliospora_longissima_from_E_vittatus	Cephaloidophora_communis_from_B_balanus)))	Ichthyodinium_chabelardi_KF359487))))	(Vitrella_brassicaformis_HM245049	Chromera_velia_EU106870)))	Colponema_peru)	(Colponema_sp_Vietnam_Colp7_28S_KF651084	Colponema_edaph_Chukotka)))	Bigelowiella_natans);
((((Colponema_edaph_Chukotka	Colponema_sp_Vietnam_Colp7_28S_KF651084)	(Colponema_peru	((Chromera_velia_EU106870	(((MAG1_EU304548_Uncultured_marine_alveolate	(MAG1_5_AND_3END_AACY020214703_Marine_1096626819912	MAG1_Environmental_sequence_Ma131_1A45_28S_FJ032669))	MAG1_Environmental_seqience_Ma131_1A38_FJ032667)	(((MAG2_HF0200_37F04_EU795185	(MAG2_Environmental_sequence_Ma131_1A49_28S_FJ032679	Amoebophrya_sp_HM483394))	((Ichthyodinium_chabelardi_KF359487	Syndinium_turbo_KF359488)	(Prorocentrum_micans_AY822609_Divergin	((Akashiwo_sanguinea_strain_CCMP_1321	Pfiesteria_piscicida)	(Alexandrium_catenella	Gonyaulax_polyedra)))))	((Parvilucifera_infectans_KF359486	Parvilucifera_rostrata_KF359484)	Perkinsus_atlanticus))))	(((((Plasmodium_berghei_ANKA_type_A_AJ301624	Plasmodium_falciparum_U21939_1)	((Babesia_bigemina_Contig4162_2	(Theileria_parva_967_4234_AF218825	Theileria_orientalis_AP011946))	Babesia_microti_28S_FO082874))	((Toxoplasma_gondiiX75430	Besnoitia_besnoiti_AY833646)	(Eimeria_tenella_AF026388	Goussia_desseri_GU593705)))	(Cryptosporidium_parvum	((((Gregarina_sp_ex_Phaedon_brassicae_JF412715	Gregarina_niphandrodes_DQ837379)	(Heliospora_longissima_from_E_vittatus	Cephaloidophora_communis_from_B_balanus))	(AncoraWSBS2011	(AncoraWSBS2010	Ancora_Roscoff_28d1_r11)))	(Neogregarinorida_sp_OPPPC1_AB748927	Ascogregarina_taiwanensis_EF666482))))	Vitrella_brassicaformis_HM245049))))	(Stentor_coeruleus_d1_r13	(Paramecium_tetraurelia	Sterkiella_histriomuscorum_FJ545743)))	((Chrysolepidomonas_dendrolepidota_AF409121	Cylindrotheca_closterium_AF289049)	(Phytophthora_megasperma	Hyphochytrium_catenoides))	Bigelowiella_natans);
(((Hyphochytrium_catenoides	Phytophthora_megasperma)	(Chrysolepidomonas_dendrolepidota_AF409121	Cylindrotheca_closterium_AF289049))	(((((Perkinsus_atlanticus	(MAG1_Environmental_seqience_Ma131_1A38_FJ032667	(Ichthyodinium_chabelardi_KF359487	(MAG1_EU304548_Uncultured_marine_alveolate	(MAG1_Environmental_sequence_Ma131_1A45_28S_FJ032669	MAG1_5_AND_3END_AACY020214703_Marine_1096626819912)))))	((Amoebophrya_sp_HM483394	(MAG2_HF0200_37F04_EU795185	MAG2_Environmental_sequence_Ma131_1A49_28S_FJ032679))	(Prorocentrum_micans_AY822609_Divergin	(Syndinium_turbo_KF359488	((Gonyaulax_polyedra	Alexandrium_catenella)	(Akashiwo_sanguinea_strain_CCMP_1321	Pfiesteria_piscicida))))))	(((((Parvilucifera_rostrata_KF359484	Parvilucifera_infectans_KF359486)	Cryptosporidium_parvum)	(((AncoraWSBS2010	(Ancora_Roscoff_28d1_r11	AncoraWSBS2011))	((Cephaloidophora_communis_from_B_balanus	Heliospora_longissima_from_E_vittatus)	(Gregarina_sp_ex_Phaedon_brassicae_JF412715	Gregarina_niphandrodes_DQ837379)))	(Ascogregarina_taiwanensis_EF666482	Neogregarinorida_sp_OPPPC1_AB748927)))	(((Plasmodium_berghei_ANKA_type_A_AJ301624	Plasmodium_falciparum_U21939_1)	((Babesia_bigemina_Contig4162_2	(Theileria_parva_967_4234_AF218825	Theileria_orientalis_AP011946))	Babesia_microti_28S_FO082874))	((Toxoplasma_gondiiX75430	Besnoitia_besnoiti_AY833646)	(Goussia_desseri_GU593705	Eimeria_tenella_AF026388))))	(Chromera_velia_EU106870	Vitrella_brassicaformis_HM245049)))	((Colponema_edaph_Chukotka	Colponema_sp_Vietnam_Colp7_28S_KF651084)	Colponema_peru))	(Sterkiella_histriomuscorum_FJ545743	(Paramecium_tetraurelia	Stentor_coeruleus_d1_r13)))	Bigelowiella_natans);
(((Chrysolepidomonas_dendrolepidota_AF409121	Cylindrotheca_closterium_AF289049)	(Hyphochytrium_catenoides	Phytophthora_megasperma))	((Colponema_edaph_Chukotka	Colponema_sp_Vietnam_Colp7_28S_KF651084)	(((((((Parvilucifera_infectans_KF359486	Parvilucifera_rostrata_KF359484)	Perkinsus_atlanticus)	((MAG1_Environmental_seqience_Ma131_1A38_FJ032667	((MAG1_5_AND_3END_AACY020214703_Marine_1096626819912	MAG1_Environmental_sequence_Ma131_1A45_28S_FJ032669)	MAG1_EU304548_Uncultured_marine_alveolate))	Ichthyodinium_chabelardi_KF359487))	((Amoebophrya_sp_HM483394	(MAG2_Environmental_sequence_Ma131_1A49_28S_FJ032679	MAG2_HF0200_37F04_EU795185))	(Prorocentrum_micans_AY822609_Divergin	(((Gonyaulax_polyedra	Alexandrium_catenella)	(Akashiwo_sanguinea_strain_CCMP_1321	Pfiesteria_piscicida))	Syndinium_turbo_KF359488))))	(((Cryptosporidium_parvum	((Ascogregarina_taiwanensis_EF666482	Neogregarinorida_sp_OPPPC1_AB748927)	((Heliospora_longissima_from_E_vittatus	Cephaloidophora_communis_from_B_balanus)	((Gregarina_sp_ex_Phaedon_brassicae_JF412715	Gregarina_niphandrodes_DQ837379)	(AncoraWSBS2010	(AncoraWSBS2011	Ancora_Roscoff_28d1_r11))))))	(((Plasmodium_falciparum_U21939_1	Plasmodium_berghei_ANKA_type_A_AJ301624)	(Babesia_microti_28S_FO082874	(Babesia_bigemina_Contig4162_2	(Theileria_parva_967_4234_AF218825	Theileria_orientalis_AP011946))))	((Goussia_desseri_GU593705	Eimeria_tenella_AF026388)	(Besnoitia_besnoiti_AY833646	Toxoplasma_gondiiX75430))))	(Chromera_velia_EU106870	Vitrella_brassicaformis_HM245049)))	Colponema_peru)	(Stentor_coeruleus_d1_r13	(Paramecium_tetraurelia	Sterkiella_histriomuscorum_FJ545743))))	Bigelowiella_natans);
((Phytophthora_megasperma	(Hyphochytrium_catenoides	(Chrysolepidomonas_dendrolepidota_AF409121	Cylindrotheca_closterium_AF289049)))	(((((((Parvilucifera_rostrata_KF359484	Parvilucifera_infectans_KF359486)	Perkinsus_atlanticus)	((Amoebophrya_sp_HM483394	(MAG2_Environmental_sequence_Ma131_1A49_28S_FJ032679	MAG2_HF0200_37F04_EU795185))	(Syndinium_turbo_KF359488	(Prorocentrum_micans_AY822609_Divergin	((Alexandrium_catenella	Gonyaulax_polyedra)	(Pfiesteria_piscicida	Akashiwo_sanguinea_strain_CCMP_1321))))))	(MAG1_Environmental_seqience_Ma131_1A38_FJ032667	(Ichthyodinium_chabelardi_KF359487	(MAG1_EU304548_Uncultured_marine_alveolate	(MAG1_5_AND_3END_AACY020214703_Marine_1096626819912	MAG1_Environmental_sequence_Ma131_1A45_28S_FJ032669)))))	(Vitrella_brassicaformis_HM245049	(((Cryptosporidium_parvum	((Ascogregarina_taiwanensis_EF666482	Neogregarinorida_sp_OPPPC1_AB748927)	(((Gregarina_sp_ex_Phaedon_brassicae_JF412715	Gregarina_niphandrodes_DQ837379)	(Heliospora_longissima_from_E_vittatus	Cephaloidophora_communis_from_B_balanus))	(AncoraWSBS2010	(AncoraWSBS2011	Ancora_Roscoff_28d1_r11)))))	Chromera_velia_EU106870)	(((Besnoitia_besnoiti_AY833646	Toxoplasma_gondiiX75430)	(Goussia_desseri_GU593705	Eimeria_tenella_AF026388))	((Plasmodium_falciparum_U21939_1	Plasmodium_berghei_ANKA_type_A_AJ301624)	(Babesia_microti_28S_FO082874	(Babesia_bigemina_Contig4162_2	(Theileria_orientalis_AP011946	Theileria_parva_967_4234_AF218825))))))))	((Colponema_edaph_Chukotka	Colponema_sp_Vietnam_Colp7_28S_KF651084)	Colponema_peru))	(Stentor_coeruleus_d1_r13	(Paramecium_tetraurelia	Sterkiella_histriomuscorum_FJ545743)))	Bigelowiella_natans);
(((Cylindrotheca_closterium_AF289049	Chrysolepidomonas_dendrolepidota_AF409121)	(Hyphochytrium_catenoides	Phytophthora_megasperma))	((((((((Goussia_desseri_GU593705	Eimeria_tenella_AF026388)	(Besnoitia_besnoiti_AY833646	Toxoplasma_gondiiX75430))	((Plasmodium_falciparum_U21939_1	Plasmodium_berghei_ANKA_type_A_AJ301624)	(Babesia_microti_28S_FO082874	((Theileria_parva_967_4234_AF218825	Theileria_orientalis_AP011946)	Babesia_bigemina_Contig4162_2))))	(((Neogregarinorida_sp_OPPPC1_AB748927	Ascogregarina_taiwanensis_EF666482)	(((Gregarina_sp_ex_Phaedon_brassicae_JF412715	Gregarina_niphandrodes_DQ837379)	((Ancora_Roscoff_28d1_r11	AncoraWSBS2011)	AncoraWSBS2010))	(Heliospora_longissima_from_E_vittatus	Cephaloidophora_communis_from_B_balanus)))	Cryptosporidium_parvum))	Vitrella_brassicaformis_HM245049)	((((Syndinium_turbo_KF359488	(MAG2_Environmental_sequence_Ma131_1A49_28S_FJ032679	(MAG2_HF0200_37F04_EU795185	Amoebophrya_sp_HM483394)))	(Prorocentrum_micans_AY822609_Divergin	(Akashiwo_sanguinea_strain_CCMP_1321	((Gonyaulax_polyedra	Alexandrium_catenella)	Pfiesteria_piscicida))))	(((Ichthyodinium_chabelardi_KF359487	((MAG1_5_AND_3END_AACY020214703_Marine_1096626819912	MAG1_Environmental_sequence_Ma131_1A45_28S_FJ032669)	MAG1_EU304548_Uncultured_marine_alveolate))	MAG1_Environmental_seqience_Ma131_1A38_FJ032667)	((Parvilucifera_infectans_KF359486	Parvilucifera_rostrata_KF359484)	Perkinsus_atlanticus)))	Chromera_velia_EU106870))	(Colponema_peru	(Colponema_edaph_Chukotka	Colponema_sp_Vietnam_Colp7_28S_KF651084)))	(Stentor_coeruleus_d1_r13	(Paramecium_tetraurelia	Sterkiella_histriomuscorum_FJ545743)))	Bigelowiella_natans);
(((Hyphochytrium_catenoides	(Cylindrotheca_closterium_AF289049	Chrysolepidomonas_dendrolepidota_AF409121))	Phytophthora_megasperma)	((Colponema_sp_Vietnam_Colp7_28S_KF651084	Colponema_edaph_Chukotka)	(((((((Parvilucifera_rostrata_KF359484	Parvilucifera_infectans_KF359486)	Perkinsus_atlanticus)	((((MAG1_5_AND_3END_AACY020214703_Marine_1096626819912	MAG1_Environmental_sequence_Ma131_1A45_28S_FJ032669)	MAG1_EU304548_Uncultured_marine_alveolate)	MAG1_Environmental_seqience_Ma131_1A38_FJ032667)	Ichthyodinium_chabelardi_KF359487))	((Prorocentrum_micans_AY822609_Divergin	((Gonyaulax_polyedra	Alexandrium_catenella)	(Pfiesteria_piscicida	Akashiwo_sanguinea_strain_CCMP_1321)))	(Syndinium_turbo_KF359488	(Amoebophrya_sp_HM483394	(MAG2_HF0200_37F04_EU795185	MAG2_Environmental_sequence_Ma131_1A49_28S_FJ032679)))))	((Cryptosporidium_parvum	(((AncoraWSBS2010	(AncoraWSBS2011	Ancora_Roscoff_28d1_r11))	((Gregarina_niphandrodes_DQ837379	Gregarina_sp_ex_Phaedon_brassicae_JF412715)	(Cephaloidophora_communis_from_B_balanus	Heliospora_longissima_from_E_vittatus)))	(Ascogregarina_taiwanensis_EF666482	Neogregarinorida_sp_OPPPC1_AB748927)))	((((Plasmodium_berghei_ANKA_type_A_AJ301624	Plasmodium_falciparum_U21939_1)	((Babesia_bigemina_Contig4162_2	(Theileria_orientalis_AP011946	Theileria_parva_967_4234_AF218825))	Babesia_microti_28S_FO082874))	((Besnoitia_besnoiti_AY833646	Toxoplasma_gondiiX75430)	(Eimeria_tenella_AF026388	Goussia_desseri_GU593705)))	(Chromera_velia_EU106870	Vitrella_brassicaformis_HM245049))))	Colponema_peru)	(Stentor_coeruleus_d1_r13	(Sterkiella_histriomuscorum_FJ545743	Paramecium_tetraurelia))))	Bigelowiella_natans);
(((Stentor_coeruleus_d1_r13	(Sterkiella_histriomuscorum_FJ545743	Paramecium_tetraurelia))	(((Chromera_velia_EU106870	Vitrella_brassicaformis_HM245049)	((((((Akashiwo_sanguinea_strain_CCMP_1321	Pfiesteria_piscicida)	(Alexandrium_catenella	Gonyaulax_polyedra))	Prorocentrum_micans_AY822609_Divergin)	(Syndinium_turbo_KF359488	(Amoebophrya_sp_HM483394	(MAG2_Environmental_sequence_Ma131_1A49_28S_FJ032679	MAG2_HF0200_37F04_EU795185))))	(((Parvilucifera_infectans_KF359486	Parvilucifera_rostrata_KF359484)	Perkinsus_atlanticus)	(MAG1_Environmental_seqience_Ma131_1A38_FJ032667	(Ichthyodinium_chabelardi_KF359487	(MAG1_EU304548_Uncultured_marine_alveolate	(MAG1_Environmental_sequence_Ma131_1A45_28S_FJ032669	MAG1_5_AND_3END_AACY020214703_Marine_1096626819912))))))	((((Plasmodium_falciparum_U21939_1	Plasmodium_berghei_ANKA_type_A_AJ301624)	(Babesia_microti_28S_FO082874	((Theileria_orientalis_AP011946	Theileria_parva_967_4234_AF218825)	Babesia_bigemina_Contig4162_2)))	(Eimeria_tenella_AF026388	(Goussia_desseri_GU593705	(Besnoitia_besnoiti_AY833646	Toxoplasma_gondiiX75430))))	(((AncoraWSBS2011	(AncoraWSBS2010	Ancora_Roscoff_28d1_r11))	((Neogregarinorida_sp_OPPPC1_AB748927	Ascogregarina_taiwanensis_EF666482)	((Heliospora_longissima_from_E_vittatus	Cephaloidophora_communis_from_B_balanus)	(Gregarina_niphandrodes_DQ837379	Gregarina_sp_ex_Phaedon_brassicae_JF412715))))	Cryptosporidium_parvum))))	(Colponema_peru	(Colponema_sp_Vietnam_Colp7_28S_KF651084	Colponema_edaph_Chukotka))))	(Phytophthora_megasperma	(Hyphochytrium_catenoides	(Cylindrotheca_closterium_AF289049	Chrysolepidomonas_dendrolepidota_AF409121)))	Bigelowiella_natans);
(((Cylindrotheca_closterium_AF289049	Chrysolepidomonas_dendrolepidota_AF409121)	(Phytophthora_megasperma	Hyphochytrium_catenoides))	(((Colponema_sp_Vietnam_Colp7_28S_KF651084	Colponema_edaph_Chukotka)	(((Chromera_velia_EU106870	Vitrella_brassicaformis_HM245049)	(((Cryptosporidium_parvum	((((Heliospora_longissima_from_E_vittatus	Cephaloidophora_communis_from_B_balanus)	(Gregarina_niphandrodes_DQ837379	Gregarina_sp_ex_Phaedon_brassicae_JF412715))	(AncoraWSBS2010	(AncoraWSBS2011	Ancora_Roscoff_28d1_r11)))	(Neogregarinorida_sp_OPPPC1_AB748927	Ascogregarina_taiwanensis_EF666482)))	(((Plasmodium_berghei_ANKA_type_A_AJ301624	Plasmodium_falciparum_U21939_1)	(Babesia_microti_28S_FO082874	((Theileria_parva_967_4234_AF218825	Theileria_orientalis_AP011946)	Babesia_bigemina_Contig4162_2)))	((Goussia_desseri_GU593705	Eimeria_tenella_AF026388)	(Besnoitia_besnoiti_AY833646	Toxoplasma_gondiiX75430))))	(((MAG1_Environmental_seqience_Ma131_1A38_FJ032667	(Ichthyodinium_chabelardi_KF359487	((MAG1_Environmental_sequence_Ma131_1A45_28S_FJ032669	MAG1_5_AND_3END_AACY020214703_Marine_1096626819912)	MAG1_EU304548_Uncultured_marine_alveolate)))	((Prorocentrum_micans_AY822609_Divergin	((Gonyaulax_polyedra	(Pfiesteria_piscicida	Alexandrium_catenella))	Akashiwo_sanguinea_strain_CCMP_1321))	(Syndinium_turbo_KF359488	(Amoebophrya_sp_HM483394	(MAG2_HF0200_37F04_EU795185	MAG2_Environmental_sequence_Ma131_1A49_28S_FJ032679)))))	((Parvilucifera_infectans_KF359486	Parvilucifera_rostrata_KF359484)	Perkinsus_atlanticus))))	Colponema_peru))	(Stentor_coeruleus_d1_r13	(Sterkiella_histriomuscorum_FJ545743	Paramecium_tetraurelia)))	Bigelowiella_natans);
(((Colponema_peru	(((((Ichthyodinium_chabelardi_KF359487	((MAG1_EU304548_Uncultured_marine_alveolate	(MAG1_5_AND_3END_AACY020214703_Marine_1096626819912	MAG1_Environmental_sequence_Ma131_1A45_28S_FJ032669))	MAG1_Environmental_seqience_Ma131_1A38_FJ032667))	((Parvilucifera_rostrata_KF359484	Parvilucifera_infectans_KF359486)	Perkinsus_atlanticus))	(((MAG2_Environmental_sequence_Ma131_1A49_28S_FJ032679	MAG2_HF0200_37F04_EU795185)	Amoebophrya_sp_HM483394)	(Prorocentrum_micans_AY822609_Divergin	((Alexandrium_catenella	Gonyaulax_polyedra)	((Syndinium_turbo_KF359488	Akashiwo_sanguinea_strain_CCMP_1321)	Pfiesteria_piscicida)))))	(((Cryptosporidium_parvum	(((AncoraWSBS2010	(AncoraWSBS2011	Ancora_Roscoff_28d1_r11))	((Gregarina_sp_ex_Phaedon_brassicae_JF412715	Gregarina_niphandrodes_DQ837379)	(Cephaloidophora_communis_from_B_balanus	Heliospora_longissima_from_E_vittatus)))	(Ascogregarina_taiwanensis_EF666482	Neogregarinorida_sp_OPPPC1_AB748927)))	(((Plasmodium_falciparum_U21939_1	Plasmodium_berghei_ANKA_type_A_AJ301624)	(Babesia_microti_28S_FO082874	(Babesia_bigemina_Contig4162_2	(Theileria_orientalis_AP011946	Theileria_parva_967_4234_AF218825))))	((Toxoplasma_gondiiX75430	Besnoitia_besnoiti_AY833646)	(Goussia_desseri_GU593705	Eimeria_tenella_AF026388))))	Chromera_velia_EU106870))	Vitrella_brassicaformis_HM245049))	((Colponema_edaph_Chukotka	Colponema_sp_Vietnam_Colp7_28S_KF651084)	(Stentor_coeruleus_d1_r13	(Sterkiella_histriomuscorum_FJ545743	Paramecium_tetraurelia))))	(Phytophthora_megasperma	((Chrysolepidomonas_dendrolepidota_AF409121	Cylindrotheca_closterium_AF289049)	Hyphochytrium_catenoides))	Bigelowiella_natans);
(((Cylindrotheca_closterium_AF289049	Chrysolepidomonas_dendrolepidota_AF409121)	(Hyphochytrium_catenoides	Phytophthora_megasperma))	(((Sterkiella_histriomuscorum_FJ545743	(Paramecium_tetraurelia	Stentor_coeruleus_d1_r13))	((((Amoebophrya_sp_HM483394	(MAG2_Environmental_sequence_Ma131_1A49_28S_FJ032679	MAG2_HF0200_37F04_EU795185))	(((Ichthyodinium_chabelardi_KF359487	(MAG1_Environmental_seqience_Ma131_1A38_FJ032667	((MAG1_Environmental_sequence_Ma131_1A45_28S_FJ032669	MAG1_5_AND_3END_AACY020214703_Marine_1096626819912)	MAG1_EU304548_Uncultured_marine_alveolate)))	((Parvilucifera_infectans_KF359486	Parvilucifera_rostrata_KF359484)	Perkinsus_atlanticus))	(Prorocentrum_micans_AY822609_Divergin	(Syndinium_turbo_KF359488	(Akashiwo_sanguinea_strain_CCMP_1321	((Alexandrium_catenella	Gonyaulax_polyedra)	Pfiesteria_piscicida))))))	(((((Plasmodium_falciparum_U21939_1	Plasmodium_berghei_ANKA_type_A_AJ301624)	(Babesia_microti_28S_FO082874	(Babesia_bigemina_Contig4162_2	(Theileria_parva_967_4234_AF218825	Theileria_orientalis_AP011946))))	((Goussia_desseri_GU593705	Eimeria_tenella_AF026388)	(Besnoitia_besnoiti_AY833646	Toxoplasma_gondiiX75430)))	((((Cephaloidophora_communis_from_B_balanus	Heliospora_longissima_from_E_vittatus)	(((AncoraWSBS2011	Ancora_Roscoff_28d1_r11)	AncoraWSBS2010)	(Gregarina_niphandrodes_DQ837379	Gregarina_sp_ex_Phaedon_brassicae_JF412715)))	(Neogregarinorida_sp_OPPPC1_AB748927	Ascogregarina_taiwanensis_EF666482))	Cryptosporidium_parvum))	Chromera_velia_EU106870))	Vitrella_brassicaformis_HM245049))	(Colponema_peru	(Colponema_edaph_Chukotka	Colponema_sp_Vietnam_Colp7_28S_KF651084)))	Bigelowiella_natans);
(((Stentor_coeruleus_d1_r13	(Paramecium_tetraurelia	Sterkiella_histriomuscorum_FJ545743))	(((Vitrella_brassicaformis_HM245049	((Chromera_velia_EU106870	((((Besnoitia_besnoiti_AY833646	Toxoplasma_gondiiX75430)	(Goussia_desseri_GU593705	Eimeria_tenella_AF026388))	((Plasmodium_berghei_ANKA_type_A_AJ301624	Plasmodium_falciparum_U21939_1)	(Babesia_microti_28S_FO082874	(Babesia_bigemina_Contig4162_2	(Theileria_parva_967_4234_AF218825	Theileria_orientalis_AP011946)))))	(Cryptosporidium_parvum	((Neogregarinorida_sp_OPPPC1_AB748927	Ascogregarina_taiwanensis_EF666482)	((Cephaloidophora_communis_from_B_balanus	Heliospora_longissima_from_E_vittatus)	((Gregarina_sp_ex_Phaedon_brassicae_JF412715	Gregarina_niphandrodes_DQ837379)	((Ancora_Roscoff_28d1_r11	AncoraWSBS2011)	AncoraWSBS2010)))))))	(((Amoebophrya_sp_HM483394	(MAG2_HF0200_37F04_EU795185	MAG2_Environmental_sequence_Ma131_1A49_28S_FJ032679))	(((Alexandrium_catenella	Gonyaulax_polyedra)	(Pfiesteria_piscicida	(Syndinium_turbo_KF359488	Akashiwo_sanguinea_strain_CCMP_1321)))	Prorocentrum_micans_AY822609_Divergin))	((MAG1_Environmental_seqience_Ma131_1A38_FJ032667	((MAG1_EU304548_Uncultured_marine_alveolate	(MAG1_Environmental_sequence_Ma131_1A45_28S_FJ032669	MAG1_5_AND_3END_AACY020214703_Marine_1096626819912))	Ichthyodinium_chabelardi_KF359487))	(Perkinsus_atlanticus	(Parvilucifera_infectans_KF359486	Parvilucifera_rostrata_KF359484))))))	Colponema_peru)	(Colponema_sp_Vietnam_Colp7_28S_KF651084	Colponema_edaph_Chukotka)))	((Phytophthora_megasperma	Hyphochytrium_catenoides)	(Chrysolepidomonas_dendrolepidota_AF409121	Cylindrotheca_closterium_AF289049))	Bigelowiella_natans);
(((Cylindrotheca_closterium_AF289049	Chrysolepidomonas_dendrolepidota_AF409121)	(Hyphochytrium_catenoides	Phytophthora_megasperma))	((Colponema_edaph_Chukotka	Colponema_sp_Vietnam_Colp7_28S_KF651084)	(Colponema_peru	((Stentor_coeruleus_d1_r13	(Paramecium_tetraurelia	Sterkiella_histriomuscorum_FJ545743))	((((((Parvilucifera_infectans_KF359486	Parvilucifera_rostrata_KF359484)	Perkinsus_atlanticus)	(MAG1_Environmental_seqience_Ma131_1A38_FJ032667	(Ichthyodinium_chabelardi_KF359487	(MAG1_EU304548_Uncultured_marine_alveolate	(MAG1_5_AND_3END_AACY020214703_Marine_1096626819912	MAG1_Environmental_sequence_Ma131_1A45_28S_FJ032669)))))	(((Syndinium_turbo_KF359488	(Akashiwo_sanguinea_strain_CCMP_1321	(Pfiesteria_piscicida	(Gonyaulax_polyedra	Alexandrium_catenella))))	Prorocentrum_micans_AY822609_Divergin)	(Amoebophrya_sp_HM483394	(MAG2_HF0200_37F04_EU795185	MAG2_Environmental_sequence_Ma131_1A49_28S_FJ032679))))	(Chromera_velia_EU106870	((((Plasmodium_berghei_ANKA_type_A_AJ301624	Plasmodium_falciparum_U21939_1)	(((Theileria_orientalis_AP011946	Theileria_parva_967_4234_AF218825)	Babesia_bigemina_Contig4162_2)	Babesia_microti_28S_FO082874))	((Goussia_desseri_GU593705	Eimeria_tenella_AF026388)	(Toxoplasma_gondiiX75430	Besnoitia_besnoiti_AY833646)))	(Cryptosporidium_parvum	(((Cephaloidophora_communis_from_B_balanus	Heliospora_longissima_from_E_vittatus)	(Neogregarinorida_sp_OPPPC1_AB748927	Ascogregarina_taiwanensis_EF666482))	((AncoraWSBS2010	(Ancora_Roscoff_28d1_r11	AncoraWSBS2011))	(Gregarina_sp_ex_Phaedon_brassicae_JF412715	Gregarina_niphandrodes_DQ837379)))))))	Vitrella_brassicaformis_HM245049))))	Bigelowiella_natans);
(((Colponema_peru	((Vitrella_brassicaformis_HM245049	(((Ichthyodinium_chabelardi_KF359487	(((MAG1_Environmental_sequence_Ma131_1A45_28S_FJ032669	MAG1_5_AND_3END_AACY020214703_Marine_1096626819912)	MAG1_EU304548_Uncultured_marine_alveolate)	MAG1_Environmental_seqience_Ma131_1A38_FJ032667))	(Perkinsus_atlanticus	(Parvilucifera_infectans_KF359486	Parvilucifera_rostrata_KF359484)))	((Prorocentrum_micans_AY822609_Divergin	((Akashiwo_sanguinea_strain_CCMP_1321	Pfiesteria_piscicida)	(Alexandrium_catenella	Gonyaulax_polyedra)))	(((MAG2_Environmental_sequence_Ma131_1A49_28S_FJ032679	MAG2_HF0200_37F04_EU795185)	Amoebophrya_sp_HM483394)	Syndinium_turbo_KF359488))))	((((((Besnoitia_besnoiti_AY833646	Toxoplasma_gondiiX75430)	(Goussia_desseri_GU593705	Eimeria_tenella_AF026388))	((Babesia_microti_28S_FO082874	(Babesia_bigemina_Contig4162_2	(Theileria_orientalis_AP011946	Theileria_parva_967_4234_AF218825)))	(Plasmodium_falciparum_U21939_1	Plasmodium_berghei_ANKA_type_A_AJ301624)))	(((Gregarina_niphandrodes_DQ837379	Gregarina_sp_ex_Phaedon_brassicae_JF412715)	(Cephaloidophora_communis_from_B_balanus	Heliospora_longissima_from_E_vittatus))	((Ancora_Roscoff_28d1_r11	AncoraWSBS2011)	AncoraWSBS2010)))	(Cryptosporidium_parvum	(Neogregarinorida_sp_OPPPC1_AB748927	Ascogregarina_taiwanensis_EF666482)))	Chromera_velia_EU106870)))	(((Paramecium_tetraurelia	Sterkiella_histriomuscorum_FJ545743)	Stentor_coeruleus_d1_r13)	(Colponema_edaph_Chukotka	Colponema_sp_Vietnam_Colp7_28S_KF651084)))	(Phytophthora_megasperma	(Hyphochytrium_catenoides	(Chrysolepidomonas_dendrolepidota_AF409121	Cylindrotheca_closterium_AF289049)))	Bigelowiella_natans);
((Phytophthora_megasperma	(Hyphochytrium_catenoides	(Cylindrotheca_closterium_AF289049	Chrysolepidomonas_dendrolepidota_AF409121)))	((Colponema_peru	(Vitrella_brassicaformis_HM245049	((Parvilucifera_infectans_KF359486	Parvilucifera_rostrata_KF359484)	(((((Plasmodium_berghei_ANKA_type_A_AJ301624	Plasmodium_falciparum_U21939_1)	(Babesia_microti_28S_FO082874	(Babesia_bigemina_Contig4162_2	(Theileria_orientalis_AP011946	Theileria_parva_967_4234_AF218825))))	((Besnoitia_besnoiti_AY833646	Toxoplasma_gondiiX75430)	(Eimeria_tenella_AF026388	Goussia_desseri_GU593705)))	(Cryptosporidium_parvum	((((Heliospora_longissima_from_E_vittatus	Cephaloidophora_communis_from_B_balanus)	(Gregarina_niphandrodes_DQ837379	Gregarina_sp_ex_Phaedon_brassicae_JF412715))	((AncoraWSBS2011	Ancora_Roscoff_28d1_r11)	AncoraWSBS2010))	(Neogregarinorida_sp_OPPPC1_AB748927	Ascogregarina_taiwanensis_EF666482))))	(Chromera_velia_EU106870	((Ichthyodinium_chabelardi_KF359487	(MAG1_Environmental_seqience_Ma131_1A38_FJ032667	(MAG1_EU304548_Uncultured_marine_alveolate	(MAG1_5_AND_3END_AACY020214703_Marine_1096626819912	MAG1_Environmental_sequence_Ma131_1A45_28S_FJ032669))))	(Perkinsus_atlanticus	((((Akashiwo_sanguinea_strain_CCMP_1321	Pfiesteria_piscicida)	(Gonyaulax_polyedra	Alexandrium_catenella))	Prorocentrum_micans_AY822609_Divergin)	(Syndinium_turbo_KF359488	(Amoebophrya_sp_HM483394	(MAG2_HF0200_37F04_EU795185	MAG2_Environmental_sequence_Ma131_1A49_28S_FJ032679)))))))))))	((Stentor_coeruleus_d1_r13	(Sterkiella_histriomuscorum_FJ545743	Paramecium_tetraurelia))	(Colponema_edaph_Chukotka	Colponema_sp_Vietnam_Colp7_28S_KF651084)))	Bigelowiella_natans);
(((Stentor_coeruleus_d1_r13	(Paramecium_tetraurelia	Sterkiella_histriomuscorum_FJ545743))	((Colponema_sp_Vietnam_Colp7_28S_KF651084	Colponema_edaph_Chukotka)	(Colponema_peru	((Vitrella_brassicaformis_HM245049	Chromera_velia_EU106870)	(((((Eimeria_tenella_AF026388	Goussia_desseri_GU593705)	(Besnoitia_besnoiti_AY833646	Toxoplasma_gondiiX75430))	((Plasmodium_berghei_ANKA_type_A_AJ301624	Plasmodium_falciparum_U21939_1)	((Babesia_bigemina_Contig4162_2	(Theileria_parva_967_4234_AF218825	Theileria_orientalis_AP011946))	Babesia_microti_28S_FO082874)))	(Cryptosporidium_parvum	((Neogregarinorida_sp_OPPPC1_AB748927	Ascogregarina_taiwanensis_EF666482)	((AncoraWSBS2010	(Ancora_Roscoff_28d1_r11	AncoraWSBS2011))	((Heliospora_longissima_from_E_vittatus	Cephaloidophora_communis_from_B_balanus)	(Gregarina_niphandrodes_DQ837379	Gregarina_sp_ex_Phaedon_brassicae_JF412715))))))	(((((Ichthyodinium_chabelardi_KF359487	(Parvilucifera_rostrata_KF359484	Parvilucifera_infectans_KF359486))	Perkinsus_atlanticus)	((MAG1_EU304548_Uncultured_marine_alveolate	(MAG1_5_AND_3END_AACY020214703_Marine_1096626819912	MAG1_Environmental_sequence_Ma131_1A45_28S_FJ032669))	MAG1_Environmental_seqience_Ma131_1A38_FJ032667))	((Syndinium_turbo_KF359488	(Akashiwo_sanguinea_strain_CCMP_1321	((Alexandrium_catenella	Gonyaulax_polyedra)	Pfiesteria_piscicida)))	(Amoebophrya_sp_HM483394	(MAG2_HF0200_37F04_EU795185	MAG2_Environmental_sequence_Ma131_1A49_28S_FJ032679))))	Prorocentrum_micans_AY822609_Divergin))))))	(Phytophthora_megasperma	(Hyphochytrium_catenoides	(Chrysolepidomonas_dendrolepidota_AF409121	Cylindrotheca_closterium_AF289049)))	Bigelowiella_natans);
((((Colponema_edaph_Chukotka	Colponema_sp_Vietnam_Colp7_28S_KF651084)	(Colponema_peru	((((MAG1_Environmental_seqience_Ma131_1A38_FJ032667	(((MAG1_Environmental_sequence_Ma131_1A45_28S_FJ032669	MAG1_5_AND_3END_AACY020214703_Marine_1096626819912)	MAG1_EU304548_Uncultured_marine_alveolate)	Ichthyodinium_chabelardi_KF359487))	((Parvilucifera_rostrata_KF359484	Parvilucifera_infectans_KF359486)	Perkinsus_atlanticus))	((Prorocentrum_micans_AY822609_Divergin	(Akashiwo_sanguinea_strain_CCMP_1321	((Alexandrium_catenella	Gonyaulax_polyedra)	Pfiesteria_piscicida)))	(((MAG2_HF0200_37F04_EU795185	MAG2_Environmental_sequence_Ma131_1A49_28S_FJ032679)	Amoebophrya_sp_HM483394)	Syndinium_turbo_KF359488)))	(((((Eimeria_tenella_AF026388	Goussia_desseri_GU593705)	(Besnoitia_besnoiti_AY833646	Toxoplasma_gondiiX75430))	((Plasmodium_falciparum_U21939_1	Plasmodium_berghei_ANKA_type_A_AJ301624)	(Babesia_microti_28S_FO082874	((Theileria_orientalis_AP011946	Theileria_parva_967_4234_AF218825)	Babesia_bigemina_Contig4162_2))))	(((((Heliospora_longissima_from_E_vittatus	Cephaloidophora_communis_from_B_balanus)	(Gregarina_sp_ex_Phaedon_brassicae_JF412715	Gregarina_niphandrodes_DQ837379))	(AncoraWSBS2011	(Ancora_Roscoff_28d1_r11	AncoraWSBS2010)))	(Neogregarinorida_sp_OPPPC1_AB748927	Ascogregarina_taiwanensis_EF666482))	Cryptosporidium_parvum))	(Chromera_velia_EU106870	Vitrella_brassicaformis_HM245049)))))	((Paramecium_tetraurelia	Sterkiella_histriomuscorum_FJ545743)	Stentor_coeruleus_d1_r13))	((Cylindrotheca_closterium_AF289049	Chrysolepidomonas_dendrolepidota_AF409121)	(Hyphochytrium_catenoides	Phytophthora_megasperma))	Bigelowiella_natans);
((Phytophthora_megasperma	(Hyphochytrium_catenoides	(Cylindrotheca_closterium_AF289049	Chrysolepidomonas_dendrolepidota_AF409121)))	((Stentor_coeruleus_d1_r13	(Sterkiella_histriomuscorum_FJ545743	Paramecium_tetraurelia))	((Colponema_edaph_Chukotka	Colponema_sp_Vietnam_Colp7_28S_KF651084)	(Colponema_peru	(((((Ichthyodinium_chabelardi_KF359487	(MAG1_EU304548_Uncultured_marine_alveolate	(MAG1_Environmental_sequence_Ma131_1A45_28S_FJ032669	MAG1_5_AND_3END_AACY020214703_Marine_1096626819912)))	MAG1_Environmental_seqience_Ma131_1A38_FJ032667)	((Parvilucifera_infectans_KF359486	Parvilucifera_rostrata_KF359484)	Perkinsus_atlanticus))	((((Syndinium_turbo_KF359488	Akashiwo_sanguinea_strain_CCMP_1321)	(Pfiesteria_piscicida	(Gonyaulax_polyedra	Alexandrium_catenella)))	Prorocentrum_micans_AY822609_Divergin)	(Amoebophrya_sp_HM483394	(MAG2_HF0200_37F04_EU795185	MAG2_Environmental_sequence_Ma131_1A49_28S_FJ032679))))	(((Cryptosporidium_parvum	((((Heliospora_longissima_from_E_vittatus	Cephaloidophora_communis_from_B_balanus)	(Gregarina_niphandrodes_DQ837379	Gregarina_sp_ex_Phaedon_brassicae_JF412715))	(AncoraWSBS2010	(AncoraWSBS2011	Ancora_Roscoff_28d1_r11)))	(Ascogregarina_taiwanensis_EF666482	Neogregarinorida_sp_OPPPC1_AB748927)))	(((Besnoitia_besnoiti_AY833646	Toxoplasma_gondiiX75430)	(Eimeria_tenella_AF026388	Goussia_desseri_GU593705))	((Plasmodium_falciparum_U21939_1	Plasmodium_berghei_ANKA_type_A_AJ301624)	(Babesia_microti_28S_FO082874	(Babesia_bigemina_Contig4162_2	(Theileria_parva_967_4234_AF218825	Theileria_orientalis_AP011946))))))	(Chromera_velia_EU106870	Vitrella_brassicaformis_HM245049))))))	Bigelowiella_natans);
(((Hyphochytrium_catenoides	(Cylindrotheca_closterium_AF289049	Chrysolepidomonas_dendrolepidota_AF409121))	Phytophthora_megasperma)	((Stentor_coeruleus_d1_r13	(Sterkiella_histriomuscorum_FJ545743	Paramecium_tetraurelia))	((Colponema_sp_Vietnam_Colp7_28S_KF651084	Colponema_edaph_Chukotka)	(((((((MAG1_Environmental_seqience_Ma131_1A38_FJ032667	(MAG1_Environmental_sequence_Ma131_1A45_28S_FJ032669	(MAG1_EU304548_Uncultured_marine_alveolate	MAG1_5_AND_3END_AACY020214703_Marine_1096626819912)))	Ichthyodinium_chabelardi_KF359487)	((Parvilucifera_infectans_KF359486	Parvilucifera_rostrata_KF359484)	Perkinsus_atlanticus))	((Prorocentrum_micans_AY822609_Divergin	(Akashiwo_sanguinea_strain_CCMP_1321	((Gonyaulax_polyedra	Alexandrium_catenella)	Pfiesteria_piscicida)))	(Syndinium_turbo_KF359488	((MAG2_HF0200_37F04_EU795185	MAG2_Environmental_sequence_Ma131_1A49_28S_FJ032679)	Amoebophrya_sp_HM483394))))	Vitrella_brassicaformis_HM245049)	(Chromera_velia_EU106870	((((Plasmodium_falciparum_U21939_1	Plasmodium_berghei_ANKA_type_A_AJ301624)	(((Theileria_orientalis_AP011946	Theileria_parva_967_4234_AF218825)	Babesia_bigemina_Contig4162_2)	Babesia_microti_28S_FO082874))	((Toxoplasma_gondiiX75430	Besnoitia_besnoiti_AY833646)	(Eimeria_tenella_AF026388	Goussia_desseri_GU593705)))	(Cryptosporidium_parvum	((Neogregarinorida_sp_OPPPC1_AB748927	Ascogregarina_taiwanensis_EF666482)	(((Gregarina_niphandrodes_DQ837379	Gregarina_sp_ex_Phaedon_brassicae_JF412715)	(Cephaloidophora_communis_from_B_balanus	Heliospora_longissima_from_E_vittatus))	(AncoraWSBS2011	(AncoraWSBS2010	Ancora_Roscoff_28d1_r11))))))))	Colponema_peru)))	Bigelowiella_natans);
((Phytophthora_megasperma	(Hyphochytrium_catenoides	(Cylindrotheca_closterium_AF289049	Chrysolepidomonas_dendrolepidota_AF409121)))	((Colponema_sp_Vietnam_Colp7_28S_KF651084	Colponema_edaph_Chukotka)	(Colponema_peru	((Sterkiella_histriomuscorum_FJ545743	(Paramecium_tetraurelia	Stentor_coeruleus_d1_r13))	(Vitrella_brassicaformis_HM245049	((((Ichthyodinium_chabelardi_KF359487	(MAG1_Environmental_seqience_Ma131_1A38_FJ032667	(MAG1_Environmental_sequence_Ma131_1A45_28S_FJ032669	(MAG1_EU304548_Uncultured_marine_alveolate	MAG1_5_AND_3END_AACY020214703_Marine_1096626819912))))	(Perkinsus_atlanticus	(Parvilucifera_rostrata_KF359484	Parvilucifera_infectans_KF359486)))	(((MAG2_Environmental_sequence_Ma131_1A49_28S_FJ032679	MAG2_HF0200_37F04_EU795185)	Amoebophrya_sp_HM483394)	(Prorocentrum_micans_AY822609_Divergin	((Syndinium_turbo_KF359488	Akashiwo_sanguinea_strain_CCMP_1321)	(Pfiesteria_piscicida	(Alexandrium_catenella	Gonyaulax_polyedra))))))	(Chromera_velia_EU106870	(((Ascogregarina_taiwanensis_EF666482	Neogregarinorida_sp_OPPPC1_AB748927)	(((Heliospora_longissima_from_E_vittatus	Cephaloidophora_communis_from_B_balanus)	((Gregarina_sp_ex_Phaedon_brassicae_JF412715	Gregarina_niphandrodes_DQ837379)	((Ancora_Roscoff_28d1_r11	AncoraWSBS2011)	AncoraWSBS2010)))	Cryptosporidium_parvum))	(((Plasmodium_berghei_ANKA_type_A_AJ301624	Plasmodium_falciparum_U21939_1)	(Babesia_microti_28S_FO082874	(Babesia_bigemina_Contig4162_2	(Theileria_orientalis_AP011946	Theileria_parva_967_4234_AF218825))))	((Toxoplasma_gondiiX75430	Besnoitia_besnoiti_AY833646)	(Eimeria_tenella_AF026388	Goussia_desseri_GU593705))))))))))	Bigelowiella_natans);
(((Phytophthora_megasperma	Hyphochytrium_catenoides)	(Chrysolepidomonas_dendrolepidota_AF409121	Cylindrotheca_closterium_AF289049))	((Sterkiella_histriomuscorum_FJ545743	(Paramecium_tetraurelia	Stentor_coeruleus_d1_r13))	((Colponema_edaph_Chukotka	Colponema_sp_Vietnam_Colp7_28S_KF651084)	(Colponema_peru	(((Chromera_velia_EU106870	Vitrella_brassicaformis_HM245049)	((Cryptosporidium_parvum	((Neogregarinorida_sp_OPPPC1_AB748927	Ascogregarina_taiwanensis_EF666482)	(((Gregarina_sp_ex_Phaedon_brassicae_JF412715	Gregarina_niphandrodes_DQ837379)	(Heliospora_longissima_from_E_vittatus	Cephaloidophora_communis_from_B_balanus))	(AncoraWSBS2010	(Ancora_Roscoff_28d1_r11	AncoraWSBS2011)))))	(((Plasmodium_berghei_ANKA_type_A_AJ301624	Plasmodium_falciparum_U21939_1)	(Babesia_microti_28S_FO082874	((Theileria_parva_967_4234_AF218825	Theileria_orientalis_AP011946)	Babesia_bigemina_Contig4162_2)))	((Toxoplasma_gondiiX75430	Besnoitia_besnoiti_AY833646)	(Eimeria_tenella_AF026388	Goussia_desseri_GU593705)))))	(((Ichthyodinium_chabelardi_KF359487	(MAG1_Environmental_seqience_Ma131_1A38_FJ032667	(MAG1_EU304548_Uncultured_marine_alveolate	(MAG1_Environmental_sequence_Ma131_1A45_28S_FJ032669	MAG1_5_AND_3END_AACY020214703_Marine_1096626819912))))	(Perkinsus_atlanticus	(Parvilucifera_infectans_KF359486	Parvilucifera_rostrata_KF359484)))	((Syndinium_turbo_KF359488	((MAG2_HF0200_37F04_EU795185	MAG2_Environmental_sequence_Ma131_1A49_28S_FJ032679)	Amoebophrya_sp_HM483394))	(Prorocentrum_micans_AY822609_Divergin	(Akashiwo_sanguinea_strain_CCMP_1321	((Alexandrium_catenella	Gonyaulax_polyedra)	Pfiesteria_piscicida)))))))))	Bigelowiella_natans);
((Phytophthora_megasperma	((Cylindrotheca_closterium_AF289049	Chrysolepidomonas_dendrolepidota_AF409121)	Hyphochytrium_catenoides))	((Colponema_sp_Vietnam_Colp7_28S_KF651084	Colponema_edaph_Chukotka)	((Stentor_coeruleus_d1_r13	(Paramecium_tetraurelia	Sterkiella_histriomuscorum_FJ545743))	((((Syndinium_turbo_KF359488	(Amoebophrya_sp_HM483394	(MAG2_Environmental_sequence_Ma131_1A49_28S_FJ032679	MAG2_HF0200_37F04_EU795185)))	((Prorocentrum_micans_AY822609_Divergin	((Alexandrium_catenella	Gonyaulax_polyedra)	(Akashiwo_sanguinea_strain_CCMP_1321	Pfiesteria_piscicida)))	((MAG1_Environmental_seqience_Ma131_1A38_FJ032667	(Ichthyodinium_chabelardi_KF359487	(MAG1_EU304548_Uncultured_marine_alveolate	(MAG1_5_AND_3END_AACY020214703_Marine_1096626819912	MAG1_Environmental_sequence_Ma131_1A45_28S_FJ032669))))	((Parvilucifera_rostrata_KF359484	Parvilucifera_infectans_KF359486)	Perkinsus_atlanticus))))	(Vitrella_brassicaformis_HM245049	((((Eimeria_tenella_AF026388	Goussia_desseri_GU593705)	(Toxoplasma_gondiiX75430	Besnoitia_besnoiti_AY833646))	((Plasmodium_falciparum_U21939_1	Plasmodium_berghei_ANKA_type_A_AJ301624)	(Babesia_microti_28S_FO082874	(Babesia_bigemina_Contig4162_2	(Theileria_orientalis_AP011946	Theileria_parva_967_4234_AF218825)))))	(Cryptosporidium_parvum	(Chromera_velia_EU106870	((Ascogregarina_taiwanensis_EF666482	Neogregarinorida_sp_OPPPC1_AB748927)	(((Gregarina_sp_ex_Phaedon_brassicae_JF412715	Gregarina_niphandrodes_DQ837379)	(Heliospora_longissima_from_E_vittatus	Cephaloidophora_communis_from_B_balanus))	(AncoraWSBS2010	(Ancora_Roscoff_28d1_r11	AncoraWSBS2011)))))))))	Colponema_peru)))	Bigelowiella_natans);
((Phytophthora_megasperma	(Hyphochytrium_catenoides	(Chrysolepidomonas_dendrolepidota_AF409121	Cylindrotheca_closterium_AF289049)))	((Stentor_coeruleus_d1_r13	(Paramecium_tetraurelia	Sterkiella_histriomuscorum_FJ545743))	((Chromera_velia_EU106870	((Vitrella_brassicaformis_HM245049	((Cryptosporidium_parvum	(((Cephaloidophora_communis_from_B_balanus	Heliospora_longissima_from_E_vittatus)	((Gregarina_sp_ex_Phaedon_brassicae_JF412715	Gregarina_niphandrodes_DQ837379)	(AncoraWSBS2010	(AncoraWSBS2011	Ancora_Roscoff_28d1_r11))))	(Neogregarinorida_sp_OPPPC1_AB748927	Ascogregarina_taiwanensis_EF666482)))	(((Plasmodium_berghei_ANKA_type_A_AJ301624	Plasmodium_falciparum_U21939_1)	(Babesia_microti_28S_FO082874	(Babesia_bigemina_Contig4162_2	(Theileria_orientalis_AP011946	Theileria_parva_967_4234_AF218825))))	((Eimeria_tenella_AF026388	Goussia_desseri_GU593705)	(Toxoplasma_gondiiX75430	Besnoitia_besnoiti_AY833646)))))	(((MAG1_Environmental_seqience_Ma131_1A38_FJ032667	((MAG1_EU304548_Uncultured_marine_alveolate	(MAG1_Environmental_sequence_Ma131_1A45_28S_FJ032669	MAG1_5_AND_3END_AACY020214703_Marine_1096626819912))	Ichthyodinium_chabelardi_KF359487))	(Perkinsus_atlanticus	(Parvilucifera_rostrata_KF359484	Parvilucifera_infectans_KF359486)))	((Amoebophrya_sp_HM483394	(MAG2_HF0200_37F04_EU795185	MAG2_Environmental_sequence_Ma131_1A49_28S_FJ032679))	(Syndinium_turbo_KF359488	(Prorocentrum_micans_AY822609_Divergin	((Alexandrium_catenella	Gonyaulax_polyedra)	(Pfiesteria_piscicida	Akashiwo_sanguinea_strain_CCMP_1321))))))))	(Colponema_peru	(Colponema_sp_Vietnam_Colp7_28S_KF651084	Colponema_edaph_Chukotka))))	Bigelowiella_natans);
((Phytophthora_megasperma	(Hyphochytrium_catenoides	(Chrysolepidomonas_dendrolepidota_AF409121	Cylindrotheca_closterium_AF289049)))	(((Sterkiella_histriomuscorum_FJ545743	(Paramecium_tetraurelia	Stentor_coeruleus_d1_r13))	(Colponema_peru	((Chromera_velia_EU106870	((Parvilucifera_rostrata_KF359484	Parvilucifera_infectans_KF359486)	(((Cryptosporidium_parvum	(((AncoraWSBS2011	(AncoraWSBS2010	Ancora_Roscoff_28d1_r11))	((Heliospora_longissima_from_E_vittatus	Cephaloidophora_communis_from_B_balanus)	(Gregarina_sp_ex_Phaedon_brassicae_JF412715	Gregarina_niphandrodes_DQ837379)))	(Neogregarinorida_sp_OPPPC1_AB748927	Ascogregarina_taiwanensis_EF666482)))	(((((Theileria_orientalis_AP011946	Theileria_parva_967_4234_AF218825)	Babesia_bigemina_Contig4162_2)	Babesia_microti_28S_FO082874)	(Plasmodium_falciparum_U21939_1	Plasmodium_berghei_ANKA_type_A_AJ301624))	((Toxoplasma_gondiiX75430	Besnoitia_besnoiti_AY833646)	(Eimeria_tenella_AF026388	Goussia_desseri_GU593705))))	Vitrella_brassicaformis_HM245049)))	((((Amoebophrya_sp_HM483394	(MAG2_HF0200_37F04_EU795185	MAG2_Environmental_sequence_Ma131_1A49_28S_FJ032679))	Syndinium_turbo_KF359488)	((Akashiwo_sanguinea_strain_CCMP_1321	((Gonyaulax_polyedra	Alexandrium_catenella)	Pfiesteria_piscicida))	Prorocentrum_micans_AY822609_Divergin))	((MAG1_Environmental_seqience_Ma131_1A38_FJ032667	(Ichthyodinium_chabelardi_KF359487	(MAG1_EU304548_Uncultured_marine_alveolate	(MAG1_Environmental_sequence_Ma131_1A45_28S_FJ032669	MAG1_5_AND_3END_AACY020214703_Marine_1096626819912))))	Perkinsus_atlanticus)))))	(Colponema_edaph_Chukotka	Colponema_sp_Vietnam_Colp7_28S_KF651084))	Bigelowiella_natans);
(((Hyphochytrium_catenoides	Phytophthora_megasperma)	(Cylindrotheca_closterium_AF289049	Chrysolepidomonas_dendrolepidota_AF409121))	(((((((Parvilucifera_infectans_KF359486	Parvilucifera_rostrata_KF359484)	Perkinsus_atlanticus)	(MAG1_Environmental_seqience_Ma131_1A38_FJ032667	(Ichthyodinium_chabelardi_KF359487	(MAG1_EU304548_Uncultured_marine_alveolate	(MAG1_5_AND_3END_AACY020214703_Marine_1096626819912	MAG1_Environmental_sequence_Ma131_1A45_28S_FJ032669)))))	(Prorocentrum_micans_AY822609_Divergin	(((Alexandrium_catenella	Gonyaulax_polyedra)	(Pfiesteria_piscicida	Akashiwo_sanguinea_strain_CCMP_1321))	(Syndinium_turbo_KF359488	(Amoebophrya_sp_HM483394	(MAG2_HF0200_37F04_EU795185	MAG2_Environmental_sequence_Ma131_1A49_28S_FJ032679))))))	((Chromera_velia_EU106870	Vitrella_brassicaformis_HM245049)	((Cryptosporidium_parvum	((Ascogregarina_taiwanensis_EF666482	Neogregarinorida_sp_OPPPC1_AB748927)	((Heliospora_longissima_from_E_vittatus	Cephaloidophora_communis_from_B_balanus)	(((AncoraWSBS2011	Ancora_Roscoff_28d1_r11)	AncoraWSBS2010)	(Gregarina_sp_ex_Phaedon_brassicae_JF412715	Gregarina_niphandrodes_DQ837379)))))	(((Besnoitia_besnoiti_AY833646	Toxoplasma_gondiiX75430)	(Goussia_desseri_GU593705	Eimeria_tenella_AF026388))	((Plasmodium_berghei_ANKA_type_A_AJ301624	Plasmodium_falciparum_U21939_1)	(Babesia_microti_28S_FO082874	(Babesia_bigemina_Contig4162_2	(Theileria_orientalis_AP011946	Theileria_parva_967_4234_AF218825))))))))	Colponema_peru)	((Stentor_coeruleus_d1_r13	(Paramecium_tetraurelia	Sterkiella_histriomuscorum_FJ545743))	(Colponema_edaph_Chukotka	Colponema_sp_Vietnam_Colp7_28S_KF651084)))	Bigelowiella_natans);
((((Colponema_edaph_Chukotka	Colponema_sp_Vietnam_Colp7_28S_KF651084)	(((Chromera_velia_EU106870	Vitrella_brassicaformis_HM245049)	((((((AncoraWSBS2010	(AncoraWSBS2011	Ancora_Roscoff_28d1_r11))	((Cephaloidophora_communis_from_B_balanus	Heliospora_longissima_from_E_vittatus)	(Gregarina_niphandrodes_DQ837379	Gregarina_sp_ex_Phaedon_brassicae_JF412715)))	(Neogregarinorida_sp_OPPPC1_AB748927	Ascogregarina_taiwanensis_EF666482))	Cryptosporidium_parvum)	(((Plasmodium_berghei_ANKA_type_A_AJ301624	Plasmodium_falciparum_U21939_1)	(Babesia_microti_28S_FO082874	(Babesia_bigemina_Contig4162_2	(Theileria_parva_967_4234_AF218825	Theileria_orientalis_AP011946))))	((Toxoplasma_gondiiX75430	Besnoitia_besnoiti_AY833646)	(Goussia_desseri_GU593705	Eimeria_tenella_AF026388))))	(((((Parvilucifera_infectans_KF359486	Parvilucifera_rostrata_KF359484)	Perkinsus_atlanticus)	(Ichthyodinium_chabelardi_KF359487	((MAG1_EU304548_Uncultured_marine_alveolate	(MAG1_5_AND_3END_AACY020214703_Marine_1096626819912	MAG1_Environmental_sequence_Ma131_1A45_28S_FJ032669))	MAG1_Environmental_seqience_Ma131_1A38_FJ032667)))	Syndinium_turbo_KF359488)	((Amoebophrya_sp_HM483394	(MAG2_HF0200_37F04_EU795185	MAG2_Environmental_sequence_Ma131_1A49_28S_FJ032679))	(((Gonyaulax_polyedra	Alexandrium_catenella)	(Pfiesteria_piscicida	Akashiwo_sanguinea_strain_CCMP_1321))	Prorocentrum_micans_AY822609_Divergin)))))	Colponema_peru))	(Stentor_coeruleus_d1_r13	(Sterkiella_histriomuscorum_FJ545743	Paramecium_tetraurelia)))	(Phytophthora_megasperma	(Hyphochytrium_catenoides	(Chrysolepidomonas_dendrolepidota_AF409121	Cylindrotheca_closterium_AF289049)))	Bigelowiella_natans);
(((Cylindrotheca_closterium_AF289049	Chrysolepidomonas_dendrolepidota_AF409121)	(Hyphochytrium_catenoides	Phytophthora_megasperma))	(((Colponema_sp_Vietnam_Colp7_28S_KF651084	Colponema_edaph_Chukotka)	(((Chromera_velia_EU106870	(((Cryptosporidium_parvum	((Ascogregarina_taiwanensis_EF666482	Neogregarinorida_sp_OPPPC1_AB748927)	((AncoraWSBS2010	(AncoraWSBS2011	Ancora_Roscoff_28d1_r11))	((Gregarina_sp_ex_Phaedon_brassicae_JF412715	Gregarina_niphandrodes_DQ837379)	(Heliospora_longissima_from_E_vittatus	Cephaloidophora_communis_from_B_balanus)))))	(((Plasmodium_falciparum_U21939_1	Plasmodium_berghei_ANKA_type_A_AJ301624)	(Babesia_microti_28S_FO082874	((Theileria_orientalis_AP011946	Theileria_parva_967_4234_AF218825)	Babesia_bigemina_Contig4162_2)))	((Goussia_desseri_GU593705	Eimeria_tenella_AF026388)	(Besnoitia_besnoiti_AY833646	Toxoplasma_gondiiX75430))))	Vitrella_brassicaformis_HM245049))	((((Akashiwo_sanguinea_strain_CCMP_1321	((Gonyaulax_polyedra	Alexandrium_catenella)	Pfiesteria_piscicida))	Prorocentrum_micans_AY822609_Divergin)	((Perkinsus_atlanticus	(Ichthyodinium_chabelardi_KF359487	((MAG1_EU304548_Uncultured_marine_alveolate	(MAG1_Environmental_sequence_Ma131_1A45_28S_FJ032669	MAG1_5_AND_3END_AACY020214703_Marine_1096626819912))	MAG1_Environmental_seqience_Ma131_1A38_FJ032667)))	(((MAG2_HF0200_37F04_EU795185	MAG2_Environmental_sequence_Ma131_1A49_28S_FJ032679)	Amoebophrya_sp_HM483394)	Syndinium_turbo_KF359488)))	(Parvilucifera_rostrata_KF359484	Parvilucifera_infectans_KF359486)))	Colponema_peru))	(Stentor_coeruleus_d1_r13	(Sterkiella_histriomuscorum_FJ545743	Paramecium_tetraurelia)))	Bigelowiella_natans);
((Phytophthora_megasperma	((Chrysolepidomonas_dendrolepidota_AF409121	Cylindrotheca_closterium_AF289049)	Hyphochytrium_catenoides))	((Colponema_sp_Vietnam_Colp7_28S_KF651084	Colponema_edaph_Chukotka)	(((((((Parvilucifera_rostrata_KF359484	Parvilucifera_infectans_KF359486)	Perkinsus_atlanticus)	(((Amoebophrya_sp_HM483394	(MAG2_Environmental_sequence_Ma131_1A49_28S_FJ032679	MAG2_HF0200_37F04_EU795185))	Syndinium_turbo_KF359488)	((Akashiwo_sanguinea_strain_CCMP_1321	(Pfiesteria_piscicida	(Alexandrium_catenella	Gonyaulax_polyedra)))	Prorocentrum_micans_AY822609_Divergin)))	(MAG1_Environmental_seqience_Ma131_1A38_FJ032667	(Ichthyodinium_chabelardi_KF359487	(MAG1_EU304548_Uncultured_marine_alveolate	(MAG1_5_AND_3END_AACY020214703_Marine_1096626819912	MAG1_Environmental_sequence_Ma131_1A45_28S_FJ032669)))))	((Chromera_velia_EU106870	Vitrella_brassicaformis_HM245049)	((Cryptosporidium_parvum	((Ascogregarina_taiwanensis_EF666482	Neogregarinorida_sp_OPPPC1_AB748927)	((Gregarina_niphandrodes_DQ837379	Gregarina_sp_ex_Phaedon_brassicae_JF412715)	((Cephaloidophora_communis_from_B_balanus	Heliospora_longissima_from_E_vittatus)	((Ancora_Roscoff_28d1_r11	AncoraWSBS2011)	AncoraWSBS2010)))))	(((Goussia_desseri_GU593705	Eimeria_tenella_AF026388)	(Toxoplasma_gondiiX75430	Besnoitia_besnoiti_AY833646))	((Plasmodium_berghei_ANKA_type_A_AJ301624	Plasmodium_falciparum_U21939_1)	(Babesia_microti_28S_FO082874	((Theileria_orientalis_AP011946	Theileria_parva_967_4234_AF218825)	Babesia_bigemina_Contig4162_2)))))))	Colponema_peru)	(Stentor_coeruleus_d1_r13	(Sterkiella_histriomuscorum_FJ545743	Paramecium_tetraurelia))))	Bigelowiella_natans);
(((Chrysolepidomonas_dendrolepidota_AF409121	Cylindrotheca_closterium_AF289049)	(Hyphochytrium_catenoides	Phytophthora_megasperma))	((Colponema_peru	(Colponema_edaph_Chukotka	Colponema_sp_Vietnam_Colp7_28S_KF651084))	((Sterkiella_histriomuscorum_FJ545743	(Stentor_coeruleus_d1_r13	Paramecium_tetraurelia))	((((((Parvilucifera_rostrata_KF359484	Parvilucifera_infectans_KF359486)	Perkinsus_atlanticus)	((MAG1_Environmental_seqience_Ma131_1A38_FJ032667	(MAG1_EU304548_Uncultured_marine_alveolate	(MAG1_5_AND_3END_AACY020214703_Marine_1096626819912	MAG1_Environmental_sequence_Ma131_1A45_28S_FJ032669)))	Ichthyodinium_chabelardi_KF359487))	((Syndinium_turbo_KF359488	(Akashiwo_sanguinea_strain_CCMP_1321	(Pfiesteria_piscicida	(Gonyaulax_polyedra	Alexandrium_catenella))))	(Amoebophrya_sp_HM483394	(MAG2_Environmental_sequence_Ma131_1A49_28S_FJ032679	MAG2_HF0200_37F04_EU795185))))	Prorocentrum_micans_AY822609_Divergin)	((Vitrella_brassicaformis_HM245049	Chromera_velia_EU106870)	((((Neogregarinorida_sp_OPPPC1_AB748927	Ascogregarina_taiwanensis_EF666482)	((((Ancora_Roscoff_28d1_r11	AncoraWSBS2011)	AncoraWSBS2010)	(Gregarina_niphandrodes_DQ837379	Gregarina_sp_ex_Phaedon_brassicae_JF412715))	(Cephaloidophora_communis_from_B_balanus	Heliospora_longissima_from_E_vittatus)))	Cryptosporidium_parvum)	(((Goussia_desseri_GU593705	Eimeria_tenella_AF026388)	(Toxoplasma_gondiiX75430	Besnoitia_besnoiti_AY833646))	((Babesia_microti_28S_FO082874	(Babesia_bigemina_Contig4162_2	(Theileria_parva_967_4234_AF218825	Theileria_orientalis_AP011946)))	(Plasmodium_falciparum_U21939_1	Plasmodium_berghei_ANKA_type_A_AJ301624))))))))	Bigelowiella_natans);
((((Chrysolepidomonas_dendrolepidota_AF409121	Cylindrotheca_closterium_AF289049)	Hyphochytrium_catenoides)	Phytophthora_megasperma)	(((Colponema_sp_Vietnam_Colp7_28S_KF651084	Colponema_edaph_Chukotka)	((Stentor_coeruleus_d1_r13	Paramecium_tetraurelia)	Sterkiella_histriomuscorum_FJ545743))	(Colponema_peru	((Vitrella_brassicaformis_HM245049	((Cryptosporidium_parvum	((Ascogregarina_taiwanensis_EF666482	Neogregarinorida_sp_OPPPC1_AB748927)	(((Gregarina_sp_ex_Phaedon_brassicae_JF412715	Gregarina_niphandrodes_DQ837379)	(Cephaloidophora_communis_from_B_balanus	Heliospora_longissima_from_E_vittatus))	(AncoraWSBS2011	(AncoraWSBS2010	Ancora_Roscoff_28d1_r11)))))	(((Plasmodium_berghei_ANKA_type_A_AJ301624	Plasmodium_falciparum_U21939_1)	(Babesia_microti_28S_FO082874	(Babesia_bigemina_Contig4162_2	(Theileria_orientalis_AP011946	Theileria_parva_967_4234_AF218825))))	((Goussia_desseri_GU593705	Eimeria_tenella_AF026388)	(Besnoitia_besnoiti_AY833646	Toxoplasma_gondiiX75430)))))	(Chromera_velia_EU106870	(((((MAG1_Environmental_sequence_Ma131_1A45_28S_FJ032669	MAG1_5_AND_3END_AACY020214703_Marine_1096626819912)	MAG1_EU304548_Uncultured_marine_alveolate)	Ichthyodinium_chabelardi_KF359487)	MAG1_Environmental_seqience_Ma131_1A38_FJ032667)	(((Parvilucifera_rostrata_KF359484	Parvilucifera_infectans_KF359486)	Perkinsus_atlanticus)	((Amoebophrya_sp_HM483394	(MAG2_HF0200_37F04_EU795185	MAG2_Environmental_sequence_Ma131_1A49_28S_FJ032679))	(Prorocentrum_micans_AY822609_Divergin	(Syndinium_turbo_KF359488	((Pfiesteria_piscicida	(Alexandrium_catenella	Gonyaulax_polyedra))	Akashiwo_sanguinea_strain_CCMP_1321))))))))))	Bigelowiella_natans);
((Phytophthora_megasperma	(Hyphochytrium_catenoides	(Cylindrotheca_closterium_AF289049	Chrysolepidomonas_dendrolepidota_AF409121)))	(((((Vitrella_brassicaformis_HM245049	(Chromera_velia_EU106870	((((Toxoplasma_gondiiX75430	Besnoitia_besnoiti_AY833646)	(Eimeria_tenella_AF026388	Goussia_desseri_GU593705))	((Plasmodium_berghei_ANKA_type_A_AJ301624	Plasmodium_falciparum_U21939_1)	(((Theileria_parva_967_4234_AF218825	Theileria_orientalis_AP011946)	Babesia_bigemina_Contig4162_2)	Babesia_microti_28S_FO082874)))	(Cryptosporidium_parvum	((((Cephaloidophora_communis_from_B_balanus	Heliospora_longissima_from_E_vittatus)	(Gregarina_sp_ex_Phaedon_brassicae_JF412715	Gregarina_niphandrodes_DQ837379))	(AncoraWSBS2010	(Ancora_Roscoff_28d1_r11	AncoraWSBS2011)))	(Neogregarinorida_sp_OPPPC1_AB748927	Ascogregarina_taiwanensis_EF666482))))))	((Amoebophrya_sp_HM483394	(MAG2_Environmental_sequence_Ma131_1A49_28S_FJ032679	MAG2_HF0200_37F04_EU795185))	((Prorocentrum_micans_AY822609_Divergin	((Syndinium_turbo_KF359488	Akashiwo_sanguinea_strain_CCMP_1321)	(Pfiesteria_piscicida	(Alexandrium_catenella	Gonyaulax_polyedra))))	(((Parvilucifera_rostrata_KF359484	Parvilucifera_infectans_KF359486)	Perkinsus_atlanticus)	(Ichthyodinium_chabelardi_KF359487	(MAG1_Environmental_seqience_Ma131_1A38_FJ032667	(MAG1_EU304548_Uncultured_marine_alveolate	(MAG1_5_AND_3END_AACY020214703_Marine_1096626819912	MAG1_Environmental_sequence_Ma131_1A45_28S_FJ032669))))))))	Colponema_peru)	(Colponema_sp_Vietnam_Colp7_28S_KF651084	Colponema_edaph_Chukotka))	(Stentor_coeruleus_d1_r13	(Paramecium_tetraurelia	Sterkiella_histriomuscorum_FJ545743)))	Bigelowiella_natans);
((((Colponema_edaph_Chukotka	Colponema_sp_Vietnam_Colp7_28S_KF651084)	(((((Prorocentrum_micans_AY822609_Divergin	((Alexandrium_catenella	Gonyaulax_polyedra)	(Pfiesteria_piscicida	Akashiwo_sanguinea_strain_CCMP_1321)))	((Amoebophrya_sp_HM483394	(MAG2_HF0200_37F04_EU795185	MAG2_Environmental_sequence_Ma131_1A49_28S_FJ032679))	Syndinium_turbo_KF359488))	((Ichthyodinium_chabelardi_KF359487	((MAG1_EU304548_Uncultured_marine_alveolate	(MAG1_5_AND_3END_AACY020214703_Marine_1096626819912	MAG1_Environmental_sequence_Ma131_1A45_28S_FJ032669))	MAG1_Environmental_seqience_Ma131_1A38_FJ032667))	((Parvilucifera_infectans_KF359486	Parvilucifera_rostrata_KF359484)	Perkinsus_atlanticus)))	((((Neogregarinorida_sp_OPPPC1_AB748927	Ascogregarina_taiwanensis_EF666482)	Cryptosporidium_parvum)	((((Heliospora_longissima_from_E_vittatus	Cephaloidophora_communis_from_B_balanus)	(Gregarina_sp_ex_Phaedon_brassicae_JF412715	Gregarina_niphandrodes_DQ837379))	(AncoraWSBS2010	(AncoraWSBS2011	Ancora_Roscoff_28d1_r11)))	(((Toxoplasma_gondiiX75430	Besnoitia_besnoiti_AY833646)	(Eimeria_tenella_AF026388	Goussia_desseri_GU593705))	((Plasmodium_falciparum_U21939_1	Plasmodium_berghei_ANKA_type_A_AJ301624)	(Babesia_microti_28S_FO082874	(Babesia_bigemina_Contig4162_2	(Theileria_parva_967_4234_AF218825	Theileria_orientalis_AP011946)))))))	(Chromera_velia_EU106870	Vitrella_brassicaformis_HM245049)))	Colponema_peru))	(Stentor_coeruleus_d1_r13	(Sterkiella_histriomuscorum_FJ545743	Paramecium_tetraurelia)))	(((Cylindrotheca_closterium_AF289049	Chrysolepidomonas_dendrolepidota_AF409121)	Hyphochytrium_catenoides)	Phytophthora_megasperma)	Bigelowiella_natans);
((((Colponema_edaph_Chukotka	Colponema_sp_Vietnam_Colp7_28S_KF651084)	Colponema_peru)	((Sterkiella_histriomuscorum_FJ545743	(Paramecium_tetraurelia	Stentor_coeruleus_d1_r13))	(Vitrella_brassicaformis_HM245049	((((((AncoraWSBS2010	(AncoraWSBS2011	Ancora_Roscoff_28d1_r11))	((Heliospora_longissima_from_E_vittatus	Cephaloidophora_communis_from_B_balanus)	(Gregarina_sp_ex_Phaedon_brassicae_JF412715	Gregarina_niphandrodes_DQ837379)))	(Ascogregarina_taiwanensis_EF666482	Neogregarinorida_sp_OPPPC1_AB748927))	Cryptosporidium_parvum)	(((Plasmodium_berghei_ANKA_type_A_AJ301624	Plasmodium_falciparum_U21939_1)	(Babesia_microti_28S_FO082874	((Theileria_orientalis_AP011946	Theileria_parva_967_4234_AF218825)	Babesia_bigemina_Contig4162_2)))	((Goussia_desseri_GU593705	Eimeria_tenella_AF026388)	(Besnoitia_besnoiti_AY833646	Toxoplasma_gondiiX75430))))	(((((Syndinium_turbo_KF359488	(Amoebophrya_sp_HM483394	(MAG2_HF0200_37F04_EU795185	MAG2_Environmental_sequence_Ma131_1A49_28S_FJ032679)))	(((Parvilucifera_infectans_KF359486	Parvilucifera_rostrata_KF359484)	Perkinsus_atlanticus)	(MAG1_Environmental_seqience_Ma131_1A38_FJ032667	(Ichthyodinium_chabelardi_KF359487	(MAG1_EU304548_Uncultured_marine_alveolate	(MAG1_Environmental_sequence_Ma131_1A45_28S_FJ032669	MAG1_5_AND_3END_AACY020214703_Marine_1096626819912))))))	(Akashiwo_sanguinea_strain_CCMP_1321	((Gonyaulax_polyedra	Alexandrium_catenella)	Pfiesteria_piscicida)))	Prorocentrum_micans_AY822609_Divergin)	Chromera_velia_EU106870)))))	(Phytophthora_megasperma	((Cylindrotheca_closterium_AF289049	Chrysolepidomonas_dendrolepidota_AF409121)	Hyphochytrium_catenoides))	Bigelowiella_natans);
((((Colponema_sp_Vietnam_Colp7_28S_KF651084	Colponema_edaph_Chukotka)	Colponema_peru)	((Sterkiella_histriomuscorum_FJ545743	(Stentor_coeruleus_d1_r13	Paramecium_tetraurelia))	((((Cryptosporidium_parvum	((Neogregarinorida_sp_OPPPC1_AB748927	Ascogregarina_taiwanensis_EF666482)	(((Cephaloidophora_communis_from_B_balanus	Heliospora_longissima_from_E_vittatus)	(Gregarina_sp_ex_Phaedon_brassicae_JF412715	Gregarina_niphandrodes_DQ837379))	((Ancora_Roscoff_28d1_r11	AncoraWSBS2011)	AncoraWSBS2010))))	(((Plasmodium_berghei_ANKA_type_A_AJ301624	Plasmodium_falciparum_U21939_1)	(Babesia_microti_28S_FO082874	(Babesia_bigemina_Contig4162_2	(Theileria_orientalis_AP011946	Theileria_parva_967_4234_AF218825))))	((Eimeria_tenella_AF026388	Goussia_desseri_GU593705)	(Toxoplasma_gondiiX75430	Besnoitia_besnoiti_AY833646))))	Vitrella_brassicaformis_HM245049)	((((MAG1_EU304548_Uncultured_marine_alveolate	(MAG1_5_AND_3END_AACY020214703_Marine_1096626819912	MAG1_Environmental_sequence_Ma131_1A45_28S_FJ032669))	(MAG1_Environmental_seqience_Ma131_1A38_FJ032667	Ichthyodinium_chabelardi_KF359487))	(((Parvilucifera_infectans_KF359486	Parvilucifera_rostrata_KF359484)	Perkinsus_atlanticus)	(((MAG2_Environmental_sequence_Ma131_1A49_28S_FJ032679	MAG2_HF0200_37F04_EU795185)	Amoebophrya_sp_HM483394)	(Prorocentrum_micans_AY822609_Divergin	((Akashiwo_sanguinea_strain_CCMP_1321	(Pfiesteria_piscicida	(Gonyaulax_polyedra	Alexandrium_catenella)))	Syndinium_turbo_KF359488)))))	Chromera_velia_EU106870))))	((Chrysolepidomonas_dendrolepidota_AF409121	Cylindrotheca_closterium_AF289049)	(Phytophthora_megasperma	Hyphochytrium_catenoides))	Bigelowiella_natans);
(((Hyphochytrium_catenoides	Phytophthora_megasperma)	(Chrysolepidomonas_dendrolepidota_AF409121	Cylindrotheca_closterium_AF289049))	((Colponema_peru	(((Vitrella_brassicaformis_HM245049	Chromera_velia_EU106870)	((((Plasmodium_falciparum_U21939_1	Plasmodium_berghei_ANKA_type_A_AJ301624)	(Babesia_microti_28S_FO082874	(Babesia_bigemina_Contig4162_2	(Theileria_orientalis_AP011946	Theileria_parva_967_4234_AF218825))))	((Besnoitia_besnoiti_AY833646	Toxoplasma_gondiiX75430)	(Eimeria_tenella_AF026388	Goussia_desseri_GU593705)))	(Cryptosporidium_parvum	((Ascogregarina_taiwanensis_EF666482	Neogregarinorida_sp_OPPPC1_AB748927)	(((Heliospora_longissima_from_E_vittatus	Cephaloidophora_communis_from_B_balanus)	(Gregarina_niphandrodes_DQ837379	Gregarina_sp_ex_Phaedon_brassicae_JF412715))	(AncoraWSBS2010	(Ancora_Roscoff_28d1_r11	AncoraWSBS2011)))))))	((((MAG2_HF0200_37F04_EU795185	MAG2_Environmental_sequence_Ma131_1A49_28S_FJ032679)	Amoebophrya_sp_HM483394)	(Prorocentrum_micans_AY822609_Divergin	(Syndinium_turbo_KF359488	(Akashiwo_sanguinea_strain_CCMP_1321	(Pfiesteria_piscicida	(Alexandrium_catenella	Gonyaulax_polyedra))))))	(((Parvilucifera_infectans_KF359486	Parvilucifera_rostrata_KF359484)	Perkinsus_atlanticus)	(MAG1_Environmental_seqience_Ma131_1A38_FJ032667	(Ichthyodinium_chabelardi_KF359487	(MAG1_EU304548_Uncultured_marine_alveolate	(MAG1_Environmental_sequence_Ma131_1A45_28S_FJ032669	MAG1_5_AND_3END_AACY020214703_Marine_1096626819912))))))))	(((Stentor_coeruleus_d1_r13	Paramecium_tetraurelia)	Sterkiella_histriomuscorum_FJ545743)	(Colponema_sp_Vietnam_Colp7_28S_KF651084	Colponema_edaph_Chukotka)))	Bigelowiella_natans);
((Phytophthora_megasperma	((Cylindrotheca_closterium_AF289049	Chrysolepidomonas_dendrolepidota_AF409121)	Hyphochytrium_catenoides))	((((((MAG2_Environmental_sequence_Ma131_1A49_28S_FJ032679	(Amoebophrya_sp_HM483394	MAG2_HF0200_37F04_EU795185))	((((Parvilucifera_rostrata_KF359484	Parvilucifera_infectans_KF359486)	Perkinsus_atlanticus)	(MAG1_Environmental_seqience_Ma131_1A38_FJ032667	((MAG1_EU304548_Uncultured_marine_alveolate	(MAG1_5_AND_3END_AACY020214703_Marine_1096626819912	MAG1_Environmental_sequence_Ma131_1A45_28S_FJ032669))	Ichthyodinium_chabelardi_KF359487)))	(Prorocentrum_micans_AY822609_Divergin	(Syndinium_turbo_KF359488	((Gonyaulax_polyedra	Alexandrium_catenella)	(Akashiwo_sanguinea_strain_CCMP_1321	Pfiesteria_piscicida))))))	((Vitrella_brassicaformis_HM245049	Chromera_velia_EU106870)	((Cryptosporidium_parvum	((Neogregarinorida_sp_OPPPC1_AB748927	Ascogregarina_taiwanensis_EF666482)	(((AncoraWSBS2010	(Ancora_Roscoff_28d1_r11	AncoraWSBS2011))	(Gregarina_sp_ex_Phaedon_brassicae_JF412715	Gregarina_niphandrodes_DQ837379))	(Heliospora_longissima_from_E_vittatus	Cephaloidophora_communis_from_B_balanus))))	(((Plasmodium_falciparum_U21939_1	Plasmodium_berghei_ANKA_type_A_AJ301624)	(Babesia_microti_28S_FO082874	(Babesia_bigemina_Contig4162_2	(Theileria_parva_967_4234_AF218825	Theileria_orientalis_AP011946))))	((Toxoplasma_gondiiX75430	Besnoitia_besnoiti_AY833646)	(Eimeria_tenella_AF026388	Goussia_desseri_GU593705))))))	Colponema_peru)	(Colponema_sp_Vietnam_Colp7_28S_KF651084	Colponema_edaph_Chukotka))	(Stentor_coeruleus_d1_r13	(Sterkiella_histriomuscorum_FJ545743	Paramecium_tetraurelia)))	Bigelowiella_natans);
((Phytophthora_megasperma	(Hyphochytrium_catenoides	(Chrysolepidomonas_dendrolepidota_AF409121	Cylindrotheca_closterium_AF289049)))	(((Colponema_sp_Vietnam_Colp7_28S_KF651084	Colponema_edaph_Chukotka)	((((((Amoebophrya_sp_HM483394	(MAG2_HF0200_37F04_EU795185	MAG2_Environmental_sequence_Ma131_1A49_28S_FJ032679))	(MAG1_Environmental_seqience_Ma131_1A38_FJ032667	((MAG1_Environmental_sequence_Ma131_1A45_28S_FJ032669	MAG1_5_AND_3END_AACY020214703_Marine_1096626819912)	MAG1_EU304548_Uncultured_marine_alveolate)))	(Perkinsus_atlanticus	(Prorocentrum_micans_AY822609_Divergin	((Syndinium_turbo_KF359488	Akashiwo_sanguinea_strain_CCMP_1321)	((Alexandrium_catenella	Gonyaulax_polyedra)	Pfiesteria_piscicida)))))	((((Plasmodium_falciparum_U21939_1	Plasmodium_berghei_ANKA_type_A_AJ301624)	(Babesia_microti_28S_FO082874	(Babesia_bigemina_Contig4162_2	(Theileria_orientalis_AP011946	Theileria_parva_967_4234_AF218825))))	((Toxoplasma_gondiiX75430	Besnoitia_besnoiti_AY833646)	(Eimeria_tenella_AF026388	Goussia_desseri_GU593705)))	(Cryptosporidium_parvum	(((AncoraWSBS2010	(AncoraWSBS2011	Ancora_Roscoff_28d1_r11))	(((Heliospora_longissima_from_E_vittatus	Cephaloidophora_communis_from_B_balanus)	(Gregarina_sp_ex_Phaedon_brassicae_JF412715	Gregarina_niphandrodes_DQ837379))	(Ascogregarina_taiwanensis_EF666482	Neogregarinorida_sp_OPPPC1_AB748927)))	Chromera_velia_EU106870))))	Vitrella_brassicaformis_HM245049)	((Parvilucifera_rostrata_KF359484	Parvilucifera_infectans_KF359486)	(Ichthyodinium_chabelardi_KF359487	Colponema_peru))))	(Stentor_coeruleus_d1_r13	(Paramecium_tetraurelia	Sterkiella_histriomuscorum_FJ545743)))	Bigelowiella_natans);
((((Colponema_edaph_Chukotka	Colponema_sp_Vietnam_Colp7_28S_KF651084)	Colponema_peru)	((Sterkiella_histriomuscorum_FJ545743	(Paramecium_tetraurelia	Stentor_coeruleus_d1_r13))	((((Vitrella_brassicaformis_HM245049	Chromera_velia_EU106870)	((Cryptosporidium_parvum	((((Gregarina_niphandrodes_DQ837379	Gregarina_sp_ex_Phaedon_brassicae_JF412715)	(Heliospora_longissima_from_E_vittatus	Cephaloidophora_communis_from_B_balanus))	(AncoraWSBS2011	(Ancora_Roscoff_28d1_r11	AncoraWSBS2010)))	(Neogregarinorida_sp_OPPPC1_AB748927	Ascogregarina_taiwanensis_EF666482)))	(((Goussia_desseri_GU593705	Eimeria_tenella_AF026388)	(Besnoitia_besnoiti_AY833646	Toxoplasma_gondiiX75430))	((Plasmodium_falciparum_U21939_1	Plasmodium_berghei_ANKA_type_A_AJ301624)	(Babesia_microti_28S_FO082874	(Babesia_bigemina_Contig4162_2	(Theileria_orientalis_AP011946	Theileria_parva_967_4234_AF218825)))))))	(((((Pfiesteria_piscicida	Akashiwo_sanguinea_strain_CCMP_1321)	(Alexandrium_catenella	Gonyaulax_polyedra))	(Syndinium_turbo_KF359488	Ichthyodinium_chabelardi_KF359487))	((Parvilucifera_infectans_KF359486	Parvilucifera_rostrata_KF359484)	(MAG2_Environmental_sequence_Ma131_1A49_28S_FJ032679	(MAG2_HF0200_37F04_EU795185	Amoebophrya_sp_HM483394))))	(Perkinsus_atlanticus	(MAG1_Environmental_seqience_Ma131_1A38_FJ032667	(MAG1_EU304548_Uncultured_marine_alveolate	(MAG1_5_AND_3END_AACY020214703_Marine_1096626819912	MAG1_Environmental_sequence_Ma131_1A45_28S_FJ032669))))))	Prorocentrum_micans_AY822609_Divergin)))	(Phytophthora_megasperma	(Hyphochytrium_catenoides	(Chrysolepidomonas_dendrolepidota_AF409121	Cylindrotheca_closterium_AF289049)))	Bigelowiella_natans);
((Phytophthora_megasperma	((Cylindrotheca_closterium_AF289049	Chrysolepidomonas_dendrolepidota_AF409121)	Hyphochytrium_catenoides))	(((((Chromera_velia_EU106870	Vitrella_brassicaformis_HM245049)	((Cryptosporidium_parvum	((Ascogregarina_taiwanensis_EF666482	Neogregarinorida_sp_OPPPC1_AB748927)	((Cephaloidophora_communis_from_B_balanus	Heliospora_longissima_from_E_vittatus)	((AncoraWSBS2010	(Ancora_Roscoff_28d1_r11	AncoraWSBS2011))	(Gregarina_sp_ex_Phaedon_brassicae_JF412715	Gregarina_niphandrodes_DQ837379)))))	(((Babesia_microti_28S_FO082874	(Babesia_bigemina_Contig4162_2	(Theileria_parva_967_4234_AF218825	Theileria_orientalis_AP011946)))	(Plasmodium_falciparum_U21939_1	Plasmodium_berghei_ANKA_type_A_AJ301624))	((Goussia_desseri_GU593705	Eimeria_tenella_AF026388)	(Toxoplasma_gondiiX75430	Besnoitia_besnoiti_AY833646)))))	((((Parvilucifera_rostrata_KF359484	Parvilucifera_infectans_KF359486)	Perkinsus_atlanticus)	((Syndinium_turbo_KF359488	((MAG2_Environmental_sequence_Ma131_1A49_28S_FJ032679	MAG2_HF0200_37F04_EU795185)	Amoebophrya_sp_HM483394))	(Prorocentrum_micans_AY822609_Divergin	(Akashiwo_sanguinea_strain_CCMP_1321	(Pfiesteria_piscicida	(Alexandrium_catenella	Gonyaulax_polyedra))))))	(MAG1_Environmental_seqience_Ma131_1A38_FJ032667	(Ichthyodinium_chabelardi_KF359487	(MAG1_EU304548_Uncultured_marine_alveolate	(MAG1_Environmental_sequence_Ma131_1A45_28S_FJ032669	MAG1_5_AND_3END_AACY020214703_Marine_1096626819912))))))	Colponema_peru)	((Colponema_sp_Vietnam_Colp7_28S_KF651084	Colponema_edaph_Chukotka)	(Sterkiella_histriomuscorum_FJ545743	(Paramecium_tetraurelia	Stentor_coeruleus_d1_r13))))	Bigelowiella_natans);
((Phytophthora_megasperma	(Hyphochytrium_catenoides	(Cylindrotheca_closterium_AF289049	Chrysolepidomonas_dendrolepidota_AF409121)))	((Colponema_peru	((((Goussia_desseri_GU593705	Eimeria_tenella_AF026388)	(Toxoplasma_gondiiX75430	Besnoitia_besnoiti_AY833646))	((Plasmodium_falciparum_U21939_1	Plasmodium_berghei_ANKA_type_A_AJ301624)	(Babesia_microti_28S_FO082874	(Babesia_bigemina_Contig4162_2	(Theileria_parva_967_4234_AF218825	Theileria_orientalis_AP011946)))))	(((Cryptosporidium_parvum	((Neogregarinorida_sp_OPPPC1_AB748927	Ascogregarina_taiwanensis_EF666482)	((Gregarina_niphandrodes_DQ837379	Gregarina_sp_ex_Phaedon_brassicae_JF412715)	((Heliospora_longissima_from_E_vittatus	Cephaloidophora_communis_from_B_balanus)	(AncoraWSBS2010	(Ancora_Roscoff_28d1_r11	AncoraWSBS2011))))))	(((MAG1_Environmental_seqience_Ma131_1A38_FJ032667	(Ichthyodinium_chabelardi_KF359487	((MAG1_5_AND_3END_AACY020214703_Marine_1096626819912	MAG1_Environmental_sequence_Ma131_1A45_28S_FJ032669)	MAG1_EU304548_Uncultured_marine_alveolate)))	((Parvilucifera_infectans_KF359486	Parvilucifera_rostrata_KF359484)	Perkinsus_atlanticus))	((Prorocentrum_micans_AY822609_Divergin	((Akashiwo_sanguinea_strain_CCMP_1321	((Gonyaulax_polyedra	Alexandrium_catenella)	Pfiesteria_piscicida))	Syndinium_turbo_KF359488))	(Amoebophrya_sp_HM483394	(MAG2_HF0200_37F04_EU795185	MAG2_Environmental_sequence_Ma131_1A49_28S_FJ032679)))))	(Vitrella_brassicaformis_HM245049	Chromera_velia_EU106870))))	((Colponema_edaph_Chukotka	Colponema_sp_Vietnam_Colp7_28S_KF651084)	((Paramecium_tetraurelia	Sterkiella_histriomuscorum_FJ545743)	Stentor_coeruleus_d1_r13)))	Bigelowiella_natans);
((((Chrysolepidomonas_dendrolepidota_AF409121	Cylindrotheca_closterium_AF289049)	Hyphochytrium_catenoides)	Phytophthora_megasperma)	((Sterkiella_histriomuscorum_FJ545743	(Stentor_coeruleus_d1_r13	Paramecium_tetraurelia))	((Colponema_edaph_Chukotka	Colponema_sp_Vietnam_Colp7_28S_KF651084)	(Colponema_peru	((((Parvilucifera_rostrata_KF359484	Parvilucifera_infectans_KF359486)	Perkinsus_atlanticus)	((MAG1_Environmental_seqience_Ma131_1A38_FJ032667	((MAG1_Environmental_sequence_Ma131_1A45_28S_FJ032669	MAG1_5_AND_3END_AACY020214703_Marine_1096626819912)	MAG1_EU304548_Uncultured_marine_alveolate))	((Amoebophrya_sp_HM483394	(MAG2_HF0200_37F04_EU795185	MAG2_Environmental_sequence_Ma131_1A49_28S_FJ032679))	(Prorocentrum_micans_AY822609_Divergin	((Gonyaulax_polyedra	Alexandrium_catenella)	((Syndinium_turbo_KF359488	Akashiwo_sanguinea_strain_CCMP_1321)	Pfiesteria_piscicida))))))	(((Cryptosporidium_parvum	((Ascogregarina_taiwanensis_EF666482	Neogregarinorida_sp_OPPPC1_AB748927)	(((Heliospora_longissima_from_E_vittatus	Cephaloidophora_communis_from_B_balanus)	(Gregarina_niphandrodes_DQ837379	Gregarina_sp_ex_Phaedon_brassicae_JF412715))	(Ichthyodinium_chabelardi_KF359487	(AncoraWSBS2010	(AncoraWSBS2011	Ancora_Roscoff_28d1_r11))))))	(((Eimeria_tenella_AF026388	Goussia_desseri_GU593705)	(Toxoplasma_gondiiX75430	Besnoitia_besnoiti_AY833646))	((Plasmodium_falciparum_U21939_1	Plasmodium_berghei_ANKA_type_A_AJ301624)	((Babesia_bigemina_Contig4162_2	(Theileria_parva_967_4234_AF218825	Theileria_orientalis_AP011946))	Babesia_microti_28S_FO082874))))	(Chromera_velia_EU106870	Vitrella_brassicaformis_HM245049))))))	Bigelowiella_natans);
[truncated: 759 more rows]
