# Supplementary material for: A new view on the morphology and phylogeny of eugregarines suggested by the evidence from the gregarine Ancora sagittata (Leuckart, 1860) Labbé, 1899 (Apicomplexa: Eugregarinida)
Source: PeerJ. 2017 May 30;5:e3354. doi: 10.7717/peerj.3354 (PMC5452951; doi:10.7717/peerj.3354)
Supplement: Supplemental Information 3 — Raw data. The ZIP file contains two compressed folders (MrBayes and RAxML) comprising input, log, and output files as well as resulting phylogenies of two phylogenetic programs: Mr Bayes and RAxML, respectively. For MrBayes, its input file (infile.*) contains nucleotide alignment and parameters of computations, its log files (*.log) contains results of computations and summarizing of parameters, its tree files (*.tre) contain resulting phylogenies. The folder “MrBayes” also includes one subfolder “Bootstraps” containing bootstrap supports for the resulting Bayesian tree using bootstraps calculated by RAxML program with the same alignment. For RAxML, there are three subfolders (“Bootstrap”, “ML”, and “Tree”, containing results of bootstrap calculations, resulting tree of ML analysis, and the resulting tree with bootstrap supports, respectively. Also there are infiles in these subfolders containing the same alignment, *.info files containing parameters and summarized results of the computations. [file peerj-05-3354-s003.zip › MrBayes/infile.nex]

#NEXUS
[TITLE: 28S_Ancora_v7 including genome-sequenced contigs from Ancora 2010 and 2011 and enhanced taxon sampling including Ichthyodinium, Syndinium, Amoebophrya? Parvilucifera spp and Gregarina sp from Phaedon brassicae]

begin data;
dimensions ntax=50 nchar=2911;
format datatype=dna gap=- missing=N;

matrix
Bigelowiella_natans                                   TGTTGACCTGAAGTGAGGTGAGAGGACCGGCCGAATTTAAGCATATTAATAAGCCGAGGAAAAGAAACTAACAAGGATTCCCCTAGTAACGGCGAGTGAAGCGGGAAGAGCTCAAGTTGATAAGCGTTGTCGCGTTGTAAACTGATGAGCGTGGGTCAGTGGTGACCTGGGGGCAGGTTGTTTGGAACAACGCGTTATAAAGGGTGAGAACCCCGTACAGACCCCGGAGATCCCCACGTACGACTACGTTTCGAAGAGTCGTGTTGTTTGGGATTGCAGCACTAATTGGGAGGTAAGCTTCTTCCAAAGCTAAATATCAGCCGGAGACCGATAGCGAACAAGTACCGTGAGGGAAAGATGAAAAGAACTTTGGAAAGAGAGTTAAAAGTACCTGAAATTGCTAAGGGGGAAGTGATGGAAAGCTGGCGAAATGGTTTTCATCGACCCGTCTTGAAACACGGACCAAGGAGTCTAACATGTGTGCGAGTGTTTGGGTGGTAAACCCTGACGCGGAATGAAAGTGAAGGGTGGGT-TCACCACCGACCGGCCGTGGTTGCCATTGGTCTGAGTAAGAGCAGATATGTTGGGACCCGAAAGATGGTGAACTATGCCTGAACAGGGTGAAGCCAGGGGAAACTCTGGTGGAGGCTCGTAGCGATACTGACGTGCAAATCGTTCGTCTGATTTGGGTATAGGGGCGAAAGACTAATCGAACCATCTAGTAGCTGGTTTCCTCCGAAGTTTCCCTCAGGATAGCTGGAGCTTGAGTTTTATCAGGTAAAGCTAATGATTAGAGGATGTTGAGTTGAAACAACTTGCACCTATTCTCAAACTTTAAATAGGTAAGAAGCCGTTATTTCTTGATTGATCATCGGCCTCGAATGGAAGCTCTTAGTGGGCCATTTTTGGTAAGCAGAACTGGCGATGCGGGATGAACCGGACGTTTGGTTAAGGTGCCCAACTGGTCACTCATCTAGATACCATAAAAGGTGTTGGTTGATCTGGACAGCAGGACGGTGGTCATGGAAGTCGAAATCCGCTAAGGAGTGTGTAACAACTCACCTGCCGAATCAACTAGCCCTGAAAATGGATGGCGCTGAAGTGATCGACCTATACCGGACCATCGGAGCGAGTGCGAAGCTCCGATGAGTAGGAGGACGTGGGGGCGGTGACGCAGCTCGTGGCGTGAGCCAGAGTGAAACCACCCCTAGTGCAGATCTTGGTGGTAGTAGCAAATATTCAAATGAGAACTTTGAAGACTGAAGTGGAGAAAGGTTCCATGTGAACAGCAATTGGACATGGGTTAGTCGATCCTAAGAGATAGGGAAATTCCGTATGAAAGTGCATTGCGCCGCCTATCGAAAGGGAAACAGGTTAATATTCCTGTACCTGGGCGTGGATAA-GGGTGGCAACACAAGTGAACTTGCCGACGGCAGCGGGGAGTCCGGGAAGAGTTATCTTTTCTTTTTAACAGCCTGTAGCCCTGGAATCGGATTACCCGGAGATAGGGTGATGTGGCTGGTAAAGCACCTCACGTCTTGAGGTGTCCGGTGCCTCTCCGACGCCCCTTGAAAAGGCAAGGGAAGGA-TTATTTGCACCCCAGGTCGTACTCATAACCGCATCAGGTCTCCAAGGTGAACAGCCTCTAGTCGATAGAACAATGTAGGTAAGGGAAGTCGGCAAAATAGATCCGTAACTTCGGGAAAAGGATTGGCTCTTAGGGCTGGGGAGTTGGGCCTTAGATTTCCTCCTCCTATA-CAGCTAACTAAGAACTGGAGCGGACAAGGGGAATCCGACTGTTTAATTAAAACAAAGCATTGTGATGGCCCTCACGGGTGTTGACACAATGTGATTTCTGCCCAGTGCTCTGAATGTCAACGTGAAGAGATTCAAGCAAGCGCGGGTAAACGGCGGGAGTAACTATGACTCTCTTAAGGTAGCCAAATGCCTCGTCATCTAATTAGTGACGCGCATGAATGGATTAACGAGATTCCCACTGTCCCTATCTACTATCTAGCGAAACCACAGCCAAGGGAACGGGCTTGGAATAATCAGCGGGGAAAGAAGACCCTGTTGAGCTTGACTCTAGTCCGACTTTGTGAACTCACCTAAGAGGTGTAGAATAAGTGGGAGCTTCGGCGCCGGTGAAATACCACTACTCTTGGAGTGAGTTTACTCATTACATTATGCAAGGCCGCGGTTCGCTGGTTCTAGCGTTACGTCGGTCGGCAACTTGCGTGTAAGACAAAGTCAGGTGGGGAGTTTGGCTGGGGCGGCACATCTGTTAAACGATAACACAGGTGTCCTAAGGTAAGCTCAATGAGAACAGAAATCTCATGTAGAACAAAAGGGTAAAAGCTTACTTGATTCTGATTTTCAGTATGAATACGAACCGTGAAAGCGTGGCCTATCGATCCTTTAGATTTTAGAAGCTTTAAGCTAGAGGTGTCAGAAAAGTTACCACAGGGATAACTGGCTTGTGGCAGCCAAGCGTTCATAGCGACGTTGCTTTTTGATTCTTCGATGTCGGCTCTTCCTATCATTGGCCCGCAGCAGAGCCAAAGTGCAGGATTGTTCATCCACCAACAGGGAACGTGAGCTGGGTTTAGACCGTCGTGAGACAGGTTAGTTTTACCCTACTGATGAATGGTCGTGGCGACAGTAATCCAATTAGTACGAGAGGAACCGTTGGTTCACGCATTTGGCA-ATGCGGTTGATTGAAACGTCAATGCCGCGAAGCTACCACGTGCAGGATTAAGGCTGAACGCCTCTAAGCCCGAATCCAGGCTGGACAGCCACGATGTCCACTCCGATGTAGATTGGGTACTCAAACGGAAGTGACAAATCCCTTGTAGACGACTTGACATGAAAGAGGTATTGTAAGCTGGAGAGTGCCATTTTGGCAN
Hyphochytrium_catenoides                              TTTGGACCTCATATCAGGCAAGAGGACCCGCTGAATTTAAGCATATAACTAAGCGGAGGAAAAGAAACTAACCAGGATTCCCCTAGTAACGGCGAGTGAAGCGGGAAAAGCTCAACTTGAAAATCCGTGTTGAATTGTAGTCTATCGAAGCTGTTGTAGTGACCCTCCCGGGAGAAGTCTCTTGGAACAGGGCATCATAGAGGGTGAGAATCCCGTCTGTGCCCGGGACGTGGCCACGTACGACACGCTTTCAACGAGTCGAGTTGCTTGGGACTGCAGCTCAAAATGGGTGGTAAATTCCATCTAAGGCTAAATACTGGCGAGAGACCGATAGCGAACAAGTACCGTGAGGGAAAGATGCAAAGAACTTTGAAAAGAGAGTTAAAAGTACTTGAAATTGCTGAAAGGGAAGCGAATCAAACCTGAGGAAATGGTTTGATCCGGCCCGTCTTGAAACACGGACCAAGGAGTCTAACATCTATGCGAGTATTCGGGTGGCAAACCCTTGTGCGCAATGAAAGTGAAAGGTAGGACGCACTATCGACCGGCCATGATGGAAAAAGGTCTGAGTGTGAGCATATATGTTGGGACCCGAAAGATGGTGAACTATGCCTGAATAGGGTGAAGCCAGGGGAAACTCTGGTGGAGGCTCGTAGCGATTCTGACGTGCAAATCGATCGTCAAATTTGGGTATAGGGGCGAAAGACTAATCGAACCATCTAGTAGCTGGTTCCCTCCGAAATTTCCCTCAGGATAGCAGTAACTCGAGTTTTATCAGGTAAAGCGAATGATTAGAGGACTCGGGGAAGAAACTTCCTTGACCTATTCTCAAACTTTAAATGGGTAAGAGCACGGGGTTACTTAATTGAACCCTGCTGTAGAATGTGAGTTGCTAGTGGGCCATTCCGGGTAAGCTGGACTGGCGATGCGGGATGATCCGAACGTCAAGTTAAAGTGCCAAAGTGTTCGCTCACCTAGATCCCATAAAAGGTGTTGGTTCATTTAGACAGCAGGACGGTGGCCATGGAAGTCGGAACCCGCTAAGGAGTGTGTAACAACTCACCTGCCGAATGAACTAGCCCTGAAAATGGATGGCGCTGAAGCGGGCCACTTATACTTGACCACTAGGGCAAGTGCCATGCCTTAGTGAGTAGGAGGGCGTGGGGGTCGTTGTGCAGCCTTGGGCGTGAGCCTGGGTGAAACGGCCTCTAGTGCAGATCTTGGTGGTAGTAGCAAATATTCAAATGAGAACTTTGAAGACTGAAGTGGAGAAAGGTTCCATGTGAACAGCAATTGGACATGGGTGAGCCGATCCTAAGAGATAGGAGAATTCCGTTTGAAAGTGCTTTGAGCCGCCTATCGAAAGGGAATCAGGTTAATATTCCTGAGCCGGGACGTGGATACTGTATGGTAACATAACTGAACTCGGAGACGCCAGCGGCAGCCTCGGGAAGAGTTCTCTTTTCTTTTTAACAGTTCCTTATCCTGGAATCGGATTACCCGGCGATAGGGTGGAAGGACTGGCAAAGCACCATAATCTCTGTGGTGTCCGATGCGCTGCCGACGGCCCTTGAAAATCCGAGGGAGAGACTTATTCGCACCCCCGGTCGTACTCATAACCGCATCAGGTCTCCAAGGTGAGCAGCCTCTAGTTGATAGAACAATGTAGATAAGGGAAGTCGGCAAAATAGATCCGTAACTTCGGGAAAAGGATTGGCTCTGAGGGTTGGGCCTAGGGGTCTCGAGGTCCCTAGTGCGTGAACAACCAGCTCAGAACTGGAGCGGACAAGGGGAATCCGACTGTTTAATTAAAACAAAGCATTGCGATGGCCGGAGACGGTGTTGACGCAATGTGATTTCTGCCCAGTGCTCTGAATGTCAAAGTGAAGGAATTCAACCAAGCGCGGGTAAACGGCGGGAGTAACTATGACTCTCTTAAGGTAGCCAAATGCCTCGTCATCTAATTAGTGACGCGCATGAATGGATTAATGAGATTCCCACTGTCCCTATCTACTATCTAGCGAACCCACAGCCAAGGGAACGGGCTTGGAAAAATCAGCGGGGAAAGAAGACCCTGTTGAGCTTGACTCTAGTCCGACGTTGTGAAATGACTTATGAGGTGTAGAATAAGTGGGAGCTTCGGCGCCGGTGAAATACCACTACTCGTAATGTTGTTTTACTTATTCCGTAAAGTAGAGTCCGGTCACCCCGGTTCTTGCGTTAAGCTCCAGGGTGATCTACGCGGAAGACAACGTCAGGTGGGGAGTTTGGCTGGGGCGGCACATCTGTTAAACGATAACACAGGTGTCCTAAGGTGAGCTCAATGAGAACAGAAATCTCATGTAGAACAAAAGGGTAAAAGCTCACTTGATTTTGATTTTCAGTATGAATACAAACCGTGAAAGCGTGGCCTATCGATCCTTTAGTCTTTTAGAATTTTAAGCTAGAGGTGTCAGAAAAGTTACCACAGGGATAACTGGCTTGTGGCAGCCAAGCGTTCATAGCGACGTTGCTTTTTGATTCTTCGATGTCGGCTCTTCCTATCATTGCGAAGCAGAATTCGCCAAGTGTTGGATTGTTCACCCACCAATAGGGAACGTGAGCTGGGTTTAGACCGTCGTGAGACAGGTTAGTTTTACCCTACTGATGAGTCGTTGTCGCGACAGTAATCCAACTAGTACGAGAGGAACCGTTGGTTCAGATAATTGGTAAATGCGGTTGCCTGAAAAGGCAGTGCCGCGAAGCTACCATCTGTAGGATTATGACTGAACGCCTCTAAGTCAGAATCCATGCTGGAAAGCGACGATATTCACCTTTCCTGATGTAGGAATTTCAAATGGGAAAGATAAATCCTTTGTAGACGACTTAACTGGAACGGGGTATTGTAAGCATGAGAGCAATCCTTGCATTG
Phytophthora_megasperma                               ATTGGACCTGATATCAGGCAAGATTACCCGCTGAACTTAAGCATATCAATAAGCGGAGGAAAAGAAACTAACAAGGATTCCCCTAGTAACGGCGAGTGAAGCGGGAAGAGCTCAAGCTTAAAATCTCCGCCGAATTGTAGTCTATAGAGGCGTGGTCAGCGTGGCGCTTGGGGCAAGTTCCTTGGAAGAGGACAGCATGGAGGGTGATACTCCCGTTCATCCCTGAGTGGCTCGCGCGTACGACCCGTGTTCTTTGAGTCGCGTTGTTTGGGAATGCAGCGCAAAGTAGGTGGTAAATTCCATCTAAAGCTAAATATTGGTGCGAGACCGATAGCGAACAAGTACCGTGAGGGAAAGATGAAAAGAACTTTGAAAAGAGAGTTAAAAGTACCTGAAACTGCTGAAAGGGAACCGAATCGTTTTTGACGAAATGGAGCGATCCGACCCGTCTTGAAACACGGACCAAGGAGTCTAACATGTGTGCAAGTGTTAGGGTGTGAAACCCCAGCGCGAAATGAAAGTGAAAGGTAGGAGGCACTATCGACCGATCATGATGGTGAAAGATTTGAGTTTGAGCACATATGTTGGTACCCGAAAGATGGTGAACTATGCCTGAGTAGGGTGAAGCCAGGGGAAACTCTGGTGGAAGCTCGTAGCGATTCTGACGTGCAAATCGATCGTCAAACTTGGGTATAGGGGCGAAAGACTAATCGAACCATCTAGTAGCTGGTTCCCTCCGAAATTTCCCTCAGGATAGCAGCAACTTAAGTTTTATGAGGTAAAGCGAATGATTAGAGGATTCGGGGAAGAAACTTTCTCGACCTATTCTCAAACTTTAAATCTGTAAGACCTGCAGGTTTCTTAATTGAACTTGTGGATGTAATATCAGTTGCTAGTGGGCCATACGGGGTAAGCTCGTCTGGCGATGCGGGATGAACCGAACGCAAAGTTAAAGTGCCAAAATGCCCGCTCACCTAGATACCATAAAAGGTGTTGGTTCATTTAGACAGCAGGACGGTGGCCATGGAAGTCGGAATCCGCTAAGGAGTGTGTAACAACTCACCTGCCGAATGAACTAGCCCTGAAAATGGATGGCGCTAAAGCGGGCTACTTATACTTTGCCGTTAGCGCGATATGTACGCGTTAATGAGTAGGAGGGCGTGAGGGTCGTGAAGAAGCTCGTGGCGTGAGCCTGAGTGAAACGGCCTTTAGTGCAGATCTTGGTGGTAGTAGCAAATATTCAAATGCGAACTTTGAAGACTGAAGTGGAGAAAGGTTCCGTGTGATCAGTAATTGGACACGGGTGAGTCGATCCTAAGAGATAGGATAATTCCGTTTGAAAGCGGCGTGCCTCGTGTATCGAAAGGGAATCAGGTTAATATTCCTGAACCGAGACGTGGATAATGTGTGGCAACACAACCGACCCAGGAGACGCTAGCGTGTGCCCAGGGAAGAGTTCTCTTTTCTTTTTAACAAGCATATACCTTGGAAACGGATTATCCGGCGATAAGGAGGATGCCTTGGCAAAGCACTTTACTTTTTGAAGTGTCCTGCGCGCCCACGACAGCCCTTGAAAATCCTGGCTAGAGATTTATTCGCACCCTCGTTCGTACTCATAACCGCATCAGGTCTCCAAGGTTAGCAGCCTCTAGTTGATAGAAGAATGTAGATAAGGGAAGTCGGCAAAATAGATCCGTAACTTCGGGAAAAGGATTGGCTCTGAGGGTTGGGCCTAGGGGTCTTATCGGCCCTAGTGCGTGAACAACCGGCTCAGAACTGGAGCGGACAAGGGGAATCCGACTGTTTAATTAAAACAAAGCATTGTGATGGCCGGAGACGGTGTTGACACAATGTGATTTCTGCCCAGTGCTCTGAATGTCAAAGTGAAGAGATTCAACCAAGCGCGGGTAAACGGCGGGAGTAACTATGACTCTCTTAAGGTAGCCAAATGCCTCGTCATCTAACTAGTGACGCGCATGAATGGATTAATGAGATTCCCACTGTCCCTATCTACTGTCTAGCGAACCCACAGCCAAGGGAACGGGCTTGGAATAATCAGCGGGGAAAGAAGACCCTGTTGAGCTTGACTCTAGTCTGACGTTGTGAAATGACTTGGGAGGTGTAGAATAAGTGGGAGCTCT-GCGTCCGTGAAATACCACTACTCTCAATGTTGTTTTACTTATACCATGATGTAGCATCTGGCTGGCCCAGTTCTAGTTGTAATCTCGGGGGTGAGCTACGTGGAAGACATCGTCAGGTGGGGAGTTTGGCTGGGGCGGCACATCTGTTAAATGATAACACAGGTGTCCTAAGGTGAGCTCAATGAGAACAGAAATCTCATGTAGAACAAAAGGGTAAAAGCTCACTTGATTTTGATTTTCAGTATGAATACAAACCGTGAAAGCGTGGCCTATCGATCCTTTAGTTCTTTAGAATTTTAAGCTAGAGGTGTCAGAAAAGTTACCACAGGGATAACTGGCTTGTGGCAGCCAAGCGTCCATAGCGACGTTGCTTTTTGATTCTTCGATGTCGGCTCTTCCTATCATTGCGAAGTAGAACTCGCCAATTGTTGGATTGTTCACCCACTAATAGGGAACGTGAGCTGGGTTTAGACCGTCGTGAGACAGGTTAGTTTTACCCTACTGATGAGTCGTTGTCTAAACAGTAATCCAACCAGTACGAGAGGAACCGTTGGTTCAGATAATTGGTAACTGCGGTTAGCTGAAAAGCTAGTGCCGCCAAGCTACCATCTGTAGGATTATGGCTGAACGCCTCTAAGTCAGAATCCATGCTGGAATA-GACGATAATCACCTTTCCCGATGTAGGAATTTCAAATGGGAAAGATAAATCCTTTGTAGACGACTTAACTAGAACGGGGTGTTGTAAGCATGAGAGTAGTCTT-GTACTA
Cylindrotheca_closterium_AF289049                     TCCGGATCTCAAATCAAGCAAGAAGACCCGCCGAATTTAAGCATATAATTAAGCGGAGGAAAAGAAACTAACCAGGATTCCCTCAGTAAGGGCGACTGAAGCGGGAAGTGCTCAGGATGTGAATCTGCGCCGAATTGTGGTCTGTAGA-CTGTGAC-A-TTATTGGCCGGG-CCAAGTCCCTTGGAAAAGGGCAGCAGAGAGGGTGAGACTCCCGTCC--GCCT-GG------CCGAGT--GAGTCGCTATCAACGAGTCGAGTTGTTTGGGATTGCAGCTCTAAGTGGGTGGTAAATTCCATCTAAAGCTAAATATTGGTGGGAGACCGATAGCGTACAAGTACCGTGAGGGAAAGATGCAAAGAACTTTGAAAAGAGAGTTAAAAGTACCTGAAATTGCTGAAAGGGAAGCGAAGGAAACAGGACGAAATGGTTTTCTTTACCCCGTCTTGAAACACGGACCAAGGAGTCTAACATATGTGCGAGTATAGGAGTGTCAAACTCCCATGCGCAATGAAAGTGACTGGTTGGAGGCACAATCCGCCGGCCTCAAGGGAGAACGGTCTGAGTGTGAGCATACATGTTGGGACCCGAAAGATGGTGAACTATGCCTGAATAGGGTGAAGCCAGGGGAAACTCTGGTGGAGGCTCGTAGCGATTCTGACGTGCAAATCGATCGTCAAATTTGGGTATAGGGGCGAAAGACTAATCGAACCATCTAGTAGCTGGTTCCCTCCGAAATTTCCCTCAGGATAGCTGCGATCGGAATTTTATCAGGTAAAGCGAATGATTAGAGGTTCCGGAGGCGTAATGCTTTCGGCCTATTCTCAAACTTTAAATGGGTAAGAACTCGGGGTTGCTTAATTGAACCTGCG-GTCGAATGACGGTCGCTAGTGGGCCACACCGGGTAAGCTGGTTTGGCGATGCGGGATGATCCGAACGTGGAGATAAAGTGCCAAAGTGCTCGCTCACCTAGATCCCACAAAAGGTGTTGGTTCATATTGACAGCAGGACGGTGGCCATGGAAGTCGGAATCCGCTAAGGAGTGTGTAACAACTCACCTGCCGAATGAACTAGCCCTGAAAATGGATGGCGCTGAAGCGGGCCACTTATACTCCACCACTGATGCAAATGTTTAGTGTCAGTGAGTAGGAGGGCGTGAAGGTTGTCGTGCAGCTCGTGGCGTGAGCCAGAGTGAAACAGCCTTTAGTGCAGATCTTGGTGGTAGTAGCAAATATTCAAATGAGAACTTTGAAGACTGAAGTGGAGAAAGGTTCCACGTGAACAGCAATTGGACGTGGGTTAGTCGATCCTAAGAGATAGGAGAAATCCGTTGCAAGGTGCGTTGCCCCTTCTATCGAAAGGGAATCGGGTTAATATTCCCGAACCAGGACGTGGATGTTGAGTGGTAACACAAGCAAAGCCGGGGACGACGGCGGTAGCCCCGACGAGAGTTTTCTTTTCTTGTTAACAATTCACCACCCTGGAATCGGATTGACCGGAGATAGGGTTGTCGGTCTGGGAAAGGCGGTCAATTTTGGACCGCTTCGGTGCGCTATCGACGTCCCTTGAAAACCTGGCGGCGTGTCTTATTCGCACTCCTGGTCGTACTCATCACCGCATCAGGTCTCCAAGGTTAGCAGCCTCTAGTCGATAGAAGAATGTAGATAAGGGAAGTCGGCAAACTAGATCCGTAACTTCGGGAAAAGGATTGGCTCTGAGGGTTGGGCCTAGGGGTCTCTTGGC--CCACGGCGAGAACAACCAGCTCAGAACTGGAGCGGACAAGGGGAATCCGACTGTTTAATTAAAACAAAGCATTGCGAAGGCCGGAAACGGTGTTGACGCAATGTGATTTCTGCCCAGTGCTCTGAATGTCAAAGTGAAGGAATTCAACCAAGCGCGGGTAAACGGCGGGAGTAACTATGACTCTCTTAAGGTAGCCAAATGCCTCGTCATCTAATTAGTGACGCGCATGAATGGATGAATGAGATTCCCACTGTCCCTATCTACTATCTAGCGAACCCACAGCCAAGGGAACGGGCTTGGAAGAATCAGCGGGGAAAGAAGACCCTGTTGAGCTTGACTCTAGTCCGACGTTGTGAAATGACTTATGAGGTGTAGAATAAGTGGGAGCTTCGGCGCACATGAAATACCACTACTCGTAATGTTGTTTTACTTATTCCGTGACGTAGCATCCAGCGCCTCTGGTTCTGGCTTTCAAACCTTTGGTGAGCTACGCGGGAGACAACGTCAGGTGGGGAGTTTGGCTGGGGCGGCACATCTGTTAAAGAATAACACAGGTGTCCTAAGGTCAGCTCAATGAGAACAGAAATCTCATGTAGAACAAAAGGGTAAAAGCTGACTTGATTTTGATTTTCAGTACGAATACAAACCGGGAAACCGTGGCCTATCGATCCTTTCAGTTTTTGGAATTTGAAGTGAGAGGTGTCAGAAAAGTTACCACAGGGATAACTGGCTTGTGGCAGCCAAGCGTTCATAGCGACGTTGCTTTTTGATTCTTCGATGTCGGCTCTTCCTATCATTGTGTCGCAGAAGTCACCAAGTGTAGGATTGTTCACCCACTAACAGGGAACGTGAGCTGGGTTTAGACCGTCGTGAGACAGGTTAGTTTTACCCTACTGATAAATGGTTGTCGCGACAGTAATCCAACTAGTACGAGAGGAACCGTTGGTTCGGATATTTGGTA-ATGCGGTTGGCTGACCAGCCAATGCCGCGAAGCTATCATCCGTAGGATTATGACTGAACGCCTCTAAGTCAGAATCCATGCTGGAATGCGACGATATTCACCTCGACTGGTGTAG-ATTACCGAATGGTCGAGTTAAATCCTCTGTAGACGACTTAATTGGAACGTGGTACTGTAAGCATGAGAGTAGCCTTTGTGCTA
Chrysolepidomonas_dendrolepidota_AF409121             TTCGGACCTCCAATCAGTCAAGAATACCCGCTGAATTTAAGCATATAACTAGGCGGAGGAAAAGAAACTAACAAGGATTCCCTCAGTAACGGCGAGTGAAGCGGGAAAAGCTCAGACTGAAAATCTTCG--GAATTGTAGTCTGGAGAAGTTAGGTCAACGAAAGTAGTGGGCAAAGTCTCTTGGAATAGAGCACCAAGGAGGGTGACAGTCCCGTTCATGCCTGCTACT--TTAGTGTACGACCAGCTTTCTACGAGTCGAGTTGCTTGGGATTGCAGCTCTAATTGGGTGGTAAATTCCATCTAAAGCTAAATATTGATGGGAGACCGATAGCGAACAAGTACCGTGAGGGAAAGATGCAAAGAACTTTGAAAAGAGAGTTAAAAGTACCTGAAATTGCTGAAATGGAACCGATGGGAGAATAACGAAATGTCTCTTATCATCCCGTCTTGAAACACGGACCAAGGAGTCTAACATATGTGCGAGTGCTCGGG-GTTACCCCCAAGCGCGGAATTAATGTAAAAGGTAGGATGCACTATCGACCGACCATGAGGGAGAAAGGTTTGAGTGTGAGCATATATGTTGGGACCCGAAAGATGGTGAACTATGCCTGAGTAGGGCGAAGCCAGGGGAAACTCTGGTGAAGGCCCGCAGCGATTCTAACGTGCAAATTGATCGTCGAACTTGGGTATAGGGGCGAAAGACTAATCGAACCATCTAGTAGCTGGTTCCTCCCGAAATTTCCCTTAGGATAGCTGCAACCGAAGTTTTATCAGGTAAAGCGAATGATTAGAGGCCTCAGGGGTGGAACGTCCTTGACCTATTCTCAAACTTTAAATGGGTAAGATCCCTGGGTTGCTTAATTGAACCCGGTGGTTGAATGACGGTTGCTAGTGGGCCAATCTGGGTAAGCTAGATTGGCGATGCGGGATGCTCCGAACGTCGAGTTAAAGTGCCAAAGTATCCGCTAACCTAGATCCCACAAAAGGTGTTGGTTCATTAAGACAGCAGGACGGTGGCCATGGAAGTCGGAACCCGCTAAGGAGTGTGTAACAACTCACCTGCCGAATGAACTAGCCCTGAAAATGGATGGCGCTTAAGCGGATCACTTATACTCGACCAACATGGCAAATGCGAGGCTGTGTTGAGTAGGGGGGCGTGGGGCTTGTTGTGCATTCTGTGGCGTAAGCCGGGATGAAACGGGCTCTAGTGCAGATCTTGGTAGCAGTAGCAAATATTCAAATGAGAACTTTGAAGACTGAAGTGGAGAAAGGTTCCATGTGAACAGTAATTGGACATGGGTGAGTCGATCCTAAGAGATAGGAAAATTCTTTTTGAAAGTCCTTTGGTCCAGCTATCGAAAGGGAATCAGGTTAATATTCCTGAACCAGAACGTGGATGATAAGTGGTAACACAAATGAAATTGGGGACGCTGGCGAGAGCCCTGGAAAGAGTTATCTTTTCTTTTTAACAGTACGGTACCTTGGAATCGGATTGCCCGGCGATAAGGTTCAGTGTCTGGTAGAGCAGTAA-TCTTTTGTACTGTCCGGTGCGCTTTCGACGGCCCTTGAAAACCCAATGGAGTGATTTATTCGCACCTCTGGTCGTACTCATAACCGCCTCAGGTCTCCAAGGTGTGCAGCCTCTAGTCGATAGAACAATGTAGATAAGGGAAGTCGGCAAAATAGATCCGTAACCTCGGGATAAGGATTGGCTCTGAGGGTTGGGCCTAAGGGTCTCTAGAA-CTTAGTGCGTGAACAACCGACTCAGAACTGGAGCGGACAAGGGGAATCCGACTGTTTAATTAAAACAAAGCATTGCGATGGCTGGGAACGGTGTTGACGCAATGTGATTTCTGCCCAGTGCTCTGAATGTCAAAGTGAAGGAATTCAACCAAGCGCGGGTAAACGGCGGGAGTAACTATGACTCTCTTAAGGTAGCCAAATGCCTCGTCATCTAATTAGTGACGCGCATGAATGGATTAATGAGATTCCCACTGTCCCTATCTACTATCTAGCGAACCTACAGCCAAGGGAACGGGCTTGGAAGAATCAGCGGGGAAAGAAGACCCTGTTGAGCTTGACTCTAGTCCGACGTTGTGAAACGACTTATGAGGTGTAGAATAAGTGGGAGGTTTTGCAACGATGAAATACCACTACTCGTAATGTTGTTTTACTTATTCCGTGACGTAGAAGCCAGTCACGCTGATTCTAGTGTAAAGCCATTTGGTGATCTACGCGGGAGACAACGTCAGGTGGGGAGTTTGGCTGGGGCGGCACATCTGTTAAACGATAACACAGGTGTCCTAAGGTCAGCTCAATGAGAACAGAAATCTCATGTAGAACAAAAGGGTAAAAGCTGACTTGATTTTGATTTTCAGTACGAATACAAACTGTGAAAGCATGGCCTATCGATCCTTTAATTTTTTCGAATTTTAAGCTAGAGGTGTCAGAAAAGTTACCACAGGGATAACTGGCTTGTGGCAGCCAAGCGTTCATAGCGACGTTGCTTTTTGATTCTTCGATGTCGGCTCTTCCTATCATTGTGTCGCAGAAGTCACCAAGTGTAGGATTGTTCACCCACTAACAGGGAACGTGAGCTGGGTTTAGACCGTCGTGAGACAGGTTAGTTTTACCCTACTGATGAATGGTTGTCGCGACAGTAATCCAACTAGTACGAGAGGAACCGTTGGTTCAGACAATTGGTTTATGGGGTTGGCTGAACAGCCAGTGCCCCGAAGCTACCATCTGCAGGATAATGACTGAACGCCTCTAAGTCAGAATCTATGCTGGAAAGCGACGATATATTCCGCTCTCTGTGTAGGCCTTTCGGGCGAGAGCGATAAATCCTTTGTAGACGACTTTGATAGAACTGGGTACTGTAAGTGTGAGAGTAGGCTT-GTCCTA
Colponema_sp_Vietnam_Colp7_28S_KF651084               NNNNNNNNNNNNNNNNNNNNNNNNNNNNNNNNNNNNNNNNNNNNNNNNNNNNNNNNNNNNNNNNNNNNNNNNNNNNNNNNNNNNNNNNNNNNNNNNNNNNNNNNNNNNNNNNNNNNNNNNNNNNNNNNNNNNNNNNNNNNNNNNNNNNNNNNNNNNNNNNNNNNNNNNNNNNNNNNNNNNNNNNNNNNNNNNNNNNNNNNNNNNNNNNNNNNNNNNNNNNNNNNNNNNNNNNNNNNNNNNNNNNNNNNNNNNNNNNNNNNNNNNNNNNNNNNNNNNNNNNNNNNNNNNNNNNNNNNNNNNNNNNNNNNNNNNNNNNNNNNNNNNNNNNNNNNNNNNNNNNNNNNNNNNNNNNNNNNNNNNNNNNNNNNNNNNNNNNNNNNNNNNNNNNNNNNNNNNNNNNNNNNNNNNNNNNNNNNNNNNNNNNNNNNNNNNNNNNNNNNNNNNNNNNNNNNNNNNNNNNNNNNNNNNNNTCTAACACATATGCGAGTATTTGGGTGGCAAACCCACATGCGCAATGAAAGTAAAAGGTGGGAGGCACCATCGACCGACATGATCTGTGAAAGGTTTGAGTAAGAGCATATTTGTTAGGACCCGAAAGATGGTGAACTATGCCTGAGTAGGGTGAAGCCAGGGGAAACTCTGGTGGAGGCTCGTAGCGATTCTGACGTGCAAATCGATCGTCGAACTTGGGTATAGGGGTGAAAGACTAATCGAACCATCTAGTAGCTGGTTCCCTCCGAAGTTTCCCTCAGGATAGCTGGAACTTGAGTTTTATCAGGTAAAGCGAATGATTAGAGGCCTCGGAGTTGAAACAACTTCGACCTATTCTCAAACTTTAAATAGGTAAGCACCGTGGGTTACTTAATTGAACTCATGGGACAAATGGA-GTTCTTAGTGGGCCATTTTTGGTAAGCAGAACTGGCGATGAGGGATGAACCTAACGTTCGGTTAAGGTGCCCAACTGCCCGCTCA-CTAGACACCATAAAAGGTGTTGGTTCATTTTGACAGCAGGACGGTGGTCATGGAAGTCGAAACCCGCTAAGGAGTGTGTAACAACTCACCTGCCGAATGGACCAGCCCTGAAAATGGATGGCGCTGAAGCGAGCGACCGATACCGGACCATTAGGGCAAATGCGAAGCTCTAATGAGTAGGAGGGCGTGGAGGTTGTGAAGAAGCTTAGGGCGTAAGCCCGAGTGAAACAGCCTCTAGTGCAGATCTTGGTGGTAGTAGCAAATATTCAAATGAGAACTTTGAAGACTGAAGTGGAGAAGGGTTCCATGTGAACAGCATTTGGACATGGGTTAGTCGATCCTAAGAGATAGGGAAACTCCGTTTCAATGTGAGCTAGCTCCGCTATCGAAAGGGAATGGGGTTAATATTCCCCAACCGGGACGTGGATAATGTACGGCAACGTAAGTGAACTCCGAGACGCCGGCAGGAGCCCTGGGAAGAGTTATCTTTTCTTTTTAACAACCTATTACCCTGAAAACGGTTTACCTGGAGCTAGGGTTAAATGGTTGGTAAAGCACCTCACGTCTTGAGGTGTCCGGTGCGCTCTTGACGGCCCTTGAAAATCGGAGGGAAAGATCTATTCGCACCCCCGGTCGTACCGATAACCGCATCAGGTCTCCAAGGTTAACAGCCTCTAGTCAATAGAACAATGTAGGTAAGGGAAGTCGGCAAAATAGATCCGTAACTTCGGGAAAAGGATTGGCTCTGAGGGCTGGGCATAGGGGCCCTTGACTCCCTATGCAATGAACAGCCAACTCAGAACTGGAGCGGACAAGGGGAATCCGACTGTTTAATTAAAACAAAGCATTGCGATGGACTGAAAAGTTGTTGACGCAATGTGATTTCTGCCCGGTGCTCTGAATGTCAAAGTGGAGAAATTCAACCAAGCGCGGGTAAACGGCGGGAGTAACTATGACTCTCTTAAGGTAGCCAAATGCCTCGTCATCTAATTAGTGACGCGCATGAATGGATTAACGAGATTCCCACTGTCCCTATCTACTATCTAGCGAAACCACAGCCAAGGGAACGGGCTTGGAATAATCAGCGGGGAAAGAAGACCCTGTTGAGCTTGACTCTAGTCCGACTTTGTGAAATGACTTAGGAGGTGTAGAATAAGTGGGAGGGCAACCGACGGTGAAATACCACTACTCTTAATGTTATTTTACTTATTCCGTGATATAGAGCCCAACATTCTTGGTTCTAGTCTTAAGGTTGCGGCCGATCTATGCGGAAGACATAGTCAGGTGGGGAGTTTGGCTGGGGCGGCACATCTGTTAAAAGATAACGCAGGTGTCCTAAGGTGAGCTCAATGAGAACAGAAATCTCATGTTGACCAAAAGGGGAAAAGCTCACTTGATTTTGATTTTCAGTATGAATACAAACCGTGAAAGCGTGGCCTATCGATCCTTTAGTCTTTAGAAATTTTAAGCTAGAGGTGTCAGAAAAGTTACCACAGGGATAACTGGCTTGTGGCAGCCAAGCGTTCATAGCGACGTTGCTTTTTGATCCTTCGATGTCGGCTCTTCCTATCATTGTGAAGCAGAATTCACCAAGTGTTGGATTGTTCACCCACCAATAGGGAACGTGAGCTGGGTTTAGACCGTCGCGAGACAGGTTAGTTTTACCCTACTGATGAATCGATGTCGCGACAGTAATCCAACTAGTACGAGAGGAACCGTTGGTTCAGATACTTGGTAATTGCCGTTGGCTGAACAGCCAGTGCGGCGAAGCTACCATCTGTAGGATTATGANNNNNNNNNNNNNNNNNNNNNNNNNNNNNNNNNNNNNNNNNNNNNNNNNNNNNNNNNNNNNNNNNNNNNNNNNNNNNNNNNNNNNNNNNNNNNNNNNNNNNNNNNNNNNNNNNNNNNNNNNNNNNNNNNNNNNNNNNNNNNNNNNN
Colponema_edaph_Chukotka                              CTGAGACCTGAAATCAGGCAAGATTACCCGCTGAATTTAAGCATATAACTAAGCGGAGGAAAAGAAACTAACAAGGATCCCCTGAGTAACGGCGAGTGAAACGGGAAAAGCTCAACTTTAAAATCTGGGTCGAATTGTAGTCTAGAGGTGCAATACCATCGTAGGTACAGGTTTAAGTCTCCTGGAATGGGGCATCATAGAGGGTGAGAATCCCGTCTTTGACTTGTACT--GAAGAGTCTGGTATGCTACCAACGAGTCGGGTTGTTTGAGAATGCAGCCCTAAATGGGAGGTAAATTTCTTCTAAAGCTAAATATTGACGAGAGACCGATAGTGAACAAGTACCGTGAGGGAAAGATGAAAAGAACTTTGAAAAGAGAGTTAAAAGTGCTTGAAATTGCTGAAAGGGAAGCGATTGAGACTTGACGAAATGGTCTTAACCGACCCGTCTTGAAACACGGACCAAGGAGTCTAACATATATGCGAGTATTTGGGTGAC-AACCCACATGCGTAATGAAAGTAAAAGGTGGGAGGCACCATCGACCGATTTCGACTG-TCAAGGTTTGAGTAAGAGCATATCTGTTAGGACCCGAAAGATGGTGAACTATGCCTGAGTAGGGTGAAGCCAGGGGAAACTCTGGTGGAGGCTCGTAGCGATACTGACGTGCAAATCGTTCGTCGAACTTGGGTATAGGGGCGAAAGACTAATCGAACCATCTAGTAGCTGGTTCCCTCCGAAGTTTCCCTCAGGATAGCTGGAACTTAAGTTTTATCAGGTAAAGCGAATGATTAGAGGCATCGGAGCTGTAACAGCTTCGACCTATTCTCAAACTTTAAATAGGTAAGAACCGTGGGTTGCTTCATTGAACTCATGGATCAAATGGAAGTTTCAAGTGGGCCATTTTTGGTAAGCAGAACTGGCGATGAGGGATGAACCTAACGTTTGGTTAAGGTGCCAAAGTGCCCGCTCA-TTAGACACCATAAAAGGTGTTGGTTCATTTTGACAGCAGGACGGTGGTCATGGAAGTCGAAACCCGCTAAGGAGTGTGTAACAACTCACCTGCCGAATGGACCAGCCCTGAAAATGGATGGCGCTGAAGCGAGCCACCGATACCAAACCATTAGAGCAAATGCGAAGCTCTAATGAGTAGGAGGGCGTGGAGGTTGTGAAGAAGCCTTAGGCGTAAGCCTGGGTGAAACGGCCTCTAGTGCAGATCTTGGTGGTAGTAGCAAATATTCAAATGAGAACTTTGAAGACTGAAGTGGAGAAGGGTTCCATGTGAACACCAATTGGACATGGGTTAGTCGATCCTAAGAGATAGGGAAACTCCGTTTCAAAGTGAACTAGTTCCGCTATCGAAAGGGAATGGGGTTAATATTCCCCAACCGGGACGTGGATATTGTACGGCAACGTAAGTGAACTCCGAGACGTCAGCAGGAGCCCTGGGAAGAGTTATCTTTTCTTTTTAACAGCCTATTACCCTGAAATCAGATTACCTGGAGCTAGGGTTAAATGGTTGGTAAAGCACCTCAATTCTTGGGGTGTCCGGTGCGCTCTTGACGGCCCTTGAAAATCGGAGGGAAAGACTTATTCGCACCCCCGGTCGTACCGATAACCGCATCAGGTCTCCAAGGTTAACAGCCTCTAGTCAATAGAACAATGTAGGTAAGGGAAGTCGGCAAAATAGATCCGTAACTTCGGGAAAAGGATTGGCTCTGAGGGCTGGGCCTAGGGGCCCTTGACTCCCTAGGCAATGAACAGCCAACTCAGAACTGGAGCGGACAAGGGGAATCCGACTGTTTTATTAAAACAAAGCATTGCGATGGACTGAAAAGTTGTTGACGCAATGTGATTTCTGCCCAGTGCTCTGAATGTCAAAGTGAAGAAATTCAACCAAGCGCGGGTAAACGGCGGGAGTAACTATGACTCTCTTAAGGTAGCCAAATGCCTCGTCATCTAATTAGTGACGCGCATGAATGGATTAACGAGATTCCCACTGTCCCTATCTACTATCTAGCGAAACCACAGCCAAGGGAACGGGCTTGGAATAATCAGCGGGGAAAGAAGACCCTGTTGAGCTTGACTCTAGTCCGACTTTGTGAAATGACTTAGGAGGTGTAGAATAAGTGGGAGGGCAACCGACGGTGAAATACCACTACTCTTAATGTTATTTTACTTATTCCGTGATATAGGGCCCAACATTATTGGTTCTAGTCTTAAGGTTGCAGCCGATCTATGCGGAAGACATAGTCAGGTGGGGAGTTTGGCTGGGGCGGCACATCTGTTAAAAGATAACGCAGGTGTCCTAAGGTGAGCTCAATGAGAACAGAAATCTCATGTTGACCAAAAGGGGAAAAGCTCACTTGATTTTGATTTTCAGTATGAATACAAACCGTGAAAGCGTGGCCTATCGATCCTTTAGCGTTTAGAAATTTTAACCTAGAGGTGTCAGAAAAGTTACCACAGGGATAACTGGCTTGTGGCAGCCAAGCGTTCATAGCGACGTTGCTTTTTGATCCTTCGATGTCGGCTCTTCCTATCATTGTGAAGCAGAATTCACCAAGTGTTGGATTGTTCACCCACCAATAGGGAACGTGAGCTGGGTTTAGACCGTCGTGAGACAGGTTAGTTTTACCCTACTGATGAATCGATGTCGCGACAGTAATCCAACTAGTACGAGAGGAACCGTTGGTTCAGATACTTGGTAATTGCCGTTGGCTGAACAGCCAGTGCGGCGAAGCTACCATCTGTAGGATTATGACTGAACGCCTCTAAGTCAGAATCCATGCTGGAATGCGACGTTACCCATTTCCTCCAATGTAGGAATTCCAAAGGGAGGAGGTAAATCCTTTGCAGACGACTTAAATGGAAC-TGGTATTGTACGTGCGAGAGTAGGCTTTGTCCTA
Colponema_peru                                        ATGAGACCTGAAATCAGGCAAGATTACCCGCTGAATTTAAGCATATAACTAAGCGGAGGAAAAGAAACTAACTAGGATTCCCTTAGTAATGGCGAATGAATAGGGAAGAGCTCAAGATGAAAATCTGGGGCGAATTGTAGTCTATAGGAACAAATCCAGTCTC-ACGCAGGTATAAGTTCTTTGGAAAAGGACATCACAGAGGGTGAGAATCCCGTCTTTGACTTGCATT--GAGGTGTACGGATTGTTTCTAACGAGTCGCGTTTCTTGGGAATGAAGCGCAAAGTGGGTGGTAAATTTCATCTAAGGCTAAATATTGGTGGGAGACCGATAGCGAACAAGTACCGTGAGGGAAAGATGAAAAGAACTTTGAAAAGAGAGTTCAAAGTGCTTGAAATCGTTGGAAGGGAAGCGTTTGAAACCTGACGAAATGGTTTCAACCGACCCGTCTTGAAACACGGACCAAGGAGTCGTACAATTGTGCGAGTATGTGGGTGTCAAACCCATATGCGCAATGAAAGTAAAAGGTGCGATGCAGCATCGACCGACAAGCGGCG--TGAGGTTTGAGTATGAGCATAACTGTACGGACCCGAAAGATGGTGAACTATGCCTGAGTAGGGTGAAGCCAGGGGAAACTCTGGTGGAGGCTCGCAGCGATACTGACGTGCAAATCGTTCGTCAAACTTGGGTATAGGGGCGAAAGACTAATCGAACCATCTAGTAGCTGGTTCCCTCCGAAGTTTCCCTCAGGATAGCTGGGCTTTCAGTTTTNTCAGGTAAGG-GAATGATTAGAGGCATCGGGGAAATA-TTTCCTCGACCTATTCTCAAACTTTAAAAAGGTAAGATCCTAGAGTTACTTAATTGAACTCT-GGGTTTAATGCTTGCTCCAAGTNGGCCGTTTTTGGTAAGCAGAACTGGCGATGAGGGATGAACCTTACGTTAGGTTAAGGTGCCAAACTACTCGCTCA-TCAGAAACCATAAAAGGTGTTGGTTCATTTTGACAGCAGGACGGTGGTCATGGAAGTCGAAATCCGCTAAGGAGTGTGTAACAACTCACCTGCCGAATGAACTAGCCCTGAAAATGGATGGCGCTGAAGCGAGTGACCGATACCTAACCATTAGAGTAAATGCGATACTCTAATGAGTAGGAGGGCGTGGGGGTTGTGACGCAGCTTTGGACGTGAGTCCGAGTGAAACAGCCTCTAGTGCAGATCTTGGTGGTAGTAGCAAATATTCAAATGAGAACTTTGAAGACCGAAGTGGAGCAGGGTTCCATGTGAACAGCATTTGGACATGGGTTAGTCGATCCTAAGTGATAGGTTAAATCCGTCTGAAGGTGTGTTACGCCGCCTATCGAAAGGGAATCAGGTTAATATTCCTGAACCAGGACGTGGATAATGTATGGCAACATAAGTGAACTCCGAGACGTCGGCATGAGCCCTGGGAAGAGTTGTCTTTTCTTTTTAACCATCTACTACCCTGAAATCAGATTATCTGGAGATAGGGTTAAATGGTGGGTAAAGCACCTTGACATACGAGGTGTCCGGAGCGCTCATGACGACCCTTGAAAATCGGAGGGAAAGATTTATTCGCACCCCTGGTCGTACCGATAACCGCATCAGGTCTCCAAGGTTAGCAGCCTCTGGTCAGTAGAATAATGTAGATAAGGGAAGTCGGCAAAATAGATCCGTAACTTCGGGAAAAGGATTGGCTCTGAGGGCTGGGTGGTGGGGTCCTTTGCTCCCTGCCCATTGAACAGCCAACTCAGAACTGGAGCGGACAAGGGGAATCCGACTGTTTAATTAAAACAAAGCATTGCGATGGCCGTAACCGGTGTTGACGCAATGTGATTTCTGCCCAGTGCTCTGAATGTCAAAGTGAAGAAATTCAACCAAGCGCGGGTAAACGGCGGGAGTAACTATGACTCTCTTAAGGTAGCCAAATGCCTCGTCATCTAATTAGTGACGCGCATGAATGGATTAACGAGATTCCCACTGTCCCTATCTACTATCTAGCGAAACCACAGCCAAGGGAACGGGCTTGGAATAATCAGCGGGGAAAGAAGACCCTGTTGAGCTTGACTCTAGTCCGACTTTGTGAAATGACTTAGGAGGTGTAGAATAAGTGGGAGGTTCGCCGATCTTGAAATACCACTACTCTTAATGTCATTTTACTTATTCCGTGAGATAGAGCCC-AC-TTCGTGGTTCTAGATTTAAGGATCTGTCTGATCTATGCGGAAGACATTGTCAGGTGGGGAGTTTGGCTGGGGCGGCACATCTGTTAAAAGATAACGCAGGTGTCCTAAGGTGAGCTCAATGAGAACAGAAATCTCATGTAGACCAAAAGGGGAAAAGCTCACTTGATTTTGATTTTCAGTATGAATACAAACTGTGAAAGCATGGCCTATCGATCCTTTAGTCTTTAGAAATTTTAAGCTAGAGGTGTCAGAAAAGTTACCACAGGGATAACTGGCTTGTGGCAGCCAAGCGTTCATAGCGACGTTGCTTTTTGATCCTTCGATGTCGGCTCTTCCTATCATTGTGAAGCAGAATTCACCAAGTGTAGGATTGTTCACCCACTAACAGGGAACGTGAGCTGGGTTTAGACCGTCGTGAGACAGGTTAGTTTTACCCTACTGATGAT---ATGACACGACAGTAATCCAATTAGTACGAGAGGAACCATTGGTTCACATAATTGGTAAA-ACCGTTAGCTGAAAAGCTAGTGCGGTGAAGCTACCATGTGTAGGATTATGACTGAACGCCTCTAAGTCAGAATCCATGCTGGATAGTGTCGTTATTCACCCCTTCCAATATAGGAATTGCAAATGGTTGGGATAGATCTTTTGCAGACGACTTAACTGCAACCGGGTATTGTAAGTATGAGAGTAGGCTTTGTCCTA
Vitrella_brassicaformis_HM245049                      TCAAGACATCAATTTAGACAAGGTTACCCGCTGAATTTAAGCATATAATTAAGCGGAGGAAAAGAAACTAACCAGGATTCCCTTAGTAACGGCGAGTGAAGAGGGACAAGCTCAAAGTGCTAATCAGTG-TGAATTGTGGCCTCTAGAAACGACACCAGTGGCATTGCAGAGGTAAATCTCCTGGAAAGGAGTAGCAGAGAGGGTGAGACTCCCGTCTTT-ACTTGCAGTGTGCCGCGTATGGTGCGTTTTCTCTGAGTCGAGTAGCTTGGGACTGCTGCTCAAAATTGGTGGTAAACTTCATCTAAAGCTAAACATTGGTGAGAGACCGATAGCAAACAAGTACTGTGAAGGAAAGATGAAAAGAACACAGGTATGTGGGTTAAAAGTACCTGAAACCGCTGCAAGGGAAGCGAATGGGACCTGACTAAATGGTTCCATCCGACCCGTCTTGAAACACGGACCAAGGAGTCTAACATATGTGCGAGTATGCGGGTGGCAAACCTGTATGCGTAATGAAAGTGAGAGGCACG-TGCATTGCCGACCGACTTTGACTGAGAGAGGTTTGAGTATCAGCATGTCTGTTAGGACCCGAAAGATGGTGAACTATGCCTGAGGAGGGTGAAGCCAGGAGAAATTCTGGTGGAAGCTCGTAGCGATACTGACGTGCAAATCGTTCGTCACACTTGGGTATAGGGGCGAAAGACTAATCGAACCATCTAGTAGCTGGTTTACGCCGAAGTTTCCCTCAGGATAGCTGCAGTCTGAGTTTTATCAGGTAAAGCGAATGATTAGAGGCATTGGGGAAGCGATTTCCTCGACCTATTCTCAAACTTTAAATGGGTAAGATGGTGTCGTTACTTAATTGAACGACGTCGGTTAATGTGGACTGTAAGTGGGCCATTTTTGGTAAGCAGAACTGGCGATGAGGGATGAACCTAACGTCTGGTTAAGGTGTCCAAATGCTGGCTCA-TCAGATACCATAAAAGGTGTGACCTGACAATGACAACAGGACGGTGGTCATGGAAGTTGAAATCCGCTCAGGAGTGTGTAACAACTCACCTGTCTAGCAGGCT-GCCCTGAAAATGGATGACGCTGAAGCCGGTTACCGATACCAGACCATCGTTGCAAATGCGATGCTTCGATGAGTAGGCGTACGTGGAGGTTGTGACGCAGCTTTTGACGTGAGTCTGAGTGAAACAGCCTCTAGTGCAGATCTTGGTGGTAGTAGCAAATATTCAAATGAGAACTTTGAAGACTGAAGTGGAGAAGGGTTCCACGCGAACAGCAATTGGACGTGGATTAGCCGATCCTAAGGGACAGGGAAGCTCCGTATATCGAGGCTCTGCCTCTGCGCCCGAAAGGGAAGAAGGTTAATATTCCTTCGCCAGGACGTGGATATTATATGGTAACATAAGTGAACTCCTCGACGCAGGCGCGAGCCTCCGAAAGCGTTGTCTTTGCTTTTTAACAGTCTGTCTCCCTGAAATCAGATTATCTGGAGAAAGGGATAAATGGCTGGCAAAGCACCCTGTGATCCGGGGTGTCGGAAGCGCTCGCGACTGTCCATGAAAAGGGGAGGGAAAGTATCATTCGCACCCCTGGTCGTACCAATAACCGCATCAGGTCTCCAAGGTTAGCAGCCTCTGGTCGATAGAATAAGGTAGATAAGGGAAGTCGGCAAGATAGATCGGTACCTTCGGTAAAACGATTGGCTCTGACGGCCGGGTGTAGGGGTCCATCATCCCCTGCACAGTGAACGGTCAAGTCAGAACTGGAGCGGACAAGAAGAACCCGACTGTTTAATTAAAACAAAGCATTGCGATGGCCGCAATCAGTGTTGACGCAATGTGATTTCTGCCCAGTGCTCTGAATGTCAAAGTGATGAAATTCAAACAAGCGCGGGTAAACGGCGGGAGTAACTATGACTCTCTTAAGGTAGCCAAATGCCTCGTCATCTAATTAGTGACGCGCATGAATGGATTAACGAGGTTCTTACTGTCCCTATCTACTATCTAGCGAAACCACAGCCAAGGGAACGGGCTTGGAATAAACAGCGGGGAAAGAAGACCCTGTTGAGCTTGACTCTAGTCCGACTTTGTGAAATGACCTAGGAGGTGTAGAATAAGTGGGAGAGAAATCGCCGGTGAAATACCACTACTCTTAGCGTCATTTTACTTATTGCGTTGCACACTGCCCCCTGTGAGGGATTTTGGGGTTAAGGCTCTAGCCGAAGCGTGCGCAAGACATAGTCAGGTGGGGAGTTTGGCTGGGGCGGCACATCTGTTAAAGAATAACGCAGGTGTCCTAAGGCAAGCTCAATGAGAACAGAAATCTCATGTGGACCAAAAGGGGAAAAGCTTGCTTGATTTTGATTTTCAGTACGAATACAAACTGTGAAAGCATGGCCTATCGAACCTTTGGGTCTGTGAAGTTTACAGCCAGAGATGACAGAAAAGTTACCACAGGGATAACTGGCTTGTGGCAGCCAAGCGTTCATAGCGACGTTGCTTTTTGATCCTTCGATGTCGGCTCTTCCTATCATTGAGAAGCAGAATTCTCAAAGTGTCGGATTGTTCACCCGCCAATAGGGAACGTGAGCTGGGTTTAGACCGTCGTGAGACAGGTTAGTTTTACCCTACTGTTAAA-TGATACTGCGACAGTAATCCAGCTAGTACGAGAGGAACAGCTGGGTCGGATACTTGGTTAATGCCGCTGCCTGAAAAGACATTGCGGCGAAGCTACCATCCGCTGGATTATGACTGAACGCCTCTAAGTCAGAATCCATGCTGGACAGCAGTGTTGCCCATCACACTGTTTATAGCAATTTCAAATCGGTGTGCTAGATCCTTTGAAGACGACTTAGTTGCATCAGGGTATTGTAAGTGTGAGAGTAGGCTTCGTCTTA
Chromera_velia_EU106870                               NNNNNNNNNNNNNNNNNNNNNNNNNNNNNNNNNNNNNNNNNNNNNNACCTAAGCGGAGGAGAGAAAACAAACCTGGATTTCCTCAGTAATGGCGAATGAAGAGGAAGARGCACAGTTTG----T-GAAG------TGTAGCTTTGATGAAGTGTGCCAGTGACGTTTGCAGTTCAACTCTTTTGGGACAAAGGGTCATGGAGGRTGAGAATCCCGTTCGTAACTGYGAGAT-GTCGCRTACGGTTCGCTTTGTTCGAGTCGCGTTCCTTAGGACTGGAGCGCAAAGTGGGTGGTAAATTTCATCTAATGCTCAATACCGGTGGGAAACCGATAGCACAYAAGTACTGTGAAGGAAAGATGAAAAGAACTTTGGAAAGAGAGTTAGAAGGGCCTGAAACYGCCGAGAGGGAAGCAGGTGTATTGCACTGTTCGGCATATACCYGGCCCGTCTTGAAACACGGATCAAGGAGTCTAACATGTGCACAAGTTTTCGGGTGTYAAACCCGTGTGCRTAATGAAGGTRARRGCTGCGAGTCAGCAGCGGCCGACCACAATCG-TTGAGGTTTGAGTTTGAGTGTGTATGTTAGGACCCGAAAGATGRTGAACTATGCCTGGGCAGGATGAAGCCAGGGGAAACTCTGGTGGAAGTCCGTCGCAATAYTGACGTGCAAATCGTTTGTAGACCATGGGTATAGGGGCGAAAGACTAATCGAACCATCTAGTAGCTGGTTCCCTCCGAAGTTTCCCTCAGGATAGCTGGAGACGTAGTTTTATCATGTAAAGCGAATGATTAGAGGCTTTGGGGATGCGACATCCTCGACCTATTCTCAAACTTTAAATGGGTAAGACTTCCCC-TTACTTCAGTGAAGGGGAAGAGTGAATCTTGTYTCCAAGTGGGCCATTTTTGGTAAGCAGAACTGGCGATGAGGAGTGAACCTAACGTTGAGTTAAGGCGCCTYAATACTCGCTCA-TGAGATACCGCAAAAGGTGTTGGTTCATTTTGACAGCAGGACGGTGGTCATGGAGGTTGAAACCCGCTAAGGAGTGTGTAACAACTCACCTGCCGAATGAACCAGCCCTGAAAATGGATGGCGCTGAAGCGAGTTGCCGATACTCAGCCAGCATGGTGA----CACCC-GTGCTGTGTAGGAGGGCGTACCGGTCGTGATGCAGTCTTTG-CGTGAGCAAGGATGAAACGGCCGGTAGTGCAGATCTTGGTGGAAGTAGCAAATATTCAAATGAGAATTTTGAAGGTTGACRTGGAGAAGGGTTCCATGTGAACAGCACTTGCACATGGGTTAGTCGGTCCTAAGAGATTGGCACCAGCTATGTATGCAG-CTTTGCTGCT-TTCTCGACAGGGAAGCAGGTTAACATTCCTGCACCAGGGCGTGGATACTGCATGGTAACAGAAGCGAACTCCACGACGTCGGCACGTGTCCYGGAAAGCGTTGTCTTTTCTTCTTAACAGTCAATGGCCTTGGAAACGGATTATCCGGAGATAGGGCTTGACGGCTGGCAAAGCACCTCGTTATCCGAGGTGTTCGGTGCACACGTATCGATCCTTGAAAAGTGGAGGGACACTGTGATTCTCACCCCTGGCCGTACCCATAACCGCATCAGGTCTCCAAGGTTAGCAGCCTCTGATCAATAGAAGAAGGTAGGTAAGGGAAGTCGGCAAAATCGATCCGTAACTTCGGGAAAAGGATTGGCTCTGAGGACCGGGTAGTGAGATCCTTTACTCTCTCTGCATCAAACGGTCATCTCAGAACTGGAGCGGACAAGGGGAATCCGACTGTTTAATTAAAACAAAGCATTGCGATGGTGAAAATTCGTGTTGACGCAATGTGATTTCTGCCCAGTGCCCTGAATGTCAAAGTGATGAAATTCAAACAAGCGCGGGTAAACGGCGGGAGTAACTATGACTCTCTTAAGGTAGCCAAATGCCTCGTCATCTAATTAGTGACGCGCATGAATGGATTAACGAGATTCCTACTGTCCCTATCTACTATCTAGCRAAACCACAGCCAAGGGAACGGGCTTGGACTAATCAGCGGGGAAAGAAGACCCTGTTGAGCTTGACTCTARTCCGACTTTGTGAAATGACCTAAGAGGTGTAGCCTAAGTGGGAGATCCGTCRAGCYTGAAAAACCACTACTTTTAGCRTCATTTTACTTATTCCRTGAAGTTGAAGCTGTCACTTAYAGTTTTGGTGTTAAAGCTCTAGCCGATCAATGCGGAAGACATAGTCAGGTGGGGAGTTTGGCTGGGGCGGCACATCTGTTAAACAACAACGCAGGTGTCCTAAGGCGAGCTCAATGAGAACAGAAATCTCTTGTAGACTAAAAGGGGAAAAGCTCGCTTGATTTTGATTTTCAGTACGAATACAAACTGTGAAAGCATGGCCTATCGATCCTTTAGGTCTGAGAAACTTTCAGCTAGAGGTGTCAGAAAAGTTACCACAGGGATAACTGGCTTGTGGCAGCCAAGCGTTCATAGCGACGTTGCTTTTTGATCCTTCGATGTCGGCTCTTCYTATCATTGAGACRCAGAAGTCTCAAAGTGTCGGATTGTTCACCCGCCAATAGGGAACGTGAGCTGGGTTTAGACCGTCGTGAGACAGGTTAGTTTTACCCTACTGATRA--TGATGCTGTAACAGTAATCGAACTAGTACGAGAGGAACAGTTCRTTCGGATAGTTGGTTAATGCAGCTGACTGAAAAGTCAGTGCTGCGACGCTACCATCCGTTGGATAATGACTGAACGCCTCTAAGTCAAAACCCATACTGACATGCAGTGTGACTCACCGGACAAYAGATATTCTTTGTGTGTTGT-TCGATGCATTCCTTGTAGACGACTTGGATACACTCAGGTATTGTAAGTGTGAGAGTAGGCCTTGTCCTA
Stentor_coeruleus_d1_r13                              NNNNNNNNNNNNNNNNNNNNNNNNNNNNNNNNNNNNNNNNNNNNNNNNNNNNNNNNNNNAGAAGAAACTAACAAGGATTACCTTAGTAACTGCGAGTGAACTGGTAAAAGCCCAGACTGGTAATCGCTTCCGAATTGTACTTTAGACATGTGTCTTAAGTGRA-TCGCAGGCGTAACTTGGCTGGAATGCCAGACCGGAGAAGGTGATAGTCCTGTGCCGCCTGTGTGAA----GCGAAA-GACTGTG-TTCAATGAGTCGGACAGTTTGGGATTGCTGTCCTAAGTGGGAGGTAGACTTCTTCTAAGGCTAAATACTGACGAGAGACCGATAGCGAACAAGTACTGTGAAGGAAAGATGAAAAGAACTTTGAAAAAAGGGTTAAAAT-ACTTGAAATCGCTGTGGAGGAAGCTATGAGTTCTCTGAGTAGCTGGACCCATTGACCCGTCTTGAAACACGGACCAAGGAGTCTAACATGTGTGCGAGTAGTCGGGTGTA-AACCTTACTGCGTAACGAAAGTGAGCCTTGCGAAGCAGCAAGGGCCG-C-ATTAGCGA-----GCTC-------AGCACTTATGTTGGGACCCGAAAGATGGTGAACTATGCTTGGGAAAGGCGAAGCCAGGGGAAACTCTGGTGGAGGCTTGTAGAGATACTGACGTGCAAATCGTTCTTCTAACCTGAGTATAGGGGCGAAAGACTAATCGAACCATCTAGTAGCTGGTTCCCTTCGAAATTTCCCTCAGGATAGCTGGAACATCAGTTTTATCGGGTAAAGCGAATGATTAGAGGTTCGGGAATTGTAACAACTTTCACCTATTCTCAAACTTTAAATTGGTAAGATCAGGGAGTTTCTTAATTGAACTCTTTGAC-GAATGTGTGTTCCAAGTGGGCCATTTTTGGTAAGCAGAACTGGCGACGAGGGTTCAACCTAAGGCAGAGTTGAGGCGACCAATTGGCAGCTCA-TCAGATG--A-AAAAGGTGTTAGTTCATTTAGACAGTAGGACGGTGGCCATGGAAGTCGGAACCCGCTAAGGAGTGTGTAACAACTCACCTACCGAATGAACTAGCCCTGAAAATGGATGTCGCTAAGCAGC-CAGCCGATACTCTGCTGTT-CTGCTTGAAGACAGC-AGAACAGGTAGAAGGGCGTGAAGGCCGCGCAGAAGGCTTTG-TGTAGACAAGGCTGGAGCGACCTTTAGTGCAGATCTTGGTGGTAGTAGCAACTATTCAAATGAGAACTTTGAAGACTGAAGTGGAGAAGGGTTTCATGAGAACAGCACTTGGTCATGAGTGACTCGGTCCTAAGGTCAAGGGTAAT-CCTGCGACGGCG-----TAGCC-CAGACCGAAAGGGAATGTGGTTAAAATTCCACAAGCAGGCGGTGGATATTGCGTGGCAACACAACTGAACTCAAAGACGTCGAGGCGAGTCCCAGGAAGAGTTCTCTTTTCTTCTTAACAAGCTGCTGCCTTGGAGAT-CTTTGCGATGAGATAAGGCTACAAGCTTGGAAGAGCAGCACACCCTCTGTGCTGTCTGGTGCACCTTCTTCGGCCCTTGAAAATTTGAGGGAAACT-TTATT-GCTCGCCTGGCCGTACCCATAACCGCATCAGGTCTCCAAGGTTAGCAGCCTCTAGTACGTAGAATAATGTAGATAAGGGAATTCGGCAAAATAGATCTGTAACTTCGGGAAAAAGATTGGCTCTGAGGGTCAGGCCAGGGGCCTTATTGATACCTCTGGCAGGAATGACCAACTCAGAACTGGAGCAG-CGAGGGGAATCCGACTGTTTAATTAAAACAGAGCATTGTGAAGGCCATAAATGGTGTTGACACAATGTGATTTCTGCCCAGTGCTCTGAATGTCAACGTGAAGAAATTCATTTAAGCGCGGGTAAACGGCGGGAGTAACTATGACTCTCTTAAGGTAGCCAAATGCCTCGTCATCTAATTAGTGACGTGCATGAATGGATTAACGAGATTCCTACTGTCCCTATCTACTATCTAGCGAACCCACAGCCAAGGGAACGGGCTTGGCGGAATCAGCGGGGAAAGAAGACCCTGTTGAGTTTGACTCTAGTCTGGCTTTGTGAAATGGCGTAGGGGGTGTAG-ATAAGTGGGAGCCCT--GCGTATTGAAAAACCACTACTCTTGATGTCATTTTACTTATCTCGTGATGTAGAAACCTC-----CGGGTTCTAGCTTTATTCTTG------------GCGGGAGACAGAGCCAGGTAGGGAGTTCGGCTGGGGCGGCACATCTGTTAAACGGTAACGCAGGTGTCCTATGGCAAGCTCAAAGAGAACAGAAATCTCTTGTTGACCAA-AGGG-AAAAGCTTGCTTGATTTTGATTCTCAGTAAGAATACAAACTGTGAAAGCATGGCCTATCGATCCTTT-GCTTTTTAAAGTCTTAAACCAGAGGTGTCAGAAAAATTACCACAGGGATAACTGGCTTGTGGCAGCCAAGCGTTCATAGCGACGTTGCTTTTTGATTCTTCGATGTCGGCTCTTCCTATCATTGTGAAGCAGAATTCACCAAGTGTCGGATTGTTCACCCGCTAATAGGGAACGTGAGCTGGGTTTAGACCGTCGTGAGACAGGTTAGTTTTACCCTACTGATGAC-TGATGTCGCTACAGTAATCCAACTAGTACGAGAGGAACCGTTGGTTCAGATCACTGGTTCATGCGATTTCCTGACAAGGAAGTGTCGCGAAGCTACCATCTGTTTGATTATGACTGAACGCCTCTAAGTCAGAATCAATGCTGGAACGCGACGTCCGCCA-GTTGCATATGGACTCAATCACCAAAAACTGGGACAAATCTTTTGCAGACCACTTACATGGAACGAGGGATTGTAAGTATGAGAGTAAGCTT-GCCTTA
Paramecium_tetraurelia                                TTGACACCTGAAATCAAGCAAGATCACCCGCTGAACTTAAGCATATCAGTAAGCGGAGGAAAAGAAACTAACAAGGATTGCCTTAGTAGTGGCGAATGAACCGGCAATAGCTCAAAGTGTAAATCTGAGGAGAATTGTAATCTATAGGCCTTTTAGGAGCCACGGTCCTAGCATAAGTTCCTTGAAAAGGGATGCCAAAGAGGGTAAAAGCCCCGTATTTGGTTAGGAC---TGGGTGTAC-GAAGGGTT-CCAAGAGTCGGGTTGTTTGGGATTGCAGCCTAAAATGGGAGATAAACTTCTTCTAAAGCTAAATATTTATGGGAAACCGATAGCAAACAAGTACTACGAAGGAAAGATGAAAAGAACTTTGAAAAGAGGGTTAAAAG-ACTTGAAATCGTTGAGGAGAAAGCGGTAGAAGAGTTATGTAGGTGTCTTCTGCGGTAATGGTACTTCATAGG-CCTAGCTGT-AGACACAAGTGCGAGTTTTAGGGTGGAAAACCCGACGGCGCAACGAAAGTGAGAGGTGCGAGGCAGCATCGGCCAACCTTGAGAATGAAAGGATTGAGCAAGAGCATTTTTGGTAGGACCCGAAAGATGGTGAACTACGCTTGAGTAGGGCGA---CAGGGGAAACTCTGGTGGAGGCTCGAAGCGTTACTGACGTGCAAATCGTTCGTCAAACTTGAGTGTAGGGGCGAAAGACTAATCGAACCATCTAGTAGCTGGTTCCCTCTGAAGTTTCTCTCAGGATAGCTGGAACAATAGTTTTATTAGGTAAAGCGAATGATTAGAGGAATCGGAGGTCCTAGACCTCTGACCTATTCTCAAACTTTAAATTGGTAAGAGCTTGGTGTTTCTTAATTGAACACTGAGGTAGAATGCGTGTTCCAAGTGGGCCGTTTTTGGTAAGCAGAACTGGCGATGAGGGATGAACCTAACGCTGAGCTAAGGTGCCAAAATTCCCGCTCA-TCAGATACCATAAAAGGTGTTGGTTCATTTAGACAGCAGGACGGTGGCCCTGGAAGTCGGAATCCGCTAAGGAGTGTGTAACAACTCACCTGCCGAATGAACTAGCCCTGAAAATGGATGGCGCTGAAGCGGGATACCGATACTCAGCCATCAAAGCAAATGTGAGGCTTTGATGAGTAAGAGGGCGTGAGCATAGTGCAGAAGCCTTTGACGTGAGTCTAGGTGGAACTATGTTTAGTGCAGATCTTGGTGGTAGTAGCAAATATTCAAATGAGAACTTTGAAGACCGAAGTGGAGAAGGGTTCCGTGAGAACAGCATTTGGTCACGGGTTACTCGATCCTAAGACATAGGGAAATTCCTTGCACAATA-CAAGTAGCCTGTTGTCAAAAGGGAATGAGGTTAATATTCCTCAAGCTGGTCGCGGATTTTGTGTGGCAACACTAATGAGCCCTGAGACGTCAGCATGAACCCCTGGAAGAGTTCTCTTTTCTTTTTAACAGACTGTGGCCCTGA--ATGGTTTACCCAGAGAAAGGGCTGTATGTCTGGCAGAGCAGCATACTCTAAGTGCTGTCAGGTGCGTTCATGATGGCCCTTGAAAATCAGGGGGAGAGG-TAATAT-CGCGCCAGATCGTACCCATAACCGCATCAGGTCTCCAAGGTTAGTAGCCTCTGGTCGATAGAATAATGTAGATAAG--AATTCGGCAAATTAGATCCGTAACTTCGGGAAAAGGATTGGCTCTGAGGACTGGGCTAGGAGGACTTACCATCTCCTGGTGATTGACAGTTAACTCAGAACTGAAGCGGACTCGGGGAATCCGACTGTTTAATAAAAACAAAGCTTTGTGATGGCCTGAAAAGGTGTTGACACAAAGTGATTTCTGCCCAGTGCTCTGAATGTCAAGTTGAAGTAATTCAATCAAGCGCGGGTAAACGGCGGGAGTAACTATGACTCTCTTAAGGTAGCCAAATGCCTCGTCATCTAATTAGTGACGCGCATGAATGGATCAATGAGATTCCCACTGTCCCTATCTACTATCTAGCGAAACCACAGCCAAGGGAACGGGCTTGGAAGAATCAGCGGGGAAAGAAGACCCTGTTGAGCTTGACTCTAGTCTGACTTTGTGAAATTGCTGAAGTGGTATAGCCTAGGTGGGAGCTAAGGCGATCCTGTAAAACCACTACTCTTCAAGTAATTTTGCTTATTCCGTGAAAAAGGGGACTGTTTTACAGTTTCTTGCTCTAAGGGTGAGCTCGACCTTCGTGGAAGACATGGTCAGGTGGGGAGTTTGGCTGGGGCGGCACATCTGTTATAAGGTAACGCAGGTGTCCTAAGGTGAGCTCAACGAGAACAGAAATCTCGTGTAGACCAAAAGGGGAAAAGCTCACTTGATTTTGATTTTCAGTACGAATACAAACCGTGAAAGCGTGGCCTATCGATCCTTTAACT-TTACAAGTCTTAAGCTAGAGGTGTCAGAAAAGTTACCACAGGGATAACTGGCTTGTGGCAGCCAAGCGTCCATAGCGACGTTGCTTTTTGATCCTTCGATGTCGGCTCTTCCTATCATTGTGAAGCAGAATTCACAACGTGTCGGATTGTTCACCCGCTAATAGGGAACGTGAGCTGGGTTTAGACCGTCGTGAGACAGGTTAGTTTTACCCTACTGATGAAACGATGTTGCAACAGTAATCCAACTAGTACGAGAGGAACCGTTGGATCAGATAATTGGTAAATACGGTTAGCTGAAAAGCTAGTGCCGTGAAGCTACCATCTGTAGGATTATGACTGAACGCCTCTAAGTCAGAATCCTTGCTGGAAAGCAACGTCCC-AACAATAATAAACGTCGGAATTTCGAATTATTGTCTCAGATCTTTTGTAGACGACTTAATCAGGAAAGGGTGCCGTAAGCATGAGAGTAGGATT-TCCCTA
Sterkiella_histriomuscorum_FJ545743                   CTTGTATCTGAAATCAAGCAGGATCACCCGCTGAACTTAAGCATATCACTAAGCGGAGGAGAAGAAATTAACTAAGATTGCCTCAGTAACGGCGAGTGAAGCGGCAAAAGCCCAAACTGTAAATCTTGTGCGAATTGTAATCTAGAGAGAGTTCACTAACGGGCGGGGGCGCAGAAGTGACCACGAACGGTCCGCCAGAGAGGGTGAAAGCCCCGTATGTGG--TGTC----CCTGCTTAAAGTGGGTTTTCGAAGAGTCGGGTTGTTTTGTATTGCAGCCCTAAGTGGGAGATAAACTTCTTCTAAGGCTAAATATTAATAGGAAACCGATAGCGAACAAGTACTGTGAAGGAAAGATGAAAAGAACTTTGAAAAGAGAGTCAAAAG-ACTTGAAATCGTTGAGAAGGAAGGGGTAGAAATTTGGCAAAATGGTTTTTACCCACCCGTCTTGAAACACGGACCAAGGAGTCTAACATGTATGCGAGTGTGCTAGTGGAAAACTAACACGCGTAATGAAGGTGATTGATGCCAAGCAGCATCGACCGACCATGATGGTGAAAGGTTTGAGTACGAGCATAAATGTTAGGACCCGAAAGATGGTGAACTATGCCTGAGTAGGGTGAAGCCAGGGGAAACTCTGGTGGAGGCTCGTAGCGGTTCTGACGTGCAAATCGATCGTCGAACTTGGGTATAGGGGCGAAAGACTAATCGAACCATCTAGTAGCTGGTTCCCTCCGAAGTTTCCCTCAGGATAGCTGGGACAAAAGTTTTATTAGGTAAAGCGAATGATTAGAGGCCTCGGGGATGCAATGTCCTCGACCTATTCTCAAACTTTAAATTGGTAAGAACCCTGGCCTTCTTAATTGAGGCATGGGGCTCAATGCGTGTCCCAAGTGGGCCATTTTTGGTAAGCAGAACTGGCGATGAGGGATGCTCCTAACGTCGAGTTAAGGTGCCCAACTGCACGCTCA-TCAGATACTACAAAGGGTGTTGGTTCATCCAGACAGCAGGACGGTGGCCATGGAAGTCGGAACCCGCTAAGGAGTGTGTAACAACTCACCTGCCGAATGGACTAGCCCCGAAAATGGATGGCGCTAAAGCGTGCGACCGATACTCGACCATTGCAGCGAGAGTGAGGCTGCAATGAGTAGGAGGGCGTGAGCGTTGTTGCGAAGCCTCTGGCGTGAGCCTGGGTTGAACAGCGTTTAGTGCAGATCTTGGTGGTAGTAGCAATTATTCAAATGAGAATTTTGAAGGCCGAAGTGGAGAAGGTTTCCGTGAGAACAGCAATTGGTCACGGGTGACTCGATCCTAAGACATGGGGGAAATCCTTGTTAAGTGGCC--TTGGCTCGTAGCGAAAGGGAATGAGGTTAATATTCCTCAAGCTGGATGTGGGTGTTGTATGGCAACATAAGTGAGCTCAGAGACGCCAGCGTGAACCTCTGGAAGAGTTATCTTTTCTTTTTAACAGACTAGCACCCTGAAATTGGATTACCCAGAGCTAGGGTTGTATGTCTGGAAGAGCACCTTGCTTTTCGAGGTGTCAGGTGCGTTCACGATGGTCCATGAAAATCTGAGTGAGATA---ATTT-CACACCAGGTCGTACCCATAACCGCATCAGGTCTCCAAGGTTAGCAGCCTCTGGCCAATAGAATAATGTAGATAAGGGAAGTCGGCAAAATAGTTCCGTAACTTCGGGAAAAGGAATGGCTCTGAGGATAGGGCATCGGGGCCTGCTCG-CCCACTGCAATGAACTATCGACTCAGAACTGGAGCGGACAAGGGGAACCCGACAGTTTAATAAAAACCAAGCATTGTGATGGCCTTAAACGGTGTTGACACAATGTGATTTCTGCCCAGTGCTCTGAATGTCAAAGTGAAGAAATTCAACCAAGCGCGGGTAAACGGCGGGAGTAACTATGACTCTCTTAAGGTAGCCAAATGCCTCGTCATCTAATTAGTGACGCGCATGAATGGATTAACGAGGTTCCCACTGTCCCTATCTACTATCTAGCGAACCCACAGCCAAGGGAACGGGCTTGGCACAATCAGCGGGGAAAGAAGACCCTGTTGAGCTTGACTCTAGTCCGACTTTGTGAAATGGCCTGGGAGGTGTAGTATAAGTGGGAGCTACGGCGTCAGTGAAATACCACTACTCTCATGGTCATTTTACTTATTCCATTAGGTAGAGCCCTCTCTTTGAGGTTATGGCTTTAAAGCAGCTGCTGATCTATGTGGAAGACATAGTCAGGTGGGGAGTTTGGCTGGGGCGGCACATCTGTTAAACGATAACGCAGGTGTCCTAGGGTAAGCTCAAAGAGAACAGAAATCTCTTGTAGACCAAAAGGGGAAAAGCTTACTTGATTTTGATTTTCAGTACGAATACAAACTGTGAAAGCATGGCCTATCGATCCTTTTGCT-TTAAAAGTTTTAAGCTAGAGGTGTCAGAAAAGTTACCACAGGGATAACTGGCTTGTGGCAGCCAAGCGTTCATAGCGACGTTGCTTTTTGATTCTTCGATGTCGGCTCTTCCTATCATTGTGAAGCAGAATTCACCAAGTGTCGGATTGTTCACCCGCTAATAGGGAACGTGAGCTGGGTTTAGACCGTCGTGAGACAGGTTAGTTTTACCCTACTGATGAAGTGATGTTGCGACAGTAATCCAACTAGTACGAGAGGAACAGTTGGTTCAGATAATTGGTAAATACAGTTAGCTGAAAAGCTAGTGCTGTGAAGCTACCATCTGTAGGATTATGACTGAACGCCTCTAAGTCAGAATCCATGCTGGAAAGCAACGTTTCGATCAATAATAAATGTAGGAATTTCGAATTATTGATGCAAATCGTTTGTAGACGACTTAACTGGGACAGGGTATTGTACGTGTGAGAGTAGGCTT-GTCCTA
Perkinsus_atlanticus                                  AGAAGGCCTGATGTGTG-TGAGATTACCCGCTGAATTTAAGCATATAAGTAAGCGGAGGAAAAGAAACTAACTAGGATTCCCTTAGTAATGGCGAATGAACAGGGATCAGCTCAGT-GCCAAATCAGAATTGAAATGTGGCTT---AAGGCAGTACCAGTGGCAACGCGGACGAAAGTCTCTTGGAAAAGAGCGTCATAGAGGGTGAGAATCCCGTGAGTCGTTTGCAGTTTGCCACGTACGGTCTGTGTTCTAAGAGTCGCGTTCCTTGGGATTGGAGCGTAAA-CGGGTGGTAAATTTCATCCAAAGCAAAATATATACTCGAGACCGATAGCACAAAAGTACCGTGAGGGAAAGGTGAAAAGAACTTTGAGAAGAGGGTTAAAAGTGCCTGAAATCGTTGAGAAGGAAGCGGATGCCGCGGCTTCCAACGGTTGCCTCCGGCCCGTCTTGAAACACGGACCAAGGAGTCTAACGTATGTGCGAGTGTGTGAGTGGCAAACTTATACGCGTAATGAAAGTGAGCCTTATGGGTCACCAACAACCGACCTTGACGGTGAAAGGTTTGAGTACGAGCATATCCGTTAGGACCCGAAAGATGGTGAACTATGCCTGAGCAGGGTGAAGCCAGGGGAAACTCTGGTGGAGGCTCGTAGCGATACTGACGTGCAAATCGTTCGTCAGACTTGGGTATAGGGGCGAAAGACTAATCGAACCATCTAGTAGCTGGTTCCCTCCGAAGTTTCCCTCAGGATAGCTAGAGTCTTAGTTTTGTCAGGTAAAGCGAATGATTAGAGGTTCCGGGGAAGTAACTTCCTCGACCTATTCTCAAACTTTAAATGGGCAAGATCCAGTAGTTACTTAATTGAACTATTGGGGTCAATGAAGACTCTAAGTGGGCCATTTTTGGTAAGCAGAACTGGCGATGAGGGATGAACCTAACGCTCGGTTAAGGTGCTAAACTGCTCGCTCA-TCAGATACCACAAAGGGTGTTGGTCGATCTTAACAGCAGGACGGTGGTCATGGAAGTCGAAATCCGCTAAGGAGTGTGTAACAACTCACCTGCCGAATCGACTAGCCCCGAAAATGGATAGCGCTGAAGCGAGTGACCGATACCGGGCCATTGTTGCAAGTAATTGGCAACAATGAGTAGGAGGGCGTGGGGGTTGTGAAGAAGCTTG-GACGTGAGTCTGAGTGAAACAGCTTCCAGTGCAGATCTTGGTGGTAGTAGCAAGTATTCAAAAGAGAACATTGAAGGCCGAAGTGGGGAAGGGTTCCATGTGAACAGCACTTGGACATGGGTTAGCCGATCCTGACAGACAGGTTAAATCCACGGATTGGAGCTTTGCTCTGTTTCTCGAAAGGGAAGCTGGTTAGTATTCCAGCGCCGAGACGTGGATAATATGTGGCAACACAAGTGAACTCGGACACGCCATAGGGGACCCCAGGAAGCGTTGTCTTTTCTTTTTAACAGTTCGACACCCTGGAATCAGATCATCTGGAGATAGGGTTTTCGAACTGGAATAGCACCTTGTCTAACAGGGTGTCTGGAGTGTTCTCGCTGGCCCTTGAAAATCCGAGGGATAGATTTATTCGCACTCTCGATCGTACCCATAACCGCATCAGGTCTCCAAGGTTAGAAGCCTCTGGTCCGTAGGACAAAGTAGATAAGGGAAGTCGGCAAAATAGGTCCGTAACTTCGGGAAAAGGACTGGCTCTGAGGTTTGG-TATGTGGAACCTGGGTTCCGCATGCACTTAACAAACAGCTCAGAACTGGAGCGGACAAGGGGAATCCGACTGTTTAATCAAAACAAAGCATTGTGATGGCCTCAAAAGGTGTTGACACAATGTGATTTCTGCCCAGTGCTCTGAATGTCAAAGTGATGAAATTCAAACAAGCGCGGGTAAACGGCGGGAGTAACTATGACTCTCTTAAGGTAGCCAAATGCCTCGTCATCTAACTAGTGACGCGCATGAATGGATTAACGAGATTCCCACTGTCCCTATCTACTGTCTAGCGAAACCACAGCCAAGGGAACGGGCTTGGAATAGTCAGCGGGGAAAGAAGACCCTGTTGAGCTTGACTCTAGTCTGAGATTGTGAAACGACTTATGAGGTGTAGCATAAGTGGGAGCTCCGGCGCACGTGAAATACCACTACTCGTAATGTTGTTTTACTTATTCTATTAAGCGGAAGCTTGCGCTCCAAGTTTTGGATTTACAGTTGAGACCAATCCGTGTAGATGACATTCTCAGGTGGGGAGTTTGGCTGGGGCGGCACATCTGTTAAATGATAACGCAGGTGTCCTAAGGTGAGCTCAGTGAGAACAGAAATCTCACGTAGACCAAAAGGGGAAAAGCTCGCTTGATTTTGGTTTTCAGTACGAACACAAACTGCGAAAGCATGGCCTATCGATCCTTTAGGTCTGTGAAGTATACAGCTAGAGGTGTCAGAAAAGTTACCACAGGGATAACTGGCTTGTGGCAGCCAAGCGTTCATAGCGACGTTGCTTTTTGATCCTTCGATGTCGGCTCTTCCTATCATTGAGACGCAGAAGTCTCAAAGTGTCGGATTGTTCACCCGCCAATAGGGAACGTGAGCTGGGTTTAGACCGTCGTGAGACAGGTTAGTTTTACCCTACTGACAAATAGATACTGCGACAGTAGTCGAAGTAGTACGAGAGGAACACTTCGTCCAGATACTTGGTTAATGCCGTTGTCTGAAAAGACAGTACGGCGAAGCTACCATCTGCTGGATTACGGCTGAACGCCTCTAAGCCGGAATCCATGCTGGATAGCAGTGTTGTACACCGTGCTCAATGTAGGAATTGCAAGTGGGCTCGATAAATCCTTTGAAGACGACTTAATTGCATCCGGGTATTGTAAGTGTGAGAGTAGGCTTAGTCTTA
Parvilucifera_infectans_KF359486                      NNNNNNNNNNNNNNNNNNNNNNNNNNNNNNNNNNNNNNNNNNNNNNNNNNNNNNNNNNNNNNNNNNNCTAACTAGGATTCCCTCAGTAACGGCGAGTGAAAGGGGAGGAGCTCAACCCTTAATTCTCTCTAGAAATGTGG------GATCCTTTTTCAGAAA-AATGTCAGTGGAAATATCTTGGAAAGGTTTGCCTAAGAGGGTGAAAGTCCCGTTAA-CAC-TGTACATATTT-CATACGGAAAAGGTTTGAAGAGTCACGCTCTTTGGAAGTAGAGCGTAAAACGGGTGATACACTTCATCCGAGGCTAAATATCATTTCGAGACCGATAGTGAACAAGTACCGTGAGGGAAAGCTGAAAAGAACTTTGGAAAGAGAGTTAAAAGTGCTTGAAACCGATAAGGAGGAAGTGTATTTGTCNNNNNNNNNNNNNNNNNNNNNNNNNNNNNNNNNNNNNNNNNNNNNNNNNNNNNNNNNNNNNNNNNNNNNNNNNNNNNNNNNNNNNNNNNNNNNNNNNNNNNNNNNNNNNNNNNNNNNNNNNNNNNNNNNNNNNNNNNNNNNNNNNNNNNNNNNNNNNNNNNNNNNNNNNNNNNNNNNNNNNNNNNNNNNNNNNNNNNNNNNNNNNNNNNNNNNNNNNNNNNNNNNNNNNNNNNNNNNNNNNNNNNNNNNNNNNNNNNNNNNNNNNNNNNNNNNNNNNNNNNNNNNNNNNNNNNNNNNNNNNNNNNNNNNNNNNNNNNNNNNNNNNNNNNNNNNNNNNNNNNNNNNNNNNNNNNNNNNNNNNNNNNNNNNNNNNNNNNNNNNNNNNNNNNNNNNNNNNNNNNNNNNNNNNNNNNNNNNNNNNNNNNNNNNNNNNNNNNNNNNNNNNNNNNNNNNNNNNNNNNNNNNNNNNNNNNNNNNNNNNNNNNNNNNNNNNNNNNNNNNNNNNNNNNNNNNNNNNNNNNNNNNNNNNNNNNNNNNNNNNNNNNNNNNNNNNNNNNNNNNNNNNNNNNNNNNNNNNNNNNNNNNNNNNNNNNNNNNNNNNNNNNNNNNNNNNNNNNNNNNNNNNNNNNNNNNNNNNNNNNNNNNNNNNNNNNNNNNNNNNNNNNNNNNNNNNNNNNNNNNNNNNNNNNNNNNNNNNNNNNNNNNNNNNNNNNNNNNNNNNNNNNNNNNNNNNNNNNNNNNNNNNNNNNNNNNNNNNNNNNNNNNNNNNNNNNNNNNNNNNNNNNNNNNNNNNNNNNNNNNNNNNNNNNNNNNNNNNNNNNNNNNNNNNNNNNNNNNNNNNNNNNNNNNNNNNNNNNNNNNNNNNNNNNNNNNNNNNNNNNNNNNNNNNNNNNNNNNNNNNNNNNNNNNNNNNNNNNNNNNNNNNNNNNNNNNNNNNNNNNNNNNNNNNNNNNNNNNNNNNNNNNNNNNNNNNNNNNNNNNNNNNNNNNNNNNNNNNNNNNNNNNNNNNNNNNNNNNNNNNNNNNNNNNNNNNNNNNNNNNNNNNNNNNNNNNNNNNNNNNNNNNNNNNNNNNNNNNNNNNNNNNNNNNNNNNNNNNNNNNNNNNNNNNNNNNNNNNNNNNNNNNNNNNNNNNNNNNNNNNNNNNNNNNNNNNNNNNNNNNNNNNNNNNNNNNNNNNNNNNNNNNNNNNNNNNNNNNNNNNNNNNNNNNNNNNNNNNNNNNNNNNNNNNNNNNNNNNNNNNNNNNNNNNNNNNNNNNNNNNNNNNNNNNNNNNNNNNNNNNNNNNNNNNNNNNNNNNNNNNNNNNNNNNNNNNNNNNNNNNNNNNNNNNNNNNNNNNNNNNNNNNNNNNNNNNNNNNNNNNNNNNNNNNNNNNNNNNNNNNNNNNNNNNNNNNNNNNNNNNNNNNNNNNNNNNNNNNNNNNNNNNNNNNNNNNNNNNNNNNNNNNNNNNNNNNNNNNNNNNNNNNNNNNNNNNNNNNNNNNNNNNNNNNNNNNNNNNNNNNNNNNNNNNNNNNNNNNNNNNNNNNNNNNNNNNNNNNNNNNNNNNNNNNNNNNNNNNNNNNNNNNNNNNNNNNNNNNNNNNNNNNNNNNNNNNNNNNNNNNNNNNNNNNNNNNNNNNNNNNNNNNNNNNNNNNNNNNNNNNNNNNNNNNNNNNNNNNNNNNNNNNNNNNNNNNNNNNNNNNNNNNNNNNNNNNNNNNNNNNNNNNNNNNNNNNNNNNNNNNNNNNNNNNNNNNNNNNNNNNNNNNNNNNNNNNNNNNNNNNNNNNNNNNNNNNNNNNNNNNNNNNNNNNNNNNNNNNNNNNNNNNNNNNNNNNNNNNNNNNNNNNNNNNNNNNNNNNNNNNNNNNNNNNNNNNNNNNNNNNNNNNNNNNNNNNNNNNNNNNNNNNNNNNNNNNNNNNNNNNNNNNNNNNNNNNNNNNNNNNNNNNNNNNNNNNNNNNNNNNNNNNNNNNNNNNNNNNNNNNNNNNNNNNNNNNNNNNNNNNNNNNNNNNNNNNNNNNNNNNNNNNNNNNNNNNNNNNNNNNNNNNNNNNNNNNNNNNNNNNNNNNNNNNNNNNNNNNNNNNNNNNNNNNNNNNNNNNNNNNNNNNNNNNNNNNNNNNNNNNNNNNNNNNNNNNNNNNNNNNNNNNNNNNNNNNNNNNNNNNNNNNNNNNNNNNNNNNNNNNNNNNNNNNNNNNNNNNNNNNNNNNNNNNNNNNNNNNNNNNNNNNNNNNNNNNNNNNNNNNNNNNNNNNNNNNNNNNNNNNNNNNNNNNNNNNNNNNNNNNNNNNNNNNNNNNNNNNNNNNNNNNNNNNNNNNNNNNNNNNNNNNNNNNNNNNNNNNNNNNNNNNNNNNNNNNNNNNNNNNNNNNNNNNNNNNNNNNNNNNNNNNNNNNNNNNNNNNNNNNNNNNNNNNNNNNNNNNNNNNNNNNNNNNNNNNNNNNNNNNNNNNNNNNNNNNNNNNNNNNNNNNNNNNNNNNNNNNNNNNNNNNNNNNNNNNNNNNNNNNNNNNNNNN
Parvilucifera_rostrata_KF359484                       NNNNNNNNNNNNNNNNNNNNNNNNNNNNNNNNNNNNNNNNNNNNNNNNNNNNNNNNNNNNNNNNNNNCTAACTAGGATTCCCTTAGTAACGGCGAGTGAAAGGGGAAGAGCCCGATGCCGAA-TCTGCTCGGAAATGTGG------GTATCACGTCCAGAAG-TGTGCCGGTGAAAATCTCCTGGAAAGGTTTGCCTAAGAGGGTGAAAGTCCCGTTAG-CAC-CGTGCCCATTT-CGTATGGACTTGATAGAGAGAGTCGCGTTCTTTGGAAGTAGAGCGCAAACCAGGTGATACACTTCATCTGCGGCTAAATACCATTTCGAGACCGATAGCGAACAAGTACCGTGAGGGAAAGCTGAAAAGAACTTTGAAAAGAGAGTTAAAAGTGCCTGAAACCGGTGAGAAGGAAGTGTATATGTCNNNNNNNNNNNNNNNNNNNNNNNNNNNNNNNNNNNNNNNNNNNNNNNNNNNNNNNNNNNNNNNNNNNNNNNNNNNNNNNNNNNNNNNNNNNNNNNNNNNNNNNNNNNNNNNNNNNNNNNNNNNNNNNNNNNNNNNNNNNNNNNNNNNNNNNNNNNNNNNNNNNNNNNNNNNNNNNNNNNNNNNNNNNNNNNNNNNNNNNNNNNNNNNNNNNNNNNNNNNNNNNNNNNNNNNNNNNNNNNNNNNNNNNNNNNNNNNNNNNNNNNNNNNNNNNNNNNNNNNNNNNNNNNNNNNNNNNNNNNNNNNNNNNNNNNNNNNNNNNNNNNNNNNNNNNNNNNNNNNNNNNNNNNNNNNNNNNNNNNNNNNNNNNNNNNNNNNNNNNNNNNNNNNNNNNNNNNNNNNNNNNNNNNNNNNNNNNNNNNNNNNNNNNNNNNNNNNNNNNNNNNNNNNNNNNNNNNNNNNNNNNNNNNNNNNNNNNNNNNNNNNNNNNNNNNNNNNNNNNNNNNNNNNNNNNNNNNNNNNNNNNNNNNNNNNNNNNNNNNNNNNNNNNNNNNNNNNNNNNNNNNNNNNNNNNNNNNNNNNNNNNNNNNNNNNNNNNNNNNNNNNNNNNNNNNNNNNNNNNNNNNNNNNNNNNNNNNNNNNNNNNNNNNNNNNNNNNNNNNNNNNNNNNNNNNNNNNNNNNNNNNNNNNNNNNNNNNNNNNNNNNNNNNNNNNNNNNNNNNNNNNNNNNNNNNNNNNNNNNNNNNNNNNNNNNNNNNNNNNNNNNNNNNNNNNNNNNNNNNNNNNNNNNNNNNNNNNNNNNNNNNNNNNNNNNNNNNNNNNNNNNNNNNNNNNNNNNNNNNNNNNNNNNNNNNNNNNNNNNNNNNNNNNNNNNNNNNNNNNNNNNNNNNNNNNNNNNNNNNNNNNNNNNNNNNNNNNNNNNNNNNNNNNNNNNNNNNNNNNNNNNNNNNNNNNNNNNNNNNNNNNNNNNNNNNNNNNNNNNNNNNNNNNNNNNNNNNNNNNNNNNNNNNNNNNNNNNNNNNNNNNNNNNNNNNNNNNNNNNNNNNNNNNNNNNNNNNNNNNNNNNNNNNNNNNNNNNNNNNNNNNNNNNNNNNNNNNNNNNNNNNNNNNNNNNNNNNNNNNNNNNNNNNNNNNNNNNNNNNNNNNNNNNNNNNNNNNNNNNNNNNNNNNNNNNNNNNNNNNNNNNNNNNNNNNNNNNNNNNNNNNNNNNNNNNNNNNNNNNNNNNNNNNNNNNNNNNNNNNNNNNNNNNNNNNNNNNNNNNNNNNNNNNNNNNNNNNNNNNNNNNNNNNNNNNNNNNNNNNNNNNNNNNNNNNNNNNNNNNNNNNNNNNNNNNNNNNNNNNNNNNNNNNNNNNNNNNNNNNNNNNNNNNNNNNNNNNNNNNNNNNNNNNNNNNNNNNNNNNNNNNNNNNNNNNNNNNNNNNNNNNNNNNNNNNNNNNNNNNNNNNNNNNNNNNNNNNNNNNNNNNNNNNNNNNNNNNNNNNNNNNNNNNNNNNNNNNNNNNNNNNNNNNNNNNNNNNNNNNNNNNNNNNNNNNNNNNNNNNNNNNNNNNNNNNNNNNNNNNNNNNNNNNNNNNNNNNNNNNNNNNNNNNNNNNNNNNNNNNNNNNNNNNNNNNNNNNNNNNNNNNNNNNNNNNNNNNNNNNNNNNNNNNNNNNNNNNNNNNNNNNNNNNNNNNNNNNNNNNNNNNNNNNNNNNNNNNNNNNNNNNNNNNNNNNNNNNNNNNNNNNNNNNNNNNNNNNNNNNNNNNNNNNNNNNNNNNNNNNNNNNNNNNNNNNNNNNNNNNNNNNNNNNNNNNNNNNNNNNNNNNNNNNNNNNNNNNNNNNNNNNNNNNNNNNNNNNNNNNNNNNNNNNNNNNNNNNNNNNNNNNNNNNNNNNNNNNNNNNNNNNNNNNNNNNNNNNNNNNNNNNNNNNNNNNNNNNNNNNNNNNNNNNNNNNNNNNNNNNNNNNNNNNNNNNNNNNNNNNNNNNNNNNNNNNNNNNNNNNNNNNNNNNNNNNNNNNNNNNNNNNNNNNNNNNNNNNNNNNNNNNNNNNNNNNNNNNNNNNNNNNNNNNNNNNNNNNNNNNNNNNNNNNNNNNNNNNNNNNNNNNNNNNNNNNNNNNNNNNNNNNNNNNNNNNNNNNNNNNNNNNNNNNNNNNNNNNNNNNNNNNNNNNNNNNNNNNNNNNNNNNNNNNNNNNNNNNNNNNNNNNNNNNNNNNNNNNNNNNNNNNNNNNNNNNNNNNNNNNNNNNNNNNNNNNNNNNNNNNNNNNNNNNNNNNNNNNNNNNNNNNNNNNNNNNNNNNNNNNNNNNNNNNNNNNNNNNNNNNNNNNNNNNNNNNNNNNNNNNNNNNNNNNNNNNNNNNNNNNNNNNNNNNNNNNNNNNNNNNNNNNNNNNNNNNNNNNNNNNNNNNNNNNNNNNNNNNNNNNNNNNNNNNNNNNNNNNNNNNNNNNNNNNNNNNNNNNNNNNNNNNNNNNNNNNNNNNNNNNNNNNNNNNNNNNNNNNNNNNNNNNNNNNNN
Prorocentrum_micans_AY822609_Divergin                 NNNNNNNNNNNNNNNNNNNNNNNNNACCCGCTGAATTTAAGCATATCAATAAGCGGGGGAAAAGAAACTAACAAGGATTCCCCTAGTAACGGCGAGTGAACCGGGAAGAGCTCAAATTTGAATCTGGCGTCGAGTTGTAATCTATAGAGGCATTTCC-GTGCCGGACCGTGTCCAAGTCCCTTGGAATAGGGTATCAAAGAGGGTGACAATCCCGTACTTGACACGACGACCGGTGTCTGTGATATGTCTTCTACGAGTCGAGTTGTTTGGGAATGCAGCTCAAAATGGGTGGTGAGTTCCATCTAAAGCTAAATATTGGCGAGAGACCGATAGCGAACAAGTACCGTGAGGGAAAGATGAAAAGCACTTTGGAAAGAGAGTTAAAAGTACGTGAAATTGTTGAAAGGGAAACGATTGAAGTTTGACATAATGGCTTTAAACGACCCGTCTTGAAACACGGACCAAGGAGTCTAACATATCTGCGAGTGTTTGGGTGTCAAACCCGAGCGCGTAATGAAAGTAAACG-TAGGAAGCACCTTCGACCGATCTGGACTGTGATGGATTTGAGTAAGAGCATATATGCTGGGACCCGGAAGATGGTGAACTATGCCTGAATAGGGCGAAGCCAGGGGAAACTCTGGTGGAGGCTCGTAGCGATTCTGACGTGCAAATCGATCGTCAAATTTGGGTATAGGGGCGAAAGACTAATCGAACCATCTAGTAGCTGGTTCCTGCCGAAGTTTCCCTCAGGATAGCAGAAACTCGAGTTTTATGAGGTAAAGCGAATGATTAGAGGAATTGGGGACGAAGCGTCCTTAACCTATTCTCAAACTTTAAATGTGTAAGAAGAACTTGTCACTTAATTGGACGAGTCATGCGAATGAGAGTTTCTAGTGGGCCATTTTTGGTAAGCAGAACTGGCGATGCGGGATGAACCGATCGTGAGGTTAAGGTGCCGGAATACACGCTCA-TCAGACACCACAAAAGGTGTTAGTTCATCTAGACAGCAGGACGGTGGCCATGGAAGTCGGAATCCGCTAAGGAGTGTGTAACAACTCACCTGCCGAATGAACTAGCCCTGAAAATGGATGGCGCTCAAGCGTGTTACCCGTACCTCACCGTCGGCGTTGAAGTGACGCGCCGACGAGTAGGCAGGCGTGGAGGTTGTGAAGAAGCCTTGGCAGTGACGCTGGGTGAAACAGCCTCTAGTGCAGATCTTGGTGGTAGTAGCAAATATTCAAATGAGAACTTTGAAGACCGAAGTGGAGAAGGGTTCCACGTGAACAGCAGTTGGACGTGGGTTAGTCGATCCTAAGAGACAGGGATGTTCCGCACACGCAGGCTTTGCCTCGACTCTCGAAAGGGAATGGGGTTAATATTCCCCAACCAGGACGTGGATACTGTATGGCAACGTAAGAGAATTCGGTGACGCAGGGGGGAGCCTTGGGAAGCGTTGTCTTTTCTTTTTAACCGTCTTTTACCCTGAAATCAGATTGCCTGGAGAAAGGGTTAATTGGCGGGTAAAGCACCTTGTCTTCCGAGGTGTCCGGTGCGCTCTCAACTGTCCTTGAAAAACCGAAGGAAAGACTTATTCACACCCCTGGTCGTACCCATAACCGCATCAGGTCTCCAAGGTTAGCAGCCTCTGGTCGATAGTACAAAGTAGGTAAGGGAAGTCGGCAAAATAGATCCGTAACTTCGGGAAAAGGATTGGCTCTGAGGGTTGGGTATAGGGGTCCTTGGATCCCTGTGCAGTGAACAACCAACTCAGAACTGGAGCGGACAAGGGGAATCCGACTGTTTAATTAAAACAAAGCATTGCGATGGCCTCAAAAGGTGTTGACGCAATGTGATTTCTGCCCAGTGCTCTGAATGTCAAAGTGATGAAATTCAAACAAGCGCGGGTAAACGGCGGGAGTAACTATGACTCTCTTAAGGTAGCCAAATGCCTCGTCATCTAATTAGTGACGCGCATGAATGGATTAACGAGATTCCCACTGTCCCTATCTACTATCTAGCGAAACCACAGCCAAGGGAACGGGCTTGGGATAATCAGCGGGGAAAGAAGACCCTGTTGAGCTTGACTCTAGTCCGACTTTGTGAAATGACTTAGGAGGTGTAGCATAAGTGGGAGCTTTGGCGATCTTGAAATACCACTACTCTTAATGTCATTTTACTTATTCCGTTAGACTGAGACTTGCATCACGAGTTTTGGATCTAAGGTTGTGGTTGATCTGTGCGGAAGACATAGTCAGGTGGGGAGTTTGGCTGGGGCGGCACATCTGTTAAATGATAACGCAGGTGTCCTAAGGTGAGCTCAATGAGAACAGAAATCTCATGTGGACCAAAAGGGGAAAAGCTTGCTTGATTTTGATTTTCAGTACGAATACAAACTGTGAAAACATGGCCTATCGATCCTTTAGGTCTGAGAAATGTTCAGCTAGAGGTGTCAGAAAAGTTACCACAGGGATAACTGGCTTGTGGCAGCCAAGCGTTCATAGCGACGTTGCTTTTTGATCCTTCGATGTCGGCTCTTCCTATCATTGAGACGCAGAAGTCCCAAAGTGTCGGATTGTTCACCCGCCAATAGGGAACGTGAGCTGGGTTTAGACCGTCGTGAGACAGGTTAGTTTTACCCTACTGATGAATTGATATTGCGACAGTAATCGAAGTAGTACGAGAGGAACACTTCGTTCAGATACTTGGTAAATGCGGCTAGCTGAAAAGCTAATACCGCGAAGCTACCATCTGTTGGATTACGACTGAACGCCTCTAAGTCGGAATCCATGCTGGCTAGCAGTGTTGTCCACCATTTCCATTGTAGGAATTTCCAGCGGAAGTGATAAATCTTTTGCAGACGACTTAACTGAATCCAGGTATTGTAAGTGTGAGAGTAGCCTTTGTGCTA
Akashiwo_sanguinea_strain_CCMP_1321                   ACACGACCTGAAGTCAGGTCAGCAAACCCGCTGAATTTAAGCATATAAGTAAGCGGAGGAAAAGAAACTAAATAGGATTCTCTTAGTAATGGCGAATGAACTGGGATGAGCTCACCATGGGAATCGGGGTTGAATTGTAGTCTTGAGACGCACTGCCAACAAAGGCGCAGGTGTAAGCCTCTTGGAAGAGAGCATCGCAGAGGGTGAGAGTCCCGTCTGTCACCTGCAGCCCCTTGTGTACGGCATGCGTTCTGAGAGTCACGTTCCTCGGGATTGGAGCGCAAATTGGGTGGTAAGTTTCACCTCAAGCTAAATATTGGTCCGAGACCGATAGCAAACAAGTACCATGAGGGAAAGGTGAAAAGGACTTTGAAAAGAGAGTTAAAAGTGCTTGAAATTGCTGAAAGGGAAGCGAATGGAACCTGACGAAATGCTTCTATTCGACCCGTCTTGAAACACGGACCGAGGAGTCTAACATGTGTGCGAGTTCACGGGTGTCAAACCTGCTTGCGCAATGAAAGTGACTGCTGGGATGCACCAGCAACCGATC--TGCCGAGAGAGATTTGAGTTTGAGCATACCTGTTAGGACCCGAAAGATGGTGAACTATGCTTGTGTAGGGCAAAGCCAGGGGAAACTCTGGTGGAGGCTCGTAGCGATACTGACGTGCAAATCGTTCGTCAAACATGAGTATAGGGGCGAAAGACTAATCGAACCATCTAGTAGCTGGTTCCCTCCGAAGTTTCCCTCAGGATAGCTGGAGTTGAAGTTTTATCAGGTAAAGCGAATGATTAGAGGAATCGGGGACGTGTTGTCCTCGACCTATTCTCAAACTTTAAATGGGTAAGATCCAACAGTTGCTTAATTGAACTGTTGGGGCAAATGTGAACTCTAAGTGGGCCATTTTTGGTAAGCAGAACTGGCGATGAGGGATGAACCTAACGTTGGGTTAAGGTGCTTAACTGCTCGCTCA-TCAGATACCATAAAGGGTGTTGGTTCATTTTAACAGCAGGACGGTGGTCATGGAAGTCGAAATCCGCTAAGGAGTGTGTAACAACTCACCTGCCGAATGGACTAGCCCCGAAAATGGATGGCGCTCAAGCGGGTGACTGATACCCAACCATTGTTGCAATTGTGCGGCATCAATGAGTAGGAGGGCATGGGGGCCGTGATGATGCTTTTGGCGTAAGCCTGGGTGAAACAGCTCCTAGTGCAGATCTTGGTGGTAGTAGCAAATATTCAAATGAGAACTTTGAAGACTGAAGTGGAGAAGGGTTCCATGTGAACAGCAGTTGGACATGGGTTAGTCGATCCTAAGAGACAGGGATGTTCCGCACACGTAGGCTTTGCCTCGACTCTCGAAAGGGAATGGGGTTAATATTCCCCAACCAGGACGTGGATACTGTATGGCAACGTAAGAGAATTCGGTGACGCAGGTGGGAGCCTTGGGAAGCGTTGTCTTTTCTTTTTTACCGCCT-CTACCCTGAAATCAGATTGCCTGGAGATAGGGTTACATGGCGGGTAAAGCACCTTGTCTTCCGAGGTGTCCGGTGCGCTCTCAACTGTCCTTGAAAACCCGAAGGAAAGACTTATTCACACCCCTGGTCGTACCCATAACCGCATCAGGTCTCCAAGGTTAGCAGCCTCTGGTCGATAGGTGAAAGTAGGTAAGGGAAGTCGGCAAAATAGATCCGTAACTTCGGGAAAAGGATTGGCTCTGAGGGTTGGGTACAGGGGTCCTTGTTCCCCTGTGCAATGAACAACCGACTCAGAACTGGAGCGGACAAGGGGAATCCGACTGTTTAATTAAAACAAAGCATTGCGATGGCCTCAACAGGTGTTGACGCAATGTGATTTCTGCCCAGTGCTCTGAATGTCAAAGTGATGAAATTCAAACAAGCGCGGGTAAACGGCGGGAGTAACTATGACTCTCTTAAGGTAGCCAAATGCCTCGTCATCTAATTAGTGACGCGCATGAATGGATTAACGAGATTCCCACTGTCCCTATCTACTATCTAGCGAAACCACAGCCAAGGGAACGGGCTTGGGATAATCAGCGGGGAAAGAAGACCCTGTTGAGCTTGACTCTAGTCCGACTTTGTGAAATGACTTAGGAGGTGTAGCATAAGTGGGAGCCTC-GCGATCTTGAAATACCACTACTCTTAATGTCATTTTACTTATTCCGTTAGACTAAGGCTCGCATCACGAGTTTTGGATTCAAGGTTACAGTTGATTTGTGCGGAAGACATAGTCAGGTGGGGAGTTTGGCTGGGGCGGCACATCTGTTAAATGATAACGCAGGTGTCCTAAGGTGAGCTCAATGAGAACAGAAATCTCATGTGGACCAAAAGGGGAAAAGCTCGCTTGATTTTGATGTTCAGTACGCATACAAACTGTGAAAGCATGGCCTATCGATCCTTTAGGTCTGAGAAATGTTCAGCTAGAGGTGTCAGAAAAGTTACCACAGGGATAACTGGCTTGTGGCAGCCAAGCGTTCATAGCGACGTTGCTTTTTGATCCTTCGATGTCGGCTCTTCCTATCATTGAGACGCAGAAGTCCCAAAGTGTCGGATTGTTCACCCGCCAATAGGGAACGTGAGCTGGGTTTAGACCGTCGTGAGACAGGTTAGTTTTACCCTACTGATGAATTGATCCTGCGACAGTAATCGAAGTAGTACGAGAGGAACACTTCGTTCAGATACTTGGTAAATGCGGCTAGCTGAAAAGCTAATACTGCGAAGCTATCATCTGTTGGATTACGACTGAACGCCTCTAAGTCAGAATCTTGGCTGACTAGCAGTGTTGTCCACCTCTTTGAACTTAGAGCTTGCATCATGAAGCGATAAACCTTTTGTAGACGACTTAGCTGAGTCTGGGTATTGTGAGAGTGAGAGTAACCTTTGTGTTA
Pfiesteria_piscicida                                  NCAAGACATGAAGTCAGGTCAGCAAACCCGCTGAATTTAAGCATATAAGTAAGCGGAGGAAAAGAAACTAAATAGGATTCCCTTAGTAATGGCGAATGAACAGGGATCAGCTCAGGATGGAAATCGGGG-TGAATTGTAATCTGGAGATGCACCACCAACTGGGGCACAGATGTAAGCCTCTTGGAAAAGAGCATCAGTGAGGGTGAGAATCCCGCATGGCATCTGTAGTCCTCAGTGTACGGTGTGCATTCTAAGAGTCACACTCCTCGGGACTGGAGTGCAAATTGGGTGGTAAATTTCATCTAAAGCTAAATATTTGTTCGAGACCGATAGCAAACAAGTACCATGAGGGAAAGATGAAAAGGACTTTGAGAAGAGAGTTAAAAGTGCCTGAAATTGCTGAAAGAGAAGCGAATGGAACTTGATCAAATGGTTCCATCCGACCCGTCTTGAAACACGGACCAAGGAGTCTAACATATGTGCAAGTTCTCGGGTGGTAAACCTGCTTGCGAAATGAAAGTGACTGCTGGGATGCACCAGCAACCGACC--AATTGAGAGAGGTTTGAGTATGAGCATATCTGTTAGGACCCGAAAGATGGTGAACTATGCCTGTGAAGGGCAAACTCAGAGGAAACTCTGATGGAGGCTCGTAGCGATACTGACGTGCAAATCGTTCGTCATACATGGGTATAGGGGCGAAAGACTAATCGAACCATCTAGTAGCTGGTTCCCTCCGAAGTTTCCCTCAGGATAGCTGGAGTTGAAGTTTTATCAGGTAAAGCGAATGATTAGAGAGTTGGGGGACGTGTTGTCCTCCACCTATTCTCAAACTTTAAATGGGTAAGATCCAGTGGTTACTTGGGTGAACTTCTGGGATAAATGAAAACTCTAAGTGGGCCATTTTTGGTAAGCAGAACTGGCGATGAGGGATGAACCTAACGTTGGGTTAAAGTGCTTAACTGCTCGCTCA-TCAGATACCATAAAGGGTGTTGGTTCATTTTAACAGCAGGACGGTGGTCATGGAAGTCGAAACCCGCTAAGGAGTGTGTAACAACTCACCTGCCGAATGGACTAGCCCCGAAAATGGATGGCGCTTAAGCGGGTGACTGATACCCAACCATTGTTGCAATTGTGTTGCATCAATGAGTAGGAGGGCATGGGGGTTGTGATGCAGCTCTTGGCGTAAGCCTGGGTGAAACAGCTCCTAGTGCAGATCTTGGTGGTAGTAGCAAATATTCAAATGAGAACTTTGAAGACTGAAGTGGAGAAGGGTTCCATGTGAACAGCAGTTGGACATGGGTTAGTCGTTCCTAAGAGACAAGGATGTTCCGCACACGCAGGCTTTGCCTCGTCTCTTGAAAGGAAATGGGGTTAATATTCCCCAACCAGGACGTGGATACTGTATGGCAACGTAAGAGAATTCGGCGACGCAGGAGGGAACCTTGGGAAGCGTTGTCTTTTCTTTTTAACCGCCTATTACCCTGGAATCAGATTGCCTGGAGATAGGGTTAAATGGCGGGTAAAGCACCTTGACTTCCGAGGTGTCCGGTGCGTTCTCTACTGTCCTTGAAAAGCCGAAGGAAAGATTTATTCACACCCCTGTACGTACCCATAACCGCATCAGGTCTCCAAGGTTAGCAGCCTCTGGTCTATAGAGCAAAGTAGGTAAGGGAAGTCGGCAAAATAGATCCGTAACTTCGGGAAAAGGATTGGCTCTGAGGGTTGGGTATAGGGGTCCTTGTTTCCCTGTGCAGTGAACAACCAACTCAGAACTGGAGCGGACAAGGGGAATCCGACTGTTTAATTAAAACAAAGCATTGCGATGGCCTCAAAAGGTGTTGACGCAATGTGATTTCTGCCCAGTGCTCTGAATGTCAAAGTGATGAAATTCAATCAAGCGCGGGTAAACGGCGGGAGTAACTATGACTCTCTTAAGGTAGCCAAATGCCTCGTCATCTAATCAGTGACGCGCATGAATGGATTAACGAGATTCCCACTGTCCCTATCTACTATCTAGCGAAACCACAGCCAAGGGAACGGGCTTGGGATAATCAGCGGGGAAAGAAGACCCTGTTGAGCTTGACTCTAGTCCGACTTTGTGAAATGACTTAGGAGGTGTAGCATAAGTGGGAGCTTCGGCGATCGTGAAATACCACTACTCTTAATGTCATTTTACTTATTCCGTTAAGCTGAAACTTGCGTCACGAGGTTTGGATCTAAGGTCGTGATTGATCTGTGTGGAAGACATAGTCAGGTGGGGAGTTTGGCTGGGGCGGCACATCTGTTAAATGACAACGCAGGTGTCCTAAGGTGAGCTCAATGAGAACAGAAATCTCATGTTGACCAAAAGGGGAAAAGCTCGCTTGATTTTGATTTTCAGTACGAATACAAACTGTGAAAACATGGCCTATCGATCCNNNNNNNNNNNNNNNNNNNNNNNNNNNNNNNNNNNNNNNNNNNNNNNNNNNNNNNNNNNNNNNNNNNNNNNNNNNNNNNNNNNNNNNNNNNNNNNNNNNNNNNNNNNNNNNNNNNNNNNNNNNNNNNNNNNNNNNNNNNNNNNNNNNNNNNNNNNNNNNNNNNNNNNNNNNNNNNNNNNNNNNNNNNNNNNNNNNNNNNNNNNNNNNNNNNNNNNNNNNNNNNNNNNNNNNNNNNNNNNNNNNNNNNNNNNNNNNNNNNNNNNNNNNNNNNNNNNNNNNNNNNNNNNNNNNNNNNNNNNNNNNNNNNNNNNNNNNNNNNNNNNNNNNNNNNNNNNNNNNNNNNNNNNNNNNNNNNNNNNNNNNNNNNNNNNNNNNNNNNNNNNNNNNNNNNNNNNNNNNNNNNNNNNNNNNNNNNNNNNNNNNNNNNNNNNNNNNNNNNNNNNNNNNNNNNNNNNNNNNNNNNNNNNNNNNNNNNNNNNNNNNNNNNNNN
Alexandrium_catenella                                 NCTAAGCGTGAAGTGAAGCACATAAACCTGCTGAATTTAAGCATATAAGTAAGTGGTGGAAATTAAACCAACTGGGATCTCTTCAGTAATTGCGCATGAACCAGGATATGCTTAGCTTGACAAATGGAG-TGAATTGTATTGTGGGAATGTATTACCAACAGAGGTGCAGGTGTCAGCCATTTGAAAGAAAGCATCAATGAGGGTGAGAGTCCTGTTTGTCATGTGCAGCCTTCTGTGCACGGTGTATATTTGCTGAGTCACACTCCTTGGCATTGGAATGCAAAGTGGGTGGTAAGTTTCATGCAAAGGTAAATATGCAATTGAGACTGATAGCGCACAAGTACCATGAGGGACATATGAAAAGGACTTTGAAAAGAGAATTAAATGAGTTTGTATTTGCTAAACACAAAGTAAACAGACTCTGGCAAAATGCTTCTGCTTGACCCGTCTTGAAACACGGACCAAGGAGTCTAACAGATGTGCAAGTTTGAAGGTGGTATACCTGTGTGTGTAATGAAAGTATTGGCTGGGATGCACCAGCAGCCGACT--AACAGACAGAGGTTTGAGTTGGAGCATATCTATTAGGACCCGAAAGATGGTGAACTATGCTTGAACAGAAAGAATTCAGAGGAAACTCTGATGGAGGTTCGTATCGATACTGACGTGCAAATCGTTCGTCATATTTGGGTATAGGGGCGAAAGACTAATCGAACCATCTAGTAGCTGGTTCCCTCCGAAGTTTCCCTCAGGATAGCTGGAGTTGCAGTTTTATCAGGTAAAGCGAATGATTAGAGGAATTGGGGAAGATGTGTCCTTGACCTATTCTCAAACTTTAAATGGGTAATATGTAGTGGTTGCTTGATGGAACTTCTAAAATGAATGGCAATATTAGGTGGGCCATTTTTGGTAAGCAGAACTGGCGATGAGGGATGAACCTAATGCTGGGTTAAGGTGCTTAATTACTTGCTCA-TTTGATACCAGAAAGGGTGTTGGTTCATTTTAACAGCAGGACGGTGGTCATGGAAGTCGAAATCCGCTAAGGAGTGTGTAACAACTCACCTGCCGAATGGACTAGCCCCGAAAATGGATGGCGCTCAAGCGGGTGACTGATACCCAACCACTGTTGCAAA----CAACATCAATGTGTAGGAGGGCATGGTGGCTGTGAAACAGCCTTTGGCAAAACCCTAGGTGCAACAGCTTCTAGTGCAGATCTTGGTGGTAGTAGCAATTATTCAAATGAAAACTTTGAAGACTGAAGTGGAGAAGGGTTTCATGTGAACAGTGCTTGGACATGGGTTAGCCGGTCATAAGAGATAGGTATGTTTTGCACATGCAGGCTTTGCTTCGCTCCTTGACAAGGAATGGGGTTAATATCCCCCAGCCAGGACGTGGATATTGCATGGTAACATAAGTGGATT-GGTGATGCAATAGGAAGCCTTGGTAAGCGTTGTCTTTTCTGTTTAATTGTTTATAACCCTGAAATCAGATTGCCTGGAGATAGGGTTGAATGGCAAGCAAAGCACCTTGTCTTCTGAGGTGTCTGGTGTGCTTTCAATTGCCCTTGAAAAACCAAATGATTGTTTTATTCTCTCCCCTGGTCGTGCCCATATCCGCATCAGGTCTCCAAGGTTTGTAGCCTCTGGTCTTTGGAACAAAGTAGGTAAGGGAAGTCGGCAAACTAGATCCGTAACTTTGGGAAAAGGATTGGCTCTGAGGGTTGGGTGCAGGGGTCCTTGTGCCTGTGCACAATGAACAACTAACTCAGAACTGAAGCGGACAAGGGGAATCCGACTGTTTAATTAAAACAAAGCATTGTGATGGCTTGAAAAGGTGTTGATGCAATGTGATTTCTGCCCAGTGCTCTGAATGTCAAAGTGATGAAATTCAAACAAGCGCGGGTAAACGGCGGGAGTAACTATGACTCTCTTAAGGTAGCCAAATGCCTCGTCATCTAATTAGTGACGCGCATGAATGGATTAACGAGATTCCCACTGTCCCTATCTACTATCTAGCGAAACCACAGCCAAGGGAACGGGCTTGGGATAATCAGCGGGGAAAGAAGACCCTGTTGAGCTTGACTCTAGTCTGACATTGTGAAATGACTTAGGGGGTGTAGCATAAGTGGGAGCTGTGGTGATCTTGAAATACCACTACTCTTAATGTCATTTTACTTATTCTGTGAAGCTGGGGCTTACTTGATGATTTTTTGAATCAAAGTTGTATCTGTTTTATGTGGAAGACATCATCAGGTGGGGAGTTTGGCTGGGGCGGCACATCTGTTAAATGATAACGCAGGTGTCCTAAGGTGAGCTCAATGAGAACAGAAATCTCATGTGGACCAAAAGGGGAAAAGCTTGCTTGATTTTCATTTTCAGTATGAATACAAACTGTGAAAACATGGCCTATCGATCCTTTAGGTCTGAAAAATGTTCAGCTAGAGGTGTCAGAAAAGTTACCACAGGGATAACTGGCTTGTGGCAGCCAAGCGTTCACAGCGACGTTGCTTTTTGATCCTTCGATGTCGGCTCTTCCTATCATTGAGACGCAGAAGTCCCAAAGTGTCGGATTGTTCACCCGCCAATAGGGAACGTGAGCTGGGTTTAGACCGTCGTGAGA-AGGTTAGTTTTACCCTACTGGTCAA--AATATTGCAACAGTAATCGAAGTAGTACGAGAGGAACACTTCGTTCAGATACTTGGTAAATGCTACCAGCTGAAAAGCTATTGTTGCAAAGCTACCATCTGTTGGATTACGACTGAACGCCTCTAAATCGGAATCTTGTCTGGCTAGTAATGTTGT-CATCATTGCTGTTTTAGGCATTGTGAACTGAAATGATAAATCTACTGTAAACGACTTTGCTGTGTCCAGGTATTGTAAGTGTGAGAGTGGTGTGTGTGCTG
Gonyaulax_polyedra                                    NGAAGACATGAAGT-AGGCGAGTCAACCTGCTGAATTTAAGCATATAAGTAAGCGGAGGACTTGAAACCAAACAGGATTCCTTCAGTAACGGCGAGTGAACAGGGAGTAGCTCAGCATGGAAATTGGGGCTGAGTTGTAGTCTGGAGATGCGTTGCCAATGGGGGTGCAGATGTGAGCCTCTTGGAAAAGAGCACTAATGAGGGTGACAGTCCTGTTTGCCATCTGTCGTCTTCCATGCACGGCGTGCTTCCTACGAGTCACGTTCCTTGGGCTTGGAGCGCCAATGTGGTGGTAATTTTCACCCCAAGCTAAATACATGTTCAGGACCGACAGCAAACAAGTACCATGAGGGAAAGGTGAAAAGGACTTTGAGAAGAGTGTTAAAAGTGCATGAATTTGCTGAATGT-AAGTGAATGGAACTTGACTAAATGGCTCTATTCGACCCGTCTTGAAACACGGACCAAGGAGTCTAACGCATGTGTTAGTGTGCGGGTGGCCAACTTGTGTGCGACATGAAAGTGTTTGTTGGGATGCACTAACAATGGACC--AAGTGGGAGAGGTTTGAGTTGGAGCACATGCGCTAGGACCCGAAAGATGGTGAACTATGCCTGAGGAGGACAAATTCAGGGGAAACTCTGATGGAGGCTTGTAGCGATACTGACGTGCAAATCGTTCGTCTCACTTGGGTATAGGGGCGAAAGACTAATCGAACCATCTAGTAGCTGGTTCCCTCCGAAGTTTCCCTCAGGATAGCTGGAACTAAAGTTTTATTAGGTAAAGCAAATGTTTAGAGGAATCGGGGACGTGGTGTCCTCGACCTATTCACAAACTTTAAATGGGTAAGATGCAGTGGTTGCTTGTGTGATCTTCTGGGGTAAATGCACTTTCTACGTGGGCCGTTTTTGGTAAGCAGAACTGGCGATGAGGGATGAACCTAACGTTGGATTAAGGTGCCGAAATGCTCGCTCA-TCAGATACCATAAAGGGTGCTGGTTCATTTTAACAGCAGGACGGTGGTCATGGAAGTCGAAATCCGCTAAGGAGTGTGTAACAACTCACCTGCCGAATGGACTAACCCCGAAAATGGATGGCGCTTAAGCGGGTGACTGATATCTAACCACTTGTGCAAATGTG-GGCACCAGTGAGTAGGAGGGCGTGGAAGTTGCGATGAATCATCGGGTGCAAACCTTGGTGAAGCATCTTCTAGTGCAGATCTTGGTGGTAGTAGCATTTATTCAAATGGGAACTTTGAAGACCAAAGTGGAGAAGGGTTCCATGTGAACAGCAGTTGGACATGGGTTAGCCGACCCTAAGGAACAGGATA-TTCTGCACACAAAGGCTTTGCCTTGTCTTGCGAAAGGCAGTGGGGTTAATATTCCCCAGCCGGGACGTGGATAGTGTATGGTGACATAAGAGAATTTGGCGGTGCATTTGCGCACCTCGGGAAGCGTTGTCTTTTCTTTTTAACTCCCTTTTACCCTGAAATCAGTTTGCCTGGAGATAGGGTTCATTGGTAGGTAAAGCACCTTTTCTTTTGAGGTGCTCGATGTGTGCGCAACTGTCCTTGAAAAGCCAAAGAAAAGATTTATTCACACCCCTGGTCGTACCCATAACCGCAGCAGGTCTCCAAGGTTAGCAGCCTCTGGCCCTTAGAGCAAAGTAGGTAAGGGAAGTCGGCAAAACAGATCCGTATCTTTGGGAAAAGGATTGGCTCTGAGGGTTGCGTGCAGGGGTCCTTGCCCCCCTGCGCAGTGAACAGCCAACTCAGAACTGGAGCGGACAAGGGGAATCCGACTGTTTAATTAAAACAAAGCCTTGCGATGGCCTCAGCAGGTGTTGACACAATGTGATTTCTGCCCAATGCTCTGAATGTCAAAGTGATGAAATTCAAACAAGCGCGGGTAAACGGCGGGAGTAACTATGACTCTCTTAAGGTAGCCAAATGCCTCGCCATCTAATTAGTGACGCGCATGAATGGATTAACGAGATTCCCACTGTCCCTATCTACTATCTAGCGAAACCACAGCCAAGGGAACGGGCTTGGGATGATCAGCGGGGAAAGAAGACCCTGTTGAGCTTGACTCTAGTCTGACTTTGTGAAATGACTTAGGAGGTGTAGCATAAGTGGGAGTTTTGGCGATCTTGAAATACCACTACTCTTAATGTCATTTTACTTATTCTGTCAGCCTGCGGCTTGCATGTTGAGTTTTGGATTTAATGCTTCTTCTGATCTGTTTGGGAAGCATAGTCAGGTGGGGAGTTTGGCTGGGGCGGCACATCTGTTAAATGATAACGCAGGTGTCCTAAGGTGAGCTCACTGAGGACAGAAATCTTATGTAGACCAAAAGGGGAAATGCTTGCTTGATTTTCATTTTCAGTGCGAATACAAACTGTGAAAACATGGCCTATCGATCCTCTATGTCTGCGATTTGTTCAGCTAGGGGTGTCAGAAAAGTTACCACAGGGATAACTGGCTTGTGGCAGCCAAGCGTTCGTAGCGACGTTGCTTTTTGATCCTTCGATGTCGGCTCTTCCTATCATTGAGACGCAGCAGTCCCAAAGTGTCGGCTTGTTCACCCGCCAATAGGGAACGTGAGCTGGGTTTAGACCGTCGTGAGACAGGTTAGTTTTACCTTGCTGATCGGGCGATATTGTGACAGCAATCGAAGTAGTACGAGAGGACAACTTCGTTCAGACATTTAGTAAATGCATTTACCTGAAAAGCTATTATTGACAAGCTACCATATGTTGGATTACGACTGAACGCCTCTAAGTCAGAANNNNNNNNNNNNNNNNNNNNNNNNNNNNNNNNNNNNNNNNNNNNNNNNNNNNNNNNNNNNNNNNNNNNNNNNNNNNNNNNNNNNNNNNNNNNNNNNNNNNNNNNNNNNNNNNNNNNNNNNNNNNN
MAG1_EU304548_Uncultured_marine_alveolate             CACGCTCACGACCAGTCACGGGATTACCCGCTGAATTTAAGCATATAAATAAGCGGAGGACATCAAACTAACCAGGATTCCCCTAGTAATGGCGAATGAACAGGGAAGAGCTCAAATCTATAACCGTGTTCGGAATGTGGCCTCGTGTGCGTTCACCAGCTGCTCCTACGTCGTTAGTTGTTTGGAACAACACATAATCACGGGTGAAAATCCCATCTGTCGACCTTATGGAGGCGCGTACGGTGTGCGTTCCCCGAGTCGCGCACCCTGGGACGGGTGCGTAAATTCGGTGGTAAGTTTCATCGAAAGCTCAATATTTCCTCGAGTCCGATAGCGAACAAGTACCATGAGGGAAAGGTGAAAAGTACTTTGAAAAGAGAGTTAAACGTGCCTGAAATCGTTGTGAATCAAGCGATTGGAATCAGACCCGCAGGTTCCAATTGACCCGTCTTGAAACACGGACCAAGGAGTCATACGCATGTGCGAGTATGTGAACAACAACGTTATATGCGAAATGAAAGTGAAAGGTAGAAAGCTCTACCGACCGACTACATCGGCGTGAAGTTCGAGTGTGAGCGCATGTGTTGGGACCCGAAAGATGGTGAACTATGCCTGAACAGGGTGAAGCCAGGGGAAACCCTGGTGGAGGCTCGTAGCGATACTGACGTGCAAATCGTTCGTCTAATTTGGGTATAGGGGCGAAAGACTAATCGAACCATCTAGTAGCTGGTTCCCTCCGAAGTTTCCCTCAGGATAGCTGGCGTGTTAGTTTCACCAGGTAAAGCGAATGATTAGAGGTTCCGGGGCTGTTTCAGCCTCGGCCTATTCTCAAACTTTCAATGGGTGAGCTCTACGATTTGCATGTTCGAATTCGTAGCAGCAATGATGATGCTCAGTGGGCCGTTTTTGGTAAGCAGAACTGGCGATGAGGGATGAACCTACCGTTGACATAAGGTGCTAAACTACTCGCTCA-TCAGACACCACAAAGGGTGTTGGTTCATTTTGACAGCAGGACGGTGGTCATGGAAGTTGAAATCCGCTAAGGAGTGTGTAACAACTCACCTGCCGAATGGACTAGCCCCGAAAATGGATGGCGCTGCAGCGAGCGACCGATAGTCGACCCGTCGTGGGAGTTGTATCCTCGACGGTGTAGGAGGGCGCAGATGTTGTGACGCATTTCGGGATGTAAATCTCGATGAAATTGCATCTGGTGCAGATCTTGGTGGTAGTAGCAACTATTCAACTGCGAATGTTGAAGACTGAAGTGGAGAAGGTTTCCATGTGAACAGGATTTGTACATGGGTTAGCCGGCCCTAAGGGACTGGAGGACGGGTCGAGTGCAG-CTTTGCTGCATTGCCCGAAAGGTAAGGTGGTTAATATTCCTCCGCCCGACAGTGGATAGTATGTGGCAACACAACAGAACTCGGGTTCGCGTGCGGGTGCTCCGGGAAGTGTTTTCTTTTCTTCTCAACAATCATAGGCCCTGGAATCAGCTTGTCAGGAGGTAGGGCTGTCAGATTGGTGGAGTGCCTCGTCATTCGAGCCACCTGGTGAGCTCTCGCACGCCCTTGAAACCCCGGGGGAAAGTTTCATTCGCACTCACGTCCGTATCCATAACCGCATCAGGTCTCCAAGGTTAGCAGCCTCTGGTCTCTAGAAGAAGGTAGCTAAGGGAAGTCGGCAAAATAGTTCCGTAACTTTGGGAAAAGGAATGGCTCTGAGGGCTGGGCACAGGGGTCCTCGCTCCCTTGTGCGATGAACAGCCATCTCAGAACTGGAGCGGACAAGGGGAATCCGACTGTTTAATTAAAACAAAGCATTGCGATACCCGCAACCGGTGTTGACGCAATGTGATTTCTGCCCAGTGCTCTGAATGTCAAAGTGATGAAATTCAAACAAGCGCGGGTAAACGGCGGGAGTAACTATGACTCTCTTAAGGTAGCCAAATGCCTCGTCATCTAATTAGTGACGCGCATGAATGGATTAACGAGATTCCCACTGTCCCTATCTACCATCTAGCGAAACCACAGCCACGGGAACGGGCGTGGAACATTCAGCGGGGAAAGAAGACCCTGTTGAGCTTGACTCTAGTTCGACTTTGTGAAGTGACTTAAGAGGTGTAGCATAAGTGGGAGCTTCGGCGCATGTGAAATACCACTACTTTTAATGTTGCTTTACTTATTCCGTTATGCTAAAACTCGGCTCTCGATTTGTTGCTC-AAAGTTCTGACTGATTCGCGCGGGAGACTTAGTCAGGTGGGGAGTTTGGCTGGGGCGGCACATCTGTTAAATGGTAACGCAGGTGTCCTAAGGTGAGCTCAGTGAGAACAGAAATCTCACGTAGACCAAAAGGGGAAAAGCTCACTTGATTTTGATTTTCAGTGTGAATACAAACTGTGAAAGCATGGCCTATCGATCCTTTAAGTCTGGGAAACGTCCAGCTAGAGGTGTCAGAAAAGTTACCACAGGGATAACTGGCTTGTGGCAGCCAAGCGTTCATAGCGACGTTGCTTTTTGATCCTTCGATGTCGGCTCTTCCTATCATTGAGACGCAGAAGTCCCAAAGTGTCGGATTGTTCACCCGCCAATAGGGAACGTGAGCTGGGTTTAGACCGTCGTGAGACAGGTTAGTTTTACCCTACTGAT-AATTAACGTTGCGACAGTAATCGAACTAGTACGAGAGGAACAGTTCGTTCAGACATTTGGTTAATGCAGTTAGCTGACACGCTAGTGCTGCGATGCTACCATCTGCCGGTTTATGACTGAACGCCTCTAAGTCAGGACCCGTGCTGGAGAGCAGCGTTATTGTGCCGACTGAATGAACCTAGCTTGGATGGTCGGTTGAAATCCTGGGAAAACGACCCAGAAGGCTCCGGGTGCTGTAAGTGTGAGAGTGGTCATTGTACCA
MAG1_5_AND_3END_AACY020214703_Marine_1096626819912    CACGTACACGACCTGTTACGGGATTACCCGCTGAATTTAAGCATATAAATAAGTGGAGGAGTAAAAACTAACCAGGATTCCCCCAGTAATGGCGAATGAACAGGGAAGAGCTCAAATGCATAACCGCATTCCTCGTGTGCTCTCACCAGTTGCTTCC----------TCGTCGTTTGTTGTTTGGAAAAACACATAACCACGGGTGAAAATCCCATCTGTCGGCCTACGGAAGCGGCGTACGGTGTGAGTTCCCAGAGTCGCGCACCCTGGGACGGGTGCGTAAAGTCGGTGGTAAGTTTCATCGAAAGCTCAATATCTCCTCGAGTCCGATAGCGAACAAGTACCATGAGGGAAAGGTGAAAAGTACTTTGAAAAGAGAGTTAAACGTGCCTGAAATCGTTGTGAATCAAGCAATTGGAATCAGAATCGCAGGTTCCAATTGACCCGTCTTGAAACACGGACCAAGGAGTCATACGCATGTGCGAGTATGTGACCTACAACGGTATATGCGAAATGAAAGTGAAAGGTAGAAAGCTCTACCGACCGACTACATCGGCGTGAAGTTCGAGTATGAGCGCATGTGTTGGGACCCGAAAGATGGTGAACTATGCCTGAACAGGGTGAAGCCAGGGGAAACCCTGGTGGAGGCTCGTAGCGATACTGACGTGCAAATCGTTCGTCTAATTTGGGTATAGGGGCGAAAGACTAATCGAACCATCTAGTAGCTGGTTCCCTCCGAAGTTTCCCTCAGGATAGCTGGCGTGTTAGTTTCACCAGGTAAAGCGAATGATTAGAGGTTCCGGGGATGCTTCATCCTCGGCCTATTCTCAAACTTTCAATGGGTGAGATCCGCTGTTTGCATGTTCGAATCAGTGGCTGCAATGATGATGCTCAGTGGGCCGTTTTTGGTAAGCAGAACTGGCGATGAGGGATGAACCTACCGTTGACATAAGGTGCTAAAGTACTCGCTCA-TCAGACACCACAAAGGGTGTTGGTTCATTTTGACAGCAGGACGGTGGTCATGGAAGTCGAAATCCGCTAAGGAATGTGTAACAACTCACCTGCCGAATGGACTAGCCCCGAAAATGGATGGCGCTGCAGCGAGCGACCGATAGTCAACCCGTCGTGGGAGTTGTATCCTCGACGGTGTAGGAGGGCGCAGATGTTGTGACGCATTTCGGGTTGTAAAACTCGATGAAATTGCATCTGGTGCAGATCTTGGTGGTAGTAGCAACTATTCAACTGCGACTGTTGAAGACTGAAGTGGAGAAGGTTTCCATGTGAACAGGATTTGTACATGGGTTAGCCGGCCCTAAGGGACTGGAGGACGGGTCGAGTGCTG-CATTGCAGCAATGCCCGAAAGGTAAGGTGGTTAATATTCCTCCGCCCGACAGTGGATATTATGTGGCAACACAAAAGAACTCGGGTTCGCGTGTGGGTACTCCGGGAAGTGTTTTCTTTTCTTCTCAACAATCCTAGGCCCTGGAATCAGCTTGTCAGGAGGTAGGGCTGTCAGATTGGTGAAGTGCCTCGTCTTTTGAGCCACCTGGTGAGTCCTCACACGCCCATGAAACCCCGGGGGAAAGTTTCATTCGCACTCACGTCCGTATCCATAACCGCATCAGGTCTCCAAGGTTAGCAGCCTCTGGTCTCTAGAAGAAGGTAGCTAAGGGAAGTCGGCAAAATAGTTCCGTAACTTTGGGAAAAGGAATGGCTCTGAGGGTTGGGTGCAGGGGTTCCTGATCCTCTGCACGATGAACAACCATCTCAGAACTGGAGCGGACAAGGGGAATCCGACTGTTTAATTAAAACAAAGCATTGCGATACCCGCAAACGGTGTTGACGCAATGTGATTTCTGCCNNNNNNNNNNNNNNNNNNNNNNNNNNNNNNNNNNNNNNNNNNNNNNNNNNNNNNNNNNNNNNNNNNNNNNNNNNNNNNNNNNNNNNNNNNNNNNNNNNNNNTAGTGACGCGCATGAATGGATTAACGAGATTCCCACTGTCCCTATCTACCATCTAGCGAAACCACAGCCAAGGGAACGGGCTTGGGACATTCAGCGGGGAAAGAAGACCCTGTTGAGCTTGACTCTAGTTCGACTTTGTGAAGTGACTTAAGAGGTGTAGCATAAGTGGGAGCTTCGGCGAATGTGAAATACCACTACTTTTAATGTTGCTTTACTTATTCCGTTATGCAGAAATTCGGCTCTCGATGTCTTGTTC-AAAGTCCTGACCGATCCGCGCGGGAGACTTAGTCAGGTGGGGAGTTTGGCTGGGGCGGCACATCTGTTAAATGGTAACGCAGGTGTCCTAAGGTGAGCTCAGTGAGAACAGAAATCTCACGTAGACCAAAAGGGGAAAAGCTCACTTGATTTTGATTTTCAGTGTGAATACAAACTGTGAAAGCATGGCCTATCGATCCTTTAAGTCTGTGAAACGTACAGCTAGAGGTGTCAGAAAAGTTACCACAGGGATAACTGGCTTGTGGCAGCCAAGCGTTCATAGCGACGTTGCTTTTTGATCCTTCGATGTCGGCTCTTCCTATCATTGAGACGCAGAAGTCCCAAAGTGTCGGATTGTTCACCCGCCAATAGGGAACGTGAGCTGGGTTTAGACCGTCGTGAGACAGGTTAGTTTTACCCTACTGAT-AATCAACGTTGCGACAGTAATCGAACTAGTACGAGAGGAACAGTTCGTTCAGACATTTGGTTAATGCGGTTAGCTGAGACGCTAGTGCCGCGATGCTATCATCTGCCGGTTTATGACTGAACGCCTCTAAGTCAGGACCCGTGCTGGAGAGCAGCGTTAC-GTGCCTTCTGAATGAACCTATCTTGGATGGAAGGCTGAAATCCTGGGAAGACGATCCAGAAGGCTCCGGGCGTTGTAAGTACGAGAGTGATCTTGTGTC-A
MAG1_Environmental_sequence_Ma131_1A45_28S_FJ032669   NNNNNNNNNNNNNNNNNNNNNNNNNNNNNNNNNNNNNNNNNNNNNNNNNNNNNNNNNNNNNNNNNNNNNNNNNNNNNNNNNNNNNNNNNNNNNNNNNNNNNNNNNNNNNNNNNNNNNNNNNNNNNNNNNNNNNNNNNNNNNNNNNNNNNNNNNNNNNNNNNNNNNNNNNNNNNNNNNNNNNNNNNNNNNNNNNNNNNNNNNNNNTGAAAATCCCATCTGTCGGCCTACGGAAGCGGCGTACGGTTTGAGTTCCCCGAGTCGCGCACCCTGGGACGGGTGCGTAAATTCGGTGGTAAGTTTCATCGAAAGCTCAATATTTCCTCGAGTCCGATAGCGAACAAGTACCATGAGGGAAAGGTGAAAAGTACTTTGAAAAGAGAGTTAAACGTGCCTGAAATCGTTGTGAATCAAGCAATTGGAATCAGAATCGCAGGTTCCAATTGACCCGTCTTGAAACACGGACCAAGGAGTCATACGCATGTGCGAGTATGTGAGCCAAAACGCTATATGCGAAATGAAAGTGAAAGGTAGAAAGCTCTACCGACCGACTACATCGGCGTGAAGTTCGAGTGTGAGCGCATGTGTTGGGACCCGAAAGATGGTGAACTATGCCTGAACAGGGTGAAGCCAGGGGAAACCCTGGTGGAGGCTCGTAGCGATACTGACGTGCAAATCGTTCGTCTAATTTGGGTATAGGGGCGAAAGACTAATCGAACCATCTAGTAGCTGGTTCCCTCCGAAGTTTCCCTCAGGATAGCTGGCGTGTTAGTTTAACCAGGTAAAGCGAATGATTAGAGGTTCCGGGAATGCTTCTTTCTCGGCCTATTCTCAAACTTTCAATGGGTAAGATCCGCTGTTTGCATGTTCGAATCAGTGGCTGCAAGGATGATGCTCAGGGGGCCGTTTTTGGTAAGCAAAACTGGCGATGAGGGATG-ACCTACCGTTGACATAAGGTGCTAAATTACTCGCTCA-TCAGACACCACAAAGGGTGT-GGTTCA-TTTGACAGCA-GACGGTGGTCATGGAAGTCGAAATCCGCTAAGGAATGTGT-ACAACTCACCTGCCGAATGGACTAGCCCCGAAAATGGAT-GCGCTGCAGCGAGCGACCGATAGTCAACCGGTCGTGGGAGTTGTATCCTCGACCGTGTAGGAGGGCGCAGATGTTGTGACGCATTTCGGGTTGTAAAACTCGATGAAATTGCATCTGGTGCAGATCTTGGTGGTAGTAGCAACTATTCAACTGCGACTGTTGAAGACTGAAGTGGAGAAGGTTTCCATGTGAACAGGATTTGTACATGGGTTAGCCGGCCCTAAGGGACTGGAGGACGGGTCGAGTGCAG-CTT-GCTGCAATGCCCGAAAGGTAAGGTGGTTAATATTCCTCCGCCCGACAGTGGATATTATGTGGCAACACAAAAGAACTCGGGTTCACGTGCGGGCGCTCCGGGAAGTGTTTTCTTTTCTTCTCAACAATCTTAGGCCCTGGAATCAGCTTGTCAGGAGGTAGGGCTGTCAGATTGGTGAAGTGCCTCGTCTTTTGAGCCACCTGGTGAGCTCTCGCACGTCCTTGAAACCCCGGGGGAAAGTTTCATTCGCACTCACGACCGTATCCATAACCGCATCAGGTCTCCAAGGTTAGCAGCCTCTGGTCTCTAGAAGAAGGTAGCTAAGGGAAGTCGGCAAAATAGTTCCGTAACTTTGGGAAAAGGAATGGCTCTGAGGGTTGGGCGCAGGGGTTCCTGATCCTCTGCGCGATGAACAACCATCTCAGAACTGGAGCGGACAAGGGGAATCCGACTGTTTAATTAAAACAAAGCATTGCGATACCCGCAACCGGTGTTGACGCAATGTGATTTCTGCCCAGTGCTCTGAATGTCAAAGTGATGAAATTCAAACAAGCGCGGGTAAACGGCGGGAGTAACTATGACTCTCTTAAGGTAGCCAAATGCCTCGTCATCT-ATTAGTGACGCGCATGAATGGATTAACGAGATTCCCACTGTCCCTAACTACCATCTAGCGAAACCACAGCCAAGGGAACGGGCTTGGGACATTCAGCGGGGAAAGAAGACCCTGTTGAGCTTGACTCTAGTTCGACTTTGTGAAGTGACTTAAGAGGTGTAGCATATGTGGGAGCTTCGGCGAATGTGAAATACCACAACTTTTAATGTTGCTTTACTTACTCCGTTATGCAAAAATTCGGCTCTCGATGTTTTGTTT-AAAGTCCTGACCGATTTGCGCGGGAGACTTAGTCAGGTGGGGAGTTTGGCTGGGGCGGCACATCTGTTAAATGGTAACGCAGGTGTCCTAAGGTGAGCTCAGTGAGAACAGAAATCTCACGTAGACCAAAAGGGGAAAAGCTCACTTGATTTTGATTTTCAGTGTGAATACAAACTGTGAAAGCATGGCCTATCGATCCTTTAAGTCTGGGAAACGTCCAGCTAGAGGTGTCAGAAAAGTTACCACAGGGATAACTGGCTTGTGGCAGCCAAGCGTTCATAGCGACGTTGCTTTTTGATCCTTCGATGTCGGCTCTTCCTATCATTGAGACGCAGAAGTCCCAAAGTGTCGGATTGTTCACCCGCCAATAGGGAACGTGAGCTGGGTTTAGACCGTCGTGAGACAGGTTAGTTTTACCCTACTGAT-AATTAACGTTGCGACAGTAATCGAACTAGTACGAGAGGAACAGTTCGTTCAGACATTTGGTTAATGCGGTTAGCTGAGACGCTAGTGCCGCGATGCTACCATCTGCCGGTTTATGACTGAACGCCTCTAAGTCAGAANNNNNNNNNNNNNNNNNNNNNNNNNNNNNNNNNNNNNNNNNNNNNNNNNNNNNNNNNNNNNNNNNNNNNNNNNNNNNNNNNNNNNNNNNNNNNNNNNNNNNNNNNNNNNNNNNNNNNNNNNNNNN
MAG1_Environmental_seqience_Ma131_1A38_FJ032667       NNNNNNNNNGAGCTCAGATTGGATTACCCGCTGAATTTAAGCATATTAGTGAGCGGAGGAATCGAAACTGAATAGGATCCCCTTAGTAATGGCGAACGAACCGGGGAGAGCTCACACTAGAAAGCAGAACTGCGTTTTGGTGTACCGACACGGGTCCAGTGGGTGCGTTGGTGTAAGTCCCTTGGTAACGGGCGTCATAGAGGGTGAGATCCCCGTCTGACACTAACGCAAGCCTGCGTACGGGCCGTGTTCTCAGAGTCGTGTACCCTGAGATGGGTGCGCAAAGTTGGTGGTACATTCCATCCGAAGCTCAATACTGACTCGAGACCGATAGCGAACAAGTACCGTGAGGGAAAGGTGCAAAGTACTTTGAAAAGAGGGTTAAACGTGCCTGAGATCGCTGTAATGCAAGCGTATGAAACTGGCTTGCAAGGCGTCATACGACCCGTCTTGAAACACGGACCAAGGAGTCATACACATGTGCGAGTATGCGAGTGCCGAACTTGTATGCGGAATGAAAGTATCCGGCGGGAAGCACCGTCGACCGGCCATGACGGAGAGAGGTTTGAGCT-GAGCACATTTGTTGGGACCCGAAAGATGGTGAACTATGTCTGGGCAGGGTGAATCCAGGGGAAACTCTGGTGGAGGCTCGTAGCGATACTGACGTGCAAATCGTTCGTCAAACCTGGATATAGGGGCGAAAGACTAATCGAACCATCTAGTAGCTGGTTCCCTCCGAAGTTTCCCTCAGGATAGCTGGCGTGTAAGTGGTATCAGGTAAAGCGAATGATTAGAGGCCTCGGGGGCGTGTCGTCCTCGACCTATTCTCAAACTTTAAATGGGTACGATGGGTTGGTTACCTAAGCGAACCTTCACACTAAATGCTTTCGCCTAGTGGGCCGTTTTTGGTAAGCAAAACTGGCGATGAGGGATGAACCTAACGTTGGGTTAAGGTGCCGAAGTGCTCGCTCA-TGAGACACCAGAAAGGGTGT-GGT-CA-TTTAACAGCAGGACGGTGGTCATGGAAGTTGAAATCCGCTAAGGAGTGTGTAACAACTCACCTGCCGAATGGACTGGCCCCGAAAATGGATGGCGCTGCAGCGGGTGACCGATACCCAACCGCTAATGCAATTATGAACCATTAGCGTGTAGGAGGGCGAATGCATTGTGACGCAGT-CATGTCGTAGGACTAGGTCTAGCAATGCGTTGTGCAGATCTTGGTGGTAGTAGCAACTATTCAAACGCGAACTTTGAAGACTGAAGAGGAGAAGGTTTCCATGTGAACAGCCTTTGGACATGGGTTAATCGGCCCTAAACGGCAGGGTAGCCCTTCGCAATGTGGCCTGGCCACGATCTGTGAAAGGAAAGGTGGTTAATATTCCACCATCGGGACGTGGATATTGTGTGGCAACACAAACGCACGCGGCGCCACTGGCGGACTCTCCGGGGAGTGTTTTCGTTTCTGTTCAACAGCTTTGGACCCTGGAAGCAGCTTGCCGGGAGAGAGGGTCCACTGTCTGGTCGAGTGCCCCGTGTTACGGGGCATCCGGTTCGGTTCCGACAGTCCTTGAAAAGCCGCGGGAGAGGTTCAGTCACACGCTCGTCCGTACCCATAACCGCATCAGGTCTCCTAGGTTAGCAGCCTCTAGTCCATAGAGTAAGGTGGCTGAGGGAAGTCGGCAAAATAGTTCCGTAACTTCGGGAAAAGGAATGGCTCTGAGGGCTGGGCGTAAGGATCCTATTC-CCTTGCGCGCTGAACAGCCAACTCAGAACTGGAGCGGACAAGGGGAATCCGACTGTTTAATTAAAACAAAGCATTGTGATGGCGCTAGCGCGTGTTGACACAATGTGATTTCTGCCCAGTGCTCTGAATGTCAAAGTGATGAAATTCAAATAAGCGCGGGTAAACGGCGGGAGTAACTATGACTCTCTTAAGGTAGCCAAATGCCTCGTCATCT-ATTAGTGACGCGCATGAATGGATTAACGAGATTCCCACTGTCCCCATCCACCATCTAGCGAAACCACAGCCAAGGGAACGGGCTTGGAACTGTCAGCGGGGAAAGAAGACCCTGTTGAGCTTGACTCTAGTCCGACTTTGTGAAGCCACTTAGGAGGTGTAGCATAAGTGGGAGCTCACGCGTCTTTGAAATACCACTACTCTTAATGTGGCTTTACTTACTCCGTTATACTGAATCTCGCTATTCGAGTTGTGGAACGAACGGCCAGCCCGATCAGTGCGGGAAACATAGTCAGGTGGGGAGTTTGGCTGGGGCGGCACATCTGTTAAATGGTAACGCAGGTGTCCTAAGGCAAGCTCAATGAGAACAGAAATCTCATGCAGACCAGAAGGGGAAAAGCTTGCTTGATTCCGATTTTCAGCGCGAATACGAACTGTGAAAGCGTGGCCTACCGATCCTCTATGTCTGAGGAATGTTCAGCTAGAGGTGTCAGAAAAGTTACCACAGGGATAACTGGCTTGTGGCAGCCAAGCGTTCATAGCGACGTTGCTTTTTGATCCTTCGATGTCGGCTCTTCCTATCATTGAGACGCAGAAGTCCCAAAGTGTCGGATTGTTCACCCGCCAATAGGGAACGTGAGCTGGGTTTAGACCGTCGTGAGACAGGTTAGTTTTACCCTACTGATGTGTGGATACCGCGACAGTAATCGAACTAGTACGAGAGGAACAGTTCGTTCAGATACCTGGTAAATGCCGTTAGCTGAAACACTAGTACGGCGACGCTACCATCTGCTGGATTACCGCTGAACGCCTCTAAGTCNNNNNNNNNNNNNNNNNNNNNNNNNNNNNNNNNNNNNNNNNNNNNNNNNNNNNNNNNNNNNNNNNNNNNNNNNNNNNNNNNNNNNNNNNNNNNNNNNNNNNNNNNNNNNNNNNNNNNNNNNNNNNNNNN
Amoebophrya_sp_HM483394                               NNNNNNNNTGACTTTAGACAAGAATACCCGCTGAATTTAAGCATATAAGTAAGCGGAGGAAAAGAAAATGAATATGATTCCCTTAGTAAGGGCGACTGAACCGGGAAGAGCTCAAAATGTAAATCAGGAATGAATTGTAGTCTTGAGAGCTGTTGCT-AGGNNNNNNTCCGCGTAAGTCTTTTGGAAAAAAGCATCAGAGAGGGTGAGAATCCCGTTTCC-GTGGAGTGTCCTGCCTTTCCGGCATGGCTTCTTAGAGTCGCGCACTTTGGAAATGGTGTGCAAAATGGGAGGTAATTTTCTTCTAAAGCTAAATATAGGCCTGAGACCGATAGCAAACAAGTACCGTGAGGGAAAGATGAAAAGGACTTTGGAAAGAGAGTTAAAAGTGCCTGAAACCGCTAAGAGGGAAGCGAATGAAACATGGCTAAATGGTTTTTTTCTACCCGTCTTGAAACACGGACCAAGGAGTCGACCTCTATCGCGAGTGTGCGGGTGGCAAACCTGTACGCGGAATGAAAGTAACAGTTTGGATGCACAAACGGCCGGCTTCGATTGAGAGAGGTTTGAGTATGAGCGATAAGGGTCGGACCCGAAAGATGGTGAACTATGCTTGAGTAGGGTGAAGTCAGGGGAAACCCTGATGGAGGCTCGTAGCGGTACTGACGTGCAAATCGTTCGTCAAACTTGAGTATAGGGGCGAAAGACTAATCGAACCATCTAGTAGCTGGTTCTCTCCGAAGTTTCCCTCAGGATAGCTGGAGTCGGAGTTTTGTCAGGTAAAGCGAATGATTAGAAGCATTGGGGATGCTTAGTCCTCGACTTATTCTCAAACTTTAAATAGGCAAGATCAGTGACTTACTTTAGTGAAGTTACTGGATAAATGACGACCCCAAGTGGGCCATTCTTGGTAAGCAGGACTGGCGATGAGGGATGAACCTAACGTTGGGTTAAGGTGCCAAACTGCTCGCTCA-TCAGATACCACAAAGGGTGTTGGTTCATTTTAACAGCAGGACGGTGGTCATGGAAGTCGAAACCCGCTAAGGAGTGTGTAACAACTNNNNNNNNNNNNNNNNNNNNNNNNNNNNNNNNNNNNNNNNNNNNNNNNNNNNNNNNNNNNNNNNNNNNNNNNNNNNNNNNNNNNNNNNNNNNNNNNNNNNNNNNNNNNNNNNNNNNNNNNNNNNNNNNNNNNNNNNNNNNNNNNNNNNNNNNNNNNNNNNNNNNNNNNNNNNNNNNNNNNNNNNNNNNNNNNNNNNNNNNNNNNNNNNNNNNNNNNNNNNNNNNNNNNNNNNNNNNNNNNNNNNNNNNNNNNNNNNNNNNNNNNNNNNNNNNNNNNNNNNNNNNNNNNNNNNNNNNNNNNNNNNNNNNNNNNNNNNNNNNNNNNNNNNNNNNNNNNNNNNNNNNNNNNNNNNNNNNNNNNNNNNNNNNNNNNNNNNNNNNNNNNNNNNNNNNNNNNNNNNNNNNNNNNNNNNNNNNNNNNNNNNNNNNNNNNNNNNNNNNNNNNNNNNNNNNNNNNNNNNNNNNNNNNNNNNNNNNNNNNNNNNNNNNNNNNNNNNNNNNNNNNNNNNNNNNNNNNNNNNNNNNNNNNNNNNNNNNNNNNNNNNNNNNNNNNNNNNNNNNNNNNNNNNNNNNNNNNNNNNNNNNNNNNNNNNNNNNNNNNNNNNNNNNNNNNNNNNNNNNNNNNNNNNNNNNNNNNNNNNNNNNNNNNNNNNNNNNNNNNNNNNNNNNNNNNNNNNNNNNNNNNNNNNNNNNNNNNNNNNNNNNNNNNNNNNNNNNNNNNNNNNNNNNNNNNNNNNNNNNNNNNNNNNNNNNNNNNNNNNNNNNNNNNNNNNNNNNNNNNNNNNNNNNNNNNNNNNNNNNNNNNNNNNNNNNNNNNNNNNNNNNNNNNNNNNNNNNNNNNNNNNNNNNNNNNNNNNNNNNNNNNNNNNNNNNNNNNNNNNNNNNNNNNNNNNNNNNNNNNNNNNNNNNNNNNNNNNNNNNNNNNNNNNNNNNNNNNNNNNNNNNNNNNNNNNNNNNNNNNNNNNNNNNNNNNNNNNNNNNNNNNNNNNNNNNNNNNNNNNNNNNNNNNNNNNNNNNNNNNNNNNNNNNNNNNNNNNNNNNNNNNNNNNNNNNNNNNNNNNNNNNNNNNNNNNNNNNNNNNNNNNNNNNNNNNNNNNNNNNNNNNNNNNNNNNNNNNNNNNNNNNNNNNNNNNNNNNNNNNNNNNNNNNNNNNNNNNNNNNNNNNNNNNNNNNNNNNNNNNNNNNNNNNNNNNNNNNNNNNNNNNNNNNNNNNNNNNNNNNNNNNNNNNNNNNNNNNNNNNNNNNNNNNNNNNNNNNNNNNNNNNNNNNNNNNNNNNNNNNNNNNNNNNNNNNNNNNNNNNNNNNNNNNNNNNNNNNNNNNNNNNNNNNNNNNNNNNNNNNNNNNNNNNNNNNNNNNNNNNNNNNNNNNNNNNNNNNNNNNNNNNNNNNNNNNNNNNNNNNNNNNNNNNNNNNNNNNNNNNNNNNNNNNNNNNNNNNNNNNNNNNNNNNNNNNNNNNNNNNNNNNNNNNNNNNNNNNNNNNNNNNNNNNNNNNNNNNNNNNNNNNNNNNNNNNNNNNNNNNNNNNNNNNNNNNNNNNNNNNNNNNNNNNNNNNNNNNNNNNNNNNNNNNNNNNNNNNNNNNNNNNNNNNNNNNNNNNNNNNNNNNNNNNNNNNNNNNNNNNNNNNNNNNNNNNNNNNNNNNNNNNNNNNNNNNNNNNNNNNNNNNNNNNNNNNNNNNNNNNNNNNNNNNNNNNNNNNNNNNNNNNNNNNNNNNNNNNNNNNNNNNNNNNNNNNNNNNNNNNNNNNNNNNNNNNNNNNNNNNNNNNNNNNNNNNNNNNNNNNNNNNNNNNNNNNNNNNNNNNNNNNNNNNNNNNNNNNNNNNNNNNNNNNNNNNNNNNNNNNNNNNNNNNNNN
Ichthyodinium_chabelardi_KF359487                     NNNNNNNNNNNNNNNNNNNNNNNNNNNNNNNNNNNNNAAAACATATAAGTAAGCGGGGATAAAAAAAACCACAGGGATTCTCTAAGTAATGGCGAATGAACAGAGGTAAGCTCACGGTATAAACCCAGGCCAGCTTGTGG-CTAGTGATC--------GTGGAAATGGT-------ATCCTTTGGAAAAAGGTGCAGAGCAGGGTGATAGTCCCGTCCATCATTTCTTCCCGGTCACGTACAGCCCAAGCTTATCGAGTCGTTCTCCTTGGGATAGGAGTGCAAATCGGATGGTATACGTCATCCAAAGCTTAATATTATCTCGAGTCCGATAGTGAACAAGTACCATGAGGGAAAGATAAAAAGTACTTTGAAAAGAGAGTTATACGCGCCTAAAATCGTTGCAGTAAAAGCCTTTTGAACNNNNNNNNNNNNNNNNNNNNNNNNNNNNNNNNNNNNNNNNNNNNNNNNNNNNNNNNNNNNNNNNNNNNNNNNNNNNNNNNNNNNNNNNNNNNNNNNNNNNNNNNNNNNNNNNNNNNNNNNNNNNNNNNNNNNNNNNNNNNNNNNNNNNNNNNNNNNNNNNNNNNNNNNNNNNNNNNNNNNNNNNNNNNNNNNNNNNNNNNNNNNNNNNNNNNNNNNNNNNNNNNNNNNNNNNNNNNNNNNNNNNNNNNNNNNNNNNNNNNNNNNNNNNNNNNNNNNNNNNNNNNNNNNNNNNNNNNNNNNNNNNNNNNNNNNNNNNNNNNNNNNNNNNNNNNNNNNNNNNNNNNNNNNNNNNNNNNNNNNNNNNNNNNNNNNNNNNNNNNNNNNNNNNNNNNNNNNNNNNNNNNNNNNNNNNNNNNNNNNNNNNNNNNNNNNNNNNNNNNNNNNNNNNNNNNNNNNNNNNNNNNNNNNNNNNNNNNNNNNNNNNNNNNNNNNNNNNNNNNNNNNNNNNNNNNNNNNNNNNNNNNNNNNNNNNNNNNNNNNNNNNNNNNNNNNNNNNNNNNNNNNNNNNNNNNNNNNNNNNNNNNNNNNNNNNNNNNNNNNNNNNNNNNNNNNNNNNNNNNNNNNNNNNNNNNNNNNNNNNNNNNNNNNNNNNNNNNNNNNNNNNNNNNNNNNNNNNNNNNNNNNNNNNNNNNNNNNNNNNNNNNNNNNNNNNNNNNNNNNNNNNNNNNNNNNNNNNNNNNNNNNNNNNNNNNNNNNNNNNNNNNNNNNNNNNNNNNNNNNNNNNNNNNNNNNNNNNNNNNNNNNNNNNNNNNNNNNNNNNNNNNNNNNNNNNNNNNNNNNNNNNNNNNNNNNNNNNNNNNNNNNNNNNNNNNNNNNNNNNNNNNNNNNNNNNNNNNNNNNNNNNNNNNNNNNNNNNNNNNNNNNNNNNNNNNNNNNNNNNNNNNNNNNNNNNNNNNNNNNNNNNNNNNNNNNNNNNNNNNNNNNNNNNNNNNNNNNNNNNNNNNNNNNNNNNNNNNNNNNNNNNNNNNNNNNNNNNNNNNNNNNNNNNNNNNNNNNNNNNNNNNNNNNNNNNNNNNNNNNNNNNNNNNNNNNNNNNNNNNNNNNNNNNNNNNNNNNNNNNNNNNNNNNNNNNNNNNNNNNNNNNNNNNNNNNNNNNNNNNNNNNNNNNNNNNNNNNNNNNNNNNNNNNNNNNNNNNNNNNNNNNNNNNNNNNNNNNNNNNNNNNNNNNNNNNNNNNNNNNNNNNNNNNNNNNNNNNNNNNNNNNNNNNNNNNNNNNNNNNNNNNNNNNNNNNNNNNNNNNNNNNNNNNNNNNNNNNNNNNNNNNNNNNNNNNNNNNNNNNNNNNNNNNNNNNNNNNNNNNNNNNNNNNNNNNNNNNNNNNNNNNNNNNNNNNNNNNNNNNNNNNNNNNNNNNNNNNNNNNNNNNNNNNNNNNNNNNNNNNNNNNNNNNNNNNNNNNNNNNNNNNNNNNNNNNNNNNNNNNNNNNNNNNNNNNNNNNNNNNNNNNNNNNNNNNNNNNNNNNNNNNNNNNNNNNNNNNNNNNNNNNNNNNNNNNNNNNNNNNNNNNNNNNNNNNNNNNNNNNNNNNNNNNNNNNNNNNNNNNNNNNNNNNNNNNNNNNNNNNNNNNNNNNNNNNNNNNNNNNNNNNNNNNNNNNNNNNNNNNNNNNNNNNNNNNNNNNNNNNNNNNNNNNNNNNNNNNNNNNNNNNNNNNNNNNNNNNNNNNNNNNNNNNNNNNNNNNNNNNNNNNNNNNNNNNNNNNNNNNNNNNNNNNNNNNNNNNNNNNNNNNNNNNNNNNNNNNNNNNNNNNNNNNNNNNNNNNNNNNNNNNNNNNNNNNNNNNNNNNNNNNNNNNNNNNNNNNNNNNNNNNNNNNNNNNNNNNNNNNNNNNNNNNNNNNNNNNNNNNNNNNNNNNNNNNNNNNNNNNNNNNNNNNNNNNNNNNNNNNNNNNNNNNNNNNNNNNNNNNNNNNNNNNNNNNNNNNNNNNNNNNNNNNNNNNNNNNNNNNNNNNNNNNNNNNNNNNNNNNNNNNNNNNNNNNNNNNNNNNNNNNNNNNNNNNNNNNNNNNNNNNNNNNNNNNNNNNNNNNNNNNNNNNNNNNNNNNNNNNNNNNNNNNNNNNNNNNNNNNNNNNNNNNNNNNNNNNNNNNNNNNNNNNNNNNNNNNNNNNNNNNNNNNNNNNNNNNNNNNNNNNNNNNNNNNNNNNNNNNNNNNNNNNNNNNNNNNNNNNNNNNNNNNNNNNNNNNNNNNNNNNNNNNNNNNNNNNNNNNNNNNNNNNNNNNNNNNNNNNNNNNNNNNNNNNNNNNNNNNNNNNNNNNNNNNNNNNNNNNNNNNNNNNNNNNNNNNNNNNNNNNNNNNNNNNNNNNNNNNNNNNNNNNNNNNNNNNNNNNNNNNNNNNNNNNNNNNNNNNNNNNNNNNNNNNNNNNNNNNNNNNNNNNNNNNNNNNNNNNNNNNNNNNNNNNNNNNNNNNNNNNNNNNNNNNNNNNNNNNNNNNNNNNN
Syndinium_turbo_KF359488                              NNNNNNNNNNNNNNNNNNNNNNNNNNNNNNNNNNNNNNNNNNNNNNNNGTAAGCGGTGGAAAAGAAACCAAATGGGATTCCCCTAGTAATGGCGAATGAACAGGGATCAGCTCAAATTGGGAATCGCTGCTGAATTGTAGTCTGCAAGAAT-TCACCAGCGAGAACGCTTAAGTAAGTCTCTTGGGACAGAGCTTCGTGGAGGGTGAGATGCCCGTCTGCCTTGAGCTTCTTCTCGTATACGGTGTTTTCTTTACGAGTCGCGTTCCTCGGGATTGGAGCGCTAATTAGGAGGTAAATTTCTCCTAAAGCTAAATATTGAACCGAGACCGATAGTAAACAAGTACCGTGAGGGAAAGGTGAAAAGGACTTTGGAAAGAGAGTTAAAAGTGCCTGAAATCGTTGAAATGTAAGCGAATGGAACNNNNNNNNNNNNNNNNNNNNNNNNNNNNNNNNNNNNNNNNNNNNNNNNNNNNNNNNNNNNNNNNNNNNNNNNNNNNNNNNNNNNNNNNNNNNNNNNNNNNNNNNNNNNNNNNNNNNNNNNNNNNNNNNNNNNNNNNNNNNNNNNNNNNNNNNNNNNNNNNNNNNNNNNNNNNNNNNNNNNNNNNNNNNNNNNNNNNNNNNNNNNNNNNNNNNNNNNNNNNNNNNNNNNNNNNNNNNNNNNNNNNNNNNNNNNNNNNNNNNNNNNNNNNNNNNNNNNNNNNNNNNNNNNNNNNNNNNNNNNNNNNNNNNNNNNNNNNNNNNNNNNNNNNNNNNNNNNNNNNNNNNNNNNNNNNNNNNNNNNNNNNNNNNNNNNNNNNNNNNNNNNNNNNNNNNNNNNNNNNNNNNNNNNNNNNNNNNNNNNNNNNNNNNNNNNNNNNNNNNNNNNNNNNNNNNNNNNNNNNNNNNNNNNNNNNNNNNNNNNNNNNNNNNNNNNNNNNNNNNNNNNNNNNNNNNNNNNNNNNNNNNNNNNNNNNNNNNNNNNNNNNNNNNNNNNNNNNNNNNNNNNNNNNNNNNNNNNNNNNNNNNNNNNNNNNNNNNNNNNNNNNNNNNNNNNNNNNNNNNNNNNNNNNNNNNNNNNNNNNNNNNNNNNNNNNNNNNNNNNNNNNNNNNNNNNNNNNNNNNNNNNNNNNNNNNNNNNNNNNNNNNNNNNNNNNNNNNNNNNNNNNNNNNNNNNNNNNNNNNNNNNNNNNNNNNNNNNNNNNNNNNNNNNNNNNNNNNNNNNNNNNNNNNNNNNNNNNNNNNNNNNNNNNNNNNNNNNNNNNNNNNNNNNNNNNNNNNNNNNNNNNNNNNNNNNNNNNNNNNNNNNNNNNNNNNNNNNNNNNNNNNNNNNNNNNNNNNNNNNNNNNNNNNNNNNNNNNNNNNNNNNNNNNNNNNNNNNNNNNNNNNNNNNNNNNNNNNNNNNNNNNNNNNNNNNNNNNNNNNNNNNNNNNNNNNNNNNNNNNNNNNNNNNNNNNNNNNNNNNNNNNNNNNNNNNNNNNNNNNNNNNNNNNNNNNNNNNNNNNNNNNNNNNNNNNNNNNNNNNNNNNNNNNNNNNNNNNNNNNNNNNNNNNNNNNNNNNNNNNNNNNNNNNNNNNNNNNNNNNNNNNNNNNNNNNNNNNNNNNNNNNNNNNNNNNNNNNNNNNNNNNNNNNNNNNNNNNNNNNNNNNNNNNNNNNNNNNNNNNNNNNNNNNNNNNNNNNNNNNNNNNNNNNNNNNNNNNNNNNNNNNNNNNNNNNNNNNNNNNNNNNNNNNNNNNNNNNNNNNNNNNNNNNNNNNNNNNNNNNNNNNNNNNNNNNNNNNNNNNNNNNNNNNNNNNNNNNNNNNNNNNNNNNNNNNNNNNNNNNNNNNNNNNNNNNNNNNNNNNNNNNNNNNNNNNNNNNNNNNNNNNNNNNNNNNNNNNNNNNNNNNNNNNNNNNNNNNNNNNNNNNNNNNNNNNNNNNNNNNNNNNNNNNNNNNNNNNNNNNNNNNNNNNNNNNNNNNNNNNNNNNNNNNNNNNNNNNNNNNNNNNNNNNNNNNNNNNNNNNNNNNNNNNNNNNNNNNNNNNNNNNNNNNNNNNNNNNNNNNNNNNNNNNNNNNNNNNNNNNNNNNNNNNNNNNNNNNNNNNNNNNNNNNNNNNNNNNNNNNNNNNNNNNNNNNNNNNNNNNNNNNNNNNNNNNNNNNNNNNNNNNNNNNNNNNNNNNNNNNNNNNNNNNNNNNNNNNNNNNNNNNNNNNNNNNNNNNNNNNNNNNNNNNNNNNNNNNNNNNNNNNNNNNNNNNNNNNNNNNNNNNNNNNNNNNNNNNNNNNNNNNNNNNNNNNNNNNNNNNNNNNNNNNNNNNNNNNNNNNNNNNNNNNNNNNNNNNNNNNNNNNNNNNNNNNNNNNNNNNNNNNNNNNNNNNNNNNNNNNNNNNNNNNNNNNNNNNNNNNNNNNNNNNNNNNNNNNNNNNNNNNNNNNNNNNNNNNNNNNNNNNNNNNNNNNNNNNNNNNNNNNNNNNNNNNNNNNNNNNNNNNNNNNNNNNNNNNNNNNNNNNNNNNNNNNNNNNNNNNNNNNNNNNNNNNNNNNNNNNNNNNNNNNNNNNNNNNNNNNNNNNNNNNNNNNNNNNNNNNNNNNNNNNNNNNNNNNNNNNNNNNNNNNNNNNNNNNNNNNNNNNNNNNNNNNNNNNNNNNNNNNNNNNNNNNNNNNNNNNNNNNNNNNNNNNNNNNNNNNNNNNNNNNNNNNNNNNNNNNNNNNNNNNNNNNNNNNNNNNNNNNNNNNNNNNNNNNNNNNNNNNNNNNNNNNNNNNNNNNNNNNNNNNNNNNNNNNNNNNNNNNNNNNNNNNNNNNNNNNNNNNNNNNNNNNNNNNNNNNNNNNNNNNNNNNNNNNNNNNNNNNNNNNNNNNNNNNNNNNNNNNNNNNNNNNNNNNNNNNNNNNNNNNNNNNNNNNNNNNNNNNNNNNNNNNNNNNNNNNNNNNNNNNNNNNNNNNNNNNNNNNNNNNN
MAG2_HF0200_37F04_EU795185                            GTTTCGTATGAAATTAAACGTGATGACCCGCTGAATTTAAGCATATAAGTAAGCGGAGGAAAAGAAAATGAAAATGATTCCCTTAGTAATGGCGAATGAACCGGGAGTCGCTCAATTTGTAAATCCGGAATGAATTGTAGTCTTGATAAGCATTGCTAGTGTTCAGCCAGGCGCAAGTCCTTTGGAAGAATGCGTTAGAGAGGGTGAGAATCCCGTACCGAAGTTTGGCAGGAATACGTTCGGCGTGCTC-ATTAGAGTCGCGTACTTTGGAAGTGGTGCGCAAAATGGGAGGTAATCTTCTTCTAAAGCTAAATACTGACTCGAGACCGATAGCAAACAAGTACCGTGAGGGAAAGGTGAAAAGGACTTTGGAAAGAGAGTTAAAAGTGTCTGAAATCGCTGAGAGGGAAGCGAATGAAACTTGACGAAATGGCTTTTTTCGACCCGTCTTGAAACACGGACCAAGGAGTCTAGCTTTTGTGTAAGTGCGAGGGTGGTAAACCTTTACGCGTAATGAAGGTAAGAGTTTGGATGCACAAACGTCCGATTTCGATTGAGAGAGATTTGAGAAAGAACACAATGGCTAGGACCCGAAAGATGGTGAACTATGCCTGAGTAGGGTGAAGCCAGGGGAAACTCTGGTGGAGGCTCGTAGCGGTACTGACGTGCAAATCGTTCGTCGAACTTGGGTATAGGGGCGAAAGACTAATCGAACCATCTAGTAGCTGGTTCCCTCCGAAGTTTCCCTCAGGATAGCTATCAACGGAGTTTTATCAGGTAAAGCGAATGATTAGAGGCATTGGGGACGCTTAGTCCTCGACCTATTCTCAAACTTTAAATGGGTAAGAGCTAAGGATTGCTTTAGTGAATTCTTAGGATAAATGACGTTGTTGTGTGGGCCATATTTGGTAAGCAGATCTGGCGATGAGGGATGAACCTAATGCGTGGTTAAGGTGCCAAAGTGCTCGCTCA-TCAGAAACCATAAAGGGTGTTGGTTCATTTTAACAGCAGGACGGTGGTCATGGAAGTCGAAATCCGCTAAGGAGTGTGTAACAACTCACCTGCCGAATGGACTAGCCCCGAAAATGGATGGCGCTTAAGCGGGTCACCGATACCACGCCATTATTGCAATTGCGATGCAATAATGTGTAGGGGGGCGTGGGAGTATTGACGAAGTGTTTGGCGTAAGCCTGCATGAAATAGCTTCTAGTGCAGATCTTGGTGGTAGTAGCAAATATTCAAATGAGAACTTTGAAGACCGAAGTGGGGAAGGTTTCCATGTGAACAGCAATTGGACATGGGTTAGCCGATCCTAAGAGACAGGGAAGCTCCGCACACGCAGACATTGTCTCGTCTCTCGAAAGGGAATGGAGTTAATATTCTCCAGCCAGGACGTGGATACTGAATGGCAACATAAACGAACTCGGTAACGTGAGAGGCGGCCCTGGGAAGCGTTGTCTTTTCTTTTTAACGGTCTATTACCCTGAAATCAGTTTGTCTGGAGATAGGGTTAATTGACCGGTAAAGCATCTTGTTATTCGAGATGTCCGGTGCGCTGTCGCTCACCCTTGAAAAACCGAGGGAATGTTTTATTCGCACCCCTGTTCGTACCAATATCCGCATCAGGTCTCCAAGGTTAGCAGCCTCTGGTCGATAGAATAAAGTAGGTAAGGGAAGTCGGCAAAATAGATCCGTAACTTCGGGAAAAGGATTGGCTCTGAGGGTTGAGTCAAAGGATCTCGTTCTCCTTTGGCACTGAACAGCCAACTCAGAACTGGAGCGGACAAGGGGAATCCGACTGTTTAATTAAAACAAAGCATTGCGATGGCCTCAAAAGGTGTTGACGCAATGTGATTTCTGCCCAGTGCTCTGAATGTCAACTTGATGAAATTCAAGCAAGCGCGGGTAAACGGCGGGAGTAACTATGACTCTCTTAAGGTAGCCAAATGCCTCGTCATCTAATTAGTGACGCGCATGAATGGATTAACGAGATTCCCACTGTCCCTATCTACTATCTAGCGAAACCACAGCCAAGGGAACGGGCTTGGAATAAACAGCGGGGAAAGAAGACCCTGTTGAGCTTGACTCTAGTTCGACTTTGTGAATTGACATAGGGGATGTAGCATAAGTGGGAGCTTCCGCAACCTTGAAATACCACTACCCTTATCGTCGATTTACTTATTGCGTTAAACTGTGATTCCGCTTTTGGTTTTTAGAATTAAGGCGGCTGCTGACTTGTGCGCAAGACATAGTCAGGTGGGGAGTTTGGCTGGGGCGGCACATCTGTTAAACGATAACGCAGGTGTCCCAAGGTAAGCTCAATGAGAACAGAAATCTCATGTAGACCAAAAGGGGAAAAGCTTGCTTGATTTTGATTTTCAGTACGAATACAAACTTAGAAATAATGGCCTATCGATCCTTTAGGGTTGCGAAGATTGCAGCTAGAGGTGTCAGAAAAGTTACCACAGGGATAACTGGCTTGTGGCAGCCAAGCGTTCATAGCGACGTTGCTTTTTGATCCTTCGATGTCGGCTCTTCCTATCATTGGCTTGCAGCAGAGCCAAAGTGTCGGATTGTTCACCCGCCAATAGGGAACGTGAGCTGGGTTTAGACCGTCGTGAGACAGGTTAGTTTTACCCTACTGTTGAATCGGTATTGCGACAGTAATCTAGGTAGTACGAGAGGAACACCTAGTTCGCATAATTGGTAAATGCAGCTGGCTGAAAAGCCATTGCTGCGATGCTACCATGCGTGAGATTACGACTGAACGCCTCTAAGTCGGAATCTTTGCTGACTAGCAATGCTGTATAACGCTTACACTGTAGAAAAGTCGAATGGAAGCGATAAATCCTTTGTATACGACTTAGTTTCATCCGGGTATTGTAAGCATGAGAGATATCTTTGCATGT
MAG2_Environmental_sequence_Ma131_1A49_28S_FJ032679   NNNNNNNNNNNNNNNNNNNNNNNNNNNNNNNNNNATTT-AGCATAT-AGT-AGCG-AG-AAAAGAAAATGAATATGATTCC-TTAGTAATGGCGAATGAACCGGGAAGAGCTCAACTTGTAAATCGGAAATGAATTGTAGTCTTGATAAACATCACCAGCATTGGTCCGGACGTAAGTCTTTTGGAAGAAAGCGTCAGAGAGGGTGAGAATCCCGTATTTCTTCTTCGGATCAGTGCGTACGGTGTGTTTTATTAGAGTCGCGTACTTTGGAAGTGGTGCGCTAAATGGGAGGTAATTGTCTTCTAAAGCTAAATATTGACTCGAGACCGATAGTAAACAAGTACCGTGAGGGAAAGGTGAAAAGGACTTTGGAAAGAGAGTTAAAAGTGCCTGAAATCGCTAAGAGGGAAGCGAATGAAACTTGATAAAATGGTTTTATCCGACCCGTCTTGAAACACGGACCAAGGAGTCTTGCTAATGTGTAAGTATGTGGGTGGCAAACCCATATGCGGAATGAAAGTAAGAGGTTGGATGCACAACCGACCGACTTCGATGCAGAGAGGTTTGAGTATGAACATATTGGCTAGGACCCGAAAGATGGTGAACTATGCGTGAGTAGGGTGAAGCCAGGGGAAACTCTGGTGGAGGCTCGTAGCGGTACTGACGTGCAAATCGTTCGTCAAACTTGCGTATAGGGGCGAAAGACTAATCGAACCATCTAGTAGCTGGTTCCCTCCGAAGTTTCCCTCAGGATAGCTGGAGTTGGAGTTTTATCAGGTAAAGCGAATGATTAGAGGCATTGGGGACGCTTAGTCCTCGACCTATTCTCAAACTTTAAATGGGTAAAAGCCGTGGTTTACTTTAGTGAAATCGCGGGATAAATGACAACTTCAAGTGGGCCATTTTTGGTAAGCAAAACTGGCGATGAGGGATGAACCTAATGTGAGGTTAAGGTGCCAAACTGCTCGCTCA-TCAAATACCATAAAGGGTGTTGGTTCATTTTGACAGTAGGACGGTGGTCATGGAAGTCGAAACCCGCTAAGGAGTGTGTAACAACTCACCTACCGAATGGACTAGCCCCGAAAATGGATGGCGCTTAAGCGGGTGACCGATACCTCACCATTGACGCAAATGCAATGTGTTAATGTGTAGGAGGGCGTGGGAGTTGTGACGAAGCCTTTGGCGTGAGCCTGGGTGAAACAGCTTCTAGTGCAGATCTTGGTGGTAGTAGCAAATATTCAAATGAGAACTTTGAAGACCGAAGTGGGGAAGGTTTCCATGTGAACAGCAATTGGCCATGGGTTAGCCGTTCCTAAGAGACAGGGAAGCTCCGCACACGCAGACTTTGTCTCGTCTCTCGAAAGGGAATGGAGTTAATATTCTCCAGCCAGGACGTGGATATTGAATGGTAACATAAGTGAACTCGGAGACGCGGGAGGAGGCCCTGGGAAGCGTTGTCTTTTCTTTTTAACCAACTATTACCCTGAAATCAGTTTATCTGGAGATAGGGTTAAATGTTGGGTAAAGCATCCTGTCCTTCGAGATGTCCGGTGCGCTTTCGACCGCCCTTGAAAATCCGAGGGAATGATTTATTCGCACCCCTGTTCGTACCAATATCCGCATCAGGTCTCCAAGGTTAGCAGCCTCTGGTCGATAGAATAAAGTAGGTAAGGGAAGTCGGCAAAATAGATCCGTAACTTCGGGAAAAGGATTGGCTCTGGGGGTTGGGTAAAGGGGTCTTAGTTTCCCTTTACAGTGAACAACCGACTCAGAACTGGAGCGGACAAGGGGAATCCGACTGTTTAATTAAAACAAAGCATTGCGATGGCCTCAAAAGGTGTTGACGCAATGTGATTTCTGCCCAGTGCTCTGAATGTCAAAGTGATGAAATTCAAGCAAGCGCGGGTAAACGGCGGGAGTAACTATGACTCTCTTAAGGTAGCCAAATGCCTCGTCATCTAATTAGTGACGCGCATGAATGGATTAACGAGATTCCCACTGTCCCTATCTACTATCTAGCGAAACCACAGCCAAGGGAACGGGCTTGGAATAAACAGCGGGGAAAGAAGACCCTGTTGAGCTTGACTCTAGTTCGACTTTGTGAATTGACATAGGGGATGTAGCATAAGTGGGAGTGTAAACAACCTTGAAATACCACTGCCCTTATCGTCGATTTACTTATTGCGTTAAACTGTGACCTAGCGTTCTGGTTTTAGACTTAAGGCGGGTGCTGACTTGTGCGCAAGACATAGTCAGGTGGGGAGTTTGGCTGGGGCGGCACATCTGTTAAATAATAACGCAGGTGTCCTATGGTGAGCTCAATGAGAACAGAAATCTCATGTAGACCAAAAGGGGAAAAGCTCGCTTGATTTTGATTTTCAGTACGAATACAAACTGTGAAAACATGGCCTATCGATCCTTTATACTCCCGACAATTGGGAATAGAGGTGTCAGAAAAGTTACCACAGGGATAACTGGCTTGTGGCAGCCAAGCGTTCATAGCGACGTTGCTTTTTGATCCTTCGATGTCGGCTCTTCCTATCATTGCCTCGCAGAAGTGGCAAAGTGTCGGATTGTTCACCCGCCAATAGGGAACGTGAGCTGGGTTTAGACCGTCGTGAGACAGGTTAGTTTTACCCTACTGTTGAATTGATATTGCGACAGTAATCTAGTTAGTACGAGAGGAACAACTAGTTCGCATAATTGGTAAATGCCGCTAGCTGAAAAGCTATTGCGGCGAAGCTACCATGCGTTGGATTACGACTGAACGCCTCT-AATCAGAANNNNNNNNNNNNNNNNNNNNNNNNNNNNNNNNNNNNNNNNNNNNNNNNNNNNNNNNNNNNNNNNNNNNNNNNNNNNNNNNNNNNNNNNNNNNNNNNNNNNNNNNNNNNNNNNNNNNNNNNNNNNN
Toxoplasma_gondiiX75430                               ATCAGACCTGAAATCAGGCGAGGTTACCCGCTGAACTTAAGCATATTATTAAGCGGAGGAGAAGAAAATAACTATGATTCCCTTAGTAACGGCGAGTGAACCGGGATCAGCTCAAAGTGGAAATCAACTGTGACTTGTAGCCTCGAGAGGCGTTACCAGTGGAAGCGCAGGGTTAAGTTTCTTGGGAAAGAACATCATAGAGGGTGAGAATCCCGTCCTTCCCCTGCGTTTTTCCACGTACGGTACGCTTTTATAGAGTCGCGTTCATCGGGATTTGAGCGCAAAATGTGTGGTAGGTTTCACATAAAGCTAAGTACTGGCGCGAGACCGATAGCAAACAAGTACCGTGAGGGAAAGATGAAAAGTTCTTTGGAAAGAGAGTTAAAAGTGCCTGAAATTGCTGAAAAGGAAGCGATTGGGACCTGGCTAATCGGTTCCAACCGACCCGTCTTGAAACACGGACCAAGGAGTCTAACATATGTGCGAGTATGCGGGTTTTACTCCTGTATGCGCAATGAAAGTGAGAGTAGGGACGCACCTACGACCGACCACGACTGAGAGAGGTTTGAGTTGGAGCATATCTGTTAGGACCCGAAAGATGGTGAACTATGCCTGAGTAGAATGAAGTCAGGGGAAACCCTGATGGAGGTTCGTAGCGATACTGACGTGCAAATCGTTCGTCAAACTTGGGTATAGGGGCGAAAGACTAATCGAACCATCTAGTAGCTGGTTTCTTCCGAAGTTTCTCTCAGGATAGCTGGAGTTTTAGTTTTATCAGGTAAAGCGAATGATTAGAGGCATCGG-GG-GCG-CGTCCTCGACCTATTCTCAAACTTTAAATGGGTAAGATCCAGTGGTTACTTCATTGAACTGCTGGGATTAATATGAACTCCAAGTGGGCCATTTTTGGTAAGCAGAACTGGCGATGAGGGATGCTCCTAACGCTTGGTTAAGGTGCCAAAATGCTCGCTCA-TCAGATACCATAAAAGGTGTTGGTTCATTTTGACAGCAGGACGGTCGTCATGGAAGTCGAAATCCGCTAAGGAGTGTGTAACAACTCACCTGCCGAATGAACCAGCCCTGAAAATGGATGGCGCTGAAGCGG-CTACCGATACCAGGCCATTGCTACTAACCTTTTGTAGCAATGAGTAGGAAGACGTGGGGATTGTGACGAAGCGTTCGGCGTAA-CGTGCGTGGAACAGTCTCTAGTGCAGATCTTGGTGGTAGTAGCAAATATTCAAATGAGAACTTTGAAGACTGAAGTGGAGAAGGGTTCCATGTGAACAGCAATTGGACATGGGTTAGCCGGTCCTAAGCGACCATGTAACTGCGTATACGTTAGGTTTACCTCGTTTCGCGAAAGGGAATCGGGTTAATATTCCCGAGCCAGGACGTGGATACTGTACGGTAACGTAAGTGAACTCCTCGACGCAGGCAGGTGCTCCGGGAAGCGTTGTCTTTGCTTTTTAACAGCCTTTTACC-TGGAATCAGTTTAGCTGGAGATAGGGTTAGCTGGCTGGTAGAGCACCTTGGTTTCCAGGGTGTCCGGTCCGCTCCTGACTGCCCTTGAAAAGAGGAGGGAAAGTTTTATTTGCACCCCTGGCCGTACCAATAACCGCATCAGGTCTCCAAGGTTAGTAGCCTCTGGTCGATAGAATGAGGTAGATAAGGGAAGTAGGAAAAATAGATCCGTAACTTCGGGAAAAGGATTGGCTCTGAGGGCTGGGTAATTGCGCCCCAGTGGGCGTGTACGGTGAACAGCTAACTCAGAACTGGAGCGGACAAGGGGAATCCGACTGTTTAATTAAAACAAAGCATTGCGATGGCCATAACTGGTGTTGACGCAATGTGATTTCTGCCCAGTGCTCTGAATGTCAATGTGATGAAATTCAATCAAGCGCGGGTAAACGGCGGGAGTAACTATGACTCTCTTAAGGTAGCCAAATGCCTCGTCATCTAATTAGTGACGCGCATGAATGGATTAACGAGATTCCCACTGTCCCTATCTACTATCTAGCGAAACCACAGCCAAGGGAACGGGCTTGGCAGAATCAGCGGGGAAAGAAGACCCTGTTGAGCTTGACTCTAGTCCGACTTTGTGAAGTGACTTAGGAGGTGTAGCATAAGTGGGAGCTTCGGCGCTCGTGAAATACCACTACTCTTAATGTCGTTTTACTTATTCCGTTAAGTTGAGACTATGCTCTTGTGTTTTGGTTTTAAGGTGGCCGCTGATCTACGCGGAAGACACAGTCAGGTTGGGAGTTTGGCTGGGGCGGCACATCTGTGAAACAATAGCGCAGGTGTCCTAAGGCAAGCTCAATGAGAACAGAAATCTCATGTTGACCAAAAGGGGAAAAGCTTGCTTGATTTTGATTTTCAGTACGAATACAAACTGTGAAAGCATGGCCTATCGATCCTTTAGGTCTGAGAAACTTTCAGCTAGAGGTGTCAGAAAAGTTACCACAGGGATAACTGGCTTGTGGCAGCCAAGCGTTCATAGCGACGTTGCTTTTTGATCCTTCGATGTCGGCTCTTCCTATCATTGAGACGCAGAAGTCTCAAAGTGTCGGATTGTTCACCCGCCAATAGGGAACGTGAGCTGGGTTTAGACCGTCGTGAGACAGGTTAGTTTTACCCTACTGATGACTTGATACTGCGACAGTAATCCAACTAGTACGAGAGGAACAGTTGGGTCGGATACTTGGTAAATGCGGCTAGCTGAAAAGCTAGTGCCGCGACGCTACCATCCGTTGGATTATGACTGAACGCCTCTAAGTCAGAATCCATGCTGGATAGCAGTGTTATTCACCGCCTCCTTTGCAGGAATCTCTAACGGAGGTGATACATCCATTGCAGACGACTTTGTTGCAACCGGGTATTGTAAGTA-GAGAGTAGGCTT-GT-CTA
Eimeria_tenella_AF026388                              TATAGACCTGAAATCAGTCGAGGTTACCCGCTGAATTTAAGCATATTATTAAGCGGAGGAAAAGAAAATAACAATGATTCCCTCAGTAACGGCGAGTGAAGCGGGAAGAGCTCAAAGTGAAAATCGTGAGCGAATTGTAGCCTCTAGAAGCGTGGCCAGTGGAGGGGCAGGTCCAAGTTTCTTGGAACAGAACATCAGAGAGGGTGACAGTCCCGTCCTTGTCCTGCTTGTTTCCACGTACGGTGCGCTTTTATTGAGTCGCGTTCATTGGGATTTGAGCGCAAAATGTGTGATAAGTTTCACATAAAGCTAAATATTGGCGTGAGACCGATAGTGAACAAGTACTGTGAAGGAAAGATGAAAAGGACTTTGGAAAGAGAGTTAAAAGTGTCTGAAATTGCTGAAAGGGAAGCGATTGAAACCTGTCTTAACGGTTTCAACCGACCCGTCTTGAAACACGGACCAAGGAGTCTAACATATGTGCGAGTATGCGGGCCGAACCCCTGTATGCACAATGAAAGTGAGAGTAGGGACGCACCTACGACCGACCACGATTGCGAGAGGTTTGAGTTGTAGCACATCTGTTAGGACCCGAAAGATGGTGAACTATGCCTGAGTAGGGTGAAGTCAGGCGAAAGCCTGATGGAGGCTCGTAGCGATACTGACGTGCAAATCGTTCGTCAAACTTGGGTATAGGGGCGAAAGACTAATCGAACCGTCTAGTAGCTGGTTTCTTCCGAAGTTTCTCTCAGGATAGCTGGAGTTCAAGTTTTATCAGGTAAAGCGAATGATTAGAGGCCTCGGGGGCGCGTTGCCCTCGACCTATTCTCAAACTTTAAATGGGTAAGATCCAGTGGTTACTTCACTGAACTGCTGGGGTTAATATGAACTCCAAGTGGGCCATTTTTGGTAAGCAGAACTGGCGATGAGGGATGCTCCTAACGCTTGGTTAAGGTGCCCAAATACTCGCTCA-TGAGATACCATAAAAGGTGTTGGTTCATTTTGACAGCAGGACGGTGGTCATGGAAGTCGAAATCCGCTAAGAAGTGTGTAACAACTTACCTGCCGAATGAACCAGCCCTGAAAATGGATGGCGCTGCAGCGG-TTACCGATACCAGGCCATTACCGCAAGCTTTGGGCGGTAATGAGTAGGAAGACGTGGGGATCGTAGCGAAGCATTCGGCGTGAGCCTGTGTGGAACGGTCTCTAGTGCAGATCTTGGTGGCAGTAGCAAATATTCAAATGAGAACTTTGAAGACTGAAGTGGAGAAGGGTTCCATGTGAACAGCAATTGGACATGGGTTAGCCGGTCCTAAGCGACAGCTTAACTGCGTAAATTTCGGGGCTTCCTCTTATCGCGAAAGGGAATAAGGATAATATTCCTGAGCCAGGACGTGGATACTGTACGGTAACGTAAATGAACT-CTCGACGCAGGCGGGTG-CCTGGGAAGCGTTGTCTTTGCTTTTTAACAGCCTCATACCCTGGAATCAGATTATCTGGAGATAGGGTTGACTGGTTGGTAAAGCTTCCTGGCTTCCAGGGAGTCCGGTGCGCTCCTGACTGCCCTTGAAAAGAGGAGGGAAAGTTTTATTTGCACCCCTGGCCGTACCATTAACCGCATCAGGTCTCCAAGGTTAGCAGCCTCTGGTCGATAGAAGAAAGTAGATAAGGGAAGTCGGCAAAATGGATCCGTAACTTCGGGAAAAGGATTGGCTCTGAGGGCTGGGTGATAGCGCCAGTGTGTGCGTGCACAGTGAACAGCTAACTCAGAACTGGAGCGGACAAGGGGAATCCGACTGTTTAATTAAAACAAAGCATTGCGATGGCCGCAAACGGTGTTGACGCAATGTGATTTCTGCCCAGTGCTCTGAATGTCAATGTGATGAAATTCAACCAAGCGCGGGTTAACGGCGGACGTAACTATGACGTTCTTAAGGTAGCCAAATGCCTCGTCATCTAATTAGTGACGTGCATGAATGGATTAATGAGATTCCCACTGTCCCTATCTACTATCTAGCGAAACCACAGCCAAGGGAACGGGCTTGGCGGAATCAGCGGGGAAAGAAGACCCTGTTGAGCTTGACTCTAGTCCGACTTTGTGGAACG-CTTGGGGGGTGTAGCATAGGTGGGAGCTTCGGCGATCGTGAAATACCACTACCCTCAGTGTCGTTTTACTTATTCCGTGAGGTTGAGACGATGCTCGTGTGTTTTTGTCTTAAGGTGCCCGCTGATCAATGCGGAAGACATAGTCAGGTGGGGAGTTTGGCTGGGGCGGCACATCTGTGAAACAATAGCGCAGGTGTCCTAAGGCAAGCTCAATGAGAACAGAAATCTCATGTTGACCAAAAGGGGAAAAGCTTGCTTGATTTTGATTTTCAGTACGAATACAAACTGTGAAAGCATGGCCTATCGATCCTTTAGGTCTGAGAAACTTTCAGCTAGAGGTGTCAGAAAAGTTACCACAGGGATAACTGGCTTGTGGCAGCCAAGCGTTCATAGCGACGTTGCTTTTTGATCCTTCGATGTCGGCTCTTCCTATCATTGAGACGCAGAAGTCTCAAAGTGTCGGATTGTTCACCCGCCAATAGGGAACGTGAGCTGGGTTTAGACCGTCGTGAGACAGGTTAGTTTTACCCTACTGATGAATTGATACTGCGACAGTAATCCAACTAGTACGAGAGGAACAGTTGGTTCAGATACTTGGTTAATGCGGCTAGCTGAAAAGCTAGTGCCGCGACGCTACCATCTGTGGGATTATGACTGAACGCCTCTAAGTCAGAATCCATGCTGGCTAGCAGTGTTTCTCATCGCCTCATTTGTTAGAATTTCCCACTGGGGCGCTACATCCATTGCAGACGACTTTGGCGCAACCAGGTATTGTAAGTG-GAGAGTAGGCTT-GTCCTA
Besnoitia_besnoiti_AY833646                           ATCAGACCTGAAATCAGGCGAGGCTACCCGCTGAACTTAAGCATATTATTAAGCGGAGGAAAAGAAAATAACTATGATTCCCCTAGTAACGGCGAGTGAACAGGGATCAGCTCAAAGTGGAAATCGACGGCGACTTGTAGCCTCGAGAGGCGTTACCAGTGGAAGCGCAGGGACAAGTTTCTTGGGAAAGAACATCAGAGAGGGTGAGAATCCCGTCCTTACCCTGCGTTTTTCCACGTACGGTACGCTTTTATAGAGTCGCGTTCATCGGGATTTGAGCGCAAAATGTGTGGTAGGTTTCACATAAAGCTAATTACTGGCGCGAGACCGATAGCAAACAAGTACCGTGAGGGAAAGATGAAAAGTTCTTTGGAAAGAGAGTTAAAAGTGCCTGAAATTGCTGAAAAGGAAGCGATTGGGACCTGGCTAAACGGTTCCAACCGACCCGTCTTGAAACACGGACCAAGGAGTCTAACATATGTGCGAGTATGCGGGTTGCAAGCCTGTATGCGCAATGAAAGTGAGAGTAGGGACACACCTACGACCGACCACGACAGAGAGAGGTTTGAGTTGGAGCATATCTGTTAGGACCCGAAAGATGGTGAACTATGCCTGGGTAGAATGAAGTCAGGGGAAACCCTGATGGAGGTTCGTAGCGATACTGACGTGCAAATCGTTCGTCAAACTTGGGTATAGGGGCGAAAGACTAATCGAACCATCTAGTAGCTGGTTTCTTCCGAAGTTTCTCTCAGGATAGCTGGAGTTTAAGTTTTATCAGGTAAAGCGAATGATTAGAGGCATCGGGGGCGCGTCGCCCTCGACCTATTCTCAAACTTTAAATGGGTAAGATCCAGTGGTTACTTCATTGAACTGCTGGGATTAATATGAACTCCAAGTGGGCCATTTTTGGTAAGCAGAACTGGCGATGAGGGATGCTCCTAACGCTTGGTTAAGGTGCCAAAGTGCTCGCTCA-TCAGATACCATAAAAGGTGTTGGTTCATTTTGACAGCAGGACGGTGGTCATGGAAGTCGAAATCCGCTAAGGAGTGTGTAACAACTCACCTGCCGAATGAACCAGCCCTGAAAATGGATGGCGCTGAAGCGGGCTACCGATACCAAGCCATTGCTACAATCCTTTCGTAGCAATGAGTAGGAAGACGTGGGGATTGTGACGAAGCGTTCGGCGTAAGCCTGCGTGGAACAGTCTCTAGTGCAGATCTTGGTGGTAGTAGCAAATATTCAAATGAGAACTTTGAAGACTGAAGTGGAGAAGGGTTCCATGTGAACAGCAATTGGACATGGGTTAGCCGGTCCTAAGCGATAGCTTAACTGCGTCTACGTCAGGTTTACCTCGTTTCGCGAAAGGGAATCGGGTTAATATTCCCGAGCCAGGACGTGGATACTGTACGGTAACGTAAGTGAACTCCTCGACGCAGGCAGGTGCTCCGGGAAGCGTTGTCTTTGCTTTTTAACAGCCTAACACCCTGGAATCAGTTTAGCTGGAGATAGGGTTAGCTGGCTGGTAGAGCACCTTGGTTTCCAAGGTGTCCGGTGCGCTCCTGACTGCCCTTGAAAAGAGGAGGGAAAGTTTTATTTGCACCCCTGGCCGTACCAATAACCGCATCAGGTCTCCAAGGTTAGCAGCCTCTGGTCGATAGAATAAGGTAGATAAGGGAAGTCGGCAAAATAGATCCGTAACTTCGGGAAAAGGATTGGCTCTGAGGGCTGGGTAATTGCGCCCTTGTTTGCGTGTACGGTGAACAGCTAACTCAGAACTGGAGCGGACAAGGGGAATCCGACTGTTTAATTAAAACAAAGCATTGCGATGGCCACAACTGGTGTTGACGCAATGTGATTTCTGCCCAGTGCTCTGAATGTCAATGTGATGAAATTCAATCAAGCGCGGGTAAACGGCGGGAGTAACTATGACTCTCTTAAGGTAGCCAAATGCCTCGTCATCTAATTAGTGACGCGCATGAATGGATTAACGAGATTCCCACTGTCCCTATCTACTATCTAGCGAAACCACAGCCAAGGGAACGGGCTTGGCAGAATCAGCGGGGAAAGAAGACCCTGTTGAGCTTGACTCTAGTCCGACTTTGTGAAATGACTTAGGAGGTGTAGCATAAGTGGGAGCTTCGGCGCTCGTGAAATACCACTACTCTTAATGTCGTTTTACTTATTCCGTTAAGTTGAGACTATGCTCATGTGTTTTGGATTTAAGGTGGCCGCTGATCTACGCGGAAGACACAGTCAGGTTGGGAGTTTGGCTGGGGCGGCACATCTGTGAAACAATAGCGCAGGTGTCCTAAGGCAAGCTCAATGAGAACAGAAATCTCATGTTGACCAAAAGGGGAAAAGCTTGCTTGATTTTGATTTTCAGTACGAATACAAACTGTGAAAGCATGGCCTATCGATCCTTTAGGTCTGAAAAACTTTCAGCTAGAGGTGTCAGAAAAGTTACCACAGGGATAACTGGCTTGTGGCAGCCAAGCGTTCATAGCGACGTTGCTTTTTGATCCTTCGATGTCGGCTCTTCCTATCATTGAGACGCAGAAGTCTCAAAGTGTCGGATTGTTCACCCGCCAATAGGGAACGTGAGCTGGGTTTAGACCGTCGTGAGACAGGTTAGTTTTACCCTACTGATGATTTGATACTGCGACAGTAATCCAACTAGTACGAGAGGAACAGTTGGGTCGGATACTTGGTAAATGCGGCTAGCTGAAAAGCTAGTGCCGCGACGCTACCATCCGTTGGATTATGACTGAACGCCTCTAAGTANNNNNNNNNNNNNNNNNNNNNNNNNNNNNNNNNNNNNNNNNNNNNNNNNNNNNNNNNNNNNNNNNNNNNNNNNNNNNNNNNNNNNNNNNNNNNNNNNNNNNNNNNNNNNNNNNNNNNNNNNNNNNNNNN
Goussia_desseri_GU593705                              NNNNNNNNNNNNNNNNNNNNNNNNNNNNNNNNNNNNNNNNNNNNNNNNNNNNNNNNNNNNNNNNNNNNNNNNTATGATTCCCCTAGTAACGGCGAGTGAAGCGGGATCAGCTCAAAGTGAAAATCAGTGGTGAATTGTAGCCTCGAGAGGCGCCACCAGTGGAGGTACAGGGACAAGTTTCTTGGAAAAGAACGTCAGAGAGGGTGACAGTCCCGTCCTTGCTCTGTACTTTTCCACGTACGGTGCGCTTTTATAGAGTCGCGTTCATTGGGATTTGAGCGCAAAATGTGTGATAAGTTTCACATAAAGCTAAATACAGGCGCGAGACCGATAGCGAAGAAGTACCGTGAGGGAAAGATGAAAAGGACTTTGAAAAGAGAGTTAAAAGTGCCTGAAATTGCTGAAAGGGAAGCGATTGAAACCTGTCTTAAGGGTTTCAACCGACCCGTCTTGAAACACGGACCAAGGAGTCTAACATATGTGCAAGTATGCGGGTGGCAAACCTGTATGCGTAATGAAAGTGAGAGTAGGGATGCACCTACGACCGACCACGACAGAGAGAGGTTTGAGTTGGAGCATATCTGTTAGGACCCGAAAGATGGTGAACTATGCCTGAGTAGAATGAAGTCAGGCGAAAGCCTGATGGAGGTTCGTAGCGATACTGACGTGCAAATCGTTCGTCAAACTTGGGTATAGGGGCGAAAGACTAATCGAACCATCTAGTAGCTGGTTTCTTCCGAAGTTTCTCTCAGGATAGCTGGAGTTCAAGTTTTATCAGGTAAAGCGAATGATTAGAGGCATCGGGGGCGCGAAGCCCTCGACCTATTCTCAAACTTTAAATGGGTAAGATCCAGCGGTTACTTCATTGAACTGCTGGGATTAATATGAACTCCAAGTGGGCCATTTTTGGTAAGCAGAACTGGCGATGAGGGATGCTCCTAACGCTTGGTTAAGGTGCCCAAATGCTCGCTCA-TCAGACACCAGAAAAGGTGTTGGTTCATTTTGACAGCAGGACGGTGGTCATGGAAGTCGAAATCCGCTAAGAAGTGTGTAACAACTTACCTGCCGAATGAACCAGCCCTGAAAATGGATGGCGCTGAAGCGAGCTACCGATACCAAGCCATTACCGCAATCTTTGAGCGGTAATGAGTAGGAAGACGTGGGGATTGTGACGAAACGCTTGGCGTAAGCCTGCGTGGAACAGTCCCTAGTGCAGATCTTGGTGGTAGTAGCAAATATTCAAATGAGAACTTTGAAGACTGAAGTGGAGAAGGGTTCCATGTGAACAGCAATTGGACATGGGTTAGCCGGTCCTAAGCGACAGCTTAATTGCGTATACGTCCAGGCTGCCTCATGGCGCGAAAGGGAATCAGGATAATATTCCTGAGCCAGGACGTGGATACTGTACGGTAACGTAAGTGAACTCCTCGACGCAGGCGGGTGCCCCGGGAAGCGTTGTCTTTGCTTTTTAACAGCCTCAAACCCTGGAATCAGTTTAGCTGGAGATAGGGTTGACTGGCTGGTAAAGCACCCTGGTTTCCAGGGTGTCCGGTGCGCTCCTGACTGCCCGTGAAAAGAGGAGGGAAAGTTTTATTTGCACCCCTGGCCGTACCATTAACCGCATCAGGTCTCCAAGGTTAGTAGCCTCTGGTCGATAGAAGAAAGTAGATAAGGGAAGTCGGCAAAATAGATCCGTAACTTCGGGAAAAGGATTGGCTCTGAGGGCTGGGTAATTGCGCCCTTGTGTGCGTGTACGGTGAACAGCTAACTCAGAACTGGAGCGGACAAGGGGAATCCGACTGTTTAATTAAAACAAAGCATTGCGATGGCCGCAACCGGTGTTGACGCAATGTGATTTCTGCCCAGTGCTCTGAATGTCAATGTGATGAGATTCAATCAAGCGCGGGTAAACGGCGGGAGTAACTATGACTCTCTTAAGGTAGCCAAATGCCTCGTCATCTAATTAGTGACGCGCATGAATGGATTAACGAGATTCCCACTGTCCCTATCTACTATCTAGCGAAACCACAGCCAAGGGAACGGGCTTGGCAGAATCAGCGGGGAAAGAAGACCCTGTTGAGCTTGACTCTAGTCCGACTTTGTGAAATGACTTGGGGGATGTAGAATAAGTGGGAGCTTCGGCGTCCGTGAAATACCACTGCCCTCAATGTCGTTTTACTTATTCCGTTAAGTTGAGACTATGTTTATGTGTTTTGGATTTAAGGTGCTCGCTGATCTACGCGGGAGACATAGTCAGGTTGGGAGTTTGGCTGGGGCGGCACATCTGTGAAACAATAGCGCAGGTGTCCTAAGGCAAGCTCAATGAGAACAGAAATCTCATGTTGACCAAAAGGGGAAAAGCTTGCTTGATTTTGATTTTCAGTACGAATACAAACTGTGAAAGCATGGCCTATCGATCCTTTAGGTCTGAGAAACTTTCAGCTAGAGGTGTCAGAAAAGTTACCACAGGGATAACTGGCTTGTGGCGGCCAAGCGTTCATAGCGACGTCGCTTTTTGATCCTTCGATGTCGGCTCTTCCTATCATTGGGACGCAGAAGTCCCAAAGTGTCGGATTGTTCACCCGCCAATAGGGAACGTGAGCTGGGTTTAGACCGTCGTGAGACAGGTTAGTTTTACCCTACTGATGAATTGATACTGCGACAGTAATCCAACTAGTACGAGAGGAACAGTTGGTTCAGATACTTGGTTAATGCGGCTAGCTGAAAAGCTAGTGCCGCGACGCTACCATCTGTTGGATTATGACTNNNNNNNNNNNNNNNNNNNNNNNNNNNNNNNNNNNNNNNNNNNNNNNNNNNNNNNNNNNNNNNNNNNNNNNNNNNNNNNNNNNNNNNNNNNNNNNNNNNNNNNNNNNNNNNNNNNNNNNNNNNNNNNNNNNNNNNNNNNNNNNN
Theileria_parva_967_4234_AF218825                     NNNNNNNNNNNNNNNNNNNNNNNNNNNNNNNNNNNNNNAAACATATAATTAAGTGGAAGAAGAGAAAATAAATATGATTCCCCTAGTAACGGCGAGCGAAGAGGGAGGAGCCCAAAGTGAAAATCCGTTGGGACTTGTGGACTTGAGCGGCGTTGCCAGTGGTAGCTTGGTGCTAAGTTTCTTGGGACAGGACATCAGAGAGGGTGACAATCCCGTACTCGCTCTATG-TCTTCCACGTGTGGTACGCCTGCATAGAGTCGTGCTTTTTGGGATTGAAGCGCAAATTGTGAGGTAGTCTTCTCATAAGGCTAAATACGGGTGTGAGACCGATAGCGAACAAGTACCGTGAGGGAAAGGTGAAAAGAACTTTGAAAAGAGTGTTAAAAGTACCTGAAACTGCTGAAAGGGAACCAATTGGGACCTGGAGTACATGTTCCAACTGACTCGTCTTGAAACACGAGCCAAGGAGTCTAACACTCGTGCAAGTGTTTGGGTGGCAAACCCGTACGCGAAATGAAAGTGAAAGCATGGCGTCTCAATTCACTGCGGCCGGCTTTGGGTGGATTGCGCAGGAGCATGGTTGTTAGGACCCGAAAGATGGTGAACTATGCCTGGGTAGGATGAAGTCAGGCGAAAGCCTGATGGAGGTCCGCCGCGATACTGACGTGCAAATCGTTCGTCAAACCTGGGTATAGGGGCGAAAGACTAATCGAACCATCTAGTAGCTGGTTTCTTCCGAAGTTTCTCTCAGGATAGCTGGAATTCAAGTTTTACCAGGTAAAGCTAATGATTAGAGGTATCGGTGGGCTGTGCCTGTTGACCTATTCTCAAACTTTAAATGGGTAAGACCCCGTCGTTGCTTAACTGAACATTCGGGTTGAATGTGAATTCTTAGTGGGCCATTTTTGGTAAGCAATAATGGCGATGAGGGATGCACCTAACGCTGGGTTAAGGTGCCTAAATACCTGCTCA-TCAGATACCATAAAAGGTGTTGGTTCATATAGACAGCAGGACGGTGGTCATGGAAGTCGAAATCCGCTAAGGAGTGTGTAACAACTCACCTGCCGAATGAACTGGCCCTGAAAATGGATGGCGCTCAAGCAGGTTACCGAAACCCGGCCATTGTCGCAGATTCTCGGTGACAATGTGTAGGAAGACGTGGGCGTTGCGGCGAAGTGTGGAGCGTGAGCCCACATGGAGCGGCGCCTAGTGCCGATCTTGGCGGTAGTAGTTAATATTCAAATGAGAATTTTGAAGACTGAAGTGGAGCAGGGTTCCATGTGAACTATGTTTGGACATGGGTTAGCCGGTCCTAAGCGCCA-CTTAACTGCGTGTGAGGTG-----GGTCCGCTCCGCGAAAGGGAATCGGGCTAATATTCCCGAGCCGGGTCGTGGATACTGGGTGGCAACACAAGTGAACTTCTCGACGCAGGCGTGGGTCCCGGGAAGCGTTATCTTTGCTTTTTAACAGTCTCGAGCCCTGGAATCAGCTTATCTGGCGATAGGGACTCCGTGCTGGAATAGCATCTCGACTTTCGGGGTGTCTGGTGCGCCCACGACTGTCCGTGAAAAGGGAAGGGAACATTTTATTCGCACCCCCGTCCGTACCTATATCCGCATCAGGTCTCCAAGGTTAGCAGCCTCTGGTCGATAGAATAAGGTAGATAAGGGAAGTCGGCAAAATGGATCCGTAACTTCGGGACAAGGATTGGCTCTGAGGGCCGGGCAATGGGGCCCTTGGCGCCCAGCTTAGTGAACGGCTAACTCAGAACTGGAGCGGACAAGGGGAATCCGACTGTTTAATTAAAACATAGCATTGCGATGGCTTGAAAAGGTGTTGACGCAATGTGATTTCTGCCCAGTGCTCTGAATGTCAAAGTGATGAAATTCAACCAAGCGCGGGTAAACGGCGGGAGTAACTATGACTCTCTTAAGGTAGCCAAATGCCTCGTCATCTAATTAGTGACGCGCATGAATGGATTAACGAGATTCCCACTGTCCCTATCTATCATCTAGCGAAACCACAGCCAAGGGAACGGGCTTGGCAAAATCAGCGGGGAAAGAAGACCCTGTTGAGCTTCACTCTAGTCCGGCTTTGTGAAACGACTTGAGGGGTGTAGGATAAGTGGGAGCTCCGGCGACAGTGAAATACCACTACTCTTGATGTTGTTTTACTTATTCCGTAGTATTAAGACTTGGCTCCCATGTTTTTGCGC-AAGGCTC-TGCTGATTAACGCGGAAGACATAGCCAGGTGGGGAGTTTGGCTGGGGCGGTACATCTGTTAAAAGATAACACAGGTGTCCCAAGGCGAACTCAATGAGGACAGAAATCTCATGTTGACCAAAAGGGGAAAAGTTCGCTTGATTTTGATTTTCAGTACAAATACAAACTGTGAAAGCATGGCCTATCGATCCTTTGAGTCTGTAAGATATACAGCTAGAGGTGTCAGAAAAGTTACCACAGGGATAACTGGCTTGTGGCAGCCAAGCGTTCATAGCGACGTTGCTTTTTGATCCTTCGATGTCGGCTCTTCCTATCATTGAGATGCAGAAGTCTCAAAGTGTCGGATTGTTCACCCGCTAATAGGGAACGTGAGCTGGGTTTAGACCGTCGTGAGACAGGTTAGTTTTACCCTACTGATGCACCGACGTTGTGACAGTAATCCAATTAGTACGAGAGGAACAGTTGGTTCGGATACTTGGTTAATGCGGCTAGTTGAAAAGCTAGTGCCGCGAACGTACCATCCGTTGGATAATGACTGAACGCCTCTAAGTCAGAATCCATGCTGAACA-CAACGTTTTCCATCACTTTTGGCGTACGAATTTCTCCCCAAAGTGATACATCCATCGCAGACGACCTTGACGCACCCGGGTATTGTAAGCG-GAGAGTAGGCTTNNNNNNN
Theileria_orientalis_AP011946                         NNNNNNNNNNNNNNNNNNNNNNNNNNNNNNCTGAATTTAAACATATAACTAAGTGGAAGAAAAGAAAATAAATATGATTCCCTTAGTAACGGCGAGTGAACCGGGATGAGCCCAAAGTGGAAATCCGTTAGGACTTGTGGTCTTTAGCGGCGTTGCCAGTGGTAGCGAGTTGCCAAGTTTCTTGGGACAGGACATCATAGAGGGTGACAATCCCGTACCTGCTTTCAGTCTATCCACGTGTGGTTCGCCTGCATAGAGTCGTGCTTTTTGGGATTGAAGCGCTAATAGTGAGGTAGTTTTCTCATAAGGCTAAATATTGGTGTGAGACCGATAGCGTAGAAGTACCGTGAGGGAAAGATGAAAAGTACTTTGAAAAAAGTGTTAAAAGTACCTGAAACTGCTGAAAGGGAACCAATTGAAACCTGACGTATATGTTTCAACTGACTCGTCTTGAAACACGAGCCAAGGAGTCTAACACTCGTGCAAGTGTTTGGGTGTCAAACCCGTACGCCAAATGAAAGTGAAAGCATGGCTCTGAAACTCACTGCGGCCGGCTTTTGGTGGATTGCGCAGGAGCATGATTGTTAGGACCCGAAAGATGGTGAACTATGCCTGGGTAGGATGAAGTCAGGCGAAAGCCTGATGGAGGTCCGCAGCGATACTGACGTGCAAATCGTTCGTCAAACCTGGGTATAGGGGCGAAAGACTAATCGAACCATCTAGTAGCTGGTTTCTTCCGAAGTTTCTCTCAGGATAGCTGGAATTCAAGTTTTACCAGGTAAAGCTAATGATTAGAGGTATCGGTGGGCTGTGCCTGTTGACCTATTCTCAAACTTTAAATGGGTAAGACCCCGGTGTTGCTTAATTGAACTTCCGGGTTGAATGTGAATTCTTAGTGGGCCAATTTTGGTAAGCAATATTGGCGATGAGGGATGCACCTAACGCTGGGTTAAGGTGCCTAAATACCTGCTCA-TCAGATACCATAAAAGGTGTTGGTTCATATTGACAGCAGGACGGTGGTCATGGAAGTCGAAATCCGCTAAGGAGTGTGTAACAACTCACCTGCCGAATGAACTGGCCCTGAAAATGGATGGCGCTCAAGCAGGTTACCGAAACCCGGCCATTGTAGCGGTTTTTCTCT-ACAATGTGTAGGAAGACGTGGGCGTAGTAGCGAAGTAAGATGCGTAAGCTCTTATGGAACTGCGTCTAGTGCAGATCTTGGCGGTAGTAGTTAATATTCAAATGAGAATTTTGAAGACTGAAGTGGAGCAGGGTTCCATGTGAACTATGTTTGGACATGGGTTAGCCGGTCCTAAGCGCCAGCTTAACTGCGCGTGAGGTG-----AGTCCGCTACGCGAAAGGGAATCGGGCTAACATTCCCGAGCCGGGTCGTGGATACTGGGTGGCAACACAAGTGAACTTCTTGACGTAGGCGTGGGTCCCGGGAAGCGTTATCTTTGCTTTTTAACAGACATTAACCCTGGAATCAGATTATCTGGCGATAGGGACTAACTCCTGGAATAGCATCTCGACTTTCGGGGTGTCCGGTGCGCCCTCGACTGCCCTTGAAAAAAGAAGGGAACATTTTATTCGCACCCCCGTCCGTACCTATATCCGCATCAGGTCTCCAGGGTTAGCAGCCTCTGGTCGATAGAATAAGGTAGATAAGGGAAGTCGGCAAAATGGATCCGTAACTTCGGGACAAGGATTGGCTCTGAGGGCCGGGCAATGGGGCCTTTGGCGCCCGGCTTAGTGAACGGCTAACTCAGAACTGGAGCGGACAAGGGGAATCCGACTGTTTAATTAAAACATAGCATTGCGATGGCTTGAAAAGGTGTTGACGCAATGTGATTTCTGCCCAGTGCTCTGAATGTCAAAGTGATGAAATTCAACCAAGCGCGGGTAAACGGCGGGAGTAACTATGACTCTCTTAAGGTAGCCAAATGCCTCGTCATCTAATTAGTGACGCGCATGAATGGATTAACGAGATTCCCACTGTCCCTATCTATTATCTAGCGAAACCACAGCCAAGGGAACGGGCTTGGCAAAATCAGCGGGGAAAGAAGACCCTGTTGAGCTTCACTCTAGTCCGGCTTTGTGAAACGACTTGAGGGGTGTAGGATAAGTGGGAGCTTCGGCGTCAGTGAAATACCACTACTCTTGATGTTGTTTTACTTATTCCGTAATATTAAGACTCTGCTTTAGTGTTTTTGTTTTAAGGTCCTGACTGATTAACGCGGAAGACATAGCCAGGTGGGGAGTTTGGCTGGGGCGGTACATCTGTTAAAAGATAACACAGGTGTCCTAAGGCGAACTCAATGAGGACAGAAATCTCATGTAGACCAAAAGGGGAAAAGTTCGCTTGATTTTGATTTTCAGTACAAATACAAACTGTGAAAGCATGGCCTATCGATCCTTTGAGTCTGTAAAATATACAGCTAGAGGTGTCAGAAAAGTTACCACAGGGATAACTGGCTTGTGGCAGCCAAGCGTTCATAGCGACGTTGCTTTTTGATCCTTCGATGTCGGCTCTTCCTATCATTGAGATGCAGAAGTCTCAAAGTGTCGGATTGTTCACCCGCTAATAGGGAACGTGAGCTGGGTTTAGACCGTCGTGAGACAGGTTAGTTTTACCCTACTGATGA-CTGACGTTGTGACAGTAATCCAATTAGTACGAGAGGAACAGTTGGTTCGGATACTTGGTTAATGCAGCTAGTTGAAAAGCTAGTGCTGCGAAGCTACCATCCGTTGGATAATGACTGAACGCCTCTAAGTCAGAATCCATGCTGAATA-CAACGTTTTTCACCGCTTCTGGTGTATGAATTCCTAACAGAAGCGATACATCCATTGCAGACGACTTTGACGCACCCGGGTATTGTAAGCG-GAGAGTAGGCTT-GTCTTA
Babesia_bigemina_Contig4162_2                         TTTGCTCCTGAGATCGGGTGAGGCCATCCGCCGAATTTAAGCATATAATTAAGCGGCAGAAAAGAAAATAACCATGATTCCCTTAGTAACGGCGAGTGAACCGGGACTAGTCCAAAGTGCAAATCGTTCCCGACTTGTGGCCTTTCGCGGCGTTGCCAGTGGCGATTGACGGCTAAGTTTCTTGGAACAGGACGCCTTTGAGGGTGATAGCCCCGTCTTTTCCGTCTCCTTCTCCACGTGTGGTTCGCCTGCATTGAGTCGTGCTTTTTGGGATTGAAGCGCAAATTGTGAGGTAGGCTTCTCATAAGACTAAATATTGGTGTGAGACCGATAGCTTACAAGTACCGTGAGGGAAAGATGAAAAGAACTCTGGAAAGAGTGTTAAAAGTACCTGAAATTGCTGTAAGGGAAGCAATTGGAACCCGCCGTACAAGTTCCAACTGACCCGTCTTGAAACACGGACCAAGGAGTCTATCACCCGTGCGAGTGCCTGGGTGTCAACCCCTCGCGCGTAATGAAAGTGAGAGCATGT-CGATTCCCCCTCTGCGGCCGGGTTTTCCTTCGTCGCGCTTTAGCACGGTTGCTAGGACCCGAAAGATGGTGAACTATGCCTGGGTAGGATGAAGTCAGGCGAAAGCCTGATGGAGGTCCGCAGCGATACTGACGTGCAAATCGTTCGTCAAATCCGGGTATAGGGGCGAAAGACTAATCGAACCATCTAGTAGCTGGTTTCTTCCGAAGTTTCCCTCAGGATAGCTGGAATCTTAGTTTTACCAGGTAAAGCTAATGATTAGAGGTATCGGGGGGCCGTGCCCCTTGACCTATTCTCAAACTTTAAATGGGTAAGACCCCGTGCTTGCTTGTTTGAAGCCTCGGGCCGAATGTAGATTCCAAGTGGGCCATTTTTGGTAAGCAGAACTGGCGATGAGGGCTGCACCTACCGCCGCGTTAAGGCGCCTAAATGTCTGCTCA-TGAGATACCATAAAAGGTGTTGGTTCATTTAGACAGCAGGACGGTGGTCATGGAAGTCGAAATCCGCTAAGGAGTGTGTAACAACTCACCTGCCGAATGAACTTGCCCTGAAAATGGATGGCGCTTAAGCAGCCTGCCGAAACGCGGCCGTCGGTTGAGTTTGT-TCTTCCGACGTGTAGGAAGACGTGGGCGTGGCTTCGAAGGCGCGCGCGTAAGCCGCGCTTGAGCCG-GCCTAGTGCGGATCTTGGTGGTAGTAGCAACTATTCAAACGAGATCTTTGAAGACTGATGTGGAGCAGGGTTCCATGTGAACATTGATTGGCCATGGGTTAGCCGGTCCTAAGCACCAGCCTTTTGGCGCGTGATGTGGGCTTGCCCCTCTCTGCGAAAGGGGATCGGGTCAATATTCCCGAGCCGGGTCGTGGATAGTGGGTGGCAACACAAGTGAACTTCCCCCCGCATGCGTGAGCCCCGGGAAGCGTTTTCTTTGCTTCTTAACGCGCGCTGTCCGTGGAATCGCTTTGCGCGGCGATACGGTGCCCGCGCCGGCATAGCAGTCCGGTTTTCGGTCTGTCCGGTGCGCTCACGACTGCCCTTGAAACGGGAAGGGAACGTTTTATTCGCACCCCCGTCCGTACCGATAACCGCATCAGGTCTCCTAGGTTAGCAGCCTCTGGTCGATAGAGCAAGGTAGATAAGGGAAGTCGGCAAAATGGATCCGTAACTTCGGGATAAGGATTGGCTCTGAGGGCCGGGCG-GCTTGCCCTCGCGCTTTCC--CGATGAACGGCCAGCTCAGAACTGGAGCGGACAAGGGGAATCCGACTGTTTAATTAAAACCAAGCATTGCGATGGCGCCGACGCGTGTTGACGCAATGTGATTTCTGCCCAGTGCTCTGAATGTCAACGTGATGAAATTCAACCAAGCGCGGGTAAACGGCGGGAGTAACTATGACTCTCTTAAGGTAGCCAAATGCCTCGTCATCTAATTAGTGACGCGCATGAATGGATTAACGAGATTCCCACTGTCCCTATCTGCCATCTAGCGAACCCACAGCCAAGGGAACGGGCTTGGCAAAATCAGCGGGGAAAGAAGACCCTGTTGAGCTTCACTCTAGTCCGGCTTTGTGAGACGACTTGAGGGGTGTAGCATAGGTGGGAGCTCCGCCGCCGGTGAAATACCACTACCCTTGATGTTGTCTTGCTTATTCCGTAATGAAAGGGCTTTTCTCG----------------------TTGTCGCTTCCGCGGAAGACATAGCCAGGTGGGGAGTTTGGCTGGGGCGGTACATCTGTTAAAAGATAACGCAGGTGTCCCAAGGCGAACTCAGTGAGGACAGAAATCTCACGTGGACCAAAAGGGGAAAAGTTCGCTTGATTTTGATTTCCAGTAAAAATACAAACTGTGTAAGCATGGCCTATCGATCCTTTGAGCCCGCGAGCATTGCGGCCAGAGGTGTCAGAAAAGTTACCACAGGGATAACTGGCTTGTGGCAGCCAAGCGTTCATAGCGACGTTGCTTTTTGATCCTTCGATGTCGGCTCTTCCTATCATTGAGATGCAGAAGTCTCAAAGTGTCGGATTGTTCACCCGCTAATAGGGAACGTGAGCTGGGTTTAGACCGTCGTGAGACAGGTTAGCTTTACCCTACTGATGA-CTG-CGCCGCGACAGTAATTCCACCAGTACGAGAGGAACAGTGGATTCGGATACTTGGTTAATGCGGTTGGCTGACTAGCCAGTGCCGCGAAGCTACCATCCGTTGGATAATGACTGAACGCCTCTAAGTCAGAATCCATGCTGGAC--CGTCGCCACCCACCGCTGCCGCGCTGCCAATTTCCAGCGACAGCGATGCATCCTCCGCACACGACCTTGACGCACCCGGGTATTGTAAGCG-GAGAGTGGGCTT-GACTCA
Babesia_microti_28S_FO082874                          NTATGGCCTGAAATTGGATGTGATGATCCGCTGAATTTAAGCATATAACTAAGCGGAAGAAAAGAAAATAACAATGATTCCCTTAGTAACGGCGAGTGAACAGGGAAGAGTCCAAAGTGTAAATCGGCGCCGACTTGTGGTCTTTAGCGGTGTTGCCAGTGAAGGCGCAGGGCCAAGTTTCTTGGAAAAGGACATCATGGAGGGTGAAAGTCCCGTGATGTGCTTGCAGTCCTTCACGTTTGGTGCATCTGCATAGAGTCGTGCTCTTTGGGATTGGAGTGCAAATAGTGTGATAAATTTCACATAAGACTAAATACTGGTGTGAGACCGATAGCTAATAAGTACCGTGAGGGAAAGATGAAAAGAACTTTGAAAAGAGGGTTAAAAGTACCTGAAACTGCTGAGAAGGAAGCGATTGGGACCCGACGTATCAGTCCTAACCGACCCGTCTTGAAACACGGACCAAGGAGTCTAGCACCTGTGCGAGTGTTTGGGC-TGAAACCCGTACGCGAAATGAAAGTGATAACAGGGATCCGCGTTGCACTGTGGCCGACAAGTCGCGGCTTGAGTCAGAGCATATGTGCTAGGACCCGAAAGATGGTGAACTATGCCTGAGTAGGATGAAGTCAGGCGAAAGCCTGATGGAGGTCCGTCGCGATACTGACGTGCAAATCGTTCGTCAAACTTGGGTATAGGGGCGAAAGACTAATCGAACCATCTAGTAGCTGGTTTCTTCCGAAGTTTCTCTCAGGATAGCTGGGGTTTAAGTTTTACCAGGTAAAGCTAATGATTAGAGGTATCGGTGGGCTGAGCCTGTCGACCTATTCTCAAACTTTGAATGGGTAAGATCCCG--CTTTCTTAATTGAACATTCGGGCTGAATGAGAACCCCAAGTGGGCCATTTTTGGTAAGCAGAACTGGCGATGAGGGATGCACCTAACGCTGGGTTAAGGTGCCTAAATGCCTGCTCA-TCAGATACCATAAAAGGTGTTATTTCATCCCGACAGCAGGACGGTGGTCATGGAAGTTGAAATCCGCTAAGGAGTGTGTAACAACTCACCTGCCGAATGAACTAGCCCTGAAAATGGATGGCGCTGAAGCAGGTTACCGAAACCCGGCCATTGCGGCTGTTGCTATGTCGCAATGTGTAGGAAGACGTGAACATTGTTGCGAAGCGCAGTGCGTGAGCCTGTGTGGAACAGTGTTTAGTGCAGATCTTGGTGGGAGTAGCAAGTATTCAAATGAGAACTTTGAAGACTGAAGTGGAGAAGGGTTCCATGTGAACAGCATTTGGACATGGGTTAGCCGGTCCTAAGCGCCAGCTTAACTGCGCTTCGTGAGGTGGGGCCCCGGTCTGCGAAAGGGAATCGGGTTAACATTCCCGAGCCGGGTCGTGGATACTGGGTGGCAACACAAGTGAACCCTCCGACACAGGCTGAAGTTCCGGGAAGCGTTGTCTTTGCTTTTTAACAATACGGCACCCTGGAATCAAATTACTTGGCGATAGGGTTGTTCGTTTGGAATAGCACCTTGGTTTTCAGGGTGTCCGGTGCGCTTCAGACTGTCCTTGAAAAGGGGGGGGAACGTTTTATTCGCACCCCTGGCCGTACCAATAACCGCATCAGGTCTCCAAGGTTAGCAGCCTCTGGTCAATAGAAGAATGTAGATAAGGGAAGTCGGCAAAATAGATCCGTAACTTCGGGATAAGGATTGGCTCTGAGGGCCGGGCGTACGGGCCCTTTGGCTCTGTTCCGGAGAACGGCCAACTCAGAACTGGAGCGGACAAGGGGAATCCGACTGTTTAATTAAAACAAAGCATTGCGATGTCCCCAAAGGGTTTTGACGCAATGTGATTTCTGCCCAGTGCTCTGAATGTCAATGTGATGAAATTCAACCAAGCGCGGGTAAACGGCGGGAGTAACTATGACTCTCTTAAGGTAGCCAAATGCCTCGTCATCTAATTAGTGACGCGCATGAATGGATTAACGAGATTCCCACTGTCCCTATCTACCATCTAGCGAAACCACAGCCAAGGGAACGGGCTTGGCAAAATCAGCGGGGAAAGAAGACCCTGTTGAGCTTCACTCTAGTCCGGCTTTGTGAAATGGCTCGGGAGGTGTAGCATAAGTGGGAGCTTCGGCGACAGTGAAATACCACTACTCCCGATGTCGTTTTACTTATTCCGTTATGTTGAAATTCACTTTTGGTGTTTTGACTT-AAGGC---TGCCGATCTAGGCGGAAGACATAGCCAGATGGGGAGTTTGACTGGGGCGGTACATCTGTTAAAAGATAACGCAGATGTCCTAAGGCAAGCTCAATGAGGACAGAAATCTCATGTAGACCAAAAGGGGAAAAGCTTGCTTGATTTTGATTTTCAGTACGAATACAAACTGTGAAAGCATGGCCTATCGATCCTTTAGAACTGTGAAATTTACAGCTAGAGGTGTCAGAAAAGTTACCACAGGGATAACTGGCTTGTGGCAGCCAAGCGTTCATAGCGACGTTGCTTTTTGATCCTTCGATGTCGGCTCTTCCTATCATTGAGATGCAGATGTCTCAAAGTGTCGGATTGTTCACCCGCTAATAGGGAACGTGAGCTGGGTTTAGACCGTCGTGAGACAGGTTAGTTTTACCCTACTGATGA-CTGACGCTGCGACAGTAATCCAACTAGTACGAGAGGAACAGTTGGTTCAGATAATTGGTTAATGCGGCTAGTTGAAAAGCTAGTGCCGCGACGCTATCATCTGTTGGATTATGACTGAACGCCTCTAAGTCAGAATCCATGCTGAAC--CAGCGTTATTCACCGTTTCTGGCATATCAATATCAATTAGAAACGATACATCAATTGCAGACGACTTTATCGCACCCGGGTATTGTAAGCA-GAGAGCAGGCTT-GACTTG
Plasmodium_falciparum_U21939_1                        GTTTGATTTGATGTTAGGAGGGCAAATCCGCCGAATTTAAGCATATAATTAAGCGGAAGAAAAGAAAATAACTATGATTCCTTTAGTAACGGCGAGTGAACAAGGACCAGCTCAAACGGTTAATCCTTCGGGAATTGTCGTTGAATTATTCCATGAATGCCTTTAATTTGAGCAAAGTGAGCAGGAATGCTTCCCCATAGAGGGTGAAAGGCCCATAGTT-CTTTTTAATT-T--ATTCATGGAATTTTTATGCCGAGTCGTGTTCTTTGAGATTGGAGCACTAATCGTGTGATACATTTCACATAAAGCTAAATATGTGTAGGAGACCGATAGCAAACAAGTACCGTGAGGGAAAGATGAAAAGTACTCAGGAATGAGCATTAAAAGTACCTGAAATCGTTAAGATGGAACGGATTAAGAGATATAGTACTT-TCTTAACCCACTCGTCTTGAAACACGGACCAAGGAGTCTAGCAAATGTGCAAGTGTATATGATTCAAACATTTACGCATAATTAATGTAATTTTATTGTTTAAATCCCCACTACATCCGGATTATGCTTTATTGAGTACGAGCATATTTGGTAGGACCCGAGAGGCTTTGAACTAAGCGTGATGAGATTGAAGTCAGACGAAAGTCTGATGGAGGATCGAGTTGATACTGACGTGCAAATCGTTCATTCAATC-ACGTTTAGGGGCGAAAGACTAATCGAAAAGCCTATTAGCTGGTTATTTTCGAAAGATCTCTCAGGATCGCTGGAGTTGAAATTTTACCAGGTAGAGATAATGATTAGAGGAATCAGGGAATCGTTTTCCTTGACCTATTCTCAAACTCCCAATAGGTAAAAAGGGCGACTCACTTGTAT-TTCACTCATATTAAATAAAAACTCCAAGTGGGCCATTTTTGGTAAGCAGAACTGGCGATGAGGGATGCTCCTAACGCTTGGATAAGGTGCCTAAATATTCGCTCA-TGAGATCCCATAAAAGGTGTTGGTTCATAATGACAGTAGGACGGTGGTCATGGAAGTCGAAATCCGCTAAGGAGTGTGTAACAACTCACCTACCGAATGAACTAGCCCTGAAAATGGATGGCGCTAAAGCGGATTACCGATACCAAGCCATAAAAAGAACTAGAATCTTTTTATGAGTAGAAAATCGTGGGGTTTGTGTTGAAGCGAAATACGTGAGTTTTCGTGGAACACTCCCTAGTGCAGATCTTGGTGGAAGTAGCAACTATTCAAATGAGAACTTTGAAGACTGAAGTGGAGAAGGGTTTCTTGTCAACTGTGATTGAACAAGAGTTAGCCGCTCCTAAGGGATAGCTGAAAAGTGTTTAAAAGGGGGT-CTTCCCCGTCTCAAAAGGGAAACAGGTTGATATTCCTGTGCCAATATATGAGTTTTAGATGGTAACATATATGAACTCCTTTACATAGGCTTTACACTCGGGGTGCGTTTTCTTTGCACTTTACCTTTATAACACCTTGGAATCAATTTACTTGGAGAAGAGGTTCGTTAACTCAAATAGTAATTCGTTTTATGAATTATCCGAAGTGGTAAGGACTATCCTTGAAAAAAGGAGGGAACGGCTTAAT-ACTTGTATGAGCGTACCAACAACCGCATCAGGTCTCCAAGGTTAACAGCCTCTGGTTAATAGAAAAAAGTAGGTAAGGGAAGTCGGCAAAATAGATCCGTAACTTCGGGAAAAGGATTGGCTCTGAGGACATTAGAAAGAGAGAAAAAAAGTTTGATAC-CTATAATGTTAACTCAGAACTGAAACGGACAAGGGGAATCCGACTGTTTAATTAAAACATAGCATTGTGAAAAGCCAAACTGGTATTAACACAATGTGATTTCTGCCCAGTGCTTTGAATGTCAACTTGATGAAATTCAATCAAGCGCAGGTAAACGGCGGGAGTAACTATGACTCTCTTAAGGTAGCCAAATGCCTCGTCATCTAATTAGTGACGCGCATGAATGGATTAACGAGATTCCCACTGTCCCTACTTGCTATCTAGCGAAACCACAGCCAAGGGAACGGGCTTGGCAAAATCAGCGGGGAAAGAAGACCCTGTTGAGCTTTACTCTAGTCTGGCTTTGTGAAACGACTTAAGAGGTGTAGCATAAGTGGGAGTACTGACGACAGTGAAATACCACTACTTTTAAAGTTGTTTTACTTATCCATTTATAGGGAAATATATTATGGAATTTTTAAGAAATTGTTTCTCTCCCATTTCTATGGA-GACATAGCCAGGTGGGGAGTTTGACTGGGGCGGTACATCTGTTAAATATTAACGCAGATGTCCAAAGACAAGCTCAAAGAGAACAGAAATCTCTTGTAGACTAAAAGGGGAAAAGCTTGTTTGATTTCTATTTTCAGAACAAGTAGAAAACGTGAAAGCGTGGCCTATCGATCCTTTATATCTTACTACTGTGCATATAGAGGTGTCTGAAAAGTTACCACAGGGATAACTGGCTTGTGGCTGCCAAGCGCTCCTAGCGACGTAGCTTTTTGATCCTTCGATGTCGGCTCTTCCTATCATTGGGACGCAGAAGTCTCAAAGTGTCGGATTGTTCACCCGCTAATAGGGAACGTGAGCTGGGTTTAGACCGTCGTGAGACAGGTTAGTTTTACCCTACTGATGAATAG-TATTGTGACAGTAATCCAACTGGTACGAGAGGATTAGTTGGTTCAGACAATTGGTACA-GCAATTGGTTGACAAACCAGTGTTGCGAACGTAA-GTCTGTTGGATAATGGCTGAACGCCTCTAAGCCAGAAACCATGCTGATTAACAATACTATTTCGTTCTTTTTTGTAATGAATAGTTCTTAAAAGAATTGCACAAACTGTAGACGACTTTTTTGCCTCAGGGTGCTGTAAACA-GAAAGTAAACTTTGTTTTA
Plasmodium_berghei_ANKA_type_A_AJ301624               ATATTTTATTATGCTGGGAGGGCATATCCGCCGAATTTAAGCATATAATTAAGCGGAAGAAAAGAAAATAACAATGATTCCTTTAGTAACGGCGAGTGAACAAGGAAAAGCTCAAAAGGAAAATCCGCTTGGAATTGTCTGGTTGGGATTTAGTCCTTGTTTTTGTTGGGTGCGAAATTAGTAGGAATACTATTCCTTAGAGGGTGAAAGGCCCGTAGTT-CCTAACAATTATAGATGGAC-GTTT-CCTG--TAGAGTCGTGTTCTTTGAGATTGGAGCACAAATTGTGTGATACATTTCACATAAAGCTAAATATTTGTAGGAGACCGATAGCAAACAAGTACCGTGAGGGAAAGATGAAAAGTACTCAGGAATGAGGTTTAAAAGTACCTGAAATCGTTAAGATGGAACGGATTGAGAGAAAAAGTACTT-TCTTAACCCACTCGTCTTGAAACACGGACCAAGGAGTCTAACAAATGTGCGAGCGTATATATGTTGAACTATAACAGAGAATGAAAATTCTTAATTGGTCTAATTTGCAACCATG-CCGGATTATGCTTAATTGAGTATGAGTATATTTGTTAGGACCCGAGAGGCTTTGAACTAAGCGTGATGAGATTGAAGTCAGACGAAAGTCTGATGGAGGATCGAATTGATACTGACGTGCAAATCGTTCATTCAATC-ACGTTTAGGGGCGAAAGACTAATCGAAAAGCCTATTAGCTGGTTATTTTCGAAAGATCTCTCAGGATCGCTGGAGTTGAAGTTTTACGAGGTAGAGATAATGATTAGAGGAATCAGGGAATCGTTTTCCTTGACCTATTCTCAAACTCCCAATACGTAATAAGGGATTCTTTATTGTAT-TTTTCCCACTATAAATAAGAACTCCAAGTGGGCCATTTTTGGTAAGCAGAACTGGCGATGAGGGATGCTCCTAACGCTTGGATAAGGTGCCTAAATATTCGCTCA-TGAGATCCCATAAAAGGTGTTGGTTCATAATGACAGTAGGACGGTGGTCATGGAAGTCGAAATCCGCTAAGGAGTGTGTAACAACTCACCTACCGAATGAACTAGCCCTGAAAATGGATGGCGCTAAAGCGGATTACCGATACCAAGCCATAGAAAGAGATTGAATCTTTCTATGAGTAGAAAATCGTGGGGTTTGTGTAGAAGCAAGATGCGTGAGCTCTTGTGGAACAATCCCTAGTGCAGATCTTGGTGGAAGTAGCAATTATTCAAATGAGAACTTTGAAGACTGAAGTGGAGAAGGGTTTCTTGTCAACTGTGATTGTACAAGAGTTAGCCGCTCCTAAGGGAAAGCTGAAATGCGTTTAATTGGGGATTTCTCCCCGTCCCGAAAGG-AAACAGGTTGATATTCCTGTGCCGATATTTGGGTATGAGATGGTAACATATATGAACTCCTTTACGTAGGTCTTACACTCGGGGTGCGTTTTCTTTGCACTTTAACTTTATAGCACCTTGGAATCAATTTAGTTGGAGAAGAGGTTTGCTAATTCAAATAGTAATTCATTTTATGGATTATCCGAAGCCGTAAGGACTACCCTTGAAAAAAGGAGGGAACAGCTGATTTACTTGTATGAGCGTACCAACAACCGCATCAGGTCTCCTAGGTTAACAGCCTCTGGTTAATAGAAAAAAGTAAGTAAGGGAAGTCGGCAAAATAGATCCGTAACTTCGGGAAAAGGATTGGCTCTGAGGACATATGATAGAGAGTTTAAATTATTATGGCTCTATCATGTTAACTCAGAACTGAAACGGACAAGGGGAATCCGACTGTTTAATTAAAACATAGCATTGTGAAAGCCACAAATGGTATTAACACAATGTGATTTCTGCCCAGTGCTTTGAATGTCAACTTGATGAAATTCAATCAAGCGCAGGTAAACGGCGGGAGTAACTATGACTCTCTTAAGGTAGCCAAATGCCTCGTCATCTAATTAGTGACGCGCATGAATGGATTAACGAGATTCCCACTGTCCCTACTTGCTATCTAGCGAAACCACAGCCAAGGGAACGGGCTTGGCCAAATCAGCGGGGAAAGAAGACCCTGTTGAGCTTTACTCTAGTCTGGCTTTGTGAAACGACTTAAGAGGTGTAGCATAAGTGGGAGCATTGACGACAGTGAAATACCACTACTTTTAAAGTTGTTTTACTTATCTATTTATAGGGAAATATATTTACAGTTTGATAGATCCAAGGTTCTCTCCCGCTTCTATGGA-GACATAGCCAGGTGGGGAGTTTGACTGGGGCGGTACATCTGTTAAACAATAACGCAGATGTCCAAAGACAAGCTCAAAGAGAACAGAAATCTCTTGTAGACTAAAAGGGGAAAAGCTTGTTTGATTTCTATTTTCAGAAAAAGTAGAAAACGTGAAAGCGTGGCCTATCGATCCTTTATATCTCTCTACTGTGCATATAGAGGTGTCTGAAAAGTTACCACAGGGATAACTGGCTTGTGGCTGCCAAGCGCTCCTAGCGACGTAGCTTTTTGATCCTTCGATGTCGGCTCTTCCTATCATTGGGACGCAGAAGTCTCAAAGTGTCGGATTGTTCACCCGCTAATAGGGAACGTGAGCTGGGTTTAGACCGTCGTGAGACAGGTTAGTTTTACCCTACTGATGAAGTG-TATTGTGACAGTAATCCAACTGGTACGAGAGGATTAGTTGGTTCAGACAGTTGGTACA-GCAATTGGTTGACAAACCAGTGTTGCGAAGCTAA-GTCTGTTGGATAATGGCTGAACGCCTCTAAGCCAGAACCCATGCTGATTAACAATACTATTTTGTTCTTCTTTGTTATGTATTGTAATTAGATGAATTACACAAACTGTAGACGACTTTTTGGCCTCGGGGTGCTGTAAACA-GAAAGTAAACTTTGTTTTA
Neogregarinorida_sp_OPPPC1_AB748927                   TTTTTGTCTGAAGTTGAATAAGACGACCCGCTGAACTTAAGCATATTAATAAGCGGAGGAAAAGAAACTAAAAAGGATTTCCTTAGTAGCGGCGAGCGAACAGGAAATAGCTCAAGCTGTAAATTAACGATGAATTGTAGTCTCACGAAGCACTACGAGTAAACAAGCTGTAATAAGTCTCTTGGAAGAGAGTACCAAAGAAGGTGAAAGTCCTGTCT--TTTTCCAGTTTGGTTACGTACTGTATGCTTTCCTAGAGTCGCGTTCCTTGAGACCGGAGCGCTAAGCAGGTGGTAAATTTCATCTAAAGCTAAATATCCGTGGGAGCCCGATAGAGTACAAGTACCGTGAGGGAAAGCTGAAAAGAACTCTGAAAAGAGAGTTAAAAGAAACTGAAATTGCTGGAAGGGAAGTGGAAGGTTTCAGGTTTCCCTCACCTTCC-GTCCCGTCTTGAAACACGGGCCAAGGAGTCTAAGTTGTGCGCGAGTGCAAGGTTGTAAGACCTATGTGCAAAATGAAAGTGAA--------GCAAGTTTGTACCCACCAACGCAACAGCATTGTTGAGACCGAGCGTACAGTTTAGGACCCGAAAGATGGTGAACTATGCCTGAGTAGGGTAAAGCCAGAGGAAACTCTGGTGGAAGCTCGAAGCGATACTGACGTGCAAATCGTTCGTCAAACTTGGGTATAGGGGCGAAAGACTAATCGAACCATCTAGTAGCTGGTTCCCTCCGAAGTTTCCCTTAGGATAGCTGGATTCTAAGTTGCACTAGGTAAAGCGAATGATTAGAGGTATCGGAGGATTTTTCCCTTCGACCTATTCTCAAACTTTGAATGGGTGCGAACTAGTAGTTTCTTAATTGAACTATTAGACCTAATGACGACTCCAAGTGGGCCATTTTTGGTAAGCAGAACTGGCGATGAGGGATGCTCCTAACGTTGAGCTAAGGTGCTTAAAT-TTTGCTCA-TAAGATACCATAAAAGGTGTTGGTTCATTCAAACAGCAGGACGGTGGTCATGGAAGTTGAAATCCGCTAAGGAGTGTGTAACAACTCACCTGCCGAATGAACTAGCCCTGAAAATGGATGGCGCTGAAGCGAAATACCGATGCTTGACCATCACTTTT-GTAGCACAAAGTGATGAGTAGGAGGGCGTGGAGGTTGTAGAGAAGTGTAAGATGTAAATCTACATAGAACGGCCTCCAGTGCAGATCTTGGTGGTAGTAGCAACTATTTAAATGAAACCTTTAAAGACTGAAGCGGAGAAGGGTTCCATGTGAACAGCAATTGGACATGGGTTAGCCGTTCCTAAGAATAGGAGCTTTTTCTCTATAAGTAAAGCTGCTTTCGCTTTCGACAGGGAATTAGGTTAAGATTCCTAAGCTGGGA-GTGGATATTGCGTGGCAACACAAATAAACTTGGAAATGCAAGACGTAGCCCCGCGTAGCGTTATCTGTGCTGCTTAAC-ATTCATTTCCCTGGAAGTAGATTACCTAAAGATAGGGAAAAACAGATGGAATAGCACCTTACTTTTAAAGGTGTGCGGAGTGCAGCGTTTTGCCCTTGAAACTCCAAGGGAACGTATCGTCCACAGCCCTAGTCGTACCAATAACCGCATCAGGTCTCCTAGGTTAGCAGCCTCTGGTCATTAGACTAAAGTAGTTCAGGGAAGTCGGCAAATTAGATCCGTAACTTTGGAAAAAGGATTGGCTCTGAGGGCTGGATAAAGAAATACTTCAGCTTTTTTATGAGAAACAGTTAACTCAGAACTGGAGCGGACAAGAGGAATCCGACTGTTTAATTAAAACAAAGCATTGCGATGGCCTTAATTGGTGTTGACGCAATGTGATTTCTGCCCAGTGCTCTGAATGTCAACGTGGTGAGATTCAACTAAGCGCGGGTAAACGGCGGGAGTAACTATGACTCTCTTAAGGTAGCCAAATGCCTCGTCATCTAATTAGTGACGCGCATGAATGGATTAACGAGATTCCTACTGTCCCAAACTACTATCTAGCGAAACCACAGCCAAGGGAACGGGCTTGGAAAAATCAGCGGGGAAAGAAGACCCTGTTGAGCTTGACTCTAGTTTGACTTTGTGAAACGACTTAGAAGGTGTAGAATAAGTGGGAGTATCAACGTCCGTGAAATACCACTACTTTTAATGTCGTTTTACTTAATCTGTGAGGTTGAAACTTACCACCTAAGTTTTAGACTTAAGGCTTTTGCTGATCAATTTGGATGACAGAGTCAGATGGGGAGTTTGGCTGGGGCGGTACATCTGTTAAACAACAACGCAGGTGTCCTAAGGCGAGCTCAATGAGAACAGAAATCTCATGTGGACCAAAAGGGGAAAAGCTCGCTTGATTTTGATTTTCAGTACGAATACAAACTGCGAAAGCATGGCCTATCGATCCTTTAGTTCTGAAAAATTTTCAGCTAGAGGTGCCAGAAAAGTTACCACAGGGATAACTGGCTTGTGGCAGCCAAGCGTTCATAGCGACGTTGCTTTTTGATCCTTCGATGTCGGCTCTTCCTATCATTGAGACGCAGAAGTCCCAAAGTGTCGGATTGTTCACCCGTTAATAGGGAACGTGAGCTGGGTNNNNNNNNNNNNNNNNNNNNNNNNNNNNNNNNNNNNNNNNNNNNNNNNNNNNNNNNNNNNNNNNNNNNNNNNNNNNNNNNNNNNNNNNNNNNNNNNNNNNNNNNNNNNNNNNNNNNNNNNNNNNNNNNNNNNNNNNNNNNNNNNNNNNNNNNNNNNNNNNNNNNNNNNNNNNNNNNNNNNNNNNNNNNNNNNNNNNNNNNNNNNNNNNNNNNNNNNNNNNNNNNNNNNNNNNNNNNNNNNNNNNNNNNNNNNNNNNNNNNNNNNNNNNNNNNNNNNNNNNNNNNNNNNNNNNNNNNNNNNNN
Cryptosporidium_parvum                                AAAAGACCTGATATTAAGTAAGATTACCCACTGAACTTAAGCATATTATTAAGTGGAGGAAAAGAAACTAACTAGGATTTCCTTAGTAACTGCGAGTGAACAGGAAAAAGCTCAACATGAAAATCAATAATGACTTGTAGTATCTAGAAGTAATGCCAGTGAATTAATAAAATTAAGTGTTTTGGAATAAACCACCATAGAGGGTGAAAGTCCCGTCTATATTTTATTTTAATTCACATACGGTTTACTATCAAAGAGTCATATTCCTTGGGAATGGAGTATAAAATGGGTGGTAATTTTCATCCAAAGCTAAATATTGATGAGAAACCGATAGCAAACAAGTACCGTGAGGGAAAGATGAAAAGAACTTTGAAAAGAGAGTTAAAAGTACCTGAAATTACTTAAAGGGAAGCAAATAAAACGTATAAAATAGGTTTTATCTGACCCGTCTTGAAACACGGACCAAGGAGTCTAACATGTGTGCAAGTATATAAGTAATAAACTTATATGCATAATGAAAGTGACAATTGGGATGCACCAATGACCGACATTAATGAATTAAAGTTTGAGTATGAGCATAAATGTTAGGACCCGAAAGATGGTGAACTATGCCTGAGTAGGGTGAAGCCAGGGGAAAGTCTGGTGGAAGCTCGCAGCGATACTGACGTGCAAATCGTTCGTCAAACTTGGGTATAGGGGCGAAAGACTAATCGAACCATCTAGTAGCTGGTTCCCTCCGAAGTTTCCCTCAGGATAGCTGGAGTTTTAGTTTTGTCAGGTAGAGATAATGATTAGAGGCATCTGGGACATGTTGTCCTAGACCTATTCTCAAACTTCGAATAGGCAAGTACTAATAATTACTTAATTGAATTATTAGAATTAATATTAACTCTTAGTGGGCCATTTTTGGTAAGCAGAACTGGCGATGAGGGATGCTCCTAACGTTTAGTTAAGGTGCCTAAATGTATGCTCA-TCAGATACCATAAAAGGTGTTGGTTCATTTAAACAGCAGGACGGTGGTCATGGAAGTCGAAATCCGCTAAGGAGTGTGTAACAACTCACCTGCCGAATGAACCAGCCCTGAAAATGGATGGCGCTGAAGCATATTACCGATACTAAACCATTATTTTTAATTATATAAAATAATGTGTAGGAGGGCGTAAAAGTTGTTTTGAAGTATAAGATGTAAATCTATATGGAACGGCTTTTAGTGCGGATCTTGGTGGTAGTAGCAATTATTCAAATGAGAACTTTGAAGACTGACGTGGAGCAGGGTTCCATGAGAACAGTATTTGGACATGGGTTAGTCGGTCCTAAGTGAGAGGTTAACACCAATAAAATAAATTATTATTTATACTCCAAAAGGGAATCAGGTTGATATTCCTGAACCAGAATATGGATATTATATGGTAACATAAAAGAACTCTAAAACACAAGTATAAATCCCGAATAGCGTTATCTTTGCTATTTAACAATCTATTACCATGGAATTAGTTCAGCTAGAGAAATGGTTATATGATTGGAATAGAATTCT-CTTTGTGGAATTTTCGGTGCATTTATAATTGTCCTTGAAAATTAGAGGGATAGATTTATTTTCATATCTGGCCGTACCGATAACCGCATCAGGTCTCCAAGGTTAACAGCCTCTGGTCAATAGATTAATGTAGATAAGGGAAGTCGGCAAAATAGATCCGTAACTTCGGGAAAAGGATTGGCTCTAAGGGTTGAGTATATAGACCCATCATTCTATATACATTGAACAACTAACTTAGAACTGGAGCGGACAAGGGGAATCCGACTGTTTAATTAAAACATAGCATTGCGATGGCCAGAAATGGTGTTGACGCAATGTGATTTCTGCCCAGTGCTCTGAATGTCAAAGTGAAGAAATTCAAACAAGCGCGGGTAAACGGCGGGAGTAACTATGACTCTCTTAAGGTAGCCAAATGCCTCGTCATCTAATTAGTGACGCGCATGAATGGATTAACGAGATTCCCACTGTCCCTATCTACTATCTAGCGAACCCACAGCCAAGGGAACGGGCTTGGAATAATCAGCGGGGAAAGAAGACCCTGTTGAGCTTGACTCTAGTTTGACTTTGTGAAATGGCTTAGAAGGTGTAGCATAAGTGGGAGCTACGGCGATCTTGAAATACCACTACTTTTAATGTCATTTTACTTATTCCGTTATATTGAGCCTCTTTTTTAGAGTTTTTGATTTAAGGTAATTGCTGATCTTCGCGGAAGACATATTCAGATGGGGAGTTTGGCTGGGGCGGCACATCTGTTAAAAGGTAACGCAGGTGTCCTAAGGTAAGCTCAATGAGAACAGAAATCTCATGTAGACCAAAAGGGGAAAAGCTTACTTGATTTTGATTTTCAGTACGAATACAAACTGTGAAAGCATGGCCTATCGATCCTTTAGATCTGTGAAAATTACAGCTAGAGGTGTCAGAAAAGTTACCACAGGGATAACTGGCTTGTGGCAGCCAAGCGTTCATAGCGACGTTGCTTTTTGATCCTTCGATGTCGGCTCTTCCTATCATTGGGATGCAGAAGTCCCAAAGTGTCGGATTGTTCACCCGCTAATAGGGAACGTGAGCTGGGTTTAGACCGTCGTGAGACAGGTTAGTTTTACCCTACTGATGAAATGATATTGCGACAGTAATCTAACTAGTACGAGAGGAACAGTTAGGTCACATAATTGGTTAATACAGCTAGTTGAAAAGCTAGTGCTGTGAAGCTACCATGTGTTGGATTATGACTGAACGCCTCTAAGTCAGAATCCATACTGAATAGCAATGTTATTCACCAATTTTAATATAGGAATTTCAAATAAAATTGATACATCCTCTGTATACGACTTTGATGCATCCGGGTRYTGTAARYA-GARAGTARRCTTNNNNNNN
Ascogregarina_taiwanensis_EF666482                    GAAAGGCCTGAGCTTGGACAAGGCTACCCACTGAATTTAAGCATATTACTAAGTGGAGGAAAAGAAACTAACAAGGATTCCCATAGTAACGGCGAGTGAACAGGGAATAGCTCAAGTTGAAAATCAGCGGTGAATTGTAGTCTCTTGATAAAGTGCCAGTGGTTGCTTCGGACTAAGTCTCTTGGAATAGGGCACCAAAGAGGGTGATAGTCCCGTGT--TGTCTGAATGCTACTACATACGGTCGATTATCATAGAGTCGCGTTTCTTGCAATTGAAGCGCTAAGTGGGTGATAAACTTCATCTAAAGCTAAATATCAGCAAGAGTCCGATAGAGCACAAGTACCGTGAGGGAAAGATGAAAAGAACTCTGGAAAGAGAGTTAAAAGGAACTGAAATTGCTAAGAGGAAAGTGGAGTGATGCCGTTAAGTCTTATCTCTCTATCCCGTCTTGAAACACGGACCAAGGAGTCTATCTCAAGTGCAAGTGCAAAGGTGTCAAACCTACGCGCGAAACGAAAGTAACTGTCAAGAACCTGCATTGACCCAGCTACC--------AAGCTGCGATAGAGCATTTGGGATAGGACCCGAAAGGTGGTGAACTATACCTGAGTAGGGTGAAGTCAGAGGAAACTCTGATGGAGGCTCGTAGCGATACTGACGTGCAAATCGTTCGTCAAACTTGGGTATAGGGGCGAAAGACTAATCGAACCATCTAGTAGCTGGTTCCCTCCGAAGTTTCCCTCAGGATAGCTGGAGTTAGAGTTGCACCAGGTAAAGCGAATGATTAGAGGTATCGGGGACTTATTGTCTTCGACCTATTCTCAAACTTTGAATGGGTGCGAGTTATCAGTTGCTTAATTGAACTGATGAGATCAATAAAAACTCCAAGTGGGCCATTTTTGGTAAGCAGAACTGGCGATGAGGGATGCTCCTAACGTTGAGTTAAGGTGCTCAAGT-CTCGCTCA-TCAGATACCATAAAAGGTGTTAGTTCATTTAAACAGCAGGAGGATGGTCATGGAAGTTGAAATTCCCTAAGAAGTGTGTAACAACTTACCTGCCGAATGAACCAGCCCTGAAAATGGATAGCGCTTAAGCGAGACACCGATACTCAACCATTACGACAAGTTGG-CTTCGTGATGAGTAGGAGGGCGTGAAGGTTGTACAGAAGTGTGTAGTGTGAACTCGCATGGAACGGCCTTTAGTGCAGATCTTGGTGGTAGTAGCAATTATTCAAATGAGACCTTTGAAGACTGAAGCGGAGAAGGGTTCCGTGTGAACAGTAATTGGACACGGGTTAGCCGGTCCTAAGGACGAGATTTGTTTCTTTGAGAGGAGCTTTGCTCTAGTGTCCAAAAGGGTGTCAGTTTAAAATCACTGAGCTAGGACGTGGGTATAATGTGGTAACACAACTGAACTTGGGTACACAAAGTATGGCCCCGCGTAGCGTTTTCTTTGCTGTTTAACAGCTTGTCTCCCTGGAAATAGATCATCTAGAGATAGGGATTGACAGCTGGAAAAGCATTCTACTATTTAGAGTGTGCGGTGCGCTGACCTTTGTCCTTGAAACCCCAAGGGATTCTTTTATCCGCACCCCTAGCCGTACCAAAAACCGCATCAGGTCTCCAAGGTTATAAGCCTCTGGTCATTAGGCCAAAGTAGATAAGGGAAGTCGGCAAATTAGATCCGTAACTTTGGAAAAAGGATTGGCTCTGAGGGCTGGGTATTAAGAGACTTGCACCTTCTTACATGAAACAGCTAACTCAGAACTGAAGCGGACACGTGGAATCCGACTGTTTAATTAAAACAAAGCATTGCGATGGCCTTGATTGGCGTTGACGTAATGTGATTTCTGCCCAGTGCTCTGAATGTCAATGTGGTGAAATTCAACTAAGCGCGGGTAAACGGCGGGAGTAACTATGACTCTCTTAAGGTAGCCAAATGCCTCGTCATCTAATTAGTGACGCGCATGAATGGATTAACGAGATTCCTACTGTCCCTAACTACTATCTAGCGAAACCACAGCCAAGGGAACGGGCTTGGATAAGTCAGCGGGGAAAGAAGACCCTGTTGAGCTTGACTCTAGTTTGACTTTGTGAAACGACTTGAAGGGTGTAGCATAAGTGGGAGTGAAAACGTCCGTGAAATACCACTACCTCCAATGTCGTTTTACTTATTTCGTGACGTTAAGACTTGCTTCTAAGGTTTT-GCTTTAAGGCTTCGGCTGATTAAGGCGAAAGACATAGTCAGATGGAGAGTTTGGCTGGGGCGGTACATCTGTTAAACAACAACGCAGGTGTCCTAAGGCAAGCTCAATGAGAACAGAAATCTCATGTTGACCAAAAGGGGAAAAGCTTGCTTGATTTTGATTTCCAGTACGAATACAAACTGCGAAAGCATGGCCTATCGATCCTTTAGATCTGAGAAGCTTTCAGCTAGAGGTGCCAGAAAAGTTACCACAGGGATAACTGGCTTGTGGCAGCCAAGCGTTCATAGCGACGTTGCTTTTTGATCCTTCGATGTCGGCTCTTCCTATCATTGAGACGCAGAAGTCCCAAAGTGTCGGATTGTTCACCCGTTAATAGGGAACGTGAGCTGGGTTTAGACCGTCGCGAGACAGGTTAGTTTTATCCTACTGATGAT-GG-TTTTGCAACAGTAATCTAGCTAGTACGAGAGGAACCGCTAGTTCAGGTACTTGGT-GATGCAGCTAGTTGAACAACTAGTGCTGCAAAGCTACCACCTGCTCAGGAAAGACTGAACGCCTCTAAGTCCGAACTGATGCTGAAC-GCAAAGCTCTTCATTGCTTCCATAAATAAAATATCCTACGGAAGTGGTACATCTTATGCAGACTACATAACTGGGTGCGGGTATTGTAAGCA-GAGAGCAGACTTTGTTCTG
Ancora_Roscoff_28d1_r11                               TTTACAGCTGAGCTTT-GCTAGGTTACCCGCCGAATTTAAGCATATAATTAAGCGGGGGAAAAGAAACTAACTAGGATTCCCCTAGTAGCGGCGAGCGAACAGGGAAAAGCYCAATCTGATAACTCACTCGAGGTTGTAGATTTGCGAAGTGATACC-TGCWTATGTAATCGGTAAGTCCTTTGGAAAAGGCTGCCATGGAGGGTGAAAGTCCCGTTCC-GTGACGCATACTCATTC----GGTTCACTTTCGAAGAGTCGTGCTCTTTGTGATTGGAGTACAAATTGGGTGGTAAATTTCATCCAAAGCTAAATATATGCGAGAGATCGATAGWAAACAAGTACTGTGAGGGAAATGTGAAAAGAACTTTGGCAAGAGAGTTAAAAGTCCCCGAAATTGTTAGGGTGGAATCAAGTAAATGTATGATTCTGACATGACGTTGACCCGTCTTGAAACACGGACCAAGGAGTCTAACATGCGTGCGAGTAGGCGGATGAA-ATCCGT-ATGCGAAATGAGAGTGAT--------TTGGCCGGGCA-TTAT-------------GGCTTGAGTTCTAGCACACATGTTAGGACCCGAAAGGTGGTGAACTATGCCTGAGTAGGCTGAAGCCAGAGGAAACTCTGGTGGAGGGTCGTTGCGATACTGACGTGCAAATCGTTCGCAAAACTTTGGTATAGGGGCGAAAGACTAATCGAACCACCTAGTAGCTGGTTCCCCTCGAAGTTTCCCTCAGGATAGCTGGCGATAAAGTTTTGTCGGGTAAAGCGAATGATTAGAGGCATTGGGGGCTTGTAGCCCTCGACCTATTCTCAAACTTTGAATTGGCAAATAGTGGGTTATTTAAGT--AAACTTATTAGTATATCAT-ATCGCCAAGTGGGCCCGTTTTGGTAAGCAGAACTGGCGATGAGGGATGCTCCTAACGCTAAGTTAAGGTGCCGAATGTCACGCGTA-TGAGATACCAAGAAAGGTGTTGGCTCATTTTAACAGCAGGACGGTGGTCATGGAAGTTGAAATCCGCTAAGGAGTGTGTAACAACTCACCTGCCGAATGGGGTAGCCCTGAAAATTGATGGCGCTGCAGCGTGAGACTGATACTTAGCCGTTACTGTAAA-TGG-TTTAGTAACGTGTAGGGGGGTGTTTGGTTTGCGTAGATGGCTATGGTGTGAACCATTCCGGAGCTTATCATAGTACAGATCTTGGTGGTAGTAGCAATTAATCAAGTGAGATCCTTGATAACTGACGTGGGGGAGGGTTCCATGCGAACTGCGTTTGATCATGGGTTAAGCGGTCCTAAGGGTATGCAGTGCTTATGATTGGGAAAATTTGGTTCTTA-CCCGAAAGGGCGACCGGTCAATATTCCGGTCTGTTTACTTTGAA--TTGGTGGTAACACAACAGTACCCGAAGACGTGAGGGGTTACGCCGCGTAGCGTTATCTTTGCTTTCTAACGATTCGTCTCCCTGGAAGCAGCTCAGCTGGAGAAGGGGTCGCATAATCGGCATAGCATCCCATTT-ATGGGGTGTGCGGAGTGTAATTCGTCACCCGTGAAAATTCG-GGGTCT---GGTTTCTAAGTAAACGCCGTACCTA-ATCCGCATCAGGTCTCCAGGGTTCACAGCCTCTGGTTTATGGGTGAAAGTAGTTAAGGGAAGTCGGCAAATTACGTCCGTAACTTTGGGAAAAGGACTGGCTCTGAGAACTGAGTGTGGGGGACCAGMTGTCTCTGCACAATTAACGGTCGGCTCAGAACTGGAGCGGCCAAGGGGAATCTGACTGTTTAATCAAAACAAAGCAATGCGATGGTTAGAGATAATGTTGACGCATTGTGATTTCTGCTCAGTGCTCTGAATGTCAACGTGGTGAGATTCACGCAAGCGCGGGTAAACAGCGGGAGTAACTATGACTCTCTTAAGGTAGCCAAATGCCTCGTCATCTAATTAGTGACGCGCATGAATGGATTAACGAGATTCCTACTGTCCCTAACTACTATCTAGCGAAACCACAGCCAAGGGAACGGGCTTGGCACAATCAGCGGGGAAAGAAGACCCTGTTGAGCTTGACTCTAGTCCGACTTTGTGAAATGACTCAGGGGGTGCAGCATAGGTGGGAGCGTAAGCATCAGTGAGATACCACCACTCTTGCTGTTATTTTACTTATTCCGTGGGGTTGATATTGCAATAGCTAATTTTGGCCTGAAGACGAT-GTCGATCTTACTCGGGGACATAGTCAGGTGGGGAGTTTGGCTGGGGCGGCACATCTGTTAAATCATACCACAGGTGTCCTAAGACGAGCTCAATGAGAACAGAAATCTCATGTTGACTAAAAGGGGAAAAGCTCGTTTGATTTAGATTTTCAGTGCGAATACAAACTGCGAAAGCATGGCCTATCGATCCTTTAGG-CTGAGAAATTTTCAGTTAGAGGTGTCAGAAAAGTTACCACAGGGATAACTGGCTTGTGGCAGCCAAGCGTTCATAGCGACGTTGCTTTTTGATCCTTCGATGTCGGCTCTTCCTATCATTGAGACGCAGAAGTCTCAAAGTGTCGGATTGTTCACCCGCCAATNNNNNNNNNNNNNNNNNNNNNNNNNNNNNNNNNNNNNNNNNNNNNNNNNNNNNNNNNNNNNNNNNNNNNNNNNNNNNNNNNNNNNNNNNNNNNNNNNNNNNNNNNNNNNNNNNNNNNNNNNNNNNNNNNNNNNNNNNNNNNNNNNNNNNNNNNNNNNNNNNNNNNNNNNNNNNNNNNNNNNNNNNNNNNNNNNNNNNNNNNNNNNNNNNNNNNNNNNNNNNNNNNNNNNNNNNNNNNNNNNNNNNNNNNNNNNNNNNNNNNNNNNNNNNNNNNNNNNNNNNNNNNNNNNNNNNNNNNNNNNNNNNNNNNNNNNNNNNNNN
AncoraWSBS2010                                        TTAACAGCTGAGCTTT-GCTAGTTTACCCGCCGAATTTAAGCATATAATTAAGCGGGGGAAAAGAAACTAACTAGGATTCCCATAGTAGCGGCGAGCGAACAGGGAAAAGCTCAATCTGGTAACTCACTTGAGGTTGTAGATTTTCGAAGTGATACC-TGCATATGTGATCGGTAAGTCCTTTGGAAAAGGCTGCCATGGAGGGTGAAAGTCCCGTTCC-GTGCAACATATTCATTC----GGGTCACTTTCGTAGAGTCGTGCTCTTTGTGATTGGAGTACAAATTGGGTGGTAAATTTCATCCAAAGCTAAATATTTGTGAGAGATCGATAGAATACAAGTACTGTGAGGGAAATGTGAAAAGAACTTTGGCAAGAGAGTTAAAAGTCCCTGAAATTGTTATGGTGGAAGCAAGTAAATGTATGATTCTGATATGACGTTGCCCCGTCTTGAAACACGGACCAAGGAGTCTAACATGCGTGCGAGTAGGCGGATGAA-ATCCGT-ATGCGAAATGAGAGTGAT--------TTGGCCGGGCATTTAT-------------GGCTTGAGTTCTAGCACACATGTTAGGACCCGAAAGGTGGTGAACTATGCCTGAGTAGGCTGAAGCCAGAGGAAACTCTGGTGGAGGGTCGTTGCGATACTGACGTGCAAATCGTTCGCAAAACTTTGGTATAGGGGCGAAAGACTAATCGAACCACCTAGTAGCTGGTTCCCCTCGAAGTTTCCCTCAGGATAGCTGGCGATAAAGTTTTGTCGGGTAAAGCGAATGATTAGAGGCATTGGGGGCTTGTAGCCCTCGACCTATTCTCAAACTTTGAATTGGCAAATAATAGGTTATTTAATT--AAACTTGTTAGTTTATCAT-ATCGCCAAGTGGGCCCGTTTTGGTAAGCAGAACTGGCGATGAGGGATGCTCCTAACGCTAAGTTAAGGTGCCGAATGTCACGCGTA-TGAGATACCAAGAAAGGTGTTGGCTCATTTTAACAGCAGGACGGTGGTCATGGAAGTTGAAATCCGCTAAGGAGTGTGTAACAACTCACCTGCCGAATGAGGTAGCCCTGAAAATTGATGGCGCTGCAGCGTGAGACTGATACTTAGCCGTTACTTGAAA-TGG-TTTAGTAACGTGTAGGGGGGTGTTTGGTTTGCGGGGATGGCTATGGTGTGAACCATACCGGAGCTTATCATAGTACAGATCTTGGTGGTAGTAGCAATTAATCAAGTGAGATCCTTGATAACTGACGTGGGGGAGGGTTCCATGCGAACTGCGTTTGATCATGGGTTAAGCGGTCCTAAGGGTATGCAGTGCTTTTGATTGGGAAAATTTGGTTCTTA-CCCGAAAGGGCGACCGGTCAATATTCCGGTCTGTTTACTTTGAA--TTGGTGGTAACACAACAGTACCCGAAGACGTGAGGGGTTACGCCGCGTAGCGTTATCTTTGCTTTCTAACGATTCGTCTCCCTGGAAGCAGCTAAGCTGGAGAAGGGGTCGCATAATCGGCATAGCATCCCATTT-GTGGGGTGTGCGGAGTGTAATTCGTCATCCGTGAAAATTCG-GGGTCT---GGTTTCTAAGTAAACGCCGTACCTA-ATCCGCATCAGGTCTCCAGGGTTCACAGCCTCTGGTTTATGGGTGAAAGTAGTTAAGGGAAGTCGGCAAATTAGGTCCGTAACTTTGGGAAAAGGACTGGCTCTGAGAACTGAGTGTGGAGTACCAGCTGTCTCTGCACAATTAACGGTCGGCTCAGAACTGGAGCGGCCAAGGGGAATCTGACTGTTTAATCAAAACAAAGCAATGCGATGGTTAGAGATAATGTTGACGCATTGTGATTTCTGCTCAGTGCTCTGAATGTCAACGTGGTGAGATTCACGCAAGCGCGGGTAAACAGCGGGAGTAACTATGACTCTCTTAAGGTAGCCAAATGCCTCGTCATCTAATTAGTGACGCGCATGAATGGATTAACGAGATTCCTACTGTCCCTAACTACTATCTAGCGAAACCACAGCCAAGGGAACGGGCTTGGCACAATCAGCGGGGAAAGAAGACCCTGTTGAGCTTGACTCTAGTCCGACTTTGTGAAATGACTCAGGGGGTGCAGCATAGGTGGGAGCGTAAGCGTCAGTGAGATACCACCACTCTTGCTGTTATTTTACTTATTCCGTGGGGTTGATATTGCAATAGCTAATTTTGGCCTGAAGACGAT-GTCGATTTTACTCGGGGACATAGTCAGGTGGGGAGTTTGGCTGGGGCGGCACATCTGTTAAATCATACCACAGGTGTCCTAAGACGAGCTCAATGAGAACAGAAATCTCATGTTGACTAAAAGGGGAAAAGCTCGTTTGATTTAGATTTTCAGTGCGAATACAAACTGCGAAAGCATGGCCTATCGATCCTTTAGG-CTGAGAAATTTTCAGTTAGAGGTGTCAGAAAAGTTACCACAGGGATAACTGGCTTGTGGCAGCCAAGCGTTCATAGCGACGTTGCTTTTTGATCCTTCGATGTCGGCTCTTCCTATCATTGAGACGCAGAAGTCTCAAAGTGTCGGATTGTTCACCCGCCAATAGGGAACGTGAGCTGGGTTTAAACCGTCGTGAGACAGGTTAGTTTTACCCTACTGATAAG-CGATATTGTGACAGTAATCCAACTAGTACGAGAGGAACAGTTGGGTCAGGTATTTGGTC--TGCGGCTAGTTGACAAGCTAGTGCTGCTAAGCTAAGCCTGCCGGAGGA-TGACTGAACGCCTCTAAGTCAGAAACCGTACTGGTACGTGTTGTTCACCGCTCTTGTTAAGAATATAAAACTGAATAAGAGCGATACATCCACTGTAGACGACTGTGGTGCATCCAGGTATTGTAAGTT-GAGAGTAGGCTT-GTCTTA
AncoraWSBS2011                                        TTTACAGCTGAGCTTT-GCTAGGTTACCCGCCGAATTTAAGCATATAATTAAGCGGGGGAAAAGAAACTAACTAGGATTCCCCTAGTAGCGGCGAGCGAACAGGGAAAAGCTCAATCTGATAACTCACTCGAGGTTGTAGATTTGCGAAGTGATACC-TGCTTATGTAATCGGTAAGTCCTTTGGAAAAGGCTGCCATGGAGGGTGAAAGTCCCGTTCC-GTGACGCATATTCATTC----GGTTCACTTTCGAAGAGTCGTGCTCTTTGTGATTGGAGTACAAATTGGGTGGTAAATTTCATCCAAAGCTAAATATATGCGAGAGATCGATAGAAAACAAGTACTGTGAGGGAAATGTGAAAAGAACTTTGGCAAGAGAGTTAAAAGTCCCCGAAATTGTTAGGGTGGAATCAAGTAAATGTATGATTCTGACGTGACGTTGACCCGTCTTGAAACACGGACCAAGGAGTCTAACATGCGTGCGAGTAGGCGGATGAA-ATCCGT-ATGCGAAATGAGAGTGAT--------TTGGCCGGGCATTTAT-------------GCCTTGAGTTCTAGCACACATGTTAGGACCCGAAAGGTGGTGAACTATGCCTGAGTAGGCTGAAGCCAGAGGAAACTCTGGTGGAGGGTCGTTGCGATACTGACGTGCAAATCGTTCGCAAAACTTTGGTATAGGGGCGAAAGACTAATCGAACCACCTAGTAGCTGGTTCCCCTCGAAGTTTCCCTCAGGATAGCTGGCGATAAAGTTTTGTCGGGTAAAGCGAATGATTAGAGGCATTGGGGGCTTGTAGCCCTCGACCTATTCTCAAACTTTGAATTGGCAAATAGTGGGTTATTTAAGT--GAACTTATTAGTATATCAT-ATCGCCAAGTGGGCCCGTTTTGGTAAGCAGAACTGGCGATGAGGGATGCTCCTAACGCTAAGTTAAGGTGCCGAATGTCACGCGTA-TAAGATACCAAGAAAGGTGTTGGCTCATTTTAACAGCAGGACGGTGGTCATGGAAGTTGAAATCCGCTAAGGAGTGTGTAACAACTCACCTGCCGAATGGGGTAGCCCTGAAAATTGATGGCGCTGCAGCGTGAGACTGATACTTAGCCGTTACTGTAAA-TGG-TTTAGTAACGTGTAGGGGGGTGTTTGGTTTGCGTAGATGGCTATGGTGTGAACCATTCCGGAGCTTATCATAGTACAGATCTTGGTGGTAGTAGCAATTAATCAAGTGAGATCCTTGATAACTGACGTGGGGGAGGGTTCCATGCGAACTGCGTTTGATCATGGGTTAAGCGGTCCTAAGGGTATGCAGTGCTTATGATTGGGAAAATTTGGTTCTTA-CCCGAAAGGGCGACCGGTCAATATTCCGGTCTGTTTACTTTGAA--TTGGTGGTAACACAACAGTACCCGAAGACGTGAGGGGTTACGCCGCGTAGCGTTATCTTTGCTTTCTAACGATTCGTCTCCCCGGAAGCAGCTCAGCTGGAGAAGGGGTCGCATAATCGGCATAGCATCCCATTT-ATGGGGTGTGCGGAGTGTAATTCGTCACCCGTGAAAATTCG-GGGTCT---GGTTTCTAAGTAAACGCCGTACCTA-ATCCGCATCAGGTCTCCAGGGTTCACAGCCTCTGGTTTATGGGTGAAAGTAGTTAAGGGAAGTCGGCAAATTAGGTCCGTAACTTTGGGAAAAGGACTGGCTCTGAGAACTGAGTGTGGGGGACCAGCTGTCTCTGCACAATTAACGGTCGGCTCAGAACTGGAGCGGCCAAGGGGAATCTGACTGTTTAATCAAAACAAAGCAATGCGATGGTTAGAGATAATGTTGACGCATTGTGATTTCTGCTCAGTGCTCTGAATGTCAACGTGGTGAGATTCACGCAAGCGCGGGTAAACAGCGGGAGTAACTATGACTCTCTTAAGGTAGCCAAATGCCTCGTCATCTAATTAGTGACGCGCATGAATGGATTAACGAGATTCCTACTGTCCCTAACTACTATCTAGCGAAACCACAGCCAAGGGAACGGGCTTGGCACAATCAGCGGGGAAAGAAGACCCTGTTGAGCTTGACTCTAGTCCGACTTTGTGAAATGACTCAGGGGGTGCAGCATAGGTGGGAGCGTAAGCATCAGTGAGATACCACCACTCTTGCTGTTATTTTACTTATTCCGTGGGGTTGATATTGCAATAGCTAATTTTGGCCTGAAGACGAT-GTCGATCTTACTCGGGGACATAGTCAGGTGGGGAGTTTGGCTGGGGCGGCACATCTGTTAAATCATACCACAGGTGTCCTAAGACGAGCTCAATGAGAACAGAAATCTCATGTTGACTAAAAGGGGAAAAGCTCGTTTGATTTAGATTTTCAGTGCGAATACAAACTGCGAAAGCATGGCCTATCGATCCTTTAGG-CTGAGAAATTTTCAGTTAGAGGTGTCAGAAAAGTTACCACAGGGATAACTGGCTTGTGGCAGCCAAGCGTTCATAGCGACGTTGCTTTTTGATCCTTCGATGTCGGCTCTTCCTATCATTGAGACGCAGAAGTCTCAAAGTGTCGGATTGTTCACCCGCCAATAGGGAACGTGAGCTGGGTTTAGACCGTCGTGAGACAGGTTAGTTTTACCCTACTGATAAG-CGATATTGTGACAGTAATCCAACTAGTACGAGAGGAACAGTTGGGTCAGGTATTTGGTC--TGCGGCTAGTTGACAAGCTAGTGCTGCTAAGCTAAGCCTGTCGGAGGA-TGACTGAACGCCTCTAAGTCAGAAACCGTACTGGTACGTGTTGTTCACCGCACTTGTTAAGATTTAGAAACTGAATAAGAGCGATACATCCACTGTAGACGACTGTGGTGCATCCAGGTATTGTAAGTT-GAGAGTAGGCTT-GTCTTA
Gregarina_sp_ex_Phaedon_brassicae_JF412715            ATCGTAATCGGAGGGTACGAAAATTACCGACTGAATTTAAGCATATTATTAAGTCGAGGAAAAAAAACCAACAGGGATTCCCATAATAGCGGCGAGCGAACTGGGAAAGAATCATAACGCTAATCC-CTCGGAGTTGTGCGTTCCTAACTTGATGAC-GGCTTTCATTTGGGTGAAACA-GTTGACCTTGTTGTAAATTG-GATGCAAGCTCCGATTCC-CAAATGACGT--CAGATTCTAAGTTAAGA-TCAT-GAGTAGCGCTTCTTGAGAGTGAAGTGTGG--CAGGTGGTAATCTTCACCGAAATTAGAATACAATCAGTAAACCGATAGCAAACAAGTACCGTGAGGGAAAATTGAAAAGCACTTCGAAAGGAGTCTCAAAAG-ACCTGAAATCACTTACGAGGAAGCTTACGTGAGCATGTCTGGTCCTTACGAAAGACCCGTCTTGAAACACGGACCAAGGAGTTGGTTACAGTTGCGAGTATGACAGTA-CAAACTGCGATGCGTACTCAATGACTG--------GACGTCAGCGA-CCAGGGA----------AACTTGTGTCTGAGCAACTGTGATCAGACCCGAAAGATGGTGATCTATGCCTGGATAGGGTGAAGCCAGAGGAAACTCTGGTGGAAGCTCTAAGCGATACTGACGTGCAAATCGTTCGTAAAATTTAGGTATAGGGGCGAAAGACTAATCGAACCATCTAGTAGCTGGTTCCCTCCGAAGTTTCCCTCAGGATAGCTGGAAGATTAGTTGCATCTGGTAAAGCGAATGATCAGAGGACTCGGGAACATAGTGTTCTCGGCCTATTCTCAAACTTGAAATGGATGCGCGCTATTATCATTCATTTAGTAACAGCGG-TAAATCTA-TCTTCTTAGTGGGCCATTTTTGGTAAGCAGAACTGGCGATGAGGGATGCTCCTTACGTGCGGCGAA-GTGCCAAAGAG-TTGCTGA-TCAGACACCACAAAAG-TGTTACTTCATTGAAACAGCAGG-CGGTGGTCATGGAAGTCGAAATCCGCTAAGGAGTGTGTAACAACTCACCTGCCGAATGAAGTAGTCCTGAAAATGGATGGCGCTCAAGCAACTCACCGCTACCGCACCAG--CGACTAA-TAT-AGT-TG-CTGTGTAGGAGGGCGTGTGGATAACGTCGAAGAATGATACGCAAGTTCATTTCGAGTTGTCTTCAGTGCAGATCTTGGTGTGAGTAGCAACTAGTCATGTGTAAAACGTGACAACTGTCGTGGATAAGGGTTCCGAGTGAACAGTGTTTGTTCTCGGGTTAGGCGGTCCTAAGAGG--GAGTCTTGAA-GGCTCTGAAGACATTAGTCGGC-CTCGAAAGGGAAAAAGGTTAATATTCCTTTTCTTGACTCCA-ATT-ACAGTGGCGACACAATGCCAATTCACC-TATCAGGCGATTCTCCGAGGGGCGACTCCTTTGCTTCCTAATTGCTCAACACTCTCGAATTGAATTGGTCGGCGACAGAGTTT---AA-GAGCAACGTATACTTCTATTCAGCGAGTTCGGTAGATATCGAATGATCCATGAAACGTGAA----TTGTGAATTTGAAGTCAAT--CCGTACCCTAAACCGCATCAGGTCTCTCGGGTTAATAGCCCCAAGTTTGTAGGAAAATGTGTGTGAGGGAAGTCGGCAAATTGGATCTGTAACTTTGGAATAAAGGTTGGCTCTGGGAGTC-ATTCCGTAGGTTTCGGGATTGCTGCGGAAGTATTGACAACCCCAGAACTGGTGTTGACTAGAGGAATCTGACTGTTTAATTAAAACAAAGCATTGTGAAAAGCCCCAAGGCTATACACGCAATGTGATTTCTGCCCAGTGCTCTGAATGTCATTGTGATGGAATTCATATAAGCGCGGGTAAACGGCGGGAGTAACTATGACTCTCTTAAGGTAGCCAAATGCCTCGTCGTCTAATTAATGACGCGCATGAATGGATCAACGAGATTCCTACTGTCCCCACTCACCACCTAGCGAAACCACAGCTAAGGGAACGGGCTTGGCAGAATAAGCGGGGAAAGAAGACCCTGTTGAGCTTGACTCTAGTTTGATTTTGTGGAGTGACTTATGAGGTGCAGAATACGTGGGAGCATGTGCGATCTTGAGATACCACGACTCTTAATGTCGCTCTGCTTACCCGATCACATGAACTCTGCACTGCGTACGCAATCCAAGTCGCTTGT-GATGATTCTTTGCGGG-ACAGAATCAGATGGGGAGTTTGGCTGGGGCGGCACATCTGCTAAAATGCAACGCAGATGCCCTAAGGTTAACTCAAAGAGAACAGAAATCTCTTGTAGACTGAAAGGGGAAAAGTTAGCTTGATTCTGATTTCCAGTGATAATAAGAACTGCGAAAGCATGGCCTATCGATCCTTTAAGTCCAGGTTGATTCTGGCTAGAGGTGACAGAAAAGTTACCACAGGGATAACTGGCTTGTGGCAGCCAAGCGTTCATAGCGACGTTGCTTTTTGATCCTTCGATGTCGGCTCTTCCTATCATTGAGACGCAGAAGTCCCAAAGTGTCGGATTGTTCACCCGTTAATAGGGAACGTGAGCTGGGTTTAGACCGTCGTGAGACAGGTTAGTTTTACCCTACTTATAGA-TG-CATCACAAGAGTAGAGCAACCAGTACGAGAGGAACAGTTGCTCCAAGTCACTGGTAGA-GGGGTTGGTTGGATAGCCAGTGCCCCGAAGCTAC-ACTTGCGGGATAATGGCTGAACGCCTCTAAGCCAAAACCCCAGCTTGAA-GTGCTGCTAACTACACCTGAGTTAGAATTATGACTGATTA--------------------GACGATCGGAATGCGAGTACAAGTTGTAATGG-GAAAGTAGACCTTGTGCTA
Gregarina_niphandrodes_DQ837379                       TTTTGTCCAGATCTGTTG-AGAGCTACCAGCTGAATTTAAGCATATTAATAAGCTGAGGAAAAGAAATCAACTGAGATTCTTTTATTAGCGGCGAGCGAAAAAAGAAAATGCCACAGTGTTAATCT-CAAAGAGTTGTACACGGGGTAACAGGCATCAAGCCTAAACAAT-TTGAATGTTGTTGAAAAATGATGA-TACGTCATTAGGGCTGCCTTTGC-TGTTTGTTAAA-TTCCTTTT--GTTA---------GAGTAGCGCTTCTTGAGAGTGAAGTGTGAAA--GGTGGTGATCTTCACCGAAGCATAAATATTGTCAAAGGATCGATAGCGAACAAGTACCGTGAGGGAAAGTTGAAAAGATCTCTGAAAGGAGTATCAAAAG-ACCTGAAACCATGATCGTGGAAGCTAATTGACAATTTATCACGTTAAGATTA-GACCCGTCTTGAAACACGGACCAAGGAGTTGTTCACTATTGCGAGCAGAACAGTGAAAAACTGGAATGCGTAATCAAAGTGAT--------CAGACCAATAATCTA-----------------TTGAGTTAGAGTAGTAGTGATCAGACCCGAAAGATGGTGATCTATGCTTGAATAAGGTGAAGTCAGAAGAAATTCTGATGGAAGCTTTAAGCGATACTGACGTGCAAATCGTTCGTAAAATTCGAGTATAGGGGCGAAAGACTAATCGAACCATCTAGTAGCTGGTTCCCTCCGAAGTTTCCCTCAGGATAGCTGAAAATAGAGTTGAAACTGGTAAAGACAATGATTAGAGGATCCGGAGGCTTTTGGCCTTTGACCTATTCTCAAACTTGAAATAGTTTCGAAAGTATTGACTTAATTTCGAATGCTTTA-TCAATTAT-ATTTTCAAGTGGGCCAATTTTGGTAAGCAGAACTGGCGATGAGGGATGCTCCTACCGTTTAGCAAAGGTGCCTAAGTAGATGCAAA-CGAGATACCC-AAAAGATGTTACTTCATTGAGACAGCAGGACGGTGGTCATGGAAGTCGAAATCCGCTAAGGAGTGTGTAACAACTCACCTGCCGAATGAAGCAGCTCTGAAAATGGATGGCGCTGAAGCATCTCACCGATTCTAAACCAG--ATTTAAA-TAT-TGAAGT-CTGTGTAGGAGGGCGTGAGAATTGCAATTACAGTCATG-TGTGAACGTGATTTGAGCGATTCTTAGTGCAGATCTTGGTGGTAGTAATTAAAGTT-GTGTGAAACACACAACGGCCG-TGTGGAATAGGGTTCCGAGAGAACAGTAATTGTGCTCGGGTGAGTCGGTCCTAAGGCA--GGTCATGTT--GATTCTAAACTATTCGATTTAT-GCCGAAAGGAATAACGGTTGATATTCCGTTACTAAAACGAT-----AGTTTGGTGACA-AAAAGTGATTGATTCTTCAGATAGTT-TGGCAGCAGGCGCTTGCGACGCTTGACAATGACTTGAATCTTTTGAATTGATTTAGTTAGCGAAAAAGATAAAAAGTCGGACATGTTCCATTCTCAATGGGATCTTTCGCCAACCTATT-TGAACCTTGAAATTTCGA----T----TACTATTTGCTATT-GTTG-ACCTA-AACCGCATCAGGTCTCCAAGGTTAACAGCCTATGGTTAATGGAATAAAGTAGATGAGGGAAGTCGGCAAATTCGATCTGTAACTTTGGAAAAAGGATTGGCTCTGGACGTC-AGTGATTTAACTTGTTAAG----TCACAA-TTATGACATATCCAGAACTGGTGTTGACTAGAGGAATCTGACTGTTTAATTAAAACAAAGCATTGTGTAAAGTTGAAAAACTATACACGCAATGTGATTTCTGCCCAGTGCTCTGAATGTTATTGTGATGAGATTCGCATAAGCGCGGGTAAACGGCGGGAGTAACTATGACTCTCTTAAGGTAGCCAAATGCCTCGTCGTCTAATTAATGACGTGCATGAATGGATCAATGAGATTCCTACTGTCCCCAACTACTATCCAGTGAAACCACAGCCAAGGSAACGGGCTTGGCAATACAAGCGGGGAAAGAAGACCCTGTTGAGCTTGACTCTAGTTTGATATKGWAAAACTMCTTGGAAGATGTAGCATACGTGGGAGCATAATCGACAGKGAAATACCACGGCTTCTAATGTGGCTTTGCTCACTCGGAATTAGTGGATCTGCTCTGCAAACTAAAAGTGTA---------AACGACATTGCMCTGAGACATTATCAAATGGGGAGTTTGGCTGGGGCGGCACATCTGCTAAACATCAACGCAGATGCCCTAAGGTTAACTCAAAGAGAACAGAAATCTCTTGTAGACCGAAAGGAGAAAAGTTAGCATTATACGGATTTGTATCATCAATAAGAATTGCGAAAGCATGGCCTATCGATCCTTTAAGCCCAGAAAGATTCTGGCTAGAGGTGACGGAAAAGTTACCACAGGGATAACTGGCTTGTGGCAGCCAAGCGTTCATAGCGACGTTGCTTTTTGATCCTTCGATGTCGGCTCTTCCTATCATTGAGTTGCAGAAGTCTCAAAGTGTCGGATTGTTCACCCGTTAATAGGGAACGTGAGCTGGGTTTAGACCGTCGTGAGACAGGTTAGTTTTATCCTACTTATACA-CG-CATCAAAAGAGTTAATCAACTAGTACGAGAGGAACCGTTGATTCAAACCGCTGGTTAA-GCGTTTGACTGTAAAGTCAAAGACGCAAAGCTAC-GTTTGATGGATAATGACTGAACGCCTCTAAGTCAAAATCCTAACTTGT--GAAAAGATGTATTAGTCAGTAAAGGAATATGATATCAAAA--------------------TACGATTGATACTCAAGTAGACGTTGTACATT-GAGAGCAGTCTTTGAACTG
Cephaloidophora_communis_from_B_balanus               AAGAGCCCTGAATACAATAAGTAATACCCGACGAACTTAAGCATATAATTAAGCGGAGGAAATTAAAACAACTGTGATGCCCAGAGTAGTGGCGAACGAAATGGGAACAGCACCTTCAATTAACCGGATTTGGTTTGTTTGATCAGAGCTCGATGAG-TCTGT-GCAGAGTTGTCTTTCTGTTGGAAAACAGTGTGGCTGGCGGTGATGATCCGCAACAATTTCTACATTCGCTTCTTGCTTGTTTTCTG-----GAGTAGGCTACTTTCAAATTGGTGGCTGAA-CTGCAGGTAACTCTCTGCAAACGCTAAATATTCG-TTAAGTCCGATAGTGCAGAAGTACCGTGAGGGAAAGGTGAAAAGACAGCTCAAAAGTTAGTTAACAG-ACCTGAATCTACAACAACAGAAGGCTATGCGTACACATGTTGCATTCGTGTAGCGCCCGTCTTGAAACACGGACTGAGGAGTCATTCATGCATGCAAGTCG-ATGATGTTTTGCATCTCAGCGCTAT---------------------------------------------------------GAGCATGTTTGAATGGACCCGAAAGGTGGTGAACTATTCTTGGGGAAGTTGACGTCAGAGGAAACTCTGATTGAGGACTTATGTGTTACTGACGTGCAATTCGTTCATTTTACCTGTGAATAGGGGCGAAAGACTAATCGAACCACCTAGTAGCTGGTTCCCCCCGAAGTTTGTCCTAGGATAGCGGGCGAGATTGTCATGTATAGTAGAG-CAATGTTTGGCGGATAC-GGGCGTGTATACACTTGACCGACTCACAAACTACAAA--CGTACAT-CTGAGTGGAATAGAACATGTTCTCTCGGTAGAAATT-CTCGCCTCGTGGACCGTTTTTGGTAAGCAGATGCGGTGCTTTGGAATGCTCCAAGCGTGATGATAAGG--AATA-TTTTTATCGGT-TTATTGCTTCAAAAAGGTGTTAATACATTTAGACAGTCCGACGGTGGCCATGGAAGTTGGAATCCGCTAAGGAGTGTGTAACAACTCACGGACCGAATGTGTTAGCCCTTAAAATTGACTGTGCTTTACCGTTGATCCGAGATGTCACAGATCTA-----ATTTGTATTAGGTTTTGTAGGGGGGTGTATCTGTTGTGAAAAAGTGT-TGTTGTGATGCAGCATCGAACTCCAGATAGTGCAGATCTCAGTAGGAGTAGCAGTGTTT-AAGACTAAACCTTAAAGACGTATGTAGACAAGGCTTTCATAGACACATCATATGGCTATGAGTTAGTCGATCTTAACACATCAAGA---TGT----------------------T-GTGGAAAAGGATAAGGGTTAATATTCCCTTGCTTGTTCGAA-ACTA-ATTTGGCGACTCAATATTCTTTCACCTTACCGAAAGTACACTAGTAGTGCGTTTTCTATGCACTATGACTATATGATTCTGTTGAAGAGGATAATCCTAAGACGCTGAGTAAGTATAGGAAATGAGACGA--TTATTCGTCAACTAGGTGGTCTTGC--GGCACTTTTAAGTGTGAG---ATAGT-AGTTACGAGCAGAT---CGTACCAACAACCGCATCAGGTCTCTGAGGTTCATAACCTTTCGTTGATGGAAAAAAATACGTGAGGGAAGTCGGCAAATTAAATCTGTAACTTCGGGAAAAGGATTGGCTNNNNNNNNNNNNNNNNNNNNNNNNNNNNNNNNNNNNNNNNNNNNNNNNNNNNNNNNNNNNNNNNNNNNNNNNNNNNNNNNNNNNNNNNNNNNNNNNNNNNNNNNNNNNNNNNNNNNNNNNNNNNNNNNNNNNNNNNNNNNNNNNNNNNNNNNNNNNNNNNNNNNNNNNNNNNNNNNNNNNNNNNNNNNNNNNNNNNNNNNNNNNNNNNNNNNNNNNNNNNNNNNNNNNNNNNNNNNNNNNNNNNNNNNNNNNNNNNNNNNNNNNNNNNNNNNNNNNNNNNNNNNNNNNNNNNNNNNNNNNNNNNNNNNNNNNNNNNNNNNNNNNNNNNNNNNNNNNNNNNNNNNNNNNNNNNNNNNNNNNNNNNNNNNNNNNNNNNNNNNNNNNNNNNNNNNNNNNNNNNNNNNNNNNNNNNNNNNNNNNNNNNNNNNNNNNNNNNNNNNNNNNNNNNNNNNNNNNNNNNNNNNNNNNNNNNNNNNNNNNNNNNNNNNNNNNNNNNNNNNNNNNNNNNNNNNNNNNNNNNNNNNNNNNNNNNNNNNNNNNNNNNNNNNNNNNNNNNNNNNNNNNNNNNNNNNNNNNNNNNNNNNNNNNNNNNNNNNNNNNNNNNNNNNNNNNNNNNNNNNNNNNNNNNNNNNNNNNNNNNNNNNNNNNNNNNNNNNNNNNNNNNNNNNNNNNNNNNNNNNNNNNNNNNNNNNNNNNNNNNNNNNNNNNNNNNNNNNNNNNNNNNNNNNNNNNNNNNNNNNNNNNNNNNNNNNNNNNNNNNNNNNNNNNNNNNNNNNNNNNNNNNNNNNNNNNNNNNNNNNNNNNNNNNNNNNNNNNNNNNNNNNNNNNNNNNNNNNNNNNNNNNNNNNNNNNNNNNNNNNNNNNNNNNNNNNNNNNNNNNNNNNNNNNNNNNNNNNNNNNNNNNNNNNNNNNNNNNNNNNNNNNNNNNNNNNNNNNNNNNNNNNNNNNNNNNNNNNNNNNNNNNNNNNNNNNNNNNNNNNNNNNNNNNNNNNNNNNNNNNNNNNNNNNNNNNNNNNNNNNNNNNNNNNNNNNNNNNNNNNNNNNNNNNNNNNNNNNNNNNNNNNNNNNNNNNNNNNNNNNNNNNNNNNNNNNNNNNNNNNNNNNNNNNNNNNNNNNNNNNNNNNNNNNNNNNNNNNNNNNNNNNNNNNNNNNNNNNNNNNNNNNNNNNNNNNNNNNNNNNNNNNNNNNNNNN
Heliospora_longissima_from_E_vittatus                 AACTTTCCTGAGTATAATTTGTTTAACCCGCCGAATTTAAGCATATTAATAAGCGGAGGAATATAAAACAACTGTGATACCTTTAGTACTGGCGAAGGAACCAGGTATAGTGCTCTTA-CTAACCC-ATTGGGATTGTGTCTTTGGATTTCGTTCA--TCTGT----AAGGTTTTTGTGCATTGG-ATTATGCCTCCTTTCCCGTGATAGTCGGGTTTCTTCCTTACTTTTGTTCCTTTTC-CTTTGTT------GAGTAGGTCAAGTTCAAATTCTTGATTGAA-TAGGAGGTAATTTCCTTCTAACACTAAATACTTT-CTAAGTCCGATAGCGTAAAAGTACCGTGAGGGAAAGGTGAAAAGTCGGCTACAA-GCCAGTTAA-AATACTTGAAACTATAACAGTAGAAGGTAAAGCATTTACTTTTGTGTAATGTTTA-CGCCCGTCTTGAAACACGGACTAAGGAGTCATTCTTCCATGCAAGTGGAACATTGTTTACAATGTCAGCTTTTT---------------------------------------------------------GAGCATGTTTGAATGGACCCGAAAGGTGGTGAACTATTCTTGAGAGAGTTGACTTCAGAGGAAACTCTGATTGAGGACTTATGTGATACTGACGTGCAAATCGTTCATTTTACTCGTGAATAGTGGCGAAAGACTAATCGAACCACCTAGTAGCTGGTTCCCCCCGAAGTTTCTCCTAGGATAGCGGACGAGTTAATCACATACAGTAGAG-CAATGTTTTGAGGTAACGGGGAATT-CGTTCCTTGACCTGATCACAAACTACAAA--CGTATGTTCTGATCAATTTTTAACTTTTTGATCTCCTTGATACT-CTCGTCTCGTGGACCGTTTTTGGTAAGCAGATACGGTGCTTTGGAATGCTCCAAGCACGATGATAAGG--CATA-TTGTTCTTGGT-TTACTGCTATAAAAAGGCATCAATACATTTAGACAGTCTGACGGTGGCCATGGAAGTTGGAATCCGCTAAGAAGTGTGTAACAACTTACAGACCGAATGTATTGGTCCTTAAAATGGACTGTGCTCAACCATGCAGCCGAAACATCGTAGGTC-------ATCTTTGTATGATTTTGTAGGGGGGCGTGTGGGCTGTTTTGAAGATG-AGTCGTGAGTCTCATTGGAACTCCTCACAGTGCTGATCTTAGTAGGAGTAGCAGTGTTT-AAGT-TGATCCTTAAAGACGGATGTAGAAAAGGTTTTCATAGACACATTGAATGGCTATGAGTGAGACGATCCTAACACATTAATTTT-TGT--------------------------GGAAAGGGTAATAGGTTAATATTCCTATTTTGGATTGACCCATA---GCGGCGACGCGTTGTTATCTGCCTTTTCTAATGATGCCCATCTATTGCGTTTTCTATGCAATTTAACAGTTTACCACTATGGAAAAGGTTTGCCCTACGATATAGTATACACTGAATAGATG--CCC-----TTCGGGGTAAGATGCGGTGTCTT--TGGAGCTTTAAACGTCAG---ATTTCATTGGTCTTTCCATT---CGTACCAACAACCGCATCAGGTCTCTGAGGTTTATAACCTTTCGTTTTTGGAATAAAATAGATGAGGGAAGTCGGCAAATTAGATCTGTAACCTTGGAAAAAGGATTGGCTCTGCGGGCTCTGGTCGGATCTCTTTGCTACTATGTGCGGCTAAGCCATA-GT-AGAACTGAGGCAA-CGAGGGGAATCCGACAGTTTAACTAAAACCAAGCATTCTGATT-GTTTCTTACAGATGTACGGAATGTGAATTCTGCCCGGTGCTTTGAATGTCAATGAGAGGAGACTCTTTTAAGCGCGGGTTAACGGCAGGCGTAACTATGACGCTTTCAACGTAGCAAAATGCCTCGTCATCTAATTAGTGACTCGCATGAACGGATTAATGAGATTCCTACTGTCCCCATTTATTTTCCAGCGAAACTACAGGTCGGGGAACGGGCTGACCTTTGACAGAACGGCAAGAAGACCCTGTTGAGGTTGACTCTAGCTAGTTTTTGTACAGTAGCTCAAGCGGTGTAGAGTATGTGGGAGAGAAATCGCCGATGAAACACCACAACGTTTGAAGCCGCTGAACTTACTCTATTACATAATGCATTGCATTTCAAATTTT---------------------GTTTATTAGAGACATTCACTGGCGGGGAGTTTGGCTGGGGCGGTACATCTGTTAAAATCCACCACAGGTGTCCAAAGGCTATCTCAATAAGAACAGAAATCTTATGTAGACTAAAAGGAGAAAAGATAGCTTTACTCACTCCTCTATAATCGGAGTGGGTTGTGAAAGCATGGCCTATCGATCCCTTCATGGCTCAGAAATTGAACTGAGGGGTGTCTGAAAACTTACCACAGGGATAACTGATTTGTGGCAGCCAAGCGTTCATAGCGACGTTGCTTTTTGATCCTTCGATGTCGGCTCTTCCTATCA-TGAGTTGTAAAAGGCTTCAAGTGTTAGATTGTTCACCTATAAAANNNNNNNNNNNNNNNNNNNNNNNNNNNNNNNNNNNNNNNNNNNNNNNNNNNNNNNNNNNNNNNNNNNNNNNNNNNNNNNNNNNNNNNNNNNNNNNNNNNNNNNNNNNNNNNNNNNNNNNNNNNNNNNNNNNNNNNNNNNNNNNNNNNNNNNNNNNNNNNNNNNNNNNNNNNNNNNNNNNNNNNNNNNNNNNNNNNNNNNNNNNNNNNNNNNNNNNNNNNNNNNNNNNNNNNNNNNNNNNNNNNNNNNNNNNNNNNNNNNNNNNNNNNNNNNNNNNNNNNNNNNNNNNNNNNNNNNNNNNNNNNNNNNNNNNNNNNNNNNN
;
end;

begin mrbayes;
   
        set autoclose=yes nowarnings=yes autoreplace=no;
        
	outgroup 1;
	 
        log start filename=28Ancora_v7_sum.log;

	lset nst=6 ngammacat=8 covarion=yes rates=invgamma;  

        [mcmc ngen=7000000 nchains=4 nruns=4 temp=0.2 savebrlens=yes mcmcdiagn=yes minpartfreq=0.1 printfreq=1000 samplefreq=1000 diagnfreq=50000 burninfrac=0.5;]

	sumt nruns=4 contype=allcompat burninfrac=0.5 [relburnin=no burnin=5000] conformat=simple;
	sump nruns=4 burninfrac=0.5 [relburnin=no burnin=5000] [printtofile=yes];
        [plot match=all relburnin=no burnin=2000;]     
end;
