# Supplementary material for: A new view on the morphology and phylogeny of eugregarines suggested by the evidence from the gregarine Ancora sagittata (Leuckart, 1860) Labbé, 1899 (Apicomplexa: Eugregarinida)
Source: PeerJ. 2017 May 30;5:e3354. doi: 10.7717/peerj.3354 (PMC5452951; doi:10.7717/peerj.3354)
Supplement: Supplemental Information 3 — Raw data. The ZIP file contains two compressed folders (MrBayes and RAxML) comprising input, log, and output files as well as resulting phylogenies of two phylogenetic programs: Mr Bayes and RAxML, respectively. For MrBayes, its input file (infile.*) contains nucleotide alignment and parameters of computations, its log files (*.log) contains results of computations and summarizing of parameters, its tree files (*.tre) contain resulting phylogenies. The folder “MrBayes” also includes one subfolder “Bootstraps” containing bootstrap supports for the resulting Bayesian tree using bootstraps calculated by RAxML program with the same alignment. For RAxML, there are three subfolders (“Bootstrap”, “ML”, and “Tree”, containing results of bootstrap calculations, resulting tree of ML analysis, and the resulting tree with bootstrap supports, respectively. Also there are infiles in these subfolders containing the same alignment, *.info files containing parameters and summarized results of the computations. [file peerj-05-3354-s003.zip › RAxML/ML/RAxML_info.result]

Using BFGS method to optimize GTR rate parameters, to disable this specify "--no-bfgs" 


Using BFGS method to optimize GTR rate parameters, to disable this specify "--no-bfgs" 


Using BFGS method to optimize GTR rate parameters, to disable this specify "--no-bfgs" 


Using BFGS method to optimize GTR rate parameters, to disable this specify "--no-bfgs" 


Using BFGS method to optimize GTR rate parameters, to disable this specify "--no-bfgs" 


This is RAxML version 8.1.11 released by Alexandros Stamatakis on December 10 2014.

With greatly appreciated code contributions by:
Andre Aberer      (HITS)
Simon Berger      (HITS)
Alexey Kozlov     (HITS)
Kassian Kobert    (HITS)
David Dao         (KIT and HITS)
Nick Pattengale   (Sandia)
Wayne Pfeiffer    (SDSC)
Akifumi S. Tanabe (NRIFS)

Alignment has 2032 distinct alignment patterns

Proportion of gaps and completely undetermined characters in this alignment: 12.26%

RAxML rapid hill-climbing mode

Using 1 distinct models/data partitions with joint branch length optimization


Executing 100 inferences on the original alignment using 100 distinct randomized MP trees

All free model parameters will be estimated by RAxML
ML estimate of 25 per site rate categories

Likelihood of final tree will be evaluated and optimized under GAMMA

GAMMA Model parameters will be estimated up to an accuracy of 0.1000000000 Log Likelihood units

Partition: 0
Alignment Patterns: 2032
Name: No Name Provided
DataType: DNA
Substitution Matrix: GTR


RAxML was called as follows:

/opt/raxml/bin/raxmlHPC-HYBRID -T 6 -n result -s infile -c 25 -p 12345 -m GTRCAT -N 100 


Partition: 0 with name: No Name Provided
Base frequencies: 0.281 0.196 0.270 0.253 

Inference[20]: Time 10.863004 CAT-based likelihood -49496.659435, best rearrangement setting 5
alpha[0]: 1.000000 rates[0] ac ag at cg ct gt: 0.925898 2.155069 1.288390 0.773091 4.272223 1.000000 
Inference[60]: Time 10.921427 CAT-based likelihood -49361.960437, best rearrangement setting 5
alpha[0]: 1.000000 rates[0] ac ag at cg ct gt: 0.952989 2.227304 1.318423 0.791265 4.604784 1.000000 
Inference[40]: Time 11.950549 CAT-based likelihood -49386.564317, best rearrangement setting 10
alpha[0]: 1.000000 rates[0] ac ag at cg ct gt: 0.934253 2.232361 1.319243 0.781556 4.578357 1.000000 
Inference[80]: Time 12.693277 CAT-based likelihood -49377.987883, best rearrangement setting 5
alpha[0]: 1.000000 rates[0] ac ag at cg ct gt: 0.950398 2.232855 1.326157 0.782034 4.555676 1.000000 
Inference[0]: Time 12.942945 CAT-based likelihood -49489.620487, best rearrangement setting 5
alpha[0]: 1.000000 rates[0] ac ag at cg ct gt: 0.932626 2.180456 1.299791 0.779127 4.340428 1.000000 
Inference[21]: Time 12.698484 CAT-based likelihood -49349.337490, best rearrangement setting 5
alpha[0]: 1.000000 rates[0] ac ag at cg ct gt: 0.953939 2.280765 1.332060 0.792715 4.603397 1.000000 
Inference[81]: Time 12.771694 CAT-based likelihood -49314.491084, best rearrangement setting 5
alpha[0]: 1.000000 rates[0] ac ag at cg ct gt: 0.953754 2.244718 1.325654 0.788673 4.711449 1.000000 
Inference[1]: Time 12.814598 CAT-based likelihood -49332.909760, best rearrangement setting 5
alpha[0]: 1.000000 rates[0] ac ag at cg ct gt: 0.999151 2.306350 1.382765 0.821349 4.936368 1.000000 
Inference[61]: Time 16.305362 CAT-based likelihood -49365.803398, best rearrangement setting 5
alpha[0]: 1.000000 rates[0] ac ag at cg ct gt: 0.956754 2.218225 1.321596 0.780080 4.568805 1.000000 
Inference[41]: Time 16.461723 CAT-based likelihood -49322.027683, best rearrangement setting 5
alpha[0]: 1.000000 rates[0] ac ag at cg ct gt: 0.948202 2.214920 1.311011 0.776436 4.653221 1.000000 
Inference[22]: Time 12.846367 CAT-based likelihood -49304.632666, best rearrangement setting 5
alpha[0]: 1.000000 rates[0] ac ag at cg ct gt: 0.961215 2.259513 1.319860 0.792060 4.717322 1.000000 
Inference[82]: Time 12.811251 CAT-based likelihood -49365.608762, best rearrangement setting 5
alpha[0]: 1.000000 rates[0] ac ag at cg ct gt: 0.953075 2.222372 1.322658 0.786883 4.596470 1.000000 
Inference[2]: Time 12.868653 CAT-based likelihood -49424.102932, best rearrangement setting 5
alpha[0]: 1.000000 rates[0] ac ag at cg ct gt: 0.947787 2.228040 1.328561 0.786072 4.555377 1.000000 
Inference[42]: Time 10.793490 CAT-based likelihood -49313.076882, best rearrangement setting 5
alpha[0]: 1.000000 rates[0] ac ag at cg ct gt: 0.956436 2.242098 1.316055 0.786982 4.700139 1.000000 
Inference[62]: Time 14.650297 CAT-based likelihood -49350.445360, best rearrangement setting 5
alpha[0]: 1.000000 rates[0] ac ag at cg ct gt: 0.949941 2.218255 1.304019 0.783392 4.653721 1.000000 
Inference[23]: Time 10.826251 CAT-based likelihood -49335.463013, best rearrangement setting 5
alpha[0]: 1.000000 rates[0] ac ag at cg ct gt: 0.981922 2.289962 1.356706 0.808123 4.777815 1.000000 
Inference[83]: Time 10.837498 CAT-based likelihood -49340.069738, best rearrangement setting 5
alpha[0]: 1.000000 rates[0] ac ag at cg ct gt: 0.916792 2.197990 1.295262 0.772862 4.459334 1.000000 
Inference[63]: Time 9.186105 CAT-based likelihood -49403.313422, best rearrangement setting 5
alpha[0]: 1.000000 rates[0] ac ag at cg ct gt: 0.950100 2.230438 1.317644 0.782260 4.534983 1.000000 
Inference[43]: Time 12.092481 CAT-based likelihood -49328.505053, best rearrangement setting 10
alpha[0]: 1.000000 rates[0] ac ag at cg ct gt: 0.971213 2.245816 1.326844 0.800367 4.713542 1.000000 
Inference[3]: Time 12.833451 CAT-based likelihood -49295.668884, best rearrangement setting 5
alpha[0]: 1.000000 rates[0] ac ag at cg ct gt: 0.959722 2.255352 1.322169 0.786877 4.751877 1.000000 
Inference[24]: Time 14.312013 CAT-based likelihood -49339.893045, best rearrangement setting 10
alpha[0]: 1.000000 rates[0] ac ag at cg ct gt: 0.979089 2.311866 1.351519 0.814863 4.775009 1.000000 
Inference[84]: Time 13.114741 CAT-based likelihood -49357.386837, best rearrangement setting 5
alpha[0]: 1.000000 rates[0] ac ag at cg ct gt: 0.970852 2.245074 1.335813 0.787398 4.732711 1.000000 
Inference[44]: Time 12.815129 CAT-based likelihood -49343.710554, best rearrangement setting 5
alpha[0]: 1.000000 rates[0] ac ag at cg ct gt: 0.952335 2.256143 1.327733 0.791898 4.641764 1.000000 
Inference[4]: Time 14.467672 CAT-based likelihood -49300.150177, best rearrangement setting 5
alpha[0]: 1.000000 rates[0] ac ag at cg ct gt: 0.980727 2.295506 1.362263 0.806784 4.840450 1.000000 
Inference[64]: Time 16.879810 CAT-based likelihood -49366.709048, best rearrangement setting 5
alpha[0]: 1.000000 rates[0] ac ag at cg ct gt: 0.965937 2.279261 1.337044 0.792946 4.688716 1.000000 
Inference[25]: Time 12.777720 CAT-based likelihood -49377.990221, best rearrangement setting 5
alpha[0]: 1.000000 rates[0] ac ag at cg ct gt: 0.950373 2.232780 1.326117 0.782010 4.555540 1.000000 
Inference[45]: Time 11.010949 CAT-based likelihood -49362.206608, best rearrangement setting 5
alpha[0]: 1.000000 rates[0] ac ag at cg ct gt: 0.940545 2.204187 1.300546 0.781241 4.520328 1.000000 
Inference[85]: Time 14.088296 CAT-based likelihood -49315.396526, best rearrangement setting 10
alpha[0]: 1.000000 rates[0] ac ag at cg ct gt: 0.958780 2.242381 1.319717 0.784804 4.675860 1.000000 
Inference[5]: Time 10.852701 CAT-based likelihood -49300.308067, best rearrangement setting 5
alpha[0]: 1.000000 rates[0] ac ag at cg ct gt: 0.941799 2.228500 1.303996 0.774292 4.655780 1.000000 
Inference[65]: Time 10.833400 CAT-based likelihood -49381.793974, best rearrangement setting 5
alpha[0]: 1.000000 rates[0] ac ag at cg ct gt: 0.922533 2.185569 1.293772 0.768478 4.473659 1.000000 
Inference[46]: Time 10.992566 CAT-based likelihood -49313.073382, best rearrangement setting 5
alpha[0]: 1.000000 rates[0] ac ag at cg ct gt: 0.956476 2.242196 1.316118 0.787026 4.700338 1.000000 
Inference[26]: Time 12.674755 CAT-based likelihood -49344.043211, best rearrangement setting 5
alpha[0]: 1.000000 rates[0] ac ag at cg ct gt: 0.938384 2.202827 1.307062 0.777550 4.639531 1.000000 
Inference[6]: Time 10.935226 CAT-based likelihood -49377.990517, best rearrangement setting 5
alpha[0]: 1.000000 rates[0] ac ag at cg ct gt: 0.950370 2.232772 1.326113 0.782006 4.555518 1.000000 
Inference[86]: Time 12.823092 CAT-based likelihood -49354.578442, best rearrangement setting 5
alpha[0]: 1.000000 rates[0] ac ag at cg ct gt: 0.972592 2.266653 1.336846 0.793683 4.815611 1.000000 
Inference[66]: Time 11.017114 CAT-based likelihood -49336.872811, best rearrangement setting 5
alpha[0]: 1.000000 rates[0] ac ag at cg ct gt: 0.958098 2.266559 1.340905 0.787550 4.717344 1.000000 
Inference[27]: Time 10.925333 CAT-based likelihood -49403.114916, best rearrangement setting 5
alpha[0]: 1.000000 rates[0] ac ag at cg ct gt: 0.934159 2.207245 1.301313 0.770352 4.511924 1.000000 
Inference[47]: Time 12.836723 CAT-based likelihood -49295.671185, best rearrangement setting 5
alpha[0]: 1.000000 rates[0] ac ag at cg ct gt: 0.959696 2.255289 1.322129 0.786848 4.751746 1.000000 
Inference[7]: Time 12.826383 CAT-based likelihood -49476.631402, best rearrangement setting 5
alpha[0]: 1.000000 rates[0] ac ag at cg ct gt: 0.934209 2.181482 1.300366 0.781067 4.405350 1.000000 
Inference[87]: Time 12.806546 CAT-based likelihood -49341.077861, best rearrangement setting 5
alpha[0]: 1.000000 rates[0] ac ag at cg ct gt: 0.918987 2.199805 1.289765 0.765423 4.454587 1.000000 
Inference[67]: Time 14.536246 CAT-based likelihood -49323.279602, best rearrangement setting 5
alpha[0]: 1.000000 rates[0] ac ag at cg ct gt: 0.980450 2.297571 1.360702 0.801087 4.875122 1.000000 
Inference[28]: Time 10.847007 CAT-based likelihood -49314.231681, best rearrangement setting 5
alpha[0]: 1.000000 rates[0] ac ag at cg ct gt: 0.958521 2.269293 1.340585 0.792081 4.695028 1.000000 
Inference[8]: Time 10.877823 CAT-based likelihood -49317.996760, best rearrangement setting 5
alpha[0]: 1.000000 rates[0] ac ag at cg ct gt: 0.994038 2.281886 1.352063 0.809230 4.880689 1.000000 
Inference[48]: Time 12.828306 CAT-based likelihood -49331.045227, best rearrangement setting 5
alpha[0]: 1.000000 rates[0] ac ag at cg ct gt: 0.971841 2.281258 1.359577 0.797807 4.749559 1.000000 
Inference[88]: Time 12.896526 CAT-based likelihood -49384.692992, best rearrangement setting 5
alpha[0]: 1.000000 rates[0] ac ag at cg ct gt: 0.964009 2.220351 1.320757 0.785125 4.616418 1.000000 
Inference[68]: Time 12.792114 CAT-based likelihood -49332.909853, best rearrangement setting 5
alpha[0]: 1.000000 rates[0] ac ag at cg ct gt: 0.999151 2.306343 1.382764 0.821345 4.936368 1.000000 
Inference[29]: Time 12.236618 CAT-based likelihood -49424.245236, best rearrangement setting 10
alpha[0]: 1.000000 rates[0] ac ag at cg ct gt: 0.927880 2.204288 1.299549 0.766619 4.513870 1.000000 
Inference[49]: Time 10.925090 CAT-based likelihood -49378.150752, best rearrangement setting 5
alpha[0]: 1.000000 rates[0] ac ag at cg ct gt: 0.973260 2.295573 1.357138 0.798928 4.806517 1.000000 
Inference[9]: Time 12.803581 CAT-based likelihood -49346.020627, best rearrangement setting 5
alpha[0]: 1.000000 rates[0] ac ag at cg ct gt: 0.955932 2.232378 1.314251 0.783596 4.664594 1.000000 
Inference[89]: Time 10.835071 CAT-based likelihood -49386.173952, best rearrangement setting 5
alpha[0]: 1.000000 rates[0] ac ag at cg ct gt: 0.950458 2.212109 1.311969 0.787248 4.568905 1.000000 
Inference[69]: Time 10.916887 CAT-based likelihood -49496.660427, best rearrangement setting 5
alpha[0]: 1.000000 rates[0] ac ag at cg ct gt: 0.925888 2.155046 1.288371 0.773076 4.272175 1.000000 
Inference[30]: Time 12.729916 CAT-based likelihood -49326.336349, best rearrangement setting 5
alpha[0]: 1.000000 rates[0] ac ag at cg ct gt: 0.974074 2.315209 1.363993 0.808530 4.852277 1.000000 
Inference[50]: Time 11.072051 CAT-based likelihood -49464.393972, best rearrangement setting 5
alpha[0]: 1.000000 rates[0] ac ag at cg ct gt: 0.914517 2.168151 1.285958 0.764600 4.373750 1.000000 
Inference[10]: Time 12.319077 CAT-based likelihood -49314.229218, best rearrangement setting 10
alpha[0]: 1.000000 rates[0] ac ag at cg ct gt: 0.958550 2.269365 1.340630 0.792115 4.695175 1.000000 
Inference[90]: Time 10.922444 CAT-based likelihood -49393.001249, best rearrangement setting 5
alpha[0]: 1.000000 rates[0] ac ag at cg ct gt: 0.937351 2.219821 1.306527 0.778681 4.514274 1.000000 
Inference[70]: Time 11.137370 CAT-based likelihood -49462.952854, best rearrangement setting 5
alpha[0]: 1.000000 rates[0] ac ag at cg ct gt: 0.911587 2.152601 1.283027 0.761273 4.400384 1.000000 
Inference[51]: Time 10.991296 CAT-based likelihood -49596.337130, best rearrangement setting 5
alpha[0]: 1.000000 rates[0] ac ag at cg ct gt: 0.923067 2.143923 1.293393 0.771123 4.198552 1.000000 
Inference[31]: Time 12.913480 CAT-based likelihood -49351.279718, best rearrangement setting 5
alpha[0]: 1.000000 rates[0] ac ag at cg ct gt: 1.004864 2.376234 1.382891 0.829817 4.936649 1.000000 
Inference[91]: Time 10.892295 CAT-based likelihood -49340.514082, best rearrangement setting 5
alpha[0]: 1.000000 rates[0] ac ag at cg ct gt: 0.919136 2.201259 1.290641 0.765230 4.456245 1.000000 
Inference[11]: Time 12.813175 CAT-based likelihood -49346.021808, best rearrangement setting 5
alpha[0]: 1.000000 rates[0] ac ag at cg ct gt: 0.955943 2.232397 1.314270 0.783631 4.664722 1.000000 
Inference[71]: Time 11.065227 CAT-based likelihood -49312.948398, best rearrangement setting 5
alpha[0]: 1.000000 rates[0] ac ag at cg ct gt: 0.975458 2.251787 1.347345 0.801815 4.806287 1.000000 
Inference[32]: Time 11.074229 CAT-based likelihood -49476.637402, best rearrangement setting 5
alpha[0]: 1.000000 rates[0] ac ag at cg ct gt: 0.934169 2.181392 1.300317 0.781045 4.405219 1.000000 
Inference[52]: Time 14.826428 CAT-based likelihood -49330.324288, best rearrangement setting 5
alpha[0]: 1.000000 rates[0] ac ag at cg ct gt: 0.980439 2.271895 1.332525 0.796076 4.835463 1.000000 
Inference[12]: Time 11.012915 CAT-based likelihood -49377.991659, best rearrangement setting 5
alpha[0]: 1.000000 rates[0] ac ag at cg ct gt: 0.950355 2.232738 1.326094 0.781993 4.555454 1.000000 
Inference[72]: Time 12.327681 CAT-based likelihood -49308.508046, best rearrangement setting 10
alpha[0]: 1.000000 rates[0] ac ag at cg ct gt: 0.980896 2.302590 1.357303 0.808221 4.860081 1.000000 
Inference[92]: Time 16.316202 CAT-based likelihood -49332.909551, best rearrangement setting 5
alpha[0]: 1.000000 rates[0] ac ag at cg ct gt: 0.999154 2.306359 1.382769 0.821353 4.936379 1.000000 
Inference[33]: Time 12.820169 CAT-based likelihood -49349.334570, best rearrangement setting 5
alpha[0]: 1.000000 rates[0] ac ag at cg ct gt: 0.953706 2.280300 1.332042 0.792990 4.604627 1.000000 
Inference[53]: Time 11.221026 CAT-based likelihood -49357.891410, best rearrangement setting 5
alpha[0]: 1.000000 rates[0] ac ag at cg ct gt: 0.966048 2.232328 1.327123 0.795716 4.620994 1.000000 
Inference[73]: Time 10.955072 CAT-based likelihood -49357.326032, best rearrangement setting 5
alpha[0]: 1.000000 rates[0] ac ag at cg ct gt: 0.970249 2.289002 1.344834 0.799020 4.779247 1.000000 
Inference[93]: Time 10.912289 CAT-based likelihood -49347.703635, best rearrangement setting 5
alpha[0]: 1.000000 rates[0] ac ag at cg ct gt: 0.990031 2.301520 1.374338 0.806976 4.855632 1.000000 
Inference[13]: Time 14.615401 CAT-based likelihood -49303.443912, best rearrangement setting 10
alpha[0]: 1.000000 rates[0] ac ag at cg ct gt: 0.981212 2.316370 1.362615 0.816175 4.797493 1.000000 
Inference[34]: Time 10.785884 CAT-based likelihood -49323.024379, best rearrangement setting 5
alpha[0]: 1.000000 rates[0] ac ag at cg ct gt: 0.979690 2.267933 1.349548 0.800087 4.883187 1.000000 
Inference[54]: Time 10.995799 CAT-based likelihood -49346.195702, best rearrangement setting 5
alpha[0]: 1.000000 rates[0] ac ag at cg ct gt: 0.976993 2.302583 1.357374 0.802631 4.756301 1.000000 
Inference[94]: Time 12.888631 CAT-based likelihood -49346.105670, best rearrangement setting 5
alpha[0]: 1.000000 rates[0] ac ag at cg ct gt: 0.963813 2.269989 1.339422 0.789878 4.781256 1.000000 
Inference[14]: Time 12.860659 CAT-based likelihood -49324.911068, best rearrangement setting 5
alpha[0]: 1.000000 rates[0] ac ag at cg ct gt: 0.966205 2.267239 1.343306 0.791102 4.717524 1.000000 
Inference[74]: Time 14.759528 CAT-based likelihood -49340.523405, best rearrangement setting 5
alpha[0]: 1.000000 rates[0] ac ag at cg ct gt: 0.959795 2.252648 1.336044 0.789893 4.778218 1.000000 
Inference[55]: Time 11.025660 CAT-based likelihood -49329.174208, best rearrangement setting 5
alpha[0]: 1.000000 rates[0] ac ag at cg ct gt: 0.959342 2.250126 1.340519 0.786322 4.691979 1.000000 
Inference[35]: Time 12.771285 CAT-based likelihood -49364.098377, best rearrangement setting 5
alpha[0]: 1.000000 rates[0] ac ag at cg ct gt: 0.938348 2.200187 1.304839 0.779749 4.497851 1.000000 
Inference[75]: Time 10.997494 CAT-based likelihood -49340.173319, best rearrangement setting 5
alpha[0]: 1.000000 rates[0] ac ag at cg ct gt: 0.956161 2.245814 1.334987 0.788123 4.644238 1.000000 
Inference[15]: Time 12.884534 CAT-based likelihood -49286.141158, best rearrangement setting 5
alpha[0]: 1.000000 rates[0] ac ag at cg ct gt: 1.003197 2.331487 1.380809 0.820531 4.968989 1.000000 
Inference[95]: Time 14.026662 CAT-based likelihood -49340.987007, best rearrangement setting 10
alpha[0]: 1.000000 rates[0] ac ag at cg ct gt: 0.953288 2.254451 1.328247 0.786421 4.686445 1.000000 
Inference[56]: Time 12.901642 CAT-based likelihood -49297.164677, best rearrangement setting 5
alpha[0]: 1.000000 rates[0] ac ag at cg ct gt: 0.981812 2.274214 1.344911 0.798185 4.896640 1.000000 
Inference[36]: Time 12.859758 CAT-based likelihood -49364.695860, best rearrangement setting 5
alpha[0]: 1.000000 rates[0] ac ag at cg ct gt: 0.962413 2.225455 1.319319 0.788499 4.606697 1.000000 
Inference[16]: Time 10.924779 CAT-based likelihood -49370.204691, best rearrangement setting 5
alpha[0]: 1.000000 rates[0] ac ag at cg ct gt: 0.951898 2.255940 1.331565 0.777713 4.631251 1.000000 
Inference[76]: Time 12.928554 CAT-based likelihood -49344.372444, best rearrangement setting 5
alpha[0]: 1.000000 rates[0] ac ag at cg ct gt: 0.977685 2.255083 1.343428 0.800574 4.700147 1.000000 
Inference[96]: Time 12.871753 CAT-based likelihood -49349.809210, best rearrangement setting 5
alpha[0]: 1.000000 rates[0] ac ag at cg ct gt: 0.952023 2.221395 1.316920 0.788173 4.562375 1.000000 
Inference[57]: Time 10.774156 CAT-based likelihood -49323.027008, best rearrangement setting 5
alpha[0]: 1.000000 rates[0] ac ag at cg ct gt: 0.979662 2.267857 1.349501 0.800050 4.883011 1.000000 
Inference[37]: Time 12.825804 CAT-based likelihood -49320.005849, best rearrangement setting 5
alpha[0]: 1.000000 rates[0] ac ag at cg ct gt: 0.950590 2.253692 1.318910 0.788002 4.582029 1.000000 
Inference[77]: Time 11.007927 CAT-based likelihood -49313.205080, best rearrangement setting 5
alpha[0]: 1.000000 rates[0] ac ag at cg ct gt: 0.956455 2.242118 1.316083 0.787045 4.700039 1.000000 
Inference[97]: Time 11.087340 CAT-based likelihood -49336.908108, best rearrangement setting 5
alpha[0]: 1.000000 rates[0] ac ag at cg ct gt: 0.940594 2.221485 1.309641 0.781467 4.539807 1.000000 
Inference[17]: Time 14.338606 CAT-based likelihood -49339.613543, best rearrangement setting 10
alpha[0]: 1.000000 rates[0] ac ag at cg ct gt: 0.970360 2.267205 1.338437 0.799149 4.783796 1.000000 
Inference[58]: Time 12.885594 CAT-based likelihood -49397.381663, best rearrangement setting 5
alpha[0]: 1.000000 rates[0] ac ag at cg ct gt: 0.933728 2.220582 1.302398 0.774078 4.455381 1.000000 
Inference[38]: Time 9.897739 CAT-based likelihood -49432.555841, best rearrangement setting 10
alpha[0]: 1.000000 rates[0] ac ag at cg ct gt: 0.949908 2.228591 1.321951 0.774541 4.555276 1.000000 
Inference[78]: Time 11.003257 CAT-based likelihood -49313.015038, best rearrangement setting 5
alpha[0]: 1.000000 rates[0] ac ag at cg ct gt: 0.946112 2.260223 1.327552 0.787692 4.600072 1.000000 
Inference[18]: Time 10.988294 CAT-based likelihood -49352.489570, best rearrangement setting 5
alpha[0]: 1.000000 rates[0] ac ag at cg ct gt: 0.951600 2.204349 1.324324 0.784928 4.655559 1.000000 
Inference[98]: Time 12.677692 CAT-based likelihood -49339.332855, best rearrangement setting 5
alpha[0]: 1.000000 rates[0] ac ag at cg ct gt: 0.977243 2.323863 1.362538 0.811667 4.848020 1.000000 
Inference[39]: Time 12.705586 CAT-based likelihood -49313.668180, best rearrangement setting 5
alpha[0]: 1.000000 rates[0] ac ag at cg ct gt: 0.954830 2.242970 1.318007 0.785035 4.688507 1.000000 
Inference[59]: Time 13.000975 CAT-based likelihood -49349.195205, best rearrangement setting 5
alpha[0]: 1.000000 rates[0] ac ag at cg ct gt: 0.957862 2.212934 1.312881 0.786087 4.666844 1.000000 
Inference[79]: Time 10.978307 CAT-based likelihood -49289.453533, best rearrangement setting 5
alpha[0]: 1.000000 rates[0] ac ag at cg ct gt: 0.989307 2.319836 1.368958 0.819428 4.864302 1.000000 
Inference[99]: Time 10.680880 CAT-based likelihood -49326.593994, best rearrangement setting 5
alpha[0]: 1.000000 rates[0] ac ag at cg ct gt: 0.942091 2.218573 1.306123 0.780829 4.637695 1.000000 
Inference[19]: Time 12.857951 CAT-based likelihood -49298.931233, best rearrangement setting 5
alpha[0]: 1.000000 rates[0] ac ag at cg ct gt: 0.998257 2.313507 1.369078 0.809339 4.919649 1.000000 


Conducting final model optimizations on all 100 trees under GAMMA-based models ....

Inference[20] final GAMMA-based Likelihood: -53672.023190 tree written to file /projects/ps-ngbt/backend/trestles_workspace/NGBW-JOB-RAXMLHPC2_TGB-13FAE24F53EF4BB1BD5FB044A76D4249/RAxML_result.result.RUN.20
Inference[40] final GAMMA-based Likelihood: -53674.727017 tree written to file /projects/ps-ngbt/backend/trestles_workspace/NGBW-JOB-RAXMLHPC2_TGB-13FAE24F53EF4BB1BD5FB044A76D4249/RAxML_result.result.RUN.40
Inference[0] final GAMMA-based Likelihood: -53673.174825 tree written to file /projects/ps-ngbt/backend/trestles_workspace/NGBW-JOB-RAXMLHPC2_TGB-13FAE24F53EF4BB1BD5FB044A76D4249/RAxML_result.result.RUN.0
Inference[21] final GAMMA-based Likelihood: -53673.258190 tree written to file /projects/ps-ngbt/backend/trestles_workspace/NGBW-JOB-RAXMLHPC2_TGB-13FAE24F53EF4BB1BD5FB044A76D4249/RAxML_result.result.RUN.21
Inference[22] final GAMMA-based Likelihood: -53671.777889 tree written to file /projects/ps-ngbt/backend/trestles_workspace/NGBW-JOB-RAXMLHPC2_TGB-13FAE24F53EF4BB1BD5FB044A76D4249/RAxML_result.result.RUN.22
Inference[60] final GAMMA-based Likelihood: -53669.084846 tree written to file /projects/ps-ngbt/backend/trestles_workspace/NGBW-JOB-RAXMLHPC2_TGB-13FAE24F53EF4BB1BD5FB044A76D4249/RAxML_result.result.RUN.60
Inference[41] final GAMMA-based Likelihood: -53669.085338 tree written to file /projects/ps-ngbt/backend/trestles_workspace/NGBW-JOB-RAXMLHPC2_TGB-13FAE24F53EF4BB1BD5FB044A76D4249/RAxML_result.result.RUN.41
Inference[1] final GAMMA-based Likelihood: -53668.919861 tree written to file /projects/ps-ngbt/backend/trestles_workspace/NGBW-JOB-RAXMLHPC2_TGB-13FAE24F53EF4BB1BD5FB044A76D4249/RAxML_result.result.RUN.1
Inference[80] final GAMMA-based Likelihood: -53669.096807 tree written to file /projects/ps-ngbt/backend/trestles_workspace/NGBW-JOB-RAXMLHPC2_TGB-13FAE24F53EF4BB1BD5FB044A76D4249/RAxML_result.result.RUN.80
Inference[81] final GAMMA-based Likelihood: -53676.212156 tree written to file /projects/ps-ngbt/backend/trestles_workspace/NGBW-JOB-RAXMLHPC2_TGB-13FAE24F53EF4BB1BD5FB044A76D4249/RAxML_result.result.RUN.81
Inference[23] final GAMMA-based Likelihood: -53669.080514 tree written to file /projects/ps-ngbt/backend/trestles_workspace/NGBW-JOB-RAXMLHPC2_TGB-13FAE24F53EF4BB1BD5FB044A76D4249/RAxML_result.result.RUN.23
Inference[61] final GAMMA-based Likelihood: -53669.084846 tree written to file /projects/ps-ngbt/backend/trestles_workspace/NGBW-JOB-RAXMLHPC2_TGB-13FAE24F53EF4BB1BD5FB044A76D4249/RAxML_result.result.RUN.61
Inference[42] final GAMMA-based Likelihood: -53676.204497 tree written to file /projects/ps-ngbt/backend/trestles_workspace/NGBW-JOB-RAXMLHPC2_TGB-13FAE24F53EF4BB1BD5FB044A76D4249/RAxML_result.result.RUN.42
Inference[2] final GAMMA-based Likelihood: -53671.772576 tree written to file /projects/ps-ngbt/backend/trestles_workspace/NGBW-JOB-RAXMLHPC2_TGB-13FAE24F53EF4BB1BD5FB044A76D4249/RAxML_result.result.RUN.2
Inference[82] final GAMMA-based Likelihood: -53669.096808 tree written to file /projects/ps-ngbt/backend/trestles_workspace/NGBW-JOB-RAXMLHPC2_TGB-13FAE24F53EF4BB1BD5FB044A76D4249/RAxML_result.result.RUN.82
Inference[24] final GAMMA-based Likelihood: -53670.383474 tree written to file /projects/ps-ngbt/backend/trestles_workspace/NGBW-JOB-RAXMLHPC2_TGB-13FAE24F53EF4BB1BD5FB044A76D4249/RAxML_result.result.RUN.24
Inference[62] final GAMMA-based Likelihood: -53673.324375 tree written to file /projects/ps-ngbt/backend/trestles_workspace/NGBW-JOB-RAXMLHPC2_TGB-13FAE24F53EF4BB1BD5FB044A76D4249/RAxML_result.result.RUN.62
Inference[43] final GAMMA-based Likelihood: -53674.727017 tree written to file /projects/ps-ngbt/backend/trestles_workspace/NGBW-JOB-RAXMLHPC2_TGB-13FAE24F53EF4BB1BD5FB044A76D4249/RAxML_result.result.RUN.43
Inference[3] final GAMMA-based Likelihood: -53673.174825 tree written to file /projects/ps-ngbt/backend/trestles_workspace/NGBW-JOB-RAXMLHPC2_TGB-13FAE24F53EF4BB1BD5FB044A76D4249/RAxML_result.result.RUN.3
Inference[83] final GAMMA-based Likelihood: -53676.212123 tree written to file /projects/ps-ngbt/backend/trestles_workspace/NGBW-JOB-RAXMLHPC2_TGB-13FAE24F53EF4BB1BD5FB044A76D4249/RAxML_result.result.RUN.83
Inference[25] final GAMMA-based Likelihood: -53669.080514 tree written to file /projects/ps-ngbt/backend/trestles_workspace/NGBW-JOB-RAXMLHPC2_TGB-13FAE24F53EF4BB1BD5FB044A76D4249/RAxML_result.result.RUN.25
Inference[63] final GAMMA-based Likelihood: -53673.510720 tree written to file /projects/ps-ngbt/backend/trestles_workspace/NGBW-JOB-RAXMLHPC2_TGB-13FAE24F53EF4BB1BD5FB044A76D4249/RAxML_result.result.RUN.63
Inference[44] final GAMMA-based Likelihood: -53672.026407 tree written to file /projects/ps-ngbt/backend/trestles_workspace/NGBW-JOB-RAXMLHPC2_TGB-13FAE24F53EF4BB1BD5FB044A76D4249/RAxML_result.result.RUN.44
Inference[4] final GAMMA-based Likelihood: -53668.919862 tree written to file /projects/ps-ngbt/backend/trestles_workspace/NGBW-JOB-RAXMLHPC2_TGB-13FAE24F53EF4BB1BD5FB044A76D4249/RAxML_result.result.RUN.4
Inference[84] final GAMMA-based Likelihood: -53670.581812 tree written to file /projects/ps-ngbt/backend/trestles_workspace/NGBW-JOB-RAXMLHPC2_TGB-13FAE24F53EF4BB1BD5FB044A76D4249/RAxML_result.result.RUN.84
Inference[26] final GAMMA-based Likelihood: -53671.777802 tree written to file /projects/ps-ngbt/backend/trestles_workspace/NGBW-JOB-RAXMLHPC2_TGB-13FAE24F53EF4BB1BD5FB044A76D4249/RAxML_result.result.RUN.26
Inference[64] final GAMMA-based Likelihood: -53670.568391 tree written to file /projects/ps-ngbt/backend/trestles_workspace/NGBW-JOB-RAXMLHPC2_TGB-13FAE24F53EF4BB1BD5FB044A76D4249/RAxML_result.result.RUN.64
Inference[45] final GAMMA-based Likelihood: -53676.204497 tree written to file /projects/ps-ngbt/backend/trestles_workspace/NGBW-JOB-RAXMLHPC2_TGB-13FAE24F53EF4BB1BD5FB044A76D4249/RAxML_result.result.RUN.45
Inference[5] final GAMMA-based Likelihood: -53674.654379 tree written to file /projects/ps-ngbt/backend/trestles_workspace/NGBW-JOB-RAXMLHPC2_TGB-13FAE24F53EF4BB1BD5FB044A76D4249/RAxML_result.result.RUN.5
Inference[85] final GAMMA-based Likelihood: -53669.096807 tree written to file /projects/ps-ngbt/backend/trestles_workspace/NGBW-JOB-RAXMLHPC2_TGB-13FAE24F53EF4BB1BD5FB044A76D4249/RAxML_result.result.RUN.85
Inference[27] final GAMMA-based Likelihood: -53669.080514 tree written to file /projects/ps-ngbt/backend/trestles_workspace/NGBW-JOB-RAXMLHPC2_TGB-13FAE24F53EF4BB1BD5FB044A76D4249/RAxML_result.result.RUN.27
Inference[65] final GAMMA-based Likelihood: -53672.025919 tree written to file /projects/ps-ngbt/backend/trestles_workspace/NGBW-JOB-RAXMLHPC2_TGB-13FAE24F53EF4BB1BD5FB044A76D4249/RAxML_result.result.RUN.65
Inference[46] final GAMMA-based Likelihood: -53676.204496 tree written to file /projects/ps-ngbt/backend/trestles_workspace/NGBW-JOB-RAXMLHPC2_TGB-13FAE24F53EF4BB1BD5FB044A76D4249/RAxML_result.result.RUN.46
Inference[47] final GAMMA-based Likelihood: -53673.255510 tree written to file /projects/ps-ngbt/backend/trestles_workspace/NGBW-JOB-RAXMLHPC2_TGB-13FAE24F53EF4BB1BD5FB044A76D4249/RAxML_result.result.RUN.47
Inference[6] final GAMMA-based Likelihood: -53668.919861 tree written to file /projects/ps-ngbt/backend/trestles_workspace/NGBW-JOB-RAXMLHPC2_TGB-13FAE24F53EF4BB1BD5FB044A76D4249/RAxML_result.result.RUN.6
Inference[86] final GAMMA-based Likelihood: -53670.397679 tree written to file /projects/ps-ngbt/backend/trestles_workspace/NGBW-JOB-RAXMLHPC2_TGB-13FAE24F53EF4BB1BD5FB044A76D4249/RAxML_result.result.RUN.86
Inference[28] final GAMMA-based Likelihood: -53671.777802 tree written to file /projects/ps-ngbt/backend/trestles_workspace/NGBW-JOB-RAXMLHPC2_TGB-13FAE24F53EF4BB1BD5FB044A76D4249/RAxML_result.result.RUN.28
Inference[66] final GAMMA-based Likelihood: -53674.726620 tree written to file /projects/ps-ngbt/backend/trestles_workspace/NGBW-JOB-RAXMLHPC2_TGB-13FAE24F53EF4BB1BD5FB044A76D4249/RAxML_result.result.RUN.66
Inference[48] final GAMMA-based Likelihood: -53670.568892 tree written to file /projects/ps-ngbt/backend/trestles_workspace/NGBW-JOB-RAXMLHPC2_TGB-13FAE24F53EF4BB1BD5FB044A76D4249/RAxML_result.result.RUN.48
Inference[7] final GAMMA-based Likelihood: -53674.654379 tree written to file /projects/ps-ngbt/backend/trestles_workspace/NGBW-JOB-RAXMLHPC2_TGB-13FAE24F53EF4BB1BD5FB044A76D4249/RAxML_result.result.RUN.7
Inference[87] final GAMMA-based Likelihood: -53676.212123 tree written to file /projects/ps-ngbt/backend/trestles_workspace/NGBW-JOB-RAXMLHPC2_TGB-13FAE24F53EF4BB1BD5FB044A76D4249/RAxML_result.result.RUN.87
Inference[29] final GAMMA-based Likelihood: -53673.511221 tree written to file /projects/ps-ngbt/backend/trestles_workspace/NGBW-JOB-RAXMLHPC2_TGB-13FAE24F53EF4BB1BD5FB044A76D4249/RAxML_result.result.RUN.29
Inference[67] final GAMMA-based Likelihood: -53669.084846 tree written to file /projects/ps-ngbt/backend/trestles_workspace/NGBW-JOB-RAXMLHPC2_TGB-13FAE24F53EF4BB1BD5FB044A76D4249/RAxML_result.result.RUN.67
Inference[49] final GAMMA-based Likelihood: -53673.511216 tree written to file /projects/ps-ngbt/backend/trestles_workspace/NGBW-JOB-RAXMLHPC2_TGB-13FAE24F53EF4BB1BD5FB044A76D4249/RAxML_result.result.RUN.49
Inference[8] final GAMMA-based Likelihood: -53671.877868 tree written to file /projects/ps-ngbt/backend/trestles_workspace/NGBW-JOB-RAXMLHPC2_TGB-13FAE24F53EF4BB1BD5FB044A76D4249/RAxML_result.result.RUN.8
Inference[88] final GAMMA-based Likelihood: -53669.096807 tree written to file /projects/ps-ngbt/backend/trestles_workspace/NGBW-JOB-RAXMLHPC2_TGB-13FAE24F53EF4BB1BD5FB044A76D4249/RAxML_result.result.RUN.88
Inference[30] final GAMMA-based Likelihood: -53670.567242 tree written to file /projects/ps-ngbt/backend/trestles_workspace/NGBW-JOB-RAXMLHPC2_TGB-13FAE24F53EF4BB1BD5FB044A76D4249/RAxML_result.result.RUN.30
Inference[68] final GAMMA-based Likelihood: -53669.084846 tree written to file /projects/ps-ngbt/backend/trestles_workspace/NGBW-JOB-RAXMLHPC2_TGB-13FAE24F53EF4BB1BD5FB044A76D4249/RAxML_result.result.RUN.68
Inference[50] final GAMMA-based Likelihood: -53674.727017 tree written to file /projects/ps-ngbt/backend/trestles_workspace/NGBW-JOB-RAXMLHPC2_TGB-13FAE24F53EF4BB1BD5FB044A76D4249/RAxML_result.result.RUN.50
Inference[9] final GAMMA-based Likelihood: -53673.174825 tree written to file /projects/ps-ngbt/backend/trestles_workspace/NGBW-JOB-RAXMLHPC2_TGB-13FAE24F53EF4BB1BD5FB044A76D4249/RAxML_result.result.RUN.9
Inference[89] final GAMMA-based Likelihood: -53672.028678 tree written to file /projects/ps-ngbt/backend/trestles_workspace/NGBW-JOB-RAXMLHPC2_TGB-13FAE24F53EF4BB1BD5FB044A76D4249/RAxML_result.result.RUN.89
Inference[31] final GAMMA-based Likelihood: -53671.912228 tree written to file /projects/ps-ngbt/backend/trestles_workspace/NGBW-JOB-RAXMLHPC2_TGB-13FAE24F53EF4BB1BD5FB044A76D4249/RAxML_result.result.RUN.31
Inference[69] final GAMMA-based Likelihood: -53672.025919 tree written to file /projects/ps-ngbt/backend/trestles_workspace/NGBW-JOB-RAXMLHPC2_TGB-13FAE24F53EF4BB1BD5FB044A76D4249/RAxML_result.result.RUN.69
Inference[51] final GAMMA-based Likelihood: -53672.026407 tree written to file /projects/ps-ngbt/backend/trestles_workspace/NGBW-JOB-RAXMLHPC2_TGB-13FAE24F53EF4BB1BD5FB044A76D4249/RAxML_result.result.RUN.51
Inference[10] final GAMMA-based Likelihood: -53671.688875 tree written to file /projects/ps-ngbt/backend/trestles_workspace/NGBW-JOB-RAXMLHPC2_TGB-13FAE24F53EF4BB1BD5FB044A76D4249/RAxML_result.result.RUN.10
Inference[32] final GAMMA-based Likelihood: -53674.728226 tree written to file /projects/ps-ngbt/backend/trestles_workspace/NGBW-JOB-RAXMLHPC2_TGB-13FAE24F53EF4BB1BD5FB044A76D4249/RAxML_result.result.RUN.32
Inference[90] final GAMMA-based Likelihood: -53671.793829 tree written to file /projects/ps-ngbt/backend/trestles_workspace/NGBW-JOB-RAXMLHPC2_TGB-13FAE24F53EF4BB1BD5FB044A76D4249/RAxML_result.result.RUN.90
Inference[70] final GAMMA-based Likelihood: -53670.568391 tree written to file /projects/ps-ngbt/backend/trestles_workspace/NGBW-JOB-RAXMLHPC2_TGB-13FAE24F53EF4BB1BD5FB044A76D4249/RAxML_result.result.RUN.70
Inference[52] final GAMMA-based Likelihood: -53671.914971 tree written to file /projects/ps-ngbt/backend/trestles_workspace/NGBW-JOB-RAXMLHPC2_TGB-13FAE24F53EF4BB1BD5FB044A76D4249/RAxML_result.result.RUN.52
Inference[11] final GAMMA-based Likelihood: -53673.174825 tree written to file /projects/ps-ngbt/backend/trestles_workspace/NGBW-JOB-RAXMLHPC2_TGB-13FAE24F53EF4BB1BD5FB044A76D4249/RAxML_result.result.RUN.11
Inference[33] final GAMMA-based Likelihood: -53673.258189 tree written to file /projects/ps-ngbt/backend/trestles_workspace/NGBW-JOB-RAXMLHPC2_TGB-13FAE24F53EF4BB1BD5FB044A76D4249/RAxML_result.result.RUN.33
Inference[91] final GAMMA-based Likelihood: -53676.212124 tree written to file /projects/ps-ngbt/backend/trestles_workspace/NGBW-JOB-RAXMLHPC2_TGB-13FAE24F53EF4BB1BD5FB044A76D4249/RAxML_result.result.RUN.91
Inference[71] final GAMMA-based Likelihood: -53670.568391 tree written to file /projects/ps-ngbt/backend/trestles_workspace/NGBW-JOB-RAXMLHPC2_TGB-13FAE24F53EF4BB1BD5FB044A76D4249/RAxML_result.result.RUN.71
Inference[53] final GAMMA-based Likelihood: -53672.026407 tree written to file /projects/ps-ngbt/backend/trestles_workspace/NGBW-JOB-RAXMLHPC2_TGB-13FAE24F53EF4BB1BD5FB044A76D4249/RAxML_result.result.RUN.53
Inference[12] final GAMMA-based Likelihood: -53668.919861 tree written to file /projects/ps-ngbt/backend/trestles_workspace/NGBW-JOB-RAXMLHPC2_TGB-13FAE24F53EF4BB1BD5FB044A76D4249/RAxML_result.result.RUN.12
Inference[34] final GAMMA-based Likelihood: -53672.023190 tree written to file /projects/ps-ngbt/backend/trestles_workspace/NGBW-JOB-RAXMLHPC2_TGB-13FAE24F53EF4BB1BD5FB044A76D4249/RAxML_result.result.RUN.34
Inference[92] final GAMMA-based Likelihood: -53669.096807 tree written to file /projects/ps-ngbt/backend/trestles_workspace/NGBW-JOB-RAXMLHPC2_TGB-13FAE24F53EF4BB1BD5FB044A76D4249/RAxML_result.result.RUN.92
Inference[72] final GAMMA-based Likelihood: -53673.255024 tree written to file /projects/ps-ngbt/backend/trestles_workspace/NGBW-JOB-RAXMLHPC2_TGB-13FAE24F53EF4BB1BD5FB044A76D4249/RAxML_result.result.RUN.72
Inference[54] final GAMMA-based Likelihood: -53674.727017 tree written to file /projects/ps-ngbt/backend/trestles_workspace/NGBW-JOB-RAXMLHPC2_TGB-13FAE24F53EF4BB1BD5FB044A76D4249/RAxML_result.result.RUN.54
Inference[35] final GAMMA-based Likelihood: -53674.728226 tree written to file /projects/ps-ngbt/backend/trestles_workspace/NGBW-JOB-RAXMLHPC2_TGB-13FAE24F53EF4BB1BD5FB044A76D4249/RAxML_result.result.RUN.35
Inference[13] final GAMMA-based Likelihood: -53674.654379 tree written to file /projects/ps-ngbt/backend/trestles_workspace/NGBW-JOB-RAXMLHPC2_TGB-13FAE24F53EF4BB1BD5FB044A76D4249/RAxML_result.result.RUN.13
Inference[93] final GAMMA-based Likelihood: -53670.581812 tree written to file /projects/ps-ngbt/backend/trestles_workspace/NGBW-JOB-RAXMLHPC2_TGB-13FAE24F53EF4BB1BD5FB044A76D4249/RAxML_result.result.RUN.93
Inference[73] final GAMMA-based Likelihood: -53674.726619 tree written to file /projects/ps-ngbt/backend/trestles_workspace/NGBW-JOB-RAXMLHPC2_TGB-13FAE24F53EF4BB1BD5FB044A76D4249/RAxML_result.result.RUN.73
Inference[55] final GAMMA-based Likelihood: -53670.568892 tree written to file /projects/ps-ngbt/backend/trestles_workspace/NGBW-JOB-RAXMLHPC2_TGB-13FAE24F53EF4BB1BD5FB044A76D4249/RAxML_result.result.RUN.55
Inference[36] final GAMMA-based Likelihood: -53669.080514 tree written to file /projects/ps-ngbt/backend/trestles_workspace/NGBW-JOB-RAXMLHPC2_TGB-13FAE24F53EF4BB1BD5FB044A76D4249/RAxML_result.result.RUN.36
Inference[14] final GAMMA-based Likelihood: -53668.919861 tree written to file /projects/ps-ngbt/backend/trestles_workspace/NGBW-JOB-RAXMLHPC2_TGB-13FAE24F53EF4BB1BD5FB044A76D4249/RAxML_result.result.RUN.14
Inference[15] final GAMMA-based Likelihood: -53670.411699 tree written to file /projects/ps-ngbt/backend/trestles_workspace/NGBW-JOB-RAXMLHPC2_TGB-13FAE24F53EF4BB1BD5FB044A76D4249/RAxML_result.result.RUN.15
Inference[94] final GAMMA-based Likelihood: -53669.096807 tree written to file /projects/ps-ngbt/backend/trestles_workspace/NGBW-JOB-RAXMLHPC2_TGB-13FAE24F53EF4BB1BD5FB044A76D4249/RAxML_result.result.RUN.94
Inference[74] final GAMMA-based Likelihood: -53670.568391 tree written to file /projects/ps-ngbt/backend/trestles_workspace/NGBW-JOB-RAXMLHPC2_TGB-13FAE24F53EF4BB1BD5FB044A76D4249/RAxML_result.result.RUN.74
Inference[56] final GAMMA-based Likelihood: -53673.255434 tree written to file /projects/ps-ngbt/backend/trestles_workspace/NGBW-JOB-RAXMLHPC2_TGB-13FAE24F53EF4BB1BD5FB044A76D4249/RAxML_result.result.RUN.56
Inference[37] final GAMMA-based Likelihood: -53673.258190 tree written to file /projects/ps-ngbt/backend/trestles_workspace/NGBW-JOB-RAXMLHPC2_TGB-13FAE24F53EF4BB1BD5FB044A76D4249/RAxML_result.result.RUN.37
Inference[16] final GAMMA-based Likelihood: -53668.919861 tree written to file /projects/ps-ngbt/backend/trestles_workspace/NGBW-JOB-RAXMLHPC2_TGB-13FAE24F53EF4BB1BD5FB044A76D4249/RAxML_result.result.RUN.16
Inference[95] final GAMMA-based Likelihood: -53673.272321 tree written to file /projects/ps-ngbt/backend/trestles_workspace/NGBW-JOB-RAXMLHPC2_TGB-13FAE24F53EF4BB1BD5FB044A76D4249/RAxML_result.result.RUN.95
Inference[75] final GAMMA-based Likelihood: -53670.568391 tree written to file /projects/ps-ngbt/backend/trestles_workspace/NGBW-JOB-RAXMLHPC2_TGB-13FAE24F53EF4BB1BD5FB044A76D4249/RAxML_result.result.RUN.75
Inference[57] final GAMMA-based Likelihood: -53672.026407 tree written to file /projects/ps-ngbt/backend/trestles_workspace/NGBW-JOB-RAXMLHPC2_TGB-13FAE24F53EF4BB1BD5FB044A76D4249/RAxML_result.result.RUN.57
Inference[38] final GAMMA-based Likelihood: -53673.511221 tree written to file /projects/ps-ngbt/backend/trestles_workspace/NGBW-JOB-RAXMLHPC2_TGB-13FAE24F53EF4BB1BD5FB044A76D4249/RAxML_result.result.RUN.38
Inference[17] final GAMMA-based Likelihood: -53671.772577 tree written to file /projects/ps-ngbt/backend/trestles_workspace/NGBW-JOB-RAXMLHPC2_TGB-13FAE24F53EF4BB1BD5FB044A76D4249/RAxML_result.result.RUN.17
Inference[96] final GAMMA-based Likelihood: -53669.096808 tree written to file /projects/ps-ngbt/backend/trestles_workspace/NGBW-JOB-RAXMLHPC2_TGB-13FAE24F53EF4BB1BD5FB044A76D4249/RAxML_result.result.RUN.96
Inference[76] final GAMMA-based Likelihood: -53669.084846 tree written to file /projects/ps-ngbt/backend/trestles_workspace/NGBW-JOB-RAXMLHPC2_TGB-13FAE24F53EF4BB1BD5FB044A76D4249/RAxML_result.result.RUN.76
Inference[58] final GAMMA-based Likelihood: -53673.255434 tree written to file /projects/ps-ngbt/backend/trestles_workspace/NGBW-JOB-RAXMLHPC2_TGB-13FAE24F53EF4BB1BD5FB044A76D4249/RAxML_result.result.RUN.58
Inference[39] final GAMMA-based Likelihood: -53676.208974 tree written to file /projects/ps-ngbt/backend/trestles_workspace/NGBW-JOB-RAXMLHPC2_TGB-13FAE24F53EF4BB1BD5FB044A76D4249/RAxML_result.result.RUN.39
Inference[18] final GAMMA-based Likelihood: -53668.919861 tree written to file /projects/ps-ngbt/backend/trestles_workspace/NGBW-JOB-RAXMLHPC2_TGB-13FAE24F53EF4BB1BD5FB044A76D4249/RAxML_result.result.RUN.18
Inference[97] final GAMMA-based Likelihood: -53673.515001 tree written to file /projects/ps-ngbt/backend/trestles_workspace/NGBW-JOB-RAXMLHPC2_TGB-13FAE24F53EF4BB1BD5FB044A76D4249/RAxML_result.result.RUN.97
Inference[77] final GAMMA-based Likelihood: -53676.204090 tree written to file /projects/ps-ngbt/backend/trestles_workspace/NGBW-JOB-RAXMLHPC2_TGB-13FAE24F53EF4BB1BD5FB044A76D4249/RAxML_result.result.RUN.77
Inference[59] final GAMMA-based Likelihood: -53671.778267 tree written to file /projects/ps-ngbt/backend/trestles_workspace/NGBW-JOB-RAXMLHPC2_TGB-13FAE24F53EF4BB1BD5FB044A76D4249/RAxML_result.result.RUN.59
Inference[19] final GAMMA-based Likelihood: -53668.919862 tree written to file /projects/ps-ngbt/backend/trestles_workspace/NGBW-JOB-RAXMLHPC2_TGB-13FAE24F53EF4BB1BD5FB044A76D4249/RAxML_result.result.RUN.19
Inference[98] final GAMMA-based Likelihood: -53670.581813 tree written to file /projects/ps-ngbt/backend/trestles_workspace/NGBW-JOB-RAXMLHPC2_TGB-13FAE24F53EF4BB1BD5FB044A76D4249/RAxML_result.result.RUN.98
Inference[78] final GAMMA-based Likelihood: -53671.777866 tree written to file /projects/ps-ngbt/backend/trestles_workspace/NGBW-JOB-RAXMLHPC2_TGB-13FAE24F53EF4BB1BD5FB044A76D4249/RAxML_result.result.RUN.78
Inference[79] final GAMMA-based Likelihood: -53673.255099 tree written to file /projects/ps-ngbt/backend/trestles_workspace/NGBW-JOB-RAXMLHPC2_TGB-13FAE24F53EF4BB1BD5FB044A76D4249/RAxML_result.result.RUN.79
Inference[99] final GAMMA-based Likelihood: -53674.733254 tree written to file /projects/ps-ngbt/backend/trestles_workspace/NGBW-JOB-RAXMLHPC2_TGB-13FAE24F53EF4BB1BD5FB044A76D4249/RAxML_result.result.RUN.99


Starting final GAMMA-based thorough Optimization on tree 14 likelihood -53668.919861 .... 

Final GAMMA-based Score of best tree -53668.919861

Program execution info written to /projects/ps-ngbt/backend/trestles_workspace/NGBW-JOB-RAXMLHPC2_TGB-13FAE24F53EF4BB1BD5FB044A76D4249/RAxML_info.result
Best-scoring ML tree written to: /projects/ps-ngbt/backend/trestles_workspace/NGBW-JOB-RAXMLHPC2_TGB-13FAE24F53EF4BB1BD5FB044A76D4249/RAxML_bestTree.result

Overall execution time: 273.848240 secs or 0.076069 hours or 0.003170 days
