# Supplementary material for: A new view on the morphology and phylogeny of eugregarines suggested by the evidence from the gregarine Ancora sagittata (Leuckart, 1860) Labbé, 1899 (Apicomplexa: Eugregarinida)
Source: PeerJ. 2017 May 30;5:e3354. doi: 10.7717/peerj.3354 (PMC5452951; doi:10.7717/peerj.3354)
Supplement: Supplemental Information 4 — Raw data. The ZIP file contains two compressed folders (MrBayes and RAxML) comprising input, log, and output files as well as resulting phylogenies of two phylogenetic programs: Mr Bayes and RAxML, respectively. For MrBayes, its input file (infile.*) contains nucleotide alignment and parameters of computations, its log files (*.log) contains results of computations and summarizing of parameters, its tree files (*.tre) contain resulting phylogenies. The folder “MrBayes” also includes one subfolder “Bootstraps” containing bootstrap supports for the resulting Bayesian tree using bootstraps calculated by RAxML program with the same alignment. For RAxML, there are three subfolders (“Bootstrap”, “ML”, and “Tree”, containing results of bootstrap calculations, resulting tree of ML analysis, and the resulting tree with bootstrap supports, respectively. Also there are infiles in these subfolders containing the same alignment, *.info files containing parameters and summarized results of the computations. [file peerj-05-3354-s004.zip › MrBayes/AncoraROv7.con.tre]

#NEXUS
begin taxa;
	dimensions ntax=50;
	taxlabels
		Bigelowiella_natans_U02075
		Hyphochytrium_catenoides_X80344
		Phytophthora_megasperma_glycinea_M54938
		Cylindrotheca_closterium_DQ082742
		Chrysolepidomonas_dendrolepidota_AF123297
		Colponema_vietnamica_KF651083
		Colponema_edaphicum_strain_Chukotka_KF651068
		Acavomonas_peruviana_KF651078
		Vitrella_brassicaformis_HM245049
		Chromera_velia_strain_CMS22_DQ174731
		Stentor_coeruleus_AF357145
		Paramecium_tetraurelia_AF149979
		Sterkiella_histriomuscorum_FJ545743
		Perkinsus_atlanticus_AF509333
		Parvilucifera_infectans_KF359485
		Parvilucifera_rostrata_KF359483
		Prorocentrum_micans_AY803739
		Akashiwo_sanguinea_AY831412
		Pfiesteria_piscicida_DQ991382
		Alexandrium_catenella_AY347308
		Gonyaulax_polyedra_AF377944
		Environmental_EU304548
		Environmental_sequence_AACY020214703
		Environmental_Ma131_1A45_18S_FJ032668
		Environmental_Ma131_1A38_18S_FJ032666
		Ichthyodinium_chabelardi_FJ440623
		Amoebophrya_sp_HM483394
		Syndinium_turbo_DQ146404
		Environmental_HF0200_37F04_EU795185
		Environmental_Ma131_1A49_18S_FJ032678
		Toxoplasma_gondii_strain_RH_M97703
		Besnoitia_besnoiti_AY833646
		Eimeria_tenella_AF026388
		Goussia_desseri_GU479641
		Theileria_parva_L02366
		Theileria_orientalis_AP011946
		Babesia_bigemina
		Babesia_microti_FO082874
		Plasmodium_falciparum1_M19172
		Plasmodium_berghei_M19712
		Cryptosporidium_parvum_AB089290
		Ascogregarina_taiwanensis_EF666482
		Neogregarinorida_sp_OPPPC1_AB748927
		Ancora_WSBS2010_reassembled_contig
		Ancora_WSBS2011_reassembled_contig
		Ancora_Roscoff_Q5_28r11_corr
		Gregarina_niphandrodes_AF129882
		Gregarina_sp_ex_Phaedon_brassicae_JF412715
		Cephaloidophora_communis_HQ891113
		Heliospora_longissima_ex_E_vittatus_HQ891115
		;
end;
begin trees;
	translate
		1	Bigelowiella_natans_U02075,
		2	Hyphochytrium_catenoides_X80344,
		3	Phytophthora_megasperma_glycinea_M54938,
		4	Cylindrotheca_closterium_DQ082742,
		5	Chrysolepidomonas_dendrolepidota_AF123297,
		6	Colponema_vietnamica_KF651083,
		7	Colponema_edaphicum_strain_Chukotka_KF651068,
		8	Acavomonas_peruviana_KF651078,
		9	Vitrella_brassicaformis_HM245049,
		10	Chromera_velia_strain_CMS22_DQ174731,
		11	Stentor_coeruleus_AF357145,
		12	Paramecium_tetraurelia_AF149979,
		13	Sterkiella_histriomuscorum_FJ545743,
		14	Perkinsus_atlanticus_AF509333,
		15	Parvilucifera_infectans_KF359485,
		16	Parvilucifera_rostrata_KF359483,
		17	Prorocentrum_micans_AY803739,
		18	Akashiwo_sanguinea_AY831412,
		19	Pfiesteria_piscicida_DQ991382,
		20	Alexandrium_catenella_AY347308,
		21	Gonyaulax_polyedra_AF377944,
		22	Environmental_EU304548,
		23	Environmental_sequence_AACY020214703,
		24	Environmental_Ma131_1A45_18S_FJ032668,
		25	Environmental_Ma131_1A38_18S_FJ032666,
		26	Ichthyodinium_chabelardi_FJ440623,
		27	Amoebophrya_sp_HM483394,
		28	Syndinium_turbo_DQ146404,
		29	Environmental_HF0200_37F04_EU795185,
		30	Environmental_Ma131_1A49_18S_FJ032678,
		31	Toxoplasma_gondii_strain_RH_M97703,
		32	Besnoitia_besnoiti_AY833646,
		33	Eimeria_tenella_AF026388,
		34	Goussia_desseri_GU479641,
		35	Theileria_parva_L02366,
		36	Theileria_orientalis_AP011946,
		37	Babesia_bigemina,
		38	Babesia_microti_FO082874,
		39	Plasmodium_falciparum1_M19172,
		40	Plasmodium_berghei_M19712,
		41	Cryptosporidium_parvum_AB089290,
		42	Ascogregarina_taiwanensis_EF666482,
		43	Neogregarinorida_sp_OPPPC1_AB748927,
		44	Ancora_WSBS2010_reassembled_contig,
		45	Ancora_WSBS2011_reassembled_contig,
		46	Ancora_Roscoff_Q5_28r11_corr,
		47	Gregarina_niphandrodes_AF129882,
		48	Gregarina_sp_ex_Phaedon_brassicae_JF412715,
		49	Cephaloidophora_communis_HQ891113,
		50	Heliospora_longissima_ex_E_vittatus_HQ891115
		;
[Note: This tree contains information on the topology,
branch lengths (if present), and the probability
of the partition indicated by the branch.]
tree con_all_compat = (1:2.396046000000000e-001,((2:3.324853000000000e-002,3:1.212509000000000e-001)0.997:1.409007000000000e-002,(4:1.099767000000000e-001,5:9.252958000000000e-002)1.000:2.195136000000000e-002)1.000:4.002325000000000e-002,(((6:2.120311000000000e-002,7:1.725253000000000e-002)1.000:4.944715000000000e-002,(8:7.609059999999999e-002,(((9:1.593302000000000e-001,10:2.004177000000000e-001…
[Note: This tree contains information only on the topology
and branch lengths (median of the posterior probability density).]
tree con_all_compat = (1:2.396046000000000e-001,((2:3.324853000000000e-002,3:1.212509000000000e-001):1.409007000000000e-002,(4:1.099767000000000e-001,5:9.252958000000000e-002):2.195136000000000e-002):4.002325000000000e-002,(((6:2.120311000000000e-002,7:1.725253000000000e-002):4.944715000000000e-002,(8:7.609059999999999e-002,(((9:1.593302000000000e-001,10:2.004177000000000e-001):1.406533000000000e…
end;
