# Supplementary material for: A new view on the morphology and phylogeny of eugregarines suggested by the evidence from the gregarine Ancora sagittata (Leuckart, 1860) Labbé, 1899 (Apicomplexa: Eugregarinida)
Source: PeerJ. 2017 May 30;5:e3354. doi: 10.7717/peerj.3354 (PMC5452951; doi:10.7717/peerj.3354)
Supplement: Supplemental Information 4 — Raw data. The ZIP file contains two compressed folders (MrBayes and RAxML) comprising input, log, and output files as well as resulting phylogenies of two phylogenetic programs: Mr Bayes and RAxML, respectively. For MrBayes, its input file (infile.*) contains nucleotide alignment and parameters of computations, its log files (*.log) contains results of computations and summarizing of parameters, its tree files (*.tre) contain resulting phylogenies. The folder “MrBayes” also includes one subfolder “Bootstraps” containing bootstrap supports for the resulting Bayesian tree using bootstraps calculated by RAxML program with the same alignment. For RAxML, there are three subfolders (“Bootstrap”, “ML”, and “Tree”, containing results of bootstrap calculations, resulting tree of ML analysis, and the resulting tree with bootstrap supports, respectively. Also there are infiles in these subfolders containing the same alignment, *.info files containing parameters and summarized results of the computations. [file peerj-05-3354-s004.zip › MrBayes/Bootstrapping/infile]

 50 4636
Bigelowiella_natans_U02075                     AGTCATATGC TTGTCTCAAA GACTAAGCCA TGCATGTCTA AGTATAAACA 
Hyphochytrium_catenoides_X80344                AGTCATACGC TCGTCTCAAA GATTAAGCCA TGCATGTCTA AGTATAAACA 
Phytophthora_megasperma_glycinea_M54938        AGTCATACGC TTGTCTCAAA GATTAAGCCA TGCATGTCTA AGTATAAACA 
Cylindrotheca_closterium_DQ082742              AGTCATACGC TCGTCTCAAA GATTAAGCCA TGCATGTCTA AGTATAAATC 
Chrysolepidomonas_dendrolepidota_AF123297      AG-CATACGC TTGTCTCAAA GATTAAGCCA TGCATGTCTA AGTATAAACA 
Colponema_vietnamica_KF651083                  AGTCATATGC TTGTCTCAAA GATTAAGCCA TGCATGTCTA AGTATAAGCT 
Colponema_edaphicum_strain_Chukotka_KF651068   NNNNNNNNNN NNNNNNNNNN NNNNNNGCCA TGCATGTCTA GTTATAAGCT 
Acavomonas_peruviana_KF651078                  AGTCATATGC TTGTCTCAAA GATTAAGCCA TGCATGTCTA AGTATAAGCT 
Vitrella_brassicaformis_HM245049               A-CTATATGC TTGTCTCAAA GGCTAAGCCA TGCATGTCTA AGTATAAG-- 
Chromera_velia_strain_CMS22_DQ174731           NNNNNNNNNN NNNNNNNNNA GATTAAGCCA TGCATGTCTC AGTATGAGCT 
Stentor_coeruleus_AF357145                     AGTCATATGC TTGTCTTAAA GACTAAGCCA TGCATGTCTA AGTATAAACT 
Paramecium_tetraurelia_AF149979                AGTCATATGC TTGTCTTAAA GATTAAGCCA TGCATGTCTA AGTATAAA-T 
Sterkiella_histriomuscorum_FJ545743            AGTCATATGC TTGTCTCAAA GACTAAGCCA TGCATGTCTA AGTATAAA-T 
Perkinsus_atlanticus_AF509333                  AGTCATATGC TTGTCTCAAA GATTAAGCCA TGCATGTCTA AGTATAAGC- 
Parvilucifera_infectans_KF359485               NNNNNNNNNN NNNNNNNNNN NNNNNNNNNN NNNNNNNNNN NNNNNNNNNN 
Parvilucifera_rostrata_KF359483                NNNNNNNNNN NNNNNNNNNN NNNNNNNNNN NNNNNNNNNN NNNNNNNNNN 
Prorocentrum_micans_AY803739                   AGTCATATGC TTGTCTCAAA GATTAAGCCA TGCATGTCTC AGTATAAGCT 
Akashiwo_sanguinea_AY831412                    AGTCATATGC TTGTCTCAAA GATTAAGCCA TGCATGTCTC AGTATAAGCT 
Pfiesteria_piscicida_DQ991382                  AGTCATATGC TTGTCTCAAA GATTAAGCCA TGCATGTCTC AGCCTAAGCT 
Alexandrium_catenella_AY347308                 AGTCATATGC TTGTCTCAAA GATTAAGCCA TGCATGTCTC AGTATAAGCT 
Gonyaulax_polyedra_AF377944                    AGTCATATGC TTGTCTCAAA GACTAAGCCA TGCATGTCTC AGTATATGCT 
Environmental_EU304548                         AGTCATATGC TTGTCTCAAA GATTAAGCCA TGCATGTCTC AGTATAAGTG 
Environmental_sequence_AACY020214703           AGTCATATGC TTGTCTCAAA GATTAAGCCA TGCATGTCTC AGTATAAGTG 
Environmental_Ma131_1A45_18S_FJ032668          NNNNNNNNNN NNNNNNNNNN NNNNNNNNNN NNNNNNNNNN NNNNNNNNNN 
Environmental_Ma131_1A38_18S_FJ032666          NNNNNNNNNN NNNNNNNNNN NNNNNNNNNN NNNNNNNNNN NNNNNNNNNN 
Ichthyodinium_chabelardi_FJ440623              AGTCATATGC TTGTCTCAAA GATTAAGCCA TGCATGTCTC AGTATAAGCT 
Amoebophrya_sp_HM483394                        AGTCATATGC TTGTCTCAAA GATTCATCCA TGCATGTCTC AGTATAAGTC 
Syndinium_turbo_DQ146404                       AGTCATATGC TTGTCTCAAA GATTAAGCCA TGCATGTCTC AGTATAAGTT 
Environmental_HF0200_37F04_EU795185            AGTCATATGC TTGTCTCAAA GATTAAGCCA TGCATGTCTC AGTATCAGCA 
Environmental_Ma131_1A49_18S_FJ032678          NNNNNNNNNN NNNNNNNNNN NNNNNNNNNN NNNNNNNNNN NNNNNNNNNN 
Toxoplasma_gondii_strain_RH_M97703             AGTCATATGC TTGTCTTAAA GATTAAGCCA TGCATGTCTA AGTATAAGCT 
Besnoitia_besnoiti_AY833646                    AGTCATATGC TTGTCTTAAA GATTAAGCCA TGCATGTCTA AGTATAAGCT 
Eimeria_tenella_AF026388                       AGTCATATGC TTGTCTCAAA GATTAAGCCA TGCATGTCTA AGTATAAGCT 
Goussia_desseri_GU479641                       AGTCATATGC TTGTCTCAAA GATTAAGCCA TGCATGTCTA AGTATAAGCT 
Theileria_parva_L02366                         AGTCATATGC TTGTCTTAAA GATTAAGCCA TGCATGTCTA AGTATAAGCT 
Theileria_orientalis_AP011946                  AGTCATATGC TTGTCTTAAA GATTAAGCCA TGCATGTCTA AGTATAAGCT 
Babesia_bigemina                               AGTCATATGC TTGTCTTAAA GATTAAGCCA TGCATGTCTA AGTACAAGCT 
Babesia_microti_FO082874                       AGTCATATGC TTGTCTTAAA GATTAAGCCA TGCATGTCTT AGTATAAGCT 
Plasmodium_falciparum1_M19172                  AGTCATATGC TTGTCTCAAA GATTAAGCCA TGCAAGTGAA AGTATATATA 
Plasmodium_berghei_M19712                      AGTCATATGC TTGTCTCAAA GATTAAGCCA TGCAAGTGAA AGTATATGCA 
Cryptosporidium_parvum_AB089290                AGTCATATGC TTGTCTCAAA GATTAAGCCA TGCATGTCTA AGTATAAACT 
Ascogregarina_taiwanensis_EF666482             AGTCATATGC TTGTCTCAAA GATTAAGCCA TGCAAGTCTA AGTATTAGTT 
Neogregarinorida_sp_OPPPC1_AB748927            NNNNNNNNNN NNNNNNNNNN NNNNNNNNNN NNNNNNNNNN NNNNNNNNNN 
Ancora_WSBS2010_reassembled_contig             AGTCATATGC TTGTCTCAAA GATTAAGCCA TGCATGTCTA AGTTTAAGTA 
Ancora_WSBS2011_reassembled_contig             AGTCATATGC TTGTCTCAAA GATTAAGCCA TGCATGTCTA AGTTTAAGTA 
Ancora_Roscoff_Q5_28r11_corr                   AGTCATATGC TTGTCTCAAA GATTAAGCCA TGCATGTCTA AGTTTAAGTA 
Gregarina_niphandrodes_AF129882                AGTCATATGC TTGTTTGAAA GATTAAGCCA TGCAAGTCTA AGTATAAGTT 
Gregarina_sp_ex_Phaedon_brassicae_JF412715     TAGTCATATG CTTGTTTCAA AGATTAGCCA TGCAGGTGTA AGTATAGATC 
Cephaloidophora_communis_HQ891113              ATCGCATTTC TTAGTTAAAA GATTAATCCA TGCAAGTGTC TG-----GCA 
Heliospora_longissima_ex_E_vittatus_HQ891115   ATCGCATTTC TTAGTTAAGA GATTTATCCA TGCATGTGTT CG-----GCA 

             TTTGTACTGT GAAACTGCAG ATGGCTCATT AAATCAGAAA TAATTTCTTT 
             TCTATACTGT GAAACTGCGA ATGGCTCATT ATATCAGTTA TAGTTTATTT 
             TTTGTACTGT GAAACTGCGA ATGGCTCATT ATATCAGTTA TAGTCTACTC 
             TTTAC-T-TT GAAACTGCGA ACGGCTCATT ATATCAGTTA TAGTTTATTT 
             TCTATAC-GT GAAACTGCGA ATGGCTCATT ATATCAGTTA TAGTTTATTT 
             TTTATACGGT GAAACTGCGA ATGGCTCATT AAAACAGTTA TAGTTTATTT 
             TTTATACGGT GAAACTGCGA ATGGCTCATT AAAACAGTTA TAGTTTATTT 
             TTTATACAGC GAAACTGCGA ATGGCTCATT AAAACAGTTA TAGTTTATTT 
             TATATACAGC GAAACTGCGA ATGGCTCATT AAAACAGTTA TAGTTTATTT 
             TTCATACAGT GAAACTGCGA ATGGCTCATT AAAACAGTTA TCGCTTCTCT 
             TGTATACGGT GAGACTGCGA ATGGCTCATT AAAACAGTTA TAGTTTATTT 
             AGTATACAGT GAAACTGCGA ATGGCTCATT AAAACAGTTA TAGTTTATTT 
             GTTATACAGT GAAACTGCGA ATGGCTCATT AAAACAGTTA TAGTTTATTT 
             TTTAAACGGC GAAACTGCGA ATGGCTCATT AAAACAGTTA TAGTTTATTT 
             NNNNNNNNNN NNNNNNNNNN NNNNCTCATT ATAACAGTTA CAATTTATTT 
             NNNNNNNNNN NNNNNNNNNN NNNNNNNNNN NNNNCAGTTA TAATTTCTTT 
             TCTATACGGC GAAACTGCGA ATGGCTCATT AAAACAGTTA TAGTTTATTT 
             TCTATATGGC AAAACTGCGA ATGGCTCATT AAAACAGTTA TAGTTCATTT 
             GTTAAACGGC AATGCTGCGA ATGGCTCATT AAAACAGTTA GATTGTCTTT 
             TTTGATTTGT GAAACTGCAA ATGGCTCATT AAACAAGTTA TAATGCATTT 
             TGCACATAGT GAA-CTGCGA CTGGCTCATT AAAACAGTTA TAGGTTTACT 
             TTT-CACTGC GAAACTGCGA ATGGCTCATT AAAACAGTTA TAGTTTCCAT 
             TTT-CACTGC GAAACTGCGA ATGGCTCATT AAAACAGTTA TAGTTTCCAT 
             NNNNNNNNNG CGA-CTGCGA ATGGCTCATT AAAACAGTTA TAGTTTCCAT 
             NNNNNNNNNN NNNNNNNNNN NNGGCTCATT AAAACAGTTA TCGTCTCCTT 
             TTT-CACTGC AAAACTGCGA ATGGCTCATT AAAACAGTTC TTGTTCACTT 
             TTCGTACGGC GAAACTGCGA ATGGCTCATT AAAACAGTTA TAGTTTATTT 
             TATACACGAC GAAACTGCGA AAGGCTCATT AAAACAGTTA TAGTTTATTT 
             TTTTCACCGC TAAACTGCGA ATGGCTCATT AAAACAGTTA TAGTTTACTT 
             NNNNNNNNGG CGAACTGCGA ATGGCTCATT AAAACAGTTA TAGTTTATTT 
             TTTATACGGC TAAACTGCGA ATGGCTCATT AAAACAGTTA TAGTTTATTT 
             TTTATACGGC GAAACTGCGA ATGGCTCATT AAAACAGTTA TAGTTTATTT 
             TTTATACGGT GAAACTGCGA ATGGCTCATT AAAACAGTTA TAGTTTATTT 
             TTTATACGGT GAAACTGCGA ATGGCTCATT AAAACAGTTA TAGTTTATTT 
             TTTATATGGT GAAACTGCGA ATGGCTCATT ACAACAGTTA TAGTTTATTT 
             TTTATATGGT GAAACTGCGA ATGGCTCATT ACAACAGTTA TAGTTTATTT 
             TTT-TACGGT GAAACTGCGA ATGGCTCATT ACAACAGTTA TAGTTTCTTT 
             TTTATACAGC GAAACTGCGA ATGGCTCATT AAAACAGTTA TAGTTTATTT 
             TTTATATGTA GAAACTGCGA ACGGCTCATT AAAACAGTTA TAGTCTACTT 
             TTTTT--GCA GAAACTGCGA ACGGCTCATT AAAACAGTTA TAATCTACTT 
             TTTATACGGT TAAACTGCGA ATGGCTCATT ATAACAGTTA TAGTTTACTT 
             TTAATACAAC GAAACTGCGA ATGGCTCATT AAAACAGTTA TAATTTCCGT 
             NNNNNNNNNN NNNNNNNNNN NNNNNNNNNN NNNNNNNNNN NNNNNNNNNN 
             CTAGAATGAC GAAACTGCGA ACGGCTCATT AAAACAGTGA TAATTGATTT 
             CTAGAATGAC GAAACTGCGA ACGGCTCATT AAAACAGTGA TAATTGATTT 
             CTAGAATGAC GAAACTGCGA ACGGCTCATT AAAACAGTGA TAATTGATTT 
             TTCACACGAC GAAACTGCGA ATAGCTCATT AAAACACTTA TTATAACAAT 
             --ATTACGAT GAAACTGCGA ACAGCTCATT AGAATACTTA TAAATAACAC 
             TTAATGTAAT G--CCTGCAG ATGGCTCATT AAAACAGAGA TAATCGAACC 
             CTTTTGTAGT G--CCTGCGG ACGGCTCATT AAAACAGAGA TAACCTACTC 

             GATGGTGAAT CTACACGGAT ACCCGTAGTA ATTCTAGAGC TAATACGTGC 
             GATAGTATTA CTACTTGGAT AACCGTAGTA ATTCTAGAGC TAATACATGC 
             GATAGTACTA CTACTTGGAT ACCCGTAGTA ATTCTAGAGC TAATACATGC 
             GATAGTCCTA CTACTTGGAT AACCGTAGTA ATTCTAGAGC TAATACATGC 
             GATGGTCCTG CTACTTGGAT AACCGTAGTA ATTCTAGAGC TAATACATGC 
             GATAGTACTA CTACTTGGAT AACCGTAGTA ATTCTAGAGC TAATACATGC 
             GATAATACTA CTACTTGGAT AACCGTAGTA ATTCTAGAGC TAATACATGC 
             GATAGTACTA CTACATGGGT AACCGTAGTA ATTCTAGAGC TAATACATGC 
             GATGGTCATC CTATATGGCT AACTGTCCTA ATTCGAGAGC TAATACATGC 
             GATACTGAGA CTACATGGAT ATCCGTGGTA ATTCTAGAGC TAATACATGC 
             GCTAAAGT-- TTATATGGAT AACCGTAGTA ATTCTAGAGC TAATACATGC 
             GATAGTGCAA TTACATGGAT AACCGTGGTA ATTCTAGAGC TAATACATGC 
             GATAATC-AT TTACATGGAT AACCGTGGTA ATTCTAGAGC TAATACATGC 
             GGTGATCGTA CTATTTGGAT AACCGTAGTA ATTCTAGAGC TAATACATGC 
             AGTGGTTGTT TTACATGGAT AACTGTAGTA ATTCTAGAGC TAATACATGA 
             GGTGGTCACA CTACATGGAT AACTGTAGTA ATTCTAGAGC TAATACATGC 
             GATGGTCACT TTACATGGAT AACTGTGCTA ATTGTAGAGC TAATACATGC 
             GATGGTCTCA CTACATGGAT AACTGTGGTA ATTCTAGAGC TAATACATGC 
             GGTGGTCACC TTACATGGAT AACTGTGGTA ATTCTAGAGC TAATACATGC 
             GACAATCGC- CTACATGGAT ATCTGTGGAA ATTCTATAGT TAATACATGC 
             GGTTGACCAT TTACATGGAT ACCTGTGGTA ATTCTAGAGC TAATACATGC 
             GTCAGTTGTA TTACCTGGAT ATCCACGGTA ATTCTAGAGC TAATACATGC 
             GTCAGTTGAA TTACCTGGAT ATCCATGGTA ATTCTAGAGC TAATACATGC 
             GTCAGTTGTA TTACCTGGAT ATCCATGGTA ATTCTAGAGC TAATACATGC 
             GACAGTCACC AGTTTTGGAT ACCTATGGTA ATTCTAGAGC TAATACATAC 
             GGCGGTTACT CTACAAGGAT ACCTATGGTA ATTCTAGAGC TAATACATGC 
             GATGGTCATG TTATATGGAT AACTGTGGTA ATTCTAGAGC TAATACATGC 
             GATGATCACA TTACTTGGAT ACCCGTAGTA ATTCTAGAGC TAATACATGC 
             GGTGATCGAG TTATTCGGAT AACTGTACTA ATTGTAGAGC TAATACGTGC 
             GGTGGTCATT TTATTCGGAT AACTGAGGTA ATTCTTGAGC TAATACGTGC 
             GATGGTCTTA CTACATGGAT AACCGTGGTA ATTCTATGGC TAATACATGC 
             GATGGTCTTA CTACATGGAT AACCGTGGTA ATTCTATGGC TAATACATGC 
             GATGGTCTTT TTACATGGAT AACCATGGTA ATTCTATGGC TAATACATGC 
             GATGGTCATT TTACATGGAT AACCATGGTA ATTCTATGGC TAATACATGC 
             GATGTTCGT- TTACATGGAT AACCGTGCTA ATTGTAGGGC TAATACATGT 
             GATGTTCGT- TTACATGGAT AACCGTGCTA ATTGTAGGGC TAATACATGT 
             GGAGTTCGT- -TCCATGGAT AACCGTGCTA ATTGTAGGGC TAATACAAGT 
             GATGTTCGT- TTACATGGAT AACCGTGGTA ATTCTAGGGC TAATACATGC 
             GACATT--TA TTATAAGGAT AACTACGGAA AAGCTGTAGC TAATACTTGC 
             GACATT---A TTATAAGGAT AACTACGGAA AAGCTGTAGC TAATACTTGT 
             GATAATCTTA CTACATGGAT AACCGTGGTA ATTCTAGAGC TAATACATGC 
             GAATATAATA CTACACGGAT AACCGTGGTA ATTCTGGAGC TAATACGTGC 
             NNNNNNNNNN NNNNNNNNNN NNNNNNNNNN NNNNNNNNNN NNNNNNNNNN 
             GATGGACATT CTATACGGAT AACCGTGGGA AACC-AAGGC TAATACGTGC 
             GATGGACATT CTACACGGAT AACCGTGGGA AACC-AAGGC TAATACGTGC 
             GATGGACATT CTACACGGAT AACCGTGGGA AACC-AAGGC TAATACGTGC 
             GA-GACAATC TTCAATGGAT ATCCATGGAA AATCTGAAGC TAATACATG- 
             GGTGACT-CA TTATATGGAT ATCCATGGTA ATTCTGGAGT TAATACATGC 
             -TCGGAGA-- --ATACGGAT AACTATGCTA ATTGTGTGGC TAATACGGGA 
             -TCAGTGA-- --AGACGGAT AACTATGCTA ATTGTGTGGC TAATACGTGA 

             ------GAGG TATTTATTAG ATCC-GAACC AGCCC-CCTG GTATTTTGGT 
             GGAAGGGATG TATTTATTAG ATT-GAAACC AATGC-AGGG GTATTGTGGT 
             GGGCGGGTAG CATTTATTAG ATT-GAAACC AATGC-AGTG GTATTGTGTT 
             ---GGGGTAG TATTTATTAG ATT-GAAACC AACCC-CTTG GTGATGTGGT 
             GGAAGGGGTG TATTTATTAG ATG-GAAACC AATGC-GGGG GTAT-ATGGT 
             ---AGGGCTG TATTTATTAG ATTCAAAACC ATCTCGGGGG GTTTT--GGT 
             GGAAGGGCTG TATTTATTAG A-GTAAAACC AACTCGGGGG ATCT---GGT 
             GGAAGGGTTG TATTTATTAG ATAAAAAACC AATGCGGGGG GTATTGCGAT 
             GGAAGGGCTG TATTTATTAG ATAAAGAACC AAGTC-TCTG AGACGCTGGT 
             GGAAGGGTTG TATTTATTAG ATTAAAAGCC AATCCATCTG GTTTGTTGGT 
             ------GTAG TATTTATTAG AC---AAACA CTAACGGGAG ATCCTGTGGA 
             AGAATGGTAG CATTTATTAG AT-TT-AACC A--------- -TCACATGGT 
             GGAAGGGCTG TATTTATTAG ATAACAAATC AATATTCCTT CTATTGTGAC 
             GGAAGGGCTG CGTTTATTAG ATACAGAACC AACCTAGGCG TCCTTGTTGG 
             GGAACGATCG CACTTATTAG ATACAAAACC ATCGTAACCA CTAGTAAGGG 
             GGAACGGTTG CGATTATTAG ATAAAAAACC ATCCTGGCCA GATCTCATGG 
             GGAAGGGTTG TGTTTATTAG TTACAGAACC AACCCAGGCG GTCTTGTGGT 
             AGAAGGGTTG TGCTTATTAG ACACAGAACC AACCCAGGCG GTCTTGTGGT 
             GGAAGGGTTG TGTTTATTAG TTACAGAACC AACCCAGGCG GTCTTGTGGT 
             GGAAAGGTTG TGGTCGTTGG TTGCAGAACC AATTCAAGCG TATATTTATT 
             GGAAGGGTTG TGCTTATTAG ATTCAAAACC AATACAAGCG CTCCTTTGGT 
             GGAAGGGTTG TGCTTATTAG ACACTGAACC ATCCCGGC-G GTTTCGAGGT 
             GGAAGGGTTG TGCTTATTAG ACACTGAACC AACCCGGG-G GTTTCGAGTT 
             GGAAGGGTTG TGCTTATTAG ACACTGAACC AACCCGGGTG GTTTCGAGTT 
             GGAAGGGTTG TGCTTATTAG ATACTGAACC AACCCAGGCG GTCTTGAGTT 
             GGAAGAGCTG CAGTTATTAG ATTCCGAACT GACCCAGGGG GACTCAAGTT 
             GGAAGGGTCG TATTTATTAG ATACAGAACC AATACGCCTG TTTTTTGGAT 
             -GAAGACCTG TGTTTATTAG ACACAAAACC GAACTC---A GAATTCTGTT 
             GGAAGGGTCG TATTTATTAG ATACAGAACC AATTTCCCTG GAAAACGGAT 
             GGAAGGGTTG TATTTATTAG ATACAGAACC AATTCGGGCC GATTTTGGAT 
             GGAAGGGCAG TGTTTATTAG ATACAGAACC AACCCACCTG GTCCTCAGGT 
             GGAAGGGTAG TGTTTATTAG ATACAGAACC AACCCACCTG GTCCTCAGGT 
             GGAGGGGCTG TGTTTATTAG ATACAAAACC AACCCACTTG GAGTCTTGGT 
             GGAGGGGCAG TGTTTATTAG ATACAAAACC AACCCATCTG GAGACAAGGT 
             -----GGCGG CGTTTATTAG ACCTAAAACC AAACCGCTTG GTGTCC-GGT 
             -TTCGGGTGG CGTTTATTAG ACCTAAAACC AATCCGTGCG GTTCCC-GGT 
             -----GGCGG CGTTTATTAG TTCCTTAACC ACTTTTTCT- -------GGT 
             -TTCGCGTGG CGTTTATTAG AC-TTTAACC AACCCTTCGG GTAATC-GGT 
             TTTGGATAAG TATTTGTTAG GCCTTATAAG AAAAAAGTTA TTAACTTAAG 
             TAATTGTATG TATTTGTTAA GACCCCTAAG AAAAAATGAA TTA----AAG 
             GGAAGGGTTG TATTTATTAG ATAAAGAACC AATATAATT- -------GGT 
             GGAAAAGCGG CACTTATTAG ATTGAGAACT AACCCATGCG GTTGTTGGAT 
             NNNNNNNNNN NNNNNNNNNN NNNNNNNNNN NNNNNNNNNN NNNNNNNNNN 
             ----GGTCTG AGTTTATTAG CTTAAGATCC ATTTT-AT-- -------GAT 
             ----GGTCTG AGTTTATTAG CTTAAGATCC ATTTT-GT-- -------GAT 
             ----GGTCTG AGTTTATTAG CTTAAGATCC ATTTT-GT-- -------GAT 
             GCGTGATTGG TCTTTAGTAA AAC-TCGGTA GCACTTC--G TGCTCTAGGT 
             -ACAAAATTG CAGCCATGA- TTGAATCGCC GACTGGGTTG CCCAATTGGA 
             --TATGATTG CCCCTATTA- TTTATGCGCT ATT-AACTC- -------GAT 
             --TGTCGATG TCCCAACTAC CTT--GG-T- ATTTAACTT- -------GAT 

             GAATCATGAT AACTGTTCGA ATCGCCAGCG ATAGTTCATT CAAATTTCTG 
             GAGTCATAAT AACTGTGCGG ATCGCATGCG ACAAATCATT CAAGTTTCTG 
             GAGTCATAAT AACTGTGCGG ATCGCG-GCG ATAAATCGAT TGAGTTTCTG 
             GATTCATAAT AAGCTTGCGG ATCGCATGCG ATGGATCATT CAAGTTTCTG 
             GATTCATAAT AACTTT-CGG ATCG-ATTCG ATGCATCATT CAAGTTTCTG 
             GATTCATAAT AACTGATCGA ATCGCAGGCG ATGAATCATT CAAGTTTCTG 
             GATTCATAAT AACTGATCGA ATCG-ACACG ATGAATCATT CAAGTTTCTG 
             GATTCATAAT AACTTAGCGA ATCGC-TGCG ATAGATCATT CAAGTTTCTG 
             GAATCACAAT AACTAATCGG AGCTCAGGAG CCAGATCATT CAAGTTTCTG 
             GATTCATAAT AAACGAACGA ATCGCATGCG ATGCATCTTG CAGGTTTCTG 
             GGAATCATAA TAACTTACGA AC-----GAA GTGAAGCATT CAAGTTTCTG 
             GAATCATAGT AACTTAGCTG ACCGCGTGTG GTAAATCATT CAAGTTTCTG 
             GACTCATAAT AACTGATCGA ATCGCATGCG ATACATCATT CAAGTTTCTG 
             TGATTCATAA TAACCCGCGA ATCGCACGCG ATGGACCATT CAAGTTTCTG 
             TGATTCATTA TAAATGTTAG ACTGTCGACA GTGTACTATT CAAATTTCTG 
             TGATTCATAA TAATGGACGA ATCGTCGACG ATGTACCATT CAAATTTCTG 
             GATTCATAAT AACCGAACGA ATCGCATGCG ATGAATCATT CAAGTTTCTG 
             GAGTCATAAT AACTGAACGA ATCGCATGCG ATAAATCATT CAAGTTTCTG 
             GATTCATAAT AACCGAACGA ATCGCATGCG ATATACCATA TCACTTTCTG 
             GAATCGCAAT GACAAAATGA ATTACATGTA ATAATTCATG CCAGTTTCTG 
             GATACATAGT GCTTGCATGA ATTGCATGCT ATGCAGCTTT TAAGTTTCTG 
             GATTGATGGT AATCGAACGA ATCGCATGCG ATGATTCATT CAAGTTTCTG 
             GATTGATGGT AATCGAACGA ATCGCATGCG ATGATTCATT CAAGTTTCTG 
             GATTGATGGT AATCGAACGA ATCGCATGCG ATAATTCATT CAAGTTTCTG 
             GACTCATAGT ACCCAG-CGA ATCGCGTGCG ATGTGTCATC CGAGTTTCTG 
             GATTCATACT AACCGAACGA ATCGTGTACG ATTGGTCAAT CAAGTTTCTG 
             GATTCATAAT AAATGAACGG AGCACATGTG CTGTGTCATT CAAGTTTCTG 
             GATTCACAAT AACTGTACGC AGCGCATGCG CGAGATCATT CAAGTTTCTG 
             GATTCATGAT AAACAGACGG AGCGTAGACG CTACGCCATT CAAGTTTCTG 
             GACTCATGAT AAATGAACGG AGCGTATACG CTGTACCATT CAAGTTTCTG 
             GATTCATAGT AACCGAACGG RTCGCGTGCG ACGGATCATT CAAGTTTCTG 
             GATTCATAGT AACCGAACGG ATCGCGTGCG ACGGATCATT CAAGTTTCTG 
             GATTCATAGT AACCGAACGG ATCGCAGGCG ATGGATCATT CAAGTTTCTG 
             GATTCATAGT AACCGAACAG ATCGCATGCG ATAGATCATT CAAGTTTCTG 
             GATTCATAAT AAATATGCGA ATCGTACGCG ATGTATCATT CAAGTTTCTG 
             GATTCATAAT AAACTTGCGA ATCGCTTGCG ATGTATCATT CAAGTTTCTG 
             GATTCATAAT AAACTTGCGA ATCG---GCG ATGTTCCATT CAAGTTTCTG 
             GATTCATAAT AAATTAGCGA ATCGCATGCG ATGTATCATT CAAGTTTCTG 
             GAATTATAAC AAAGAAGTAA CACGTAAAGT GTGTATCAAT CGAGTTTCTG 
             GAATTATAAC AAAGAAGCAA CACATAAAGT GTGTATCAAT CGAGTTTCTG 
             GACTCATAAT AACTTTACGG ATCACATGTG ACATATCATT CAAGTTTCTG 
             GATCCATAAT AAGTTGGTGA ATCGCATGCG ATGGTTCACT TAAGTTTCTG 
             NNNNNNNNNN NNNNNNNNNN NNNNNNNNNN NNNNNNNNNN NNNNNNNNNN 
             GGTTCATGGT AAATGATCGG ATCGCACGCG ATGGTTCATT CAAGTCTCTG 
             GGTTCATGGT AAATGATCGG ATCGCACGCG ATGGTTCATT CAAGTCTCTG 
             GGTTCATGGT AAATKATCGG ATCGCACGCG ATGGTTCATT CAAGTCTCTG 
             GATCG--GAT AGACTCAGAT ATCGCTTGCG AGGACTCATT TCAGTTTGTG 
             GGACC-GCGT GGACTTGTGA ATCGCTTGCG ATAGACCGTT TTAATTTGTG 
             TGT-A-TATA GGGTGTGTAG A-CATTTGTC -TATTGAGGA CGAGTCTCTG 
             AGT-T-TGTT GGGTTCTTAG G-CTCT-GCC -TATAGAGAA TGGGTCTCTG 

             CCCTATCAGC TATTGACGGT AGTGTAGTGG ACTACCGTGG CCGTAACGGG 
             CCCTATCAGC TTTGGATGGT AGGGTATTGG CCTACCATGG CATTAACGGG 
             CCCTATCAGC TTTGGATGGT AGGATATGGG CCTACCATGG CATTAACGGG 
             CCCTATCAGC TTTGGATGGT AGGGTATTGG CCTACCATGG CTTTAACGGG 
             CCCTATCAGC TTTGGATGGT AGGGTATTGG CCTACCATGG CTTTAACGGG 
             CCCTATCAGC TTCCGACGGT AGGGTATTGG CCTACCGTGG CAGTGACGGG 
             CCCTATCAGC TTCCGACGGT AGGGTATTGG CCTACCGTGG CAGTGACGGG 
             CCCTATCAGC TTCCGACGGT AGGGTATTGG CCTACCGTGG CAGTGACGGG 
             ACCTATCAGG TTTCGACGGT AAGGTATTGG CTTACCGTGC CTATGACGGG 
             ACCTATCAGC TTCCGACGGT ACGGTATTGG CCTACCGTGG CAATGACGGG 
             CCCTATCAGC TTTCGATGGT AGTGTATTGG ACTACCATGG CAATGACGGG 
             CCCTATCAGC TTTCGATGGT AGTGTATTGG ACTACCATGG CAGTCACGGG 
             CCCCATCAGC TTTCGATGGT AGTGTATTGG ACTACCATGG CGTTCACGGG 
             ACCTATCAGC TATGGACGGT AGGGTATTGG CCTACCGTGG CGTTGACGGG 
             ACCTATCAGC TCTCGATGGT AAGATAGAGG CTTACCATGG CATTGACGGG 
             ACCTATCAGC TCTAGATGGT AAGATAGAGG CTTACCATGG CAATGACGGG 
             ACCTATCAGC TTCCGACGGT AGGGTATTGG CCTACCGTGG CAATGACGGG 
             ACCTATCAGC TTCCGACGGT AGGGTATTGG CCTACCGTGG CAATGACGGG 
             ACCTATCAGC TATCGTCGGT AGGGTCTTGG CCTACCGAGG CAATGACGGG 
             ACCTATCAGC TTTCGACGGT AAGGTATTGG CTTACCGTGG CAATGACAGG 
             ACCTATCAGC TTCGGATGGT AGGGTATTGG CCTACTATGG CAATGACGGG 
             ACCTATCAGC TTCCGACGGT AGGGTATTGG CCTACCGTGG CTTTGACGGG 
             ACCTATCAGC TTTCGACGGT AGGGTATTGG CCTACCGTGG CATTGACGGG 
             ACCTATCAGC TTTCGACGGT AGGGTATTGG CCTACCGTGG CATTGACGGG 
             ACCTATCAGC TTCCGACGGT AGGGTATTGG CCTACCGTTG CTTTGACGGG 
             ACCTATCAGC TTCCGACGGT AGGGTATTGG CCTACCGTGG CATTGACGGG 
             ACCTATCAGC TTTCGACGGT AGGGTATTGG CCTACCGTGG CATTGACGGG 
             ACCTATCAGC TTCCGACGGT AGGGTATTGG CCTACCGTGG CATTGACGGG 
             ACCTATCAGC TTCCGACGGT AGGGTATTGG CCTACCGTGG CTTTGACGGG 
             ACCTATCAGC TTTCGACGGT AGGGTATTGG CCTACCGTGG CATTGACGGG 
             ACCTATCAGC TTTCGACGGT ACTGTATTGG ACTACCGTGG CAGTGACGGG 
             ACCTATCAGC TTTCGACGGT ACTGTATTGG ACTACCGTGG CAGTGACGGG 
             ACCTATCAGC TTTCGACGGT AGGGTATTGG CCTACCGTGG CAGTGACGGG 
             ACCTATCAGC TTTCGACGGT AGGGTATTGG CCTACCGTGG CAGTGACGGG 
             ACCTATCAGC TTTGGACGGT AGGGTATTGG CCTACCGGGG CAACGACGGG 
             ACCTATCAGC TTTGGACGGT AGGGTATTGG CCTACCGGGG CAACGACGGG 
             CCCCATCAGC TT--GACGGT AGGGTATTGG CCTACCGAGG CAGCAACGGG 
             ACCTATCAGC TTTGGACGGT AGGGTATTGG CCTACCGGGG CGACGACGGG 
             ACCTATCAGC TTTTGATGTT AGGGTATTGG CCTAACATGG CTATGACGGG 
             ACCTATCAGC TTTTGATGTT AGGGTATTGA CCTAACATGG CTTTGACGGG 
             ACCTATCAGC TTTAGACGGT AGGGTATTGG CCTACCGTGG CAATGACGGG 
             ACCTATCAGC TTTCGACGGT AGGGTATTGG CCTACCGTGG CATTGACGGG 
             NNNNNNNNNN NNNNNNNNNN NNNNNNNNNN NNNNNNNNNN NNNNNNNNNN 
             ACCTATCAGC TTTCGACGGT CGGGTATTGG CCCACCGTGG CTTTGACGGG 
             ACCTATCAGC TTTCGACGGT CGGGTATTGG CCCACCGTGG CTTTGACGGG 
             ACCTATCAGC TTTCGACGGT CGGGTATTGG CCCACCGTGG CTTTGACGGG 
             ACCTATCAGC T-TGGTTGGT AAGGTATTGG CTTACCAAGG CTATTACAGG 
             ACCTATCAGC T-TCGTCGGT AAGGTATTGG CTTACCGAGG CGATTACGGG 
             ATCTATCAGC TGTGGACGGT TGTGTATTGG ACAACCGTGG CTTTGACGGA 
             ATCTATCAGC TGTAGACGGT TGTGTATTGG ACAACCGTGG CTTTGACGGA 

             TGACGGAGAA TTAGGGTTCG ATTCCGGAGA GGGAGCCTGA GAAACGGCTA 
             TAACGGAGAA TTGGGGTTCG ATTCCGGAGA GGGAGCCTGA GAGACGGCTA 
             TAACGGGGAA TTAGGGTTTG ATTCCGGAGA GGGAGCCTTA GAAACGGCTA 
             TAACGGGAAA TTAGGGTTTG ATTCCGGAGA GGGAGCCTGA GAGACGGCTA 
             TAACGGAGAA TTAGGGTTCG ATTCCGGAGA GGGAGCCTGA GAAATGGCTA 
             TAACGGAGAA TTAGGGTTCG ATTCCGGAGA GGGAGCCTGA GAAACGGCTA 
             TAACGGAGAA TTAGGGTTCG ATTCCGGAGA GGGAGCCTGA GAAACGGCTA 
             TAACGGGGAA TTAGGGTTCG ATTCCGGAGA GGGAGCCTGA GAAACGGCTA 
             TAACGGGGAA TTAGGGTTCG ATTCCGGAGA GGGAGCCTGA GAGACGGCTA 
             TAACGGGGAA TTAGGGTTCG ATTCCGGAGA GGGAGCCTGA GAAACGGCTA 
             TGACGGAGAA TTAGGGTTCG ATTCCGGAGA GGGAGCCTGA GAAACGGCTA 
             TAACGGAGAA TTAGGGTTCG ATTCCGGAGA GGGAGCCTGA GAAACGGCTA 
             TAACGGAGGA TTAGGGTTCG ATTCCGGAGA GGGAGCCTGA GAAACGGCTA 
             TAACGGGGAA TTAGGGTTCG ATTCCGGAGA GGGAGCCTGA GAAACGGCTA 
             TAACGGGGAA TTAGGGTTCG ACTCCGGAGA GGGAGCCTGA GAAACGGCTA 
             TAACGGGGAA TTAGGGTTCG ACTCCGGAGA GGGAGCCTGA GAAACGGCTA 
             TAACGGAGAA TTAGGGTTCG ATTCCGGAGA GGGAGCCTGA GAAACGGCTA 
             TAACGGAGAA TTAGGGTTCG ATTCCGGAGA GGGAGCCTGA GAAACGGCTA 
             TAACGGAGAA TTAGGGTTCG ATTCCGGAGA GGGAGCCTGA GAAACGGCTA 
             TGACGGAGGA TTAGGGTTTG ATTCCGGAGA GGGAGCTTGA GAAATGGCTA 
             TAACGGAGAA TTAGGGTTCG ATTCCGGAGA GGGAGCCTGA GAAATGGCTA 
             TAACGGAGAA TTAGGGTTTG ATTCCGGAGA GGGAGCCTGA GAAACGGCTA 
             TAACGGAGAA TTAGGGTTTG ATTCCGGAGA GGGAGCCTGA GAAACGGCTA 
             TAACGGAGAA TTAGGGTTTG ATTCCGGAGA GGGAGCCTGA GAAACGGCTA 
             TAACGGAGAA TTAGGGTTCG ATTCCGGAGA GGGAGCCTGA GAAACGGCTA 
             TAACGGGGAA TTAGGGTTCG ATTCCGGAGA GGGAGCCTGA GAAACGGCTA 
             TAACGGAGAA TTAGGGTTCG ATTCCGGAGA GGGAGCCCGA GAAACGGCTA 
             TAACGGAGAA TTAGGGTTCG ATTCCGGAGA GGGAGCCTGA GAAACGGCTA 
             TAACGGAGAA TTAGGGTTCG ATTCCGGAGA GGGAGCCCGA GAAACGGCTA 
             TAACGGAGAA TTAGGGTTCG ATTCCGGAGA GGGAGCCCGA GAAACGGCTA 
             TAACGGGGAA TTAGGGTTCG ATTCCGGAGA GGGAGCCTGA GAAACGGCTA 
             TAACGGGGAA TTAGGGTTCG ATTCCGGAGA GGGAGCCTGA GAAACGGCTA 
             TAACGGGGAA TTAGGGTTCG ATTCCGGAGA GGGAGCCTGG GAAACGGCTA 
             TAACGGGGAA TTAGGGTTCG ATTCCGGAGA GGGAGCCTGA GAAACGGCTA 
             TAACGGGGAA TTAGGGTTCG ATTCCGGAGA GGGAGCCTGA GAAACGGCTA 
             TAACGGGGAA TTAGGGTTCG ATTCCGGAGA GGGAGCCTGA GAAACGGCTA 
             TAACGGGGAA TTAGGGTTCG ATTCCGGAGA GGGAGCCTGA GAAACGGCTA 
             TGACGGGGAA TTGGGGTTCG ATTCCGGAGA GGGAGCCTGA GAAACGGCTA 
             TAACGGGGAA TTAGAGTTCG ATTCCGGAGA GGGAGCCTGA GAAATAGCTA 
             TAACGGGGAA TTAGAGTTCG ATTCCGGAGA GGGAGCCTGA GAAATAGCTA 
             TAACGGGGAA TTAGGGTTCG ATTCCGGAGA GGGAGCCTGA GAAACGGCTA 
             TAACGGGGAA TTAGGGTTTG ATTCCGGAGA GGGAGCCTGA GAAACGGCTA 
             NNNNNNNNNN NNNNNNNNNN NNNNNNNNNN NNNNNNNNNN NNNNNNNNNN 
             TGACGGGGAA TTAGGGTTCG ATTCCGGAGA GGGAGCCTGA GAAACGGCTA 
             TAACGGGGAA TTAGGGTTCG ATTCCGGAGA GGGAGCCTGA GAAACGGCTA 
             TAACGGGGAA TTAGGGTTCG ATTCCGGAGA GGGAGCCTGA GAAACGGCTA 
             TGACGGGGAA TTAGGGTTTG ATTCCGGAGA GGGAGCCTGA GAGACGGCTA 
             TAACGGAGAA TTGGGGTTCG ATTCCGGAGA GGGAGCCTGA GAAACGGCTA 
             TAACGGGGAA TTAGGGTTCG GTTCCGGAGA GAACGCATGA GAATCGGCGT 
             TAACGGGGAA TTAGGGTTCG ATTCCGGAGA GAAAGCATGA GAAACGGCTT 

             CCACATCCAA GGAAGGCAGC AGGCGCGCAA ATTACCCAAT CCCGACACGG 
             CCACATCCAA GGAAGGCAGC AGGCGCGTAA ATTACCCAAT CCTGACACAG 
             CCACATCCAA GGAAGGCAGC AGGCGCGTAA ATTACCCAAT CCTGACACAG 
             CCACATCCAA GGAAGGCAGC AGGCGCGTAA ATTACCCAAT CCTGACACAG 
             CCACATCCAA GGAAGGCAGC AGGCGCGTAA ATTACCCAAT CCTGACACAG 
             CCACATCTAA GGAAGGCAGC AGGCGCGCAA ATTACCCAAT CCTGACACAG 
             CCACATCTAA GGAAGGCAGC AGGCGCGCAA ATTACCCAAT CCTGACACAG 
             CCACTTCTAA GGAAGGCAGC AGGCGCGCAA ATTACCCAAT CCTAATTCAG 
             CCACATCTAA GGAAGGCAGC AGGCGCGCAA ATTACCCAAT CCTGACACAG 
             CCACATCTAA GGAAGGCAGC AGGCGCGCAA ATTACCCAAT CCTGACACAG 
             CCACATCTAA GGAAGGCAGC AGGCGCGCAA ATTACCCAAT CCTAATTCAG 
             CCACATCTAA GGAAGGCAGC AGGCGCGTAA ATTACCCAAT CCCGATTCGG 
             CCACATCTAA GGAAGGCAGC AGGCGCGTAA ATTACCCAAT CCTGACTCAG 
             CCACATCTAA GGAAGGCAGC AGGCGCGCAA ATTACCCAAT CCTGATACAG 
             CCACATCTAA GGAAGGCAGC AGGCGCGCAA ATTACCCAAT CCTGACATAG 
             CCACATCTAA GGAAGGCAGC AGGCGCGCAA ATTACCCAAT CCTGACACAG 
             CCACATCTAA GGAAGGCAGC AGGCGCGCAA ATTACCCAAT CCTGACACAG 
             CCACATCTAA GGAAGGCAGC AGGCGCGCAA ATTACCCAAT CCCGACACGG 
             CCACATCTAA GGAAGGCAGC AGGCGCGCAA ATTACCCAAT CCTGACACAG 
             CCACATCTAA GGAAGGCAGC AGGCGCGCAA ATTACCCAAT CCTGGCACAG 
             CCACATCTAA GGAAGGCAGC AGGCGCGCAA ATTACCCAAT CCTGACACAG 
             CCACATCTAA GGAAGGCAGC AGGCGCGCAA ATTACCCAAT CCTGACACAG 
             CCACATCTAA GGAAGGCAGC AGGCGCGCAA ATTACCCAAT CCTGACACAG 
             CCACATCTAA GGAAGGCAGC AGGCGCGCAA ATTACCCAAT CCTGACACAG 
             CCACATCTAA GGAAGGCAGC AGGCGCGCAA ATTACCCAAT CCTGACACAG 
             CCACATCTAA GGAAGGCAGC AGGCGCGTAA ATTACCCAAT CCTGACACAG 
             CCACATCTAA GGAAGGCAGC AGGAGCGCAA ATTACCCAAT CCTGACACAG 
             CCACATCTAA GGAAGGCAGC AGGCGCGCAA ATTACCCAAT CCTGACACAG 
             CCACATCTAA GGAAGGCAGC AGGCGCGCAA ATTACCCAAT CCTGACATAG 
             CCACATCTAA GGAAGGCAGC AGGCGCGCAA ATTACCCAAT CCTGACACAG 
             CCACATCTAA GGAAGGCAGC AGGCGCGCAA ATTACCCAAT CCTGATTCAG 
             CCACATCTAA GGAAGGCAGC AGGCGCGCAA ATTACCCAAT CCTGATTCAG 
             CCACATCTAA GGAAGGCAGC AGGCGCGCAA ATTACCCAAT GAAAACGCTT 
             CCACATCTAA GGAAGGCAGC AGGCGCGCAA ATTACCCAAT GAAAACGTTT 
             CCACATCTAA GGAAGGCAGC AGGCGCGCAA ATTACCCAAT CCTGACACAG 
             CCACATCTAA GGAAGGCAGC AGGCGCGCAA ATTACCCAAT CCTGACACAG 
             CCACATCTAA GGAAGGCAGC AGGCGCGCAA ATTACCCAAT CCTGACACAG 
             CCACATCTAA GGAAGGCAGC AGGCGCGCAA ATTACCCAAT CCTGACACAG 
             CCACATCTAA GGAAGGCAGC AGGCGCGTAA ATTACCCAAT TCTAAAGAAG 
             CCACATCTAA GGAAGGCAGC AGGCGCGTAA ATTACCCAAT TCTAAATAAG 
             CCACATCTAA GGAAGGCAGC AGGCGCGCAA ATTACCCAAT CCTAATACAG 
             CCACATCTAA GGAAGGCAGC AGGCGCGCAA ATTACCCAAT ACGAACAACG 
             NNNNNNNNNN NNNNNNNNNN NNNNNNNNNN NNNNNNNNNN NNNNNNNNNN 
             CCACGTCTAA GGATGGCAGC AGGCGCGTAA ATTACCCAAT TCTGACATAG 
             CCACGTCTAA GGATGGCAGC AGGCGCGTAA ATTACCCAAT TCTGACATAG 
             CCACGTCTAA GGATGGCAGC AGGCGCGTAA ATTACCCAAT TCTGACATAG 
             CCACATCTAA GGGTGGCAGC AGGCGCGCAA ATTACTCAGT CCCGACACGG 
             CCACATCTAA GGGTGGCAGC AGGCGCGCAA ATTACTCAAT CCCGACACGG 
             TCACAGCTAA GGTTGGCAGC AGGAGCGAAA ACTTTTCAAT AGGCATCGCC 
             TCACAGCTAA GGTTGGCAGC AGGAGCGAAA ACTTTTCAAT AGGCAATGCC 

             GGAGGTAGTG ACAAGAAATA TCGTGACTGT GCCCTCAGAG TCTTCGAAAT 
             GGAGGTAGTG ACAATAAATA ACAATGCCGG GCTTTTCTGG CAATTGGAAT 
             GGAGGTAGTG ACAATAAATA ACAATGCTCT GGCTCTCGGG CAATTGGAAT 
             GGAGGTAGTG ACAATAAATA ACAATGCCGG GCCTTTCTGG CAATTGGAAT 
             GGAGGTAGTG ACAATAAATA ACAATGCCGG GCTATTCTGG CAATTGGAAT 
             GGAGGTAGTG ACAAGAAATA GCAATGCCGG GCATTTCTGG CAATTGGAAT 
             GGAGGTAGTG ACAAGAAATA ACAATGCAGG GCTTTTCTTG CAATTGGAAT 
             GGAGGTAGTG ACAAGAAATA ACAATACAGG GCACTTCTTG TAATTGGAAT 
             GGAGGTAGTG ACAAGAAATA ACAATACAGG GCATCTCTTG TAATTGGAAT 
             GGAGGTAGTG ACAAGAAATA ACAATACAGG GCTTCTCTTG TAATTGGAAT 
             GGAGGTAGTG ACAAGAAATA ACAACGC-GG GGCTTTCTCG TGATTGGAAT 
             GGAGGTAGTG ACAAGAAATA GCAACTCGTG CGGGTTTACG GGATTGCAAT 
             GGAGGTAGTG ACAAGAAATA ACGGACCGAA GCCTATTTCG GGATTGCAAT 
             GGAGGTAGTG ACAAGAAATA ACAATACAGG GCAATTCTTG TAATTGGAAT 
             GGAGGTAGTG ACAAGAAATA TCAATACATG GTTTTCTATG TAATTGGAAT 
             GGAGGTAGTG ACAAGAAATA TCAATACACG GT-TTCTGTG TAATTGGAAT 
             GGAGGTAGTG ACAAGAAATA ACAATACAGG GCATATCTTG TAATTGGAAT 
             GGAGGTAGTG ACAAGAAATA ACAATACAGG GCATCTCTTG TAATTGGAAT 
             GGAGGTAGTG ACAAGAAATA ACAATACAGG GCATCTCTTG TAATTGGAAT 
             GGAGGTAGTG ACAAGAAATA ACAATACAAG GCATCTCTTG TACTTGGAAT 
             GGAGGTAGTG ACAAGAAATA ACAATACAGG GCATCTCTTG TAATTGGAAT 
             GGAGGTAGTG ACAAGAAATA CCAATATGAG GCTCTTCTTG TAATTGGAAT 
             GGAGGTAGTG ACAAGAAATA CCAATATGAG GCTTCTCTTG TAATTGGAAT 
             GGAGGTAGTG ACAAGAAATA CCAATATGAG GCTTCTCTTG TAATTGGAAT 
             GGAGGTAGTG ACAAGAAATA CCAATACGAG GCATCTCTAG TAATTGGAAT 
             GGAGGTAGTG ACAAGAAATA CCAATACAAG GCTTCTTTTG TAATTGGGAT 
             GGAGGTAGTG ACAAGAAATA ACAAAGCAAG TCCTTTTTTG CTATTGGAAT 
             GGAGGTAGTG ACAAGAAATA ACAGTACAGG GCATTTCTTG TCATTGGAAT 
             GGAGGTAGTG ACAAGAAATA ACAAAGCAAG TCTCTGCGCT GCGTTGGAAT 
             GGAGGTAGTG ACAAGAAATA ACAAAGCAGG CCTGTTTTTG CTATTGGAAT 
             GGAGGTAGTG ACAAGAAATA ACAACACTGG AAATTTCTAG TGATTGGAAT 
             GGAGGTAGTG ACAAGAAATA ACAACGCTGG AAATTTCTAG CGATTGGAAT 
             CGAGGTAGTG ACGAGAAATA ACAATACAGG GCATTCTTTG TAATTGGAAT 
             CGAGGTAGTG ACGATAAATA ACAATACAGA ACATTTTTTG TAATTGGAAT 
             GGAGGTAGTG ACAAGAAATA ACAATACGGG GCTTATCTTG TAATTGGAAT 
             GGAGGTAGTG ACAAGAAATA ACAATACGGG GCTTATCTTG TAATTGGAAT 
             GGAGGTAGTG ACAAGAAATA ACAATACAGG GCTTTTCTTG TAATTGGAAT 
             GGAGGTAGTG ACAAGAAATA ACAATACAGG GCTTATCTTG TAATTGGAAT 
             AGAGGTAGTG ACAAGAAATA ACAATGCAAG GCCAATTTTG TAATTGGAAT 
             AGAGGTAGTG ACAAGAAATA ACAATATAAG GCCAATTTTA TAATTGGAAT 
             GGAGGTAGTG ACAAGAAATA ACAATACAGG ACTTTTTTTG TAATTGGAAT 
             TGAGGTAGTG ACGTGAAATA TCAATGCAGA ACTATTTTTG CAATTGGAAT 
             NNNNNNNNNN NNNNNNNNNN NNNNNNNNNN NNNNNNNNNN NNNNNNNNNN 
             AGAGGTAGTG ACAAGAAATA GCAACGTGAG GCAATCTTTG CGATTGCAAT 
             AGAGGTAGTG ACAAGAAATA GCAACGTGAG GCAATCTTTG CGATTGCAAT 
             AGAGGTAGTG ACAAGAAATA GCAACGTGAG GCAATCTTTG CGATTGCAAT 
             GGAGGTAGTG AACAAAAATA GTGGCATAAA GCATATTTTA TGACTGCAAT 
             GGAGGTAGTG ACAAAAAATA ACAGCACGAT GCTTTCTTCG TGACTGTAAT 
             TGAAAAGGTG ACTATCGGTA TCGACAACTA -CTTTTAAT- TGATTGGAAT 
             TGAAAAGGTG ACTATCTGTA TCAACAACTG -CAATTAGT- TGATTGAAAT 

             GAGCAATACG TAAATGCCTT TGCGAGTATC CATTGGAGGG CAAGTCTGGT 
             GAGTACAATT TAAATCCCTT AACGAGGATC AATTGGAGGG CAAGTCTGGT 
             GAGAACAATT TAAATCCCTT AACGAGGATC AATTGGAGGG CAAGTCTGGT 
             GAGAACAATT TAAACCCCTT ATCGAGTATC AATTGGAGGG CAAGTCTGGT 
             GAGAACAATT TAAATCCCTT ATCGAGGATC AATTGGAGGG CAAGTCTGGT 
             GAGAACAATT TAAATCCCTT ATCGAGGATC AATTGGAGGG CAAGTCTGGT 
             GAGAACAATT TAAATCCCTT ATCGAGGATC AATTGGAGGG CAAGTCTGGT 
             GAGTACAATT TAAAACCCTT AACGAGGATC AATTGGAGGG CAAGTCTGGT 
             GAGTAGAATC CACACCCCTC TACGAGTATC AATTGGAGGG CAAGTCTGGT 
             GAGTAGATCC CAAACCTCTT TGCGAGTAAC AATTGGAGGG CAAGTCTGGT 
             GAGATAAGTG TAAATACTTG T-CGATTATC AACTGGAGGG CAAGTCTGGT 
             GAGATAAGTC CAAATCCGTA AACGATTAAC AATTGGAGGG CAAGTCTGGT 
             GAGTAGAATT TAAACCCCTT TACGAGGATC AATTGGAGGG CAAGTCTGGT 
             GAGTAGATTT TAAATCTCTT TACGAGTATC AATTGGAGGG CAAGTCTGGT 
             GAGGGAATTT TAAATATATA TTCGAGTAAC AATTGGAGGG CAAGTCTGGT 
             GAGAGGAATG TAAATATTTC CTCGAGTAAC AATTGGAGGG CAAGTCTGGT 
             GAGTAGAATT TAAATCCCTT TACGAGTACC AATTGGAGGG CAAGTCTGGT 
             GAGTAGAATT TAAATCCCTT TACGAGTATC GATTGGAGGG CAAGTCTGGT 
             GAGTAGAATT TAAACCCCTT TATGAGTATC AATTGGAGGG CAAGTCTGGT 
             GATTGGACAT CAAACCTTTC TATAAGTATC AATTGGAGGG CAAGTCTGGT 
             GAATATATCA TAAACTCCTT TATGAGTATC GATTGGAGGG CAAGTCTGGT 
             GAGCACAATT CAAAAAGCTG TTCGAGTATC GATTGGAGGG CAAGTCTGGT 
             GAGAACAATT TAAATCCCTT ACCGAGTATC AATTGGAGGG CAAGTCTGGT 
             GAGAACAATT TAAATCCCTT ACCGAGTATC AATTGGAGGG CAAGTCTGGT 
             GAGTGCGATT CACAACGCTG CACGAGTATC AATTGGAGGG CAAGTCTGGT 
             GAGTAGAATT TAAACCGCGA TACAAGTATC AATTGGAGGG CAAGTCTGGT 
             GAGTAGAATT TAAATCTCTT TTCGACTATC AATTGGAGGG CAAGTCTGGT 
             GAGTTAAATT TAAACCCCTT GACGAGTAAC AATTGGAGGG CAAGTCTGGT 
             GAGTAGAATT TAAATCTCTG TACGACCATC AATTGGAGGG CAAGTCTGGT 
             GAGTAGAATT TAAAACTCTT TACGACTATC AATTGGAGGG CAAGTCTGGT 
             GATAGGAATC CAAACCCCTT TCAGAGTAAC AATTGGAGGG CAAGTCTGGT 
             GATGGGAATC CAAACCCCTT TCAGAGTAAC AATTGGAGGG CAAGTCTGGT 
             GATGGGAATG TAAAACCCTT CCAGAGTAAC AATTGGAGGG CAAGTCTGGT 
             GATGGGAATC CAAACCCCTT TCAGAGTAAC AATTGGAGGG CAAGTCTGGT 
             GATGGGAATT TAAACCTCTT CCAGAGTATC AATTGGAGGG CAAGTCTGGT 
             GATGGGAATT TAAACCTCTT CCAGAGTATC AATTGGAGGG CAAGTCTGGT 
             GATGGTGATG TACAACCTCA CCAGAGTACC AATTGGAGGG CAAGTCTGGT 
             GATGGGAATC TAAACCCTTC CCAGAGTATC AATTGGAGGG CAAGTCTGGT 
             GGTGGGAATT TAAAACCTTC CCAGAGTAAC AATTGGAGGG CAAGTCTGGT 
             GATGGGAATT TAAAACCTTC CCAAAA-ATC A-TTGGAGGG CAAGTCTGGT 
             GAGTTAAGTA TAAACCCCTT TACAAGTATC AATTGGAGGG CAAGTCTGGT 
             GAGTTAAATC TAAACCCCTT AACAAGTATC AATTGGAGGG CAAGTCTGGT 
             NNNNNNNNNN NNNNNNNNNN NNNNNNNNNN NNNNNNNNNN NNNNNNNNNN 
             GAGTAGAATC TAAACGTTTC TACGAGTAAC AATTGGAGGG CAAGTCTGGT 
             GAGTAGAATC TACACGTTTC TACGAGTAAC AATTGGAGGG CAAGTCTGGT 
             GAGTAGAATC TACACGTTTC TACGAGTAAC AATTGGAGGG CAAGTCTGGT 
             GAGTGAAAAT TACATCGTTT CACGAGTAAC AATTGGAGGG CAAGTCTGGT 
             GAGCAAAATT TACAAAAGTA TGTGAGTATC AATTGGAGGG CAAGTCTGGT 
             GAGAGACTAT TAGAATTGGT CTTGAGTAGC AAGTTCAGGG CAAGTCTGGT 
             GAGAGACCTC TAGACGGCGT CTCGAGTAGC AAGTTCAGGG CAAGTCTGGT 

             GCCAGCAGCC GCGGTAATTC CAGCTCCAAT AGCGTATATT AATGTTGTTG 
             GCCAGCAGCC GCGGTAATTC CAGCTCCAAT AGCGTATATT AAAGTTGTTG 
             GCCAGCAGCC GCGGTAATTC CAGCTCCAAT AGCGTATATT AAAGTTGTTG 
             GCCAGCAGCC GCGGTAATTC CAGCTCCAAT AGCGTATATT AAAGTTGTTG 
             GCCAGCAGCC GCGGTAATTC CAGCTCCAAT AGCGTATACT AAAGTTGTTG 
             GCCGGCAGCC GCGGTAATTC CAGCTCCAAT AGCGTATATT AAAGTTGTTG 
             GCCAGCAGCC GCGGTAATTC CAGCTCCAAT AGCGTATATT AAAGTTGTTG 
             GCCAGCAGCC GCGGTAATTC CAGCTCCAAT AGCGTATATT AATGTTGTTG 
             GCCAGCAGCC GCGGTAATTC CAGCTCCAAT AGCGTATATT TAAGTTGTTG 
             GCCAGCAGCC GCGGTAATTC CAGCTCCAAT AGCGTATATT AAAGTTGTTG 
             GCCAGCAGCC GCGGTAATTC CAGCTCCAGT AGCGTATATT AAAGTTGTTG 
             GCCAGCAGCC GCGGTAATTC CAGCTCCAAT AGCGTATACT TAAGTTGTTG 
             GCCAGCAGCC GCGGTAATTC CAGCTCCAAT AGCGTATATT AAAGTTGTTG 
             GCCAGCAGCC GCGGTAATTC CAGCTCCAAT AGCGTATATT AAAGTTGTTG 
             GCCAGCAGCC GCGGTAATTC CAGCTCCAAT AGCGTATGCT AAAGTTGTTG 
             GCCAGCAGCC GCGGTAATTC CAGCTCCAAT AGCGTATGCT AAAGTTGTTG 
             GCCAGCAGCC GCGGTAATTC CAGCTCCAAT AGCGTATATT AAAGTTGTTG 
             GCCAGCAGCC GCGGTAATTC CAGCTCCAAT AGCGTATATT AAAGTTGTTG 
             GCCAGCAGCC GCGGTAATTC CAGCTCCAAT AGCGTATATT AAAGTTGTTG 
             GCCAGCAGCC GCGGTAATTC CAGCTCCAAT AGCGTATATT AAAGTTGTTG 
             GCCAGCAGCC GTGGTAATTC CAGCTCCAAT AGCGTATATT AAAGTTGCTG 
             GCCAGCAGCC GCGGTAATTC CAGCTCCAAT AGCGTATATT AAAGTTGTTG 
             GCCAGCAGCC GCGGTAATTC CAGCTCCAAT AGCGTATATT AAAGTTGTTG 
             GCCAGCAGCC GCGGTAATTC CAGCTCCAAT AGCGTATATT AAAGTTGTTG 
             GCCAGCAGCC GCGGTAATTC CAGCTCCAAT AGCGTATATT AAAGTTGTTG 
             GCCAGCAGCC GCGGTAATTC CAGCTCCAAT AGCGTATATT AAAATTGTTG 
             GCCAGCAGCC GCGGTAATTC CAGCTCCAAT AGCGTATATT AAAGTTGTTG 
             GCCAGCAGCC GCGGTAATTC CAGCTCCAAT AGCGTATATT AAAGTTGTTG 
             GCCAGCAGCC GCGGTAATTC CAGCTCCAAT AGCGTATATT AAAGTTGTTG 
             GCCAGCAGCC GCGGTAATTC CAGCTCCAAT AGCGTATATT AAAGTTGTTG 
             GCCAGCAGCC GCGGTAATTC CAGCTCCAAT AGCGTATATT AAAGTTGTTG 
             GCCAGCAGCC GCGGTAATTC CAGCTCCAAT AGCGTATATT AAAGTTGTTG 
             GCCAGCAGCC GCGGTAATTC CAGCTCCAAT AGTGTATATT AGAGTTGTTG 
             GCCAGCAGCC GCGGTAATTC CAGCTCCAAT AGCGTATATT AGAGTTGTTG 
             GCCAGCAGCC GCGGTAATTC CAGCTCCAAT AGCGTATATT AAAATTGTTG 
             GCCAGCAGCC GCGGTAATTC CAGCTCCAAT AGCGTATATT AAATTTGTTG 
             GCCAGCAGCC GCGGTAATTC CAGCTCCAAT AGCGTATATT AAACTTGTTG 
             GCCAGCAGCC GCGGTAATTC CAGCTCCAAT AGCGTATATT AAAGTTGTTG 
             GCCAGCAGCC GCGGTAATTC CAGCTCCAAT AGCGTATATT AAAATTGTTG 
             GCCAGCAGCC GCGGTAATTC CAGCTCCAAT AGCGTATATT AAAATTGTTG 
             GCCAGCAGCC GCGGTAATTC CAGCTCCAAT AGCGTATATT AAAGTTGTTG 
             GCCAGCAGCC GCGGTAATTC CAGCTCCAAT AGCGTATATT AAAGTTGTTG 
             NNNNNNNNNN NNNNNNNNNN NNNNNNNNNN NNNNNNNNNN NNNNNNNNNN 
             GCCAGCAGCC GCGGTAATTC CAGCTCCAAT AGCGTATATT AAAGTTGTTG 
             GCCAGCAGCC GCGGTAATTC CAGCTCCAAT AGCGTATATT AAAGTTGTTG 
             GCCAGCAGCC GCGGTAATTC CAGCTCCAAT AGCGTATATT AAAGTTGTTG 
             GCCAGCAGCC GCGGTAATTC CAGCTCCAAT AGCATATATT TGAGTTGCTG 
             GCCAGCAGCC GCGGTAATTC CAGCTCCAAT AGCGTATATT AAAATTGTTG 
             GCCAGCAGCC GCGGTAATAC CAGCTGAGCT AGATATGGGT AACATTGTTG 
             GCCAGCAGCC GCGGTAATAC CAGCTGAGCT AGAAATGGGT AATATTGTTG 

             CAGTTAAAAA GCTCGTAGTT GGATATCTGG CCGGATCGTT TACTTTGAAG 
             CAGTTAAAAA GCTCGTAGTT GGATTTCTGG CCCCATCGTT TACTGTGAAA 
             CAGTTAAAAA GCTCGTAGTT GGATTTCTGT TTGCATCGTT TACTGTGAAA 
             CGGTTAAAAA GCTCGTAGTT GGATTTGTGG TCCCATCGTT TACTGTGAAA 
             CAGTTAAAAA GCTCGTAGTT GAATTTCTGG TCTCGTCATT TACTGTGAGC 
             CAGTTAAAAA GCTCGTAGTT GGATTTCTGA TCAGAACTGT TACTTTGAAA 
             CAGTTAAAAA GCTCGTAGTT GGATTTCTGA TCAGAATTGT TACTTTGAAA 
             CAGTTAAAAA GCTCGTAGTT GGATTTCTGG CCAGAATTTT TACTTTGAGG 
             CAGTTAAAAA GCTCGTAGTT GGATTTCTGC TCGGAGCTAA TACTTTGAGA 
             CAGTTAAAAA GCTCGTAGTT GAATTTCTGG TCAGGAAGTT TACTTTGAGA 
             CAGTTAAAAA GCTCGTAGTT GAAGTTCTGT TCAGATAGTT TACCTTGAGC 
             CAGTTAAAAA GCTCGTAGTT GAAATTCGAG TTAGACAATT TACCTTGAAA 
             CAGTTAAAAA GCTCGTAGTT GGATTTCTGG GCAGATATTT TACCTTGAGA 
             CGGTTAAAAA GCTCGTAGTT GGATTTCTGC CCAAGACTTT TACTTTGAGG 
             CGGTTAAAAA GCTCGTAGTT GGAATTTAGC CCGAAGCATT TACTTTGAAG 
             CGGTTAAAAA GCTCGTAGTT GGAATTCAGC CCGGAGCCTT TACTTTGAAG 
             CGGTTAAAAA GCTCGTAGTT GGATTTCTGC CCAGGACTTT TACTTTGAGG 
             CGGTTAAAAA GCTCGTAGTT GGATTTCTGC CCAGGACATT TACTTTGAGG 
             CGGTTAAAAA GCTCGTAGTT GGATTTCTGC CCAGGACTTT TACTTTGAGG 
             CGGTTAAAAA GCTCGTAGTT GGATTTCTGC TGAGAACATT TACTTTGAGG 
             CGGTTAAAAA GCTCGTAGTT GGACTTCTGC TCCATGATTT TACTTTGAGG 
             CGGTTAAAAA GCTCGTAGTT GGAGTTCTGC CCTTGACTTT TACTTTGAGG 
             CGGTTAAAAA GCTCGTAGTT GGAGTTCTGC CCTTGACTTT TACTTTGAGG 
             CGGTTAAAAA GCTCGTAGTT GGAGTTCTGC CCTTGACTTT TACTTTGAGG 
             CGGTTAAAAA GCTCGTAGTT GGATTTCTGT CCAGGACATT TACTTTGAGG 
             CGGTTAAAAC GCTCGTAGTT GAATATTTGC TCATTTTTTT TACTTTGAGG 
             CGGTTAAAAA GCTCGTAGTT GGATTTCTGT TTGGGACTTT TACTTTGAGG 
             CGGTTAAAAA GCTCGTAGTT GGATTTCTGT CCAGAACTTT TACTTTGAGG 
             CGGTTAAAAA GCTCGTAGTT GGATTTCTGC CCAAGACTTT TACTTTGAGG 
             CGGTTAAAAA GCTCGTAGTT GGATTTCTGT CCAAGACTTT TACTTTGAGG 
             CAGTTAAAAA GCTCGTAGTT GGATTTCTGC TCAGGACTTT TACTTTGAGA 
             CAGTTAAAAA GCTCGTAGTT GGATTTCTGC TCAGGACTTT TACTTTGAGA 
             CAGTTAAAAA GCTCGTAGTT GGATTTCTGT CTGGAACTTT TACTTTGAGA 
             CAGTTAAAAA GCTCGTAGTT GGATTTCTGT TCGGAACTTT TACTTTGAGA 
             CAGTTAAAAA GCTCGTAGTT GAATTTCTGC TCTGGATGTT TACTTTGAGA 
             CAGTTAAAAA GCTCGTAGTT GAATTTCTGC TCCGGATGAT TACTTTGAGA 
             CAGTTAAAAA GCTCGTAGTT GTATTTCAGC CCTTTTTTTT TACTTTGAGA 
             CAGTTAAGAA GCTCGTAGTT GAATTTCTGC CTCCAGGATT TACTTTGAGA 
             CAGTTAAAAC GCTCGTAGTT GAATTTCAAA GGGATTTTGT TACTTTGAGT 
             CAGTTAAAAC GCTCGTAGTT GAACTTCAAG GGTTTCTCGT TACTTTGAGT 
             CAGTTAAAAA GCTCGTAGTT GGATTTCTGT TATGAAATTT TACTTTGAGA 
             CAGTTAAAAC GCTCGTAGTT GAATTTTTGT TCAGAGACGT TACTTTGAAT 
             NNNNNNNNNN NNNNNNNNNN NNNNNNNNNN NCGAACAAGT TACTTTGAGT 
             CAGTTAAAAC GCTCGTAGTT GAATATCTGT TCAAACCGTT TACTTTGAGG 
             CAGTTAAAAC GCTCGTAGTT GAATATCTGC TCAAACCGTT TACTTTGAGG 
             CAGTTAAAAC GCTCGTAGTT GAATATCTGC TCAAACCGTT TACTTTGAGG 
             CAGTTAAAGC GTCCGTAGTT AGATATCAAT TTTAACTTGT TACTTGAGAA 
             CAGTTAAAGC GTTCGTAGTT TATGTTACAC ACTGCACTAT TACTTTGAGT 
             CAGTAAAAAC GTACGTAGTC ACTGCCATCC ACAAAAT--- --CCGCGATT 
             CAGTAAAAAC GTTCGTAGTC ACTCTCTTTC TTTTCCT--- --CCGCGAGT 

             AAATTCGAGT GTTCAAAGCA GGCTTACGCC GTGAAGATTG CAGCATGGAA 
             AAATTAGAGC GTTTAAAGCA GGCTTACGCC TTGAATACAT TAGCATGGAA 
             AAATTAGAGT GTTTAAAGCA GGCGTTTGCC TTGAATACAT TAGCATGGAA 
             AAATTAGAGT GTTCAAAGCA GGCTTATGCC TTGAATATAT TAGCATGGAA 
             AAAATAGAGT GTTCAAAGCA GGCTTATGCC TTGAATACAT TAGCATGGAA 
             AAATTAGAGT GTTTAAAGCA GGCTTTTGC- TTGAATACTA AAGCATGGAA 
             AAATTAGAGT GTTTAAAGCA GGCGTTTGC- TTGAATACTA AAGCATGGAA 
             AAAATAGAGT GTTTAAAGCA GGCGTTAGCT TTGAATACAT TAGCATGGAA 
             AAATTAGAGT GTTCCACGCA GGCGCGTGCC TTGAATACTG CAGCATGGGA 
             AAATTAGAGT GTTTCAAGCA AGCCCTTGCT TTGAATACTG CAGCATGGAA 
             AAATTAAAGT GTTCCAGGCA GGCTTTGGCC -TGAATAGTC CAGCATGGAA 
             AAATTAGAGT GTTCCAGGCA GGTCTTCGCC -GGAATACAT TAGCATGGAA 
             AAATTAGAGT GTTCCAGGCA GGCTCGCGCC -GGAATACAT TAGCATGGAA 
             AAATTAGAGT GTTTCAAGCA GGCTTATGCC GTGAATACAT TAGCATGGAA 
             AAATTASAGT GTTTCAAGCA GGTATACGCC GTGAATATGT TAGCATGGAA 
             AAATTAGAGT GTTTCAAGCA GGCATCTGCC TTGAATATGA TAGCATGGAA 
             AAATTAGAGT GTTTCAAGCA GGCTTACGCC TTGAATACAT TAGCATGGAA 
             AAATTAGAGT GTTTCAAGCA GGCATGTGCC TTGAATACAT TAGCATGGAA 
             AAATTAGAGT GTTTCAAGCA GGCACACGCC TTGAATACGT TAGCATGGAA 
             AAATCAGAGT GTTTCAAGCA GGTGTTTGCC TTGAATACAT TAGCATGGAA 
             AAATCAGAGT GTTTCAAGCA AGCATGCGCC TTGAATACAT TAGCATGGAA 
             AAATAGGAGT GTTCCAAGCA GGCTCTCGTC GTGCACAGCT CAGCATGGAA 
             AAATAAGAGT GTTCCAAGCA GGCTCTCGTC GTGCATAGCT CAGCATGGAA 
             AAATAAGAGT GTTCCAAGCA GGCTCTCGTC GTGCATAGCT CAGCATGGAA 
             AAATGAGAGT GTTTCAAGCG GGCGTTCGCC GTGAATACGT TAGCATGGAA 
             AAATGAGAGT GTTTCAAGCA GGCGTTTGTC GTGAATACGT TAGCATGGAA 
             AAATTAGAGT GTTCACGGCA GGCAATCGCC TTGAATATAT TAGCATGGAA 
             AAATTAGAGT GTTCACTGCA GGCAATCGCC TTGAATACAT TAGCATGGAA 
             AAATTAGAGT GGTTACGGCA AGCTATCGCT TTGAATATAT TAGCATGGAA 
             AAATTAGAGT GTTCACTGCA AGCGTTAGCT TTGAACACAT TAGCATGGAA 
             AAATTAGAGT GTTTCAAGCA GGCTTGTGCC TTGAATACTG CAGCATGGAA 
             AAATTAGAGT GTTTCAAGCA GGCTTGTGCC TTGAATACTG CAGCATGGAA 
             AAGATAGAGT GTTTCAAGCA GGCTTGTGCC CTGAATACTG CAGCATGGAA 
             AAAATAGAGT GTTTCAAGCA GGCTTGTGCC TTGAATACTG CAGCATGGAA 
             AAATTAGAGT GCTCAAAGCA GGCTTTTGCC TTGAATAGTT TAGCATGGAA 
             AAATTAGAGT GCTCAAAGCA GGCTTTTGCC TTGAATAGTT TAGCATGGAA 
             AAATTAGAGT GTTTCAAGCA GACTTTTGTC TTGAATACTT CAGCATGGAA 
             AAACTAGAGT GTTTCAAACA GGCATTCGCC TTGAATACTA CAGCATGGAA 
             AAATTAGAGT GTTCAAAGCA AACAGTTGCT TTGAATACTA TAGCATGGAA 
             AAATTAGAGT GTTTAAAGCA AACAGATGCT TTGAATACTA TAGCATGGAA 
             AAATTAGAGT GCTTAAAGCA GGCATATGCC TTGAATACTC CAGCATGGAA 
             AAACTAGAGT GTTTCAAGCA GGCATACGCC TTGAATACTC CAGCATGGAA 
             AAATTAGAGT GTTTCAAGCA GGCGCACGCC CTGAATACTT TAGCATGGAA 
             AAATTAGAGT GTTCAAAGCA GGCAATTGCC TTGAATACTT CAGCATGGAA 
             AAATTAGAGT GTTCAAAGCA GGCAAGTGCC TTGAATACTT CAGCATGGAA 
             AAATTAGAGT GTTCAAAGCA GGCAAGTGCC TTGAATACTT CAGCATGGAA 
             ATAAGGATGC GCCTAAGGCA CGCCAATGTG -TGAACTATC TAGCATGGAA 
             AAATGAATTT GCTCCAAGCA AGCTTTAGCT -TGTACCGCT CAGCATGGAA 
             AAACTAGAAC GA-TAAA-CT TGA--ATGT- -TGAATATGA CAGCGTGG-- 
             AAAATAGAAT GA-TCAA-CT T-----TGT- -TGGATATGA AAGCGCGG-- 

             TAATGACATA GGACTATCGT TCTATTTTGT TGGTTCT-GG GACCGTAGTA 
             TAATAAGATA GGGCATTGGT TCTATTTTGT TGGTTTGCA- CACTTATGCA 
             TAATAAGATA CGGCCTTGGT TCTATTTTGT TGGTTTGCA- CACCAGGGTA 
             TAATAAGATA GGACCTTGGT ACTATTTTGT TGGTTTGCG- CACCAAGGTA 
             TAATAAGATA AGACCTTGGT -CTATTTTGT TGGTTTGTA- CTCCAAGGTA 
             TAACAAAATA GGACTTTGGT TTTATTTTGT TGGTTTCTAG ACC-GAAGTA 
             TAACATAATA GGACTTTGGT TCTATTTTGT TGGTT-CTAG GCC-GAAGTA 
             TAATAAGATA GGACTTTGGT CTTATTTTGT TGGTTTCTAA GCC-GAAGTA 
             TATTGGAAGG CCGATTGAGC TTTCTT--GT TGGT-TCTCG GTT-GACGGA 
             TAATACGATA AGACTTCGGT TTTATTT-GT TGGTTTCTAC GCT-GAAGTA 
             TAATAGAAGA GGACTGAATG -TCATTT-AT TGGTGTTATG GGT-TTAGTA 
             TAATGGAATA GGACTTGGGT -CT-TTT-GT TGGTTTTAGG ATT-G-AGTA 
             TAATAGAATA GGACTTTAGT -CT-CTTTGT TGGTTTGAGG GCT-GAAGTA 
             TAATAGGATA TGACTTCGGT CATATTTTGT TGGTTTCTAG GCT-GAAGTA 
             TAACAAAAGA ARACATTGGT CTTATTTTGT TGGTTTATAT CCC-AATGTA 
             TAATAAGATA AGACATTGGT CTTATTTTGT TGGTTTTCAT CCC-AATGTA 
             TAATAAGATA GGACCTCGGT TCTATTTTGT TGGTTTCTAG ACT-GAGGTA 
             TAATAATATA GGACCTTAAT TCTATTTTGT TGGTTTCTAG ATT-GAGGTA 
             TAATAAGATA GGACCTTGGT TCTATTTTGT TGGTTTCTAG ACT-GAGGTA 
             TAATAATTAA GATCATGA-T TCT-TTTTGT TGGTTTCTAG ATT-GAGGTA 
             TATTTTTATA GGGCCGTTGT TCTATTTTGT TGGTTTCTAG ATA-ATGGTA 
             TAATAGCATT GGACCTCGAT TCTAAGCTGT TGGTTGCCAG AGC-GAGGTA 
             TAATAGCATT GGACTTCGTT TCTACGCTGT TGGTTGCAAG AGC-GAGGTA 
             TAATAGCATT GGACTTCGTT TCTACGCTGT TGGTTGCAAG AGC-GAGGTA 
             TAATAGCATC GGACCTCGCT CCAAAGCTGT TGGTTTCTTG GTC-GAGGTA 
             TAATGACACA GGACCTTGCT CCGAAGTTGT TGGTTTTTGG AC--GAGGTA 
             TAATAATATA GGATCTTGGT TCTATTTTGT TGGTTTCTAG ACT-AAGATA 
             TAATAAGATA GGACCTGAGT TCTATTTTGT CGGTTTCTAG ACT-TAGGTA 
             TAATAATATA GGGCGTAAGT TCTATTTTGT TGGTTTCTAG ACA-TACGCA 
             TAATAATATA GGACCTTGGT ACTATTTTGT TGGTTTCTAG ACT-AAGGTA 
             TAATAAGATA GGATTTCGGC CCTATTTTGT TGGTTTCTAG GCT-GAAGTA 
             TAATAAGATA GGATTTCGGC CCTATTTTGT TGGTTTCTAG GCT-GAAGTA 
             TAATAAGATA GGACCTCGGT TCTATTTTGT TGGTTTCTAG GCC-AAGGTA 
             TAATAAGATA GGACTTTGGT TCTATTTTGT TGGTTTCTAG GCT-AAAGTA 
             TAATAAAGTA GGACTTTGGT TCTATTTTGT TGGTTTTAGG TCC-AAAGTA 
             TAATAGAGTA GGACTTTGGT TCTATTTTGT TGGTTTTAGG TCC-AAAGTA 
             TAATAGAGTA GGACCTTGGT TCTATTTTGT TGGTTTC-GA -CC-TTGGTA 
             TAATGAAGTA GGACTTTGGT TCTATTTTGT TGGTTATTGA -CC-AGAGTA 
             TAACAAAATT GAAC-AAGCT AAAATTTTGT TCTTTTTATT TGC-TTAGTT 
             TAACAACATT GAAT-AGGTC AAAAGTTTGA AAACTTTATT TGC-TTAGAT 
             TAATATT-AA AGATTTTTAT -CTTTCTTAT TGGTTCTAAG A-TAAGAATA 
             TAACAAATGA GAACTCAAGT -TCTTCTTGT TGGTTC-AAG AGCATGAGTA 
             TAACAAGCAA GGACTTTGGT TTTTTCTTGT TGGTTTAA-A AGCCTAAGTA 
             TAAT-TGATA GGACTTCCGT TCTG--TCGT TGGTTCTTGG ATGTGAAGTA 
             TAAT-TGATA GGACTTCCGT TCTG--TCGT TGGTTCTGGG ATGTGAAGTA 
             TAAT-TGATA GGACTTCCGT TCTG--TCGT TGGTTCTGGG ATGTGAAGTA 
             TAGCGCATTT AAACTGTCAA -TAAACATGC CGAATGTTTG TTGATTAGG- 
             TAATATAATA TAACTCCCTA -TCGGCACGT CGGCGGTCGA ATGGGACGTG 
             GAATCTTTTT GATGCC-GTT ACTGAGATGC --AATCTTAG TGA-T-AGGG 
             TAAATCTTTA GATGCC-CTG -GTTTTTTGC C---TATTAA TTA---GGGG 

             ATGATTGATA GGGACAGTTG GGGGTGCTGC TATTCCGCGG NCAGAGGTGA 
             ATGATTAATA GGGATAGTTG GGGGTATTCG TATTTAATTG TCAGAGGTGA 
             ATGATTAATA GGGACAGTTG GGGGTATTCA TATTTCAGCG TCAGAGGTGA 
             ATGATTAATA GGGACAGTTG GGGGTATTCG TATTTCATTG TCAGAGGTGA 
             ATGATTAATA GGGATAGTTG GGGGTATTCG TATTCAATTG TCAGAGGTGA 
             ATGATTAATA GG-ATAGTTG GGGGCATTCG TATTTAATTG TCAGAGGTGA 
             ATGATTAATA GG-ATAGTTG GGGGCATTCG TATTTAATTG TCAGAGGTGA 
             ATGATTAATA GG-ATAGTTG GGGGCATTCG TATTTAATTG TCAGAGGTGA 
             ATGATTAATA GGGATAGTTG GGGGCATTCG TATTCAACTG TCAGAGGTGA 
             ATGATTAATA GGGATAGTTG GGGGCATTCG TATTTAACTG TCAGAGGTGA 
             ATGATTAATA GGGATAGTTG GGGGCATTCG TACTTAATTG TCAGAGGTGA 
             ATGATTAATA GGGACAGATG GGGGCATTAG TATTTAATTG TCAGAGGTGA 
             ATGATTAATA GGGATAGTTG GGGGCATTAG TATTTAATTG TCAGAGGTGA 
             ATGATTAATA GGGACAGTCG GGGGCATTCG TATTTAACTG TCAGAGGTGA 
             ATAATTAATA GGAACAATCA GGGGCATTCG TATTCGCTTG TTAGAGGTGG 
             ATAATTAATA GGGACAGTCA GGGGCATTCG TATTCGCTTG TTAGAGGTGG 
             ATGATTAATA GGGATAGTTG GGGGCATTCG TATTTAACTG TCAGAGGTGA 
             ATGATTAATA GGGATAGTTG GGGGCATTCG TATTTAACTG TCAGAGGTGA 
             ATGATTAATA GGGATAGTTG GGGGCATTCG TATTTAACTG TCAGAGGTGA 
             ATGATTAATA GGGATAGTTG GGGGCATTCG TATTTGATTG TCAGAGGTGA 
             ATGGTTGACA GGGATAGTTG GGGGTATTTG TATTTAACTG TCAGAGGTGA 
             ATGATGAAGA GGGATAGTTG GGGGCATTCG TATTTAACTG TCAGAGGTGA 
             ATGATGAAGA GGGATAGTTG GGGGCATTCG TATTTAACTG TCAGAGGTGA 
             ATGATGAAGA GGGATAGTTG GGGGCATTCG TATTTAACTG TCAGAGGTGA 
             AAGGTGAATA GGGATTGTCG GGGGCATTCG TATTTAACTG TCAGAGGTGA 
             ATCAA-AATG GGGATAGTTG GGGGCATTCG TATTTAACTG TCAGAGGTGA 
             ATGATTAATA GGGACAATTG GGGGCATTCG TATTAACGCG TCAGAGGTGG 
             ATGATTAACA GGGATAGTTG GGGGCATTCG TATTTAACTG TCAGAGGTGA 
             ATGATTAATA GGGACAATTG GGGGCATTCG TATTAACGCG TCAGAGGTGG 
             ATGATTAATA GGGACAATTG GGGGCATTCG TATT-AACCG TCAGAGGTGG 
             ATGATTAATA GGGACGGTTG GGGGCATTCG TATTTAACTG TCAGAGGTGA 
             ATGATTAATA GGGACGGTTG GGGGCATTCG TATTTAACTG TCAGAGGTGA 
             ATGATTAATA GGGACAGTTG GGGGCATTCG TATTTAACTG TCAGAGGTGA 
             ATGATTAATA GGGACAGTTG GGGGCATTCG TATTTAACTG TCAGAGGTGA 
             ATGGTTAATA GGAACAGTTG GGGGCATTCG TATTTAACTG TCAGAGGTGA 
             ATGGTTAATA GGAACAGTTG GGGGCATTCG TATTTAACTG TCAGAGGTGA 
             ATGGTTAATA GGAACGGTTG GGGGCATTCG TATTTAACTG TCAGAGGTGA 
             ATGGTTAATA GGAGCAGTTG GGGGCATTCG TATTTAACTG TCAGAGGTGA 
             ACGATTAATA GGAGTAGCTG GGGACATTCG TATTCAGATG TCAGAGGTGA 
             ACAGTTAATA GGAGTAGCTG GGGGCATTTG TATTCAGATG TCAGAGGTGA 
             ATGATTAATA GGGACAGTTG GGGGCATTTG TATTTAACAG TCAGAGGTGA 
             ATGATTAATA GGGACAGTTG GGGGCATTCG TATTTGGTAG CTAGAGGTGA 
             ATGATTAACA GAAACAGTTG GGGGCATTCG AATTTGGTAG CTAGAGGTGA 
             ATGATTAAAA GGGGCGGGCG GGGGCATTCG TATTGAACAG TCAGAGGTGA 
             ATGATTAAAA GGGGCGGGCG GGGGCATTCG TATTGAACAG TCAGAGGTGA 
             ATGATTAAAA GGGGCGGGCG GGGGCATTCG TATTGAACAG TCAGAGGTGA 
             ATGATTGATA AGGGCAGTCG GGGACACTTG TACTTGCTGG AGAGAGGTGA 
             ATGATTGATA AGGACAGTCG GGGGCATTTG TATTTGCTGG AGAGAGGTGA 
             ATATACTGTA AGAATGAATG AGGGCATCAG TACTTAATAG CTAGAGGTGA 
             ATATATCTTA AGAATGAATG AGGACATTGG TACTTAATGG CTAGAGGTGA 

             AATTCTCAGA TTCCCGGAAG AGCAACTTAT GCGAAAGCAT TCACCAAGGA 
             AATTCTTGGA TTTCTGAAAG ACGAACTACT GCGAAAGCAT TTACCAAGGA 
             AATTCTTGGA TCGCTGAAAG ATGAGCTTAG GCGAAAGCAT TTACCAAGGA 
             AATTCTTGGA TTTTTGAAAG ACGAACTACT GCGAAAGCAT TTACCAAGGA 
             AATTCTTGGA TTTATGGAAG ACGAACTACT GCGAAAGCAT TTACCAAGGA 
             AATTCTTGGA TTTGTTAAAG ACGAACTACT GCGAAAGCAT TTGCCAAGGA 
             AATTCTTGGA TTTGTTAAAG ACGAACTACT GCGAAAGCAT TTGCCAAGGA 
             AATTCTTGGA TTTGTTAAAG ACGAACTTCT GCGAAAGCAT TTGCCAAGGA 
             AATTCTTGGA TTTGTTGAAG ACGGACTACT GCGAAAGCAT CTGCCATGGA 
             AATTCTTGGA TTTGTTAAAG ACGAACTACT GCGAAAGCAT TTGCCAGGGA 
             AATTCTATGA TTTATTAAAG ACGAACTTAT GCGAAAGCAT TTGCCAAGGA 
             AATTCTTGGA TTTATTAAAG ACTAACTTAT GCGAAAGCAT TTGCCAAGGA 
             AATTCTCGGA TTTGTTAAAG ACTAACTTAT GCGAAAGCAT TTGCCAAGGA 
             AATTCTTGGA TTTGTTAAAG ACGAACTACT GCGAAAGCAT TTGCCAAGGA 
             AATTCTTGGA TCTTGCGAGG ACGCTCGACT GCRAAAGCAT CTGTCAGGAA 
             AATTCTTGGA TCTTGCGAGG ACGAACTAGT GCGAAAGCAT TTGCCAGGGA 
             AATTCTTGGA TTTGTTAAAG ACGGACTACT GCGAAAGCAT TTGCCAAGGA 
             AATTCTTGGA TTTGTTAAAG ACGGACTACT GCGAAAGCAT TTGCCAAGGA 
             AATTCTTGGA TTTGTTAAAG ACGGACTACT GCGAAAGCAT TTGCCAAGGA 
             AATTCTTGGA TTTGTTAAAG ACGGACTACT GCGAAAGCAT TTGCCAAGGA 
             AATTCTTGGA TTTGTTAAAG ACACACTACT GCGAAAGCAT TTGCCAAGGA 
             AATTCTTGGA TTTGTTAAAG ACGGACTACT GCGAAAGCAT CTGCCATGGA 
             AATTCTTGGA TTTGTTAAAG ACGGACTACT GCGAAAGCAT CTGCCATGGA 
             AATTCTTGGA TTTGTTAAAG ACGGACTACT GCGAAAGCAT CTGCCATGGA 
             AATTCTTGGA TTTGTTGAAG ACGGACTACT GCGAAAGCAT CTGCCAAAGA 
             AATTCTTGGA TTTTTTAAAG ACGAACTACT GCGAAAGCAT CTGCCCAGGA 
             AATTCTTGGA TTGCGTTACG ACGAACTACT GCGAAAGCAT TTGCCAAGGA 
             AATTCTTGGA TTTGTTAAAG ACGAACTACT GCGAAAGCAT TTGCCAAGGA 
             AATTCTTAGA TTGCGTTACG ACGAACTACT GCGAAAGCAT TTGCCAAGGA 
             AATTCTTAGA TTGTGTTACG ACGAACTACT GCGAAAGCAT TTGCCAAGGA 
             AATTCTTAGA TTTGTTAAAG ACGAACTACT GCGAAAGCAT TTGCCAAAGA 
             AATTCTTAGA TTTGTTAAAG ACGAACTACT GCGAAAGCAT TTGCCAAAGA 
             AATTCTTAGA TTTGTTAAAG ACGAACTACT GCGAAAGCAT TTGCCAAGGA 
             AATTCTTAGA TTTGTTAAAG ACGAACTACT GCGAAAGCAT TTGCCAAGGA 
             AATTCTTAGA TTTGTTAAAG ACGAACTACT GCGAAAGCAT TTGCCAAGGA 
             AATTCTTAGA TTTGTTAAAG ACGAACTACT GCGAAAGCAT TTGCCAAGGA 
             AATTCTTAGA TTTGTTAAAG ACGAACCACT GCGAAAGCAT TTGCCAAGGA 
             AATTCTTAGA TTTGTTAAAG ACGAACTACT GCGAAAGCAT TTGCCAAGGA 
             AATTCTTAGA TTTTCTGGAG ACGAACAACT GCGAAAGCAT TTGTCTAAAA 
             AATTCTTAGA TTTTCTGGAG ACAAACAACT GCGAAAGCAT TTGCCTAAAA 
             AATTCTTAGA TTTGTTAAAG ACAAACTAAT GCGAAAGCAT TTGCCAAGGA 
             AATTCTTAGA TTTGCCAAAG ACGAACTACT GCGAAAGCAT CTGCCAGGAA 
             AATTCTTAGA TTTACCAAAG ACGAACTACT GCGAAAGCAT CTGTCAAGGA 
             AATTCTTAGA TTTGTTCAAG ACGAACTACT GCGAAAGCAT TTGCCAAGTA 
             AATTCTTAGA TTTGTTCAAG ACGAACTACT GCGAAAGCAT TTGCCAAGTA 
             AATTCTTAGA TTTGTTCAAG ACGAACTACT GCGAAAGCAT TTGCCAAGTA 
             AATTCTGAGA CCCGGCAAAG ACACTCAAAT GCGAAAGCTT TTGTCCAGAA 
             AATTCTAAGA CCCGGCAAAG ACAAACTGAG GCGAAAGCTT TTGCCCAGGA 
             AATTCCTAGA TTTGTTAATG ACTAGCTACC GCGAAAGCAT TTGCCTAATC 
             AATTCATAGA TTCATTAATG ACTAACTACT GCGAAAGCAT CTGTCTAATC 

             TGTCTTCTTT AATCAAGAAC GAAAGTAGGG GGATCGAAGA CGATCAGATA 
             TGTTTTCATT AATCAAGAAC GAAAGTTAGG GGATCGAAGA TGATTAGATA 
             TGTTTTCATT AATCAAGAAC GAAAGTTAGG GGATCGAAGA TGATTAGATA 
             TGTTTTCATT AATCAAGAAC GAAAGTTAGG GGATCGAAGA TGATTAGATA 
             TGTTTTCATT AATCAAGAAC GAAAGTTAGG GGATCGAAGA TGATTAGATA 
             TGTTTTCATT AATCAAGAAC GAAAGTTAGG GGATCGAAGA CGATCAGATA 
             TGTTTTCATT AATCAAGAAC GAAAGTTAGG GGATCGAAGA CGATCAGATA 
             TGTTTTCATT AATCAAGAAC GAAAGTTAGG GGATCGAAGA CGATCAGATA 
             TGTTCTCATT GATCAAGAAC GAAAGTTAGG GGATCGAAGA CGATCAGATA 
             TGTTTTCATT AATCAAGAAC GAAAGTTAGG GGATCGAAGA CGATCAGATA 
             TGTTTTCATT AATCAAGAAC GAAAGTTAAG GGATCAAAGA CGATCAGATA 
             TGTTTTCATT AATCAAGAAC GAAAGTTAGG GGATCAAAGA CGATCAGATA 
             TGTTTTCATT AATCAAGAAC GAAAGTTAGG GGATCAAAGA CGATCAGATA 
             TGTTTTCATT GATCAAGAAC GAAAGTTAGG GGATCGAAGA CGATCAGATA 
             TGTTTTCATT AATCAAGAAC GAAAGTTAGG GGATCGAARA CRATTARATA 
             TGTTTTCATT AATCAAGAAC GAAAGTTAGG GGATCGAAGA CGATTAGATA 
             TGTTTTCATT GATCAAGAAC GAAAGTTAGG GGATCGAAGA CGATCAGATA 
             TGTTTTCATT GATCAAGAAC GAAAGTTAGG GGATCGAAGA CGATCAGATA 
             TGTTTTCATT GATCAAGAAC GAAAGTTAGG GGATCGAAGA CGATCAGATA 
             TGTTTTCATT GATCAAGAAC GAAAGTTAAG GGATCGAAGA CGATCAGATA 
             TGTTTTCATT GATCAAGAAC GAAAGTTAGG GGATCGAAGA CGATCAGATA 
             TGTTTTCATT GATCAAGAAC GAAAGTTAGG GGATCGAAGA CGATCAGATA 
             TGTTTTCATT GATCAAGAAC GAAAGTTAGG GGATCGAAGA CGATCAGATA 
             TGTTTTCATT GATCAAGAAC GAAAGTTAGG GGATCGAAGA CGATCAGATA 
             TGTTCTCATT GATCAAGAAC GAAAGTTAGG TGATCGAAGA CGATCAGATA 
             TGTTTTTATT AATCAAGAAC GAAAGTTAGG GGATCGAAGA CGATCAGATA 
             TGTTTTCATT GATCAAGAAC GAAAGTAAGG GGATCGAAGA CGATTAGATA 
             TGTTTTCATT GATCAAGAAC GAAAGTTAGG GGATCGAAGA CGATCAGATA 
             TGTTTTCATT GATCAAGAAC GAAAGTATGG GGATCGAAGA CGATTAGATA 
             TGTTTTCATT GATCAAGAAC GAAAGT-AGG GGATCGAAGA CGATTAGATA 
             TGTTTTCATT AATCAAGAAC GAAAGTTAGG GGCTCGAAGA CGATCAGATA 
             TGTTTTCATT AATCAAGAAC GAAAGTTAGG GGCTCGAAGA CGATCAGATA 
             TGTTTTCATT AATCAAGAAC GACAGTAGGG GGTTTGAAGA CGATTAGATA 
             TGTTTTCATT AATCAAGAAC GAAAGTAGGG GGTTTGAAGA CGATTAGATA 
             TGTTTTCATT AATCAAGAAC GAAAGTTAGG GGATCGAAGA CGATCAGATA 
             TGTTTTCATT AATCAAGAAC GAAAGTTAGG GGATCGAAGA CGATCAGATA 
             CGTTTTCATT AATCAAGAAC GAAAGTTAGG GGATCGAAGA CGATCAGATA 
             TGTTTTCATT AATCAAGAAC GAAAGTTAGG GGATCGAAGA CGATCAGATA 
             TACTTCCATT AATCAAGAAC GAAAGTTAAG GGAGTGAAGA CGATCAGATA 
             TACTTCCATT AATCAAGAAC GAAAGTTAAG GGAGTGAAGA CGATCAGATA 
             TGTTTTCATT AATCAAGAAC GAAAGTTAGG GGATCGAAGA CGATCAGATA 
             TGTTTTCATT AATCAAGAAC GAAAGTTAGG GGATCGAAGA CGATCAGATA 
             TGTTTTCATT AATCAAGAAC GAAAGTTAAG GGATCGAAGA CGATCAGATA 
             CGTTCCCATT AATCAAGAAC GAAAGTTAGG GGATCGAAGA CGATCAGATA 
             CGTTCCCATT AATCAAGAAC GAAAGTTAGG GGATCGAAGA CGATCAGATA 
             CGTTCCCATT AATCAAGAAC GAAAGTTAGG GGATCGAAGA CGATCAGATA 
             TGTTCCTGTT AATCAAGGAC TAAAGTTGGG GGATCGAAGA CGATTAGATA 
             TGTGCCTGTT AATCAAGGAC GAAAGTTGGG GGATCGAAGA CGATTAGATA 
             CATTTTTGGT GATCAAGTAC TAAAGAGTGG GGATCGAAGA GGATTAGATA 
             CATTTTTGGT GATCAAGAAC TAAAGTGTGG GGATCGAAGA GGATTAGATA 

             CCGTCGTAGT CTCTACCATA AACTATGCCG ACTAGGGATT GGTGGACGTT 
             CCATCGTAGT CTTAACCATA AACTATGCCG ACTCGGGATT GGCGGGCGTT 
             CCATCGTAGT CTTAACCATA AACTATGCCG ACTCGGGATT GGCAGTCGTT 
             CCATCGTAGT CTTAACCATA AACTATGCCG ACAAGGGATT GGTGGA-GTT 
             CCATCGTAGT CTTAACCATA AACTATGCCG ACTAGGGATT GGTGGACGTT 
             CCGTCCTAGT CTTAACCATA AACTATGCCG ACTAGGGATT GGAGGTCGTT 
             CCGTCCTAGT CTTAACCATA AACTATGCCG ACTAGGGATT GGAGGTCGTT 
             CCGTCGTAGT CTTAACCATA AACTATGCCG ACTAGGGATT GGAGGTTCTT 
             CCGTCCTAGT CTTAACCATA AACTATCTCG ACTAGGGATT GGAGGCCGTT 
             CCGTCCTAGT CTTAACCATA AACTATGCCG ACTAGAGATT GGCGGTCGTT 
             CCGTCGTAGT CTTAACCATA AACTATGCCG ACTAGAGATT GGAGGT-GCA 
             CCGTCGTAGT CTTAACTATA AACTATACCG ACTCGAGATC GGAAGG-GTA 
             CCGTCCTAGT CTTAACCATA AACTATGCCG ACTAGGGATC GGAGGC-GCG 
             CCGTCCTAGT CTTAACCATA AACTATGCCG ACTAGGGATT GGGGGTCGTT 
             CCGTCCTAGT CTTAACCATA AACTATGCCA ACTAKAGATT GGAGACTATC 
             CCGTCCTAGT CTTAACCATA AACTATGCCG ACTGGAGATC GGAGATCATC 
             CCGTCCTAGT CTTAACCATA AACCATGCCG ACTAGAGATT GGAGGTCGTT 
             CCGTCCTAGT CTTAACCATA AACCATGCCG ACTAGAGATT GGAGGTCGTT 
             CCGTCCTAGT CTTAACCATA AACCATGCCG ACTAGAGATT GGAGGTCGTT 
             CCGTCCTAGT CTTAACCATA AACCATGCCA ACTAGAGATT GAAGGTTGTT 
             CCGTCCTAGT CCTAACCATA AACCATGCCA ACTAGAGATT GAAGGTCGTT 
             CCGTCCTAGT CTTAACTATA AACCATGCCG GCTAGAGATC GGAGGTTGTT 
             CCGTCCTAGT CTTAACTATA AACCATGCCG GCTAGAGATG AGAGGTCGTT 
             CCGTCCTAGT CTTAACTATA AACCATGCCG GCTAGAGATC GGAGGTCGTT 
             CCGTCCTAGT CTTAACCATA AACTATGCCG ACTGGAGATA GGGGGTCGTT 
             CCGTCCTAGT CTTAACCATA AACTATGCCG ACTAGAGATT GGGGA-CGTC 
             CCGTCGTAGT CTTTACCATA AACTATGCCA ACTAGAGATG GGGTGTCGTT 
             CCGTCCTAGT CTTAACCATA AACCATGCCG ACTAGAGATT GGAGGCCGTT 
             CCGTCGTAGT CTATACCATA AACTATGCCA ATTAGAGATT GGAGGTCGTT 
             CCGTCGTAGT CTATACCATA AACTATGCCA ACTAGAGATT GGAGGTCGTT 
             CCGTCGTAGT CTTAACCATA AACTATGCCG ACTAGAGATA GGAAAACGTC 
             CCGTCGTAGT CTTAACCATA AACTATGCCG ACTAGAGATA GGAAAACGTC 
             CCGTCGTAAT CTCTACCATA AACTATGCCG ACTAGAGATA GGGAAACGCC 
             CCGTCGTAAT CTCTACCATA AACTATGCCG ACTAGAGATA GGAAAACGTC 
             CCGTCGTAGT CCTAACCATA AACAATGCCG ACTAGAGATT GGAGGTCGTC 
             CCGTCGTAGT CCTAACCATA AACTATGCCG ACTAGAGATT GGAGGTCGTC 
             CCGTCGTAGT CCTAACCATA AACTATGCCG ACTAGGGATT GGAGGTCGTC 
             CCGTCGTAGT CCTAACCATA AACTATGCCG ACTAGAGATT GGAGGTCGTC 
             CCGTCGTAAT CTTAACCATA AACTATGCCG ACTAGGTGTT GGATGAAGAC 
             CCGTCGTAAT CTTAACCATA AACTATGCCG ACTAAGTGTT GGATGAAGTT 
             CCGTCGTAGT CTTAACCATA AACTATGCCA ACTAGAGATT GGAGGTTGTT 
             CCGTCGTAGT CTTAACCATA AACGATGCCG ACTAGAGATT GGAAGTTGTC 
             CCGTCGTAGT CTTAACCATA AACGATGCCG ACTAGAGATT GGAAATTGTC 
             CCGTCGTAGT CTTAACTATA AACTATGCCG ACTAGAGATT GGGGGTGGTC 
             CCGTCGTAGT CTTAACTATA AACTATGCCG ACTAGAGATT GGAGGTGGTC 
             CCGTCGTAGT CTTAACTATA AACTATGCCG ACTAGAGATT GGAGGTGGTC 
             CCGTCGTAGT CCCAACCGTA AACCATGCCG ACTGATCGTT GGTT-AGA-A 
             CCGTCGTAGT CTCAACCGTA AACAATGCCG ACATAATTTC GGCGAAGTAA 
             CCCTCGTAGT CCACTCCCTA AACGATGCCA ACTAGAGGTT GGTCTACGTA 
             CCCTCGTAGT CCACACCTTA AACTATGCCG ACTAGAGGTT GGTGTTGGTA 

             GTTCGACTCC ATCAGCACCT TATGAGAAAT CA-AAGTCTT TGGGTTCCGG 
             CTTTGACTCC GTCAGCACCG TATGAGAAAT CA-AAGTCTT TGGGTTCCGG 
             TACTGACCTT GTCAGCACCG TATGAGAAAT CA-AAGTCTT TGGGTTCCGG 
             TCGTGTCTCC ATCAGCACCT TATGAGAAAT CACAAGTCTT TGGGTTCCGG 
             TGTCGACTCC ATCAGCACCT TATGAGAAAT CA-AAGTCTT TGGGTTCCGG 
             AT-CGACTCC TTCAGCACCT TATGAGAAAT CA-AAGTCTT TGGGTTCCGG 
             ATTCGACTCC TTCAGCACCT TATGAGAAAT CA-AAGTCTT TGGGTTCCGG 
             TAATGAGACC TTCAGCACCT TATGAGAAAT CA-AAGTCTT TGGGTTCCGG 
             ACTCGACTCC TTCAGCACCT TATGGGAAAC CA-AAGTCTT TGGGGTCTGG 
             CCACGACACC TTCAGCACCT TATGAGAAAT CA-AAGTCTT TGGGTTCTGG 
             ACTGTACTCC TTCAGCATCT TCCGAGAAAT CA-AAGTCTT TGGGTTCTGG 
             ATAAGTCCCT TTCGGCATCG TAAGAGAAAT CA-AAGTCTT TGGGTTCTGG 
             CCTC--CGCC TTCGGCACCT TATGAGAAAT CA-AAGTCTT TGGGTTCTGG 
             AATAGACGCC CTCAGCACCT CGTGAGAAAT CA-AAGTCTT TGGGTTCCGG 
             ACATGATGTC TTCAGCATCT AATGGGAAAC CA-AAGTCTA TGGGTTCCGG 
             ACTTGTTGAC TTCGGCATCT CGTGGGAAAC CA-AAGTCTA TGGGTTCCGG 
             ATCCGACTCC TTCAGCACCT TATGAGAAAT CA-AAGTCTT TGGGTTCCGG 
             ATCCGACTCC TTCAGCACCT TATGAGAAAT CA-AAGTCTT TGGGTTCCGG 
             ATCCGACTCC TTCAGCACCT TATGAGAAAT CA-AAGTCTT TGGGTTCCGG 
             ACTTGACTTT TTCAGCACCC TATGAGAAAT CA-GAGTGTT TGGGTTCCGG 
             ATTTGACTTC TTCGGCACCT TATGAGAAAT CA-AAGTCTT TGGGTTCCGG 
             CGTTGACGCC TTCAGCATCT TGAGAGAAAT CA-AAGCCTT TGGGTTCCGG 
             CAATGACACC TTTTGCATCT TGAGAGAAAT CA-AAGCCTT TGGGTTCCGG 
             CGATGACACC TTCAGCATCT TGAGAGAAAT CA-AAGCCTT TGGGTTCCGG 
             AAATGACGCC TTCTGCATCT TGAGAGAAAT CA-AAGTCTT TGGGTTCCGG 
             ATTTGACGTC GTCAGCACCT TATGAGAAAT CA-AAGTCTT TGGGTTCCGG 
             -CTTGACTCA CTCCGCACCT TATGAGAAAT CA-AAGTCTT TGGGTTCCGG 
             TCTCGACACC TTCAGCACCT TACGAGAAAT CA-AAGTCTT TGGGTTCCGG 
             TATTGACTCC TCCAGCACCT TATGAGAAAT CA-AAATTTT TGGGTTCCGG 
             CTTTGACTCC TTCAGCACCT TATGAGAAAT CA-AAGTCTT TGGGTTCCGG 
             ATG-GACTTC TCCTGCACCT TATGAGAAAT CA-AAGTCTT TGGGTTCTGG 
             ATG-GACTTC TCCTGCACCT TATGAGAAAT CA-AAGTCTT TGGGTTCTGG 
             TAC-GGCTTC TCCTGCACCT CATGAGAAAT CA-AAGTCTC TGGGTTCTGG 
             TTA-GACTTC TCCTGCACCT CATGAGAAAT CA-AAGTCTC TGGGTTCTGG 
             AGTCGACTCC TTCAGCACCT TGAGAGAAAT CA-AAGTCTT TGGGTTCTGG 
             AGTCGACTCC TTCAGCACCT TGAGAGAAAT CA-AAGTCTT TGGGTTCTGG 
             ATTCGACTCC TTCAGCACCT TGAGAGAAAT CA-AAGTCTT TGGGTTCTGG 
             AGTCGACTCC TTCAGCACCT TGAGAGAAAT CA-AAGTCTT TGGGTTCTGG 
             TTTTGCTTCC TTCAGTACCT TATGAGAAAT CA-AAGTCTT TGGGTTCTGG 
             TTTTGCTTCC TTCAGTACCT TATGAGAAAT CA-AAGTCTT TGGGTTCTGG 
             CCTT-ACTCC TTCAGCACCT TATGAGAAAT CA-AAGTCTT TGGGTTCTGG 
             ACATGCCTCT TTCAGCACCT TATGAGAAAT CA-AAGTCTT TGGGTTCTGG 
             ATTCGACACT TTCAGCACCT TATGAGAAAT CA-AAGTCTT TGGGTTCTGG 
             TTTGGCCACT TTCAGCATCT TCAGAGAAAT CT-AAGTTTT TGGGTTCTGG 
             ATTGGCCACC TTCAGCATCT TCAGAGAAAT CT-AAGTTTT TGGGTTCTGG 
             ATTGGCCACC TTCAGCATCT TCAGAGAAAT CT-AAGTTTT TGGGTTCTGG 
             GTC-TTCTT- TTCAGCGTTC GAAAGAAATT -G-AAGTTTT TGGGCCCTGG 
             GTT-GTCTTC TTCGGAGTTA CCAGAGAAAT CA-AAGTCTT TGGGCCCTGG 
             TTA-AACTTT ATCAGAACCT TAGCAGATAT GA-AAGTCTT TGGGCTCTGG 
             CTA--ACTTC ATCAGAACCT TAGCAGATAT GA-AAGTCTT TGGGCTCTGG 

             GGGGAGTATG GTCGCAAGGC TGAAACTTAA AGGAATTGAC GGAAGGACAC 
             GGGGAGTATG GTCGCAAGGC TGAAACTTAA AGGAATTGAC GGAAGGGCAC 
             GGGGAGTATG GTCGCAAGGC TGAAACTTAA AGGAATTGAC GGAAGGGCAC 
             GGGGAGTATG GTCGCAAGGC TGAAACTTAA AGAAATTGAC GGAAGGGCAC 
             GGGGAGTATG GTCGCAAGGC TGAAACTTAA AGAAATTGAC GGAAGGGCAC 
             GGGGAGTATG GTCGCAAGGC TGAAACTTAA AGGAATTGAC GGAAGGGCAC 
             GGGGAGTATG GTCGCAAGGC TGAAACTTAA AGGAATTGAC GGAAGGGCAC 
             GGGGAGTATG GTCGCAAGGC TGAAACTTAA AGGAATTGAC GGAAGGGCAC 
             GGGGAGTATG GTCGCAAGGC TGAAACTTAA AGGAATTGAC GGAAGGGCAC 
             GGGGAGTATG GTCGCAAGGC TGAAACTTAA AGGAATTGAC GGAAGGGCAC 
             GGGAAGTATG GTCGCAAGAC TGAAACTTAA AGGAATTGAC GGAAGGGCAC 
             GGGGAGTATG GTCGCAAGGC TGAAACTTAA AGGAATTGAC GGAAGGGCAC 
             GGGGAGTATG GTCGCAAGGC TGAAACTTAA AGGAATTGAC GGAAGGGCAC 
             GGGGAGTATG GTCGCAAGGC TGAAACTTAA AGGAATTGAC GGAAGGGCAC 
             GGGGAGTATG GTCGCAAGGC TGAAACTTAA AGGAATTGAC GGAAGGGCAC 
             GGGGAGTATG GTCGCAAGGC TGAAACTTAA AGGAATTGAC GGAAGGGCAC 
             GGGGAGTATG GTCGCAAGGC TGAAACTTAA AGGAATTGAC GGAAGGGCAC 
             GGGGAGTATG GTCGCAAGGC TGAAACTTAA AGGAATTGAC GGAAGGGCAC 
             GGGGAGTATG GTCGCAAGGC TGAAACTTAA AGGAATTGAC GGAAGGGCAC 
             GGGGAGTATG GTCGCAAGGC TGAAACTTAA AGGAATTGAC GGAAGGGCAC 
             GGGGAGTATG GTCGC----- TGAAACTTAA AAGAATTGAC GGAAGGGCAC 
             GGGGAGTATG GTCGCAAGGC TGAAACTTAA AGGAATTGAC GGAAGGGCAC 
             GGGGAGTATG GTCGCAAGGC TGAAACTTAA AGGAATTGAC GGAAGGGCAC 
             GGGGAGTATG GTCGCAAGGC TGAAACTTAA AGGAATTGAC GGAAGGGCAC 
             GGGGAGTATG GTCGCAAGGC TGAAACTTAA AGGAATTGAC GGAAGGGCAC 
             GGGGAGTATG GTCGCAAGGC TGAAACTTAA AGGAATTGAC GGAAGGGCAC 
             GGGGAGTATG GTCGCAAGGC TGAAACTTAA AGGAATTGAC GGAAGGGCAC 
             GGGGAGTATG GTCGCAAGGC TGAAACTTAA AGGAATTGAC GGAAGGGCAC 
             GGGGAGTATG GTCGCAAGGC TGAAACTTAA AGGAATTGAC GGAAGGGCAC 
             GGGGAGTATG GTCGCAAGGC TGAAACTTAA AGGAATTGAC GGAAGGGCAC 
             GGGGAGTATG GTCGCAAGGC TGAAACTTAA AGGAATTGAC GGAAGGGCAC 
             GGGGAGTATG GTCGCAAGGC TGAAACTTAA AGGAATTGAC GGAAGGGCAC 
             GGGGAGTATG GTCGCAAGGC TGAAACTTAA AGGAATTGAC GGAGGGGCAC 
             GGGGAGTATG GTCGCAAGTC TGAAACTTAA AGGAATTGAC GGAAGGGCAC 
             GGGGAGTATG GTCGCAAGGC TGAAACTTAA AGGAATTGAC GGAAGGGCAC 
             GGGGAGTATG GTCGCAAGGC TGAAACTTAA AGGAATTGAC GGAAGGGCAC 
             GGGGAGTATG GTCGCAAGTC TGAAACTTAA AGGAATTGAC GGAAGGGCAC 
             GGGGAGTATG GTCGCAAGTC TGAAACTTAA AGGAATTGAC GGAAGGGCAC 
             GGCGAGTATT CGCGCAAGCG AGAAAGTTAA AAGAATTGAC GGAAGGGCAC 
             GGCGAGTATT CGCGCAAGCG AGAAAGTTAA AAGAATTGAC GGAAGGGCAC 
             GGGGAGTATG GTCGCAAGGC TGAAACTTAA AGGAATTGAC GGAAGGGCAC 
             GGGGAGTATG GTCGCAAGTC TGAAACTTAA AGGAATTGAC GGAAGGGCAC 
             GGGGAGTATG GTCGCAAGTC TGAAACTTAA AGGAATTGAC GGAAGGGCAC 
             GGGGAGTATG GTCGCAAGGC TGAAACTTAA AGGAATTGAC GGAAGGGCAC 
             GGGGAGTATG GTCGCAAGGC TGAAACTTAA AGGAATTGAC GGAAGGGCAC 
             GGGGAGTATG GTCGCAAGGC TGAAACTTAA AGGAATTGAC GGAAGGGCAC 
             GGGGAGTATG GTTGCAAGAC TGAAACTTAA AGGAATTGAC GGAAGGGCAC 
             GGGGAGTATG GTCGCAAGGC TGAAACTTAA AGGAATTGAC GGAAGGGCAC 
             GGGGAGTACG GTCGCAAGGT CGAAACTTAA AGGAATTGAC GAAACGGCAC 
             GGGGAGTACG GTCGCAAGGG CGGAACTTAA AGGAATTGAC GGAACGGCAC 

             CACCAGAAGT GGAACTTGCG GCTTAATTTG ACTCAACACG GGAAAACTTT 
             CACCAGGAGT GGAGCCTGCG GCTTAATTTG ACTCAACACG GGGAAACTTA 
             CACCAGGAGT GGAGCCTGCG GCTTAATTTG ACTCAACACG GGAAAACTTA 
             CACCAGGAGT GGAGCCTGCG GCTTAATTTG ACTCAACACG GGAAAACTTA 
             CACCAGGAGT GGAGCCTGCG GCTTAATTTG ACTCAACACG GGGAAACTTA 
             CACCAGGAGT GGAGCCTGCG GCTTAATTTG ACTCAACACG GGGAAACTCA 
             CACCAGGAGT GGAGCCTGCG GCTTAATTTG ACTCAACACG GGGAAACTCA 
             CACCAGGAGT GGAGCCTGCA GCTTAATTTG ACTCAACACG GGAAAACTTA 
             CACCAGGAGT GGAGCCTGCG GCTTAATTTG ACTCAACACG GGAAAACTCA 
             CACCAGGAGT GGAGCCTGCG GCTTAATTTG ACTCAACACG GGAAAACTCA 
             CACCAGGAGT GGAGCCTGCG GCTTAATTTG ACTCAACACG GGGAAACTTA 
             CACCAGGAGT GGAGCCTGCG GCTTAATTTG ACTCAACACG GGGAAACTTA 
             CACCAGGAGT GGAGCTTGCG GCTCAATTTG ACTCAACACG GGAAAACTTA 
             CACCAGGAGT GGAGCCTGCG GCTTAATTTG ATTCAACACG GGAAAACTCA 
             CACCAGGAGT GGAGCCTGCG GCTTAATTTG ACTCAACGCG GGAAACCTTA 
             CACCAGGAGT GGAGCCTGCG GCTTAATTTG ACTCAACGCG GGAAACCTCA 
             CACCAGGAGT GGAGCCTGCG GCTTAATTTG ACTCAACACG GGGAAACTTA 
             CACCAGGCGT GGAGCCTGCG GCTTAATTTG ACTCAACACG GGGAAACTTA 
             CACCAGGAGT GGAGCCTGCG GCTTAATTTG ACTCAACACG GGGAAACTTA 
             CACCAGGAGT GGAGCCTGCG GCTTAATTTG ACTCAACACG GGGAAACTTA 
             CACCAGGAGT GGA-CGTGCG GCTTAATTTG ACTCAACACG GGGAAACTTA 
             CACCAGGAGT GGAGCCTGCG GCTTAATTTG ACTCAACACG GGGAAACTTA 
             CACCAGGAGT GGAGCCTGCG GCTTAATTTG ACTCAACACG GGGAAACTTA 
             CACCAGGAGT GGAGCCTGCG GCTTAATTTG ACTCAACACG GGGAAACTTA 
             CACCAGGAGT GGAGCCTGCG GCTTAATTTG ACTCAACACG GGGAAACTTA 
             CACCAGGAGT GGAGCCTGCG GCTTAATTTG ACTCAACACG GGAAAACTTA 
             CACCAGGAGT GGAGCCTGCG GCTTAATTTG ACTCAACACG GGAAAACTCA 
             CACCAGGAGT GGAGCCTGCG GCTTAATTTG ACTCAACACG GGGAAACTTA 
             CACCAGGAGT GGAGCCTGCG GCTTAATTTG ACTCAACACG GGAAAACTTA 
             CACCAGGAGT GGAGCCTGCG GCTTAATTTG ACTCAACACG GGAAAACTTA 
             CACCAGGCGT GGAGCCTGCG GCTTAATTTG ACTCAACACG GGGAAACTCA 
             CACCAGGCGT GGAGCCTGCG GCTTAATTTG ACTCAACACG GGGAAACTCA 
             CACCAGGCGT GGAGCCTGCG GCTTAATTTG ACTCAACACG GGGAAACTCA 
             CACCAGGCGT GGAGCCTGCG GCTTAATTTG ACTCAACACG GGGAAACTCA 
             CACCAGGCGT GGAGCCTGCG GCTTAATTTG ACTCAACACG GGGAAACTCA 
             CACCAGGCGT GGAGCCTGCG GCTTAATTTG ACTCAACACG GGGAAACTCA 
             CACCAGGCGT GGAGCCTGCG GCTTAATTTG ACTCAACACG GGGAACCTCA 
             CACCAGGCGT GGAGCCTGCG GCTTAATTTG ACTCAACACG GGAAACCTCA 
             CACCAGGCGT GGAGCTTGCG GCTTAATTTG ACTCAACACG GGGAAACTCA 
             CACCAGGCGT GGAGCTTGCG GCTTAATTTG ACTCAACACG GGGAAACTCA 
             CACCAGGAGT GGAGCCTGCG GCTTAATTTG ACTCAACACG GGAAAACTCA 
             CACCAGGAGT GGAGCCTGCG GCTTAATTTG ACTCAACACG GGAAAACTCA 
             CACCAGGAGT GGAGCCTGCG GCTTAATTTG ACTCAACACG GGAAAACTCA 
             CACCAGGAGT GGAGCCTGCG GCTTAATTTG ACTCAACACG GGGAAACTCA 
             CACCAGGAGT GGAGCCTGCG GCTTAATTTG ACTCAACACG GGGAAACTCA 
             CACCAGGAGT GGAGCCTGCG GCTTAATTTG ACTCAACACG GGGAAACTCA 
             CACCAGGAGT GGAGCTTGCG GCTTAATTCG ACTCAACGCG TGAAATTTTA 
             CACCAGGAGT GGAGCCTGCG GCTTAATTCG ACTCAACGCG GGAAATCTCA 
             CACCAGGGGT GGAGCGTGCG GCTTAATTTG ACTCAACGCG GGAAACCTTA 
             CACCAGGGGT GGAGCGTGCG GCTTAATTTG ACTCAACGCG GGAAACCTTA 

             CCAGGTCCAG ACATAGTAAG GATTGACAGA TTGAAGA-TC TTTCTTGATT 
             CCAGGTCCAG ACATAGTGAG GATTGACAGA TTGAGAGCTC TTTCTTGATT 
             CCAGGTCCAG ACATAGTAAG GATTGACAGA TTGAGAGCTC TTTCTTGATT 
             CCAGGTCCAG ACATAGTGAG GATTGACAGA TTGAGAGCTC TTTCTTGATT 
             CCAGGTCCAG ACATAGTGAG GATTGACAGA TTGAGAGCTC TTTCTTGATT 
             CCAGGTCCAG ACATAGTAAG GATTGACAGA TTGATAGCTC TTTCTTGATT 
             CCAGGTCCAG ACATAGTAAG GATTGACAGA TTGATAGCTC TTTCTTGATT 
             CCAGGTCCAG ACATAGTAAG GATTGACAGA TTGATAGCTC TTTCTTGATT 
             CCAGGTCCAG ACATGGTAAG GATTGACAGA TTGAAAGCTC TTTCTTGATT 
             CCAGGTCCAG ACATAGTGAG GATTGACAGA TTGATAGCTC TTTCTTGATT 
             CCAGGTCCAG ACATGGGAAG GATTGACAGA TTGATAGCTC TTTCTTGATT 
             CCAGGTCAAA ACATGGATGG GATTGACAGA TTGAAAGCTC TTTCTTGATT 
             CCAGGTCCAG ACATAGTGAG GATTGACAGA TTGATAGCTC TTTCTTGATT 
             CCAGGTCCAG ACATAGGAAG GATTGACAGA TTGATAGCTC TTTCTTGATT 
             CCAGGTCCAG ACATAAGAAG GATTGACAGA GAAAAAGCTC TTTCATGATT 
             CCAGGTCCAG ACATAAGAAG GATTGACAGA GAAACAGCTC TTTCTCGATT 
             CCAGGTCCAG ACATAGTAAG GATTGACAGA TTGATAGCTC TTTCTTGATT 
             CCAGGTCCAG ACATAGTAAG GATTGACAGA TTGATAGCTC TTTCTTGATT 
             CCAGGTCCAG ACATAGTAAG GATTGACAGA TTGATAGCTC TTTCTTGATT 
             CCAGGTCCAG ACATAATGCG GATTGACAGA TTGATAGCTT GTTCTTGATT 
             CCAGGTCCAG ACATAGAAAG GATTGACAGA TTGATAGCTC TTTCTTGATT 
             CCAGGTCCAG ACTGGGTAAG GATGTACAGA TTGACAGCTC TTTACAGATT 
             CCAGGTCCGG ACTTAGTAAG GATGTACAGA TTGATAGCTC TTTACAGATT 
             CCAGGTCCGG ACTTAGTAAG GATGTACAGA TTGATAGCTC TTTACAGATT 
             CCAGGTCCGG ACATAGTGAG GATTGACAGA CTGATAGCTC TTTCGAGATT 
             CCAGGTCCAG ACATAGGTAG GATTGACAGA CTGATAGCTC TTTCTTGATT 
             CCAGGTCCAG ACATAGTAAG GATTGACAGA TTGATAGCTC TTTCTTGATT 
             CCAGGTCCAG ACATAATAAG GATTGACAGA TTGATAGCTC TTTCTTGATT 
             CCAGGTCCAG ACATAGTAAG GATTGACAGA TTGATAGCTC TTTCTTGATT 
             CCAGGTCCAG ACATAGTAAG GATTGACAGA TTGATAGCTC TTTCTTGATT 
             CCAGGTCCAG ACATAGGAAG GATTGACAGA TTGATAGCTC TTTCTTGATT 
             CCAGGTCCAG ACATAGGAAG GATTGACAGA TTGATAGCTC TTTCTTGATT 
             CCAGGTCCAG ACATGGGAAG GATTGACAGA TTGATAGCTC TTTCTTGATT 
             CCAGGTCCAG ACATGGGAAG GATTGACAGA TTGATAGCTC TTTCTTGATT 
             CCAGGTCCAG ACAAAGGAAG GATTGACAGA TTGATAGCTC TTTCTTGATT 
             CCAGGTCCAG ACAAAGGAAG GATTGACAGA TTAATAGCTC TTTCTTGATT 
             CCAGGTCCAG ACAGAGTAAG GATTGACAGA TTGATAGCTC TTTCTTGATT 
             CCAGGTCCAG ACATAGAGAG GATTGACAGA TTGATAGCTC TTTCTTGATT 
             CTAGTTTAAG ACAAGAGTAG GATTGACAGA TTAATAGCTC TTTCTTGATT 
             CTAGTTTAAG ACAAGAGTAG GATTGACAGA TTAATAGCTC TTTCTTGATT 
             CCAGGTCCAG ACATAGGAAG GATTGACAGA TTGATAGCTC TTTCTTGATT 
             CCAGGTCCAG ACATGGGAAG GATTGACAGA TTGAGAGCTC TTTCTTGATT 
             CCAGGTCCAG ACATAGAAAG GATTGACAGA TTGAGAGCTC TTTCTTAATT 
             CCAGGTCCAG ACATGGGAAG GATTGACAGA CTGATAGCTC TTTCTTGATT 
             CCAGGTCCAG ACATGGGAAG GATTGACAGA CTGATAGCTC TTTCTTGATT 
             CCAGGTCCAG ACATGGGAAG GATTGACAGA CTGATAGCTC TTTCTTGATT 
             CCACGTCCGG ACATAGTTAT GATTGACAAA CTAAAAGATT TTTCTAAATT 
             CCAGGCCCGA ACATAATTAT GATTGACGGA TGAAAAGATC TTTCTCGATT 
             CTAAGGTAAG ACATTGTTAT GATTGACAGA TTACTTGATC TTTCTTGATT 
             CTAGGGTAAG ACACTAGAAT GATTGACAGA TTACTTGATC TTTCTTGATT 

             CTATGGGTGG TGGTGCATGG CCGTTCTTAG TTGGTGGAGT GATTTGTCTG 
             CTATGGGTGG TGGTGCATGG CCGTTCTTAG TTGGTGGAGT GATTTGTCTG 
             CTATGGGTGG TGGTGCATGG CCGTTCTTAG TTGGTGGAGT GATTTGTCTG 
             CTATGGGTGG TGGTGCATGG CCGTTCTTAG TTGGTGGAGT GATTTGTCTG 
             CTATGGGTGG TGGTGCATGG CCGTTCTTAG TTGGTGGAGT GATTTGTCTG 
             CTATGGGTGG TGGTGCATGG CCGTTCTTAG TTGGTGGAGT GATTTGTCTG 
             CTATGGGTGG TGGTGCATGG CCGTTCTTAG TTGGTGGAGT GATTTGTCTG 
             CTATGGGTGG TGGTGCATGG CCGTTCTTAG TTGGTGGAGT GATTTGTCTG 
             CTATGGGTGG TGGTGCATGG CCGTTCTTAG TTGGTGGAGT GATTTGTCTG 
             CTATGGGTGG TGGTGCATGG CCGTTCTTAG TTGGTGGAGT GATTTGTCTA 
             CTATGGGTGG TGGTGCATGG CCGTTCTTAG TTGGTGGAGT GATTTGTCTG 
             CTATGGGTGG TGGTGCATGG CCGTTCTTAG TTGGTGGAGT GATTTGTCTG 
             CTATGGGTGG TGGTGCATGG CCGTTCTTAG TTGGTGGAGT GATTTGTCTG 
             CTATGGGTGG TGGTGCATGG CCGTTCTTAG TTGGTGGAGT GATTTGTCTG 
             TTATGGGTGG TGGTGCATGG CCGTTCTTAG TTGGTGGAGT GATTTGTCTG 
             TTATGGGTGG TGGTGCATGG CCGTTCTTAG TTGGTGGAGT GATTTGTCTG 
             CTATGGGTGG TGGTGCATGG CCGTTCTTAG TTGGTGGAGT GATTTGTCTG 
             CTATGGGTGG TGGTGCATGG CCGTTCTTAG TTGGTGGAGT GATTTGTCTG 
             CTATGGGTGG TGGTGCATGG CCGTTCTTAG TTGGTGGAGT GATTTGTCTG 
             CTATGGGTGG TGGTGCATGG CCGTTCTTAG TTGGTGGAGT GATTTGTCTG 
             CTATGGGTGG TGGTGCATGG CCGTTCTTAG TTGGTGGATT GATTTGTCTG 
             CTCAGGGTGG TGGTGCATGG CCGTTCTTAG TTGGTGGAGT GATTTGTCTG 
             CTAAGGGTGG TGGTGCATGG CCGTTCTTAG TTGGTGGAGT GATTTGTCTG 
             CTAAGGGTGG TGGTGCATGG CCGTTCTTAG TTGGTGGAGT GATTTGTCTG 
             CTATGGGTGG TGGTGCATGG CCGTTCTTAG TTGGTGGAGT GATTTGTCTG 
             CTATGGGTGG TGGTGCATGG CCGTTCTTAG TTGGTGGAGT GATTTGTCTG 
             CTATGGGTGG TGGTGCATGG CCGTTCTTAG TTGGTGGAGT GATTTGTCTG 
             CTATGGGTGG TGGTGCATGG CCGTTCTTAG TTGGTGGAGT GATTTGTCTG 
             CTATGGGTGG TGGTGCATGG CCGTTCTTAG TTGGTGGAGT GATTTGTCTG 
             CTATGGGTGG TGGTGCATGG CCGTTCTTAG TTGGTGGAGT GATTTGTCTG 
             CTATGGGTGG TGGTGCATGG CCGTTCTTAG TTGGTGGAGT GATTTGTCTG 
             CTATGGGTGG TGGTGCATGG CCGTTCTTAG TTGGTGGAGT GATTTGTCTG 
             CTATGGGTGG TGGTGCATGG CCGTTCTTAG TTGGTGGAGT GATCTGTCTG 
             CTATGGGTGG TGGTGCATGG CCGTTCTTAG TTGGTGGAGT GATCTGTCTG 
             CTTTGGGTGG TGGTGCATGG CCGTTCTTAG TTGGTGGAGT GATTTGTCTG 
             CTTTGGGTGG TGGTGCATGG CCGTTCTTAG TTGGTGGAGT GATTTGTCTG 
             CTTTGGGTGG TGGTGCATGG CCGTTCTTAG TTGGTGGAGT GATTTGTCTG 
             CTATGGGTGG TGGTGCATGG CCGTTCTTAG TTGGTGGAGT GATTTGTCTG 
             TCTTGGATGG TGATGCATGG CCGTTTTTAG TTCGTGAAAT GATTTGTCTG 
             TCTTGGATGG TGATGCATGG CCGTTTTTAG TTCGTGAAAT GATTTGTCTG 
             CTATGGGTGG TGGTGCATGG CCGTTCTTAG TTGGTGGAGT GATTTGTCTG 
             CTATGGGTGG TGGTGCATGG CCGTTCTTAG TTGGTGGAGT GATTTGTCTG 
             CTATGGGTGG TGGTGCATGG CCGTTCTTAG TTGGTGGAGT GATTTGTCTG 
             CTATGGGTGG TGGTGCATGG CCGTTCTTAG TTCGTGGACT GATTTGTCTG 
             CTATGGGTGG TGGTGCATGG CCGTTCTTAG TTCGTGGACT GATTTGTCTG 
             CTATGGGTGG TGGTGCATGG CCGTTCTTAG TTCGTGGACT GATTTGTCTG 
             CTATGGGTGG TGGTGCATGG CCGTTCTCAG TCGGTGAGGT GACTTGTCTG 
             CTATGGGTGG TGGTGCATGG CCGTTCTTAG TCGGTGAGGT GACTTGTCTG 
             TGGTGGGTGG TGGTGCATGG CCGATCTTAG TTGGTGGGGT GACCCGTCTG 
             TGGTGGGTGG TGGTGCATGG CCGATCTTAG TTGGTGGGGT GACCCGTCTG 

             GTTAATTCCG TTAACGAACG AGACCTCGAC CTGCTAAATA GGTTCAGTAT 
             GTTAATTCCG TTAACGAACG AGACCTCCGC CTGCTAATTA GTTGCGCTAA 
             GTTAATTCCG TTAACGAACG AGACCTCCGC GTGCTAAATA GTCCCGCTTA 
             GTTAATTCCG TTAACGAACG AGACCCCTGC CTGCTAAATA GGTTGCCTAG 
             GTTAATTCCG TTAACGAACG AGACCCCCGC CTGCTAAATA GTTATGTGAA 
             GTTAATTCCG TTAACGAACG AGACCTTAAC CTACTAAATA GTTACGCGAA 
             GTTAATTCCG TTAACGAACG AGACCTTAAC CTACTAAATA GTTACGCCAA 
             CTTAATTGCG TTAACGAACG AGACCTTAAC CTACTAAATA GTTACGTGTA 
             GTTAATTCCG TTAACGAACG AGACCTTGGC CTGCTAAATA GA-CACTGTC 
             CTTAATTGTG ATAACGAACG AGACCTTAAC CTGCTAAATA GTCGGTCGAA 
             GTTAATTCCG ATAACGAACG AGACCTTAAC CTGCTAACTA GTCGCTTCTC 
             GTTAATTCCG ATAACGAACG AGACCTTAAC CTGCTAACTA GTTGCTTGTG 
             GTTAATTCCG TTAACGAACG AGACCTTAGC CTACTAACTA GTCGATCCGT 
             GTTAATTCCG TTAACGAACG AGACCTTAAC CTGCTAAATA GTTGCGAGAA 
             GTTAATTCCG TTAACGAACG AGACCTTGAC CTACTAAATA ACATGAATTT 
             GTTAATTCCG TTAACGAACG AGACCTTGAC CTACTAAATA ACTTTGGCTT 
             GTTAATTCCG TTAACGAACG AGACCTTAAC CTGCTAAATA GTTACACGTA 
             GTTAATTCCG TTAACGAACG AGACCTTAAC CTGCTAAATA GTTACACGTA 
             GTTAATTCCG TTAACGAACG AGACCTTAAC CTGCTAAATA GTTACACGTA 
             GTTAATTCCG TTAACGAACG AGACCTTAAC CTGCTAAATA GTTACATGTA 
             GTTAATTCCG TTAACGAACG AGACCTTAAC CTGCTAAATA GTTACACGTA 
             GTTAATTCCG TTAACGAACG AGACCTTAAC CTGCTAAATA GCGTCGAGTT 
             GTTAATTCCG TTAACGAACG AGACCTTAAC CTGCTAAATA GTGCTGAGTT 
             GTTAATTCCG TTAACGAACG AGACCTTAAC CTGCTAAATA GCGCTGAGTT 
             GTTAATTCCG TTAACGAACG AGACCTTAAC CTGCTAAATA GGCTCCAGAA 
             GTTAATTCCG TTAACGAACG AGACCTTAGC CTGCTAAATA ATTGCCGGAA 
             CTTAATTGCG TTAACGAACG AGACCTTAAC CTGCTAAATA GATCAACCTA 
             GTTAATTCCG TTAACGAACG AGACCTTAAC CTGCTAAATA GTTACGTGTA 
             GTTAATTCCG TTAACGAACG AGATCTTAAC CTGCTAAATA GTGGCGCATT 
             GTTAATTCCG TTAACGAACG AGACCTTAAC CTGCTAAATA GTGGTGCGTA 
             GTTAATTCCG TTAACGAACG AGACCTTAAC CTGCTAAATA GGATCAGGAA 
             GTTAATTCCG TTAACGAACG AGACCTTAAC CTGCTAAATA GGATCAGGAA 
             GTTAATTTCG ATAACGAACG AGACCTTAGC CTGCTAAATA GGGTCAGTAA 
             GTTAATTTCG TTAACGAACG AGACCTTAGC CTGCTAAATA GGGTCGGGAA 
             GTTAATTCCG TTAACGAACG AGACCTTAAC CTGCTAAATA GGGTACGGGA 
             GTTAATTCCG TTAACGAACG AGACCTTAAC CTGCTAAATA GGATGCGGGA 
             GTTAATTCCG TTAACGAACG AGACCTTAAC CTGCTAACTA GCTGCTTGGA 
             GTTAATTCCG TTAACGAACG AGACCTTAAC CTGCTAAATT AGGATCTGGG 
             GTTAATTCCG ATAACGAACG AGATCTTAAC CTGCTAATTA GCGGCGAGTA 
             GTTAATTCCG ATAACGAACG AGATCTTAAC CTGCTAATTA GCGGCGAGTA 
             GTTAATTCCG TTAACGAACG AGACCTTAAC CTGCTAAATA GACATAAGAA 
             GTTAATTCCG TTAACGAACG AGACTTTAAC CTGCTAAATA GACACCAAAG 
             GTTAATTCCG TTAACGAACG AGACTTTAAC CTGCTAAATA GACACCGGCG 
             GTTGATTCCG ATAACGAGCG AGATCTTAAC CTGCTAACTA GGTCTTCAGA 
             GTTGATTCCG ATAACGAGCG AGATCTTAAC CTGCTAACTA GGTCTTCAGA 
             GTTGATTCCG ATAACGAGCG AGATCTTAAC CTGCTAACTA GGTCTTCAGA 
             GTTTATTCCG ATAACGGACG AGACCTTGAC CT-TTAATTC TTGACTGTTA 
             GTTAATTCCG ATAACGGACG AGATCTCGAC TTATTAAATA GACACTTTGA 
             GTTAATTTCG ATAACGAACG AGATCCGAGC TGCTTAGTTG GCAAGATTTG 
             GTTAATTTCG ATAACGAACG AGATCCGAGC TATTTAGTTG GCCTTTCAGA 

             CGCTTCTTAG AGGGACTATC GGATCCAAAC CGGTGGAAGT GCGAGGCAAT 
             TGCTTCTTAG AGGGACTTTT GGTGACTAAC CAAAGGAAGT TGGAGGCAAT 
             CCCTTCTTAG AGGGACTTTT GGGTAACAAC CAAAGGAAGT TGGAGGCAAT 
             TGCTTCTTAG AGGGACG-TG CATTCTTAGG TGCAGGAAGA TAGGGGCAAT 
             TGCTTCTTAG AGGGACTTTT GGTGACTAAC CAAAGGAAGT TGGGGGCAAT 
             TCCTTCTTAG AGGGACTTTG GGCTATTAGT CCAAGGAAGT TTGAGGCAAT 
             TCCTTCTTAG AGGGACTTTG GGCTTTTAGC CTAAGGAAGT TTGAGGCAAT 
             ACCTTCTTAG AGGGACTTTG CGTGTTTAAC GCAAGGAAGT TTGAGGCAAT 
             TCCTTCTTAG AGGGACTCAG CGAATCTATC GCTGGGAAGT GCGAGGCAAT 
             TCCTTCTTAG AGGGACTTTG CGTGTCTAAC GCAAGGAAGT TTGAGGCAAT 
             GTCTTCTTAG AGGGACTTTG GGGGC-TACT CCAAGGAAGT TTGAGGCAAT 
             AACTTCTTAG AGGGACTATG TATGT-AAGT GCATGGAAGT TTAAGGCAAT 
             TGCTTCTTAG AGGGACTTTG TGACT-AAAC ACAAGGAAGT TTGAGGCAAT 
             ACCTTCTTAG AGGGACTTTG TGTGTTTAAC ACAAGGAAGC TTGAGGCAAT 
             ACTTTCTTAG GGGGACTTTG TACATATAGT GCAAGGAAGT ACGAGGCAAT 
             ACTTTCTTAG AGGGACTTTG CATGCTTAAT GCAAGGAAGT ACGAGGCAAT 
             ACCTTCTTAG AGGGACTTTG CGTGTCTAAC GCAAGGAAGT TTGAGGCAAT 
             ACCTTCTTAG AGGGACTTTG TGTGTCTAAC GCAAGGAAGT TTGAGGCAAT 
             ACCTTCTTAG AGGGACTTTG CGTGTCTAAC GCAAGGAAGT TTGAGGCAAT 
             ATCTTCTTAG AGGGACTTTG TGTGCATAAT GCAAGGAAGT TTGAGGCAAT 
             ACCTTCTTAG AGGGACTTTG TGTGTCTAAT GCAAGGAAGT TTGAGGCAAT 
             TCCTTCTTAG AGGGACGTCG CGTGTCTAAC GCGAGGAGGT GTGAGGCAAT 
             TCCTTCTTAG AGGGACGTCA CGTGTCTAAC GTGAGGAGGT GTGAGGCAAT 
             TCCTTCTTAG AGGGACGTCA CGTGTCTAAC GTGAGGAGGT GTGAGGCAAT 
             TCCTTCTTAG AGGGACGTCG CGTGTCTAAC GCTAGGAAGT GTGAGGCAAT 
             CTTTTCTTAG AGGGACTTTG TGTGTGTAAC ACAAGGAAGT GTGAGGCAAT 
             TCCTTCTTAG AGGGACTTTG TGTTTTCAGC GCAAGGAAGT TTGAGGCAAT 
             ACCTTCTTAG AGGGACTTTG CGCGCCTAGC GCAAGGAAGT TTGAGGCAAT 
             TTCTTCTTAG AGGGACTTTG ACGCCTAAGC GCAAGGAAGT TTGAGGCAAT 
             TCCTTCTTAG AGGGACTTTG TGATTAAAGC ACAAGGAAGT TTGAGGCAAT 
             CTCTTCTTAG AGGGACTTTG CGTGTCTAAC GCAAGGAAGT TTGAGGCAAT 
             CTCTTCTTAG AGGGACTTTG CGTGTCTAAC GCAAGGAAGT TTGAGGCAAT 
             CTCTTCTTAG AGGGACTTTG CGTGTCTAAC GCAAGGAAGT TTGAGGCAAT 
             CTCTTCTTAG AGGGACTTTG CGTGTCTAAC GCAAGGAAGT TTGAGGCAAT 
             ATCTTCTTAG AGGGACTTTG CGGTTATAAC GCAAGGAAGT TTAAGGCAAT 
             ATCTTCTTAG AGGGACTTTG CGGTTATAAC GCAAGGAAGT TTAAGGCAAT 
             TTCTTCTTAG AGGGACTCTG TGCTTCAAGC GTGGGGAAGT TTAAGGCAAT 
             ACCTTCTTAG AGGGACTTTG CGTTCATAAC GCAAGGAAGT GTAAGGCAAT 
             CACTTCTTAG AGGAACATTG TGTGTCTAAC ACAAGGAAGT TTAAGGCAAC 
             CTCTTCTTAG AGGAACGATG TGTGTCTAAC ACAAGGAAGT TTAAGGCAAC 
             ATCTTCTTAG AGGGACTTTG TATGTTTAAT ACAGGGAAGT TTTAGGCAAT 
             CTCTTCTTAG AGGGACTTTA CGTGTTTAAC GTAAGGAAGT TTAAGGCAAT 
             TTCTTCTTAG AGGGACTTTG CGTGACTAAC GCAAGGAAGT TTAAAGCAAT 
             ATCTTCTTAG AGGGACTTTG CATATTTAGT GTAAGGAGGT TTGAGGCAAT 
             ATCTTCTTAG AGGGACTTTG CATATTTAGT GTAAGGAGGT TTGAGGCAAT 
             ATCTTCTTAG AGGGACTTTG CATATTTAGT GTAAGGAGGT TTGAGGCAAT 
             TCAGTCTTAA AGGGACTCAA TGTTCCAAAC ATTGGGAAGA TCAAGGCAAT 
             TTCTTCTTAA TGGGACATTG GATGTTCATT CCAAGGAAGT TCGAGCCTAT 
             CTCCTCCTAT GCGGACTGTC AGTTTCAGGC TGAAGGAAGT TTCGGGCTAA 
             CTTCTCCTAA ATGGACTATC AGTATGAAGC TGAAGGAAGT TTCGGGCTAA 

             AACAGGTCTG TGATGCCCTT AGATGTTCTG GGCCGCACGC GTGTTACACT 
             AACAGGTCTG TGATGCCCTT AGATGTTCTG GGCCGCACGC GCGCTACACT 
             AAC-GGTCTG TGATGCCCTT AGATGTTCTG GGCCGCACGC GCGCTACACT 
             AACAGGTCTG TGATGCCCTT AGATGTCCTG GGCCGCACGC GCGCTACACT 
             AACAGGTCTG TGATGCCCTT AGATGTCCTG GGCCGCACGC GCGCTACACT 
             AACAGGTCTG TGATGCCCTT AGATGTTCTG GGCCGCACGC GCGCTACACT 
             AACAGGTCTG TGATGCCCTT AGATGTTCTG GGCCGCACGC GCGCTACACT 
             AACAGGTCTG TGATGCCCTT AGATGTTCTG GGCCGCACGC GCGCTACACT 
             AACAGGTCTG TGATGCCCTT AGATGTTCTG GGCTGCACGC GCGCTACACT 
             AACAGGTCTG TGATGCCCTT AGATGTTCTG GGCTGCACGC GCGCTACACT 
             AACAGGTCTG TGATGCCCTT AGATGTCCTG GGCCGCACGC GCGCTACACT 
             AACAGGTCTG TGATGCCCCT AGACGTCCTG GGCCGCACGC GCGCTACACT 
             AACAGGTCTG TGATGCCCTT AGATGTCCTG GGCCGCACGC GTGCTACACT 
             AACAGGTCTG TGATGCCCTT AGATGTTCTG GGCTGCACGC GCGCTACACT 
             AACAGGTCTG TGATGCCCTT AGATGTTCTG GGCTGCACGC GCGCTACACT 
             AACAGGTCTG TGATGCCCTT AGATGTTCTG GGCTGCACGC GCGCTACACT 
             AACAGGTCTG TGATGCCCTT AGATGTTCTG GGCTGCACGC GCGCTACACT 
             AACAGGTCTG TGATGCCCTT AGATGTTCTG GGCTGCACGC GCGCTACACT 
             AACAGGTCTG TGATGCCCTT AGATGTTCTG GGCTGCACGC GCGCTACACT 
             AACAGGTCTG TGATGCCCTT AGATGTTCTG GGCTGCACGC GCGCTACACT 
             AACAGGTCTG TGATGCCCTT AGATGTTCCG GGCTGCACGC GCGCTAC-CT 
             AACAGGTCTG TGATGCCCTT AGATGTTCTG GGCCGCACGC GCGCTACACT 
             AACAGGTCTG TGATGCCCTT AGATGTTCTG GGCCGCACGC GCGCTACACT 
             AACAGGTCTG TGATGCCCTT AGATGTTCTG GGCCGCACGC GCGCTACACT 
             AACAGGTCTG TGATGCCCTT AGATGTTCTG GGCTGCACGC GCGCTACACT 
             AACAGGTCTG TGATGCCCTT AGATGTTCTG GGCTGCACGC GCGCTACACT 
             AACAGGTCTG TGATGCCCTT AGATGTTCTG GGCTGCACGC GCGCTACACT 
             AACAGGTCTG TGATGCCCTT AGATGTTCTG GGCTGCACGC GCGCTACACT 
             AACAGGTCTG TGATGCCCTT AGATGTTCTG GGCTGCACGC GCGCTACACT 
             AACAGGTCTG TGATGCCCTT AGATGTTCTG GGCTGCACGC GCGCTACACT 
             AACAGGTCTG TGATGCCCTT AGATGTTCTG GGCCGCACGC GCGCTACACT 
             AACAGGTCTG TGATGCCCTT AGATGTTCTG GGCTGCACGC GCGCTACACT 
             AACAGGTCTG TGATGCCCTT AGATGTTCTG GGCTGCACGC GCGCTACACT 
             AACAGGTCTG TGATGCCCTT AGATGTTCTG GGCTGCACGC GCGCTACACT 
             AACAGGTCTG TGATGCCCTT AGATGTCCTG GGCTGCACGC GCGCTACACT 
             AACAGGTCTG TGATGCCCTT AGATGTCCTG GGCCGCACGC GCGCTACACT 
             AACAGGTCTG TGATGCCCTT AGATGTCCTG GGCTGCACGC GCGCTACACT 
             AACAGGTCTG TGATGCCCTT AGATGTCCTG GGCTGCACGC GCGCTACACT 
             AACAGGTCTG TGATGTCCTT AGATGAACTA GGCTGCACGC GTGCTACACT 
             AACAGGTCTG TGATGTCCTT AGATATACTA GGCTGCACGC GTGCTACACT 
             AACAGGTCTG TGATGCCCTT AGATGTCCTG GGCCGCGCGC GCGCTACACT 
             AACAGGTCTG TGATGCCCTT AGATGTTCTG GGCCGCACGC GCGCTACACT 
             AACAGGTCTG TGATGCCCTT AGATGTTCTG GGCCGCACGC GCGCTACACT 
             AACAGGTCTG TGATGCCCTT AGATGTTCTG GGCTGCACGC GCGCTACAAT 
             AACAGGTCTG TGATGCCCTT AGATGTTCTG GGCTGCACGC GCGCTACAAT 
             AACAGGTCTG TGATGCCCTT AGATGTTCTG GGCTGCACGC GCGCTACAAT 
             AACAGGTCTG TGATGCCCTT AGATAACCTG GGCTGCACGT GTGCTACAAT 
             AACAGGTCTG TGATGCCCTT AGATGGCCTG GGCTGCACGT GCGCTACATT 
             ATCAGGTCTG TGATGCCCTT AGACACTTTA GGCGGCACGC GCGCTACAAT 
             ATCAGGTCTG TGATGCCCTT AGATACTCTA GGCGGCACGC GCGCTACAAT 

             GACGCATTCA TCAAGCGCCC TTGGCCGAGA GGCCTCGGTA ATCTTGA-AA 
             GATGCATTCA ACGAGTTTCC TTGGCTGAAG AGCCTGGGTA ATCTTTTGAA 
             GATGCGTTCA ACGAGTATCC TTGATCGATA GGTCTGGGTA ATCTTGTGAA 
             GATGCATTCA ACGAGTTCCC TTGGCCGAGA GGCCTGGGCA ATCTTTTGAA 
             GACACACGCA GCGAGTCTCC TTGTCCGAAA GGTCTGGGTA ATCTTGTAAA 
             GATGCATTCA ACGAGTTTCC TTGTTCGGAA GGACTGGGTA ATCTTTTGAA 
             GATGCACTCA ACGAGTTTCC TTGCTCGGAA GGGCTGGGTA ATCTTTTGAA 
             GATGCATTCA ACGAGTTCCC TTGCTCGATG GAGTTGGGTA ATCT-GTGAA 
             GATGCACTCA ACGAGTTTCC TTATCCGGAA GGATTGGGTA ATCTTTTGAA 
             GATGCAGTCA GCGAGTTTCC TGTTCCGGAA GGATCGGGTA ATCTTCTGAA 
             GATGCAGGCA GTAAGCTCTC CGCAGAGACA TG-CCCGGTA AACTTC--AA 
             GACACGTTCA GCGAGCTTCC TGTCCCGAAA GGGCCGGGAA ATCTTGTTAG 
             GACGCATACA GCGAGTACCC CAGCTCGTGA GGCACTGGTA ATC-AGC-AA 
             GACACGATCA ACAAGTATCC TTGCCCGGTA GGGTTGGGTA ATCTTTTGAA 
             GACACAAGCA GAGAGTTTCC -CTTCTGAAA GGAATGGAGA ATCTT--GAA 
             GACACATGCA ATGAGTTTC- TGCTCCGAAA GGAGTGGGTA ATCTACAGAA 
             GATGCGTTCA ACGAGTTTCC TTGCCCGATA GGGTTGGGTA ATCTTTTTAA 
             GATGCGGTCA ACGAGTTTCC TGGTCCGGCA GGATTGGGTA ATCTTCTTAA 
             GATGCACTCA ACGAGTTTCC TTGCCCGATA GGGTTGGGTA ATCTTCTTAA 
             GATGTGTTCA ACGAGTTTCC TTGCCTGGAA AGGTTTGGTA ATCTTG--AA 
             GACGTGATCA ACAAGTTTCC TTGCCTGAAA AGGTTTGGTA ATCTTTTCAA 
             GATGCATTCA ACGAGTTTCC TGGTCCGAGA GGAATGGGTA ACCTTTTGAA 
             GATGCATTCA ACGAGTTTCC TGGTCCGAGA GGAATGGGTA ACCTTTTGAA 
             GATGCATTCA ACGAGTTTCC TGGTCCGAGA GGAATGGGTA ACCTTTTGAA 
             GATGCGTTCA ACGAGTTCCC CGCTCCGGAA GGAACGGGCA ACCTTGTGAA 
             GATGCGTCCA ACAAGCGCCC TAGTCCGACA GGAACGGGTA ATCTTGTCAA 
             GATGCGTTCA ACGAGTGTCC TTGCCCGATA GGGTTGGGTA ATCTTTTGAA 
             GATGCGTTCA ACGAGTTTCC TGGCTCGACA GAGTTGGGTA ATCTTCTGAA 
             GATGCGTTCA ACGAGCATCC TTGTCTGAAA AGATTGGGTA ATCTTTTGAA 
             GATGCGTTCA ACGAGTATCC TTGTCCGATA GGATTGGGTA ATCTTTTGAA 
             GATGCATCCA ACGAGTTTCC TTGGCCGATA GGTCTAGGTA ATCTTGTGAG 
             GATGCATCCA ACGAGTTTCC TTGGCCGATA GGTCTAGGTA ATCTTGTGAG 
             GATGCATGCA ACGAGTTTCC TTGGCCGACA GGTCTGGGTA ATCTTTTGAG 
             GATGCATTCA ACGAGTTTCC TTGGCCGGCA GGTCTAGGTA ATCTTGTGAG 
             GATGCGTTCA TCGAGTTTCC TTGGCCGAGA GGCCCGGGTA ATCTT-T-AG 
             GATGCGTTCA TCGAGTTTCC TTGGCCGAGA GGCCCGGGTA ATCTT-T-AG 
             GATGCATCCA TCGAGTTTCC TGTCCCGAAA GGGTTGGGTA ATCTT-T-AG 
             GATGCATTCA ACGAGTTTCC TTGGCCGTCG GGTCCGGGTA ATCTTAC-AG 
             GATATATATA ACGAGTTTCC TCCGCCGAAA GGCGTAGGTA ATCTTATCAA 
             GATATGTAAA ACGAGTGCCC TCCACTGAAA AGTGTAGGTA ATCTTATCAA 
             GATGCATCCA TCAAGTATCC TGTTTCGAAG GAAATGGGTA ATCTTTTGAA 
             GATGCATTCA ACAAGTATCC TGATCTGGCG AGGTTGGGTA ATCTTTTGAG 
             GATACACCTA GCGAGTATCT TATCCTGGTA AGGTTGGGTA ATCTTATGAA 
             GACACTCGCA GCGAGTTTCC TTTCCCGAAA GGGTTGGGTA ATCTTGTTAG 
             GACACTCTCA GCGAGTTTCC TTTCCCGAAA GGGTTGGGTA ATCTTGTTAG 
             GACACTCTCA GCGAGTTTCC TTTCCCGAAA GGGTTGGGTA ATCTTGTTAG 
             AACATCACAA CGAGTAC-CA ATATCGAAAC GATGTTGTGA ATCTTC--AA 
             GACTAAAGCA GAAAGTTCCC TTGGTCGATA GATCCGGGAA ATCT-TTGAA 
             GGATGGTAGA ACGTGTCAGA TCTTTTAGGA AAAGGTGTGA AACACGAATA 
             GGGTTACTTA ATGTGTTGTT GTGT-CGAAA GACTCGACTA ATCACTAATG 

             GTCCG-TCGT GTTAGGGATA GATTATTGTA ATTATTAGTC TTGAACGAGG 
             AGTGCATCGT GCTAGGGATA GACCATTGCA ATTATTGGTC TTGAACGAGG 
             TGCGCATCGT GCTAGGGATA GACTGTTGCA ATTTTCAGTC TTGAACGAGG 
             CCTGCATCGT GATAGGGATA GATTATTGCA ATTATTAATC TTGAACGAGG 
             TGTGTGTCGT GATAGGGATA GATTATTGCA ATTATTAATC TTGAACGAGG 
             TTTGCATCGT GATGGGGATA GATTATTGCA ATTATTAATC TTCAACGAGG 
             TTTGCATCGT GATGGGGATA GATTATTGCA ATTATTAATC TTCAACGAGG 
             ACTGCATCGT GATGGGGATA GATTATTGCA ATTATTAGTC TTCAACGAGG 
             CGTGCATCGT GATGGGGATA GATTATTGCA ATTATTAATC TTCAACGAGG 
             ACTGCATCGT GATGGGGATA GATTATTGCA ATTATTAATC TTGAACGAGG 
             ACTGCATCGT GATGGGGATT GACTCTTGGA ATTTTTGGTC ATCAACGAGG 
             GACGTGTCGT GCTGGGGATA GATCTTTGCA ATTATAGATC TTGAACGAGG 
             TATGCGTCGT GATGGGGATA GATCTTTGGA ATTATAGATC TTGAACGAGG 
             ATCGTGTCGT GCTAGGGATA GACGATTGCA ATTATTCGTC TTCAACGAGG 
             GTTGTGTCGT GATGGGGATA GTTTATTGCA ATTATTAAAC TTGAACGAGG 
             GCTGTGTCGT GATGGGGATA GTTTATTGCA ATTATTAAAC TTGAACGAGG 
             ATCGCATCGT GATGGGGATA GATTATTGCA ATTATTAATC TTCAACGAGG 
             ATCGCATCGT GATGGGGATA GATTATTGCA ATTATTAATC TTCAACGAGG 
             AATGCATCGT GATGGGGATA GATTATTGCA ATTATTAATC TTCAACGAGG 
             CAGGCATCGT GATGGGGATT GTTTATTGTA ATTATTAATC TTAAACGAGG 
             ACTGCGTCGT GATGGGGATA GATTGTTGTA ATTATTAATC TTCAACGAGG 
             AGTGCATCGT GATAGGGATA GACTATTGCA ATTATTGGTC TTCAACGAGG 
             AGTGCATCGT GCTAGGGATA GACTATTGCA ATTATTGGTC TTCAACGAGG 
             AGTGCATCGT GCTAGGGATA GACTATTGCA ATTATTGGTC TTCAACGAGG 
             AGCGCATCGT GATGGGGATA GATTATTGCA ATTGTTAATC TTCAACGAGG 
             CGCGCATCGT GATGGGGATA GATTATTGCA ATTATTGATC TTGAACGAGG 
             CACGCATCGT GATGGGGATA GATTATTGCA ATTATTAATC TTCAACGAGG 
             AACGCATCGT GATGGGGATA GATTATTGGA ATTATTAATC TTCAACGAGG 
             AACGCATCGT GATGGGGATA GATTATTGTA ATTATTAGTC TTCAACGAGG 
             AACGCATCGT GATGGGGATA GATTATTGTA ATTATCAGTC TTCAACGAGG 
             TATGCATCGT GATGGGGATA GATTATTGCA ATTATTAATC TTCAACGAGG 
             TATGCATCGT GATGGGGATA GATTATTGCA ATTATTAATC TTCAACGAGG 
             TGTGCATCGT GATGGGGATA GATTATTGCA ATTATTAATC TTCAACGAGG 
             TATGCATCGT GATGGGGATA GATTATTGCA ATTATTAATC TTTAACGAGG 
             TACGCATCGT GATGGGGATC GATTATTGCA ATTGTTAATC GTGAACGAGG 
             TACGCATCGT GATGGGGATC GATTATTGCA ATTATTAATC GTGAACGAGG 
             TGTGCATCGT GTCGGGGATT GATTTTTGCA ATTCTAAATC ATGAACGAGG 
             TATGCATCGT GATGGGGATA GATTATTGCA ATTATTAATC TTGAACGAGG 
             TATATATCGT GATGGGGATA GATTATTGCA ATTATTAATC TTGAACGAGG 
             TACATATCGT GATGGGGATA GATTATTGCA ATTATTAATC TTGAACGAGG 
             TATGCATCGT GATGGGGATA GATCATTGCA ATTATTGATC TTGAACGAGG 
             TATGCATCGT GATGGGGATA GATGATTGTA ATTATTCATC TTGAACGAGG 
             TGTGTATCGT GATTGGAATA GATGATTGTA ATTATTCATC TTGAACGAGG 
             TGAGTGTCGT AATGGGGATA GAATATTGTA ATTATTGCTC TTAAACGAGG 
             TGAATGTCGT AATGGGGATA GAATATTGTA ATTATTGCTC TTAAACGAGG 
             TGAATGTCGT AATGGGGATA GAATATTGTA ATTATTGCTC TTAAACGAGG 
             AGCGTGTTAA GGTGGGGATT GTCGGTTGTA ATTGTCCGTC ATAAACGAGG 
             ATTTCGTCGT ACTTGGAATC GGTGATTGCA ATTATTCACC GTGAACGAGG 
             C-TCT-CCGT GAATGGGATA GTTTGTTGCA ATTTTCGGAC TTAAACTAGG 
             TATAC-CCGT GAATGGGATA GTTTATTGCA ATTTTCGGAC TTGAACTAGG 

             AATTTCTAGT AAACGCGAGT CATCAACTCG CATTGATTAC GTCCCTGTCC 
             AATTCCTAGT AAACGCGAGT CATCAGCTCG CATTGATTAC GTCCCTGCCC 
             AATTCCTAGT AAACGCAAGT CATCAGCTTG CATTGATTAC GTCCCTGCCC 
             AATTCCTAGT AAACGCAGAT CATCAATCTG CATTGATTAC GTCCCTGCCC 
             AATTCCTAGT AAATGCGGGT CATCAGCTCG CGTTGATTAC GTCCCTGCCC 
             AATTCCTAGT AAGCGCAATT CATCAGATTG CGCTGATTAC GTCCCTGCCC 
             AATTCCTAGT AAGCGCAATT CATCAGATTG CGCTGATTAC GTCCCTGCCC 
             AATTCCTAGT AAGCGCGAGT CATCAGCTCG CGCTGATTAC GTCCCTGCCC 
             AATTCCTAGT AAGCGCAAGT CATCAGCTTG CGCTGATTAC GTCCCTGCCC 
             AATTCCTAGT AAGTGCAAGT CATCAGCTTG TACTGATTAC GTCCCTGCCC 
             AATTCCTAGT AAACGCAAGT CATCAGCTTG CATTGACTAC GTCCCTGCCC 
             AATTCCTTGT AAGCACAGGT CATCAGCCTG TGCTGAATAC GTCCCTGCCC 
             AATTCCTAGT AAGCGCAAGT CATTAGCTTG CGCTGATTAA GTCCCTGCCC 
             AATTCCTAGT AAATGCAAGT CATCAGCTTG CGTTGATTAC GTCCCTGCCC 
             AATTCCTAGT AAGTGTAAGG AAATAACTTG CGCTGATTAC GTCCCTGCCC 
             AATTCCTAGT AAGTGTAAGG AATCAACTTA CGCTGACTAC GTCCCTGCCC 
             AATTCCTAGT AAGCGCGAGT CATCAGCTCG TGCTGATTAC GTCCCTGCCC 
             AATGCCTAGT AAGCGCGAGT CATCAGCTCG TGCTGATTAC GTCCCTGCCC 
             AATTCCTAGT AAGCACGAGT CATCAGCTCG TGCTGATTAC GTCCCTGCCC 
             AATTCCTAGT AAGCTTGAGT CATCAGCTTG TGCTGATTAT GTCCCTGCCC 
             AATTCCTAGT AAGTGCGAGT CATCAGTTCG TGCTGATTAT GTCCCTGCCC 
             AATTCCTAGT AGACGTAGTT CATCAGACTG CATCGATTAC GTCCCTGCCC 
             AATTCCTAGT AGACGTAGTT CATCAGACTG CATCGATTAC GTCCCTGCCC 
             AATTCCTAGT AGACGTAGTT CATCAGACTG CATCGATTAC GTCCCTGCCC 
             AATTCCTAGT AAGCGCGAGT CATCAACTCG TGCTGATTAC GTCCCTGCCC 
             AATTCCTAGT AAGCGTAAGT CATTAGCTTG CGCTGATTAC GTCCCTGCCC 
             AATTCCTAGT AATGATGAAT CATCAGTTCA TCGTGATTAC GTCCCTGCCC 
             AATTCCTAGT AAGCGCGATT CATCAGATCG TGCTGATTAC GTCCCTGCCC 
             AATTCCTAGT AAGCGCGAGT CATCAGCTCG TGCTGATTAC GTCCCTGCCC 
             AATTCCTAGT AAGCGCGAGT CATCAGCTCG TGCTGATTAC GTCCCTGCCC 
             AATGCCTAGT AGGCGCAAGT CAGCAGCTTG CGCCGATTAC GTCCCTGCCC 
             AATGCCTAGT AGGCGCAAGT CAGCAGCTTG CGCCGATTAC GTCCCTGCCC 
             AATGCCTAGT AGGCGCAAGT CAGCAGCTTG CGCCGATTAA GTCCCTGCCT 
             AATGCCTAGT AGGCGCAAGT CAGCAGCTTG CGCCGATTAC GTCCCTGCCC 
             AATGCCTAGT ATGCGCAAGT CATCAGCTTG TGCAGATTAC GTCCCTGCCC 
             AATGCCTAGT ATGCGCAAGT CATCAGCTTG TGCAGATTAC GTCCCTGCCC 
             AATGCCTAGT ATGCGCAAGT CATCAGCTTG TGCAGATTAC GTCCCTGCCC 
             AATGCCTAGT AGGCGCGAGT CATCAGCTCG TGCCGACTAC GTCCCTGCCC 
             AATGCCTAGT AAGCATGATT CATCAGATTG TGCTGACTAC GTCCCTGCCC 
             AATGCCTAGT AAGCATGATT CATCAGATTG TGCTGACTAC GTCCCTGCCC 
             AATTCCTAGT AAGCGCAAGT CATCAGCTTG CGCTGATTAC GTCCCTGCCC 
             AATTCCTAGT AAGCGCAAGT CATTAGCTTG TGCTGATTAT GTCCCTGCCC 
             AATTCCTAGT AAGCACAAGT CATTAGCTTG TGCTGATTAT GTCCCTGCCC 
             AATTCCTAGT AAGCGCAAGT CAACAGCTTG CGCTGATTAC GTCCCTGCCC 
             AATTCCTAGT AAGCGCAAGT CAACAGCTTG CGCTGATTAC GTCCCTGCCC 
             AATTCCTAGT AAGCGCAAGT CAACAGCTTG CGCTGATTAC GTCCCTGCCC 
             AATTCCTAGT AAGCGCAAGT CATTATCTTG AGTTGATTTC GTCCCTGCCC 
             AATTCCTTGT AAGTGCAATT CACTACATTG TGCTGACTGC GTCCCTGCCC 
             AATCCCTTGT AAACATGCTC GAGAATAGCG TGTTGAATAC GTCCCTGCCG 
             AATCCCTTGT AAGTACACTC AAGAATACTG TACTGAATAC GTCCCTGCCG 

             TTTATACACA CCGCCCGTCG CTACTACCGA TTGAATCATT TGGTGAGGCT 
             TTTGTACACA CCGCCCGTCG CACCTACCGA TTGAATGATT CGGTGAAAAT 
             TTTGTACACA CCGCCCGTCG CACCTACCGA TTGAATGACT CGGTGAAAAA 
             TTTGTACACA CCGCCCGTCG CACCTACCGA TTGAATGGTC CGGTGAAGCC 
             TTTGTACACA CCGCCCGTCG CACCTACCGA TTGAATGATT CGGTGAAACT 
             TTTGTACACA CCGCCCGTCG CTCCTACCGA TTGAGTGATC CGGTGAGCCT 
             TTTGTACACA CCGCCCGTCG CTCCTACCGA TTGAGTGGTC CGGTGAACTC 
             TTTGTACACA CCGCCCGTCG CTCCTACCGA TTGGGTGATC CGGTGAACTG 
             TTTGTACACA CCGCCCGTCG CTCCTACCGA TTGAGTGATC CGGTGAATGA 
             TTTGTACACA CCGCCCGTCG CTCCTACCGA TTGAATGATC CGGTGAATTA 
             TTTGTACACA CCGCCCGTCG CTCCTACCGA TTGAGTGATG AGGTGAACCC 
             TTTGTACACA CCGCCCGTCG CTCCTACCGA TTGAGTGATG TGGTGAACTA 
             TTTGTACACA CCGCCCGTCG CTCCTACCGA TTGAGTGATC CGGTGAACCA 
             TTTGTACACA CCGCCCGTCG CTCCTACCGA TTGAGTGATC CGGTGAGCTG 
             TTTGTACACA CCGCCCGTCG CTCCTACCGA TTGAGTTATC CGGTGAACTA 
             TTTGTACACA CCGCCCGTCG CTCCTACCGA TTGAGTTATC CGGTGAACTA 
             TTTGTACACA CCGCCCGTCG CTCCTACCGA TTGAGTGATC CGGTGAATAA 
             TTTGTACACA CCGCCCGTCG CTCCTACCGA TTGAGTGATC CGGTGAATAA 
             TTTGTACACA CCGCCCGTCG CTCCTACCGA TTGAGTGTTC CGGTGAATAA 
             TTTGTACACA CCGCCCGTCG CTCCTACCGA TTGAGTGATC CGGTGAATAA 
             TTTGTACACA CCGCCCGTCG CTCCTACCGA TTGAGTGGTC CGGTGAATAA 
             TTTGTACACA CCGCCCGTCG CTCCTACCGA TTGAATGCTC AGGTGAGCCA 
             TTTGTACACA CCGCCCGTCG CTCCTACCGA TTGGATGATC CGGTGAGCTA 
             TTTGTACACA CCGCCCGTCG CTCCTACCGA TTGAATGATC CGGTGAAGCT 
             TTTGTACACA CCGCCCGTCG CTCCTACCGA TTGAGTGACC CGGTGAATAA 
             TTTGTACACA CCGCCCGTCG CTCCTACCGA TTGAGTGGTC CGGTGAATAA 
             TTTGTACACA CCGCCCGTCG CTCCTACCGA TTGAGCAATC CGGTGAATAC 
             TTTGTACACA CCGCCCGTCG CTCCTACCGA TTGAGTGATC CGGTGAATAA 
             TTTGTACACA CCGCCCGTCG CTCCTACCGA TTGAGTGATC CGGTGAATAA 
             TTTGTACACA CCGCCCGTCG CTCCTACCGA TTGAGTGATC CGGTGAATAA 
             TTTGTACACA CCGCCCGTCG CTCCTACCGA TTGAGTGTTC CGGTGAATTA 
             TTTGTACACA CCGCCCGTCG CTCCTACCGA TTGAGTGTTC CGGTGAATTA 
             CTTGTACACA CCGCCCGTCG CTGCAACCGA TCGGAGGGTC CTGTGAATTC 
             TTTGTACACA CCGCCCGTCG CTGTAACAGA TCGGAAGGTC CTGTGAATTC 
             TTTGTACACA CCGCCCGTCG CTCCTACCGA TCGAGTGATC CGGTGAATTA 
             TTTGTACACA CCGCCCGTCG CTCCTACCGA TCGAGTGATC CGGTGAATTA 
             TTTGTACACA CCGCCCGTCG CTCCTACCGA TCGAGTGATC CGGTGAATTA 
             TTTGTACACA CCGCCCGTCG CTCCTACCGA TCGAGTGATC CGGTGAATTA 
             TTTGTACACA CCGCCCGTCG CTCCTACCGA TTGAAAGATA TGATGAATTG 
             TTTGTACACA CCGCCCGTCG CTCCTACCGA TTGAAAGATA TGATGAATTG 
             TTTGTACACA CCGCCCGTCG CTCCTACCGA TTGAATGATC CGGTGAATTA 
             TTTGTACACA CCGCCCGTCG CTTCAATCGA CTGGATGATC CGGTGAATGA 
             TTTGTACACA CCGCCCGTCG CCTCAATCGA CTGGATGATT CGGTGAATAT 
             TTTGTACACA CCGCCCGTCG CTGCTACCGA T-GGGTGATC CGGTGAATGA 
             TTTGTACACA CCGCCCGTCG CTGCTACCGA T-GGGTGATC CGGTGAATGA 
             TTTGTACACA CCGCCCGTCG CTGCTACCGA T-GGGTGATC CGGTGAATGA 
             TTTGTACACA CCGCCCGTCG CTTCAACCGA TTGGATGGTT AGGTGAATTT 
             TTTGTACACA CCGCCCGTCG CTTCAACCGA TTGGATGATT CGGCAAATTT 
             TTTGTACACA CCGCCCGTCG TTTCTTCCAA CTGATACTCA TTGTGAGTTG 
             TTTGTACACA CCGCCCGTCG TTTCTTCCGA CTGATGTCCA TTGTGAGTTG 

             CACGGACTGT CGTTGGGAAG TGATACAAAC CTGATGATTT AGAGGAAGTA 
             TCCGGACCGC GGGTGGGAAG TTATTTAAAC CTCATCATTT AGAGGAAGGT 
             TTGGGATCGT GAATGAGAAC TTTTTTAAAC CTCGCCATTT AGAGGAAGGT 
             TCGGGATTGT GGGCGAGAAC TTGTCTAAAC CTTATCATTT AGAGGAAGGT 
             TTCGGACCGC AGGTGGGAAG TTATTTAAAC CTCATCATTT AGAGGAAGGT 
             TTGGGACCGG AGCTGGAAAC TCATGCAAAC CTTATCACTT AGAGGAAGGA 
             TTGGGACCGG GACTGGAAAC TTGCGTAAAC CTTATCACTT AGAGGAAGGA 
             TTCGGAGCGC ACGTGTGAAG TTCTGTAAAC CTTATCACCT AGAGGAAGGA 
             CTCGGACTGC TGGTGGAAAG TTTTGTAAAC CTTATCACTT AGAGGAAGGA 
             TTTGGACCGT GCGTGCGAAA TTTTGTGAAC CTTATCATTT AGAGGAAGGA 
             TCCGGACTGT GCTTGGGAAG TTGAGTAAAC CTTATCACTT AGAGGAAGGA 
             TCTGGACTGC GGGCGGGAAG TTTCGTAAAC CTTATCACTT AGAGGAAGGA 
             TTTGGACCGC GAGTGGAAAA TCTAGTAAAC CATATCACTT AGAGGAAGGA 
             TCCGGACTGC GAGCGGGAAG TTCTGCAAAC CTTATCACTT AGAGGAAGGA 
             TTTGGACCAT CCGAGGGAAG TTTCGTGAAC CTTATAACTT AGAGGAAGGA 
             TTTGGACCGA C-TCGGGAAG TTTCGTGAAC CTTATAACTT AGAGGAAGGA 
             TTCGGACTGC AGGCGGAAAG TTTAGTGAAC CTTATCACTT AGAGGAAGGA 
             TTCGGACCAA CCGTGGAAAG TTTAGTGAAC CTTATCACTT AGAGGAAGGA 
             TTCGGACCGC ACGTGGAAAG TTTGGTGAAC CTTAACACTT AGAGGAAGGA 
             TTTGGACTGT AGATGGAAAG TTTAATGAAC CTTATCACTT AGAGGAAGGA 
             TTCGGACTGC AAGTGGAAAG TTTAGTGAAC CTTATCACTT AGAGGAAGGA 
             TTCGGACTTT CAAAGGAAAG TCTTGCGAAC CTTATCATTT AGAGGAAGGA 
             TTCGGACCTC CAAGGGAAAG TCTCGCGAAC CTTATCATCT AGAGGAAGGA 
             ATCGGACTTT CGAGGGAAAG TCTCGCGAAC CTTTATCCTT TAAGAAAGAA 
             TTCGGACAAC AGGCTGGAAG TTTAGTGAAC CNNNNNNNNN NNNNNNNNNN 
             TTCGGACGGC AGGCTGAAAG TCTAGTAAAC CTTATCACTT AGAGGAAGGA 
             TTCGGACCGG TTCTGGAAAG TCCACTGAAC CTTATTGCTT AGAGGAAGGA 
             TTCGGACGGC ACGCTGGAAG TTTAGTGAAC CTTATCACTT AGAGGAAGGA 
             TTCGGACCTG ATCTGGAAAG TTTAGTAAAC CTTATCACTT AGAGGAAGGA 
             TTCGGACCGT CTATGGAAAG TCTAGTGAAC C-TATCACT- AGAGATGATG 
             TTCGGACCGT TTATGGGAAG TTTTGTGAAC CTTAACACTT AGAGGAAGGA 
             TTCGGACCGT TTATGGGAAG TTTTGTGAAC CTTAACACTT AGAGGAAGGA 
             ATCGGACGGA CGTCGGGAAG TTGCGTAAAT AGAGCCCTCT AAAGGATGCA 
             ATCGGACTGT TCACGGAAAG ATGTGTAAAT AGAGCCCTCT AAATGATACA 
             TTCGGACCGT GATAGGGAAG TTTTGTGAAC CTTATCACTT AAAGGAAGGA 
             TTCGGACCGT GATAGGGAAG TTTTGTGAAC CTTATCACTT AAAGGAAGGA 
             TTCGGACCGT GGTAGGGAAG TTTTGTGAAC CTTATCACTT AAAGGAAGGA 
             TTCGGACCAA GANNNNNNNN NNNNNNNNNN NNNNNNNNNN NNNNNNNNNN 
             TTTGGAC-AA GATCTGGAAA AACCGTAAAT CCTATCTTTT AAAGGAAGGA 
             TTTGGAC-AA GATTTGGAAG GACCGTAAAT CCTATCTTTT AAAGGAAGGA 
             TTCGGACCAT ACAAGGAAAG TTTCGTAAAC CTTATCATTT AGAGGAAGGA 
             CTCGGACTGA CGTTGGAAAG TTTTGTGAAC CTAATCATCT GAAGAATGAA 
             TTCGGACTGA AATTGGAAAG TTTTGTAAAC CAAATCATCT GAAGAATGAG 
             TTTGGACTCT GTAGGGAAAA CTTTGTGAAC CTTATCACTT GGAGGAAGCA 
             TTTGGACTTT GTAGGGGAAA CTTTGTGAAC CTTATCACTT GGAGGAAGCA 
             TTTGGACTTT GTAGGGGAAA CTTTGTGAAC CTTATCACTT GGAGGAAGCA 
             TGTGGAT--- --TTGTGAAA CAACGTGGGC CTAACTGTTT AGAGGATGAA 
             CGTGGACATT AGGATGGAAG CAATGTGAGC CACATTATCT -GAGGATGAA 
             CAAGGATTCA T-TGAAGAAT TGCTGCGAAC GCTTTGTATT GGAGGAAGAA 
             CACGGATCTT T-TAGAAAAG TGCTGCGAAT GCTGGGCCTT GGAGGAAGAA 

             AAAGTCGTAA CAAGGTTTCC TGACCVTTAG CGAAGGATGT CTTGGTTCCG 
             GAAGTCGTAA CAAGGTTTCC CAACTTTCAG CGATGGATAT CTTGGCTCTC 
             GAAGTCGTAA CAAGGTTTCC CAACTTTCAG CAGTGGATGT CTAGGCTCGC 
             GAAGTCGTAA CAAGGTTTCC CAACTTTCAG CGGTGGATGT CTAGGTTCCC 
             GAAGTCGTAA CAAGGTTTCC ACACTTTCAG CAACGGATGT CTTGGCTCCC 
             GAAGTCGTAA CAAGGTTTCC NNNNNNNNNN NNNNNNNNNN NNNNNNNNNN 
             GAAGTCGTAA CAAGGTTTCC CAACTTTCAG CAACGGATAT CTTGGCTCTC 
             GAAGTCGTAA CAAGGTTTCC NNNNNNNNNN NNNNNNNNNN NNNNNNNNTT 
             GAAGTCGTAA CAAGGTTTCC CAAGTTGTAG CGGTGGATGT CTCGGTTCTC 
             GAAGTCNNNN NNNNNNNNNN NNNNNNNNNN NNNNNNNNNN NNNNNNNNNN 
             GAAGTCGTAA CAAGGTATCT NNNNNNNNNN NNNNNNNNNN NNNNNNNNNN 
             GAAGTCGTAA CAAGGTTTCC AAATTTTCAA CGATGGATAT CTGGGTTCCC 
             GAAGTCGTAA CAAGGTTTCC AAATTCTCAA CGATGGATAT CTTGGTTCCT 
             GAAGTCGTAA CAAGGTTTCC AAACTCTCAA CGATGGATGC CTCGGCTCGA 
             GAAGTCGTAA CAAGGTTTCT AGTATCTTAT CGGTGGATAA CTTGGCTCGA 
             GAAGTCGTAA CAAGGTTTCC AGCATCTCAT CGGTGGATGA CTCGGCTCGA 
             GAAGTCGTAA CAAGGTTTCC CAACTTTCAG CGACGGATGT CTCGGCTCGA 
             GAAGTCGTAA CAAGGTTTCC CAACTTTCAG CAATGGATAC CTCGGCTCGG 
             GAAGTCGTAA CAAGGTTTCC CAACTTTCAG CGATCGATGT CTCGGCTCGA 
             GAAGTCGTAA CAAGGTTTCT TTATGTTTTG CAAGGAATGT CTTAGCTCAA 
             GAAGTCGTAA CAAGGTTTCC TGTTATTCAG TAATGGATGC CTTGGTCTGA 
             GAAGTCGTAA CAAGGTTTCC TCTCTTGCGA CGACGAATGC CTTGGCTCGA 
             GAAGTCGTAA CAAGGTTTCC TCTCTTGCAA CGACGAATGC CTTGGCTCGA 
             AAA-TCGTAA GAGGTTTTCC NNNNNNNNNN NNNNNNNNNN NNNNNNNNNN 
             NNNNNNNNNN NNNNNNNNNN NNNNNNNNNN NNNNNNNNNN NNNNNNNNNN 
             GAAGTCGTAA CAAGGTTTCC TTTTTTGCAG CGGTGGATGT CTTGGCTCGA 
             GAAGTCGTAA CAAGGTTTCC CAACTTTTAG CGGTGGATGT CTCGGCTCAG 
             GAAGTCGTAA CAAGGTTTCT AAAATTTTAA CGATGAATGC CTCGGCTCGG 
             GAAGTCGTAA CAAGGTTTCC CAACTTTTAG CGATGGATGC CTCGGCTCGA 
             NNNNNNNNNN NNNNNNNNNN NNNNNNNNNN NNNNNNNNNN NNNNNNNNNN 
             GAAGTCGTAA CAAGGTTTCC AAATTTTCAG CAATGGATGT CTTGGCTCGC 
             GAAGTCGTAA CAAGGTTTCC AAATTTTCAG CAATGGATGT CTTGGCTCGC 
             AAAGTCGTAA CACGGTTTCC AAACTTTCAG CAATGGATGT CTTGGCTCAC 
             AAANNNNNNN NNNNNNNNNN NNNNNNNNNN NNNNNNNNNN NNNNNNNNNN 
             GAAGTCGTAA CA-GGTTTCC AAACTTTCAG CGGTGGATGT CTTGGCTCAC 
             GAAGTCGTAA CA-GGTTTCC ACACTTTTAG CGGTGGATGT CTTGGCTCAC 
             GAAGTCGTAA CAAGGTTTCC AAACTTTCAG CGATGGATGT CTTGGCTCAC 
             NNNNNNNNNN NNNNNNNNNN AAATTTTCAG CGGTGGATGT CTCGGCTCAC 
             GAAGTCGTAA CAAGGTTTCC ACAGTCTTAA CGATGGATGT CTTGGTTCCT 
             GAAGTCGTAA CAAGGTTTCC ACAATCTTAA CGATGGATGT CTTGGTTCCT 
             GAAGTCGTAA CAAGGTTTCC ACACTTTAAG TAATGGATGT CTTGGTTCTC 
             AAAGTCGTAA CACGGTATCC TGACTTTTGG CGATGGATGT CTCGGCTCTT 
             AAAGTCGTAA CATGGTGTCT ATACTTTCAG CGATGGATGG CTTGGCTCCT 
             GAAGTCGTAA CAAGGTTTCC ATAACCATAA CAATGGACGC ATTGACTCTC 
             GAAGTCGTAA CAAGGTTTCC ACAACCCTAA CAATGGACGC ATTGACTCTC 
             GAAGTCGTAA CAAGGTTTCC ACAACCCTAA CAATGGACGC ATTGACTCTC 
             GAAGTCGTAA CACGGTATCC AAAGCGATAA TGGTGGATGA CTAGACCTTT 
             GAAGTCGTAA CACGGTATCC AAAACGTATG TGATGGATGA TTTGGTTACT 
             AAAGTCGTAA CAAGGTTATC TAGGTTGTTG TAGGCAATGC CTTGGCTTAA 
             AAAGTCGTAA CAAGGTTATC TTGATTGTTA TAGTGGATAC CTCGGCTTAG 

             GCAACGATGA AGAACGCWGC GAAATGCGAT ACGTAATGCG AATTGCAGAA 
             GCAACGATGA AGAACGCAGC GAAATGCGAT ACGTAATGCG AATTGCAGAA 
             ACATCGATGA AGAACGCTGC GAACTGCGAT ACGTAATGCG AATTGCAGGA 
             ACAACGATGA AGAACGCAGC GAAATGCGAT ACGTAATGCG AATTGCAAGA 
             ATATCGATGA AGAACGCAGC GAAATGCGAT ACGTAATGCG AATTGCAAAA 
             NNNNNNNNNN NNNNNNNNNN NNNNNNNNNN NNNNNNNNNN NNNNNNNNNN 
             GTAACGATGA AGAACGCAGC GAAGTGCGAT AAGCAGTGCG AATTGCAGAA 
             GCATCGATGG AGAACGCWGC GAAATGCGAT AAGCAATGCG AATTGCAGAA 
             ACAACGATGA AGGACGCAGC GAAATGCGAT AACTCAGGTG AATTGCAGAA 
             NNNNNNNNNN NNNNNNNNNN NNNNNNNNNN NNNNNNNNNN NNNNNNNNNN 
             NNNNNNNNNN NNNNNNNNNN NNNNNNNNNN NNNNNNNNNN NNNNNNNNNN 
             ATAACGATGA AGAACGCAGC GAAATGCGAT ACGCAATGCG AATAGCAGAT 
             ATTACGATGA AGAACGCAGC GAAGTGCGAT AAGCAATGCG AATTGCAGAA 
             GAATCGATGA AGGACGCAGC GAAGTGCGAT AAGCACTGCG ATTTGCAGAA 
             AATACGATGA AGGACGTGGC AAAATGCGAA AAGCATCGCG AACTGCGGAT 
             AATACGATGA AGGACGCAGC GAACTGTGAR AAGCATCGTG AACTGCGGAT 
             ACAACGATGA AGGGCGCAGC GAAGTGTGAT AAGCATTGTG AATTGCAGAA 
             ACACCGATGA AGGGCGCAGC GAACTGTGAT AAGCATTGTG AATTGCAGAA 
             ACAACGATGA AGGGCACAGC GAACTGTGAT AAGCATTGTG AATTGCAGAA 
             TAAATGATGA AGAATGCAGC AACATGCAAT ATGCATTGCG AATTGCAGAA 
             AAATCGATGA GGAGTACAGC GAAATGTGAT ATGCATTGTG AACTGCAGAC 
             GGATCGTTGA AGGACGCAGC GAACTGTGCT AAACATCTCG AATTGCAGAT 
             GGATCGTTGA AGGACGCAGC GAACTGTGTT ACACATCTCG AATTGCAGAT 
             NNNNNNNNNN NNNNNNNNNN NNNNNNNNNN NNNNNNNNNN NNNNNNNNNN 
             NNNNNNNNNN NNNNNNNNNN NNNNNNNNNN NNNNNNNNNN NNNNNNNNNN 
             GATGTGATGA AGAACGTAGC GAACCACGAT ATTCCTTGTG AATTGCGAAG 
             GCAACGATGA AGGACGCCGC AAAATGCGAT AAGCTTTGTG AATGGCAGAA 
             CTAACGATGA AGGACGCAGC GAATTGCGAT AAGCAATGCG AATTGCAGAA 
             GTAACGATGA AGGACGCAGC AAAATGCGAT ACGCGCCGTG AATGGCAGAA 
             NNNNNNNNNN NNNNNNNNNN NNNNNNNNNN NNNNNNNNNN NNNNNNNNNN 
             GCAACGATGA AGGACGCAGC GAACTGC-AA ACGCAATGTG AATTGCAGAA 
             GCAACGATGA AGGACGCAGC GAAATGCGAA ACGCAATGTG AATTGCAGAA 
             GCATCGATGA AGGACGCAGC GAAATGCGAT ACGCATTGTG AATTGCAGAT 
             NNNNNNNNNN NNNNNNNNNN NNNNNNNNNN NNNNNNNNNN NNNNNNNNNN 
             ACAACGATGA AGGACGCAGC GAAGTGCGAT AAGCATTGTG ACTTGCAGAC 
             ACAACGATGA AGGACGCAGC GAATTGCGAT AAGCATTGTG ACTTGCAGAC 
             ACAACGATGA AGGACGCAGC GAATTGCGAT ACGCAGTATG ACTTGCAGAC 
             ACAACGATGA AGGACGCAGC GAAGTGCGAT AATCATTGTG AATTGCAGAA 
             ACAGCGATGA AGGCCGCAGC AAAATGCGAT ACGCAATGAA AATTGCAG-T 
             ACAGCGATGA AGGCCGCAGC AAAGTGCGAT AAGCAATGAA AATTGCAA-T 
             ATAACGATGA AGGACGCAGC AAAGTGCGAT AAGCAATGTG AACTGCATAA 
             GCTTCGATGA AGGACGCAGC TTACTGCGAT AAGCAGTGTG ACTTGCAGAA 
             GCTTCGATGA AGAACGCAGC CTACTGCGAT ACGCAGTATG ATTTGCAGAA 
             GTATCGATGA AGGCCGCAGC TAGCTGCGAA AAGCAATACG AATTGCAGAT 
             GCATCAATGA AGGCCGCAGC TAGCTGCGAA AAGCGATACG AATTGCAGAT 
             GCATCGATGA AGGCCGCAGC TAGCTGCGAA AAGCGATACG AATTGCAGAT 
             GAAATGATGA AGAACGTGTT AAGATACGAT AACTCGC--G A---CCATCA 
             GAACTGATGA AAGACGTCTC AAACTGCGAA AAGTGGTATG CA--G-AGTC 
             CTTGCGAAGA AGGAAGAAGC GTACATCTTT TTTATGGTAG AACTGTGATT 
             AATGCGATGA AGGGCGAAAT ATAACTTGCT TTTTTGAGTG AATTGTAATC 

             TTCAGTGAAT CATCAAATTT TTGAACGCAA ATTGCGCTCC GTAGGTGTCC 
             TTCAGTGAAT CATCAAAACT TTGAACGCAA ATTGCGCTTC CGGG-TATCC 
             TTCAGTGAGT CATCGAAATT TTGAACGCAT ATTGCACTTC CGGGTTAGTC 
             CCTCGTGAAT CATTAAGATT TTGAACGCAC ATTGCGCTTT CGGGATTTTC 
             TCCAGTGAGT CATCAAAACT TTGAACGCAT CTTGCACTTC C---TT---T 
             NNNNNNNNNN NNNNNNNNNN NNNNNNNNNN NNNNNNNNNN NNNNNNNNNN 
             TTCAGTGAAT CATCAGAACT TTGAACGCAT CTTGCGCTCT CGGGAAA--T 
             TTCAGTGAAT CATCAGAATT TTGAACGCAA ATTGCACCTT -CGGTA-TCC 
             TTCAGTGAA- CGTTAGGCTT CTGAACGCAA ACGGCACTCT CGGGATACTC 
             NNNNNNNNNN NNNNNNNNNN NNNNNNNNNN NNNNNNNNNN NNNNNNNNNN 
             NNNNNNNNNN NNNNNNNNNN NNNNNNNNNN NNNNNNNNNN NNNNNNNNNN 
             --CTGCGAGA CATTAGATTT TCGAACGCAC TTGGCGCTAG ----TTT-AC 
             --CCGTGAGT CATCAGATTT TTGAACGCAA CTGGCGCTAG AAGGTTATCC 
             TTCCGTGAAC CAGTAGAAAT CTCAACGCAT ACTGCACAAA GGGGATCTTC 
             ATCAGAGAGT CGATGGATTT CCTAATGCGC ATAGCACTAC TATATGTACT 
             ATCAGCGAAT CGATGGATCT CCCAACGCAT ACTGCACTGC CGTGCTCCCC 
             TTCCGTGAAC CAATAGGGAC TTGAACGTAT ACTGCGCTTT CGGGATATCC 
             TTCCGTGAAC CAACAGAATC TTGAACGTAT ACTGTGCTCT CGGGATATGC 
             TTCCGTGAAT CAATAGAAAC TTGAACGTAA AATGCGGTTT CGGGATATCC 
             TTCCGTGAGC TAACAGATGT TTGAATGTTA CTTGTACCTT TGGGATATTC 
             TTCCGTGAGT CAATGGCTTG TCGAACGTTT GCTGTGCCTT TGGGATACGC 
             TTCCGAGAAA GAAAAGGATT CTGAACGCAT TCTGCGAGTT GACTTCG--T 
             TTCCGAGAAA GATAAGGATT CTGAACGCAT TCTGCGAGTT GC-------T 
             NNNNNNNNNN NNNNNNNNNN NNNNNNNNNN NNNNNNNNNN NNNNNNNNNN 
             NNNNNNNNNN NNNNNNNNNN NNNNNNNNNN NNNNNNNNNN NNNNNNNNNN 
             TTTCGGGAAT CAACAGAGTT TTGAACGCAT GCGGCGCGCT GGCTAG---T 
             TTCCGCGAAT CAATAGAATG CTGAACGCAT ACTGCACTTT TAGGTTACTC 
             TTCCGTGAAT CATCAGATTT CTGAACGTAC CCTACGCTAT CGGGT-ATTC 
             TTCCGAGAAT CAATAGAACG CTGAACGCAT ACTGCACTTC CAGGCTATTC 
             NNNNNNNNNN NNNNNNNNNN NNNNNNNNNN NNNNNNNNNN NNNNNNNNNN 
             TTCAGTGAAT CATCAGATTT CTGAACGCAA ATGGCACCTT GGGGATATTC 
             TTCAGTGAAT CATCAGATTT CTGAACGCAA ATGGCACCAT GGGGATACTC 
             TTCAGTGAAC CATCAGATTT CTGAACGCAC ATGGCGCTGC TGGTATTTTG 
             NNNNNNNNNN NNNNNNNNNN NNNNNNNNNN NNNNNNNNNN NNNNNNNNNN 
             TTCTGCGAAT CAACAGATTT CTGAACGTAT TAGACACACC ACCTCTGCTG 
             TTCTGCGAAT CAACAGATTT CTGAACGTAT TAGACACACC ACTCTTTT-- 
             TTCTGCGATT TACCAGACCT CTGAACGTAA CAAACACACC GCCTCTGCTG 
             TTTAGCAAAT CAACAGGTTT CTGAATGTAT TGTACACACT GCCTCTGTTG 
             GACTGTGAAT CATCAGAATG CTGAATGTAA ACTACACCAA TTCCTTC-GG 
             GACTGTGAAT GATCGGACCG CTGAATGTAA ACTACGCCAA TTTCTTT-TA 
             TTCTATGAAC AATCAGATCT CTCAACGCAA ATAGCAGTAA TTT------A 
             TTCTGAGAAA CACTAGATTT TTGAACGCAT ACGGTACTTC TTGGCTTG-C 
             CTCAATGAAT TCTTAGCTTT TTGAACGCAA AAGGCGCTTC TTTTTAA--C 
             TTCATTAAAT G-TTGGATTG CCGAACGCAC TAGGCGCAAA CATATGTATA 
             ATCATTAAAT G-TTAGATTG CCGAACGCAC TTGGCGCATA CATATTTATA 
             ATCATTAAAT G-TTAGATTG CCGAACGCAC TTGGCGCATA CATATTTATA 
             TTGATTGGAT G-TAGACATT TTGAATTC-T AAGGTAAATT AGCTTCTGCT 
             CTCCATAAAT A-TTATATTT CTGAACAC-T TCGGTGCGAG GTTAAGACCC 
             TTTCA-ACCT C-ATG--TCT CTGAACAC-- CAGCACAGCA CCTTTA---T 
             TTTCA-ACCT C-TTG--TCC CTGAATAC-- ATGGAAAGCA CCCCT----C 

             CTTGGAGCAT GCCTCCTTCA GTGTCTGTTG ACCTGAAGTG AGGTGAGAGG 
             CTGGGAGCAT GCCTGTATGA GTGTCTTTGG ACCTCATATC AGGCAAGAGG 
             CTGGGAGTAT GCCTGTATCA GTGTCATTGG ACCTGATATC AGGCAAGATT 
             CCGGTAGCAT GCTTGTTTGA GTGTCTCCGG ATCTCAAATC AAGCAAGAAG 
             TAGGGAGTAT GTCTGTTGGA GTGTCTTCGG ACCTCCAATC AGTCAAGAAT 
             NNNNNNNNNN NNNNNNNNNN NNNNNNNNNN NNNNNNNNNN NNNNNNNNNN 
             CTGGGAGCAT GTCTGTTTCA GTGTCCTGAG ACCTGAAATC AGGCAAGATT 
             CCGAAGGTAT GTCTGTTTCA GTGTCATGAG ACCTGAAATC AGGCAAGATT 
             CTGAGAGTAT GTCTAATTGA GGGTCTCAAG ACATCAATTT AGACAAGGTT 
             NNNNNNNNNN NNNNNNNNNN NNNNNNNNNN NNNNNNNNNN NNNNNNNNNN 
             NNNNNNNNNN NNNNNNNNNN NNNNNNNNNN NNNNNNNNNN NNNNNNNNNN 
             T----AGCAT GTTTGTTTCA GTGTGTTGAC ACCTGAAATC AAGCAAGATC 
             TTTT-AGCAT GCTTGTTTCA GTGTCCTTGT ATCTGAAATC AAGCAGGATC 
             CTCTTTGTAC ATACATATCA GTGTCAGAAG GCCTGATGTG TG-TGAGATT 
             ATGGTAGTAC GCGTTAATCA GCGTCNNNNN NNNNNNNNNN NNNNNNNNNN 
             GCGGTGGTAC GTATGGTTCA ACGGCNNNNN NNNNNNNNNN NNNNNNNNNN 
             CTGAAAGCAT GCCTGCTTCA GTGTCNNNNN NNNNNNNNNN NNNNNNNNNN 
             CTGAGAGCAT GCCTGCTTCA GTGTCACACG ACCTGAAGTC AGGTCAGCAA 
             CTGAAACCAT GCCTGCTTCA GTGTCNCAAG ACATGAAGTC AGGTCAGCAA 
             TTGAAGGTTT GCTTGGTTTA ATG-CNCTAA GCGTGAAGTG AAGCACATAA 
             CTGAAGGCGC GCCTGCTTCA GCGTCNGAAG ACATGAAGT- AGGCGAGTCA 
             GTCAGCTCAC GTGATTGGCG GTGACCACGC TCACGACCAG TCACGGGATT 
             TGCAACTCAC GTAGCAGGCG GTGTCCACGT ACACGACCTG TTACGGGATT 
             NNNNNNNNNN NNNNNNNNNN NNNNNNNNNN NNNNNNNNNN NNNNNNNNNN 
             NNNNNNNNNN NNNNNNNNNN NNNNNNNNNN NNNNGAGCTC AGATTGGATT 
             CATAGCGCGT GTCTGAGTCG GTATTNNNNN NNNNNNNNNN NNNNNNNNNN 
             CTGAAAGTAT GTCTAAGTCA GGGCGNNNNN NNNTGACTTT AGACAAGAAT 
             CTGATAGCAT GTCTGGTCTC AGCGTNNNNN NNNNNNNNNN NNNNNNNNNN 
             CTGGCAGTAC GTCTATTTCA G-GACGTTTC GTATGAAATT AAACGTGATG 
             NNNNNNNNNN NNNNNNNNNN NNNNNNNNNN NNNNNNNNNN NNNNNNNNNN 
             TCCTTGGTAC GTCTGTTTCA GTGTCATCAG ACCTGAAATC AGGCGAGGTT 
             TCCTTGGTAC GTCTGTTTCA GTGTCATCAG ACCTGAAATC AGGCGAGGCT 
             CCCGCAGCAC GTCTGTTTCA GTGTCTATAG ACCTGAAATC AGTCGAGGTT 
             NNNNNNNNNN NNNNNNNNNN NNNNNNNNNN NNNNNNNNNN NNNNNNNNNN 
             CACGTGGTAC TCCCATTTCA GTGAANNNNN NNNNNNNNNN NNNNNNNNNN 
             ---GTGGTAC TCCCATTTCA GTGAANNNNN NNNNNNNNNN NNNNNNNNNN 
             CACGCGGTAC TCCCGTTTCA GTGAGTTTGC TCCTGAGATC GGGTGAGGCC 
             CAAGCAGTGC ACCCATTTCA GCGCCNTATG GCCTGAAATT GGATGTGATG 
             GGAATAGTGG TACTCCTACA GAAAAGTTTG ATTTGATGTT AGGAGGGCAA 
             CGAGAAATAA TGGCACTCCC TCATAATATT TTATTATGCT GGGAGGGCAT 
             C-ATTACTAT ATTTATATCA GTGTCAAAAG ACCTGATATT AAGTAAGATT 
             TAAGGAGTAT GTCCAGTTCA GTGCCGAAAG GCCTGAGCTT GGACAAGGCT 
             TTAAAAGGAA GCGT-GTTCA CTTCATTTTT GTCTGAAGTT GAATAAGACG 
             TGTTGTGCAA GTAAGGGTCA GTCTGTTAAC AGCTGAGCTT T-GCTAGTTT 
             TGTTGTGCAA GTAAGGCTCA GTCTGTTTAC AGCTGAGCTT T-GCTAGGTT 
             TGTTGTGCAA GTAACGCTCA CTCTGTTTAC AGCTGAGCTT T-GCTAGGTT 
             TGCATCGACA ATCTGTGACA ATTTGTTTTG TCCAGATCTG TTG-AGAGCT 
             CATCGTGCCT TCCGTATTAT GTCCAATCGT AATCGGAGGG TACGAAAATT 
             TGGCGTGC-T ATTGTATGCA GTGGAAAGAG CCCTGAATAC AATAAGTAAT 
             GGGCGTGT-T ATTATCTTCA GTGAAAACTT TCCTGAGTAT AATTTGTTTA 

             ACCGGCCGAA TTTAAGCATA TTAATAAGCC GAGGAAAAGA AACTAACAAG 
             ACCCGCTGAA TTTAAGCATA TAACTAAGCG GAGGAAAAGA AACTAACCAG 
             ACCCGCTGAA CTTAAGCATA TCAATAAGCG GAGGAAAAGA AACTAACAAG 
             ACCCGCCGAA TTTAAGCATA TAATTAAGCG GAGGAAAAGA AACTAACCAG 
             ACCCGCTGAA TTTAAGCATA TAACTAGGCG GAGGAAAAGA AACTAACAAG 
             NNNNNNNNNN NNNNNNNNNN NNNNNNNNNN NNNNNNNNNN NNNNNNNNNN 
             ACCCGCTGAA TTTAAGCATA TAACTAAGCG GAGGAAAAGA AACTAACAAG 
             ACCCGCTGAA TTTAAGCATA TAACTAAGCG GAGGAAAAGA AACTAACTAG 
             ACCCGCTGAA TTTAAGCATA TAATTAAGCG GAGGAAAAGA AACTAACCAG 
             NNNNNNNNNN NNNNNNNNNN NACCTAAGCG GAGGAGAGAA AACAAACCTG 
             NNNNNNNNNN NNNNNNNNNN NNNNNNNNNN NNNNAGAAGA AACTAACAAG 
             ACCCGCTGAA CTTAAGCATA TCAGTAAGCG GAGGAAAAGA AACTAACAAG 
             ACCCGCTGAA CTTAAGCATA TCACTAAGCG GAGGAGAAGA AATTAACTAA 
             ACCCGCTGAA TTTAAGCATA TAAGTAAGCG GAGGAAAAGA AACTAACTAG 
             NNNNNNNNNN NNNNNNNNNN NNNNNNNNNN NNNNNNNNNN NNCTAACTAG 
             NNNNNNNNNN NNNNNNNNNN NNNNNNNNNN NNNNNNNNNN NNCTAACTAG 
             ACCCGCTGAA TTTAAGCATA TCAATAAGCG GGGGAAAAGA AACTAACAAG 
             ACCCGCTGAA TTTAAGCATA TAAGTAAGCG GAGGAAAAGA AACTAAATAG 
             ACCCGCTGAA TTTAAGCATA TAAGTAAGCG GAGGAAAAGA AACTAAATAG 
             ACCTGCTGAA TTTAAGCATA TAAGTAAGTG GTGGAAATTA AACCAACTGG 
             ACCTGCTGAA TTTAAGCATA TAAGTAAGCG GAGGACTTGA AACCAAACAG 
             ACCCGCTGAA TTTAAGCATA TAAATAAGCG GAGGACATCA AACTAACCAG 
             ACCCGCTGAA TTTAAGCATA TAAATAAGTG GAGGAGTAAA AACTAACCAG 
             NNNNNNNNNN NNNNNNNNNN NNNNNNNNNN NNNNNNNNNN NNNNNNNNNN 
             ACCCGCTGAA TTTAAGCATA TTAGTGAGCG GAGGAATCGA AACTGAATAG 
             NNNNNNNNNN NNAAAACATA TAAGTAAGCG GGGATAAAAA AAACCACAGG 
             ACCCGCTGAA TTTAAGCATA TAAGTAAGCG GAGGAAAAGA AAATGAATAT 
             NNNNNNNNNN NNNNNNNNNN NNNGTAAGCG GTGGAAAAGA AACCAAATGG 
             ACCCGCTGAA TTTAAGCATA TAAGTAAGCG GAGGAAAAGA AAATGAAAAT 
             NNNNNNNNNA TTT-AGCATA T-AGT-AGCG -AG-AAAAGA AAATGAATAT 
             ACCCGCTGAA CTTAAGCATA TTATTAAGCG GAGGAGAAGA AAATAACTAT 
             ACCCGCTGAA CTTAAGCATA TTATTAAGCG GAGGAAAAGA AAATAACTAT 
             ACCCGCTGAA TTTAAGCATA TTATTAAGCG GAGGAAAAGA AAATAACAAT 
             NNNNNNNNNN NNNNNNNNNN NNNNNNNNNN NNNNNNNNNN NNNNNNNTAT 
             NNNNNNNNNN NNNAAACATA TAATTAAGTG GAAGAAGAGA AAATAAATAT 
             NNNNNCTGAA TTTAAACATA TAACTAAGTG GAAGAAAAGA AAATAAATAT 
             ATCCGCCGAA TTTAAGCATA TAATTAAGCG GCAGAAAAGA AAATAACCAT 
             ATCCGCTGAA TTTAAGCATA TAACTAAGCG GAAGAAAAGA AAATAACAAT 
             ATCCGCCGAA TTTAAGCATA TAATTAAGCG GAAGAAAAGA AAATAACTAT 
             ATCCGCCGAA TTTAAGCATA TAATTAAGCG GAAGAAAAGA AAATAACAAT 
             ACCCACTGAA CTTAAGCATA TTATTAAGTG GAGGAAAAGA AACTAACTAG 
             ACCCACTGAA TTTAAGCATA TTACTAAGTG GAGGAAAAGA AACTAACAAG 
             ACCCGCTGAA CTTAAGCATA TTAATAAGCG GAGGAAAAGA AACTAAAAAG 
             ACCCGCCGAA TTTAAGCATA TAATTAAGCG GGGGAAAAGA AACTAACTAG 
             ACCCGCCGAA TTTAAGCATA TAATTAAGCG GGGGAAAAGA AACTAACTAG 
             ACCCGCCGAA TTTAAGCATA TAATTAAGCG GGGGAAAAGA AACTAACTAG 
             ACCAGCTGAA TTTAAGCATA TTAATAAGCT GAGGAAAAGA AATCAACTGA 
             ACCGACTGAA TTTAAGCATA TTATTAAGTC GAGGAAAAAA AACCAACAGG 
             ACCCGACGAA CTTAAGCATA TAATTAAGCG GAGGAAATTA AAACAACTGT 
             ACCCGCCGAA TTTAAGCATA TTAATAAGCG GAGGAATATA AAACAACTGT 

             GATTCCCCTA GTAACGGCGA GTGAAGCGGG AAGAGCTCAA GTTGATAAGC 
             GATTCCCCTA GTAACGGCGA GTGAAGCGGG AAAAGCTCAA CTTGAAAATC 
             GATTCCCCTA GTAACGGCGA GTGAAGCGGG AAGAGCTCAA GCTTAAAATC 
             GATTCCCTCA GTAAGGGCGA CTGAAGCGGG AAGTGCTCAG GATGTGAATC 
             GATTCCCTCA GTAACGGCGA GTGAAGCGGG AAAAGCTCAG ACTGAAAATC 
             NNNNNNNNNN NNNNNNNNNN NNNNNNNNNN NNNNNNNNNN NNNNNNNNNN 
             GATCCCCTGA GTAACGGCGA GTGAAACGGG AAAAGCTCAA CTTTAAAATC 
             GATTCCCTTA GTAATGGCGA ATGAATAGGG AAGAGCTCAA GATGAAAATC 
             GATTCCCTTA GTAACGGCGA GTGAAGAGGG ACAAGCTCAA AGTGCTAATC 
             GATTTCCTCA GTAATGGCGA ATGAAGAGGA AGARGCACAG TTTG----T- 
             GATTACCTTA GTAACTGCGA GTGAACTGGT AAAAGCCCAG ACTGGTAATC 
             GATTGCCTTA GTAGTGGCGA ATGAACCGGC AATAGCTCAA AGTGTAAATC 
             GATTGCCTCA GTAACGGCGA GTGAAGCGGC AAAAGCCCAA ACTGTAAATC 
             GATTCCCTTA GTAATGGCGA ATGAACAGGG ATCAGCTCAG T-GCCAAATC 
             GATTCCCTCA GTAACGGCGA GTGAAAGGGG AGGAGCTCAA CCCTTAATTC 
             GATTCCCTTA GTAACGGCGA GTGAAAGGGG AAGAGCCCGA TGCCGAA-TC 
             GATTCCCCTA GTAACGGCGA GTGAACCGGG AAGAGCTCAA ATTTGAATCT 
             GATTCTCTTA GTAATGGCGA ATGAACTGGG ATGAGCTCAC CATGGGAATC 
             GATTCCCTTA GTAATGGCGA ATGAACAGGG ATCAGCTCAG GATGGAAATC 
             GATCTCTTCA GTAATTGCGC ATGAACCAGG ATATGCTTAG CTTGACAAAT 
             GATTCCTTCA GTAACGGCGA GTGAACAGGG AGTAGCTCAG CATGGAAATT 
             GATTCCCCTA GTAATGGCGA ATGAACAGGG AAGAGCTCAA ATCTATAACC 
             GATTCCCCCA GTAATGGCGA ATGAACAGGG AAGAGCTCAA ATGCATAACC 
             NNNNNNNNNN NNNNNNNNNN NNNNNNNNNN NNNNNNNNNN NNNNNNNNNN 
             GATCCCCTTA GTAATGGCGA ACGAACCGGG GAGAGCTCAC ACTAGAAAGC 
             GATTCTCTAA GTAATGGCGA ATGAACAGAG GTAAGCTCAC GGTATAAACC 
             GATTCCCTTA GTAAGGGCGA CTGAACCGGG AAGAGCTCAA AATGTAAATC 
             GATTCCCCTA GTAATGGCGA ATGAACAGGG ATCAGCTCAA ATTGGGAATC 
             GATTCCCTTA GTAATGGCGA ATGAACCGGG AGTCGCTCAA TTTGTAAATC 
             GATTCC-TTA GTAATGGCGA ATGAACCGGG AAGAGCTCAA CTTGTAAATC 
             GATTCCCTTA GTAACGGCGA GTGAACCGGG ATCAGCTCAA AGTGGAAATC 
             GATTCCCCTA GTAACGGCGA GTGAACAGGG ATCAGCTCAA AGTGGAAATC 
             GATTCCCTCA GTAACGGCGA GTGAAGCGGG AAGAGCTCAA AGTGAAAATC 
             GATTCCCCTA GTAACGGCGA GTGAAGCGGG ATCAGCTCAA AGTGAAAATC 
             GATTCCCCTA GTAACGGCGA GCGAAGAGGG AGGAGCCCAA AGTGAAAATC 
             GATTCCCTTA GTAACGGCGA GTGAACCGGG ATGAGCCCAA AGTGGAAATC 
             GATTCCCTTA GTAACGGCGA GTGAACCGGG ACTAGTCCAA AGTGCAAATC 
             GATTCCCTTA GTAACGGCGA GTGAACAGGG AAGAGTCCAA AGTGTAAATC 
             GATTCCTTTA GTAACGGCGA GTGAACAAGG ACCAGCTCAA ACGGTTAATC 
             GATTCCTTTA GTAACGGCGA GTGAACAAGG AAAAGCTCAA AAGGAAAATC 
             GATTTCCTTA GTAACTGCGA GTGAACAGGA AAAAGCTCAA CATGAAAATC 
             GATTCCCATA GTAACGGCGA GTGAACAGGG AATAGCTCAA GTTGAAAATC 
             GATTTCCTTA GTAGCGGCGA GCGAACAGGA AATAGCTCAA GCTGTAAATT 
             GATTCCCATA GTAGCGGCGA GCGAACAGGG AAAAGCTCAA TCTGGTAACT 
             GATTCCCCTA GTAGCGGCGA GCGAACAGGG AAAAGCTCAA TCTGATAACT 
             GATTCCCCTA GTAGCGGCGA GCGAACAGGG AAAAGCYCAA TCTGATAACT 
             GATTCTTTTA TTAGCGGCGA GCGAAAAAAG AAAATGCCAC AGTGTTAATC 
             GATTCCCATA ATAGCGGCGA GCGAACTGGG AAAGAATCAT AACGCTAATC 
             GATGCCCAGA GTAGTGGCGA ACGAAATGGG AACAGCACCT TCAATTAACC 
             GATACCTTTA GTACTGGCGA AGGAACCAGG TATAGTGCTC TTA-CTAACC 

             GTTGTCGCGT TGTAAACTGA TGAGCGTGGG TCAGTGGTGA CCTGGGGGCA 
             CGTGTTGAAT TGTAGTCTAT CGAAGCTGTT GTAGTGACCC TCCCGGGAGA 
             TCCGCCGAAT TGTAGTCTAT AGAGGCGTGG TCAGCGTGGC GCTTGGGGCA 
             TGCGCCGAAT TGTGGTCTGT AGA-CTGTGA C-A-TTATTG GCCGGG-CCA 
             TTCG--GAAT TGTAGTCTGG AGAAGTTAGG TCAACGAAAG TAGTGGGCAA 
             NNNNNNNNNN NNNNNNNNNN NNNNNNNNNN NNNNNNNNNN NNNNNNNNNN 
             TGGGTCGAAT TGTAGTCTAG AGGTGCAATA CCATCGTAGG TACAGGTTTA 
             TGGGGCGAAT TGTAGTCTAT AGGAACAAAT CCAGTCTC-A CGCAGGTATA 
             AGTG-TGAAT TGTGGCCTCT AGAAACGACA CCAGTGGCAT TGCAGAGGTA 
             GAAG------ TGTAGCTTTG ATGAAGTGTG CCAGTGACGT TTGCAGTTCA 
             GCTTCCGAAT TGTACTTTAG ACATGTGTCT TAAGTGRA-T CGCAGGCGTA 
             TGAGGAGAAT TGTAATCTAT AGGCCTTTTA GGAGCCACGG TCCTAGCATA 
             TTGTGCGAAT TGTAATCTAG AGAGAGTTCA CTAACGGGCG GGGGCGCAGA 
             AGAATTGAAA TGTGGCTT-- -AAGGCAGTA CCAGTGGCAA CGCGGACGAA 
             TCTCTAGAAA TGTGG----- -GATCCTTTT TCAGAAA-AA TGTCAGTGGA 
             TGCTCGGAAA TGTGG----- -GTATCACGT CCAGAAG-TG TGCCGGTGAA 
             GGCGTCGAGT TGTAATCTAT AGAGGCATTT CC-GTGCCGG ACCGTGTCCA 
             GGGGTTGAAT TGTAGTCTTG AGACGCACTG CCAACAAAGG CGCAGGTGTA 
             GGGG-TGAAT TGTAATCTGG AGATGCACCA CCAACTGGGG CACAGATGTA 
             GGAG-TGAAT TGTATTGTGG GAATGTATTA CCAACAGAGG TGCAGGTGTC 
             GGGGCTGAGT TGTAGTCTGG AGATGCGTTG CCAATGGGGG TGCAGATGTG 
             GTGTTCGGAA TGTGGCCTCG TGTGCGTTCA CCAGCTGCTC CTACGTCGTT 
             GCATTCCTCG TGTGCTCTCA CCAGTTGCTT CC-------- --TCGTCGTT 
             NNNNNNNNNN NNNNNNNNNN NNNNNNNNNN NNNNNNNNNN NNNNNNNNNN 
             AGAACTGCGT TTTGGTGTAC CGACACGGGT CCAGTGGGTG CGTTGGTGTA 
             CAGGCCAGCT TGTGG-CTAG TGATC----- ---GTGGAAA TGGT------ 
             AGGAATGAAT TGTAGTCTTG AGAGCTGTTG CT-AGGNNNN NNTCCGCGTA 
             GCTGCTGAAT TGTAGTCTGC AAGAAT-TCA CCAGCGAGAA CGCTTAAGTA 
             CGGAATGAAT TGTAGTCTTG ATAAGCATTG CTAGTGTTCA GCCAGGCGCA 
             GGAAATGAAT TGTAGTCTTG ATAAACATCA CCAGCATTGG TCCGGACGTA 
             AACTGTGACT TGTAGCCTCG AGAGGCGTTA CCAGTGGAAG CGCAGGGTTA 
             GACGGCGACT TGTAGCCTCG AGAGGCGTTA CCAGTGGAAG CGCAGGGACA 
             GTGAGCGAAT TGTAGCCTCT AGAAGCGTGG CCAGTGGAGG GGCAGGTCCA 
             AGTGGTGAAT TGTAGCCTCG AGAGGCGCCA CCAGTGGAGG TACAGGGACA 
             CGTTGGGACT TGTGGACTTG AGCGGCGTTG CCAGTGGTAG CTTGGTGCTA 
             CGTTAGGACT TGTGGTCTTT AGCGGCGTTG CCAGTGGTAG CGAGTTGCCA 
             GTTCCCGACT TGTGGCCTTT CGCGGCGTTG CCAGTGGCGA TTGACGGCTA 
             GGCGCCGACT TGTGGTCTTT AGCGGTGTTG CCAGTGAAGG CGCAGGGCCA 
             CTTCGGGAAT TGTCGTTGAA TTATTCCATG AATGCCTTTA ATTTGAGCAA 
             CGCTTGGAAT TGTCTGGTTG GGATTTAGTC CTTGTTTTTG TTGGGTGCGA 
             AATAATGACT TGTAGTATCT AGAAGTAATG CCAGTGAATT AATAAAATTA 
             AGCGGTGAAT TGTAGTCTCT TGATAAAGTG CCAGTGGTTG CTTCGGACTA 
             AACGATGAAT TGTAGTCTCA CGAAGCACTA CGAGTAAACA AGCTGTAATA 
             CACTTGAGGT TGTAGATTTT CGAAGTGATA CC-TGCATAT GTGATCGGTA 
             CACTCGAGGT TGTAGATTTG CGAAGTGATA CC-TGCTTAT GTAATCGGTA 
             CACTCGAGGT TGTAGATTTG CGAAGTGATA CC-TGCWTAT GTAATCGGTA 
             T-CAAAGAGT TGTACACGGG GTAACAGGCA TCAAGCCTAA ACAAT-TTGA 
             C-CTCGGAGT TGTGCGTTCC TAACTTGATG AC-GGCTTTC ATTTGGGTGA 
             GGATTTGGTT TGTTTGATCA GAGCTCGATG AG-TCTGT-G CAGAGTTGTC 
             C-ATTGGGAT TGTGTCTTTG GATTTCGTTC A--TCTGT-- --AAGGTTTT 

             GGTTGTTTGG AACAACGCGT TATAAAGGGT GAGAACCCCG TACAGACCCC 
             AGTCTCTTGG AACAGGGCAT CATAGAGGGT GAGAATCCCG TCTGTGCCCG 
             AGTTCCTTGG AAGAGGACAG CATGGAGGGT GATACTCCCG TTCATCCCTG 
             AGTCCCTTGG AAAAGGGCAG CAGAGAGGGT GAGACTCCCG TCC--GCCT- 
             AGTCTCTTGG AATAGAGCAC CAAGGAGGGT GACAGTCCCG TTCATGCCTG 
             NNNNNNNNNN NNNNNNNNNN NNNNNNNNNN NNNNNNNNNN NNNNNNNNNN 
             AGTCTCCTGG AATGGGGCAT CATAGAGGGT GAGAATCCCG TCTTTGACTT 
             AGTTCTTTGG AAAAGGACAT CACAGAGGGT GAGAATCCCG TCTTTGACTT 
             AATCTCCTGG AAAGGAGTAG CAGAGAGGGT GAGACTCCCG TCTTT-ACTT 
             ACTCTTTTGG GACAAAGGGT CATGGAGGRT GAGAATCCCG TTCGTAACTG 
             ACTTGGCTGG AATGCCAGAC CGGAGAAGGT GATAGTCCTG TGCCGCCTGT 
             AGTTCCTTGA AAAGGGATGC CAAAGAGGGT AAAAGCCCCG TATTTGGTTA 
             AGTGACCACG AACGGTCCGC CAGAGAGGGT GAAAGCCCCG TATGTGG--T 
             AGTCTCTTGG AAAAGAGCGT CATAGAGGGT GAGAATCCCG TGAGTCGTTT 
             AATATCTTGG AAAGGTTTGC CTAAGAGGGT GAAAGTCCCG TTAA-CAC-T 
             AATCTCCTGG AAAGGTTTGC CTAAGAGGGT GAAAGTCCCG TTAG-CAC-C 
             AGTCCCTTGG AATAGGGTAT CAAAGAGGGT GACAATCCCG TACTTGACAC 
             AGCCTCTTGG AAGAGAGCAT CGCAGAGGGT GAGAGTCCCG TCTGTCACCT 
             AGCCTCTTGG AAAAGAGCAT CAGTGAGGGT GAGAATCCCG CATGGCATCT 
             AGCCATTTGA AAGAAAGCAT CAATGAGGGT GAGAGTCCTG TTTGTCATGT 
             AGCCTCTTGG AAAAGAGCAC TAATGAGGGT GACAGTCCTG TTTGCCATCT 
             AGTTGTTTGG AACAACACAT AATCACGGGT GAAAATCCCA TCTGTCGACC 
             TGTTGTTTGG AAAAACACAT AACCACGGGT GAAAATCCCA TCTGTCGGCC 
             NNNNNNNNNN NNNNNNNNNN NNNNNNNNNT GAAAATCCCA TCTGTCGGCC 
             AGTCCCTTGG TAACGGGCGT CATAGAGGGT GAGATCCCCG TCTGACACTA 
             -ATCCTTTGG AAAAAGGTGC AGAGCAGGGT GATAGTCCCG TCCATCATTT 
             AGTCTTTTGG AAAAAAGCAT CAGAGAGGGT GAGAATCCCG TTTCC-GTGG 
             AGTCTCTTGG GACAGAGCTT CGTGGAGGGT GAGATGCCCG TCTGCCTTGA 
             AGTCCTTTGG AAGAATGCGT TAGAGAGGGT GAGAATCCCG TACCGAAGTT 
             AGTCTTTTGG AAGAAAGCGT CAGAGAGGGT GAGAATCCCG TATTTCTTCT 
             AGTTTCTTGG GAAAGAACAT CATAGAGGGT GAGAATCCCG TCCTTCCCCT 
             AGTTTCTTGG GAAAGAACAT CAGAGAGGGT GAGAATCCCG TCCTTACCCT 
             AGTTTCTTGG AACAGAACAT CAGAGAGGGT GACAGTCCCG TCCTTGTCCT 
             AGTTTCTTGG AAAAGAACGT CAGAGAGGGT GACAGTCCCG TCCTTGCTCT 
             AGTTTCTTGG GACAGGACAT CAGAGAGGGT GACAATCCCG TACTCGCTCT 
             AGTTTCTTGG GACAGGACAT CATAGAGGGT GACAATCCCG TACCTGCTTT 
             AGTTTCTTGG AACAGGACGC CTTTGAGGGT GATAGCCCCG TCTTTTCCGT 
             AGTTTCTTGG AAAAGGACAT CATGGAGGGT GAAAGTCCCG TGATGTGCTT 
             AGTGAGCAGG AATGCTTCCC CATAGAGGGT GAAAGGCCCA TAGTT-CTTT 
             AATTAGTAGG AATACTATTC CTTAGAGGGT GAAAGGCCCG TAGTT-CCTA 
             AGTGTTTTGG AATAAACCAC CATAGAGGGT GAAAGTCCCG TCTATATTTT 
             AGTCTCTTGG AATAGGGCAC CAAAGAGGGT GATAGTCCCG TGT--TGTCT 
             AGTCTCTTGG AAGAGAGTAC CAAAGAAGGT GAAAGTCCTG TCT--TTTTC 
             AGTCCTTTGG AAAAGGCTGC CATGGAGGGT GAAAGTCCCG TTCC-GTGCA 
             AGTCCTTTGG AAAAGGCTGC CATGGAGGGT GAAAGTCCCG TTCC-GTGAC 
             AGTCCTTTGG AAAAGGCTGC CATGGAGGGT GAAAGTCCCG TTCC-GTGAC 
             ATGTTGTTGA AAAATGATGA -TACGTCATT AGGGCTGCCT TTGC-TGTTT 
             AACA-GTTGA CCTTGTTGTA AATTG-GATG CAAGCTCCGA TTCC-CAAAT 
             TTTCTGTTGG AAAACAGTGT GGCTGGCGGT GATGATCCGC AACAATTTCT 
             TGTGCATTGG -ATTATGCCT CCTTTCCCGT GATAGTCGGG TTTCTTCCTT 

             GGAGATCCCC ACGTACGACT ACGTTTCGAA GAGTCGTGTT GTTTGGGATT 
             GGACGTGGCC ACGTACGACA CGCTTTCAAC GAGTCGAGTT GCTTGGGACT 
             AGTGGCTCGC GCGTACGACC CGTGTTCTTT GAGTCGCGTT GTTTGGGAAT 
             GG------CC GAGT--GAGT CGCTATCAAC GAGTCGAGTT GTTTGGGATT 
             CTACT--TTA GTGTACGACC AGCTTTCTAC GAGTCGAGTT GCTTGGGATT 
             NNNNNNNNNN NNNNNNNNNN NNNNNNNNNN NNNNNNNNNN NNNNNNNNNN 
             GTACT--GAA GAGTCTGGTA TGCTACCAAC GAGTCGGGTT GTTTGAGAAT 
             GCATT--GAG GTGTACGGAT TGTTTCTAAC GAGTCGCGTT TCTTGGGAAT 
             GCAGTGTGCC GCGTATGGTG CGTTTTCTCT GAGTCGAGTA GCTTGGGACT 
             YGAGAT-GTC GCRTACGGTT CGCTTTGTTC GAGTCGCGTT CCTTAGGACT 
             GTGAA----G CGAAA-GACT GTG-TTCAAT GAGTCGGACA GTTTGGGATT 
             GGAC---TGG GTGTAC-GAA GGGTT-CCAA GAGTCGGGTT GTTTGGGATT 
             GTC----CCT GCTTAAAGTG GGTTTTCGAA GAGTCGGGTT GTTTTGTATT 
             GCAGTTTGCC ACGTACGGTC TGTGTTCTAA GAGTCGCGTT CCTTGGGATT 
             GTACATATTT -CATACGGAA AAGGTTTGAA GAGTCACGCT CTTTGGAAGT 
             GTGCCCATTT -CGTATGGAC TTGATAGAGA GAGTCGCGTT CTTTGGAAGT 
             GACGACCGGT GTCTGTGATA TGTCTTCTAC GAGTCGAGTT GTTTGGGAAT 
             GCAGCCCCTT GTGTACGGCA TGCGTTCTGA GAGTCACGTT CCTCGGGATT 
             GTAGTCCTCA GTGTACGGTG TGCATTCTAA GAGTCACACT CCTCGGGACT 
             GCAGCCTTCT GTGCACGGTG TATATTTGCT GAGTCACACT CCTTGGCATT 
             GTCGTCTTCC ATGCACGGCG TGCTTCCTAC GAGTCACGTT CCTTGGGCTT 
             TTATGGAGGC GCGTACGGTG TGCGTTCCCC GAGTCGCGCA CCCTGGGACG 
             TACGGAAGCG GCGTACGGTG TGAGTTCCCA GAGTCGCGCA CCCTGGGACG 
             TACGGAAGCG GCGTACGGTT TGAGTTCCCC GAGTCGCGCA CCCTGGGACG 
             ACGCAAGCCT GCGTACGGGC CGTGTTCTCA GAGTCGTGTA CCCTGAGATG 
             CTTCCCGGTC ACGTACAGCC CAAGCTTATC GAGTCGTTCT CCTTGGGATA 
             AGTGTCCTGC CTTTCCGGCA TGGCTTCTTA GAGTCGCGCA CTTTGGAAAT 
             GCTTCTTCTC GTATACGGTG TTTTCTTTAC GAGTCGCGTT CCTCGGGATT 
             TGGCAGGAAT ACGTTCGGCG TGCTC-ATTA GAGTCGCGTA CTTTGGAAGT 
             TCGGATCAGT GCGTACGGTG TGTTTTATTA GAGTCGCGTA CTTTGGAAGT 
             GCGTTTTTCC ACGTACGGTA CGCTTTTATA GAGTCGCGTT CATCGGGATT 
             GCGTTTTTCC ACGTACGGTA CGCTTTTATA GAGTCGCGTT CATCGGGATT 
             GCTTGTTTCC ACGTACGGTG CGCTTTTATT GAGTCGCGTT CATTGGGATT 
             GTACTTTTCC ACGTACGGTG CGCTTTTATA GAGTCGCGTT CATTGGGATT 
             ATG-TCTTCC ACGTGTGGTA CGCCTGCATA GAGTCGTGCT TTTTGGGATT 
             CAGTCTATCC ACGTGTGGTT CGCCTGCATA GAGTCGTGCT TTTTGGGATT 
             CTCCTTCTCC ACGTGTGGTT CGCCTGCATT GAGTCGTGCT TTTTGGGATT 
             GCAGTCCTTC ACGTTTGGTG CATCTGCATA GAGTCGTGCT CTTTGGGATT 
             TTAATT-T-- ATTCATGGAA TTTTTATGCC GAGTCGTGTT CTTTGAGATT 
             ACAATTATAG ATGGAC-GTT T-CCTG--TA GAGTCGTGTT CTTTGAGATT 
             ATTTTAATTC ACATACGGTT TACTATCAAA GAGTCATATT CCTTGGGAAT 
             GAATGCTACT ACATACGGTC GATTATCATA GAGTCGCGTT TCTTGCAATT 
             CAGTTTGGTT ACGTACTGTA TGCTTTCCTA GAGTCGCGTT CCTTGAGACC 
             ACATATTCAT TC----GGGT CACTTTCGTA GAGTCGTGCT CTTTGTGATT 
             GCATATTCAT TC----GGTT CACTTTCGAA GAGTCGTGCT CTTTGTGATT 
             GCATACTCAT TC----GGTT CACTTTCGAA GAGTCGTGCT CTTTGTGATT 
             GTTAAA-TTC CTTTT--GTT A--------- GAGTAGCGCT TCTTGAGAGT 
             GACGT--CAG ATTCTAAGTT AAGA-TCAT- GAGTAGCGCT TCTTGAGAGT 
             ACATTCGCTT CTTGCTTGTT TTCTG----- GAGTAGGCTA CTTTCAAATT 
             ACTTTTGTTC CTTTTC-CTT TGTT------ GAGTAGGTCA AGTTCAAATT 

             GCAGCACTAA TTGGGAGGTA AGCTTCTTCC AAAGCTAAAT ATCAGCCGGA 
             GCAGCTCAAA ATGGGTGGTA AATTCCATCT AAGGCTAAAT ACTGGCGAGA 
             GCAGCGCAAA GTAGGTGGTA AATTCCATCT AAAGCTAAAT ATTGGTGCGA 
             GCAGCTCTAA GTGGGTGGTA AATTCCATCT AAAGCTAAAT ATTGGTGGGA 
             GCAGCTCTAA TTGGGTGGTA AATTCCATCT AAAGCTAAAT ATTGATGGGA 
             NNNNNNNNNN NNNNNNNNNN NNNNNNNNNN NNNNNNNNNN NNNNNNNNNN 
             GCAGCCCTAA ATGGGAGGTA AATTTCTTCT AAAGCTAAAT ATTGACGAGA 
             GAAGCGCAAA GTGGGTGGTA AATTTCATCT AAGGCTAAAT ATTGGTGGGA 
             GCTGCTCAAA ATTGGTGGTA AACTTCATCT AAAGCTAAAC ATTGGTGAGA 
             GGAGCGCAAA GTGGGTGGTA AATTTCATCT AATGCTCAAT ACCGGTGGGA 
             GCTGTCCTAA GTGGGAGGTA GACTTCTTCT AAGGCTAAAT ACTGACGAGA 
             GCAGCCTAAA ATGGGAGATA AACTTCTTCT AAAGCTAAAT ATTTATGGGA 
             GCAGCCCTAA GTGGGAGATA AACTTCTTCT AAGGCTAAAT ATTAATAGGA 
             GGAGCGTAAA -CGGGTGGTA AATTTCATCC AAAGCAAAAT ATATACTCGA 
             AGAGCGTAAA ACGGGTGATA CACTTCATCC GAGGCTAAAT ATCATTTCGA 
             AGAGCGCAAA CCAGGTGATA CACTTCATCT GCGGCTAAAT ACCATTTCGA 
             GCAGCTCAAA ATGGGTGGTG AGTTCCATCT AAAGCTAAAT ATTGGCGAGA 
             GGAGCGCAAA TTGGGTGGTA AGTTTCACCT CAAGCTAAAT ATTGGTCCGA 
             GGAGTGCAAA TTGGGTGGTA AATTTCATCT AAAGCTAAAT ATTTGTTCGA 
             GGAATGCAAA GTGGGTGGTA AGTTTCATGC AAAGGTAAAT ATGCAATTGA 
             GGAGCGCCAA TGTGGTGGTA ATTTTCACCC CAAGCTAAAT ACATGTTCAG 
             GGTGCGTAAA TTCGGTGGTA AGTTTCATCG AAAGCTCAAT ATTTCCTCGA 
             GGTGCGTAAA GTCGGTGGTA AGTTTCATCG AAAGCTCAAT ATCTCCTCGA 
             GGTGCGTAAA TTCGGTGGTA AGTTTCATCG AAAGCTCAAT ATTTCCTCGA 
             GGTGCGCAAA GTTGGTGGTA CATTCCATCC GAAGCTCAAT ACTGACTCGA 
             GGAGTGCAAA TCGGATGGTA TACGTCATCC AAAGCTTAAT ATTATCTCGA 
             GGTGTGCAAA ATGGGAGGTA ATTTTCTTCT AAAGCTAAAT ATAGGCCTGA 
             GGAGCGCTAA TTAGGAGGTA AATTTCTCCT AAAGCTAAAT ATTGAACCGA 
             GGTGCGCAAA ATGGGAGGTA ATCTTCTTCT AAAGCTAAAT ACTGACTCGA 
             GGTGCGCTAA ATGGGAGGTA ATTGTCTTCT AAAGCTAAAT ATTGACTCGA 
             TGAGCGCAAA ATGTGTGGTA GGTTTCACAT AAAGCTAAGT ACTGGCGCGA 
             TGAGCGCAAA ATGTGTGGTA GGTTTCACAT AAAGCTAATT ACTGGCGCGA 
             TGAGCGCAAA ATGTGTGATA AGTTTCACAT AAAGCTAAAT ATTGGCGTGA 
             TGAGCGCAAA ATGTGTGATA AGTTTCACAT AAAGCTAAAT ACAGGCGCGA 
             GAAGCGCAAA TTGTGAGGTA GTCTTCTCAT AAGGCTAAAT ACGGGTGTGA 
             GAAGCGCTAA TAGTGAGGTA GTTTTCTCAT AAGGCTAAAT ATTGGTGTGA 
             GAAGCGCAAA TTGTGAGGTA GGCTTCTCAT AAGACTAAAT ATTGGTGTGA 
             GGAGTGCAAA TAGTGTGATA AATTTCACAT AAGACTAAAT ACTGGTGTGA 
             GGAGCACTAA TCGTGTGATA CATTTCACAT AAAGCTAAAT ATGTGTAGGA 
             GGAGCACAAA TTGTGTGATA CATTTCACAT AAAGCTAAAT ATTTGTAGGA 
             GGAGTATAAA ATGGGTGGTA ATTTTCATCC AAAGCTAAAT ATTGATGAGA 
             GAAGCGCTAA GTGGGTGATA AACTTCATCT AAAGCTAAAT ATCAGCAAGA 
             GGAGCGCTAA GCAGGTGGTA AATTTCATCT AAAGCTAAAT ATCCGTGGGA 
             GGAGTACAAA TTGGGTGGTA AATTTCATCC AAAGCTAAAT ATTTGTGAGA 
             GGAGTACAAA TTGGGTGGTA AATTTCATCC AAAGCTAAAT ATATGCGAGA 
             GGAGTACAAA TTGGGTGGTA AATTTCATCC AAAGCTAAAT ATATGCGAGA 
             GAAGTGTGAA A--GGTGGTG ATCTTCACCG AAGCATAAAT ATTGTCAAAG 
             GAAGTGTGG- -CAGGTGGTA ATCTTCACCG AAATTAGAAT ACAATCAGTA 
             GGTGGCTGAA -CTGCAGGTA ACTCTCTGCA AACGCTAAAT ATTCG-TTAA 
             CTTGATTGAA -TAGGAGGTA ATTTCCTTCT AACACTAAAT ACTTT-CTAA 

             GACCGATAGC GAACAAGTAC CGTGAGGGAA AGATGAAAAG AACTTTGGAA 
             GACCGATAGC GAACAAGTAC CGTGAGGGAA AGATGCAAAG AACTTTGAAA 
             GACCGATAGC GAACAAGTAC CGTGAGGGAA AGATGAAAAG AACTTTGAAA 
             GACCGATAGC GTACAAGTAC CGTGAGGGAA AGATGCAAAG AACTTTGAAA 
             GACCGATAGC GAACAAGTAC CGTGAGGGAA AGATGCAAAG AACTTTGAAA 
             NNNNNNNNNN NNNNNNNNNN NNNNNNNNNN NNNNNNNNNN NNNNNNNNNN 
             GACCGATAGT GAACAAGTAC CGTGAGGGAA AGATGAAAAG AACTTTGAAA 
             GACCGATAGC GAACAAGTAC CGTGAGGGAA AGATGAAAAG AACTTTGAAA 
             GACCGATAGC AAACAAGTAC TGTGAAGGAA AGATGAAAAG AACACAGGTA 
             AACCGATAGC ACAYAAGTAC TGTGAAGGAA AGATGAAAAG AACTTTGGAA 
             GACCGATAGC GAACAAGTAC TGTGAAGGAA AGATGAAAAG AACTTTGAAA 
             AACCGATAGC AAACAAGTAC TACGAAGGAA AGATGAAAAG AACTTTGAAA 
             AACCGATAGC GAACAAGTAC TGTGAAGGAA AGATGAAAAG AACTTTGAAA 
             GACCGATAGC ACAAAAGTAC CGTGAGGGAA AGGTGAAAAG AACTTTGAGA 
             GACCGATAGT GAACAAGTAC CGTGAGGGAA AGCTGAAAAG AACTTTGGAA 
             GACCGATAGC GAACAAGTAC CGTGAGGGAA AGCTGAAAAG AACTTTGAAA 
             GACCGATAGC GAACAAGTAC CGTGAGGGAA AGATGAAAAG CACTTTGGAA 
             GACCGATAGC AAACAAGTAC CATGAGGGAA AGGTGAAAAG GACTTTGAAA 
             GACCGATAGC AAACAAGTAC CATGAGGGAA AGATGAAAAG GACTTTGAGA 
             GACTGATAGC GCACAAGTAC CATGAGGGAC ATATGAAAAG GACTTTGAAA 
             GACCGACAGC AAACAAGTAC CATGAGGGAA AGGTGAAAAG GACTTTGAGA 
             GTCCGATAGC GAACAAGTAC CATGAGGGAA AGGTGAAAAG TACTTTGAAA 
             GTCCGATAGC GAACAAGTAC CATGAGGGAA AGGTGAAAAG TACTTTGAAA 
             GTCCGATAGC GAACAAGTAC CATGAGGGAA AGGTGAAAAG TACTTTGAAA 
             GACCGATAGC GAACAAGTAC CGTGAGGGAA AGGTGCAAAG TACTTTGAAA 
             GTCCGATAGT GAACAAGTAC CATGAGGGAA AGATAAAAAG TACTTTGAAA 
             GACCGATAGC AAACAAGTAC CGTGAGGGAA AGATGAAAAG GACTTTGGAA 
             GACCGATAGT AAACAAGTAC CGTGAGGGAA AGGTGAAAAG GACTTTGGAA 
             GACCGATAGC AAACAAGTAC CGTGAGGGAA AGGTGAAAAG GACTTTGGAA 
             GACCGATAGT AAACAAGTAC CGTGAGGGAA AGGTGAAAAG GACTTTGGAA 
             GACCGATAGC AAACAAGTAC CGTGAGGGAA AGATGAAAAG TTCTTTGGAA 
             GACCGATAGC AAACAAGTAC CGTGAGGGAA AGATGAAAAG TTCTTTGGAA 
             GACCGATAGT GAACAAGTAC TGTGAAGGAA AGATGAAAAG GACTTTGGAA 
             GACCGATAGC GAAGAAGTAC CGTGAGGGAA AGATGAAAAG GACTTTGAAA 
             GACCGATAGC GAACAAGTAC CGTGAGGGAA AGGTGAAAAG AACTTTGAAA 
             GACCGATAGC GTAGAAGTAC CGTGAGGGAA AGATGAAAAG TACTTTGAAA 
             GACCGATAGC TTACAAGTAC CGTGAGGGAA AGATGAAAAG AACTCTGGAA 
             GACCGATAGC TAATAAGTAC CGTGAGGGAA AGATGAAAAG AACTTTGAAA 
             GACCGATAGC AAACAAGTAC CGTGAGGGAA AGATGAAAAG TACTCAGGAA 
             GACCGATAGC AAACAAGTAC CGTGAGGGAA AGATGAAAAG TACTCAGGAA 
             AACCGATAGC AAACAAGTAC CGTGAGGGAA AGATGAAAAG AACTTTGAAA 
             GTCCGATAGA GCACAAGTAC CGTGAGGGAA AGATGAAAAG AACTCTGGAA 
             GCCCGATAGA GTACAAGTAC CGTGAGGGAA AGCTGAAAAG AACTCTGAAA 
             GATCGATAGA ATACAAGTAC TGTGAGGGAA ATGTGAAAAG AACTTTGGCA 
             GATCGATAGA AAACAAGTAC TGTGAGGGAA ATGTGAAAAG AACTTTGGCA 
             GATCGATAGW AAACAAGTAC TGTGAGGGAA ATGTGAAAAG AACTTTGGCA 
             GATCGATAGC GAACAAGTAC CGTGAGGGAA AGTTGAAAAG ATCTCTGAAA 
             AACCGATAGC AAACAAGTAC CGTGAGGGAA AATTGAAAAG CACTTCGAAA 
             GTCCGATAGT GCAGAAGTAC CGTGAGGGAA AGGTGAAAAG ACAGCTCAAA 
             GTCCGATAGC GTAAAAGTAC CGTGAGGGAA AGGTGAAAAG TCGGCTACAA 

             AGAGAGTTAA AAGTACCTGA AATTGCTAAG GGGGAAGTGA TGGAAAGCTG 
             AGAGAGTTAA AAGTACTTGA AATTGCTGAA AGGGAAGCGA ATCAAACCTG 
             AGAGAGTTAA AAGTACCTGA AACTGCTGAA AGGGAACCGA ATCGTTTTTG 
             AGAGAGTTAA AAGTACCTGA AATTGCTGAA AGGGAAGCGA AGGAAACAGG 
             AGAGAGTTAA AAGTACCTGA AATTGCTGAA ATGGAACCGA TGGGAGAATA 
             NNNNNNNNNN NNNNNNNNNN NNNNNNNNNN NNNNNNNNNN NNNNNNNNNN 
             AGAGAGTTAA AAGTGCTTGA AATTGCTGAA AGGGAAGCGA TTGAGACTTG 
             AGAGAGTTCA AAGTGCTTGA AATCGTTGGA AGGGAAGCGT TTGAAACCTG 
             TGTGGGTTAA AAGTACCTGA AACCGCTGCA AGGGAAGCGA ATGGGACCTG 
             AGAGAGTTAG AAGGGCCTGA AACYGCCGAG AGGGAAGCAG GTGTATTGCA 
             AAAGGGTTAA AAT-ACTTGA AATCGCTGTG GAGGAAGCTA TGAGTTCTCT 
             AGAGGGTTAA AAG-ACTTGA AATCGTTGAG GAGAAAGCGG TAGAAGAGTT 
             AGAGAGTCAA AAG-ACTTGA AATCGTTGAG AAGGAAGGGG TAGAAATTTG 
             AGAGGGTTAA AAGTGCCTGA AATCGTTGAG AAGGAAGCGG ATGCCGCGGC 
             AGAGAGTTAA AAGTGCTTGA AACCGATAAG GAGGAAGTGT ATTTGTCNNN 
             AGAGAGTTAA AAGTGCCTGA AACCGGTGAG AAGGAAGTGT ATATGTCNNN 
             AGAGAGTTAA AAGTACGTGA AATTGTTGAA AGGGAAACGA TTGAAGTTTG 
             AGAGAGTTAA AAGTGCTTGA AATTGCTGAA AGGGAAGCGA ATGGAACCTG 
             AGAGAGTTAA AAGTGCCTGA AATTGCTGAA AGAGAAGCGA ATGGAACTTG 
             AGAGAATTAA ATGAGTTTGT ATTTGCTAAA CACAAAGTAA ACAGACTCTG 
             AGAGTGTTAA AAGTGCATGA ATTTGCTGAA TGT-AAGTGA ATGGAACTTG 
             AGAGAGTTAA ACGTGCCTGA AATCGTTGTG AATCAAGCGA TTGGAATCAG 
             AGAGAGTTAA ACGTGCCTGA AATCGTTGTG AATCAAGCAA TTGGAATCAG 
             AGAGAGTTAA ACGTGCCTGA AATCGTTGTG AATCAAGCAA TTGGAATCAG 
             AGAGGGTTAA ACGTGCCTGA GATCGCTGTA ATGCAAGCGT ATGAAACTGG 
             AGAGAGTTAT ACGCGCCTAA AATCGTTGCA GTAAAAGCCT TTTGAACNNN 
             AGAGAGTTAA AAGTGCCTGA AACCGCTAAG AGGGAAGCGA ATGAAACATG 
             AGAGAGTTAA AAGTGCCTGA AATCGTTGAA ATGTAAGCGA ATGGAACNNN 
             AGAGAGTTAA AAGTGTCTGA AATCGCTGAG AGGGAAGCGA ATGAAACTTG 
             AGAGAGTTAA AAGTGCCTGA AATCGCTAAG AGGGAAGCGA ATGAAACTTG 
             AGAGAGTTAA AAGTGCCTGA AATTGCTGAA AAGGAAGCGA TTGGGACCTG 
             AGAGAGTTAA AAGTGCCTGA AATTGCTGAA AAGGAAGCGA TTGGGACCTG 
             AGAGAGTTAA AAGTGTCTGA AATTGCTGAA AGGGAAGCGA TTGAAACCTG 
             AGAGAGTTAA AAGTGCCTGA AATTGCTGAA AGGGAAGCGA TTGAAACCTG 
             AGAGTGTTAA AAGTACCTGA AACTGCTGAA AGGGAACCAA TTGGGACCTG 
             AAAGTGTTAA AAGTACCTGA AACTGCTGAA AGGGAACCAA TTGAAACCTG 
             AGAGTGTTAA AAGTACCTGA AATTGCTGTA AGGGAAGCAA TTGGAACCCG 
             AGAGGGTTAA AAGTACCTGA AACTGCTGAG AAGGAAGCGA TTGGGACCCG 
             TGAGCATTAA AAGTACCTGA AATCGTTAAG ATGGAACGGA TTAAGAGATA 
             TGAGGTTTAA AAGTACCTGA AATCGTTAAG ATGGAACGGA TTGAGAGAAA 
             AGAGAGTTAA AAGTACCTGA AATTACTTAA AGGGAAGCAA ATAAAACGTA 
             AGAGAGTTAA AAGGAACTGA AATTGCTAAG AGGAAAGTGG AGTGATGCCG 
             AGAGAGTTAA AAGAAACTGA AATTGCTGGA AGGGAAGTGG AAGGTTTCAG 
             AGAGAGTTAA AAGTCCCTGA AATTGTTATG GTGGAAGCAA GTAAATGTAT 
             AGAGAGTTAA AAGTCCCCGA AATTGTTAGG GTGGAATCAA GTAAATGTAT 
             AGAGAGTTAA AAGTCCCCGA AATTGTTAGG GTGGAATCAA GTAAATGTAT 
             GGAGTATCAA AAG-ACCTGA AACCATGATC GTGGAAGCTA ATTGACAATT 
             GGAGTCTCAA AAG-ACCTGA AATCACTTAC GAGGAAGCTT ACGTGAGCAT 
             AGTTAGTTAA CAG-ACCTGA ATCTACAACA ACAGAAGGCT ATGCGTACAC 
             -GCCAGTTAA -AATACTTGA AACTATAACA GTAGAAGGTA AAGCATTTAC 

             GCGAAATGGT TTTCATCGAC CCGTCTTGAA ACACGGACCA AGGAGTCTAA 
             AGGAAATGGT TTGATCCGGC CCGTCTTGAA ACACGGACCA AGGAGTCTAA 
             ACGAAATGGA GCGATCCGAC CCGTCTTGAA ACACGGACCA AGGAGTCTAA 
             ACGAAATGGT TTTCTTTACC CCGTCTTGAA ACACGGACCA AGGAGTCTAA 
             ACGAAATGTC TCTTATCATC CCGTCTTGAA ACACGGACCA AGGAGTCTAA 
             NNNNNNNNNN NNNNNNNNNN NNNNNNNNNN NNNNNNNNNN NNNNNTCTAA 
             ACGAAATGGT CTTAACCGAC CCGTCTTGAA ACACGGACCA AGGAGTCTAA 
             ACGAAATGGT TTCAACCGAC CCGTCTTGAA ACACGGACCA AGGAGTCGTA 
             ACTAAATGGT TCCATCCGAC CCGTCTTGAA ACACGGACCA AGGAGTCTAA 
             CTGTTCGGCA TATACCYGGC CCGTCTTGAA ACACGGATCA AGGAGTCTAA 
             GAGTAGCTGG ACCCATTGAC CCGTCTTGAA ACACGGACCA AGGAGTCTAA 
             ATGTAGGTGT CTTCTGCGGT AATGGTACTT CATAGG-CCT AGCTGT-AGA 
             GCAAAATGGT TTTTACCCAC CCGTCTTGAA ACACGGACCA AGGAGTCTAA 
             TTCCAACGGT TGCCTCCGGC CCGTCTTGAA ACACGGACCA AGGAGTCTAA 
             NNNNNNNNNN NNNNNNNNNN NNNNNNNNNN NNNNNNNNNN NNNNNNNNNN 
             NNNNNNNNNN NNNNNNNNNN NNNNNNNNNN NNNNNNNNNN NNNNNNNNNN 
             ACATAATGGC TTTAAACGAC CCGTCTTGAA ACACGGACCA AGGAGTCTAA 
             ACGAAATGCT TCTATTCGAC CCGTCTTGAA ACACGGACCG AGGAGTCTAA 
             ATCAAATGGT TCCATCCGAC CCGTCTTGAA ACACGGACCA AGGAGTCTAA 
             GCAAAATGCT TCTGCTTGAC CCGTCTTGAA ACACGGACCA AGGAGTCTAA 
             ACTAAATGGC TCTATTCGAC CCGTCTTGAA ACACGGACCA AGGAGTCTAA 
             ACCCGCAGGT TCCAATTGAC CCGTCTTGAA ACACGGACCA AGGAGTCATA 
             AATCGCAGGT TCCAATTGAC CCGTCTTGAA ACACGGACCA AGGAGTCATA 
             AATCGCAGGT TCCAATTGAC CCGTCTTGAA ACACGGACCA AGGAGTCATA 
             CTTGCAAGGC GTCATACGAC CCGTCTTGAA ACACGGACCA AGGAGTCATA 
             NNNNNNNNNN NNNNNNNNNN NNNNNNNNNN NNNNNNNNNN NNNNNNNNNN 
             GCTAAATGGT TTTTTTCTAC CCGTCTTGAA ACACGGACCA AGGAGTCGAC 
             NNNNNNNNNN NNNNNNNNNN NNNNNNNNNN NNNNNNNNNN NNNNNNNNNN 
             ACGAAATGGC TTTTTTCGAC CCGTCTTGAA ACACGGACCA AGGAGTCTAG 
             ATAAAATGGT TTTATCCGAC CCGTCTTGAA ACACGGACCA AGGAGTCTTG 
             GCTAATCGGT TCCAACCGAC CCGTCTTGAA ACACGGACCA AGGAGTCTAA 
             GCTAAACGGT TCCAACCGAC CCGTCTTGAA ACACGGACCA AGGAGTCTAA 
             TCTTAACGGT TTCAACCGAC CCGTCTTGAA ACACGGACCA AGGAGTCTAA 
             TCTTAAGGGT TTCAACCGAC CCGTCTTGAA ACACGGACCA AGGAGTCTAA 
             GAGTACATGT TCCAACTGAC TCGTCTTGAA ACACGAGCCA AGGAGTCTAA 
             ACGTATATGT TTCAACTGAC TCGTCTTGAA ACACGAGCCA AGGAGTCTAA 
             CCGTACAAGT TCCAACTGAC CCGTCTTGAA ACACGGACCA AGGAGTCTAT 
             ACGTATCAGT CCTAACCGAC CCGTCTTGAA ACACGGACCA AGGAGTCTAG 
             TAGTACTT-T CTTAACCCAC TCGTCTTGAA ACACGGACCA AGGAGTCTAG 
             AAGTACTT-T CTTAACCCAC TCGTCTTGAA ACACGGACCA AGGAGTCTAA 
             TAAAATAGGT TTTATCTGAC CCGTCTTGAA ACACGGACCA AGGAGTCTAA 
             TTAAGTCTTA TCTCTCTATC CCGTCTTGAA ACACGGACCA AGGAGTCTAT 
             GTTTCCCTCA CCTTCC-GTC CCGTCTTGAA ACACGGGCCA AGGAGTCTAA 
             GATTCTGATA TGACGTTGCC CCGTCTTGAA ACACGGACCA AGGAGTCTAA 
             GATTCTGACG TGACGTTGAC CCGTCTTGAA ACACGGACCA AGGAGTCTAA 
             GATTCTGACA TGACGTTGAC CCGTCTTGAA ACACGGACCA AGGAGTCTAA 
             TATCACGTTA AGATTA-GAC CCGTCTTGAA ACACGGACCA AGGAGTTGTT 
             GTCTGGTCCT TACGAAAGAC CCGTCTTGAA ACACGGACCA AGGAGTTGGT 
             ATGTTGCATT CGTGTAGCGC CCGTCTTGAA ACACGGACTG AGGAGTCATT 
             TTTTGTGTAA TGTTTA-CGC CCGTCTTGAA ACACGGACTA AGGAGTCATT 

             CATGTGTGCG AGTGTTTGGG TGGTAAACCC TGACGCGGAA TGAAAGTGAA 
             CATCTATGCG AGTATTCGGG TGGCAAACCC TTGTGCGCAA TGAAAGTGAA 
             CATGTGTGCA AGTGTTAGGG TGTGAAACCC CAGCGCGAAA TGAAAGTGAA 
             CATATGTGCG AGTATAGGAG TGTCAAACTC CCATGCGCAA TGAAAGTGAC 
             CATATGTGCG AGTGCTCGGG -GTTACCCCC AAGCGCGGAA TTAATGTAAA 
             CACATATGCG AGTATTTGGG TGGCAAACCC ACATGCGCAA TGAAAGTAAA 
             CATATATGCG AGTATTTGGG TGAC-AACCC ACATGCGTAA TGAAAGTAAA 
             CAATTGTGCG AGTATGTGGG TGTCAAACCC ATATGCGCAA TGAAAGTAAA 
             CATATGTGCG AGTATGCGGG TGGCAAACCT GTATGCGTAA TGAAAGTGAG 
             CATGTGCACA AGTTTTCGGG TGTYAAACCC GTGTGCRTAA TGAAGGTRAR 
             CATGTGTGCG AGTAGTCGGG TGTA-AACCT TACTGCGTAA CGAAAGTGAG 
             CACAAGTGCG AGTTTTAGGG TGGAAAACCC GACGGCGCAA CGAAAGTGAG 
             CATGTATGCG AGTGTGCTAG TGGAAAACTA ACACGCGTAA TGAAGGTGAT 
             CGTATGTGCG AGTGTGTGAG TGGCAAACTT ATACGCGTAA TGAAAGTGAG 
             NNNNNNNNNN NNNNNNNNNN NNNNNNNNNN NNNNNNNNNN NNNNNNNNNN 
             NNNNNNNNNN NNNNNNNNNN NNNNNNNNNN NNNNNNNNNN NNNNNNNNNN 
             CATATCTGCG AGTGTTTGGG TGTCAAACCC GAGCGCGTAA TGAAAGTAAA 
             CATGTGTGCG AGTTCACGGG TGTCAAACCT GCTTGCGCAA TGAAAGTGAC 
             CATATGTGCA AGTTCTCGGG TGGTAAACCT GCTTGCGAAA TGAAAGTGAC 
             CAGATGTGCA AGTTTGAAGG TGGTATACCT GTGTGTGTAA TGAAAGTATT 
             CGCATGTGTT AGTGTGCGGG TGGCCAACTT GTGTGCGACA TGAAAGTGTT 
             CGCATGTGCG AGTATGTGAA CAACAACGTT ATATGCGAAA TGAAAGTGAA 
             CGCATGTGCG AGTATGTGAC CTACAACGGT ATATGCGAAA TGAAAGTGAA 
             CGCATGTGCG AGTATGTGAG CCAAAACGCT ATATGCGAAA TGAAAGTGAA 
             CACATGTGCG AGTATGCGAG TGCCGAACTT GTATGCGGAA TGAAAGTATC 
             NNNNNNNNNN NNNNNNNNNN NNNNNNNNNN NNNNNNNNNN NNNNNNNNNN 
             CTCTATCGCG AGTGTGCGGG TGGCAAACCT GTACGCGGAA TGAAAGTAAC 
             NNNNNNNNNN NNNNNNNNNN NNNNNNNNNN NNNNNNNNNN NNNNNNNNNN 
             CTTTTGTGTA AGTGCGAGGG TGGTAAACCT TTACGCGTAA TGAAGGTAAG 
             CTAATGTGTA AGTATGTGGG TGGCAAACCC ATATGCGGAA TGAAAGTAAG 
             CATATGTGCG AGTATGCGGG TTTTACTCCT GTATGCGCAA TGAAAGTGAG 
             CATATGTGCG AGTATGCGGG TTGCAAGCCT GTATGCGCAA TGAAAGTGAG 
             CATATGTGCG AGTATGCGGG CCGAACCCCT GTATGCACAA TGAAAGTGAG 
             CATATGTGCA AGTATGCGGG TGGCAAACCT GTATGCGTAA TGAAAGTGAG 
             CACTCGTGCA AGTGTTTGGG TGGCAAACCC GTACGCGAAA TGAAAGTGAA 
             CACTCGTGCA AGTGTTTGGG TGTCAAACCC GTACGCCAAA TGAAAGTGAA 
             CACCCGTGCG AGTGCCTGGG TGTCAACCCC TCGCGCGTAA TGAAAGTGAG 
             CACCTGTGCG AGTGTTTGGG C-TGAAACCC GTACGCGAAA TGAAAGTGAT 
             CAAATGTGCA AGTGTATATG ATTCAAACAT TTACGCATAA TTAATGTAAT 
             CAAATGTGCG AGCGTATATA TGTTGAACTA TAACAGAGAA TGAAAATTCT 
             CATGTGTGCA AGTATATAAG TAATAAACTT ATATGCATAA TGAAAGTGAC 
             CTCAAGTGCA AGTGCAAAGG TGTCAAACCT ACGCGCGAAA CGAAAGTAAC 
             GTTGTGCGCG AGTGCAAGGT TGTAAGACCT ATGTGCAAAA TGAAAGTGAA 
             CATGCGTGCG AGTAGGCGGA TGAA-ATCCG T-ATGCGAAA TGAGAGTGAT 
             CATGCGTGCG AGTAGGCGGA TGAA-ATCCG T-ATGCGAAA TGAGAGTGAT 
             CATGCGTGCG AGTAGGCGGA TGAA-ATCCG T-ATGCGAAA TGAGAGTGAT 
             CACTATTGCG AGCAGAACAG TGAAAAACTG GAATGCGTAA TCAAAGTGAT 
             TACAGTTGCG AGTATGACAG TA-CAAACTG CGATGCGTAC TCAATGACTG 
             CATGCATGCA AGTCG-ATGA TGTTTTGCAT CTCAGCGCTA T--------- 
             CTTCCATGCA AGTGGAACAT TGTTTACAAT GTCAGCTTTT T--------- 

             GGGTGGGT-T CACCACCGAC CGGCCGTGGT TGCCATTGGT CTGAGTAAGA 
             AGGTAGGACG CACTATCGAC CGGCCATGAT GGAAAAAGGT CTGAGTGTGA 
             AGGTAGGAGG CACTATCGAC CGATCATGAT GGTGAAAGAT TTGAGTTTGA 
             TGGTTGGAGG CACAATCCGC CGGCCTCAAG GGAGAACGGT CTGAGTGTGA 
             AGGTAGGATG CACTATCGAC CGACCATGAG GGAGAAAGGT TTGAGTGTGA 
             AGGTGGGAGG CACCATCGAC CGACATGATC TGTGAAAGGT TTGAGTAAGA 
             AGGTGGGAGG CACCATCGAC CGATTTCGAC TG-TCAAGGT TTGAGTAAGA 
             AGGTGCGATG CAGCATCGAC CGACAAGCGG CG--TGAGGT TTGAGTATGA 
             AGGCACG-TG CATTGCCGAC CGACTTTGAC TGAGAGAGGT TTGAGTATCA 
             RGCTGCGAGT CAGCAGCGGC CGACCACAAT CG-TTGAGGT TTGAGTTTGA 
             CCTTGCGAAG CAGCAAGGGC CG-C-ATTAG CGA-----GC TC-------A 
             AGGTGCGAGG CAGCATCGGC CAACCTTGAG AATGAAAGGA TTGAGCAAGA 
             TGATGCCAAG CAGCATCGAC CGACCATGAT GGTGAAAGGT TTGAGTACGA 
             CCTTATGGGT CACCAACAAC CGACCTTGAC GGTGAAAGGT TTGAGTACGA 
             NNNNNNNNNN NNNNNNNNNN NNNNNNNNNN NNNNNNNNNN NNNNNNNNNN 
             NNNNNNNNNN NNNNNNNNNN NNNNNNNNNN NNNNNNNNNN NNNNNNNNNN 
             CG-TAGGAAG CACCTTCGAC CGATCTGGAC TGTGATGGAT TTGAGTAAGA 
             TGCTGGGATG CACCAGCAAC CGATC--TGC CGAGAGAGAT TTGAGTTTGA 
             TGCTGGGATG CACCAGCAAC CGACC--AAT TGAGAGAGGT TTGAGTATGA 
             GGCTGGGATG CACCAGCAGC CGACT--AAC AGACAGAGGT TTGAGTTGGA 
             TGTTGGGATG CACTAACAAT GGACC--AAG TGGGAGAGGT TTGAGTTGGA 
             AGGTAGAAAG CTCTACCGAC CGACTACATC GGCGTGAAGT TCGAGTGTGA 
             AGGTAGAAAG CTCTACCGAC CGACTACATC GGCGTGAAGT TCGAGTATGA 
             AGGTAGAAAG CTCTACCGAC CGACTACATC GGCGTGAAGT TCGAGTGTGA 
             CGGCGGGAAG CACCGTCGAC CGGCCATGAC GGAGAGAGGT TTGAGCT-GA 
             NNNNNNNNNN NNNNNNNNNN NNNNNNNNNN NNNNNNNNNN NNNNNNNNNN 
             AGTTTGGATG CACAAACGGC CGGCTTCGAT TGAGAGAGGT TTGAGTATGA 
             NNNNNNNNNN NNNNNNNNNN NNNNNNNNNN NNNNNNNNNN NNNNNNNNNN 
             AGTTTGGATG CACAAACGTC CGATTTCGAT TGAGAGAGAT TTGAGAAAGA 
             AGGTTGGATG CACAACCGAC CGACTTCGAT GCAGAGAGGT TTGAGTATGA 
             AGTAGGGACG CACCTACGAC CGACCACGAC TGAGAGAGGT TTGAGTTGGA 
             AGTAGGGACA CACCTACGAC CGACCACGAC AGAGAGAGGT TTGAGTTGGA 
             AGTAGGGACG CACCTACGAC CGACCACGAT TGCGAGAGGT TTGAGTTGTA 
             AGTAGGGATG CACCTACGAC CGACCACGAC AGAGAGAGGT TTGAGTTGGA 
             AGCATGGCGT CTCAATTCAC TGCGGCCGGC TTTGGGTGGA TTGCGCAGGA 
             AGCATGGCTC TGAAACTCAC TGCGGCCGGC TTTTGGTGGA TTGCGCAGGA 
             AGCATGT-CG ATTCCCCCTC TGCGGCCGGG TTTTCCTTCG TCGCGCTTTA 
             AACAGGGATC CGCGTTGCAC TGTGGCCGAC AAGTCGCGGC TTGAGTCAGA 
             TTTATTGTTT AAATCCCCAC TACATCCGGA TTATGCTTTA TTGAGTACGA 
             TAATTGGTCT AATTTGCAAC CATG-CCGGA TTATGCTTAA TTGAGTATGA 
             AATTGGGATG CACCAATGAC CGACATTAAT GAATTAAAGT TTGAGTATGA 
             TGTCAAGAAC CTGCATTGAC CCAGCTACC- -------AAG CTGCGATAGA 
             --------GC AAGTTTGTAC CCACCAACGC AACAGCATTG TTGAGACCGA 
             --------TT GGCCGGGCAT TTAT------ -------GGC TTGAGTTCTA 
             --------TT GGCCGGGCAT TTAT------ -------GCC TTGAGTTCTA 
             --------TT GGCCGGGCA- TTAT------ -------GGC TTGAGTTCTA 
             --------CA GACCAATAAT CTA------- ---------- TTGAGTTAGA 
             --------GA CGTCAGCGA- CCAGGGA--- -------AAC TTGTGTCTGA 
             ---------- ---------- ---------- ---------- --------GA 
             ---------- ---------- ---------- ---------- --------GA 

             GCAGATATGT TGGGACCCGA AAGATGGTGA ACTATGCCTG AACAGGGTGA 
             GCATATATGT TGGGACCCGA AAGATGGTGA ACTATGCCTG AATAGGGTGA 
             GCACATATGT TGGTACCCGA AAGATGGTGA ACTATGCCTG AGTAGGGTGA 
             GCATACATGT TGGGACCCGA AAGATGGTGA ACTATGCCTG AATAGGGTGA 
             GCATATATGT TGGGACCCGA AAGATGGTGA ACTATGCCTG AGTAGGGCGA 
             GCATATTTGT TAGGACCCGA AAGATGGTGA ACTATGCCTG AGTAGGGTGA 
             GCATATCTGT TAGGACCCGA AAGATGGTGA ACTATGCCTG AGTAGGGTGA 
             GCATAACTGT ACGGACCCGA AAGATGGTGA ACTATGCCTG AGTAGGGTGA 
             GCATGTCTGT TAGGACCCGA AAGATGGTGA ACTATGCCTG AGGAGGGTGA 
             GTGTGTATGT TAGGACCCGA AAGATGRTGA ACTATGCCTG GGCAGGATGA 
             GCACTTATGT TGGGACCCGA AAGATGGTGA ACTATGCTTG GGAAAGGCGA 
             GCATTTTTGG TAGGACCCGA AAGATGGTGA ACTACGCTTG AGTAGGGCGA 
             GCATAAATGT TAGGACCCGA AAGATGGTGA ACTATGCCTG AGTAGGGTGA 
             GCATATCCGT TAGGACCCGA AAGATGGTGA ACTATGCCTG AGCAGGGTGA 
             NNNNNNNNNN NNNNNNNNNN NNNNNNNNNN NNNNNNNNNN NNNNNNNNNN 
             NNNNNNNNNN NNNNNNNNNN NNNNNNNNNN NNNNNNNNNN NNNNNNNNNN 
             GCATATATGC TGGGACCCGG AAGATGGTGA ACTATGCCTG AATAGGGCGA 
             GCATACCTGT TAGGACCCGA AAGATGGTGA ACTATGCTTG TGTAGGGCAA 
             GCATATCTGT TAGGACCCGA AAGATGGTGA ACTATGCCTG TGAAGGGCAA 
             GCATATCTAT TAGGACCCGA AAGATGGTGA ACTATGCTTG AACAGAAAGA 
             GCACATGCGC TAGGACCCGA AAGATGGTGA ACTATGCCTG AGGAGGACAA 
             GCGCATGTGT TGGGACCCGA AAGATGGTGA ACTATGCCTG AACAGGGTGA 
             GCGCATGTGT TGGGACCCGA AAGATGGTGA ACTATGCCTG AACAGGGTGA 
             GCGCATGTGT TGGGACCCGA AAGATGGTGA ACTATGCCTG AACAGGGTGA 
             GCACATTTGT TGGGACCCGA AAGATGGTGA ACTATGTCTG GGCAGGGTGA 
             NNNNNNNNNN NNNNNNNNNN NNNNNNNNNN NNNNNNNNNN NNNNNNNNNN 
             GCGATAAGGG TCGGACCCGA AAGATGGTGA ACTATGCTTG AGTAGGGTGA 
             NNNNNNNNNN NNNNNNNNNN NNNNNNNNNN NNNNNNNNNN NNNNNNNNNN 
             ACACAATGGC TAGGACCCGA AAGATGGTGA ACTATGCCTG AGTAGGGTGA 
             ACATATTGGC TAGGACCCGA AAGATGGTGA ACTATGCGTG AGTAGGGTGA 
             GCATATCTGT TAGGACCCGA AAGATGGTGA ACTATGCCTG AGTAGAATGA 
             GCATATCTGT TAGGACCCGA AAGATGGTGA ACTATGCCTG GGTAGAATGA 
             GCACATCTGT TAGGACCCGA AAGATGGTGA ACTATGCCTG AGTAGGGTGA 
             GCATATCTGT TAGGACCCGA AAGATGGTGA ACTATGCCTG AGTAGAATGA 
             GCATGGTTGT TAGGACCCGA AAGATGGTGA ACTATGCCTG GGTAGGATGA 
             GCATGATTGT TAGGACCCGA AAGATGGTGA ACTATGCCTG GGTAGGATGA 
             GCACGGTTGC TAGGACCCGA AAGATGGTGA ACTATGCCTG GGTAGGATGA 
             GCATATGTGC TAGGACCCGA AAGATGGTGA ACTATGCCTG AGTAGGATGA 
             GCATATTTGG TAGGACCCGA GAGGCTTTGA ACTAAGCGTG ATGAGATTGA 
             GTATATTTGT TAGGACCCGA GAGGCTTTGA ACTAAGCGTG ATGAGATTGA 
             GCATAAATGT TAGGACCCGA AAGATGGTGA ACTATGCCTG AGTAGGGTGA 
             GCATTTGGGA TAGGACCCGA AAGGTGGTGA ACTATACCTG AGTAGGGTGA 
             GCGTACAGTT TAGGACCCGA AAGATGGTGA ACTATGCCTG AGTAGGGTAA 
             GCACACATGT TAGGACCCGA AAGGTGGTGA ACTATGCCTG AGTAGGCTGA 
             GCACACATGT TAGGACCCGA AAGGTGGTGA ACTATGCCTG AGTAGGCTGA 
             GCACACATGT TAGGACCCGA AAGGTGGTGA ACTATGCCTG AGTAGGCTGA 
             GTAGTAGTGA TCAGACCCGA AAGATGGTGA TCTATGCTTG AATAAGGTGA 
             GCAACTGTGA TCAGACCCGA AAGATGGTGA TCTATGCCTG GATAGGGTGA 
             GCATGTTTGA ATGGACCCGA AAGGTGGTGA ACTATTCTTG GGGAAGTTGA 
             GCATGTTTGA ATGGACCCGA AAGGTGGTGA ACTATTCTTG AGAGAGTTGA 

             AGCCAGGGGA AACTCTGGTG GAGGCTCGTA GCGATACTGA CGTGCAAATC 
             AGCCAGGGGA AACTCTGGTG GAGGCTCGTA GCGATTCTGA CGTGCAAATC 
             AGCCAGGGGA AACTCTGGTG GAAGCTCGTA GCGATTCTGA CGTGCAAATC 
             AGCCAGGGGA AACTCTGGTG GAGGCTCGTA GCGATTCTGA CGTGCAAATC 
             AGCCAGGGGA AACTCTGGTG AAGGCCCGCA GCGATTCTAA CGTGCAAATT 
             AGCCAGGGGA AACTCTGGTG GAGGCTCGTA GCGATTCTGA CGTGCAAATC 
             AGCCAGGGGA AACTCTGGTG GAGGCTCGTA GCGATACTGA CGTGCAAATC 
             AGCCAGGGGA AACTCTGGTG GAGGCTCGCA GCGATACTGA CGTGCAAATC 
             AGCCAGGAGA AATTCTGGTG GAAGCTCGTA GCGATACTGA CGTGCAAATC 
             AGCCAGGGGA AACTCTGGTG GAAGTCCGTC GCAATAYTGA CGTGCAAATC 
             AGCCAGGGGA AACTCTGGTG GAGGCTTGTA GAGATACTGA CGTGCAAATC 
             ---CAGGGGA AACTCTGGTG GAGGCTCGAA GCGTTACTGA CGTGCAAATC 
             AGCCAGGGGA AACTCTGGTG GAGGCTCGTA GCGGTTCTGA CGTGCAAATC 
             AGCCAGGGGA AACTCTGGTG GAGGCTCGTA GCGATACTGA CGTGCAAATC 
             NNNNNNNNNN NNNNNNNNNN NNNNNNNNNN NNNNNNNNNN NNNNNNNNNN 
             NNNNNNNNNN NNNNNNNNNN NNNNNNNNNN NNNNNNNNNN NNNNNNNNNN 
             AGCCAGGGGA AACTCTGGTG GAGGCTCGTA GCGATTCTGA CGTGCAAATC 
             AGCCAGGGGA AACTCTGGTG GAGGCTCGTA GCGATACTGA CGTGCAAATC 
             ACTCAGAGGA AACTCTGATG GAGGCTCGTA GCGATACTGA CGTGCAAATC 
             ATTCAGAGGA AACTCTGATG GAGGTTCGTA TCGATACTGA CGTGCAAATC 
             ATTCAGGGGA AACTCTGATG GAGGCTTGTA GCGATACTGA CGTGCAAATC 
             AGCCAGGGGA AACCCTGGTG GAGGCTCGTA GCGATACTGA CGTGCAAATC 
             AGCCAGGGGA AACCCTGGTG GAGGCTCGTA GCGATACTGA CGTGCAAATC 
             AGCCAGGGGA AACCCTGGTG GAGGCTCGTA GCGATACTGA CGTGCAAATC 
             ATCCAGGGGA AACTCTGGTG GAGGCTCGTA GCGATACTGA CGTGCAAATC 
             NNNNNNNNNN NNNNNNNNNN NNNNNNNNNN NNNNNNNNNN NNNNNNNNNN 
             AGTCAGGGGA AACCCTGATG GAGGCTCGTA GCGGTACTGA CGTGCAAATC 
             NNNNNNNNNN NNNNNNNNNN NNNNNNNNNN NNNNNNNNNN NNNNNNNNNN 
             AGCCAGGGGA AACTCTGGTG GAGGCTCGTA GCGGTACTGA CGTGCAAATC 
             AGCCAGGGGA AACTCTGGTG GAGGCTCGTA GCGGTACTGA CGTGCAAATC 
             AGTCAGGGGA AACCCTGATG GAGGTTCGTA GCGATACTGA CGTGCAAATC 
             AGTCAGGGGA AACCCTGATG GAGGTTCGTA GCGATACTGA CGTGCAAATC 
             AGTCAGGCGA AAGCCTGATG GAGGCTCGTA GCGATACTGA CGTGCAAATC 
             AGTCAGGCGA AAGCCTGATG GAGGTTCGTA GCGATACTGA CGTGCAAATC 
             AGTCAGGCGA AAGCCTGATG GAGGTCCGCC GCGATACTGA CGTGCAAATC 
             AGTCAGGCGA AAGCCTGATG GAGGTCCGCA GCGATACTGA CGTGCAAATC 
             AGTCAGGCGA AAGCCTGATG GAGGTCCGCA GCGATACTGA CGTGCAAATC 
             AGTCAGGCGA AAGCCTGATG GAGGTCCGTC GCGATACTGA CGTGCAAATC 
             AGTCAGACGA AAGTCTGATG GAGGATCGAG TTGATACTGA CGTGCAAATC 
             AGTCAGACGA AAGTCTGATG GAGGATCGAA TTGATACTGA CGTGCAAATC 
             AGCCAGGGGA AAGTCTGGTG GAAGCTCGCA GCGATACTGA CGTGCAAATC 
             AGTCAGAGGA AACTCTGATG GAGGCTCGTA GCGATACTGA CGTGCAAATC 
             AGCCAGAGGA AACTCTGGTG GAAGCTCGAA GCGATACTGA CGTGCAAATC 
             AGCCAGAGGA AACTCTGGTG GAGGGTCGTT GCGATACTGA CGTGCAAATC 
             AGCCAGAGGA AACTCTGGTG GAGGGTCGTT GCGATACTGA CGTGCAAATC 
             AGCCAGAGGA AACTCTGGTG GAGGGTCGTT GCGATACTGA CGTGCAAATC 
             AGTCAGAAGA AATTCTGATG GAAGCTTTAA GCGATACTGA CGTGCAAATC 
             AGCCAGAGGA AACTCTGGTG GAAGCTCTAA GCGATACTGA CGTGCAAATC 
             CGTCAGAGGA AACTCTGATT GAGGACTTAT GTGTTACTGA CGTGCAATTC 
             CTTCAGAGGA AACTCTGATT GAGGACTTAT GTGATACTGA CGTGCAAATC 

             GTTCGTCTGA TTTGGGTATA GGGGCGAAAG ACTAATCGAA CCATCTAGTA 
             GATCGTCAAA TTTGGGTATA GGGGCGAAAG ACTAATCGAA CCATCTAGTA 
             GATCGTCAAA CTTGGGTATA GGGGCGAAAG ACTAATCGAA CCATCTAGTA 
             GATCGTCAAA TTTGGGTATA GGGGCGAAAG ACTAATCGAA CCATCTAGTA 
             GATCGTCGAA CTTGGGTATA GGGGCGAAAG ACTAATCGAA CCATCTAGTA 
             GATCGTCGAA CTTGGGTATA GGGGTGAAAG ACTAATCGAA CCATCTAGTA 
             GTTCGTCGAA CTTGGGTATA GGGGCGAAAG ACTAATCGAA CCATCTAGTA 
             GTTCGTCAAA CTTGGGTATA GGGGCGAAAG ACTAATCGAA CCATCTAGTA 
             GTTCGTCACA CTTGGGTATA GGGGCGAAAG ACTAATCGAA CCATCTAGTA 
             GTTTGTAGAC CATGGGTATA GGGGCGAAAG ACTAATCGAA CCATCTAGTA 
             GTTCTTCTAA CCTGAGTATA GGGGCGAAAG ACTAATCGAA CCATCTAGTA 
             GTTCGTCAAA CTTGAGTGTA GGGGCGAAAG ACTAATCGAA CCATCTAGTA 
             GATCGTCGAA CTTGGGTATA GGGGCGAAAG ACTAATCGAA CCATCTAGTA 
             GTTCGTCAGA CTTGGGTATA GGGGCGAAAG ACTAATCGAA CCATCTAGTA 
             NNNNNNNNNN NNNNNNNNNN NNNNNNNNNN NNNNNNNNNN NNNNNNNNNN 
             NNNNNNNNNN NNNNNNNNNN NNNNNNNNNN NNNNNNNNNN NNNNNNNNNN 
             GATCGTCAAA TTTGGGTATA GGGGCGAAAG ACTAATCGAA CCATCTAGTA 
             GTTCGTCAAA CATGAGTATA GGGGCGAAAG ACTAATCGAA CCATCTAGTA 
             GTTCGTCATA CATGGGTATA GGGGCGAAAG ACTAATCGAA CCATCTAGTA 
             GTTCGTCATA TTTGGGTATA GGGGCGAAAG ACTAATCGAA CCATCTAGTA 
             GTTCGTCTCA CTTGGGTATA GGGGCGAAAG ACTAATCGAA CCATCTAGTA 
             GTTCGTCTAA TTTGGGTATA GGGGCGAAAG ACTAATCGAA CCATCTAGTA 
             GTTCGTCTAA TTTGGGTATA GGGGCGAAAG ACTAATCGAA CCATCTAGTA 
             GTTCGTCTAA TTTGGGTATA GGGGCGAAAG ACTAATCGAA CCATCTAGTA 
             GTTCGTCAAA CCTGGATATA GGGGCGAAAG ACTAATCGAA CCATCTAGTA 
             NNNNNNNNNN NNNNNNNNNN NNNNNNNNNN NNNNNNNNNN NNNNNNNNNN 
             GTTCGTCAAA CTTGAGTATA GGGGCGAAAG ACTAATCGAA CCATCTAGTA 
             NNNNNNNNNN NNNNNNNNNN NNNNNNNNNN NNNNNNNNNN NNNNNNNNNN 
             GTTCGTCGAA CTTGGGTATA GGGGCGAAAG ACTAATCGAA CCATCTAGTA 
             GTTCGTCAAA CTTGCGTATA GGGGCGAAAG ACTAATCGAA CCATCTAGTA 
             GTTCGTCAAA CTTGGGTATA GGGGCGAAAG ACTAATCGAA CCATCTAGTA 
             GTTCGTCAAA CTTGGGTATA GGGGCGAAAG ACTAATCGAA CCATCTAGTA 
             GTTCGTCAAA CTTGGGTATA GGGGCGAAAG ACTAATCGAA CCGTCTAGTA 
             GTTCGTCAAA CTTGGGTATA GGGGCGAAAG ACTAATCGAA CCATCTAGTA 
             GTTCGTCAAA CCTGGGTATA GGGGCGAAAG ACTAATCGAA CCATCTAGTA 
             GTTCGTCAAA CCTGGGTATA GGGGCGAAAG ACTAATCGAA CCATCTAGTA 
             GTTCGTCAAA TCCGGGTATA GGGGCGAAAG ACTAATCGAA CCATCTAGTA 
             GTTCGTCAAA CTTGGGTATA GGGGCGAAAG ACTAATCGAA CCATCTAGTA 
             GTTCATTCAA TC-ACGTTTA GGGGCGAAAG ACTAATCGAA AAGCCTATTA 
             GTTCATTCAA TC-ACGTTTA GGGGCGAAAG ACTAATCGAA AAGCCTATTA 
             GTTCGTCAAA CTTGGGTATA GGGGCGAAAG ACTAATCGAA CCATCTAGTA 
             GTTCGTCAAA CTTGGGTATA GGGGCGAAAG ACTAATCGAA CCATCTAGTA 
             GTTCGTCAAA CTTGGGTATA GGGGCGAAAG ACTAATCGAA CCATCTAGTA 
             GTTCGCAAAA CTTTGGTATA GGGGCGAAAG ACTAATCGAA CCACCTAGTA 
             GTTCGCAAAA CTTTGGTATA GGGGCGAAAG ACTAATCGAA CCACCTAGTA 
             GTTCGCAAAA CTTTGGTATA GGGGCGAAAG ACTAATCGAA CCACCTAGTA 
             GTTCGTAAAA TTCGAGTATA GGGGCGAAAG ACTAATCGAA CCATCTAGTA 
             GTTCGTAAAA TTTAGGTATA GGGGCGAAAG ACTAATCGAA CCATCTAGTA 
             GTTCATTTTA CCTGTGAATA GGGGCGAAAG ACTAATCGAA CCACCTAGTA 
             GTTCATTTTA CTCGTGAATA GTGGCGAAAG ACTAATCGAA CCACCTAGTA 

             GCTGGTTTCC TCCGAAGTTT CCCTCAGGAT AGCTGGAGCT TGAGTTTTAT 
             GCTGGTTCCC TCCGAAATTT CCCTCAGGAT AGCAGTAACT CGAGTTTTAT 
             GCTGGTTCCC TCCGAAATTT CCCTCAGGAT AGCAGCAACT TAAGTTTTAT 
             GCTGGTTCCC TCCGAAATTT CCCTCAGGAT AGCTGCGATC GGAATTTTAT 
             GCTGGTTCCT CCCGAAATTT CCCTTAGGAT AGCTGCAACC GAAGTTTTAT 
             GCTGGTTCCC TCCGAAGTTT CCCTCAGGAT AGCTGGAACT TGAGTTTTAT 
             GCTGGTTCCC TCCGAAGTTT CCCTCAGGAT AGCTGGAACT TAAGTTTTAT 
             GCTGGTTCCC TCCGAAGTTT CCCTCAGGAT AGCTGGGCTT TCAGTTTTNT 
             GCTGGTTTAC GCCGAAGTTT CCCTCAGGAT AGCTGCAGTC TGAGTTTTAT 
             GCTGGTTCCC TCCGAAGTTT CCCTCAGGAT AGCTGGAGAC GTAGTTTTAT 
             GCTGGTTCCC TTCGAAATTT CCCTCAGGAT AGCTGGAACA TCAGTTTTAT 
             GCTGGTTCCC TCTGAAGTTT CTCTCAGGAT AGCTGGAACA ATAGTTTTAT 
             GCTGGTTCCC TCCGAAGTTT CCCTCAGGAT AGCTGGGACA AAAGTTTTAT 
             GCTGGTTCCC TCCGAAGTTT CCCTCAGGAT AGCTAGAGTC TTAGTTTTGT 
             NNNNNNNNNN NNNNNNNNNN NNNNNNNNNN NNNNNNNNNN NNNNNNNNNN 
             NNNNNNNNNN NNNNNNNNNN NNNNNNNNNN NNNNNNNNNN NNNNNNNNNN 
             GCTGGTTCCT GCCGAAGTTT CCCTCAGGAT AGCAGAAACT CGAGTTTTAT 
             GCTGGTTCCC TCCGAAGTTT CCCTCAGGAT AGCTGGAGTT GAAGTTTTAT 
             GCTGGTTCCC TCCGAAGTTT CCCTCAGGAT AGCTGGAGTT GAAGTTTTAT 
             GCTGGTTCCC TCCGAAGTTT CCCTCAGGAT AGCTGGAGTT GCAGTTTTAT 
             GCTGGTTCCC TCCGAAGTTT CCCTCAGGAT AGCTGGAACT AAAGTTTTAT 
             GCTGGTTCCC TCCGAAGTTT CCCTCAGGAT AGCTGGCGTG TTAGTTTCAC 
             GCTGGTTCCC TCCGAAGTTT CCCTCAGGAT AGCTGGCGTG TTAGTTTCAC 
             GCTGGTTCCC TCCGAAGTTT CCCTCAGGAT AGCTGGCGTG TTAGTTTAAC 
             GCTGGTTCCC TCCGAAGTTT CCCTCAGGAT AGCTGGCGTG TAAGTGGTAT 
             NNNNNNNNNN NNNNNNNNNN NNNNNNNNNN NNNNNNNNNN NNNNNNNNNN 
             GCTGGTTCTC TCCGAAGTTT CCCTCAGGAT AGCTGGAGTC GGAGTTTTGT 
             NNNNNNNNNN NNNNNNNNNN NNNNNNNNNN NNNNNNNNNN NNNNNNNNNN 
             GCTGGTTCCC TCCGAAGTTT CCCTCAGGAT AGCTATCAAC GGAGTTTTAT 
             GCTGGTTCCC TCCGAAGTTT CCCTCAGGAT AGCTGGAGTT GGAGTTTTAT 
             GCTGGTTTCT TCCGAAGTTT CTCTCAGGAT AGCTGGAGTT TTAGTTTTAT 
             GCTGGTTTCT TCCGAAGTTT CTCTCAGGAT AGCTGGAGTT TAAGTTTTAT 
             GCTGGTTTCT TCCGAAGTTT CTCTCAGGAT AGCTGGAGTT CAAGTTTTAT 
             GCTGGTTTCT TCCGAAGTTT CTCTCAGGAT AGCTGGAGTT CAAGTTTTAT 
             GCTGGTTTCT TCCGAAGTTT CTCTCAGGAT AGCTGGAATT CAAGTTTTAC 
             GCTGGTTTCT TCCGAAGTTT CTCTCAGGAT AGCTGGAATT CAAGTTTTAC 
             GCTGGTTTCT TCCGAAGTTT CCCTCAGGAT AGCTGGAATC TTAGTTTTAC 
             GCTGGTTTCT TCCGAAGTTT CTCTCAGGAT AGCTGGGGTT TAAGTTTTAC 
             GCTGGTTATT TTCGAAAGAT CTCTCAGGAT CGCTGGAGTT GAAATTTTAC 
             GCTGGTTATT TTCGAAAGAT CTCTCAGGAT CGCTGGAGTT GAAGTTTTAC 
             GCTGGTTCCC TCCGAAGTTT CCCTCAGGAT AGCTGGAGTT TTAGTTTTGT 
             GCTGGTTCCC TCCGAAGTTT CCCTCAGGAT AGCTGGAGTT AGAGTTGCAC 
             GCTGGTTCCC TCCGAAGTTT CCCTTAGGAT AGCTGGATTC TAAGTTGCAC 
             GCTGGTTCCC CTCGAAGTTT CCCTCAGGAT AGCTGGCGAT AAAGTTTTGT 
             GCTGGTTCCC CTCGAAGTTT CCCTCAGGAT AGCTGGCGAT AAAGTTTTGT 
             GCTGGTTCCC CTCGAAGTTT CCCTCAGGAT AGCTGGCGAT AAAGTTTTGT 
             GCTGGTTCCC TCCGAAGTTT CCCTCAGGAT AGCTGAAAAT AGAGTTGAAA 
             GCTGGTTCCC TCCGAAGTTT CCCTCAGGAT AGCTGGAAGA TTAGTTGCAT 
             GCTGGTTCCC CCCGAAGTTT GTCCTAGGAT AGCGGGCGAG ATTGTCATGT 
             GCTGGTTCCC CCCGAAGTTT CTCCTAGGAT AGCGGACGAG TTAATCACAT 

             CAGGTAAAGC TAATGATTAG AGGATGTTGA GTTGAAACAA CTTGCACCTA 
             CAGGTAAAGC GAATGATTAG AGGACTCGGG GAAGAAACTT CCTTGACCTA 
             GAGGTAAAGC GAATGATTAG AGGATTCGGG GAAGAAACTT TCTCGACCTA 
             CAGGTAAAGC GAATGATTAG AGGTTCCGGA GGCGTAATGC TTTCGGCCTA 
             CAGGTAAAGC GAATGATTAG AGGCCTCAGG GGTGGAACGT CCTTGACCTA 
             CAGGTAAAGC GAATGATTAG AGGCCTCGGA GTTGAAACAA CTTCGACCTA 
             CAGGTAAAGC GAATGATTAG AGGCATCGGA GCTGTAACAG CTTCGACCTA 
             CAGGTAAGG- GAATGATTAG AGGCATCGGG GAAATA-TTT CCTCGACCTA 
             CAGGTAAAGC GAATGATTAG AGGCATTGGG GAAGCGATTT CCTCGACCTA 
             CATGTAAAGC GAATGATTAG AGGCTTTGGG GATGCGACAT CCTCGACCTA 
             CGGGTAAAGC GAATGATTAG AGGTTCGGGA ATTGTAACAA CTTTCACCTA 
             TAGGTAAAGC GAATGATTAG AGGAATCGGA GGTCCTAGAC CTCTGACCTA 
             TAGGTAAAGC GAATGATTAG AGGCCTCGGG GATGCAATGT CCTCGACCTA 
             CAGGTAAAGC GAATGATTAG AGGTTCCGGG GAAGTAACTT CCTCGACCTA 
             NNNNNNNNNN NNNNNNNNNN NNNNNNNNNN NNNNNNNNNN NNNNNNNNNN 
             NNNNNNNNNN NNNNNNNNNN NNNNNNNNNN NNNNNNNNNN NNNNNNNNNN 
             GAGGTAAAGC GAATGATTAG AGGAATTGGG GACGAAGCGT CCTTAACCTA 
             CAGGTAAAGC GAATGATTAG AGGAATCGGG GACGTGTTGT CCTCGACCTA 
             CAGGTAAAGC GAATGATTAG AGAGTTGGGG GACGTGTTGT CCTCCACCTA 
             CAGGTAAAGC GAATGATTAG AGGAATTGGG GAAGATGTGT CCTTGACCTA 
             TAGGTAAAGC AAATGTTTAG AGGAATCGGG GACGTGGTGT CCTCGACCTA 
             CAGGTAAAGC GAATGATTAG AGGTTCCGGG GCTGTTTCAG CCTCGGCCTA 
             CAGGTAAAGC GAATGATTAG AGGTTCCGGG GATGCTTCAT CCTCGGCCTA 
             CAGGTAAAGC GAATGATTAG AGGTTCCGGG AATGCTTCTT TCTCGGCCTA 
             CAGGTAAAGC GAATGATTAG AGGCCTCGGG GGCGTGTCGT CCTCGACCTA 
             NNNNNNNNNN NNNNNNNNNN NNNNNNNNNN NNNNNNNNNN NNNNNNNNNN 
             CAGGTAAAGC GAATGATTAG AAGCATTGGG GATGCTTAGT CCTCGACTTA 
             NNNNNNNNNN NNNNNNNNNN NNNNNNNNNN NNNNNNNNNN NNNNNNNNNN 
             CAGGTAAAGC GAATGATTAG AGGCATTGGG GACGCTTAGT CCTCGACCTA 
             CAGGTAAAGC GAATGATTAG AGGCATTGGG GACGCTTAGT CCTCGACCTA 
             CAGGTAAAGC GAATGATTAG AGGCATCGG- GG-GCG-CGT CCTCGACCTA 
             CAGGTAAAGC GAATGATTAG AGGCATCGGG GGCGCGTCGC CCTCGACCTA 
             CAGGTAAAGC GAATGATTAG AGGCCTCGGG GGCGCGTTGC CCTCGACCTA 
             CAGGTAAAGC GAATGATTAG AGGCATCGGG GGCGCGAAGC CCTCGACCTA 
             CAGGTAAAGC TAATGATTAG AGGTATCGGT GGGCTGTGCC TGTTGACCTA 
             CAGGTAAAGC TAATGATTAG AGGTATCGGT GGGCTGTGCC TGTTGACCTA 
             CAGGTAAAGC TAATGATTAG AGGTATCGGG GGGCCGTGCC CCTTGACCTA 
             CAGGTAAAGC TAATGATTAG AGGTATCGGT GGGCTGAGCC TGTCGACCTA 
             CAGGTAGAGA TAATGATTAG AGGAATCAGG GAATCGTTTT CCTTGACCTA 
             GAGGTAGAGA TAATGATTAG AGGAATCAGG GAATCGTTTT CCTTGACCTA 
             CAGGTAGAGA TAATGATTAG AGGCATCTGG GACATGTTGT CCTAGACCTA 
             CAGGTAAAGC GAATGATTAG AGGTATCGGG GACTTATTGT CTTCGACCTA 
             TAGGTAAAGC GAATGATTAG AGGTATCGGA GGATTTTTCC CTTCGACCTA 
             CGGGTAAAGC GAATGATTAG AGGCATTGGG GGCTTGTAGC CCTCGACCTA 
             CGGGTAAAGC GAATGATTAG AGGCATTGGG GGCTTGTAGC CCTCGACCTA 
             CGGGTAAAGC GAATGATTAG AGGCATTGGG GGCTTGTAGC CCTCGACCTA 
             CTGGTAAAGA CAATGATTAG AGGATCCGGA GGCTTTTGGC CTTTGACCTA 
             CTGGTAAAGC GAATGATCAG AGGACTCGGG AACATAGTGT TCTCGGCCTA 
             ATAGTAGAG- CAATGTTTGG CGGATAC-GG GCGTGTATAC ACTTGACCGA 
             ACAGTAGAG- CAATGTTTTG AGGTAACGGG GAATT-CGTT CCTTGACCTG 

             TTCTCAAACT TTAAATAGGT AAGAAGCCGT TATTTCTTGA TTGATCATCG 
             TTCTCAAACT TTAAATGGGT AAGAGCACGG GGTTACTTAA TTGAACCCTG 
             TTCTCAAACT TTAAATCTGT AAGACCTGCA GGTTTCTTAA TTGAACTTGT 
             TTCTCAAACT TTAAATGGGT AAGAACTCGG GGTTGCTTAA TTGAACCTGC 
             TTCTCAAACT TTAAATGGGT AAGATCCCTG GGTTGCTTAA TTGAACCCGG 
             TTCTCAAACT TTAAATAGGT AAGCACCGTG GGTTACTTAA TTGAACTCAT 
             TTCTCAAACT TTAAATAGGT AAGAACCGTG GGTTGCTTCA TTGAACTCAT 
             TTCTCAAACT TTAAAAAGGT AAGATCCTAG AGTTACTTAA TTGAACTCT- 
             TTCTCAAACT TTAAATGGGT AAGATGGTGT CGTTACTTAA TTGAACGACG 
             TTCTCAAACT TTAAATGGGT AAGACTTCCC C-TTACTTCA GTGAAGGGGA 
             TTCTCAAACT TTAAATTGGT AAGATCAGGG AGTTTCTTAA TTGAACTCTT 
             TTCTCAAACT TTAAATTGGT AAGAGCTTGG TGTTTCTTAA TTGAACACTG 
             TTCTCAAACT TTAAATTGGT AAGAACCCTG GCCTTCTTAA TTGAGGCATG 
             TTCTCAAACT TTAAATGGGC AAGATCCAGT AGTTACTTAA TTGAACTATT 
             NNNNNNNNNN NNNNNNNNNN NNNNNNNNNN NNNNNNNNNN NNNNNNNNNN 
             NNNNNNNNNN NNNNNNNNNN NNNNNNNNNN NNNNNNNNNN NNNNNNNNNN 
             TTCTCAAACT TTAAATGTGT AAGAAGAACT TGTCACTTAA TTGGACGAGT 
             TTCTCAAACT TTAAATGGGT AAGATCCAAC AGTTGCTTAA TTGAACTGTT 
             TTCTCAAACT TTAAATGGGT AAGATCCAGT GGTTACTTGG GTGAACTTCT 
             TTCTCAAACT TTAAATGGGT AATATGTAGT GGTTGCTTGA TGGAACTTCT 
             TTCACAAACT TTAAATGGGT AAGATGCAGT GGTTGCTTGT GTGATCTTCT 
             TTCTCAAACT TTCAATGGGT GAGCTCTACG ATTTGCATGT TCGAATTCGT 
             TTCTCAAACT TTCAATGGGT GAGATCCGCT GTTTGCATGT TCGAATCAGT 
             TTCTCAAACT TTCAATGGGT AAGATCCGCT GTTTGCATGT TCGAATCAGT 
             TTCTCAAACT TTAAATGGGT ACGATGGGTT GGTTACCTAA GCGAACCTTC 
             NNNNNNNNNN NNNNNNNNNN NNNNNNNNNN NNNNNNNNNN NNNNNNNNNN 
             TTCTCAAACT TTAAATAGGC AAGATCAGTG ACTTACTTTA GTGAAGTTAC 
             NNNNNNNNNN NNNNNNNNNN NNNNNNNNNN NNNNNNNNNN NNNNNNNNNN 
             TTCTCAAACT TTAAATGGGT AAGAGCTAAG GATTGCTTTA GTGAATTCTT 
             TTCTCAAACT TTAAATGGGT AAAAGCCGTG GTTTACTTTA GTGAAATCGC 
             TTCTCAAACT TTAAATGGGT AAGATCCAGT GGTTACTTCA TTGAACTGCT 
             TTCTCAAACT TTAAATGGGT AAGATCCAGT GGTTACTTCA TTGAACTGCT 
             TTCTCAAACT TTAAATGGGT AAGATCCAGT GGTTACTTCA CTGAACTGCT 
             TTCTCAAACT TTAAATGGGT AAGATCCAGC GGTTACTTCA TTGAACTGCT 
             TTCTCAAACT TTAAATGGGT AAGACCCCGT CGTTGCTTAA CTGAACATTC 
             TTCTCAAACT TTAAATGGGT AAGACCCCGG TGTTGCTTAA TTGAACTTCC 
             TTCTCAAACT TTAAATGGGT AAGACCCCGT GCTTGCTTGT TTGAAGCCTC 
             TTCTCAAACT TTGAATGGGT AAGATCCCG- -CTTTCTTAA TTGAACATTC 
             TTCTCAAACT CCCAATAGGT AAAAAGGGCG ACTCACTTGT AT-TTCACTC 
             TTCTCAAACT CCCAATACGT AATAAGGGAT TCTTTATTGT AT-TTTTCCC 
             TTCTCAAACT TCGAATAGGC AAGTACTAAT AATTACTTAA TTGAATTATT 
             TTCTCAAACT TTGAATGGGT GCGAGTTATC AGTTGCTTAA TTGAACTGAT 
             TTCTCAAACT TTGAATGGGT GCGAACTAGT AGTTTCTTAA TTGAACTATT 
             TTCTCAAACT TTGAATTGGC AAATAATAGG TTATTTAATT --AAACTTGT 
             TTCTCAAACT TTGAATTGGC AAATAGTGGG TTATTTAAGT --GAACTTAT 
             TTCTCAAACT TTGAATTGGC AAATAGTGGG TTATTTAAGT --AAACTTAT 
             TTCTCAAACT TGAAATAGTT TCGAAAGTAT TGACTTAATT TCGAATGCTT 
             TTCTCAAACT TGAAATGGAT GCGCGCTATT ATCATTCATT TAGTAACAGC 
             CTCACAAACT ACAAA--CGT ACAT-CTGAG TGGAATAGAA CATGTTCTCT 
             ATCACAAACT ACAAA--CGT ATGTTCTGAT CAATTTTTAA CTTTTTGATC 

             GCCTCGAATG GAAGCTCTTA GTGGGCCATT TTTGGTAAGC AGAACTGGCG 
             CTGTAGAATG TGAGTTGCTA GTGGGCCATT CCGGGTAAGC TGGACTGGCG 
             GGATGTAATA TCAGTTGCTA GTGGGCCATA CGGGGTAAGC TCGTCTGGCG 
             G-GTCGAATG ACGGTCGCTA GTGGGCCACA CCGGGTAAGC TGGTTTGGCG 
             TGGTTGAATG ACGGTTGCTA GTGGGCCAAT CTGGGTAAGC TAGATTGGCG 
             GGGACAAATG GA-GTTCTTA GTGGGCCATT TTTGGTAAGC AGAACTGGCG 
             GGATCAAATG GAAGTTTCAA GTGGGCCATT TTTGGTAAGC AGAACTGGCG 
             GGGTTTAATG CTTGCTCCAA GTNGGCCGTT TTTGGTAAGC AGAACTGGCG 
             TCGGTTAATG TGGACTGTAA GTGGGCCATT TTTGGTAAGC AGAACTGGCG 
             AGAGTGAATC TTGTYTCCAA GTGGGCCATT TTTGGTAAGC AGAACTGGCG 
             TGAC-GAATG TGTGTTCCAA GTGGGCCATT TTTGGTAAGC AGAACTGGCG 
             AGGTAGAATG CGTGTTCCAA GTGGGCCGTT TTTGGTAAGC AGAACTGGCG 
             GGGCTCAATG CGTGTCCCAA GTGGGCCATT TTTGGTAAGC AGAACTGGCG 
             GGGGTCAATG AAGACTCTAA GTGGGCCATT TTTGGTAAGC AGAACTGGCG 
             NNNNNNNNNN NNNNNNNNNN NNNNNNNNNN NNNNNNNNNN NNNNNNNNNN 
             NNNNNNNNNN NNNNNNNNNN NNNNNNNNNN NNNNNNNNNN NNNNNNNNNN 
             CATGCGAATG AGAGTTTCTA GTGGGCCATT TTTGGTAAGC AGAACTGGCG 
             GGGGCAAATG TGAACTCTAA GTGGGCCATT TTTGGTAAGC AGAACTGGCG 
             GGGATAAATG AAAACTCTAA GTGGGCCATT TTTGGTAAGC AGAACTGGCG 
             AAAATGAATG GCAATATTAG GTGGGCCATT TTTGGTAAGC AGAACTGGCG 
             GGGGTAAATG CACTTTCTAC GTGGGCCGTT TTTGGTAAGC AGAACTGGCG 
             AGCAGCAATG ATGATGCTCA GTGGGCCGTT TTTGGTAAGC AGAACTGGCG 
             GGCTGCAATG ATGATGCTCA GTGGGCCGTT TTTGGTAAGC AGAACTGGCG 
             GGCTGCAAGG ATGATGCTCA GGGGGCCGTT TTTGGTAAGC AAAACTGGCG 
             ACACTAAATG CTTTCGCCTA GTGGGCCGTT TTTGGTAAGC AAAACTGGCG 
             NNNNNNNNNN NNNNNNNNNN NNNNNNNNNN NNNNNNNNNN NNNNNNNNNN 
             TGGATAAATG ACGACCCCAA GTGGGCCATT CTTGGTAAGC AGGACTGGCG 
             NNNNNNNNNN NNNNNNNNNN NNNNNNNNNN NNNNNNNNNN NNNNNNNNNN 
             AGGATAAATG ACGTTGTTGT GTGGGCCATA TTTGGTAAGC AGATCTGGCG 
             GGGATAAATG ACAACTTCAA GTGGGCCATT TTTGGTAAGC AAAACTGGCG 
             GGGATTAATA TGAACTCCAA GTGGGCCATT TTTGGTAAGC AGAACTGGCG 
             GGGATTAATA TGAACTCCAA GTGGGCCATT TTTGGTAAGC AGAACTGGCG 
             GGGGTTAATA TGAACTCCAA GTGGGCCATT TTTGGTAAGC AGAACTGGCG 
             GGGATTAATA TGAACTCCAA GTGGGCCATT TTTGGTAAGC AGAACTGGCG 
             GGGTTGAATG TGAATTCTTA GTGGGCCATT TTTGGTAAGC AATAATGGCG 
             GGGTTGAATG TGAATTCTTA GTGGGCCAAT TTTGGTAAGC AATATTGGCG 
             GGGCCGAATG TAGATTCCAA GTGGGCCATT TTTGGTAAGC AGAACTGGCG 
             GGGCTGAATG AGAACCCCAA GTGGGCCATT TTTGGTAAGC AGAACTGGCG 
             ATATTAAATA AAAACTCCAA GTGGGCCATT TTTGGTAAGC AGAACTGGCG 
             ACTATAAATA AGAACTCCAA GTGGGCCATT TTTGGTAAGC AGAACTGGCG 
             AGAATTAATA TTAACTCTTA GTGGGCCATT TTTGGTAAGC AGAACTGGCG 
             GAGATCAATA AAAACTCCAA GTGGGCCATT TTTGGTAAGC AGAACTGGCG 
             AGACCTAATG ACGACTCCAA GTGGGCCATT TTTGGTAAGC AGAACTGGCG 
             TAGTTTATCA T-ATCGCCAA GTGGGCCCGT TTTGGTAAGC AGAACTGGCG 
             TAGTATATCA T-ATCGCCAA GTGGGCCCGT TTTGGTAAGC AGAACTGGCG 
             TAGTATATCA T-ATCGCCAA GTGGGCCCGT TTTGGTAAGC AGAACTGGCG 
             TA-TCAATTA T-ATTTTCAA GTGGGCCAAT TTTGGTAAGC AGAACTGGCG 
             GG-TAAATCT A-TCTTCTTA GTGGGCCATT TTTGGTAAGC AGAACTGGCG 
             CGGTAGAAAT T-CTCGCCTC GTGGACCGTT TTTGGTAAGC AGATGCGGTG 
             TCCTTGATAC T-CTCGTCTC GTGGACCGTT TTTGGTAAGC AGATACGGTG 

             ATGCGGGATG AACCGGACGT TTGGTTAAGG TGCCCAACTG GTCACTCATC 
             ATGCGGGATG ATCCGAACGT CAAGTTAAAG TGCCAAAGTG TTCGCTCACC 
             ATGCGGGATG AACCGAACGC AAAGTTAAAG TGCCAAAATG CCCGCTCACC 
             ATGCGGGATG ATCCGAACGT GGAGATAAAG TGCCAAAGTG CTCGCTCACC 
             ATGCGGGATG CTCCGAACGT CGAGTTAAAG TGCCAAAGTA TCCGCTAACC 
             ATGAGGGATG AACCTAACGT TCGGTTAAGG TGCCCAACTG CCCGCTCA-C 
             ATGAGGGATG AACCTAACGT TTGGTTAAGG TGCCAAAGTG CCCGCTCA-T 
             ATGAGGGATG AACCTTACGT TAGGTTAAGG TGCCAAACTA CTCGCTCA-T 
             ATGAGGGATG AACCTAACGT CTGGTTAAGG TGTCCAAATG CTGGCTCA-T 
             ATGAGGAGTG AACCTAACGT TGAGTTAAGG CGCCTYAATA CTCGCTCA-T 
             ACGAGGGTTC AACCTAAGGC AGAGTTGAGG CGACCAATTG GCAGCTCA-T 
             ATGAGGGATG AACCTAACGC TGAGCTAAGG TGCCAAAATT CCCGCTCA-T 
             ATGAGGGATG CTCCTAACGT CGAGTTAAGG TGCCCAACTG CACGCTCA-T 
             ATGAGGGATG AACCTAACGC TCGGTTAAGG TGCTAAACTG CTCGCTCA-T 
             NNNNNNNNNN NNNNNNNNNN NNNNNNNNNN NNNNNNNNNN NNNNNNNNNN 
             NNNNNNNNNN NNNNNNNNNN NNNNNNNNNN NNNNNNNNNN NNNNNNNNNN 
             ATGCGGGATG AACCGATCGT GAGGTTAAGG TGCCGGAATA CACGCTCA-T 
             ATGAGGGATG AACCTAACGT TGGGTTAAGG TGCTTAACTG CTCGCTCA-T 
             ATGAGGGATG AACCTAACGT TGGGTTAAAG TGCTTAACTG CTCGCTCA-T 
             ATGAGGGATG AACCTAATGC TGGGTTAAGG TGCTTAATTA CTTGCTCA-T 
             ATGAGGGATG AACCTAACGT TGGATTAAGG TGCCGAAATG CTCGCTCA-T 
             ATGAGGGATG AACCTACCGT TGACATAAGG TGCTAAACTA CTCGCTCA-T 
             ATGAGGGATG AACCTACCGT TGACATAAGG TGCTAAAGTA CTCGCTCA-T 
             ATGAGGGATG -ACCTACCGT TGACATAAGG TGCTAAATTA CTCGCTCA-T 
             ATGAGGGATG AACCTAACGT TGGGTTAAGG TGCCGAAGTG CTCGCTCA-T 
             NNNNNNNNNN NNNNNNNNNN NNNNNNNNNN NNNNNNNNNN NNNNNNNNNN 
             ATGAGGGATG AACCTAACGT TGGGTTAAGG TGCCAAACTG CTCGCTCA-T 
             NNNNNNNNNN NNNNNNNNNN NNNNNNNNNN NNNNNNNNNN NNNNNNNNNN 
             ATGAGGGATG AACCTAATGC GTGGTTAAGG TGCCAAAGTG CTCGCTCA-T 
             ATGAGGGATG AACCTAATGT GAGGTTAAGG TGCCAAACTG CTCGCTCA-T 
             ATGAGGGATG CTCCTAACGC TTGGTTAAGG TGCCAAAATG CTCGCTCA-T 
             ATGAGGGATG CTCCTAACGC TTGGTTAAGG TGCCAAAGTG CTCGCTCA-T 
             ATGAGGGATG CTCCTAACGC TTGGTTAAGG TGCCCAAATA CTCGCTCA-T 
             ATGAGGGATG CTCCTAACGC TTGGTTAAGG TGCCCAAATG CTCGCTCA-T 
             ATGAGGGATG CACCTAACGC TGGGTTAAGG TGCCTAAATA CCTGCTCA-T 
             ATGAGGGATG CACCTAACGC TGGGTTAAGG TGCCTAAATA CCTGCTCA-T 
             ATGAGGGCTG CACCTACCGC CGCGTTAAGG CGCCTAAATG TCTGCTCA-T 
             ATGAGGGATG CACCTAACGC TGGGTTAAGG TGCCTAAATG CCTGCTCA-T 
             ATGAGGGATG CTCCTAACGC TTGGATAAGG TGCCTAAATA TTCGCTCA-T 
             ATGAGGGATG CTCCTAACGC TTGGATAAGG TGCCTAAATA TTCGCTCA-T 
             ATGAGGGATG CTCCTAACGT TTAGTTAAGG TGCCTAAATG TATGCTCA-T 
             ATGAGGGATG CTCCTAACGT TGAGTTAAGG TGCTCAAGT- CTCGCTCA-T 
             ATGAGGGATG CTCCTAACGT TGAGCTAAGG TGCTTAAAT- TTTGCTCA-T 
             ATGAGGGATG CTCCTAACGC TAAGTTAAGG TGCCGAATGT CACGCGTA-T 
             ATGAGGGATG CTCCTAACGC TAAGTTAAGG TGCCGAATGT CACGCGTA-T 
             ATGAGGGATG CTCCTAACGC TAAGTTAAGG TGCCGAATGT CACGCGTA-T 
             ATGAGGGATG CTCCTACCGT TTAGCAAAGG TGCCTAAGTA GATGCAAA-C 
             ATGAGGGATG CTCCTTACGT GCGGCGAA-G TGCCAAAGAG -TTGCTGA-T 
             CTTTGGAATG CTCCAAGCGT GATGATAAGG --AATA-TTT TTATCGGT-T 
             CTTTGGAATG CTCCAAGCAC GATGATAAGG --CATA-TTG TTCTTGGT-T 

             TAGATACCAT AAAAGGTGTT GGTTGATCTG GACAGCAGGA CGGTGGTCAT 
             TAGATCCCAT AAAAGGTGTT GGTTCATTTA GACAGCAGGA CGGTGGCCAT 
             TAGATACCAT AAAAGGTGTT GGTTCATTTA GACAGCAGGA CGGTGGCCAT 
             TAGATCCCAC AAAAGGTGTT GGTTCATATT GACAGCAGGA CGGTGGCCAT 
             TAGATCCCAC AAAAGGTGTT GGTTCATTAA GACAGCAGGA CGGTGGCCAT 
             TAGACACCAT AAAAGGTGTT GGTTCATTTT GACAGCAGGA CGGTGGTCAT 
             TAGACACCAT AAAAGGTGTT GGTTCATTTT GACAGCAGGA CGGTGGTCAT 
             CAGAAACCAT AAAAGGTGTT GGTTCATTTT GACAGCAGGA CGGTGGTCAT 
             CAGATACCAT AAAAGGTGTG ACCTGACAAT GACAACAGGA CGGTGGTCAT 
             GAGATACCGC AAAAGGTGTT GGTTCATTTT GACAGCAGGA CGGTGGTCAT 
             CAGATG--A- AAAAGGTGTT AGTTCATTTA GACAGTAGGA CGGTGGCCAT 
             CAGATACCAT AAAAGGTGTT GGTTCATTTA GACAGCAGGA CGGTGGCCCT 
             CAGATACTAC AAAGGGTGTT GGTTCATCCA GACAGCAGGA CGGTGGCCAT 
             CAGATACCAC AAAGGGTGTT GGTCGATCTT AACAGCAGGA CGGTGGTCAT 
             NNNNNNNNNN NNNNNNNNNN NNNNNNNNNN NNNNNNNNNN NNNNNNNNNN 
             NNNNNNNNNN NNNNNNNNNN NNNNNNNNNN NNNNNNNNNN NNNNNNNNNN 
             CAGACACCAC AAAAGGTGTT AGTTCATCTA GACAGCAGGA CGGTGGCCAT 
             CAGATACCAT AAAGGGTGTT GGTTCATTTT AACAGCAGGA CGGTGGTCAT 
             CAGATACCAT AAAGGGTGTT GGTTCATTTT AACAGCAGGA CGGTGGTCAT 
             TTGATACCAG AAAGGGTGTT GGTTCATTTT AACAGCAGGA CGGTGGTCAT 
             CAGATACCAT AAAGGGTGCT GGTTCATTTT AACAGCAGGA CGGTGGTCAT 
             CAGACACCAC AAAGGGTGTT GGTTCATTTT GACAGCAGGA CGGTGGTCAT 
             CAGACACCAC AAAGGGTGTT GGTTCATTTT GACAGCAGGA CGGTGGTCAT 
             CAGACACCAC AAAGGGTGT- GGTTCA-TTT GACAGCA-GA CGGTGGTCAT 
             GAGACACCAG AAAGGGTGT- GGT-CA-TTT AACAGCAGGA CGGTGGTCAT 
             NNNNNNNNNN NNNNNNNNNN NNNNNNNNNN NNNNNNNNNN NNNNNNNNNN 
             CAGATACCAC AAAGGGTGTT GGTTCATTTT AACAGCAGGA CGGTGGTCAT 
             NNNNNNNNNN NNNNNNNNNN NNNNNNNNNN NNNNNNNNNN NNNNNNNNNN 
             CAGAAACCAT AAAGGGTGTT GGTTCATTTT AACAGCAGGA CGGTGGTCAT 
             CAAATACCAT AAAGGGTGTT GGTTCATTTT GACAGTAGGA CGGTGGTCAT 
             CAGATACCAT AAAAGGTGTT GGTTCATTTT GACAGCAGGA CGGTCGTCAT 
             CAGATACCAT AAAAGGTGTT GGTTCATTTT GACAGCAGGA CGGTGGTCAT 
             GAGATACCAT AAAAGGTGTT GGTTCATTTT GACAGCAGGA CGGTGGTCAT 
             CAGACACCAG AAAAGGTGTT GGTTCATTTT GACAGCAGGA CGGTGGTCAT 
             CAGATACCAT AAAAGGTGTT GGTTCATATA GACAGCAGGA CGGTGGTCAT 
             CAGATACCAT AAAAGGTGTT GGTTCATATT GACAGCAGGA CGGTGGTCAT 
             GAGATACCAT AAAAGGTGTT GGTTCATTTA GACAGCAGGA CGGTGGTCAT 
             CAGATACCAT AAAAGGTGTT ATTTCATCCC GACAGCAGGA CGGTGGTCAT 
             GAGATCCCAT AAAAGGTGTT GGTTCATAAT GACAGTAGGA CGGTGGTCAT 
             GAGATCCCAT AAAAGGTGTT GGTTCATAAT GACAGTAGGA CGGTGGTCAT 
             CAGATACCAT AAAAGGTGTT GGTTCATTTA AACAGCAGGA CGGTGGTCAT 
             CAGATACCAT AAAAGGTGTT AGTTCATTTA AACAGCAGGA GGATGGTCAT 
             AAGATACCAT AAAAGGTGTT GGTTCATTCA AACAGCAGGA CGGTGGTCAT 
             GAGATACCAA GAAAGGTGTT GGCTCATTTT AACAGCAGGA CGGTGGTCAT 
             AAGATACCAA GAAAGGTGTT GGCTCATTTT AACAGCAGGA CGGTGGTCAT 
             GAGATACCAA GAAAGGTGTT GGCTCATTTT AACAGCAGGA CGGTGGTCAT 
             GAGATACCC- AAAAGATGTT ACTTCATTGA GACAGCAGGA CGGTGGTCAT 
             CAGACACCAC AAAAG-TGTT ACTTCATTGA AACAGCAGG- CGGTGGTCAT 
             TATTGCTTCA AAAAGGTGTT AATACATTTA GACAGTCCGA CGGTGGCCAT 
             TACTGCTATA AAAAGGCATC AATACATTTA GACAGTCTGA CGGTGGCCAT 

             GGAAGTCGAA ATCCGCTAAG GAGTGTGTAA CAACTCACCT GCCGAATCAA 
             GGAAGTCGGA ACCCGCTAAG GAGTGTGTAA CAACTCACCT GCCGAATGAA 
             GGAAGTCGGA ATCCGCTAAG GAGTGTGTAA CAACTCACCT GCCGAATGAA 
             GGAAGTCGGA ATCCGCTAAG GAGTGTGTAA CAACTCACCT GCCGAATGAA 
             GGAAGTCGGA ACCCGCTAAG GAGTGTGTAA CAACTCACCT GCCGAATGAA 
             GGAAGTCGAA ACCCGCTAAG GAGTGTGTAA CAACTCACCT GCCGAATGGA 
             GGAAGTCGAA ACCCGCTAAG GAGTGTGTAA CAACTCACCT GCCGAATGGA 
             GGAAGTCGAA ATCCGCTAAG GAGTGTGTAA CAACTCACCT GCCGAATGAA 
             GGAAGTTGAA ATCCGCTCAG GAGTGTGTAA CAACTCACCT GTCTAGCAGG 
             GGAGGTTGAA ACCCGCTAAG GAGTGTGTAA CAACTCACCT GCCGAATGAA 
             GGAAGTCGGA ACCCGCTAAG GAGTGTGTAA CAACTCACCT ACCGAATGAA 
             GGAAGTCGGA ATCCGCTAAG GAGTGTGTAA CAACTCACCT GCCGAATGAA 
             GGAAGTCGGA ACCCGCTAAG GAGTGTGTAA CAACTCACCT GCCGAATGGA 
             GGAAGTCGAA ATCCGCTAAG GAGTGTGTAA CAACTCACCT GCCGAATCGA 
             NNNNNNNNNN NNNNNNNNNN NNNNNNNNNN NNNNNNNNNN NNNNNNNNNN 
             NNNNNNNNNN NNNNNNNNNN NNNNNNNNNN NNNNNNNNNN NNNNNNNNNN 
             GGAAGTCGGA ATCCGCTAAG GAGTGTGTAA CAACTCACCT GCCGAATGAA 
             GGAAGTCGAA ATCCGCTAAG GAGTGTGTAA CAACTCACCT GCCGAATGGA 
             GGAAGTCGAA ACCCGCTAAG GAGTGTGTAA CAACTCACCT GCCGAATGGA 
             GGAAGTCGAA ATCCGCTAAG GAGTGTGTAA CAACTCACCT GCCGAATGGA 
             GGAAGTCGAA ATCCGCTAAG GAGTGTGTAA CAACTCACCT GCCGAATGGA 
             GGAAGTTGAA ATCCGCTAAG GAGTGTGTAA CAACTCACCT GCCGAATGGA 
             GGAAGTCGAA ATCCGCTAAG GAATGTGTAA CAACTCACCT GCCGAATGGA 
             GGAAGTCGAA ATCCGCTAAG GAATGTGT-A CAACTCACCT GCCGAATGGA 
             GGAAGTTGAA ATCCGCTAAG GAGTGTGTAA CAACTCACCT GCCGAATGGA 
             NNNNNNNNNN NNNNNNNNNN NNNNNNNNNN NNNNNNNNNN NNNNNNNNNN 
             GGAAGTCGAA ACCCGCTAAG GAGTGTGTAA CAACTNNNNN NNNNNNNNNN 
             NNNNNNNNNN NNNNNNNNNN NNNNNNNNNN NNNNNNNNNN NNNNNNNNNN 
             GGAAGTCGAA ATCCGCTAAG GAGTGTGTAA CAACTCACCT GCCGAATGGA 
             GGAAGTCGAA ACCCGCTAAG GAGTGTGTAA CAACTCACCT ACCGAATGGA 
             GGAAGTCGAA ATCCGCTAAG GAGTGTGTAA CAACTCACCT GCCGAATGAA 
             GGAAGTCGAA ATCCGCTAAG GAGTGTGTAA CAACTCACCT GCCGAATGAA 
             GGAAGTCGAA ATCCGCTAAG AAGTGTGTAA CAACTTACCT GCCGAATGAA 
             GGAAGTCGAA ATCCGCTAAG AAGTGTGTAA CAACTTACCT GCCGAATGAA 
             GGAAGTCGAA ATCCGCTAAG GAGTGTGTAA CAACTCACCT GCCGAATGAA 
             GGAAGTCGAA ATCCGCTAAG GAGTGTGTAA CAACTCACCT GCCGAATGAA 
             GGAAGTCGAA ATCCGCTAAG GAGTGTGTAA CAACTCACCT GCCGAATGAA 
             GGAAGTTGAA ATCCGCTAAG GAGTGTGTAA CAACTCACCT GCCGAATGAA 
             GGAAGTCGAA ATCCGCTAAG GAGTGTGTAA CAACTCACCT ACCGAATGAA 
             GGAAGTCGAA ATCCGCTAAG GAGTGTGTAA CAACTCACCT ACCGAATGAA 
             GGAAGTCGAA ATCCGCTAAG GAGTGTGTAA CAACTCACCT GCCGAATGAA 
             GGAAGTTGAA ATTCCCTAAG AAGTGTGTAA CAACTTACCT GCCGAATGAA 
             GGAAGTTGAA ATCCGCTAAG GAGTGTGTAA CAACTCACCT GCCGAATGAA 
             GGAAGTTGAA ATCCGCTAAG GAGTGTGTAA CAACTCACCT GCCGAATGAG 
             GGAAGTTGAA ATCCGCTAAG GAGTGTGTAA CAACTCACCT GCCGAATGGG 
             GGAAGTTGAA ATCCGCTAAG GAGTGTGTAA CAACTCACCT GCCGAATGGG 
             GGAAGTCGAA ATCCGCTAAG GAGTGTGTAA CAACTCACCT GCCGAATGAA 
             GGAAGTCGAA ATCCGCTAAG GAGTGTGTAA CAACTCACCT GCCGAATGAA 
             GGAAGTTGGA ATCCGCTAAG GAGTGTGTAA CAACTCACGG ACCGAATGTG 
             GGAAGTTGGA ATCCGCTAAG AAGTGTGTAA CAACTTACAG ACCGAATGTA 

             CTAGCCCTGA AAATGGATGG CGCTGAAGTG ATCGACCTAT ACCGGACCAT 
             CTAGCCCTGA AAATGGATGG CGCTGAAGCG GGCCACTTAT ACTTGACCAC 
             CTAGCCCTGA AAATGGATGG CGCTAAAGCG GGCTACTTAT ACTTTGCCGT 
             CTAGCCCTGA AAATGGATGG CGCTGAAGCG GGCCACTTAT ACTCCACCAC 
             CTAGCCCTGA AAATGGATGG CGCTTAAGCG GATCACTTAT ACTCGACCAA 
             CCAGCCCTGA AAATGGATGG CGCTGAAGCG AGCGACCGAT ACCGGACCAT 
             CCAGCCCTGA AAATGGATGG CGCTGAAGCG AGCCACCGAT ACCAAACCAT 
             CTAGCCCTGA AAATGGATGG CGCTGAAGCG AGTGACCGAT ACCTAACCAT 
             CT-GCCCTGA AAATGGATGA CGCTGAAGCC GGTTACCGAT ACCAGACCAT 
             CCAGCCCTGA AAATGGATGG CGCTGAAGCG AGTTGCCGAT ACTCAGCCAG 
             CTAGCCCTGA AAATGGATGT CGCTAAGCAG C-CAGCCGAT ACTCTGCTGT 
             CTAGCCCTGA AAATGGATGG CGCTGAAGCG GGATACCGAT ACTCAGCCAT 
             CTAGCCCCGA AAATGGATGG CGCTAAAGCG TGCGACCGAT ACTCGACCAT 
             CTAGCCCCGA AAATGGATAG CGCTGAAGCG AGTGACCGAT ACCGGGCCAT 
             NNNNNNNNNN NNNNNNNNNN NNNNNNNNNN NNNNNNNNNN NNNNNNNNNN 
             NNNNNNNNNN NNNNNNNNNN NNNNNNNNNN NNNNNNNNNN NNNNNNNNNN 
             CTAGCCCTGA AAATGGATGG CGCTCAAGCG TGTTACCCGT ACCTCACCGT 
             CTAGCCCCGA AAATGGATGG CGCTCAAGCG GGTGACTGAT ACCCAACCAT 
             CTAGCCCCGA AAATGGATGG CGCTTAAGCG GGTGACTGAT ACCCAACCAT 
             CTAGCCCCGA AAATGGATGG CGCTCAAGCG GGTGACTGAT ACCCAACCAC 
             CTAACCCCGA AAATGGATGG CGCTTAAGCG GGTGACTGAT ATCTAACCAC 
             CTAGCCCCGA AAATGGATGG CGCTGCAGCG AGCGACCGAT AGTCGACCCG 
             CTAGCCCCGA AAATGGATGG CGCTGCAGCG AGCGACCGAT AGTCAACCCG 
             CTAGCCCCGA AAATGGAT-G CGCTGCAGCG AGCGACCGAT AGTCAACCGG 
             CTGGCCCCGA AAATGGATGG CGCTGCAGCG GGTGACCGAT ACCCAACCGC 
             NNNNNNNNNN NNNNNNNNNN NNNNNNNNNN NNNNNNNNNN NNNNNNNNNN 
             NNNNNNNNNN NNNNNNNNNN NNNNNNNNNN NNNNNNNNNN NNNNNNNNNN 
             NNNNNNNNNN NNNNNNNNNN NNNNNNNNNN NNNNNNNNNN NNNNNNNNNN 
             CTAGCCCCGA AAATGGATGG CGCTTAAGCG GGTCACCGAT ACCACGCCAT 
             CTAGCCCCGA AAATGGATGG CGCTTAAGCG GGTGACCGAT ACCTCACCAT 
             CCAGCCCTGA AAATGGATGG CGCTGAAGCG G-CTACCGAT ACCAGGCCAT 
             CCAGCCCTGA AAATGGATGG CGCTGAAGCG GGCTACCGAT ACCAAGCCAT 
             CCAGCCCTGA AAATGGATGG CGCTGCAGCG G-TTACCGAT ACCAGGCCAT 
             CCAGCCCTGA AAATGGATGG CGCTGAAGCG AGCTACCGAT ACCAAGCCAT 
             CTGGCCCTGA AAATGGATGG CGCTCAAGCA GGTTACCGAA ACCCGGCCAT 
             CTGGCCCTGA AAATGGATGG CGCTCAAGCA GGTTACCGAA ACCCGGCCAT 
             CTTGCCCTGA AAATGGATGG CGCTTAAGCA GCCTGCCGAA ACGCGGCCGT 
             CTAGCCCTGA AAATGGATGG CGCTGAAGCA GGTTACCGAA ACCCGGCCAT 
             CTAGCCCTGA AAATGGATGG CGCTAAAGCG GATTACCGAT ACCAAGCCAT 
             CTAGCCCTGA AAATGGATGG CGCTAAAGCG GATTACCGAT ACCAAGCCAT 
             CCAGCCCTGA AAATGGATGG CGCTGAAGCA TATTACCGAT ACTAAACCAT 
             CCAGCCCTGA AAATGGATAG CGCTTAAGCG AGACACCGAT ACTCAACCAT 
             CTAGCCCTGA AAATGGATGG CGCTGAAGCG AAATACCGAT GCTTGACCAT 
             GTAGCCCTGA AAATTGATGG CGCTGCAGCG TGAGACTGAT ACTTAGCCGT 
             GTAGCCCTGA AAATTGATGG CGCTGCAGCG TGAGACTGAT ACTTAGCCGT 
             GTAGCCCTGA AAATTGATGG CGCTGCAGCG TGAGACTGAT ACTTAGCCGT 
             GCAGCTCTGA AAATGGATGG CGCTGAAGCA TCTCACCGAT TCTAAACCAG 
             GTAGTCCTGA AAATGGATGG CGCTCAAGCA ACTCACCGCT ACCGCACCAG 
             TTAGCCCTTA AAATTGACTG TGCTTTACCG TTGATCCGAG ATGTCACAGA 
             TTGGTCCTTA AAATGGACTG TGCTCAACCA TGCAGCCGAA ACATCGTAGG 

             CGGAGCGAGT GCGAAGCTCC GATGAGTAGG AGGACGTGGG GGCGGTGACG 
             TAGGGCAAGT GCCATGCCTT AGTGAGTAGG AGGGCGTGGG GGTCGTTGTG 
             TAGCGCGATA TGTACGCGTT AATGAGTAGG AGGGCGTGAG GGTCGTGAAG 
             TGATGCAAAT GTTTAGTGTC AGTGAGTAGG AGGGCGTGAA GGTTGTCGTG 
             CATGGCAAAT GCGAGGCTGT GTTGAGTAGG GGGGCGTGGG GCTTGTTGTG 
             TAGGGCAAAT GCGAAGCTCT AATGAGTAGG AGGGCGTGGA GGTTGTGAAG 
             TAGAGCAAAT GCGAAGCTCT AATGAGTAGG AGGGCGTGGA GGTTGTGAAG 
             TAGAGTAAAT GCGATACTCT AATGAGTAGG AGGGCGTGGG GGTTGTGACG 
             CGTTGCAAAT GCGATGCTTC GATGAGTAGG CGTACGTGGA GGTTGTGACG 
             CATGGTGA-- --CACCC-GT GCTGTGTAGG AGGGCGTACC GGTCGTGATG 
             T-CTGCTTGA AGACAGC-AG AACAGGTAGA AGGGCGTGAA GGCCGCGCAG 
             CAAAGCAAAT GTGAGGCTTT GATGAGTAAG AGGGCGTGAG CATAGTGCAG 
             TGCAGCGAGA GTGAGGCTGC AATGAGTAGG AGGGCGTGAG CGTTGTTGCG 
             TGTTGCAAGT AATTGGCAAC AATGAGTAGG AGGGCGTGGG GGTTGTGAAG 
             NNNNNNNNNN NNNNNNNNNN NNNNNNNNNN NNNNNNNNNN NNNNNNNNNN 
             NNNNNNNNNN NNNNNNNNNN NNNNNNNNNN NNNNNNNNNN NNNNNNNNNN 
             CGGCGTTGAA GTGACGCGCC GACGAGTAGG CAGGCGTGGA GGTTGTGAAG 
             TGTTGCAATT GTGCGGCATC AATGAGTAGG AGGGCATGGG GGCCGTGATG 
             TGTTGCAATT GTGTTGCATC AATGAGTAGG AGGGCATGGG GGTTGTGATG 
             TGTTGCAAA- ---CAACATC AATGTGTAGG AGGGCATGGT GGCTGTGAAA 
             TTGTGCAAAT GTG-GGCACC AGTGAGTAGG AGGGCGTGGA AGTTGCGATG 
             TCGTGGGAGT TGTATCCTCG ACGGTGTAGG AGGGCGCAGA TGTTGTGACG 
             TCGTGGGAGT TGTATCCTCG ACGGTGTAGG AGGGCGCAGA TGTTGTGACG 
             TCGTGGGAGT TGTATCCTCG ACCGTGTAGG AGGGCGCAGA TGTTGTGACG 
             TAATGCAATT ATGAACCATT AGCGTGTAGG AGGGCGAATG CATTGTGACG 
             NNNNNNNNNN NNNNNNNNNN NNNNNNNNNN NNNNNNNNNN NNNNNNNNNN 
             NNNNNNNNNN NNNNNNNNNN NNNNNNNNNN NNNNNNNNNN NNNNNNNNNN 
             NNNNNNNNNN NNNNNNNNNN NNNNNNNNNN NNNNNNNNNN NNNNNNNNNN 
             TATTGCAATT GCGATGCAAT AATGTGTAGG GGGGCGTGGG AGTATTGACG 
             TGACGCAAAT GCAATGTGTT AATGTGTAGG AGGGCGTGGG AGTTGTGACG 
             TGCTACTAAC CTTTTGTAGC AATGAGTAGG AAGACGTGGG GATTGTGACG 
             TGCTACAATC CTTTCGTAGC AATGAGTAGG AAGACGTGGG GATTGTGACG 
             TACCGCAAGC TTTGGGCGGT AATGAGTAGG AAGACGTGGG GATCGTAGCG 
             TACCGCAATC TTTGAGCGGT AATGAGTAGG AAGACGTGGG GATTGTGACG 
             TGTCGCAGAT TCTCGGTGAC AATGTGTAGG AAGACGTGGG CGTTGCGGCG 
             TGTAGCGGTT TTTCTCT-AC AATGTGTAGG AAGACGTGGG CGTAGTAGCG 
             CGGTTGAGTT TGT-TCTTCC GACGTGTAGG AAGACGTGGG CGTGGCTTCG 
             TGCGGCTGTT GCTATGTCGC AATGTGTAGG AAGACGTGAA CATTGTTGCG 
             AAAAAGAACT AGAATCTTTT TATGAGTAGA AAATCGTGGG GTTTGTGTTG 
             AGAAAGAGAT TGAATCTTTC TATGAGTAGA AAATCGTGGG GTTTGTGTAG 
             TATTTTTAAT TATATAAAAT AATGTGTAGG AGGGCGTAAA AGTTGTTTTG 
             TACGACAAGT TGG-CTTCGT GATGAGTAGG AGGGCGTGAA GGTTGTACAG 
             CACTTTT-GT AGCACAAAGT GATGAGTAGG AGGGCGTGGA GGTTGTAGAG 
             TACTTGAAA- TGG-TTTAGT AACGTGTAGG GGGGTGTTTG GTTTGCGGGG 
             TACTGTAAA- TGG-TTTAGT AACGTGTAGG GGGGTGTTTG GTTTGCGTAG 
             TACTGTAAA- TGG-TTTAGT AACGTGTAGG GGGGTGTTTG GTTTGCGTAG 
             --ATTTAAA- TAT-TGAAGT -CTGTGTAGG AGGGCGTGAG AATTGCAATT 
             --CGACTAA- TAT-AGT-TG -CTGTGTAGG AGGGCGTGTG GATAACGTCG 
             TCTA-----A TTTGTATTAG GTTTTGTAGG GGGGTGTATC TGTTGTGAAA 
             TC-------A TCTTTGTATG ATTTTGTAGG GGGGCGTGTG GGCTGTTTTG 

             CAGCTCGTGG CGTGAGCCAG AGTGAAACCA CCCCTAGTGC AGATCTTGGT 
             CAGCCTTGGG CGTGAGCCTG GGTGAAACGG CCTCTAGTGC AGATCTTGGT 
             AAGCTCGTGG CGTGAGCCTG AGTGAAACGG CCTTTAGTGC AGATCTTGGT 
             CAGCTCGTGG CGTGAGCCAG AGTGAAACAG CCTTTAGTGC AGATCTTGGT 
             CATTCTGTGG CGTAAGCCGG GATGAAACGG GCTCTAGTGC AGATCTTGGT 
             AAGCTTAGGG CGTAAGCCCG AGTGAAACAG CCTCTAGTGC AGATCTTGGT 
             AAGCCTTAGG CGTAAGCCTG GGTGAAACGG CCTCTAGTGC AGATCTTGGT 
             CAGCTTTGGA CGTGAGTCCG AGTGAAACAG CCTCTAGTGC AGATCTTGGT 
             CAGCTTTTGA CGTGAGTCTG AGTGAAACAG CCTCTAGTGC AGATCTTGGT 
             CAGTCTTTG- CGTGAGCAAG GATGAAACGG CCGGTAGTGC AGATCTTGGT 
             AAGGCTTTG- TGTAGACAAG GCTGGAGCGA CCTTTAGTGC AGATCTTGGT 
             AAGCCTTTGA CGTGAGTCTA GGTGGAACTA TGTTTAGTGC AGATCTTGGT 
             AAGCCTCTGG CGTGAGCCTG GGTTGAACAG CGTTTAGTGC AGATCTTGGT 
             AAGCTTG-GA CGTGAGTCTG AGTGAAACAG CTTCCAGTGC AGATCTTGGT 
             NNNNNNNNNN NNNNNNNNNN NNNNNNNNNN NNNNNNNNNN NNNNNNNNNN 
             NNNNNNNNNN NNNNNNNNNN NNNNNNNNNN NNNNNNNNNN NNNNNNNNNN 
             AAGCCTTGGC AGTGACGCTG GGTGAAACAG CCTCTAGTGC AGATCTTGGT 
             ATGCTTTTGG CGTAAGCCTG GGTGAAACAG CTCCTAGTGC AGATCTTGGT 
             CAGCTCTTGG CGTAAGCCTG GGTGAAACAG CTCCTAGTGC AGATCTTGGT 
             CAGCCTTTGG CAAAACCCTA GGTGCAACAG CTTCTAGTGC AGATCTTGGT 
             AATCATCGGG TGCAAACCTT GGTGAAGCAT CTTCTAGTGC AGATCTTGGT 
             CATTTCGGGA TGTAAATCTC GATGAAATTG CATCTGGTGC AGATCTTGGT 
             CATTTCGGGT TGTAAAACTC GATGAAATTG CATCTGGTGC AGATCTTGGT 
             CATTTCGGGT TGTAAAACTC GATGAAATTG CATCTGGTGC AGATCTTGGT 
             CAGT-CATGT CGTAGGACTA GGTCTAGCAA TGCGTTGTGC AGATCTTGGT 
             NNNNNNNNNN NNNNNNNNNN NNNNNNNNNN NNNNNNNNNN NNNNNNNNNN 
             NNNNNNNNNN NNNNNNNNNN NNNNNNNNNN NNNNNNNNNN NNNNNNNNNN 
             NNNNNNNNNN NNNNNNNNNN NNNNNNNNNN NNNNNNNNNN NNNNNNNNNN 
             AAGTGTTTGG CGTAAGCCTG CATGAAATAG CTTCTAGTGC AGATCTTGGT 
             AAGCCTTTGG CGTGAGCCTG GGTGAAACAG CTTCTAGTGC AGATCTTGGT 
             AAGCGTTCGG CGTAA-CGTG CGTGGAACAG TCTCTAGTGC AGATCTTGGT 
             AAGCGTTCGG CGTAAGCCTG CGTGGAACAG TCTCTAGTGC AGATCTTGGT 
             AAGCATTCGG CGTGAGCCTG TGTGGAACGG TCTCTAGTGC AGATCTTGGT 
             AAACGCTTGG CGTAAGCCTG CGTGGAACAG TCCCTAGTGC AGATCTTGGT 
             AAGTGTGGAG CGTGAGCCCA CATGGAGCGG CGCCTAGTGC CGATCTTGGC 
             AAGTAAGATG CGTAAGCTCT TATGGAACTG CGTCTAGTGC AGATCTTGGC 
             AAGGCGCGCG CGTAAGCCGC GCTTGAGCCG -GCCTAGTGC GGATCTTGGT 
             AAGCGCAGTG CGTGAGCCTG TGTGGAACAG TGTTTAGTGC AGATCTTGGT 
             AAGCGAAATA CGTGAGTTTT CGTGGAACAC TCCCTAGTGC AGATCTTGGT 
             AAGCAAGATG CGTGAGCTCT TGTGGAACAA TCCCTAGTGC AGATCTTGGT 
             AAGTATAAGA TGTAAATCTA TATGGAACGG CTTTTAGTGC GGATCTTGGT 
             AAGTGTGTAG TGTGAACTCG CATGGAACGG CCTTTAGTGC AGATCTTGGT 
             AAGTGTAAGA TGTAAATCTA CATAGAACGG CCTCCAGTGC AGATCTTGGT 
             ATGGCTATGG TGTGAACCAT ACCGGAGCTT ATCATAGTAC AGATCTTGGT 
             ATGGCTATGG TGTGAACCAT TCCGGAGCTT ATCATAGTAC AGATCTTGGT 
             ATGGCTATGG TGTGAACCAT TCCGGAGCTT ATCATAGTAC AGATCTTGGT 
             ACAGTCATG- TGTGAACGTG ATTTGAGCGA TTCTTAGTGC AGATCTTGGT 
             AAGAATGATA CGCAAGTTCA TTTCGAGTTG TCTTCAGTGC AGATCTTGGT 
             AAGTGT-TGT TGTGATGCAG CATCGAACTC CAGATAGTGC AGATCTCAGT 
             AAGATG-AGT CGTGAGTCTC ATTGGAACTC CTCACAGTGC TGATCTTAGT 

             GGTAGTAGCA AATATTCAAA TGAGAACTTT GAAGACTGAA GTGGAGAAAG 
             GGTAGTAGCA AATATTCAAA TGAGAACTTT GAAGACTGAA GTGGAGAAAG 
             GGTAGTAGCA AATATTCAAA TGCGAACTTT GAAGACTGAA GTGGAGAAAG 
             GGTAGTAGCA AATATTCAAA TGAGAACTTT GAAGACTGAA GTGGAGAAAG 
             AGCAGTAGCA AATATTCAAA TGAGAACTTT GAAGACTGAA GTGGAGAAAG 
             GGTAGTAGCA AATATTCAAA TGAGAACTTT GAAGACTGAA GTGGAGAAGG 
             GGTAGTAGCA AATATTCAAA TGAGAACTTT GAAGACTGAA GTGGAGAAGG 
             GGTAGTAGCA AATATTCAAA TGAGAACTTT GAAGACCGAA GTGGAGCAGG 
             GGTAGTAGCA AATATTCAAA TGAGAACTTT GAAGACTGAA GTGGAGAAGG 
             GGAAGTAGCA AATATTCAAA TGAGAATTTT GAAGGTTGAC RTGGAGAAGG 
             GGTAGTAGCA ACTATTCAAA TGAGAACTTT GAAGACTGAA GTGGAGAAGG 
             GGTAGTAGCA AATATTCAAA TGAGAACTTT GAAGACCGAA GTGGAGAAGG 
             GGTAGTAGCA ATTATTCAAA TGAGAATTTT GAAGGCCGAA GTGGAGAAGG 
             GGTAGTAGCA AGTATTCAAA AGAGAACATT GAAGGCCGAA GTGGGGAAGG 
             NNNNNNNNNN NNNNNNNNNN NNNNNNNNNN NNNNNNNNNN NNNNNNNNNN 
             NNNNNNNNNN NNNNNNNNNN NNNNNNNNNN NNNNNNNNNN NNNNNNNNNN 
             GGTAGTAGCA AATATTCAAA TGAGAACTTT GAAGACCGAA GTGGAGAAGG 
             GGTAGTAGCA AATATTCAAA TGAGAACTTT GAAGACTGAA GTGGAGAAGG 
             GGTAGTAGCA AATATTCAAA TGAGAACTTT GAAGACTGAA GTGGAGAAGG 
             GGTAGTAGCA ATTATTCAAA TGAAAACTTT GAAGACTGAA GTGGAGAAGG 
             GGTAGTAGCA TTTATTCAAA TGGGAACTTT GAAGACCAAA GTGGAGAAGG 
             GGTAGTAGCA ACTATTCAAC TGCGAATGTT GAAGACTGAA GTGGAGAAGG 
             GGTAGTAGCA ACTATTCAAC TGCGACTGTT GAAGACTGAA GTGGAGAAGG 
             GGTAGTAGCA ACTATTCAAC TGCGACTGTT GAAGACTGAA GTGGAGAAGG 
             GGTAGTAGCA ACTATTCAAA CGCGAACTTT GAAGACTGAA GAGGAGAAGG 
             NNNNNNNNNN NNNNNNNNNN NNNNNNNNNN NNNNNNNNNN NNNNNNNNNN 
             NNNNNNNNNN NNNNNNNNNN NNNNNNNNNN NNNNNNNNNN NNNNNNNNNN 
             NNNNNNNNNN NNNNNNNNNN NNNNNNNNNN NNNNNNNNNN NNNNNNNNNN 
             GGTAGTAGCA AATATTCAAA TGAGAACTTT GAAGACCGAA GTGGGGAAGG 
             GGTAGTAGCA AATATTCAAA TGAGAACTTT GAAGACCGAA GTGGGGAAGG 
             GGTAGTAGCA AATATTCAAA TGAGAACTTT GAAGACTGAA GTGGAGAAGG 
             GGTAGTAGCA AATATTCAAA TGAGAACTTT GAAGACTGAA GTGGAGAAGG 
             GGCAGTAGCA AATATTCAAA TGAGAACTTT GAAGACTGAA GTGGAGAAGG 
             GGTAGTAGCA AATATTCAAA TGAGAACTTT GAAGACTGAA GTGGAGAAGG 
             GGTAGTAGTT AATATTCAAA TGAGAATTTT GAAGACTGAA GTGGAGCAGG 
             GGTAGTAGTT AATATTCAAA TGAGAATTTT GAAGACTGAA GTGGAGCAGG 
             GGTAGTAGCA ACTATTCAAA CGAGATCTTT GAAGACTGAT GTGGAGCAGG 
             GGGAGTAGCA AGTATTCAAA TGAGAACTTT GAAGACTGAA GTGGAGAAGG 
             GGAAGTAGCA ACTATTCAAA TGAGAACTTT GAAGACTGAA GTGGAGAAGG 
             GGAAGTAGCA ATTATTCAAA TGAGAACTTT GAAGACTGAA GTGGAGAAGG 
             GGTAGTAGCA ATTATTCAAA TGAGAACTTT GAAGACTGAC GTGGAGCAGG 
             GGTAGTAGCA ATTATTCAAA TGAGACCTTT GAAGACTGAA GCGGAGAAGG 
             GGTAGTAGCA ACTATTTAAA TGAAACCTTT AAAGACTGAA GCGGAGAAGG 
             GGTAGTAGCA ATTAATCAAG TGAGATCCTT GATAACTGAC GTGGGGGAGG 
             GGTAGTAGCA ATTAATCAAG TGAGATCCTT GATAACTGAC GTGGGGGAGG 
             GGTAGTAGCA ATTAATCAAG TGAGATCCTT GATAACTGAC GTGGGGGAGG 
             GGTAGTAATT AAAGTT-GTG TGAAACACAC AACGGCCG-T GTGGAATAGG 
             GTGAGTAGCA ACTAGTCATG TGTAAAACGT GACAACTGTC GTGGATAAGG 
             AGGAGTAGCA GTGTTT-AAG ACTAAACCTT AAAGACGTAT GTAGACAAGG 
             AGGAGTAGCA GTGTTT-AAG T-TGATCCTT AAAGACGGAT GTAGAAAAGG 

             GTTCCATGTG AACAGCAATT GGACATGGGT TAGTCGATCC TAAGAGATAG 
             GTTCCATGTG AACAGCAATT GGACATGGGT GAGCCGATCC TAAGAGATAG 
             GTTCCGTGTG ATCAGTAATT GGACACGGGT GAGTCGATCC TAAGAGATAG 
             GTTCCACGTG AACAGCAATT GGACGTGGGT TAGTCGATCC TAAGAGATAG 
             GTTCCATGTG AACAGTAATT GGACATGGGT GAGTCGATCC TAAGAGATAG 
             GTTCCATGTG AACAGCATTT GGACATGGGT TAGTCGATCC TAAGAGATAG 
             GTTCCATGTG AACACCAATT GGACATGGGT TAGTCGATCC TAAGAGATAG 
             GTTCCATGTG AACAGCATTT GGACATGGGT TAGTCGATCC TAAGTGATAG 
             GTTCCACGCG AACAGCAATT GGACGTGGAT TAGCCGATCC TAAGGGACAG 
             GTTCCATGTG AACAGCACTT GCACATGGGT TAGTCGGTCC TAAGAGATTG 
             GTTTCATGAG AACAGCACTT GGTCATGAGT GACTCGGTCC TAAGGTCAAG 
             GTTCCGTGAG AACAGCATTT GGTCACGGGT TACTCGATCC TAAGACATAG 
             TTTCCGTGAG AACAGCAATT GGTCACGGGT GACTCGATCC TAAGACATGG 
             GTTCCATGTG AACAGCACTT GGACATGGGT TAGCCGATCC TGACAGACAG 
             NNNNNNNNNN NNNNNNNNNN NNNNNNNNNN NNNNNNNNNN NNNNNNNNNN 
             NNNNNNNNNN NNNNNNNNNN NNNNNNNNNN NNNNNNNNNN NNNNNNNNNN 
             GTTCCACGTG AACAGCAGTT GGACGTGGGT TAGTCGATCC TAAGAGACAG 
             GTTCCATGTG AACAGCAGTT GGACATGGGT TAGTCGATCC TAAGAGACAG 
             GTTCCATGTG AACAGCAGTT GGACATGGGT TAGTCGTTCC TAAGAGACAA 
             GTTTCATGTG AACAGTGCTT GGACATGGGT TAGCCGGTCA TAAGAGATAG 
             GTTCCATGTG AACAGCAGTT GGACATGGGT TAGCCGACCC TAAGGAACAG 
             TTTCCATGTG AACAGGATTT GTACATGGGT TAGCCGGCCC TAAGGGACTG 
             TTTCCATGTG AACAGGATTT GTACATGGGT TAGCCGGCCC TAAGGGACTG 
             TTTCCATGTG AACAGGATTT GTACATGGGT TAGCCGGCCC TAAGGGACTG 
             TTTCCATGTG AACAGCCTTT GGACATGGGT TAATCGGCCC TAAACGGCAG 
             NNNNNNNNNN NNNNNNNNNN NNNNNNNNNN NNNNNNNNNN NNNNNNNNNN 
             NNNNNNNNNN NNNNNNNNNN NNNNNNNNNN NNNNNNNNNN NNNNNNNNNN 
             NNNNNNNNNN NNNNNNNNNN NNNNNNNNNN NNNNNNNNNN NNNNNNNNNN 
             TTTCCATGTG AACAGCAATT GGACATGGGT TAGCCGATCC TAAGAGACAG 
             TTTCCATGTG AACAGCAATT GGCCATGGGT TAGCCGTTCC TAAGAGACAG 
             GTTCCATGTG AACAGCAATT GGACATGGGT TAGCCGGTCC TAAGCGACCA 
             GTTCCATGTG AACAGCAATT GGACATGGGT TAGCCGGTCC TAAGCGATAG 
             GTTCCATGTG AACAGCAATT GGACATGGGT TAGCCGGTCC TAAGCGACAG 
             GTTCCATGTG AACAGCAATT GGACATGGGT TAGCCGGTCC TAAGCGACAG 
             GTTCCATGTG AACTATGTTT GGACATGGGT TAGCCGGTCC TAAGCGCCA- 
             GTTCCATGTG AACTATGTTT GGACATGGGT TAGCCGGTCC TAAGCGCCAG 
             GTTCCATGTG AACATTGATT GGCCATGGGT TAGCCGGTCC TAAGCACCAG 
             GTTCCATGTG AACAGCATTT GGACATGGGT TAGCCGGTCC TAAGCGCCAG 
             GTTTCTTGTC AACTGTGATT GAACAAGAGT TAGCCGCTCC TAAGGGATAG 
             GTTTCTTGTC AACTGTGATT GTACAAGAGT TAGCCGCTCC TAAGGGAAAG 
             GTTCCATGAG AACAGTATTT GGACATGGGT TAGTCGGTCC TAAGTGAGAG 
             GTTCCGTGTG AACAGTAATT GGACACGGGT TAGCCGGTCC TAAGGACGAG 
             GTTCCATGTG AACAGCAATT GGACATGGGT TAGCCGTTCC TAAGAATAGG 
             GTTCCATGCG AACTGCGTTT GATCATGGGT TAAGCGGTCC TAAGGGTATG 
             GTTCCATGCG AACTGCGTTT GATCATGGGT TAAGCGGTCC TAAGGGTATG 
             GTTCCATGCG AACTGCGTTT GATCATGGGT TAAGCGGTCC TAAGGGTATG 
             GTTCCGAGAG AACAGTAATT GTGCTCGGGT GAGTCGGTCC TAAGGCA--G 
             GTTCCGAGTG AACAGTGTTT GTTCTCGGGT TAGGCGGTCC TAAGAGG--G 
             CTTTCATAGA CACATCATAT GGCTATGAGT TAGTCGATCT TAACACATCA 
             TTTTCATAGA CACATTGAAT GGCTATGAGT GAGACGATCC TAACACATTA 

             GGAAATTCCG TATGAAAGTG CATTGCGCCG CCTATCGAAA GGGAAACAGG 
             GAGAATTCCG TTTGAAAGTG CTTTGAGCCG CCTATCGAAA GGGAATCAGG 
             GATAATTCCG TTTGAAAGCG GCGTGCCTCG TGTATCGAAA GGGAATCAGG 
             GAGAAATCCG TTGCAAGGTG CGTTGCCCCT TCTATCGAAA GGGAATCGGG 
             GAAAATTCTT TTTGAAAGTC CTTTGGTCCA GCTATCGAAA GGGAATCAGG 
             GGAAACTCCG TTTCAATGTG AGCTAGCTCC GCTATCGAAA GGGAATGGGG 
             GGAAACTCCG TTTCAAAGTG AACTAGTTCC GCTATCGAAA GGGAATGGGG 
             GTTAAATCCG TCTGAAGGTG TGTTACGCCG CCTATCGAAA GGGAATCAGG 
             GGAAGCTCCG TATATCGAGG CTCTGCCTCT GCGCCCGAAA GGGAAGAAGG 
             GCACCAGCTA TGTATGCAG- CTTTGCTGCT -TTCTCGACA GGGAAGCAGG 
             GGTAAT-CCT GCGACGGCG- ----TAGCC- CAGACCGAAA GGGAATGTGG 
             GGAAATTCCT TGCACAATA- CAAGTAGCCT GTTGTCAAAA GGGAATGAGG 
             GGGAAATCCT TGTTAAGTGG CC--TTGGCT CGTAGCGAAA GGGAATGAGG 
             GTTAAATCCA CGGATTGGAG CTTTGCTCTG TTTCTCGAAA GGGAAGCTGG 
             NNNNNNNNNN NNNNNNNNNN NNNNNNNNNN NNNNNNNNNN NNNNNNNNNN 
             NNNNNNNNNN NNNNNNNNNN NNNNNNNNNN NNNNNNNNNN NNNNNNNNNN 
             GGATGTTCCG CACACGCAGG CTTTGCCTCG ACTCTCGAAA GGGAATGGGG 
             GGATGTTCCG CACACGTAGG CTTTGCCTCG ACTCTCGAAA GGGAATGGGG 
             GGATGTTCCG CACACGCAGG CTTTGCCTCG TCTCTTGAAA GGAAATGGGG 
             GTATGTTTTG CACATGCAGG CTTTGCTTCG CTCCTTGACA AGGAATGGGG 
             GATA-TTCTG CACACAAAGG CTTTGCCTTG TCTTGCGAAA GGCAGTGGGG 
             GAGGACGGGT CGAGTGCAG- CTTTGCTGCA TTGCCCGAAA GGTAAGGTGG 
             GAGGACGGGT CGAGTGCTG- CATTGCAGCA ATGCCCGAAA GGTAAGGTGG 
             GAGGACGGGT CGAGTGCAG- CTT-GCTGCA ATGCCCGAAA GGTAAGGTGG 
             GGTAGCCCTT CGCAATGTGG CCTGGCCACG ATCTGTGAAA GGAAAGGTGG 
             NNNNNNNNNN NNNNNNNNNN NNNNNNNNNN NNNNNNNNNN NNNNNNNNNN 
             NNNNNNNNNN NNNNNNNNNN NNNNNNNNNN NNNNNNNNNN NNNNNNNNNN 
             NNNNNNNNNN NNNNNNNNNN NNNNNNNNNN NNNNNNNNNN NNNNNNNNNN 
             GGAAGCTCCG CACACGCAGA CATTGTCTCG TCTCTCGAAA GGGAATGGAG 
             GGAAGCTCCG CACACGCAGA CTTTGTCTCG TCTCTCGAAA GGGAATGGAG 
             TGTAACTGCG TATACGTTAG GTTTACCTCG TTTCGCGAAA GGGAATCGGG 
             CTTAACTGCG TCTACGTCAG GTTTACCTCG TTTCGCGAAA GGGAATCGGG 
             CTTAACTGCG TAAATTTCGG GGCTTCCTCT TATCGCGAAA GGGAATAAGG 
             CTTAATTGCG TATACGTCCA GGCTGCCTCA TGGCGCGAAA GGGAATCAGG 
             CTTAACTGCG TGTGAGGTG- ----GGTCCG CTCCGCGAAA GGGAATCGGG 
             CTTAACTGCG CGTGAGGTG- ----AGTCCG CTACGCGAAA GGGAATCGGG 
             CCTTTTGGCG CGTGATGTGG GCTTGCCCCT CTCTGCGAAA GGGGATCGGG 
             CTTAACTGCG CTTCGTGAGG TGGGGCCCCG GTCTGCGAAA GGGAATCGGG 
             CTGAAAAGTG TTTAAAAGGG GGT-CTTCCC CGTCTCAAAA GGGAAACAGG 
             CTGAAATGCG TTTAATTGGG GATTTCTCCC CGTCCCGAAA GG-AAACAGG 
             GTTAACACCA ATAAAATAAA TTATTATTTA TACTCCAAAA GGGAATCAGG 
             ATTTGTTTCT TTGAGAGGAG CTTTGCTCTA GTGTCCAAAA GGGTGTCAGT 
             AGCTTTTTCT CTATAAGTAA AGCTGCTTTC GCTTTCGACA GGGAATTAGG 
             CAGTGCTTTT GATTGGGAAA ATTTGGTTCT TA-CCCGAAA GGGCGACCGG 
             CAGTGCTTAT GATTGGGAAA ATTTGGTTCT TA-CCCGAAA GGGCGACCGG 
             CAGTGCTTAT GATTGGGAAA ATTTGGTTCT TA-CCCGAAA GGGCGACCGG 
             GTCATGTT-- GATTCTAAAC TATTCGATTT AT-GCCGAAA GGAATAACGG 
             AGTCTTGAA- GGCTCTGAAG ACATTAGTCG GC-CTCGAAA GGGAAAAAGG 
             AGA---TGT- ---------- ---------- -T-GTGGAAA AGGATAAGGG 
             ATTTT-TGT- ---------- ---------- -----GGAAA GGGTAATAGG 

             TTAATATTCC TGTACCTGGG CGTGGATAA- GGGTGGCAAC ACAAGTGAAC 
             TTAATATTCC TGAGCCGGGA CGTGGATACT GTATGGTAAC ATAACTGAAC 
             TTAATATTCC TGAACCGAGA CGTGGATAAT GTGTGGCAAC ACAACCGACC 
             TTAATATTCC CGAACCAGGA CGTGGATGTT GAGTGGTAAC ACAAGCAAAG 
             TTAATATTCC TGAACCAGAA CGTGGATGAT AAGTGGTAAC ACAAATGAAA 
             TTAATATTCC CCAACCGGGA CGTGGATAAT GTACGGCAAC GTAAGTGAAC 
             TTAATATTCC CCAACCGGGA CGTGGATATT GTACGGCAAC GTAAGTGAAC 
             TTAATATTCC TGAACCAGGA CGTGGATAAT GTATGGCAAC ATAAGTGAAC 
             TTAATATTCC TTCGCCAGGA CGTGGATATT ATATGGTAAC ATAAGTGAAC 
             TTAACATTCC TGCACCAGGG CGTGGATACT GCATGGTAAC AGAAGCGAAC 
             TTAAAATTCC ACAAGCAGGC GGTGGATATT GCGTGGCAAC ACAACTGAAC 
             TTAATATTCC TCAAGCTGGT CGCGGATTTT GTGTGGCAAC ACTAATGAGC 
             TTAATATTCC TCAAGCTGGA TGTGGGTGTT GTATGGCAAC ATAAGTGAGC 
             TTAGTATTCC AGCGCCGAGA CGTGGATAAT ATGTGGCAAC ACAAGTGAAC 
             NNNNNNNNNN NNNNNNNNNN NNNNNNNNNN NNNNNNNNNN NNNNNNNNNN 
             NNNNNNNNNN NNNNNNNNNN NNNNNNNNNN NNNNNNNNNN NNNNNNNNNN 
             TTAATATTCC CCAACCAGGA CGTGGATACT GTATGGCAAC GTAAGAGAAT 
             TTAATATTCC CCAACCAGGA CGTGGATACT GTATGGCAAC GTAAGAGAAT 
             TTAATATTCC CCAACCAGGA CGTGGATACT GTATGGCAAC GTAAGAGAAT 
             TTAATATCCC CCAGCCAGGA CGTGGATATT GCATGGTAAC ATAAGTGGAT 
             TTAATATTCC CCAGCCGGGA CGTGGATAGT GTATGGTGAC ATAAGAGAAT 
             TTAATATTCC TCCGCCCGAC AGTGGATAGT ATGTGGCAAC ACAACAGAAC 
             TTAATATTCC TCCGCCCGAC AGTGGATATT ATGTGGCAAC ACAAAAGAAC 
             TTAATATTCC TCCGCCCGAC AGTGGATATT ATGTGGCAAC ACAAAAGAAC 
             TTAATATTCC ACCATCGGGA CGTGGATATT GTGTGGCAAC ACAAACGCAC 
             NNNNNNNNNN NNNNNNNNNN NNNNNNNNNN NNNNNNNNNN NNNNNNNNNN 
             NNNNNNNNNN NNNNNNNNNN NNNNNNNNNN NNNNNNNNNN NNNNNNNNNN 
             NNNNNNNNNN NNNNNNNNNN NNNNNNNNNN NNNNNNNNNN NNNNNNNNNN 
             TTAATATTCT CCAGCCAGGA CGTGGATACT GAATGGCAAC ATAAACGAAC 
             TTAATATTCT CCAGCCAGGA CGTGGATATT GAATGGTAAC ATAAGTGAAC 
             TTAATATTCC CGAGCCAGGA CGTGGATACT GTACGGTAAC GTAAGTGAAC 
             TTAATATTCC CGAGCCAGGA CGTGGATACT GTACGGTAAC GTAAGTGAAC 
             ATAATATTCC TGAGCCAGGA CGTGGATACT GTACGGTAAC GTAAATGAAC 
             ATAATATTCC TGAGCCAGGA CGTGGATACT GTACGGTAAC GTAAGTGAAC 
             CTAATATTCC CGAGCCGGGT CGTGGATACT GGGTGGCAAC ACAAGTGAAC 
             CTAACATTCC CGAGCCGGGT CGTGGATACT GGGTGGCAAC ACAAGTGAAC 
             TCAATATTCC CGAGCCGGGT CGTGGATAGT GGGTGGCAAC ACAAGTGAAC 
             TTAACATTCC CGAGCCGGGT CGTGGATACT GGGTGGCAAC ACAAGTGAAC 
             TTGATATTCC TGTGCCAATA TATGAGTTTT AGATGGTAAC ATATATGAAC 
             TTGATATTCC TGTGCCGATA TTTGGGTATG AGATGGTAAC ATATATGAAC 
             TTGATATTCC TGAACCAGAA TATGGATATT ATATGGTAAC ATAAAAGAAC 
             TTAAAATCAC TGAGCTAGGA CGTGGGTATA ATGTGGTAAC ACAACTGAAC 
             TTAAGATTCC TAAGCTGGGA -GTGGATATT GCGTGGCAAC ACAAATAAAC 
             TCAATATTCC GGTCTGTTTA CTTTGAA--T TGGTGGTAAC ACAACAGTAC 
             TCAATATTCC GGTCTGTTTA CTTTGAA--T TGGTGGTAAC ACAACAGTAC 
             TCAATATTCC GGTCTGTTTA CTTTGAA--T TGGTGGTAAC ACAACAGTAC 
             TTGATATTCC GTTACTAAAA CGAT-----A GTTTGGTGAC A-AAAAGTGA 
             TTAATATTCC TTTTCTTGAC TCCA-ATT-A CAGTGGCGAC ACAATGCCAA 
             TTAATATTCC CTTGCTTGTT CGAA-ACTA- ATTTGGCGAC TCAATATTCT 
             TTAATATTCC TATTTTGGAT TGACCCATA- --GCGGCGAC GCGTTGTTAT 

             TTGCCGACGG CAGCGGGGAG TCCGGGAAGA GTTATCTTTT CTTTTTAACA 
             TCGGAGACGC CAGCGGCAGC CTCGGGAAGA GTTCTCTTTT CTTTTTAACA 
             CAGGAGACGC TAGCGTGTGC CCAGGGAAGA GTTCTCTTTT CTTTTTAACA 
             CCGGGGACGA CGGCGGTAGC CCCGACGAGA GTTTTCTTTT CTTGTTAACA 
             TTGGGGACGC TGGCGAGAGC CCTGGAAAGA GTTATCTTTT CTTTTTAACA 
             TCCGAGACGC CGGCAGGAGC CCTGGGAAGA GTTATCTTTT CTTTTTAACA 
             TCCGAGACGT CAGCAGGAGC CCTGGGAAGA GTTATCTTTT CTTTTTAACA 
             TCCGAGACGT CGGCATGAGC CCTGGGAAGA GTTGTCTTTT CTTTTTAACC 
             TCCTCGACGC AGGCGCGAGC CTCCGAAAGC GTTGTCTTTG CTTTTTAACA 
             TCCACGACGT CGGCACGTGT CCYGGAAAGC GTTGTCTTTT CTTCTTAACA 
             TCAAAGACGT CGAGGCGAGT CCCAGGAAGA GTTCTCTTTT CTTCTTAACA 
             CCTGAGACGT CAGCATGAAC CCCTGGAAGA GTTCTCTTTT CTTTTTAACA 
             TCAGAGACGC CAGCGTGAAC CTCTGGAAGA GTTATCTTTT CTTTTTAACA 
             TCGGACACGC CATAGGGGAC CCCAGGAAGC GTTGTCTTTT CTTTTTAACA 
             NNNNNNNNNN NNNNNNNNNN NNNNNNNNNN NNNNNNNNNN NNNNNNNNNN 
             NNNNNNNNNN NNNNNNNNNN NNNNNNNNNN NNNNNNNNNN NNNNNNNNNN 
             TCGGTGACGC AGGGGGGAGC CTTGGGAAGC GTTGTCTTTT CTTTTTAACC 
             TCGGTGACGC AGGTGGGAGC CTTGGGAAGC GTTGTCTTTT CTTTTTTACC 
             TCGGCGACGC AGGAGGGAAC CTTGGGAAGC GTTGTCTTTT CTTTTTAACC 
             T-GGTGATGC AATAGGAAGC CTTGGTAAGC GTTGTCTTTT CTGTTTAATT 
             TTGGCGGTGC ATTTGCGCAC CTCGGGAAGC GTTGTCTTTT CTTTTTAACT 
             TCGGGTTCGC GTGCGGGTGC TCCGGGAAGT GTTTTCTTTT CTTCTCAACA 
             TCGGGTTCGC GTGTGGGTAC TCCGGGAAGT GTTTTCTTTT CTTCTCAACA 
             TCGGGTTCAC GTGCGGGCGC TCCGGGAAGT GTTTTCTTTT CTTCTCAACA 
             GCGGCGCCAC TGGCGGACTC TCCGGGGAGT GTTTTCGTTT CTGTTCAACA 
             NNNNNNNNNN NNNNNNNNNN NNNNNNNNNN NNNNNNNNNN NNNNNNNNNN 
             NNNNNNNNNN NNNNNNNNNN NNNNNNNNNN NNNNNNNNNN NNNNNNNNNN 
             NNNNNNNNNN NNNNNNNNNN NNNNNNNNNN NNNNNNNNNN NNNNNNNNNN 
             TCGGTAACGT GAGAGGCGGC CCTGGGAAGC GTTGTCTTTT CTTTTTAACG 
             TCGGAGACGC GGGAGGAGGC CCTGGGAAGC GTTGTCTTTT CTTTTTAACC 
             TCCTCGACGC AGGCAGGTGC TCCGGGAAGC GTTGTCTTTG CTTTTTAACA 
             TCCTCGACGC AGGCAGGTGC TCCGGGAAGC GTTGTCTTTG CTTTTTAACA 
             T-CTCGACGC AGGCGGGTG- CCTGGGAAGC GTTGTCTTTG CTTTTTAACA 
             TCCTCGACGC AGGCGGGTGC CCCGGGAAGC GTTGTCTTTG CTTTTTAACA 
             TTCTCGACGC AGGCGTGGGT CCCGGGAAGC GTTATCTTTG CTTTTTAACA 
             TTCTTGACGT AGGCGTGGGT CCCGGGAAGC GTTATCTTTG CTTTTTAACA 
             TTCCCCCCGC ATGCGTGAGC CCCGGGAAGC GTTTTCTTTG CTTCTTAACG 
             CCTCCGACAC AGGCTGAAGT TCCGGGAAGC GTTGTCTTTG CTTTTTAACA 
             TCCTTTACAT AGGCTTTACA CTCGGGGTGC GTTTTCTTTG CACTTTACCT 
             TCCTTTACGT AGGTCTTACA CTCGGGGTGC GTTTTCTTTG CACTTTAACT 
             TCTAAAACAC AAGTATAAAT CCCGAATAGC GTTATCTTTG CTATTTAACA 
             TTGGGTACAC AAAGTATGGC CCCGCGTAGC GTTTTCTTTG CTGTTTAACA 
             TTGGAAATGC AAGACGTAGC CCCGCGTAGC GTTATCTGTG CTGCTTAAC- 
             CCGAAGACGT GAGGGGTTAC GCCGCGTAGC GTTATCTTTG CTTTCTAACG 
             CCGAAGACGT GAGGGGTTAC GCCGCGTAGC GTTATCTTTG CTTTCTAACG 
             CCGAAGACGT GAGGGGTTAC GCCGCGTAGC GTTATCTTTG CTTTCTAACG 
             TTGATTCTTC AGATAGTT-T GGCAGCAGGC GCTTGCGACG CTTGACAATG 
             TTCACC-TAT CAGGCGATTC TCCGAGGGGC GACTCCTTTG CTTCCTAATT 
             TTCACCTTAC CGAAAGTACA CTAGTAGTGC GTTTTCTATG CACTATGACT 
             CTGCCTTTTC TAATGATGCC CATCTATTGC GTTTTCTATG CAATTTAACA 

             GCCTGTAGCC CTGGAATCGG ATTACCCGGA GATAGGGTGA TGTGGCTGGT 
             GTTCCTTATC CTGGAATCGG ATTACCCGGC GATAGGGTGG AAGGACTGGC 
             AGCATATACC TTGGAAACGG ATTATCCGGC GATAAGGAGG ATGCCTTGGC 
             ATTCACCACC CTGGAATCGG ATTGACCGGA GATAGGGTTG TCGGTCTGGG 
             GTACGGTACC TTGGAATCGG ATTGCCCGGC GATAAGGTTC AGTGTCTGGT 
             ACCTATTACC CTGAAAACGG TTTACCTGGA GCTAGGGTTA AATGGTTGGT 
             GCCTATTACC CTGAAATCAG ATTACCTGGA GCTAGGGTTA AATGGTTGGT 
             ATCTACTACC CTGAAATCAG ATTATCTGGA GATAGGGTTA AATGGTGGGT 
             GTCTGTCTCC CTGAAATCAG ATTATCTGGA GAAAGGGATA AATGGCTGGC 
             GTCAATGGCC TTGGAAACGG ATTATCCGGA GATAGGGCTT GACGGCTGGC 
             AGCTGCTGCC TTGGAGAT-C TTTGCGATGA GATAAGGCTA CAAGCTTGGA 
             GACTGTGGCC CTGA--ATGG TTTACCCAGA GAAAGGGCTG TATGTCTGGC 
             GACTAGCACC CTGAAATTGG ATTACCCAGA GCTAGGGTTG TATGTCTGGA 
             GTTCGACACC CTGGAATCAG ATCATCTGGA GATAGGGTTT TCGAACTGGA 
             NNNNNNNNNN NNNNNNNNNN NNNNNNNNNN NNNNNNNNNN NNNNNNNNNN 
             NNNNNNNNNN NNNNNNNNNN NNNNNNNNNN NNNNNNNNNN NNNNNNNNNN 
             GTCTTTTACC CTGAAATCAG ATTGCCTGGA GAAAGGGTTA ATTGGCGGGT 
             GCCT-CTACC CTGAAATCAG ATTGCCTGGA GATAGGGTTA CATGGCGGGT 
             GCCTATTACC CTGGAATCAG ATTGCCTGGA GATAGGGTTA AATGGCGGGT 
             GTTTATAACC CTGAAATCAG ATTGCCTGGA GATAGGGTTG AATGGCAAGC 
             CCCTTTTACC CTGAAATCAG TTTGCCTGGA GATAGGGTTC ATTGGTAGGT 
             ATCATAGGCC CTGGAATCAG CTTGTCAGGA GGTAGGGCTG TCAGATTGGT 
             ATCCTAGGCC CTGGAATCAG CTTGTCAGGA GGTAGGGCTG TCAGATTGGT 
             ATCTTAGGCC CTGGAATCAG CTTGTCAGGA GGTAGGGCTG TCAGATTGGT 
             GCTTTGGACC CTGGAAGCAG CTTGCCGGGA GAGAGGGTCC ACTGTCTGGT 
             NNNNNNNNNN NNNNNNNNNN NNNNNNNNNN NNNNNNNNNN NNNNNNNNNN 
             NNNNNNNNNN NNNNNNNNNN NNNNNNNNNN NNNNNNNNNN NNNNNNNNNN 
             NNNNNNNNNN NNNNNNNNNN NNNNNNNNNN NNNNNNNNNN NNNNNNNNNN 
             GTCTATTACC CTGAAATCAG TTTGTCTGGA GATAGGGTTA ATTGACCGGT 
             AACTATTACC CTGAAATCAG TTTATCTGGA GATAGGGTTA AATGTTGGGT 
             GCCTTTTACC -TGGAATCAG TTTAGCTGGA GATAGGGTTA GCTGGCTGGT 
             GCCTAACACC CTGGAATCAG TTTAGCTGGA GATAGGGTTA GCTGGCTGGT 
             GCCTCATACC CTGGAATCAG ATTATCTGGA GATAGGGTTG ACTGGTTGGT 
             GCCTCAAACC CTGGAATCAG TTTAGCTGGA GATAGGGTTG ACTGGCTGGT 
             GTCTCGAGCC CTGGAATCAG CTTATCTGGC GATAGGGACT CCGTGCTGGA 
             GACATTAACC CTGGAATCAG ATTATCTGGC GATAGGGACT AACTCCTGGA 
             CGCGCTGTCC GTGGAATCGC TTTGCGCGGC GATACGGTGC CCGCGCCGGC 
             ATACGGCACC CTGGAATCAA ATTACTTGGC GATAGGGTTG TTCGTTTGGA 
             TTATAACACC TTGGAATCAA TTTACTTGGA GAAGAGGTTC GTTAACTCAA 
             TTATAGCACC TTGGAATCAA TTTAGTTGGA GAAGAGGTTT GCTAATTCAA 
             ATCTATTACC ATGGAATTAG TTCAGCTAGA GAAATGGTTA TATGATTGGA 
             GCTTGTCTCC CTGGAAATAG ATCATCTAGA GATAGGGATT GACAGCTGGA 
             ATTCATTTCC CTGGAAGTAG ATTACCTAAA GATAGGGAAA AACAGATGGA 
             ATTCGTCTCC CTGGAAGCAG CTAAGCTGGA GAAGGGGTCG CATAATCGGC 
             ATTCGTCTCC CCGGAAGCAG CTCAGCTGGA GAAGGGGTCG CATAATCGGC 
             ATTCGTCTCC CTGGAAGCAG CTCAGCTGGA GAAGGGGTCG CATAATCGGC 
             ACTTGAATCT TTTGAATTGA TTTAGTTAGC GAAAAAGATA AAAAGTCGGA 
             GCTCAACACT CTCGAATTGA ATTGGTCGGC GACAGAGTTT ---AA-GAGC 
             ATATGATTCT GTTGAAGAGG ATAATCCTAA GACGCTGAGT AAGTATAGGA 
             GTTTACCACT ATGGAAAAGG TTTGCCCTAC GATATAGTAT ACACTGAATA 

             AAAGCACCTC ACGTCTTGAG GTGTCCGGTG CCTCTCCGAC GCCCCTTGAA 
             AAAGCACCAT AATCTCTGTG GTGTCCGATG CGCTGCCGAC GGCCCTTGAA 
             AAAGCACTTT ACTTTTTGAA GTGTCCTGCG CGCCCACGAC AGCCCTTGAA 
             AAAGGCGGTC AATTTTGGAC CGCTTCGGTG CGCTATCGAC GTCCCTTGAA 
             AGAGCAGTAA -TCTTTTGTA CTGTCCGGTG CGCTTTCGAC GGCCCTTGAA 
             AAAGCACCTC ACGTCTTGAG GTGTCCGGTG CGCTCTTGAC GGCCCTTGAA 
             AAAGCACCTC AATTCTTGGG GTGTCCGGTG CGCTCTTGAC GGCCCTTGAA 
             AAAGCACCTT GACATACGAG GTGTCCGGAG CGCTCATGAC GACCCTTGAA 
             AAAGCACCCT GTGATCCGGG GTGTCGGAAG CGCTCGCGAC TGTCCATGAA 
             AAAGCACCTC GTTATCCGAG GTGTTCGGTG CACACGTATC GATCCTTGAA 
             AGAGCAGCAC ACCCTCTGTG CTGTCTGGTG CACCTTCTTC GGCCCTTGAA 
             AGAGCAGCAT ACTCTAAGTG CTGTCAGGTG CGTTCATGAT GGCCCTTGAA 
             AGAGCACCTT GCTTTTCGAG GTGTCAGGTG CGTTCACGAT GGTCCATGAA 
             ATAGCACCTT GTCTAACAGG GTGTCTGGAG TGTTCTCGCT GGCCCTTGAA 
             NNNNNNNNNN NNNNNNNNNN NNNNNNNNNN NNNNNNNNNN NNNNNNNNNN 
             NNNNNNNNNN NNNNNNNNNN NNNNNNNNNN NNNNNNNNNN NNNNNNNNNN 
             AAAGCACCTT GTCTTCCGAG GTGTCCGGTG CGCTCTCAAC TGTCCTTGAA 
             AAAGCACCTT GTCTTCCGAG GTGTCCGGTG CGCTCTCAAC TGTCCTTGAA 
             AAAGCACCTT GACTTCCGAG GTGTCCGGTG CGTTCTCTAC TGTCCTTGAA 
             AAAGCACCTT GTCTTCTGAG GTGTCTGGTG TGCTTTCAAT TGCCCTTGAA 
             AAAGCACCTT TTCTTTTGAG GTGCTCGATG TGTGCGCAAC TGTCCTTGAA 
             GGAGTGCCTC GTCATTCGAG CCACCTGGTG AGCTCTCGCA CGCCCTTGAA 
             GAAGTGCCTC GTCTTTTGAG CCACCTGGTG AGTCCTCACA CGCCCATGAA 
             GAAGTGCCTC GTCTTTTGAG CCACCTGGTG AGCTCTCGCA CGTCCTTGAA 
             CGAGTGCCCC GTGTTACGGG GCATCCGGTT CGGTTCCGAC AGTCCTTGAA 
             NNNNNNNNNN NNNNNNNNNN NNNNNNNNNN NNNNNNNNNN NNNNNNNNNN 
             NNNNNNNNNN NNNNNNNNNN NNNNNNNNNN NNNNNNNNNN NNNNNNNNNN 
             NNNNNNNNNN NNNNNNNNNN NNNNNNNNNN NNNNNNNNNN NNNNNNNNNN 
             AAAGCATCTT GTTATTCGAG ATGTCCGGTG CGCTGTCGCT CACCCTTGAA 
             AAAGCATCCT GTCCTTCGAG ATGTCCGGTG CGCTTTCGAC CGCCCTTGAA 
             AGAGCACCTT GGTTTCCAGG GTGTCCGGTC CGCTCCTGAC TGCCCTTGAA 
             AGAGCACCTT GGTTTCCAAG GTGTCCGGTG CGCTCCTGAC TGCCCTTGAA 
             AAAGCTTCCT GGCTTCCAGG GAGTCCGGTG CGCTCCTGAC TGCCCTTGAA 
             AAAGCACCCT GGTTTCCAGG GTGTCCGGTG CGCTCCTGAC TGCCCGTGAA 
             ATAGCATCTC GACTTTCGGG GTGTCTGGTG CGCCCACGAC TGTCCGTGAA 
             ATAGCATCTC GACTTTCGGG GTGTCCGGTG CGCCCTCGAC TGCCCTTGAA 
             ATAGCAGTCC GGTTTTCGGT CTGTCCGGTG CGCTCACGAC TGCCCTTGAA 
             ATAGCACCTT GGTTTTCAGG GTGTCCGGTG CGCTTCAGAC TGTCCTTGAA 
             ATAGTAATTC GTTTTATGAA TTATCCGAAG TGGTAAGGAC TATCCTTGAA 
             ATAGTAATTC ATTTTATGGA TTATCCGAAG CCGTAAGGAC TACCCTTGAA 
             ATAGAATTCT -CTTTGTGGA ATTTTCGGTG CATTTATAAT TGTCCTTGAA 
             AAAGCATTCT ACTATTTAGA GTGTGCGGTG CGCTGACCTT TGTCCTTGAA 
             ATAGCACCTT ACTTTTAAAG GTGTGCGGAG TGCAGCGTTT TGCCCTTGAA 
             ATAGCATCCC ATTT-GTGGG GTGTGCGGAG TGTAATTCGT CATCCGTGAA 
             ATAGCATCCC ATTT-ATGGG GTGTGCGGAG TGTAATTCGT CACCCGTGAA 
             ATAGCATCCC ATTT-ATGGG GTGTGCGGAG TGTAATTCGT CACCCGTGAA 
             CATGTTCCAT TCTCAATGGG ATCTTTCGCC AACCTATT-T GAACCTTGAA 
             AACGTATACT TCTATTCAGC GAGTTCGGTA GATATCGAAT GATCCATGAA 
             AATGAGACGA --TTATTCGT CAACTAGGTG GTCTTGC--G GCACTTTTAA 
             GATG--CCC- ----TTCGGG GTAAGATGCG GTGTCTT--T GGAGCTTTAA 

             AAGGCAAGGG AAGGA-TTAT TTGCACCCCA GGTCGTACTC ATAACCGCAT 
             AATCCGAGGG AGAGACTTAT TCGCACCCCC GGTCGTACTC ATAACCGCAT 
             AATCCTGGCT AGAGATTTAT TCGCACCCTC GTTCGTACTC ATAACCGCAT 
             AACCTGGCGG CGTGTCTTAT TCGCACTCCT GGTCGTACTC ATCACCGCAT 
             AACCCAATGG AGTGATTTAT TCGCACCTCT GGTCGTACTC ATAACCGCCT 
             AATCGGAGGG AAAGATCTAT TCGCACCCCC GGTCGTACCG ATAACCGCAT 
             AATCGGAGGG AAAGACTTAT TCGCACCCCC GGTCGTACCG ATAACCGCAT 
             AATCGGAGGG AAAGATTTAT TCGCACCCCT GGTCGTACCG ATAACCGCAT 
             AAGGGGAGGG AAAGTATCAT TCGCACCCCT GGTCGTACCA ATAACCGCAT 
             AAGTGGAGGG ACACTGTGAT TCTCACCCCT GGCCGTACCC ATAACCGCAT 
             AATTTGAGGG AAACT-TTAT T-GCTCGCCT GGCCGTACCC ATAACCGCAT 
             AATCAGGGGG AGAGG-TAAT AT-CGCGCCA GATCGTACCC ATAACCGCAT 
             AATCTGAGTG AGATA---AT TT-CACACCA GGTCGTACCC ATAACCGCAT 
             AATCCGAGGG ATAGATTTAT TCGCACTCTC GATCGTACCC ATAACCGCAT 
             NNNNNNNNNN NNNNNNNNNN NNNNNNNNNN NNNNNNNNNN NNNNNNNNNN 
             NNNNNNNNNN NNNNNNNNNN NNNNNNNNNN NNNNNNNNNN NNNNNNNNNN 
             AAACCGAAGG AAAGACTTAT TCACACCCCT GGTCGTACCC ATAACCGCAT 
             AACCCGAAGG AAAGACTTAT TCACACCCCT GGTCGTACCC ATAACCGCAT 
             AAGCCGAAGG AAAGATTTAT TCACACCCCT GTACGTACCC ATAACCGCAT 
             AAACCAAATG ATTGTTTTAT TCTCTCCCCT GGTCGTGCCC ATATCCGCAT 
             AAGCCAAAGA AAAGATTTAT TCACACCCCT GGTCGTACCC ATAACCGCAG 
             ACCCCGGGGG AAAGTTTCAT TCGCACTCAC GTCCGTATCC ATAACCGCAT 
             ACCCCGGGGG AAAGTTTCAT TCGCACTCAC GTCCGTATCC ATAACCGCAT 
             ACCCCGGGGG AAAGTTTCAT TCGCACTCAC GACCGTATCC ATAACCGCAT 
             AAGCCGCGGG AGAGGTTCAG TCACACGCTC GTCCGTACCC ATAACCGCAT 
             NNNNNNNNNN NNNNNNNNNN NNNNNNNNNN NNNNNNNNNN NNNNNNNNNN 
             NNNNNNNNNN NNNNNNNNNN NNNNNNNNNN NNNNNNNNNN NNNNNNNNNN 
             NNNNNNNNNN NNNNNNNNNN NNNNNNNNNN NNNNNNNNNN NNNNNNNNNN 
             AAACCGAGGG AATGTTTTAT TCGCACCCCT GTTCGTACCA ATATCCGCAT 
             AATCCGAGGG AATGATTTAT TCGCACCCCT GTTCGTACCA ATATCCGCAT 
             AAGAGGAGGG AAAGTTTTAT TTGCACCCCT GGCCGTACCA ATAACCGCAT 
             AAGAGGAGGG AAAGTTTTAT TTGCACCCCT GGCCGTACCA ATAACCGCAT 
             AAGAGGAGGG AAAGTTTTAT TTGCACCCCT GGCCGTACCA TTAACCGCAT 
             AAGAGGAGGG AAAGTTTTAT TTGCACCCCT GGCCGTACCA TTAACCGCAT 
             AAGGGAAGGG AACATTTTAT TCGCACCCCC GTCCGTACCT ATATCCGCAT 
             AAAAGAAGGG AACATTTTAT TCGCACCCCC GTCCGTACCT ATATCCGCAT 
             ACGGGAAGGG AACGTTTTAT TCGCACCCCC GTCCGTACCG ATAACCGCAT 
             AAGGGGGGGG AACGTTTTAT TCGCACCCCT GGCCGTACCA ATAACCGCAT 
             AAAAGGAGGG AACGGCTTAA T-ACTTGTAT GAGCGTACCA ACAACCGCAT 
             AAAAGGAGGG AACAGCTGAT TTACTTGTAT GAGCGTACCA ACAACCGCAT 
             AATTAGAGGG ATAGATTTAT TTTCATATCT GGCCGTACCG ATAACCGCAT 
             ACCCCAAGGG ATTCTTTTAT CCGCACCCCT AGCCGTACCA AAAACCGCAT 
             ACTCCAAGGG AACGTATCGT CCACAGCCCT AGTCGTACCA ATAACCGCAT 
             AATTCG-GGG TCT---GGTT TCTAAGTAAA CGCCGTACCT A-ATCCGCAT 
             AATTCG-GGG TCT---GGTT TCTAAGTAAA CGCCGTACCT A-ATCCGCAT 
             AATTCG-GGG TCT---GGTT TCTAAGTAAA CGCCGTACCT A-ATCCGCAT 
             ATTTCGA--- -T----TACT ATTTGCTATT -GTTG-ACCT A-AACCGCAT 
             ACGTGAA--- -TTGTGAATT TGAAGTCAAT --CCGTACCC TAAACCGCAT 
             GTGTGAG--- ATAGT-AGTT ACGAGCAGAT ---CGTACCA ACAACCGCAT 
             ACGTCAG--- ATTTCATTGG TCTTTCCATT ---CGTACCA ACAACCGCAT 

             CAGGTCTCCA AGGTGAACAG CCTCTAGTCG ATAGAACAAT GTAGGTAAGG 
             CAGGTCTCCA AGGTGAGCAG CCTCTAGTTG ATAGAACAAT GTAGATAAGG 
             CAGGTCTCCA AGGTTAGCAG CCTCTAGTTG ATAGAAGAAT GTAGATAAGG 
             CAGGTCTCCA AGGTTAGCAG CCTCTAGTCG ATAGAAGAAT GTAGATAAGG 
             CAGGTCTCCA AGGTGTGCAG CCTCTAGTCG ATAGAACAAT GTAGATAAGG 
             CAGGTCTCCA AGGTTAACAG CCTCTAGTCA ATAGAACAAT GTAGGTAAGG 
             CAGGTCTCCA AGGTTAACAG CCTCTAGTCA ATAGAACAAT GTAGGTAAGG 
             CAGGTCTCCA AGGTTAGCAG CCTCTGGTCA GTAGAATAAT GTAGATAAGG 
             CAGGTCTCCA AGGTTAGCAG CCTCTGGTCG ATAGAATAAG GTAGATAAGG 
             CAGGTCTCCA AGGTTAGCAG CCTCTGATCA ATAGAAGAAG GTAGGTAAGG 
             CAGGTCTCCA AGGTTAGCAG CCTCTAGTAC GTAGAATAAT GTAGATAAGG 
             CAGGTCTCCA AGGTTAGTAG CCTCTGGTCG ATAGAATAAT GTAGATAAG- 
             CAGGTCTCCA AGGTTAGCAG CCTCTGGCCA ATAGAATAAT GTAGATAAGG 
             CAGGTCTCCA AGGTTAGAAG CCTCTGGTCC GTAGGACAAA GTAGATAAGG 
             NNNNNNNNNN NNNNNNNNNN NNNNNNNNNN NNNNNNNNNN NNNNNNNNNN 
             NNNNNNNNNN NNNNNNNNNN NNNNNNNNNN NNNNNNNNNN NNNNNNNNNN 
             CAGGTCTCCA AGGTTAGCAG CCTCTGGTCG ATAGTACAAA GTAGGTAAGG 
             CAGGTCTCCA AGGTTAGCAG CCTCTGGTCG ATAGGTGAAA GTAGGTAAGG 
             CAGGTCTCCA AGGTTAGCAG CCTCTGGTCT ATAGAGCAAA GTAGGTAAGG 
             CAGGTCTCCA AGGTTTGTAG CCTCTGGTCT TTGGAACAAA GTAGGTAAGG 
             CAGGTCTCCA AGGTTAGCAG CCTCTGGCCC TTAGAGCAAA GTAGGTAAGG 
             CAGGTCTCCA AGGTTAGCAG CCTCTGGTCT CTAGAAGAAG GTAGCTAAGG 
             CAGGTCTCCA AGGTTAGCAG CCTCTGGTCT CTAGAAGAAG GTAGCTAAGG 
             CAGGTCTCCA AGGTTAGCAG CCTCTGGTCT CTAGAAGAAG GTAGCTAAGG 
             CAGGTCTCCT AGGTTAGCAG CCTCTAGTCC ATAGAGTAAG GTGGCTGAGG 
             NNNNNNNNNN NNNNNNNNNN NNNNNNNNNN NNNNNNNNNN NNNNNNNNNN 
             NNNNNNNNNN NNNNNNNNNN NNNNNNNNNN NNNNNNNNNN NNNNNNNNNN 
             NNNNNNNNNN NNNNNNNNNN NNNNNNNNNN NNNNNNNNNN NNNNNNNNNN 
             CAGGTCTCCA AGGTTAGCAG CCTCTGGTCG ATAGAATAAA GTAGGTAAGG 
             CAGGTCTCCA AGGTTAGCAG CCTCTGGTCG ATAGAATAAA GTAGGTAAGG 
             CAGGTCTCCA AGGTTAGTAG CCTCTGGTCG ATAGAATGAG GTAGATAAGG 
             CAGGTCTCCA AGGTTAGCAG CCTCTGGTCG ATAGAATAAG GTAGATAAGG 
             CAGGTCTCCA AGGTTAGCAG CCTCTGGTCG ATAGAAGAAA GTAGATAAGG 
             CAGGTCTCCA AGGTTAGTAG CCTCTGGTCG ATAGAAGAAA GTAGATAAGG 
             CAGGTCTCCA AGGTTAGCAG CCTCTGGTCG ATAGAATAAG GTAGATAAGG 
             CAGGTCTCCA GGGTTAGCAG CCTCTGGTCG ATAGAATAAG GTAGATAAGG 
             CAGGTCTCCT AGGTTAGCAG CCTCTGGTCG ATAGAGCAAG GTAGATAAGG 
             CAGGTCTCCA AGGTTAGCAG CCTCTGGTCA ATAGAAGAAT GTAGATAAGG 
             CAGGTCTCCA AGGTTAACAG CCTCTGGTTA ATAGAAAAAA GTAGGTAAGG 
             CAGGTCTCCT AGGTTAACAG CCTCTGGTTA ATAGAAAAAA GTAAGTAAGG 
             CAGGTCTCCA AGGTTAACAG CCTCTGGTCA ATAGATTAAT GTAGATAAGG 
             CAGGTCTCCA AGGTTATAAG CCTCTGGTCA TTAGGCCAAA GTAGATAAGG 
             CAGGTCTCCT AGGTTAGCAG CCTCTGGTCA TTAGACTAAA GTAGTTCAGG 
             CAGGTCTCCA GGGTTCACAG CCTCTGGTTT ATGGGTGAAA GTAGTTAAGG 
             CAGGTCTCCA GGGTTCACAG CCTCTGGTTT ATGGGTGAAA GTAGTTAAGG 
             CAGGTCTCCA GGGTTCACAG CCTCTGGTTT ATGGGTGAAA GTAGTTAAGG 
             CAGGTCTCCA AGGTTAACAG CCTATGGTTA ATGGAATAAA GTAGATGAGG 
             CAGGTCTCTC GGGTTAATAG CCCCAAGTTT GTAGGAAAAT GTGTGTGAGG 
             CAGGTCTCTG AGGTTCATAA CCTTTCGTTG ATGGAAAAAA ATACGTGAGG 
             CAGGTCTCTG AGGTTTATAA CCTTTCGTTT TTGGAATAAA ATAGATGAGG 

             GAAGTCGGCA AAATAGATCC GTAACTTCGG GAAAAGGATT GGCTCTTAGG 
             GAAGTCGGCA AAATAGATCC GTAACTTCGG GAAAAGGATT GGCTCTGAGG 
             GAAGTCGGCA AAATAGATCC GTAACTTCGG GAAAAGGATT GGCTCTGAGG 
             GAAGTCGGCA AACTAGATCC GTAACTTCGG GAAAAGGATT GGCTCTGAGG 
             GAAGTCGGCA AAATAGATCC GTAACCTCGG GATAAGGATT GGCTCTGAGG 
             GAAGTCGGCA AAATAGATCC GTAACTTCGG GAAAAGGATT GGCTCTGAGG 
             GAAGTCGGCA AAATAGATCC GTAACTTCGG GAAAAGGATT GGCTCTGAGG 
             GAAGTCGGCA AAATAGATCC GTAACTTCGG GAAAAGGATT GGCTCTGAGG 
             GAAGTCGGCA AGATAGATCG GTACCTTCGG TAAAACGATT GGCTCTGACG 
             GAAGTCGGCA AAATCGATCC GTAACTTCGG GAAAAGGATT GGCTCTGAGG 
             GAATTCGGCA AAATAGATCT GTAACTTCGG GAAAAAGATT GGCTCTGAGG 
             -AATTCGGCA AATTAGATCC GTAACTTCGG GAAAAGGATT GGCTCTGAGG 
             GAAGTCGGCA AAATAGTTCC GTAACTTCGG GAAAAGGAAT GGCTCTGAGG 
             GAAGTCGGCA AAATAGGTCC GTAACTTCGG GAAAAGGACT GGCTCTGAGG 
             NNNNNNNNNN NNNNNNNNNN NNNNNNNNNN NNNNNNNNNN NNNNNNNNNN 
             NNNNNNNNNN NNNNNNNNNN NNNNNNNNNN NNNNNNNNNN NNNNNNNNNN 
             GAAGTCGGCA AAATAGATCC GTAACTTCGG GAAAAGGATT GGCTCTGAGG 
             GAAGTCGGCA AAATAGATCC GTAACTTCGG GAAAAGGATT GGCTCTGAGG 
             GAAGTCGGCA AAATAGATCC GTAACTTCGG GAAAAGGATT GGCTCTGAGG 
             GAAGTCGGCA AACTAGATCC GTAACTTTGG GAAAAGGATT GGCTCTGAGG 
             GAAGTCGGCA AAACAGATCC GTATCTTTGG GAAAAGGATT GGCTCTGAGG 
             GAAGTCGGCA AAATAGTTCC GTAACTTTGG GAAAAGGAAT GGCTCTGAGG 
             GAAGTCGGCA AAATAGTTCC GTAACTTTGG GAAAAGGAAT GGCTCTGAGG 
             GAAGTCGGCA AAATAGTTCC GTAACTTTGG GAAAAGGAAT GGCTCTGAGG 
             GAAGTCGGCA AAATAGTTCC GTAACTTCGG GAAAAGGAAT GGCTCTGAGG 
             NNNNNNNNNN NNNNNNNNNN NNNNNNNNNN NNNNNNNNNN NNNNNNNNNN 
             NNNNNNNNNN NNNNNNNNNN NNNNNNNNNN NNNNNNNNNN NNNNNNNNNN 
             NNNNNNNNNN NNNNNNNNNN NNNNNNNNNN NNNNNNNNNN NNNNNNNNNN 
             GAAGTCGGCA AAATAGATCC GTAACTTCGG GAAAAGGATT GGCTCTGAGG 
             GAAGTCGGCA AAATAGATCC GTAACTTCGG GAAAAGGATT GGCTCTGGGG 
             GAAGTAGGAA AAATAGATCC GTAACTTCGG GAAAAGGATT GGCTCTGAGG 
             GAAGTCGGCA AAATAGATCC GTAACTTCGG GAAAAGGATT GGCTCTGAGG 
             GAAGTCGGCA AAATGGATCC GTAACTTCGG GAAAAGGATT GGCTCTGAGG 
             GAAGTCGGCA AAATAGATCC GTAACTTCGG GAAAAGGATT GGCTCTGAGG 
             GAAGTCGGCA AAATGGATCC GTAACTTCGG GACAAGGATT GGCTCTGAGG 
             GAAGTCGGCA AAATGGATCC GTAACTTCGG GACAAGGATT GGCTCTGAGG 
             GAAGTCGGCA AAATGGATCC GTAACTTCGG GATAAGGATT GGCTCTGAGG 
             GAAGTCGGCA AAATAGATCC GTAACTTCGG GATAAGGATT GGCTCTGAGG 
             GAAGTCGGCA AAATAGATCC GTAACTTCGG GAAAAGGATT GGCTCTGAGG 
             GAAGTCGGCA AAATAGATCC GTAACTTCGG GAAAAGGATT GGCTCTGAGG 
             GAAGTCGGCA AAATAGATCC GTAACTTCGG GAAAAGGATT GGCTCTAAGG 
             GAAGTCGGCA AATTAGATCC GTAACTTTGG AAAAAGGATT GGCTCTGAGG 
             GAAGTCGGCA AATTAGATCC GTAACTTTGG AAAAAGGATT GGCTCTGAGG 
             GAAGTCGGCA AATTAGGTCC GTAACTTTGG GAAAAGGACT GGCTCTGAGA 
             GAAGTCGGCA AATTAGGTCC GTAACTTTGG GAAAAGGACT GGCTCTGAGA 
             GAAGTCGGCA AATTACGTCC GTAACTTTGG GAAAAGGACT GGCTCTGAGA 
             GAAGTCGGCA AATTCGATCT GTAACTTTGG AAAAAGGATT GGCTCTGGAC 
             GAAGTCGGCA AATTGGATCT GTAACTTTGG AATAAAGGTT GGCTCTGGGA 
             GAAGTCGGCA AATTAAATCT GTAACTTCGG GAAAAGGATT GGCTNNNNNN 
             GAAGTCGGCA AATTAGATCT GTAACCTTGG AAAAAGGATT GGCTCTGCGG 

             GCTGGGGAGT TGGGCCTTAG ATTTCCTCCT CCTATA-CAG CTAACTAAGA 
             GTTGGGCCTA GGGGTCTCGA GGTCCCTAGT GCGTGAACAA CCAGCTCAGA 
             GTTGGGCCTA GGGGTCTTAT CGGCCCTAGT GCGTGAACAA CCGGCTCAGA 
             GTTGGGCCTA GGGGTCTCTT GGC--CCACG GCGAGAACAA CCAGCTCAGA 
             GTTGGGCCTA AGGGTCTCTA GAA-CTTAGT GCGTGAACAA CCGACTCAGA 
             GCTGGGCATA GGGGCCCTTG ACTCCCTATG CAATGAACAG CCAACTCAGA 
             GCTGGGCCTA GGGGCCCTTG ACTCCCTAGG CAATGAACAG CCAACTCAGA 
             GCTGGGTGGT GGGGTCCTTT GCTCCCTGCC CATTGAACAG CCAACTCAGA 
             GCCGGGTGTA GGGGTCCATC ATCCCCTGCA CAGTGAACGG TCAAGTCAGA 
             ACCGGGTAGT GAGATCCTTT ACTCTCTCTG CATCAAACGG TCATCTCAGA 
             GTCAGGCCAG GGGCCTTATT GATACCTCTG GCAGGAATGA CCAACTCAGA 
             ACTGGGCTAG GAGGACTTAC CATCTCCTGG TGATTGACAG TTAACTCAGA 
             ATAGGGCATC GGGGCCTGCT CG-CCCACTG CAATGAACTA TCGACTCAGA 
             TTTGG-TATG TGGAACCTGG GTTCCGCATG CACTTAACAA ACAGCTCAGA 
             NNNNNNNNNN NNNNNNNNNN NNNNNNNNNN NNNNNNNNNN NNNNNNNNNN 
             NNNNNNNNNN NNNNNNNNNN NNNNNNNNNN NNNNNNNNNN NNNNNNNNNN 
             GTTGGGTATA GGGGTCCTTG GATCCCTGTG CAGTGAACAA CCAACTCAGA 
             GTTGGGTACA GGGGTCCTTG TTCCCCTGTG CAATGAACAA CCGACTCAGA 
             GTTGGGTATA GGGGTCCTTG TTTCCCTGTG CAGTGAACAA CCAACTCAGA 
             GTTGGGTGCA GGGGTCCTTG TGCCTGTGCA CAATGAACAA CTAACTCAGA 
             GTTGCGTGCA GGGGTCCTTG CCCCCCTGCG CAGTGAACAG CCAACTCAGA 
             GCTGGGCACA GGGGTCCTCG CTCCCTTGTG CGATGAACAG CCATCTCAGA 
             GTTGGGTGCA GGGGTTCCTG ATCCTCTGCA CGATGAACAA CCATCTCAGA 
             GTTGGGCGCA GGGGTTCCTG ATCCTCTGCG CGATGAACAA CCATCTCAGA 
             GCTGGGCGTA AGGATCCTAT TC-CCTTGCG CGCTGAACAG CCAACTCAGA 
             NNNNNNNNNN NNNNNNNNNN NNNNNNNNNN NNNNNNNNNN NNNNNNNNNN 
             NNNNNNNNNN NNNNNNNNNN NNNNNNNNNN NNNNNNNNNN NNNNNNNNNN 
             NNNNNNNNNN NNNNNNNNNN NNNNNNNNNN NNNNNNNNNN NNNNNNNNNN 
             GTTGAGTCAA AGGATCTCGT TCTCCTTTGG CACTGAACAG CCAACTCAGA 
             GTTGGGTAAA GGGGTCTTAG TTTCCCTTTA CAGTGAACAA CCGACTCAGA 
             GCTGGGTAAT TGCGCCCCAG TGGGCGTGTA CGGTGAACAG CTAACTCAGA 
             GCTGGGTAAT TGCGCCCTTG TTTGCGTGTA CGGTGAACAG CTAACTCAGA 
             GCTGGGTGAT AGCGCCAGTG TGTGCGTGCA CAGTGAACAG CTAACTCAGA 
             GCTGGGTAAT TGCGCCCTTG TGTGCGTGTA CGGTGAACAG CTAACTCAGA 
             GCCGGGCAAT GGGGCCCTTG GCGCCCAGCT TAGTGAACGG CTAACTCAGA 
             GCCGGGCAAT GGGGCCTTTG GCGCCCGGCT TAGTGAACGG CTAACTCAGA 
             GCCGGGCG-G CTTGCCCTCG CGCTTTCC-- CGATGAACGG CCAGCTCAGA 
             GCCGGGCGTA CGGGCCCTTT GGCTCTGTTC CGGAGAACGG CCAACTCAGA 
             ACATTAGAAA GAGAGAAAAA AAGTTTGATA C-CTATAATG TTAACTCAGA 
             ACATATGATA GAGAGTTTAA ATTATTATGG CTCTATCATG TTAACTCAGA 
             GTTGAGTATA TAGACCCATC ATTCTATATA CATTGAACAA CTAACTTAGA 
             GCTGGGTATT AAGAGACTTG CACCTTCTTA CATGAAACAG CTAACTCAGA 
             GCTGGATAAA GAAATACTTC AGCTTTTTTA TGAGAAACAG TTAACTCAGA 
             ACTGAGTGTG GAGTACCAGC TGTCTCTGCA CAATTAACGG TCGGCTCAGA 
             ACTGAGTGTG GGGGACCAGC TGTCTCTGCA CAATTAACGG TCGGCTCAGA 
             ACTGAGTGTG GGGGACCAGM TGTCTCTGCA CAATTAACGG TCGGCTCAGA 
             GTC-AGTGAT TTAACTTGTT AAG----TCA CAA-TTATGA CATATCCAGA 
             GTC-ATTCCG TAGGTTTCGG GATTGCTGCG GAAGTATTGA CAACCCCAGA 
             NNNNNNNNNN NNNNNNNNNN NNNNNNNNNN NNNNNNNNNN NNNNNNNNNN 
             GCTCTGGTCG GATCTCTTTG CTACTATGTG CGGCTAAGCC ATA-GT-AGA 

             ACTGGAGCGG ACAAGGGGAA TCCGACTGTT TAATTAAAAC AAAGCATTGT 
             ACTGGAGCGG ACAAGGGGAA TCCGACTGTT TAATTAAAAC AAAGCATTGC 
             ACTGGAGCGG ACAAGGGGAA TCCGACTGTT TAATTAAAAC AAAGCATTGT 
             ACTGGAGCGG ACAAGGGGAA TCCGACTGTT TAATTAAAAC AAAGCATTGC 
             ACTGGAGCGG ACAAGGGGAA TCCGACTGTT TAATTAAAAC AAAGCATTGC 
             ACTGGAGCGG ACAAGGGGAA TCCGACTGTT TAATTAAAAC AAAGCATTGC 
             ACTGGAGCGG ACAAGGGGAA TCCGACTGTT TTATTAAAAC AAAGCATTGC 
             ACTGGAGCGG ACAAGGGGAA TCCGACTGTT TAATTAAAAC AAAGCATTGC 
             ACTGGAGCGG ACAAGAAGAA CCCGACTGTT TAATTAAAAC AAAGCATTGC 
             ACTGGAGCGG ACAAGGGGAA TCCGACTGTT TAATTAAAAC AAAGCATTGC 
             ACTGGAGCAG -CGAGGGGAA TCCGACTGTT TAATTAAAAC AGAGCATTGT 
             ACTGAAGCGG ACTCGGGGAA TCCGACTGTT TAATAAAAAC AAAGCTTTGT 
             ACTGGAGCGG ACAAGGGGAA CCCGACAGTT TAATAAAAAC CAAGCATTGT 
             ACTGGAGCGG ACAAGGGGAA TCCGACTGTT TAATCAAAAC AAAGCATTGT 
             NNNNNNNNNN NNNNNNNNNN NNNNNNNNNN NNNNNNNNNN NNNNNNNNNN 
             NNNNNNNNNN NNNNNNNNNN NNNNNNNNNN NNNNNNNNNN NNNNNNNNNN 
             ACTGGAGCGG ACAAGGGGAA TCCGACTGTT TAATTAAAAC AAAGCATTGC 
             ACTGGAGCGG ACAAGGGGAA TCCGACTGTT TAATTAAAAC AAAGCATTGC 
             ACTGGAGCGG ACAAGGGGAA TCCGACTGTT TAATTAAAAC AAAGCATTGC 
             ACTGAAGCGG ACAAGGGGAA TCCGACTGTT TAATTAAAAC AAAGCATTGT 
             ACTGGAGCGG ACAAGGGGAA TCCGACTGTT TAATTAAAAC AAAGCCTTGC 
             ACTGGAGCGG ACAAGGGGAA TCCGACTGTT TAATTAAAAC AAAGCATTGC 
             ACTGGAGCGG ACAAGGGGAA TCCGACTGTT TAATTAAAAC AAAGCATTGC 
             ACTGGAGCGG ACAAGGGGAA TCCGACTGTT TAATTAAAAC AAAGCATTGC 
             ACTGGAGCGG ACAAGGGGAA TCCGACTGTT TAATTAAAAC AAAGCATTGT 
             NNNNNNNNNN NNNNNNNNNN NNNNNNNNNN NNNNNNNNNN NNNNNNNNNN 
             NNNNNNNNNN NNNNNNNNNN NNNNNNNNNN NNNNNNNNNN NNNNNNNNNN 
             NNNNNNNNNN NNNNNNNNNN NNNNNNNNNN NNNNNNNNNN NNNNNNNNNN 
             ACTGGAGCGG ACAAGGGGAA TCCGACTGTT TAATTAAAAC AAAGCATTGC 
             ACTGGAGCGG ACAAGGGGAA TCCGACTGTT TAATTAAAAC AAAGCATTGC 
             ACTGGAGCGG ACAAGGGGAA TCCGACTGTT TAATTAAAAC AAAGCATTGC 
             ACTGGAGCGG ACAAGGGGAA TCCGACTGTT TAATTAAAAC AAAGCATTGC 
             ACTGGAGCGG ACAAGGGGAA TCCGACTGTT TAATTAAAAC AAAGCATTGC 
             ACTGGAGCGG ACAAGGGGAA TCCGACTGTT TAATTAAAAC AAAGCATTGC 
             ACTGGAGCGG ACAAGGGGAA TCCGACTGTT TAATTAAAAC ATAGCATTGC 
             ACTGGAGCGG ACAAGGGGAA TCCGACTGTT TAATTAAAAC ATAGCATTGC 
             ACTGGAGCGG ACAAGGGGAA TCCGACTGTT TAATTAAAAC CAAGCATTGC 
             ACTGGAGCGG ACAAGGGGAA TCCGACTGTT TAATTAAAAC AAAGCATTGC 
             ACTGAAACGG ACAAGGGGAA TCCGACTGTT TAATTAAAAC ATAGCATTGT 
             ACTGAAACGG ACAAGGGGAA TCCGACTGTT TAATTAAAAC ATAGCATTGT 
             ACTGGAGCGG ACAAGGGGAA TCCGACTGTT TAATTAAAAC ATAGCATTGC 
             ACTGAAGCGG ACACGTGGAA TCCGACTGTT TAATTAAAAC AAAGCATTGC 
             ACTGGAGCGG ACAAGAGGAA TCCGACTGTT TAATTAAAAC AAAGCATTGC 
             ACTGGAGCGG CCAAGGGGAA TCTGACTGTT TAATCAAAAC AAAGCAATGC 
             ACTGGAGCGG CCAAGGGGAA TCTGACTGTT TAATCAAAAC AAAGCAATGC 
             ACTGGAGCGG CCAAGGGGAA TCTGACTGTT TAATCAAAAC AAAGCAATGC 
             ACTGGTGTTG ACTAGAGGAA TCTGACTGTT TAATTAAAAC AAAGCATTGT 
             ACTGGTGTTG ACTAGAGGAA TCTGACTGTT TAATTAAAAC AAAGCATTGT 
             NNNNNNNNNN NNNNNNNNNN NNNNNNNNNN NNNNNNNNNN NNNNNNNNNN 
             ACTGAGGCAA -CGAGGGGAA TCCGACAGTT TAACTAAAAC CAAGCATTCT 

             GATGGCCCTC ACGGGTGTTG ACACAATGTG ATTTCTGCCC AGTGCTCTGA 
             GATGGCCGGA GACGGTGTTG ACGCAATGTG ATTTCTGCCC AGTGCTCTGA 
             GATGGCCGGA GACGGTGTTG ACACAATGTG ATTTCTGCCC AGTGCTCTGA 
             GAAGGCCGGA AACGGTGTTG ACGCAATGTG ATTTCTGCCC AGTGCTCTGA 
             GATGGCTGGG AACGGTGTTG ACGCAATGTG ATTTCTGCCC AGTGCTCTGA 
             GATGGACTGA AAAGTTGTTG ACGCAATGTG ATTTCTGCCC GGTGCTCTGA 
             GATGGACTGA AAAGTTGTTG ACGCAATGTG ATTTCTGCCC AGTGCTCTGA 
             GATGGCCGTA ACCGGTGTTG ACGCAATGTG ATTTCTGCCC AGTGCTCTGA 
             GATGGCCGCA ATCAGTGTTG ACGCAATGTG ATTTCTGCCC AGTGCTCTGA 
             GATGGTGAAA ATTCGTGTTG ACGCAATGTG ATTTCTGCCC AGTGCCCTGA 
             GAAGGCCATA AATGGTGTTG ACACAATGTG ATTTCTGCCC AGTGCTCTGA 
             GATGGCCTGA AAAGGTGTTG ACACAAAGTG ATTTCTGCCC AGTGCTCTGA 
             GATGGCCTTA AACGGTGTTG ACACAATGTG ATTTCTGCCC AGTGCTCTGA 
             GATGGCCTCA AAAGGTGTTG ACACAATGTG ATTTCTGCCC AGTGCTCTGA 
             NNNNNNNNNN NNNNNNNNNN NNNNNNNNNN NNNNNNNNNN NNNNNNNNNN 
             NNNNNNNNNN NNNNNNNNNN NNNNNNNNNN NNNNNNNNNN NNNNNNNNNN 
             GATGGCCTCA AAAGGTGTTG ACGCAATGTG ATTTCTGCCC AGTGCTCTGA 
             GATGGCCTCA ACAGGTGTTG ACGCAATGTG ATTTCTGCCC AGTGCTCTGA 
             GATGGCCTCA AAAGGTGTTG ACGCAATGTG ATTTCTGCCC AGTGCTCTGA 
             GATGGCTTGA AAAGGTGTTG ATGCAATGTG ATTTCTGCCC AGTGCTCTGA 
             GATGGCCTCA GCAGGTGTTG ACACAATGTG ATTTCTGCCC AATGCTCTGA 
             GATACCCGCA ACCGGTGTTG ACGCAATGTG ATTTCTGCCC AGTGCTCTGA 
             GATACCCGCA AACGGTGTTG ACGCAATGTG ATTTCTGCCN NNNNNNNNNN 
             GATACCCGCA ACCGGTGTTG ACGCAATGTG ATTTCTGCCC AGTGCTCTGA 
             GATGGCGCTA GCGCGTGTTG ACACAATGTG ATTTCTGCCC AGTGCTCTGA 
             NNNNNNNNNN NNNNNNNNNN NNNNNNNNNN NNNNNNNNNN NNNNNNNNNN 
             NNNNNNNNNN NNNNNNNNNN NNNNNNNNNN NNNNNNNNNN NNNNNNNNNN 
             NNNNNNNNNN NNNNNNNNNN NNNNNNNNNN NNNNNNNNNN NNNNNNNNNN 
             GATGGCCTCA AAAGGTGTTG ACGCAATGTG ATTTCTGCCC AGTGCTCTGA 
             GATGGCCTCA AAAGGTGTTG ACGCAATGTG ATTTCTGCCC AGTGCTCTGA 
             GATGGCCATA ACTGGTGTTG ACGCAATGTG ATTTCTGCCC AGTGCTCTGA 
             GATGGCCACA ACTGGTGTTG ACGCAATGTG ATTTCTGCCC AGTGCTCTGA 
             GATGGCCGCA AACGGTGTTG ACGCAATGTG ATTTCTGCCC AGTGCTCTGA 
             GATGGCCGCA ACCGGTGTTG ACGCAATGTG ATTTCTGCCC AGTGCTCTGA 
             GATGGCTTGA AAAGGTGTTG ACGCAATGTG ATTTCTGCCC AGTGCTCTGA 
             GATGGCTTGA AAAGGTGTTG ACGCAATGTG ATTTCTGCCC AGTGCTCTGA 
             GATGGCGCCG ACGCGTGTTG ACGCAATGTG ATTTCTGCCC AGTGCTCTGA 
             GATGTCCCCA AAGGGTTTTG ACGCAATGTG ATTTCTGCCC AGTGCTCTGA 
             GAAAAGCCAA ACTGGTATTA ACACAATGTG ATTTCTGCCC AGTGCTTTGA 
             GAAAGCCACA AATGGTATTA ACACAATGTG ATTTCTGCCC AGTGCTTTGA 
             GATGGCCAGA AATGGTGTTG ACGCAATGTG ATTTCTGCCC AGTGCTCTGA 
             GATGGCCTTG ATTGGCGTTG ACGTAATGTG ATTTCTGCCC AGTGCTCTGA 
             GATGGCCTTA ATTGGTGTTG ACGCAATGTG ATTTCTGCCC AGTGCTCTGA 
             GATGGTTAGA GATAATGTTG ACGCATTGTG ATTTCTGCTC AGTGCTCTGA 
             GATGGTTAGA GATAATGTTG ACGCATTGTG ATTTCTGCTC AGTGCTCTGA 
             GATGGTTAGA GATAATGTTG ACGCATTGTG ATTTCTGCTC AGTGCTCTGA 
             GTAAAGTTGA AAAACTATAC ACGCAATGTG ATTTCTGCCC AGTGCTCTGA 
             GAAAAGCCCC AAGGCTATAC ACGCAATGTG ATTTCTGCCC AGTGCTCTGA 
             NNNNNNNNNN NNNNNNNNNN NNNNNNNNNN NNNNNNNNNN NNNNNNNNNN 
             GATT-GTTTC TTACAGATGT ACGGAATGTG AATTCTGCCC GGTGCTTTGA 

             ATGTCAACGT GAAGAGATTC AAGCAAGCGC GGGTAAACGG CGGGAGTAAC 
             ATGTCAAAGT GAAGGAATTC AACCAAGCGC GGGTAAACGG CGGGAGTAAC 
             ATGTCAAAGT GAAGAGATTC AACCAAGCGC GGGTAAACGG CGGGAGTAAC 
             ATGTCAAAGT GAAGGAATTC AACCAAGCGC GGGTAAACGG CGGGAGTAAC 
             ATGTCAAAGT GAAGGAATTC AACCAAGCGC GGGTAAACGG CGGGAGTAAC 
             ATGTCAAAGT GGAGAAATTC AACCAAGCGC GGGTAAACGG CGGGAGTAAC 
             ATGTCAAAGT GAAGAAATTC AACCAAGCGC GGGTAAACGG CGGGAGTAAC 
             ATGTCAAAGT GAAGAAATTC AACCAAGCGC GGGTAAACGG CGGGAGTAAC 
             ATGTCAAAGT GATGAAATTC AAACAAGCGC GGGTAAACGG CGGGAGTAAC 
             ATGTCAAAGT GATGAAATTC AAACAAGCGC GGGTAAACGG CGGGAGTAAC 
             ATGTCAACGT GAAGAAATTC ATTTAAGCGC GGGTAAACGG CGGGAGTAAC 
             ATGTCAAGTT GAAGTAATTC AATCAAGCGC GGGTAAACGG CGGGAGTAAC 
             ATGTCAAAGT GAAGAAATTC AACCAAGCGC GGGTAAACGG CGGGAGTAAC 
             ATGTCAAAGT GATGAAATTC AAACAAGCGC GGGTAAACGG CGGGAGTAAC 
             NNNNNNNNNN NNNNNNNNNN NNNNNNNNNN NNNNNNNNNN NNNNNNNNNN 
             NNNNNNNNNN NNNNNNNNNN NNNNNNNNNN NNNNNNNNNN NNNNNNNNNN 
             ATGTCAAAGT GATGAAATTC AAACAAGCGC GGGTAAACGG CGGGAGTAAC 
             ATGTCAAAGT GATGAAATTC AAACAAGCGC GGGTAAACGG CGGGAGTAAC 
             ATGTCAAAGT GATGAAATTC AATCAAGCGC GGGTAAACGG CGGGAGTAAC 
             ATGTCAAAGT GATGAAATTC AAACAAGCGC GGGTAAACGG CGGGAGTAAC 
             ATGTCAAAGT GATGAAATTC AAACAAGCGC GGGTAAACGG CGGGAGTAAC 
             ATGTCAAAGT GATGAAATTC AAACAAGCGC GGGTAAACGG CGGGAGTAAC 
             NNNNNNNNNN NNNNNNNNNN NNNNNNNNNN NNNNNNNNNN NNNNNNNNNN 
             ATGTCAAAGT GATGAAATTC AAACAAGCGC GGGTAAACGG CGGGAGTAAC 
             ATGTCAAAGT GATGAAATTC AAATAAGCGC GGGTAAACGG CGGGAGTAAC 
             NNNNNNNNNN NNNNNNNNNN NNNNNNNNNN NNNNNNNNNN NNNNNNNNNN 
             NNNNNNNNNN NNNNNNNNNN NNNNNNNNNN NNNNNNNNNN NNNNNNNNNN 
             NNNNNNNNNN NNNNNNNNNN NNNNNNNNNN NNNNNNNNNN NNNNNNNNNN 
             ATGTCAACTT GATGAAATTC AAGCAAGCGC GGGTAAACGG CGGGAGTAAC 
             ATGTCAAAGT GATGAAATTC AAGCAAGCGC GGGTAAACGG CGGGAGTAAC 
             ATGTCAATGT GATGAAATTC AATCAAGCGC GGGTAAACGG CGGGAGTAAC 
             ATGTCAATGT GATGAAATTC AATCAAGCGC GGGTAAACGG CGGGAGTAAC 
             ATGTCAATGT GATGAAATTC AACCAAGCGC GGGTTAACGG CGGACGTAAC 
             ATGTCAATGT GATGAGATTC AATCAAGCGC GGGTAAACGG CGGGAGTAAC 
             ATGTCAAAGT GATGAAATTC AACCAAGCGC GGGTAAACGG CGGGAGTAAC 
             ATGTCAAAGT GATGAAATTC AACCAAGCGC GGGTAAACGG CGGGAGTAAC 
             ATGTCAACGT GATGAAATTC AACCAAGCGC GGGTAAACGG CGGGAGTAAC 
             ATGTCAATGT GATGAAATTC AACCAAGCGC GGGTAAACGG CGGGAGTAAC 
             ATGTCAACTT GATGAAATTC AATCAAGCGC AGGTAAACGG CGGGAGTAAC 
             ATGTCAACTT GATGAAATTC AATCAAGCGC AGGTAAACGG CGGGAGTAAC 
             ATGTCAAAGT GAAGAAATTC AAACAAGCGC GGGTAAACGG CGGGAGTAAC 
             ATGTCAATGT GGTGAAATTC AACTAAGCGC GGGTAAACGG CGGGAGTAAC 
             ATGTCAACGT GGTGAGATTC AACTAAGCGC GGGTAAACGG CGGGAGTAAC 
             ATGTCAACGT GGTGAGATTC ACGCAAGCGC GGGTAAACAG CGGGAGTAAC 
             ATGTCAACGT GGTGAGATTC ACGCAAGCGC GGGTAAACAG CGGGAGTAAC 
             ATGTCAACGT GGTGAGATTC ACGCAAGCGC GGGTAAACAG CGGGAGTAAC 
             ATGTTATTGT GATGAGATTC GCATAAGCGC GGGTAAACGG CGGGAGTAAC 
             ATGTCATTGT GATGGAATTC ATATAAGCGC GGGTAAACGG CGGGAGTAAC 
             NNNNNNNNNN NNNNNNNNNN NNNNNNNNNN NNNNNNNNNN NNNNNNNNNN 
             ATGTCAATGA GAGGAGACTC TTTTAAGCGC GGGTTAACGG CAGGCGTAAC 

             TATGACTCTC TTAAGGTAGC CAAATGCCTC GTCATCTAAT TAGTGACGCG 
             TATGACTCTC TTAAGGTAGC CAAATGCCTC GTCATCTAAT TAGTGACGCG 
             TATGACTCTC TTAAGGTAGC CAAATGCCTC GTCATCTAAC TAGTGACGCG 
             TATGACTCTC TTAAGGTAGC CAAATGCCTC GTCATCTAAT TAGTGACGCG 
             TATGACTCTC TTAAGGTAGC CAAATGCCTC GTCATCTAAT TAGTGACGCG 
             TATGACTCTC TTAAGGTAGC CAAATGCCTC GTCATCTAAT TAGTGACGCG 
             TATGACTCTC TTAAGGTAGC CAAATGCCTC GTCATCTAAT TAGTGACGCG 
             TATGACTCTC TTAAGGTAGC CAAATGCCTC GTCATCTAAT TAGTGACGCG 
             TATGACTCTC TTAAGGTAGC CAAATGCCTC GTCATCTAAT TAGTGACGCG 
             TATGACTCTC TTAAGGTAGC CAAATGCCTC GTCATCTAAT TAGTGACGCG 
             TATGACTCTC TTAAGGTAGC CAAATGCCTC GTCATCTAAT TAGTGACGTG 
             TATGACTCTC TTAAGGTAGC CAAATGCCTC GTCATCTAAT TAGTGACGCG 
             TATGACTCTC TTAAGGTAGC CAAATGCCTC GTCATCTAAT TAGTGACGCG 
             TATGACTCTC TTAAGGTAGC CAAATGCCTC GTCATCTAAC TAGTGACGCG 
             NNNNNNNNNN NNNNNNNNNN NNNNNNNNNN NNNNNNNNNN NNNNNNNNNN 
             NNNNNNNNNN NNNNNNNNNN NNNNNNNNNN NNNNNNNNNN NNNNNNNNNN 
             TATGACTCTC TTAAGGTAGC CAAATGCCTC GTCATCTAAT TAGTGACGCG 
             TATGACTCTC TTAAGGTAGC CAAATGCCTC GTCATCTAAT TAGTGACGCG 
             TATGACTCTC TTAAGGTAGC CAAATGCCTC GTCATCTAAT CAGTGACGCG 
             TATGACTCTC TTAAGGTAGC CAAATGCCTC GTCATCTAAT TAGTGACGCG 
             TATGACTCTC TTAAGGTAGC CAAATGCCTC GCCATCTAAT TAGTGACGCG 
             TATGACTCTC TTAAGGTAGC CAAATGCCTC GTCATCTAAT TAGTGACGCG 
             NNNNNNNNNN NNNNNNNNNN NNNNNNNNNN NNNNNNNNNN TAGTGACGCG 
             TATGACTCTC TTAAGGTAGC CAAATGCCTC GTCATCT-AT TAGTGACGCG 
             TATGACTCTC TTAAGGTAGC CAAATGCCTC GTCATCT-AT TAGTGACGCG 
             NNNNNNNNNN NNNNNNNNNN NNNNNNNNNN NNNNNNNNNN NNNNNNNNNN 
             NNNNNNNNNN NNNNNNNNNN NNNNNNNNNN NNNNNNNNNN NNNNNNNNNN 
             NNNNNNNNNN NNNNNNNNNN NNNNNNNNNN NNNNNNNNNN NNNNNNNNNN 
             TATGACTCTC TTAAGGTAGC CAAATGCCTC GTCATCTAAT TAGTGACGCG 
             TATGACTCTC TTAAGGTAGC CAAATGCCTC GTCATCTAAT TAGTGACGCG 
             TATGACTCTC TTAAGGTAGC CAAATGCCTC GTCATCTAAT TAGTGACGCG 
             TATGACTCTC TTAAGGTAGC CAAATGCCTC GTCATCTAAT TAGTGACGCG 
             TATGACGTTC TTAAGGTAGC CAAATGCCTC GTCATCTAAT TAGTGACGTG 
             TATGACTCTC TTAAGGTAGC CAAATGCCTC GTCATCTAAT TAGTGACGCG 
             TATGACTCTC TTAAGGTAGC CAAATGCCTC GTCATCTAAT TAGTGACGCG 
             TATGACTCTC TTAAGGTAGC CAAATGCCTC GTCATCTAAT TAGTGACGCG 
             TATGACTCTC TTAAGGTAGC CAAATGCCTC GTCATCTAAT TAGTGACGCG 
             TATGACTCTC TTAAGGTAGC CAAATGCCTC GTCATCTAAT TAGTGACGCG 
             TATGACTCTC TTAAGGTAGC CAAATGCCTC GTCATCTAAT TAGTGACGCG 
             TATGACTCTC TTAAGGTAGC CAAATGCCTC GTCATCTAAT TAGTGACGCG 
             TATGACTCTC TTAAGGTAGC CAAATGCCTC GTCATCTAAT TAGTGACGCG 
             TATGACTCTC TTAAGGTAGC CAAATGCCTC GTCATCTAAT TAGTGACGCG 
             TATGACTCTC TTAAGGTAGC CAAATGCCTC GTCATCTAAT TAGTGACGCG 
             TATGACTCTC TTAAGGTAGC CAAATGCCTC GTCATCTAAT TAGTGACGCG 
             TATGACTCTC TTAAGGTAGC CAAATGCCTC GTCATCTAAT TAGTGACGCG 
             TATGACTCTC TTAAGGTAGC CAAATGCCTC GTCATCTAAT TAGTGACGCG 
             TATGACTCTC TTAAGGTAGC CAAATGCCTC GTCGTCTAAT TAATGACGTG 
             TATGACTCTC TTAAGGTAGC CAAATGCCTC GTCGTCTAAT TAATGACGCG 
             NNNNNNNNNN NNNNNNNNNN NNNNNNNNNN NNNNNNNNNN NNNNNNNNNN 
             TATGACGCTT TCAACGTAGC AAAATGCCTC GTCATCTAAT TAGTGACTCG 

             CATGAATGGA TTAACGAGAT TCCCACTGTC CCTATCTACT ATCTAGCGAA 
             CATGAATGGA TTAATGAGAT TCCCACTGTC CCTATCTACT ATCTAGCGAA 
             CATGAATGGA TTAATGAGAT TCCCACTGTC CCTATCTACT GTCTAGCGAA 
             CATGAATGGA TGAATGAGAT TCCCACTGTC CCTATCTACT ATCTAGCGAA 
             CATGAATGGA TTAATGAGAT TCCCACTGTC CCTATCTACT ATCTAGCGAA 
             CATGAATGGA TTAACGAGAT TCCCACTGTC CCTATCTACT ATCTAGCGAA 
             CATGAATGGA TTAACGAGAT TCCCACTGTC CCTATCTACT ATCTAGCGAA 
             CATGAATGGA TTAACGAGAT TCCCACTGTC CCTATCTACT ATCTAGCGAA 
             CATGAATGGA TTAACGAGGT TCTTACTGTC CCTATCTACT ATCTAGCGAA 
             CATGAATGGA TTAACGAGAT TCCTACTGTC CCTATCTACT ATCTAGCRAA 
             CATGAATGGA TTAACGAGAT TCCTACTGTC CCTATCTACT ATCTAGCGAA 
             CATGAATGGA TCAATGAGAT TCCCACTGTC CCTATCTACT ATCTAGCGAA 
             CATGAATGGA TTAACGAGGT TCCCACTGTC CCTATCTACT ATCTAGCGAA 
             CATGAATGGA TTAACGAGAT TCCCACTGTC CCTATCTACT GTCTAGCGAA 
             NNNNNNNNNN NNNNNNNNNN NNNNNNNNNN NNNNNNNNNN NNNNNNNNNN 
             NNNNNNNNNN NNNNNNNNNN NNNNNNNNNN NNNNNNNNNN NNNNNNNNNN 
             CATGAATGGA TTAACGAGAT TCCCACTGTC CCTATCTACT ATCTAGCGAA 
             CATGAATGGA TTAACGAGAT TCCCACTGTC CCTATCTACT ATCTAGCGAA 
             CATGAATGGA TTAACGAGAT TCCCACTGTC CCTATCTACT ATCTAGCGAA 
             CATGAATGGA TTAACGAGAT TCCCACTGTC CCTATCTACT ATCTAGCGAA 
             CATGAATGGA TTAACGAGAT TCCCACTGTC CCTATCTACT ATCTAGCGAA 
             CATGAATGGA TTAACGAGAT TCCCACTGTC CCTATCTACC ATCTAGCGAA 
             CATGAATGGA TTAACGAGAT TCCCACTGTC CCTATCTACC ATCTAGCGAA 
             CATGAATGGA TTAACGAGAT TCCCACTGTC CCTAACTACC ATCTAGCGAA 
             CATGAATGGA TTAACGAGAT TCCCACTGTC CCCATCCACC ATCTAGCGAA 
             NNNNNNNNNN NNNNNNNNNN NNNNNNNNNN NNNNNNNNNN NNNNNNNNNN 
             NNNNNNNNNN NNNNNNNNNN NNNNNNNNNN NNNNNNNNNN NNNNNNNNNN 
             NNNNNNNNNN NNNNNNNNNN NNNNNNNNNN NNNNNNNNNN NNNNNNNNNN 
             CATGAATGGA TTAACGAGAT TCCCACTGTC CCTATCTACT ATCTAGCGAA 
             CATGAATGGA TTAACGAGAT TCCCACTGTC CCTATCTACT ATCTAGCGAA 
             CATGAATGGA TTAACGAGAT TCCCACTGTC CCTATCTACT ATCTAGCGAA 
             CATGAATGGA TTAACGAGAT TCCCACTGTC CCTATCTACT ATCTAGCGAA 
             CATGAATGGA TTAATGAGAT TCCCACTGTC CCTATCTACT ATCTAGCGAA 
             CATGAATGGA TTAACGAGAT TCCCACTGTC CCTATCTACT ATCTAGCGAA 
             CATGAATGGA TTAACGAGAT TCCCACTGTC CCTATCTATC ATCTAGCGAA 
             CATGAATGGA TTAACGAGAT TCCCACTGTC CCTATCTATT ATCTAGCGAA 
             CATGAATGGA TTAACGAGAT TCCCACTGTC CCTATCTGCC ATCTAGCGAA 
             CATGAATGGA TTAACGAGAT TCCCACTGTC CCTATCTACC ATCTAGCGAA 
             CATGAATGGA TTAACGAGAT TCCCACTGTC CCTACTTGCT ATCTAGCGAA 
             CATGAATGGA TTAACGAGAT TCCCACTGTC CCTACTTGCT ATCTAGCGAA 
             CATGAATGGA TTAACGAGAT TCCCACTGTC CCTATCTACT ATCTAGCGAA 
             CATGAATGGA TTAACGAGAT TCCTACTGTC CCTAACTACT ATCTAGCGAA 
             CATGAATGGA TTAACGAGAT TCCTACTGTC CCAAACTACT ATCTAGCGAA 
             CATGAATGGA TTAACGAGAT TCCTACTGTC CCTAACTACT ATCTAGCGAA 
             CATGAATGGA TTAACGAGAT TCCTACTGTC CCTAACTACT ATCTAGCGAA 
             CATGAATGGA TTAACGAGAT TCCTACTGTC CCTAACTACT ATCTAGCGAA 
             CATGAATGGA TCAATGAGAT TCCTACTGTC CCCAACTACT ATCCAGTGAA 
             CATGAATGGA TCAACGAGAT TCCTACTGTC CCCACTCACC ACCTAGCGAA 
             NNNNNNNNNN NNNNNNNNNN NNNNNNNNNN NNNNNNNNNN NNNNNNNNNN 
             CATGAACGGA TTAATGAGAT TCCTACTGTC CCCATTTATT TTCCAGCGAA 

             ACCACAGCCA AGGGAACGGG CTTGGAATAA TCAGCGGGGA AAGAAGACCC 
             CCCACAGCCA AGGGAACGGG CTTGGAAAAA TCAGCGGGGA AAGAAGACCC 
             CCCACAGCCA AGGGAACGGG CTTGGAATAA TCAGCGGGGA AAGAAGACCC 
             CCCACAGCCA AGGGAACGGG CTTGGAAGAA TCAGCGGGGA AAGAAGACCC 
             CCTACAGCCA AGGGAACGGG CTTGGAAGAA TCAGCGGGGA AAGAAGACCC 
             ACCACAGCCA AGGGAACGGG CTTGGAATAA TCAGCGGGGA AAGAAGACCC 
             ACCACAGCCA AGGGAACGGG CTTGGAATAA TCAGCGGGGA AAGAAGACCC 
             ACCACAGCCA AGGGAACGGG CTTGGAATAA TCAGCGGGGA AAGAAGACCC 
             ACCACAGCCA AGGGAACGGG CTTGGAATAA ACAGCGGGGA AAGAAGACCC 
             ACCACAGCCA AGGGAACGGG CTTGGACTAA TCAGCGGGGA AAGAAGACCC 
             CCCACAGCCA AGGGAACGGG CTTGGCGGAA TCAGCGGGGA AAGAAGACCC 
             ACCACAGCCA AGGGAACGGG CTTGGAAGAA TCAGCGGGGA AAGAAGACCC 
             CCCACAGCCA AGGGAACGGG CTTGGCACAA TCAGCGGGGA AAGAAGACCC 
             ACCACAGCCA AGGGAACGGG CTTGGAATAG TCAGCGGGGA AAGAAGACCC 
             NNNNNNNNNN NNNNNNNNNN NNNNNNNNNN NNNNNNNNNN NNNNNNNNNN 
             NNNNNNNNNN NNNNNNNNNN NNNNNNNNNN NNNNNNNNNN NNNNNNNNNN 
             ACCACAGCCA AGGGAACGGG CTTGGGATAA TCAGCGGGGA AAGAAGACCC 
             ACCACAGCCA AGGGAACGGG CTTGGGATAA TCAGCGGGGA AAGAAGACCC 
             ACCACAGCCA AGGGAACGGG CTTGGGATAA TCAGCGGGGA AAGAAGACCC 
             ACCACAGCCA AGGGAACGGG CTTGGGATAA TCAGCGGGGA AAGAAGACCC 
             ACCACAGCCA AGGGAACGGG CTTGGGATGA TCAGCGGGGA AAGAAGACCC 
             ACCACAGCCA CGGGAACGGG CGTGGAACAT TCAGCGGGGA AAGAAGACCC 
             ACCACAGCCA AGGGAACGGG CTTGGGACAT TCAGCGGGGA AAGAAGACCC 
             ACCACAGCCA AGGGAACGGG CTTGGGACAT TCAGCGGGGA AAGAAGACCC 
             ACCACAGCCA AGGGAACGGG CTTGGAACTG TCAGCGGGGA AAGAAGACCC 
             NNNNNNNNNN NNNNNNNNNN NNNNNNNNNN NNNNNNNNNN NNNNNNNNNN 
             NNNNNNNNNN NNNNNNNNNN NNNNNNNNNN NNNNNNNNNN NNNNNNNNNN 
             NNNNNNNNNN NNNNNNNNNN NNNNNNNNNN NNNNNNNNNN NNNNNNNNNN 
             ACCACAGCCA AGGGAACGGG CTTGGAATAA ACAGCGGGGA AAGAAGACCC 
             ACCACAGCCA AGGGAACGGG CTTGGAATAA ACAGCGGGGA AAGAAGACCC 
             ACCACAGCCA AGGGAACGGG CTTGGCAGAA TCAGCGGGGA AAGAAGACCC 
             ACCACAGCCA AGGGAACGGG CTTGGCAGAA TCAGCGGGGA AAGAAGACCC 
             ACCACAGCCA AGGGAACGGG CTTGGCGGAA TCAGCGGGGA AAGAAGACCC 
             ACCACAGCCA AGGGAACGGG CTTGGCAGAA TCAGCGGGGA AAGAAGACCC 
             ACCACAGCCA AGGGAACGGG CTTGGCAAAA TCAGCGGGGA AAGAAGACCC 
             ACCACAGCCA AGGGAACGGG CTTGGCAAAA TCAGCGGGGA AAGAAGACCC 
             CCCACAGCCA AGGGAACGGG CTTGGCAAAA TCAGCGGGGA AAGAAGACCC 
             ACCACAGCCA AGGGAACGGG CTTGGCAAAA TCAGCGGGGA AAGAAGACCC 
             ACCACAGCCA AGGGAACGGG CTTGGCAAAA TCAGCGGGGA AAGAAGACCC 
             ACCACAGCCA AGGGAACGGG CTTGGCCAAA TCAGCGGGGA AAGAAGACCC 
             CCCACAGCCA AGGGAACGGG CTTGGAATAA TCAGCGGGGA AAGAAGACCC 
             ACCACAGCCA AGGGAACGGG CTTGGATAAG TCAGCGGGGA AAGAAGACCC 
             ACCACAGCCA AGGGAACGGG CTTGGAAAAA TCAGCGGGGA AAGAAGACCC 
             ACCACAGCCA AGGGAACGGG CTTGGCACAA TCAGCGGGGA AAGAAGACCC 
             ACCACAGCCA AGGGAACGGG CTTGGCACAA TCAGCGGGGA AAGAAGACCC 
             ACCACAGCCA AGGGAACGGG CTTGGCACAA TCAGCGGGGA AAGAAGACCC 
             ACCACAGCCA AGGSAACGGG CTTGGCAATA CAAGCGGGGA AAGAAGACCC 
             ACCACAGCTA AGGGAACGGG CTTGGCAGAA TAAGCGGGGA AAGAAGACCC 
             NNNNNNNNNN NNNNNNNNNN NNNNNNNNNN NNNNNNNNNN NNNNNNNNNN 
             ACTACAGGTC GGGGAACGGG CTGACCTTTG ACAGAACGGC AAGAAGACCC 

             TGTTGAGCTT GACTCTAGTC CGACTTTGTG AACTCACCTA AGAGGTGTAG 
             TGTTGAGCTT GACTCTAGTC CGACGTTGTG AAATGACTTA TGAGGTGTAG 
             TGTTGAGCTT GACTCTAGTC TGACGTTGTG AAATGACTTG GGAGGTGTAG 
             TGTTGAGCTT GACTCTAGTC CGACGTTGTG AAATGACTTA TGAGGTGTAG 
             TGTTGAGCTT GACTCTAGTC CGACGTTGTG AAACGACTTA TGAGGTGTAG 
             TGTTGAGCTT GACTCTAGTC CGACTTTGTG AAATGACTTA GGAGGTGTAG 
             TGTTGAGCTT GACTCTAGTC CGACTTTGTG AAATGACTTA GGAGGTGTAG 
             TGTTGAGCTT GACTCTAGTC CGACTTTGTG AAATGACTTA GGAGGTGTAG 
             TGTTGAGCTT GACTCTAGTC CGACTTTGTG AAATGACCTA GGAGGTGTAG 
             TGTTGAGCTT GACTCTARTC CGACTTTGTG AAATGACCTA AGAGGTGTAG 
             TGTTGAGTTT GACTCTAGTC TGGCTTTGTG AAATGGCGTA GGGGGTGTAG 
             TGTTGAGCTT GACTCTAGTC TGACTTTGTG AAATTGCTGA AGTGGTATAG 
             TGTTGAGCTT GACTCTAGTC CGACTTTGTG AAATGGCCTG GGAGGTGTAG 
             TGTTGAGCTT GACTCTAGTC TGAGATTGTG AAACGACTTA TGAGGTGTAG 
             NNNNNNNNNN NNNNNNNNNN NNNNNNNNNN NNNNNNNNNN NNNNNNNNNN 
             NNNNNNNNNN NNNNNNNNNN NNNNNNNNNN NNNNNNNNNN NNNNNNNNNN 
             TGTTGAGCTT GACTCTAGTC CGACTTTGTG AAATGACTTA GGAGGTGTAG 
             TGTTGAGCTT GACTCTAGTC CGACTTTGTG AAATGACTTA GGAGGTGTAG 
             TGTTGAGCTT GACTCTAGTC CGACTTTGTG AAATGACTTA GGAGGTGTAG 
             TGTTGAGCTT GACTCTAGTC TGACATTGTG AAATGACTTA GGGGGTGTAG 
             TGTTGAGCTT GACTCTAGTC TGACTTTGTG AAATGACTTA GGAGGTGTAG 
             TGTTGAGCTT GACTCTAGTT CGACTTTGTG AAGTGACTTA AGAGGTGTAG 
             TGTTGAGCTT GACTCTAGTT CGACTTTGTG AAGTGACTTA AGAGGTGTAG 
             TGTTGAGCTT GACTCTAGTT CGACTTTGTG AAGTGACTTA AGAGGTGTAG 
             TGTTGAGCTT GACTCTAGTC CGACTTTGTG AAGCCACTTA GGAGGTGTAG 
             NNNNNNNNNN NNNNNNNNNN NNNNNNNNNN NNNNNNNNNN NNNNNNNNNN 
             NNNNNNNNNN NNNNNNNNNN NNNNNNNNNN NNNNNNNNNN NNNNNNNNNN 
             NNNNNNNNNN NNNNNNNNNN NNNNNNNNNN NNNNNNNNNN NNNNNNNNNN 
             TGTTGAGCTT GACTCTAGTT CGACTTTGTG AATTGACATA GGGGATGTAG 
             TGTTGAGCTT GACTCTAGTT CGACTTTGTG AATTGACATA GGGGATGTAG 
             TGTTGAGCTT GACTCTAGTC CGACTTTGTG AAGTGACTTA GGAGGTGTAG 
             TGTTGAGCTT GACTCTAGTC CGACTTTGTG AAATGACTTA GGAGGTGTAG 
             TGTTGAGCTT GACTCTAGTC CGACTTTGTG GAACG-CTTG GGGGGTGTAG 
             TGTTGAGCTT GACTCTAGTC CGACTTTGTG AAATGACTTG GGGGATGTAG 
             TGTTGAGCTT CACTCTAGTC CGGCTTTGTG AAACGACTTG AGGGGTGTAG 
             TGTTGAGCTT CACTCTAGTC CGGCTTTGTG AAACGACTTG AGGGGTGTAG 
             TGTTGAGCTT CACTCTAGTC CGGCTTTGTG AGACGACTTG AGGGGTGTAG 
             TGTTGAGCTT CACTCTAGTC CGGCTTTGTG AAATGGCTCG GGAGGTGTAG 
             TGTTGAGCTT TACTCTAGTC TGGCTTTGTG AAACGACTTA AGAGGTGTAG 
             TGTTGAGCTT TACTCTAGTC TGGCTTTGTG AAACGACTTA AGAGGTGTAG 
             TGTTGAGCTT GACTCTAGTT TGACTTTGTG AAATGGCTTA GAAGGTGTAG 
             TGTTGAGCTT GACTCTAGTT TGACTTTGTG AAACGACTTG AAGGGTGTAG 
             TGTTGAGCTT GACTCTAGTT TGACTTTGTG AAACGACTTA GAAGGTGTAG 
             TGTTGAGCTT GACTCTAGTC CGACTTTGTG AAATGACTCA GGGGGTGCAG 
             TGTTGAGCTT GACTCTAGTC CGACTTTGTG AAATGACTCA GGGGGTGCAG 
             TGTTGAGCTT GACTCTAGTC CGACTTTGTG AAATGACTCA GGGGGTGCAG 
             TGTTGAGCTT GACTCTAGTT TGATATKGWA AAACTMCTTG GAAGATGTAG 
             TGTTGAGCTT GACTCTAGTT TGATTTTGTG GAGTGACTTA TGAGGTGCAG 
             NNNNNNNNNN NNNNNNNNNN NNNNNNNNNN NNNNNNNNNN NNNNNNNNNN 
             TGTTGAGGTT GACTCTAGCT AGTTTTTGTA CAGTAGCTCA AGCGGTGTAG 

             AATAAGTGGG AGCTTCGGCG CCGGTGAAAT ACCACTACTC TTGGAGTGAG 
             AATAAGTGGG AGCTTCGGCG CCGGTGAAAT ACCACTACTC GTAATGTTGT 
             AATAAGTGGG AGCTCT-GCG TCCGTGAAAT ACCACTACTC TCAATGTTGT 
             AATAAGTGGG AGCTTCGGCG CACATGAAAT ACCACTACTC GTAATGTTGT 
             AATAAGTGGG AGGTTTTGCA ACGATGAAAT ACCACTACTC GTAATGTTGT 
             AATAAGTGGG AGGGCAACCG ACGGTGAAAT ACCACTACTC TTAATGTTAT 
             AATAAGTGGG AGGGCAACCG ACGGTGAAAT ACCACTACTC TTAATGTTAT 
             AATAAGTGGG AGGTTCGCCG ATCTTGAAAT ACCACTACTC TTAATGTCAT 
             AATAAGTGGG AGAGAAATCG CCGGTGAAAT ACCACTACTC TTAGCGTCAT 
             CCTAAGTGGG AGATCCGTCR AGCYTGAAAA ACCACTACTT TTAGCRTCAT 
             -ATAAGTGGG AGCCCT--GC GTATTGAAAA ACCACTACTC TTGATGTCAT 
             CCTAGGTGGG AGCTAAGGCG ATCCTGTAAA ACCACTACTC TTCAAGTAAT 
             TATAAGTGGG AGCTACGGCG TCAGTGAAAT ACCACTACTC TCATGGTCAT 
             CATAAGTGGG AGCTCCGGCG CACGTGAAAT ACCACTACTC GTAATGTTGT 
             NNNNNNNNNN NNNNNNNNNN NNNNNNNNNN NNNNNNNNNN NNNNNNNNNN 
             NNNNNNNNNN NNNNNNNNNN NNNNNNNNNN NNNNNNNNNN NNNNNNNNNN 
             CATAAGTGGG AGCTTTGGCG ATCTTGAAAT ACCACTACTC TTAATGTCAT 
             CATAAGTGGG AGCCTC-GCG ATCTTGAAAT ACCACTACTC TTAATGTCAT 
             CATAAGTGGG AGCTTCGGCG ATCGTGAAAT ACCACTACTC TTAATGTCAT 
             CATAAGTGGG AGCTGTGGTG ATCTTGAAAT ACCACTACTC TTAATGTCAT 
             CATAAGTGGG AGTTTTGGCG ATCTTGAAAT ACCACTACTC TTAATGTCAT 
             CATAAGTGGG AGCTTCGGCG CATGTGAAAT ACCACTACTT TTAATGTTGC 
             CATAAGTGGG AGCTTCGGCG AATGTGAAAT ACCACTACTT TTAATGTTGC 
             CATATGTGGG AGCTTCGGCG AATGTGAAAT ACCACAACTT TTAATGTTGC 
             CATAAGTGGG AGCTCACGCG TCTTTGAAAT ACCACTACTC TTAATGTGGC 
             NNNNNNNNNN NNNNNNNNNN NNNNNNNNNN NNNNNNNNNN NNNNNNNNNN 
             NNNNNNNNNN NNNNNNNNNN NNNNNNNNNN NNNNNNNNNN NNNNNNNNNN 
             NNNNNNNNNN NNNNNNNNNN NNNNNNNNNN NNNNNNNNNN NNNNNNNNNN 
             CATAAGTGGG AGCTTCCGCA ACCTTGAAAT ACCACTACCC TTATCGTCGA 
             CATAAGTGGG AGTGTAAACA ACCTTGAAAT ACCACTGCCC TTATCGTCGA 
             CATAAGTGGG AGCTTCGGCG CTCGTGAAAT ACCACTACTC TTAATGTCGT 
             CATAAGTGGG AGCTTCGGCG CTCGTGAAAT ACCACTACTC TTAATGTCGT 
             CATAGGTGGG AGCTTCGGCG ATCGTGAAAT ACCACTACCC TCAGTGTCGT 
             AATAAGTGGG AGCTTCGGCG TCCGTGAAAT ACCACTGCCC TCAATGTCGT 
             GATAAGTGGG AGCTCCGGCG ACAGTGAAAT ACCACTACTC TTGATGTTGT 
             GATAAGTGGG AGCTTCGGCG TCAGTGAAAT ACCACTACTC TTGATGTTGT 
             CATAGGTGGG AGCTCCGCCG CCGGTGAAAT ACCACTACCC TTGATGTTGT 
             CATAAGTGGG AGCTTCGGCG ACAGTGAAAT ACCACTACTC CCGATGTCGT 
             CATAAGTGGG AGTACTGACG ACAGTGAAAT ACCACTACTT TTAAAGTTGT 
             CATAAGTGGG AGCATTGACG ACAGTGAAAT ACCACTACTT TTAAAGTTGT 
             CATAAGTGGG AGCTACGGCG ATCTTGAAAT ACCACTACTT TTAATGTCAT 
             CATAAGTGGG AGTGAAAACG TCCGTGAAAT ACCACTACCT CCAATGTCGT 
             AATAAGTGGG AGTATCAACG TCCGTGAAAT ACCACTACTT TTAATGTCGT 
             CATAGGTGGG AGCGTAAGCG TCAGTGAGAT ACCACCACTC TTGCTGTTAT 
             CATAGGTGGG AGCGTAAGCA TCAGTGAGAT ACCACCACTC TTGCTGTTAT 
             CATAGGTGGG AGCGTAAGCA TCAGTGAGAT ACCACCACTC TTGCTGTTAT 
             CATACGTGGG AGCATAATCG ACAGKGAAAT ACCACGGCTT CTAATGTGGC 
             AATACGTGGG AGCATGTGCG ATCTTGAGAT ACCACGACTC TTAATGTCGC 
             NNNNNNNNNN NNNNNNNNNN NNNNNNNNNN NNNNNNNNNN NNNNNNNNNN 
             AGTATGTGGG AGAGAAATCG CCGATGAAAC ACCACAACGT TTGAAGCCGC 

             TTTACTCATT ACATTATGCA AGGCCGCGGT TCGCTGGTTC TAGCGTTACG 
             TTTACTTATT CCGTAAAGTA GAGTCCGGTC ACCCCGGTTC TTGCGTTAAG 
             TTTACTTATA CCATGATGTA GCATCTGGCT GGCCCAGTTC TAGTTGTAAT 
             TTTACTTATT CCGTGACGTA GCATCCAGCG CCTCTGGTTC TGGCTTTCAA 
             TTTACTTATT CCGTGACGTA GAAGCCAGTC ACGCTGATTC TAGTGTAAAG 
             TTTACTTATT CCGTGATATA GAGCCCAACA TTCTTGGTTC TAGTCTTAAG 
             TTTACTTATT CCGTGATATA GGGCCCAACA TTATTGGTTC TAGTCTTAAG 
             TTTACTTATT CCGTGAGATA GAGCCC-AC- TTCGTGGTTC TAGATTTAAG 
             TTTACTTATT GCGTTGCACA CTGCCCCCTG TGAGGGATTT TGGGGTTAAG 
             TTTACTTATT CCRTGAAGTT GAAGCTGTCA CTTAYAGTTT TGGTGTTAAA 
             TTTACTTATC TCGTGATGTA GAAACCTC-- ---CGGGTTC TAGCTTTATT 
             TTTGCTTATT CCGTGAAAAA GGGGACTGTT TTACAGTTTC TTGCTCTAAG 
             TTTACTTATT CCATTAGGTA GAGCCCTCTC TTTGAGGTTA TGGCTTTAAA 
             TTTACTTATT CTATTAAGCG GAAGCTTGCG CTCCAAGTTT TGGATTTACA 
             NNNNNNNNNN NNNNNNNNNN NNNNNNNNNN NNNNNNNNNN NNNNNNNNNN 
             NNNNNNNNNN NNNNNNNNNN NNNNNNNNNN NNNNNNNNNN NNNNNNNNNN 
             TTTACTTATT CCGTTAGACT GAGACTTGCA TCACGAGTTT TGGATCTAAG 
             TTTACTTATT CCGTTAGACT AAGGCTCGCA TCACGAGTTT TGGATTCAAG 
             TTTACTTATT CCGTTAAGCT GAAACTTGCG TCACGAGGTT TGGATCTAAG 
             TTTACTTATT CTGTGAAGCT GGGGCTTACT TGATGATTTT TTGAATCAAA 
             TTTACTTATT CTGTCAGCCT GCGGCTTGCA TGTTGAGTTT TGGATTTAAT 
             TTTACTTATT CCGTTATGCT AAAACTCGGC TCTCGATTTG TTGCTC-AAA 
             TTTACTTATT CCGTTATGCA GAAATTCGGC TCTCGATGTC TTGTTC-AAA 
             TTTACTTACT CCGTTATGCA AAAATTCGGC TCTCGATGTT TTGTTT-AAA 
             TTTACTTACT CCGTTATACT GAATCTCGCT ATTCGAGTTG TGGAACGAAC 
             NNNNNNNNNN NNNNNNNNNN NNNNNNNNNN NNNNNNNNNN NNNNNNNNNN 
             NNNNNNNNNN NNNNNNNNNN NNNNNNNNNN NNNNNNNNNN NNNNNNNNNN 
             NNNNNNNNNN NNNNNNNNNN NNNNNNNNNN NNNNNNNNNN NNNNNNNNNN 
             TTTACTTATT GCGTTAAACT GTGATTCCGC TTTTGGTTTT TAGAATTAAG 
             TTTACTTATT GCGTTAAACT GTGACCTAGC GTTCTGGTTT TAGACTTAAG 
             TTTACTTATT CCGTTAAGTT GAGACTATGC TCTTGTGTTT TGGTTTTAAG 
             TTTACTTATT CCGTTAAGTT GAGACTATGC TCATGTGTTT TGGATTTAAG 
             TTTACTTATT CCGTGAGGTT GAGACGATGC TCGTGTGTTT TTGTCTTAAG 
             TTTACTTATT CCGTTAAGTT GAGACTATGT TTATGTGTTT TGGATTTAAG 
             TTTACTTATT CCGTAGTATT AAGACTTGGC TCCCATGTTT TTGCGC-AAG 
             TTTACTTATT CCGTAATATT AAGACTCTGC TTTAGTGTTT TTGTTTTAAG 
             CTTGCTTATT CCGTAATGAA AGGGCTTTTC TCG------- ---------- 
             TTTACTTATT CCGTTATGTT GAAATTCACT TTTGGTGTTT TGACTT-AAG 
             TTTACTTATC CATTTATAGG GAAATATATT ATGGAATTTT TAAGAAATTG 
             TTTACTTATC TATTTATAGG GAAATATATT TACAGTTTGA TAGATCCAAG 
             TTTACTTATT CCGTTATATT GAGCCTCTTT TTTAGAGTTT TTGATTTAAG 
             TTTACTTATT TCGTGACGTT AAGACTTGCT TCTAAGGTTT T-GCTTTAAG 
             TTTACTTAAT CTGTGAGGTT GAAACTTACC ACCTAAGTTT TAGACTTAAG 
             TTTACTTATT CCGTGGGGTT GATATTGCAA TAGCTAATTT TGGCCTGAAG 
             TTTACTTATT CCGTGGGGTT GATATTGCAA TAGCTAATTT TGGCCTGAAG 
             TTTACTTATT CCGTGGGGTT GATATTGCAA TAGCTAATTT TGGCCTGAAG 
             TTTGCTCACT CGGAATTAGT GGATCTGCTC TGCAAACTAA AAGTGTA--- 
             TCTGCTTACC CGATCACATG AACTCTGCAC TGCGTACGCA ATCCAAGTCG 
             NNNNNNNNNN NNNNNNNNNN NNNNNNNNNN NNNNNNNNNN NNNNNNNNNN 
             TGAACTTACT CTATTACATA ATGCATTGCA TTTCAAATTT T--------- 

             TCGGTCGGCA ACTTGCGTGT AAGACAAAGT CAGGTGGGGA GTTTGGCTGG 
             CTCCAGGGTG ATCTACGCGG AAGACAACGT CAGGTGGGGA GTTTGGCTGG 
             CTCGGGGGTG AGCTACGTGG AAGACATCGT CAGGTGGGGA GTTTGGCTGG 
             ACCTTTGGTG AGCTACGCGG GAGACAACGT CAGGTGGGGA GTTTGGCTGG 
             CCATTTGGTG ATCTACGCGG GAGACAACGT CAGGTGGGGA GTTTGGCTGG 
             GTTGCGGCCG ATCTATGCGG AAGACATAGT CAGGTGGGGA GTTTGGCTGG 
             GTTGCAGCCG ATCTATGCGG AAGACATAGT CAGGTGGGGA GTTTGGCTGG 
             GATCTGTCTG ATCTATGCGG AAGACATTGT CAGGTGGGGA GTTTGGCTGG 
             GCTCTAGCCG AAGCGTGCGC AAGACATAGT CAGGTGGGGA GTTTGGCTGG 
             GCTCTAGCCG ATCAATGCGG AAGACATAGT CAGGTGGGGA GTTTGGCTGG 
             CTTG------ ------GCGG GAGACAGAGC CAGGTAGGGA GTTCGGCTGG 
             GGTGAGCTCG ACCTTCGTGG AAGACATGGT CAGGTGGGGA GTTTGGCTGG 
             GCAGCTGCTG ATCTATGTGG AAGACATAGT CAGGTGGGGA GTTTGGCTGG 
             GTTGAGACCA ATCCGTGTAG ATGACATTCT CAGGTGGGGA GTTTGGCTGG 
             NNNNNNNNNN NNNNNNNNNN NNNNNNNNNN NNNNNNNNNN NNNNNNNNNN 
             NNNNNNNNNN NNNNNNNNNN NNNNNNNNNN NNNNNNNNNN NNNNNNNNNN 
             GTTGTGGTTG ATCTGTGCGG AAGACATAGT CAGGTGGGGA GTTTGGCTGG 
             GTTACAGTTG ATTTGTGCGG AAGACATAGT CAGGTGGGGA GTTTGGCTGG 
             GTCGTGATTG ATCTGTGTGG AAGACATAGT CAGGTGGGGA GTTTGGCTGG 
             GTTGTATCTG TTTTATGTGG AAGACATCAT CAGGTGGGGA GTTTGGCTGG 
             GCTTCTTCTG ATCTGTTTGG GAAGCATAGT CAGGTGGGGA GTTTGGCTGG 
             GTTCTGACTG ATTCGCGCGG GAGACTTAGT CAGGTGGGGA GTTTGGCTGG 
             GTCCTGACCG ATCCGCGCGG GAGACTTAGT CAGGTGGGGA GTTTGGCTGG 
             GTCCTGACCG ATTTGCGCGG GAGACTTAGT CAGGTGGGGA GTTTGGCTGG 
             GGCCAGCCCG ATCAGTGCGG GAAACATAGT CAGGTGGGGA GTTTGGCTGG 
             NNNNNNNNNN NNNNNNNNNN NNNNNNNNNN NNNNNNNNNN NNNNNNNNNN 
             NNNNNNNNNN NNNNNNNNNN NNNNNNNNNN NNNNNNNNNN NNNNNNNNNN 
             NNNNNNNNNN NNNNNNNNNN NNNNNNNNNN NNNNNNNNNN NNNNNNNNNN 
             GCGGCTGCTG ACTTGTGCGC AAGACATAGT CAGGTGGGGA GTTTGGCTGG 
             GCGGGTGCTG ACTTGTGCGC AAGACATAGT CAGGTGGGGA GTTTGGCTGG 
             GTGGCCGCTG ATCTACGCGG AAGACACAGT CAGGTTGGGA GTTTGGCTGG 
             GTGGCCGCTG ATCTACGCGG AAGACACAGT CAGGTTGGGA GTTTGGCTGG 
             GTGCCCGCTG ATCAATGCGG AAGACATAGT CAGGTGGGGA GTTTGGCTGG 
             GTGCTCGCTG ATCTACGCGG GAGACATAGT CAGGTTGGGA GTTTGGCTGG 
             GCTC-TGCTG ATTAACGCGG AAGACATAGC CAGGTGGGGA GTTTGGCTGG 
             GTCCTGACTG ATTAACGCGG AAGACATAGC CAGGTGGGGA GTTTGGCTGG 
             -----TTGTC GCTTCCGCGG AAGACATAGC CAGGTGGGGA GTTTGGCTGG 
             GC---TGCCG ATCTAGGCGG AAGACATAGC CAGATGGGGA GTTTGACTGG 
             TTTCTCTCCC ATTTCTATGG A-GACATAGC CAGGTGGGGA GTTTGACTGG 
             GTTCTCTCCC GCTTCTATGG A-GACATAGC CAGGTGGGGA GTTTGACTGG 
             GTAATTGCTG ATCTTCGCGG AAGACATATT CAGATGGGGA GTTTGGCTGG 
             GCTTCGGCTG ATTAAGGCGA AAGACATAGT CAGATGGAGA GTTTGGCTGG 
             GCTTTTGCTG ATCAATTTGG ATGACAGAGT CAGATGGGGA GTTTGGCTGG 
             ACGAT-GTCG ATTTTACTCG GGGACATAGT CAGGTGGGGA GTTTGGCTGG 
             ACGAT-GTCG ATCTTACTCG GGGACATAGT CAGGTGGGGA GTTTGGCTGG 
             ACGAT-GTCG ATCTTACTCG GGGACATAGT CAGGTGGGGA GTTTGGCTGG 
             ------AACG ACATTGCMCT GAGACATTAT CAAATGGGGA GTTTGGCTGG 
             CTTGT-GATG ATTCTTTGCG GG-ACAGAAT CAGATGGGGA GTTTGGCTGG 
             NNNNNNNNNN NNNNNNNNNN NNNNNNNNNN NNNNNNNNNN NNNNNNNNNN 
             ---------- --GTTTATTA GAGACATTCA CTGGCGGGGA GTTTGGCTGG 

             GGCGGCACAT CTGTTAAACG ATAACACAGG TGTCCTAAGG TAAGCTCAAT 
             GGCGGCACAT CTGTTAAACG ATAACACAGG TGTCCTAAGG TGAGCTCAAT 
             GGCGGCACAT CTGTTAAATG ATAACACAGG TGTCCTAAGG TGAGCTCAAT 
             GGCGGCACAT CTGTTAAAGA ATAACACAGG TGTCCTAAGG TCAGCTCAAT 
             GGCGGCACAT CTGTTAAACG ATAACACAGG TGTCCTAAGG TCAGCTCAAT 
             GGCGGCACAT CTGTTAAAAG ATAACGCAGG TGTCCTAAGG TGAGCTCAAT 
             GGCGGCACAT CTGTTAAAAG ATAACGCAGG TGTCCTAAGG TGAGCTCAAT 
             GGCGGCACAT CTGTTAAAAG ATAACGCAGG TGTCCTAAGG TGAGCTCAAT 
             GGCGGCACAT CTGTTAAAGA ATAACGCAGG TGTCCTAAGG CAAGCTCAAT 
             GGCGGCACAT CTGTTAAACA ACAACGCAGG TGTCCTAAGG CGAGCTCAAT 
             GGCGGCACAT CTGTTAAACG GTAACGCAGG TGTCCTATGG CAAGCTCAAA 
             GGCGGCACAT CTGTTATAAG GTAACGCAGG TGTCCTAAGG TGAGCTCAAC 
             GGCGGCACAT CTGTTAAACG ATAACGCAGG TGTCCTAGGG TAAGCTCAAA 
             GGCGGCACAT CTGTTAAATG ATAACGCAGG TGTCCTAAGG TGAGCTCAGT 
             NNNNNNNNNN NNNNNNNNNN NNNNNNNNNN NNNNNNNNNN NNNNNNNNNN 
             NNNNNNNNNN NNNNNNNNNN NNNNNNNNNN NNNNNNNNNN NNNNNNNNNN 
             GGCGGCACAT CTGTTAAATG ATAACGCAGG TGTCCTAAGG TGAGCTCAAT 
             GGCGGCACAT CTGTTAAATG ATAACGCAGG TGTCCTAAGG TGAGCTCAAT 
             GGCGGCACAT CTGTTAAATG ACAACGCAGG TGTCCTAAGG TGAGCTCAAT 
             GGCGGCACAT CTGTTAAATG ATAACGCAGG TGTCCTAAGG TGAGCTCAAT 
             GGCGGCACAT CTGTTAAATG ATAACGCAGG TGTCCTAAGG TGAGCTCACT 
             GGCGGCACAT CTGTTAAATG GTAACGCAGG TGTCCTAAGG TGAGCTCAGT 
             GGCGGCACAT CTGTTAAATG GTAACGCAGG TGTCCTAAGG TGAGCTCAGT 
             GGCGGCACAT CTGTTAAATG GTAACGCAGG TGTCCTAAGG TGAGCTCAGT 
             GGCGGCACAT CTGTTAAATG GTAACGCAGG TGTCCTAAGG CAAGCTCAAT 
             NNNNNNNNNN NNNNNNNNNN NNNNNNNNNN NNNNNNNNNN NNNNNNNNNN 
             NNNNNNNNNN NNNNNNNNNN NNNNNNNNNN NNNNNNNNNN NNNNNNNNNN 
             NNNNNNNNNN NNNNNNNNNN NNNNNNNNNN NNNNNNNNNN NNNNNNNNNN 
             GGCGGCACAT CTGTTAAACG ATAACGCAGG TGTCCCAAGG TAAGCTCAAT 
             GGCGGCACAT CTGTTAAATA ATAACGCAGG TGTCCTATGG TGAGCTCAAT 
             GGCGGCACAT CTGTGAAACA ATAGCGCAGG TGTCCTAAGG CAAGCTCAAT 
             GGCGGCACAT CTGTGAAACA ATAGCGCAGG TGTCCTAAGG CAAGCTCAAT 
             GGCGGCACAT CTGTGAAACA ATAGCGCAGG TGTCCTAAGG CAAGCTCAAT 
             GGCGGCACAT CTGTGAAACA ATAGCGCAGG TGTCCTAAGG CAAGCTCAAT 
             GGCGGTACAT CTGTTAAAAG ATAACACAGG TGTCCCAAGG CGAACTCAAT 
             GGCGGTACAT CTGTTAAAAG ATAACACAGG TGTCCTAAGG CGAACTCAAT 
             GGCGGTACAT CTGTTAAAAG ATAACGCAGG TGTCCCAAGG CGAACTCAGT 
             GGCGGTACAT CTGTTAAAAG ATAACGCAGA TGTCCTAAGG CAAGCTCAAT 
             GGCGGTACAT CTGTTAAATA TTAACGCAGA TGTCCAAAGA CAAGCTCAAA 
             GGCGGTACAT CTGTTAAACA ATAACGCAGA TGTCCAAAGA CAAGCTCAAA 
             GGCGGCACAT CTGTTAAAAG GTAACGCAGG TGTCCTAAGG TAAGCTCAAT 
             GGCGGTACAT CTGTTAAACA ACAACGCAGG TGTCCTAAGG CAAGCTCAAT 
             GGCGGTACAT CTGTTAAACA ACAACGCAGG TGTCCTAAGG CGAGCTCAAT 
             GGCGGCACAT CTGTTAAATC ATACCACAGG TGTCCTAAGA CGAGCTCAAT 
             GGCGGCACAT CTGTTAAATC ATACCACAGG TGTCCTAAGA CGAGCTCAAT 
             GGCGGCACAT CTGTTAAATC ATACCACAGG TGTCCTAAGA CGAGCTCAAT 
             GGCGGCACAT CTGCTAAACA TCAACGCAGA TGCCCTAAGG TTAACTCAAA 
             GGCGGCACAT CTGCTAAAAT GCAACGCAGA TGCCCTAAGG TTAACTCAAA 
             NNNNNNNNNN NNNNNNNNNN NNNNNNNNNN NNNNNNNNNN NNNNNNNNNN 
             GGCGGTACAT CTGTTAAAAT CCACCACAGG TGTCCAAAGG CTATCTCAAT 

             GAGAACAGAA ATCTCATGTA GAACAAAAGG GTAAAAGCTT ACTTGATTCT 
             GAGAACAGAA ATCTCATGTA GAACAAAAGG GTAAAAGCTC ACTTGATTTT 
             GAGAACAGAA ATCTCATGTA GAACAAAAGG GTAAAAGCTC ACTTGATTTT 
             GAGAACAGAA ATCTCATGTA GAACAAAAGG GTAAAAGCTG ACTTGATTTT 
             GAGAACAGAA ATCTCATGTA GAACAAAAGG GTAAAAGCTG ACTTGATTTT 
             GAGAACAGAA ATCTCATGTT GACCAAAAGG GGAAAAGCTC ACTTGATTTT 
             GAGAACAGAA ATCTCATGTT GACCAAAAGG GGAAAAGCTC ACTTGATTTT 
             GAGAACAGAA ATCTCATGTA GACCAAAAGG GGAAAAGCTC ACTTGATTTT 
             GAGAACAGAA ATCTCATGTG GACCAAAAGG GGAAAAGCTT GCTTGATTTT 
             GAGAACAGAA ATCTCTTGTA GACTAAAAGG GGAAAAGCTC GCTTGATTTT 
             GAGAACAGAA ATCTCTTGTT GACCAA-AGG G-AAAAGCTT GCTTGATTTT 
             GAGAACAGAA ATCTCGTGTA GACCAAAAGG GGAAAAGCTC ACTTGATTTT 
             GAGAACAGAA ATCTCTTGTA GACCAAAAGG GGAAAAGCTT ACTTGATTTT 
             GAGAACAGAA ATCTCACGTA GACCAAAAGG GGAAAAGCTC GCTTGATTTT 
             NNNNNNNNNN NNNNNNNNNN NNNNNNNNNN NNNNNNNNNN NNNNNNNNNN 
             NNNNNNNNNN NNNNNNNNNN NNNNNNNNNN NNNNNNNNNN NNNNNNNNNN 
             GAGAACAGAA ATCTCATGTG GACCAAAAGG GGAAAAGCTT GCTTGATTTT 
             GAGAACAGAA ATCTCATGTG GACCAAAAGG GGAAAAGCTC GCTTGATTTT 
             GAGAACAGAA ATCTCATGTT GACCAAAAGG GGAAAAGCTC GCTTGATTTT 
             GAGAACAGAA ATCTCATGTG GACCAAAAGG GGAAAAGCTT GCTTGATTTT 
             GAGGACAGAA ATCTTATGTA GACCAAAAGG GGAAATGCTT GCTTGATTTT 
             GAGAACAGAA ATCTCACGTA GACCAAAAGG GGAAAAGCTC ACTTGATTTT 
             GAGAACAGAA ATCTCACGTA GACCAAAAGG GGAAAAGCTC ACTTGATTTT 
             GAGAACAGAA ATCTCACGTA GACCAAAAGG GGAAAAGCTC ACTTGATTTT 
             GAGAACAGAA ATCTCATGCA GACCAGAAGG GGAAAAGCTT GCTTGATTCC 
             NNNNNNNNNN NNNNNNNNNN NNNNNNNNNN NNNNNNNNNN NNNNNNNNNN 
             NNNNNNNNNN NNNNNNNNNN NNNNNNNNNN NNNNNNNNNN NNNNNNNNNN 
             NNNNNNNNNN NNNNNNNNNN NNNNNNNNNN NNNNNNNNNN NNNNNNNNNN 
             GAGAACAGAA ATCTCATGTA GACCAAAAGG GGAAAAGCTT GCTTGATTTT 
             GAGAACAGAA ATCTCATGTA GACCAAAAGG GGAAAAGCTC GCTTGATTTT 
             GAGAACAGAA ATCTCATGTT GACCAAAAGG GGAAAAGCTT GCTTGATTTT 
             GAGAACAGAA ATCTCATGTT GACCAAAAGG GGAAAAGCTT GCTTGATTTT 
             GAGAACAGAA ATCTCATGTT GACCAAAAGG GGAAAAGCTT GCTTGATTTT 
             GAGAACAGAA ATCTCATGTT GACCAAAAGG GGAAAAGCTT GCTTGATTTT 
             GAGGACAGAA ATCTCATGTT GACCAAAAGG GGAAAAGTTC GCTTGATTTT 
             GAGGACAGAA ATCTCATGTA GACCAAAAGG GGAAAAGTTC GCTTGATTTT 
             GAGGACAGAA ATCTCACGTG GACCAAAAGG GGAAAAGTTC GCTTGATTTT 
             GAGGACAGAA ATCTCATGTA GACCAAAAGG GGAAAAGCTT GCTTGATTTT 
             GAGAACAGAA ATCTCTTGTA GACTAAAAGG GGAAAAGCTT GTTTGATTTC 
             GAGAACAGAA ATCTCTTGTA GACTAAAAGG GGAAAAGCTT GTTTGATTTC 
             GAGAACAGAA ATCTCATGTA GACCAAAAGG GGAAAAGCTT ACTTGATTTT 
             GAGAACAGAA ATCTCATGTT GACCAAAAGG GGAAAAGCTT GCTTGATTTT 
             GAGAACAGAA ATCTCATGTG GACCAAAAGG GGAAAAGCTC GCTTGATTTT 
             GAGAACAGAA ATCTCATGTT GACTAAAAGG GGAAAAGCTC GTTTGATTTA 
             GAGAACAGAA ATCTCATGTT GACTAAAAGG GGAAAAGCTC GTTTGATTTA 
             GAGAACAGAA ATCTCATGTT GACTAAAAGG GGAAAAGCTC GTTTGATTTA 
             GAGAACAGAA ATCTCTTGTA GACCGAAAGG AGAAAAGTTA GCATTATACG 
             GAGAACAGAA ATCTCTTGTA GACTGAAAGG GGAAAAGTTA GCTTGATTCT 
             NNNNNNNNNN NNNNNNNNNN NNNNNNNNNN NNNNNNNNNN NNNNNNNNNN 
             AAGAACAGAA ATCTTATGTA GACTAAAAGG AGAAAAGATA GCTTTACTCA 

             GATTTTCAGT ATGAATACGA ACCGTGAAAG CGTGGCCTAT CGATCCTTTA 
             GATTTTCAGT ATGAATACAA ACCGTGAAAG CGTGGCCTAT CGATCCTTTA 
             GATTTTCAGT ATGAATACAA ACCGTGAAAG CGTGGCCTAT CGATCCTTTA 
             GATTTTCAGT ACGAATACAA ACCGGGAAAC CGTGGCCTAT CGATCCTTTC 
             GATTTTCAGT ACGAATACAA ACTGTGAAAG CATGGCCTAT CGATCCTTTA 
             GATTTTCAGT ATGAATACAA ACCGTGAAAG CGTGGCCTAT CGATCCTTTA 
             GATTTTCAGT ATGAATACAA ACCGTGAAAG CGTGGCCTAT CGATCCTTTA 
             GATTTTCAGT ATGAATACAA ACTGTGAAAG CATGGCCTAT CGATCCTTTA 
             GATTTTCAGT ACGAATACAA ACTGTGAAAG CATGGCCTAT CGAACCTTTG 
             GATTTTCAGT ACGAATACAA ACTGTGAAAG CATGGCCTAT CGATCCTTTA 
             GATTCTCAGT AAGAATACAA ACTGTGAAAG CATGGCCTAT CGATCCTTT- 
             GATTTTCAGT ACGAATACAA ACCGTGAAAG CGTGGCCTAT CGATCCTTTA 
             GATTTTCAGT ACGAATACAA ACTGTGAAAG CATGGCCTAT CGATCCTTTT 
             GGTTTTCAGT ACGAACACAA ACTGCGAAAG CATGGCCTAT CGATCCTTTA 
             NNNNNNNNNN NNNNNNNNNN NNNNNNNNNN NNNNNNNNNN NNNNNNNNNN 
             NNNNNNNNNN NNNNNNNNNN NNNNNNNNNN NNNNNNNNNN NNNNNNNNNN 
             GATTTTCAGT ACGAATACAA ACTGTGAAAA CATGGCCTAT CGATCCTTTA 
             GATGTTCAGT ACGCATACAA ACTGTGAAAG CATGGCCTAT CGATCCTTTA 
             GATTTTCAGT ACGAATACAA ACTGTGAAAA CATGGCCTAT CGATCCNNNN 
             CATTTTCAGT ATGAATACAA ACTGTGAAAA CATGGCCTAT CGATCCTTTA 
             CATTTTCAGT GCGAATACAA ACTGTGAAAA CATGGCCTAT CGATCCTCTA 
             GATTTTCAGT GTGAATACAA ACTGTGAAAG CATGGCCTAT CGATCCTTTA 
             GATTTTCAGT GTGAATACAA ACTGTGAAAG CATGGCCTAT CGATCCTTTA 
             GATTTTCAGT GTGAATACAA ACTGTGAAAG CATGGCCTAT CGATCCTTTA 
             GATTTTCAGC GCGAATACGA ACTGTGAAAG CGTGGCCTAC CGATCCTCTA 
             NNNNNNNNNN NNNNNNNNNN NNNNNNNNNN NNNNNNNNNN NNNNNNNNNN 
             NNNNNNNNNN NNNNNNNNNN NNNNNNNNNN NNNNNNNNNN NNNNNNNNNN 
             NNNNNNNNNN NNNNNNNNNN NNNNNNNNNN NNNNNNNNNN NNNNNNNNNN 
             GATTTTCAGT ACGAATACAA ACTTAGAAAT AATGGCCTAT CGATCCTTTA 
             GATTTTCAGT ACGAATACAA ACTGTGAAAA CATGGCCTAT CGATCCTTTA 
             GATTTTCAGT ACGAATACAA ACTGTGAAAG CATGGCCTAT CGATCCTTTA 
             GATTTTCAGT ACGAATACAA ACTGTGAAAG CATGGCCTAT CGATCCTTTA 
             GATTTTCAGT ACGAATACAA ACTGTGAAAG CATGGCCTAT CGATCCTTTA 
             GATTTTCAGT ACGAATACAA ACTGTGAAAG CATGGCCTAT CGATCCTTTA 
             GATTTTCAGT ACAAATACAA ACTGTGAAAG CATGGCCTAT CGATCCTTTG 
             GATTTTCAGT ACAAATACAA ACTGTGAAAG CATGGCCTAT CGATCCTTTG 
             GATTTCCAGT AAAAATACAA ACTGTGTAAG CATGGCCTAT CGATCCTTTG 
             GATTTTCAGT ACGAATACAA ACTGTGAAAG CATGGCCTAT CGATCCTTTA 
             TATTTTCAGA ACAAGTAGAA AACGTGAAAG CGTGGCCTAT CGATCCTTTA 
             TATTTTCAGA AAAAGTAGAA AACGTGAAAG CGTGGCCTAT CGATCCTTTA 
             GATTTTCAGT ACGAATACAA ACTGTGAAAG CATGGCCTAT CGATCCTTTA 
             GATTTCCAGT ACGAATACAA ACTGCGAAAG CATGGCCTAT CGATCCTTTA 
             GATTTTCAGT ACGAATACAA ACTGCGAAAG CATGGCCTAT CGATCCTTTA 
             GATTTTCAGT GCGAATACAA ACTGCGAAAG CATGGCCTAT CGATCCTTTA 
             GATTTTCAGT GCGAATACAA ACTGCGAAAG CATGGCCTAT CGATCCTTTA 
             GATTTTCAGT GCGAATACAA ACTGCGAAAG CATGGCCTAT CGATCCTTTA 
             GATTTGTATC ATCAATAAGA ATTGCGAAAG CATGGCCTAT CGATCCTTTA 
             GATTTCCAGT GATAATAAGA ACTGCGAAAG CATGGCCTAT CGATCCTTTA 
             NNNNNNNNNN NNNNNNNNNN NNNNNNNNNN NNNNNNNNNN NNNNNNNNNN 
             CTCCTCTATA ATCGGAGTGG GTTGTGAAAG CATGGCCTAT CGATCCCTTC 

             GATTTTAGAA GCTTTAAGCT AGAGGTGTCA GAAAAGTTAC CACAGGGATA 
             GTCTTTTAGA ATTTTAAGCT AGAGGTGTCA GAAAAGTTAC CACAGGGATA 
             GTTCTTTAGA ATTTTAAGCT AGAGGTGTCA GAAAAGTTAC CACAGGGATA 
             AGTTTTTGGA ATTTGAAGTG AGAGGTGTCA GAAAAGTTAC CACAGGGATA 
             ATTTTTTCGA ATTTTAAGCT AGAGGTGTCA GAAAAGTTAC CACAGGGATA 
             GTCTTTAGAA ATTTTAAGCT AGAGGTGTCA GAAAAGTTAC CACAGGGATA 
             GCGTTTAGAA ATTTTAACCT AGAGGTGTCA GAAAAGTTAC CACAGGGATA 
             GTCTTTAGAA ATTTTAAGCT AGAGGTGTCA GAAAAGTTAC CACAGGGATA 
             GGTCTGTGAA GTTTACAGCC AGAGATGACA GAAAAGTTAC CACAGGGATA 
             GGTCTGAGAA ACTTTCAGCT AGAGGTGTCA GAAAAGTTAC CACAGGGATA 
             GCTTTTTAAA GTCTTAAACC AGAGGTGTCA GAAAAATTAC CACAGGGATA 
             ACT-TTACAA GTCTTAAGCT AGAGGTGTCA GAAAAGTTAC CACAGGGATA 
             GCT-TTAAAA GTTTTAAGCT AGAGGTGTCA GAAAAGTTAC CACAGGGATA 
             GGTCTGTGAA GTATACAGCT AGAGGTGTCA GAAAAGTTAC CACAGGGATA 
             NNNNNNNNNN NNNNNNNNNN NNNNNNNNNN NNNNNNNNNN NNNNNNNNNN 
             NNNNNNNNNN NNNNNNNNNN NNNNNNNNNN NNNNNNNNNN NNNNNNNNNN 
             GGTCTGAGAA ATGTTCAGCT AGAGGTGTCA GAAAAGTTAC CACAGGGATA 
             GGTCTGAGAA ATGTTCAGCT AGAGGTGTCA GAAAAGTTAC CACAGGGATA 
             NNNNNNNNNN NNNNNNNNNN NNNNNNNNNN NNNNNNNNNN NNNNNNNNNN 
             GGTCTGAAAA ATGTTCAGCT AGAGGTGTCA GAAAAGTTAC CACAGGGATA 
             TGTCTGCGAT TTGTTCAGCT AGGGGTGTCA GAAAAGTTAC CACAGGGATA 
             AGTCTGGGAA ACGTCCAGCT AGAGGTGTCA GAAAAGTTAC CACAGGGATA 
             AGTCTGTGAA ACGTACAGCT AGAGGTGTCA GAAAAGTTAC CACAGGGATA 
             AGTCTGGGAA ACGTCCAGCT AGAGGTGTCA GAAAAGTTAC CACAGGGATA 
             TGTCTGAGGA ATGTTCAGCT AGAGGTGTCA GAAAAGTTAC CACAGGGATA 
             NNNNNNNNNN NNNNNNNNNN NNNNNNNNNN NNNNNNNNNN NNNNNNNNNN 
             NNNNNNNNNN NNNNNNNNNN NNNNNNNNNN NNNNNNNNNN NNNNNNNNNN 
             NNNNNNNNNN NNNNNNNNNN NNNNNNNNNN NNNNNNNNNN NNNNNNNNNN 
             GGGTTGCGAA GATTGCAGCT AGAGGTGTCA GAAAAGTTAC CACAGGGATA 
             TACTCCCGAC AATTGGGAAT AGAGGTGTCA GAAAAGTTAC CACAGGGATA 
             GGTCTGAGAA ACTTTCAGCT AGAGGTGTCA GAAAAGTTAC CACAGGGATA 
             GGTCTGAAAA ACTTTCAGCT AGAGGTGTCA GAAAAGTTAC CACAGGGATA 
             GGTCTGAGAA ACTTTCAGCT AGAGGTGTCA GAAAAGTTAC CACAGGGATA 
             GGTCTGAGAA ACTTTCAGCT AGAGGTGTCA GAAAAGTTAC CACAGGGATA 
             AGTCTGTAAG ATATACAGCT AGAGGTGTCA GAAAAGTTAC CACAGGGATA 
             AGTCTGTAAA ATATACAGCT AGAGGTGTCA GAAAAGTTAC CACAGGGATA 
             AGCCCGCGAG CATTGCGGCC AGAGGTGTCA GAAAAGTTAC CACAGGGATA 
             GAACTGTGAA ATTTACAGCT AGAGGTGTCA GAAAAGTTAC CACAGGGATA 
             TATCTTACTA CTGTGCATAT AGAGGTGTCT GAAAAGTTAC CACAGGGATA 
             TATCTCTCTA CTGTGCATAT AGAGGTGTCT GAAAAGTTAC CACAGGGATA 
             GATCTGTGAA AATTACAGCT AGAGGTGTCA GAAAAGTTAC CACAGGGATA 
             GATCTGAGAA GCTTTCAGCT AGAGGTGCCA GAAAAGTTAC CACAGGGATA 
             GTTCTGAAAA ATTTTCAGCT AGAGGTGCCA GAAAAGTTAC CACAGGGATA 
             GG-CTGAGAA ATTTTCAGTT AGAGGTGTCA GAAAAGTTAC CACAGGGATA 
             GG-CTGAGAA ATTTTCAGTT AGAGGTGTCA GAAAAGTTAC CACAGGGATA 
             GG-CTGAGAA ATTTTCAGTT AGAGGTGTCA GAAAAGTTAC CACAGGGATA 
             AGCCCAGAAA GATTCTGGCT AGAGGTGACG GAAAAGTTAC CACAGGGATA 
             AGTCCAGGTT GATTCTGGCT AGAGGTGACA GAAAAGTTAC CACAGGGATA 
             NNNNNNNNNN NNNNNNNNNN NNNNNNNNNN NNNNNNNNNN NNNNNNNNNN 
             ATGGCTCAGA AATTGAACTG AGGGGTGTCT GAAAACTTAC CACAGGGATA 

             ACTGGCTTGT GGCAGCCAAG CGTTCATAGC GACGTTGCTT TTTGATTCTT 
             ACTGGCTTGT GGCAGCCAAG CGTTCATAGC GACGTTGCTT TTTGATTCTT 
             ACTGGCTTGT GGCAGCCAAG CGTCCATAGC GACGTTGCTT TTTGATTCTT 
             ACTGGCTTGT GGCAGCCAAG CGTTCATAGC GACGTTGCTT TTTGATTCTT 
             ACTGGCTTGT GGCAGCCAAG CGTTCATAGC GACGTTGCTT TTTGATTCTT 
             ACTGGCTTGT GGCAGCCAAG CGTTCATAGC GACGTTGCTT TTTGATCCTT 
             ACTGGCTTGT GGCAGCCAAG CGTTCATAGC GACGTTGCTT TTTGATCCTT 
             ACTGGCTTGT GGCAGCCAAG CGTTCATAGC GACGTTGCTT TTTGATCCTT 
             ACTGGCTTGT GGCAGCCAAG CGTTCATAGC GACGTTGCTT TTTGATCCTT 
             ACTGGCTTGT GGCAGCCAAG CGTTCATAGC GACGTTGCTT TTTGATCCTT 
             ACTGGCTTGT GGCAGCCAAG CGTTCATAGC GACGTTGCTT TTTGATTCTT 
             ACTGGCTTGT GGCAGCCAAG CGTCCATAGC GACGTTGCTT TTTGATCCTT 
             ACTGGCTTGT GGCAGCCAAG CGTTCATAGC GACGTTGCTT TTTGATTCTT 
             ACTGGCTTGT GGCAGCCAAG CGTTCATAGC GACGTTGCTT TTTGATCCTT 
             NNNNNNNNNN NNNNNNNNNN NNNNNNNNNN NNNNNNNNNN NNNNNNNNNN 
             NNNNNNNNNN NNNNNNNNNN NNNNNNNNNN NNNNNNNNNN NNNNNNNNNN 
             ACTGGCTTGT GGCAGCCAAG CGTTCATAGC GACGTTGCTT TTTGATCCTT 
             ACTGGCTTGT GGCAGCCAAG CGTTCATAGC GACGTTGCTT TTTGATCCTT 
             NNNNNNNNNN NNNNNNNNNN NNNNNNNNNN NNNNNNNNNN NNNNNNNNNN 
             ACTGGCTTGT GGCAGCCAAG CGTTCACAGC GACGTTGCTT TTTGATCCTT 
             ACTGGCTTGT GGCAGCCAAG CGTTCGTAGC GACGTTGCTT TTTGATCCTT 
             ACTGGCTTGT GGCAGCCAAG CGTTCATAGC GACGTTGCTT TTTGATCCTT 
             ACTGGCTTGT GGCAGCCAAG CGTTCATAGC GACGTTGCTT TTTGATCCTT 
             ACTGGCTTGT GGCAGCCAAG CGTTCATAGC GACGTTGCTT TTTGATCCTT 
             ACTGGCTTGT GGCAGCCAAG CGTTCATAGC GACGTTGCTT TTTGATCCTT 
             NNNNNNNNNN NNNNNNNNNN NNNNNNNNNN NNNNNNNNNN NNNNNNNNNN 
             NNNNNNNNNN NNNNNNNNNN NNNNNNNNNN NNNNNNNNNN NNNNNNNNNN 
             NNNNNNNNNN NNNNNNNNNN NNNNNNNNNN NNNNNNNNNN NNNNNNNNNN 
             ACTGGCTTGT GGCAGCCAAG CGTTCATAGC GACGTTGCTT TTTGATCCTT 
             ACTGGCTTGT GGCAGCCAAG CGTTCATAGC GACGTTGCTT TTTGATCCTT 
             ACTGGCTTGT GGCAGCCAAG CGTTCATAGC GACGTTGCTT TTTGATCCTT 
             ACTGGCTTGT GGCAGCCAAG CGTTCATAGC GACGTTGCTT TTTGATCCTT 
             ACTGGCTTGT GGCAGCCAAG CGTTCATAGC GACGTTGCTT TTTGATCCTT 
             ACTGGCTTGT GGCGGCCAAG CGTTCATAGC GACGTCGCTT TTTGATCCTT 
             ACTGGCTTGT GGCAGCCAAG CGTTCATAGC GACGTTGCTT TTTGATCCTT 
             ACTGGCTTGT GGCAGCCAAG CGTTCATAGC GACGTTGCTT TTTGATCCTT 
             ACTGGCTTGT GGCAGCCAAG CGTTCATAGC GACGTTGCTT TTTGATCCTT 
             ACTGGCTTGT GGCAGCCAAG CGTTCATAGC GACGTTGCTT TTTGATCCTT 
             ACTGGCTTGT GGCTGCCAAG CGCTCCTAGC GACGTAGCTT TTTGATCCTT 
             ACTGGCTTGT GGCTGCCAAG CGCTCCTAGC GACGTAGCTT TTTGATCCTT 
             ACTGGCTTGT GGCAGCCAAG CGTTCATAGC GACGTTGCTT TTTGATCCTT 
             ACTGGCTTGT GGCAGCCAAG CGTTCATAGC GACGTTGCTT TTTGATCCTT 
             ACTGGCTTGT GGCAGCCAAG CGTTCATAGC GACGTTGCTT TTTGATCCTT 
             ACTGGCTTGT GGCAGCCAAG CGTTCATAGC GACGTTGCTT TTTGATCCTT 
             ACTGGCTTGT GGCAGCCAAG CGTTCATAGC GACGTTGCTT TTTGATCCTT 
             ACTGGCTTGT GGCAGCCAAG CGTTCATAGC GACGTTGCTT TTTGATCCTT 
             ACTGGCTTGT GGCAGCCAAG CGTTCATAGC GACGTTGCTT TTTGATCCTT 
             ACTGGCTTGT GGCAGCCAAG CGTTCATAGC GACGTTGCTT TTTGATCCTT 
             NNNNNNNNNN NNNNNNNNNN NNNNNNNNNN NNNNNNNNNN NNNNNNNNNN 
             ACTGATTTGT GGCAGCCAAG CGTTCATAGC GACGTTGCTT TTTGATCCTT 

             CGATGTCGGC TCTTCCTATC ATTGGCCCGC AGCAGAGCCA AAGTGCAGGA 
             CGATGTCGGC TCTTCCTATC ATTGCGAAGC AGAATTCGCC AAGTGTTGGA 
             CGATGTCGGC TCTTCCTATC ATTGCGAAGT AGAACTCGCC AATTGTTGGA 
             CGATGTCGGC TCTTCCTATC ATTGTGTCGC AGAAGTCACC AAGTGTAGGA 
             CGATGTCGGC TCTTCCTATC ATTGTGTCGC AGAAGTCACC AAGTGTAGGA 
             CGATGTCGGC TCTTCCTATC ATTGTGAAGC AGAATTCACC AAGTGTTGGA 
             CGATGTCGGC TCTTCCTATC ATTGTGAAGC AGAATTCACC AAGTGTTGGA 
             CGATGTCGGC TCTTCCTATC ATTGTGAAGC AGAATTCACC AAGTGTAGGA 
             CGATGTCGGC TCTTCCTATC ATTGAGAAGC AGAATTCTCA AAGTGTCGGA 
             CGATGTCGGC TCTTCYTATC ATTGAGACRC AGAAGTCTCA AAGTGTCGGA 
             CGATGTCGGC TCTTCCTATC ATTGTGAAGC AGAATTCACC AAGTGTCGGA 
             CGATGTCGGC TCTTCCTATC ATTGTGAAGC AGAATTCACA ACGTGTCGGA 
             CGATGTCGGC TCTTCCTATC ATTGTGAAGC AGAATTCACC AAGTGTCGGA 
             CGATGTCGGC TCTTCCTATC ATTGAGACGC AGAAGTCTCA AAGTGTCGGA 
             NNNNNNNNNN NNNNNNNNNN NNNNNNNNNN NNNNNNNNNN NNNNNNNNNN 
             NNNNNNNNNN NNNNNNNNNN NNNNNNNNNN NNNNNNNNNN NNNNNNNNNN 
             CGATGTCGGC TCTTCCTATC ATTGAGACGC AGAAGTCCCA AAGTGTCGGA 
             CGATGTCGGC TCTTCCTATC ATTGAGACGC AGAAGTCCCA AAGTGTCGGA 
             NNNNNNNNNN NNNNNNNNNN NNNNNNNNNN NNNNNNNNNN NNNNNNNNNN 
             CGATGTCGGC TCTTCCTATC ATTGAGACGC AGAAGTCCCA AAGTGTCGGA 
             CGATGTCGGC TCTTCCTATC ATTGAGACGC AGCAGTCCCA AAGTGTCGGC 
             CGATGTCGGC TCTTCCTATC ATTGAGACGC AGAAGTCCCA AAGTGTCGGA 
             CGATGTCGGC TCTTCCTATC ATTGAGACGC AGAAGTCCCA AAGTGTCGGA 
             CGATGTCGGC TCTTCCTATC ATTGAGACGC AGAAGTCCCA AAGTGTCGGA 
             CGATGTCGGC TCTTCCTATC ATTGAGACGC AGAAGTCCCA AAGTGTCGGA 
             NNNNNNNNNN NNNNNNNNNN NNNNNNNNNN NNNNNNNNNN NNNNNNNNNN 
             NNNNNNNNNN NNNNNNNNNN NNNNNNNNNN NNNNNNNNNN NNNNNNNNNN 
             NNNNNNNNNN NNNNNNNNNN NNNNNNNNNN NNNNNNNNNN NNNNNNNNNN 
             CGATGTCGGC TCTTCCTATC ATTGGCTTGC AGCAGAGCCA AAGTGTCGGA 
             CGATGTCGGC TCTTCCTATC ATTGCCTCGC AGAAGTGGCA AAGTGTCGGA 
             CGATGTCGGC TCTTCCTATC ATTGAGACGC AGAAGTCTCA AAGTGTCGGA 
             CGATGTCGGC TCTTCCTATC ATTGAGACGC AGAAGTCTCA AAGTGTCGGA 
             CGATGTCGGC TCTTCCTATC ATTGAGACGC AGAAGTCTCA AAGTGTCGGA 
             CGATGTCGGC TCTTCCTATC ATTGGGACGC AGAAGTCCCA AAGTGTCGGA 
             CGATGTCGGC TCTTCCTATC ATTGAGATGC AGAAGTCTCA AAGTGTCGGA 
             CGATGTCGGC TCTTCCTATC ATTGAGATGC AGAAGTCTCA AAGTGTCGGA 
             CGATGTCGGC TCTTCCTATC ATTGAGATGC AGAAGTCTCA AAGTGTCGGA 
             CGATGTCGGC TCTTCCTATC ATTGAGATGC AGATGTCTCA AAGTGTCGGA 
             CGATGTCGGC TCTTCCTATC ATTGGGACGC AGAAGTCTCA AAGTGTCGGA 
             CGATGTCGGC TCTTCCTATC ATTGGGACGC AGAAGTCTCA AAGTGTCGGA 
             CGATGTCGGC TCTTCCTATC ATTGGGATGC AGAAGTCCCA AAGTGTCGGA 
             CGATGTCGGC TCTTCCTATC ATTGAGACGC AGAAGTCCCA AAGTGTCGGA 
             CGATGTCGGC TCTTCCTATC ATTGAGACGC AGAAGTCCCA AAGTGTCGGA 
             CGATGTCGGC TCTTCCTATC ATTGAGACGC AGAAGTCTCA AAGTGTCGGA 
             CGATGTCGGC TCTTCCTATC ATTGAGACGC AGAAGTCTCA AAGTGTCGGA 
             CGATGTCGGC TCTTCCTATC ATTGAGACGC AGAAGTCTCA AAGTGTCGGA 
             CGATGTCGGC TCTTCCTATC ATTGAGTTGC AGAAGTCTCA AAGTGTCGGA 
             CGATGTCGGC TCTTCCTATC ATTGAGACGC AGAAGTCCCA AAGTGTCGGA 
             NNNNNNNNNN NNNNNNNNNN NNNNNNNNNN NNNNNNNNNN NNNNNNNNNN 
             CGATGTCGGC TCTTCCTATC A-TGAGTTGT AAAAGGCTTC AAGTGTTAGA 

             TTGTTCATCC ACCAACAGGG AACGTGAGCT GGGTTTAGAC CGTCGTGAGA 
             TTGTTCACCC ACCAATAGGG AACGTGAGCT GGGTTTAGAC CGTCGTGAGA 
             TTGTTCACCC ACTAATAGGG AACGTGAGCT GGGTTTAGAC CGTCGTGAGA 
             TTGTTCACCC ACTAACAGGG AACGTGAGCT GGGTTTAGAC CGTCGTGAGA 
             TTGTTCACCC ACTAACAGGG AACGTGAGCT GGGTTTAGAC CGTCGTGAGA 
             TTGTTCACCC ACCAATAGGG AACGTGAGCT GGGTTTAGAC CGTCGCGAGA 
             TTGTTCACCC ACCAATAGGG AACGTGAGCT GGGTTTAGAC CGTCGTGAGA 
             TTGTTCACCC ACTAACAGGG AACGTGAGCT GGGTTTAGAC CGTCGTGAGA 
             TTGTTCACCC GCCAATAGGG AACGTGAGCT GGGTTTAGAC CGTCGTGAGA 
             TTGTTCACCC GCCAATAGGG AACGTGAGCT GGGTTTAGAC CGTCGTGAGA 
             TTGTTCACCC GCTAATAGGG AACGTGAGCT GGGTTTAGAC CGTCGTGAGA 
             TTGTTCACCC GCTAATAGGG AACGTGAGCT GGGTTTAGAC CGTCGTGAGA 
             TTGTTCACCC GCTAATAGGG AACGTGAGCT GGGTTTAGAC CGTCGTGAGA 
             TTGTTCACCC GCCAATAGGG AACGTGAGCT GGGTTTAGAC CGTCGTGAGA 
             NNNNNNNNNN NNNNNNNNNN NNNNNNNNNN NNNNNNNNNN NNNNNNNNNN 
             NNNNNNNNNN NNNNNNNNNN NNNNNNNNNN NNNNNNNNNN NNNNNNNNNN 
             TTGTTCACCC GCCAATAGGG AACGTGAGCT GGGTTTAGAC CGTCGTGAGA 
             TTGTTCACCC GCCAATAGGG AACGTGAGCT GGGTTTAGAC CGTCGTGAGA 
             NNNNNNNNNN NNNNNNNNNN NNNNNNNNNN NNNNNNNNNN NNNNNNNNNN 
             TTGTTCACCC GCCAATAGGG AACGTGAGCT GGGTTTAGAC CGTCGTGAGA 
             TTGTTCACCC GCCAATAGGG AACGTGAGCT GGGTTTAGAC CGTCGTGAGA 
             TTGTTCACCC GCCAATAGGG AACGTGAGCT GGGTTTAGAC CGTCGTGAGA 
             TTGTTCACCC GCCAATAGGG AACGTGAGCT GGGTTTAGAC CGTCGTGAGA 
             TTGTTCACCC GCCAATAGGG AACGTGAGCT GGGTTTAGAC CGTCGTGAGA 
             TTGTTCACCC GCCAATAGGG AACGTGAGCT GGGTTTAGAC CGTCGTGAGA 
             NNNNNNNNNN NNNNNNNNNN NNNNNNNNNN NNNNNNNNNN NNNNNNNNNN 
             NNNNNNNNNN NNNNNNNNNN NNNNNNNNNN NNNNNNNNNN NNNNNNNNNN 
             NNNNNNNNNN NNNNNNNNNN NNNNNNNNNN NNNNNNNNNN NNNNNNNNNN 
             TTGTTCACCC GCCAATAGGG AACGTGAGCT GGGTTTAGAC CGTCGTGAGA 
             TTGTTCACCC GCCAATAGGG AACGTGAGCT GGGTTTAGAC CGTCGTGAGA 
             TTGTTCACCC GCCAATAGGG AACGTGAGCT GGGTTTAGAC CGTCGTGAGA 
             TTGTTCACCC GCCAATAGGG AACGTGAGCT GGGTTTAGAC CGTCGTGAGA 
             TTGTTCACCC GCCAATAGGG AACGTGAGCT GGGTTTAGAC CGTCGTGAGA 
             TTGTTCACCC GCCAATAGGG AACGTGAGCT GGGTTTAGAC CGTCGTGAGA 
             TTGTTCACCC GCTAATAGGG AACGTGAGCT GGGTTTAGAC CGTCGTGAGA 
             TTGTTCACCC GCTAATAGGG AACGTGAGCT GGGTTTAGAC CGTCGTGAGA 
             TTGTTCACCC GCTAATAGGG AACGTGAGCT GGGTTTAGAC CGTCGTGAGA 
             TTGTTCACCC GCTAATAGGG AACGTGAGCT GGGTTTAGAC CGTCGTGAGA 
             TTGTTCACCC GCTAATAGGG AACGTGAGCT GGGTTTAGAC CGTCGTGAGA 
             TTGTTCACCC GCTAATAGGG AACGTGAGCT GGGTTTAGAC CGTCGTGAGA 
             TTGTTCACCC GCTAATAGGG AACGTGAGCT GGGTTTAGAC CGTCGTGAGA 
             TTGTTCACCC GTTAATAGGG AACGTGAGCT GGGTTTAGAC CGTCGCGAGA 
             TTGTTCACCC GTTAATAGGG AACGTGAGCT GGGTNNNNNN NNNNNNNNNN 
             TTGTTCACCC GCCAATAGGG AACGTGAGCT GGGTTTAAAC CGTCGTGAGA 
             TTGTTCACCC GCCAATAGGG AACGTGAGCT GGGTTTAGAC CGTCGTGAGA 
             TTGTTCACCC GCCAATNNNN NNNNNNNNNN NNNNNNNNNN NNNNNNNNNN 
             TTGTTCACCC GTTAATAGGG AACGTGAGCT GGGTTTAGAC CGTCGTGAGA 
             TTGTTCACCC GTTAATAGGG AACGTGAGCT GGGTTTAGAC CGTCGTGAGA 
             NNNNNNNNNN NNNNNNNNNN NNNNNNNNNN NNNNNNNNNN NNNNNNNNNN 
             TTGTTCACCT ATAAAANNNN NNNNNNNNNN NNNNNNNNNN NNNNNNNNNN 

             CAGGTTAGTT TTACCCTACT GATGAATGGT CGTGGCGACA GTAATCCAAT 
             CAGGTTAGTT TTACCCTACT GATGAGTCGT TGTCGCGACA GTAATCCAAC 
             CAGGTTAGTT TTACCCTACT GATGAGTCGT TGTCTAAACA GTAATCCAAC 
             CAGGTTAGTT TTACCCTACT GATAAATGGT TGTCGCGACA GTAATCCAAC 
             CAGGTTAGTT TTACCCTACT GATGAATGGT TGTCGCGACA GTAATCCAAC 
             CAGGTTAGTT TTACCCTACT GATGAATCGA TGTCGCGACA GTAATCCAAC 
             CAGGTTAGTT TTACCCTACT GATGAATCGA TGTCGCGACA GTAATCCAAC 
             CAGGTTAGTT TTACCCTACT GATGAT---A TGACACGACA GTAATCCAAT 
             CAGGTTAGTT TTACCCTACT GTTAAA-TGA TACTGCGACA GTAATCCAGC 
             CAGGTTAGTT TTACCCTACT GATRA--TGA TGCTGTAACA GTAATCGAAC 
             CAGGTTAGTT TTACCCTACT GATGAC-TGA TGTCGCTACA GTAATCCAAC 
             CAGGTTAGTT TTACCCTACT GATGAAACGA TGTTGCAACA GTAATCCAAC 
             CAGGTTAGTT TTACCCTACT GATGAAGTGA TGTTGCGACA GTAATCCAAC 
             CAGGTTAGTT TTACCCTACT GACAAATAGA TACTGCGACA GTAGTCGAAG 
             NNNNNNNNNN NNNNNNNNNN NNNNNNNNNN NNNNNNNNNN NNNNNNNNNN 
             NNNNNNNNNN NNNNNNNNNN NNNNNNNNNN NNNNNNNNNN NNNNNNNNNN 
             CAGGTTAGTT TTACCCTACT GATGAATTGA TATTGCGACA GTAATCGAAG 
             CAGGTTAGTT TTACCCTACT GATGAATTGA TCCTGCGACA GTAATCGAAG 
             NNNNNNNNNN NNNNNNNNNN NNNNNNNNNN NNNNNNNNNN NNNNNNNNNN 
             -AGGTTAGTT TTACCCTACT GGTCAA--AA TATTGCAACA GTAATCGAAG 
             CAGGTTAGTT TTACCTTGCT GATCGGGCGA TATTGTGACA GCAATCGAAG 
             CAGGTTAGTT TTACCCTACT GAT-AATTAA CGTTGCGACA GTAATCGAAC 
             CAGGTTAGTT TTACCCTACT GAT-AATCAA CGTTGCGACA GTAATCGAAC 
             CAGGTTAGTT TTACCCTACT GAT-AATTAA CGTTGCGACA GTAATCGAAC 
             CAGGTTAGTT TTACCCTACT GATGTGTGGA TACCGCGACA GTAATCGAAC 
             NNNNNNNNNN NNNNNNNNNN NNNNNNNNNN NNNNNNNNNN NNNNNNNNNN 
             NNNNNNNNNN NNNNNNNNNN NNNNNNNNNN NNNNNNNNNN NNNNNNNNNN 
             NNNNNNNNNN NNNNNNNNNN NNNNNNNNNN NNNNNNNNNN NNNNNNNNNN 
             CAGGTTAGTT TTACCCTACT GTTGAATCGG TATTGCGACA GTAATCTAGG 
             CAGGTTAGTT TTACCCTACT GTTGAATTGA TATTGCGACA GTAATCTAGT 
             CAGGTTAGTT TTACCCTACT GATGACTTGA TACTGCGACA GTAATCCAAC 
             CAGGTTAGTT TTACCCTACT GATGATTTGA TACTGCGACA GTAATCCAAC 
             CAGGTTAGTT TTACCCTACT GATGAATTGA TACTGCGACA GTAATCCAAC 
             CAGGTTAGTT TTACCCTACT GATGAATTGA TACTGCGACA GTAATCCAAC 
             CAGGTTAGTT TTACCCTACT GATGCACCGA CGTTGTGACA GTAATCCAAT 
             CAGGTTAGTT TTACCCTACT GATGA-CTGA CGTTGTGACA GTAATCCAAT 
             CAGGTTAGCT TTACCCTACT GATGA-CTG- CGCCGCGACA GTAATTCCAC 
             CAGGTTAGTT TTACCCTACT GATGA-CTGA CGCTGCGACA GTAATCCAAC 
             CAGGTTAGTT TTACCCTACT GATGAATAG- TATTGTGACA GTAATCCAAC 
             CAGGTTAGTT TTACCCTACT GATGAAGTG- TATTGTGACA GTAATCCAAC 
             CAGGTTAGTT TTACCCTACT GATGAAATGA TATTGCGACA GTAATCTAAC 
             CAGGTTAGTT TTATCCTACT GATGAT-GG- TTTTGCAACA GTAATCTAGC 
             NNNNNNNNNN NNNNNNNNNN NNNNNNNNNN NNNNNNNNNN NNNNNNNNNN 
             CAGGTTAGTT TTACCCTACT GATAAG-CGA TATTGTGACA GTAATCCAAC 
             CAGGTTAGTT TTACCCTACT GATAAG-CGA TATTGTGACA GTAATCCAAC 
             NNNNNNNNNN NNNNNNNNNN NNNNNNNNNN NNNNNNNNNN NNNNNNNNNN 
             CAGGTTAGTT TTATCCTACT TATACA-CG- CATCAAAAGA GTTAATCAAC 
             CAGGTTAGTT TTACCCTACT TATAGA-TG- CATCACAAGA GTAGAGCAAC 
             NNNNNNNNNN NNNNNNNNNN NNNNNNNNNN NNNNNNNNNN NNNNNNNNNN 
             NNNNNNNNNN NNNNNNNNNN NNNNNNNNNN NNNNNNNNNN NNNNNNNNNN 

             TAGTACGAGA GGAACCGTTG GTTCACGCAT TTGGCA-ATG CGGTTGATTG 
             TAGTACGAGA GGAACCGTTG GTTCAGATAA TTGGTAAATG CGGTTGCCTG 
             CAGTACGAGA GGAACCGTTG GTTCAGATAA TTGGTAACTG CGGTTAGCTG 
             TAGTACGAGA GGAACCGTTG GTTCGGATAT TTGGTA-ATG CGGTTGGCTG 
             TAGTACGAGA GGAACCGTTG GTTCAGACAA TTGGTTTATG GGGTTGGCTG 
             TAGTACGAGA GGAACCGTTG GTTCAGATAC TTGGTAATTG CCGTTGGCTG 
             TAGTACGAGA GGAACCGTTG GTTCAGATAC TTGGTAATTG CCGTTGGCTG 
             TAGTACGAGA GGAACCATTG GTTCACATAA TTGGTAAA-A CCGTTAGCTG 
             TAGTACGAGA GGAACAGCTG GGTCGGATAC TTGGTTAATG CCGCTGCCTG 
             TAGTACGAGA GGAACAGTTC RTTCGGATAG TTGGTTAATG CAGCTGACTG 
             TAGTACGAGA GGAACCGTTG GTTCAGATCA CTGGTTCATG CGATTTCCTG 
             TAGTACGAGA GGAACCGTTG GATCAGATAA TTGGTAAATA CGGTTAGCTG 
             TAGTACGAGA GGAACAGTTG GTTCAGATAA TTGGTAAATA CAGTTAGCTG 
             TAGTACGAGA GGAACACTTC GTCCAGATAC TTGGTTAATG CCGTTGTCTG 
             NNNNNNNNNN NNNNNNNNNN NNNNNNNNNN NNNNNNNNNN NNNNNNNNNN 
             NNNNNNNNNN NNNNNNNNNN NNNNNNNNNN NNNNNNNNNN NNNNNNNNNN 
             TAGTACGAGA GGAACACTTC GTTCAGATAC TTGGTAAATG CGGCTAGCTG 
             TAGTACGAGA GGAACACTTC GTTCAGATAC TTGGTAAATG CGGCTAGCTG 
             NNNNNNNNNN NNNNNNNNNN NNNNNNNNNN NNNNNNNNNN NNNNNNNNNN 
             TAGTACGAGA GGAACACTTC GTTCAGATAC TTGGTAAATG CTACCAGCTG 
             TAGTACGAGA GGACAACTTC GTTCAGACAT TTAGTAAATG CATTTACCTG 
             TAGTACGAGA GGAACAGTTC GTTCAGACAT TTGGTTAATG CAGTTAGCTG 
             TAGTACGAGA GGAACAGTTC GTTCAGACAT TTGGTTAATG CGGTTAGCTG 
             TAGTACGAGA GGAACAGTTC GTTCAGACAT TTGGTTAATG CGGTTAGCTG 
             TAGTACGAGA GGAACAGTTC GTTCAGATAC CTGGTAAATG CCGTTAGCTG 
             NNNNNNNNNN NNNNNNNNNN NNNNNNNNNN NNNNNNNNNN NNNNNNNNNN 
             NNNNNNNNNN NNNNNNNNNN NNNNNNNNNN NNNNNNNNNN NNNNNNNNNN 
             NNNNNNNNNN NNNNNNNNNN NNNNNNNNNN NNNNNNNNNN NNNNNNNNNN 
             TAGTACGAGA GGAACACCTA GTTCGCATAA TTGGTAAATG CAGCTGGCTG 
             TAGTACGAGA GGAACAACTA GTTCGCATAA TTGGTAAATG CCGCTAGCTG 
             TAGTACGAGA GGAACAGTTG GGTCGGATAC TTGGTAAATG CGGCTAGCTG 
             TAGTACGAGA GGAACAGTTG GGTCGGATAC TTGGTAAATG CGGCTAGCTG 
             TAGTACGAGA GGAACAGTTG GTTCAGATAC TTGGTTAATG CGGCTAGCTG 
             TAGTACGAGA GGAACAGTTG GTTCAGATAC TTGGTTAATG CGGCTAGCTG 
             TAGTACGAGA GGAACAGTTG GTTCGGATAC TTGGTTAATG CGGCTAGTTG 
             TAGTACGAGA GGAACAGTTG GTTCGGATAC TTGGTTAATG CAGCTAGTTG 
             CAGTACGAGA GGAACAGTGG ATTCGGATAC TTGGTTAATG CGGTTGGCTG 
             TAGTACGAGA GGAACAGTTG GTTCAGATAA TTGGTTAATG CGGCTAGTTG 
             TGGTACGAGA GGATTAGTTG GTTCAGACAA TTGGTACA-G CAATTGGTTG 
             TGGTACGAGA GGATTAGTTG GTTCAGACAG TTGGTACA-G CAATTGGTTG 
             TAGTACGAGA GGAACAGTTA GGTCACATAA TTGGTTAATA CAGCTAGTTG 
             TAGTACGAGA GGAACCGCTA GTTCAGGTAC TTGGT-GATG CAGCTAGTTG 
             NNNNNNNNNN NNNNNNNNNN NNNNNNNNNN NNNNNNNNNN NNNNNNNNNN 
             TAGTACGAGA GGAACAGTTG GGTCAGGTAT TTGGTC--TG CGGCTAGTTG 
             TAGTACGAGA GGAACAGTTG GGTCAGGTAT TTGGTC--TG CGGCTAGTTG 
             NNNNNNNNNN NNNNNNNNNN NNNNNNNNNN NNNNNNNNNN NNNNNNNNNN 
             TAGTACGAGA GGAACCGTTG ATTCAAACCG CTGGTTAA-G CGTTTGACTG 
             CAGTACGAGA GGAACAGTTG CTCCAAGTCA CTGGTAGA-G GGGTTGGTTG 
             NNNNNNNNNN NNNNNNNNNN NNNNNNNNNN NNNNNNNNNN NNNNNNNNNN 
             NNNNNNNNNN NNNNNNNNNN NNNNNNNNNN NNNNNNNNNN NNNNNNNNNN 

             AAACGTCAAT GCCGCGAAGC TACCACGTGC AGGATTAAGG CTGAACGCCT 
             AAAAGGCAGT GCCGCGAAGC TACCATCTGT AGGATTATGA CTGAACGCCT 
             AAAAGCTAGT GCCGCCAAGC TACCATCTGT AGGATTATGG CTGAACGCCT 
             ACCAGCCAAT GCCGCGAAGC TATCATCCGT AGGATTATGA CTGAACGCCT 
             AACAGCCAGT GCCCCGAAGC TACCATCTGC AGGATAATGA CTGAACGCCT 
             AACAGCCAGT GCGGCGAAGC TACCATCTGT AGGATTATGA NNNNNNNNNN 
             AACAGCCAGT GCGGCGAAGC TACCATCTGT AGGATTATGA CTGAACGCCT 
             AAAAGCTAGT GCGGTGAAGC TACCATGTGT AGGATTATGA CTGAACGCCT 
             AAAAGACATT GCGGCGAAGC TACCATCCGC TGGATTATGA CTGAACGCCT 
             AAAAGTCAGT GCTGCGACGC TACCATCCGT TGGATAATGA CTGAACGCCT 
             ACAAGGAAGT GTCGCGAAGC TACCATCTGT TTGATTATGA CTGAACGCCT 
             AAAAGCTAGT GCCGTGAAGC TACCATCTGT AGGATTATGA CTGAACGCCT 
             AAAAGCTAGT GCTGTGAAGC TACCATCTGT AGGATTATGA CTGAACGCCT 
             AAAAGACAGT ACGGCGAAGC TACCATCTGC TGGATTACGG CTGAACGCCT 
             NNNNNNNNNN NNNNNNNNNN NNNNNNNNNN NNNNNNNNNN NNNNNNNNNN 
             NNNNNNNNNN NNNNNNNNNN NNNNNNNNNN NNNNNNNNNN NNNNNNNNNN 
             AAAAGCTAAT ACCGCGAAGC TACCATCTGT TGGATTACGA CTGAACGCCT 
             AAAAGCTAAT ACTGCGAAGC TATCATCTGT TGGATTACGA CTGAACGCCT 
             NNNNNNNNNN NNNNNNNNNN NNNNNNNNNN NNNNNNNNNN NNNNNNNNNN 
             AAAAGCTATT GTTGCAAAGC TACCATCTGT TGGATTACGA CTGAACGCCT 
             AAAAGCTATT ATTGACAAGC TACCATATGT TGGATTACGA CTGAACGCCT 
             ACACGCTAGT GCTGCGATGC TACCATCTGC CGGTTTATGA CTGAACGCCT 
             AGACGCTAGT GCCGCGATGC TATCATCTGC CGGTTTATGA CTGAACGCCT 
             AGACGCTAGT GCCGCGATGC TACCATCTGC CGGTTTATGA CTGAACGCCT 
             AAACACTAGT ACGGCGACGC TACCATCTGC TGGATTACCG CTGAACGCCT 
             NNNNNNNNNN NNNNNNNNNN NNNNNNNNNN NNNNNNNNNN NNNNNNNNNN 
             NNNNNNNNNN NNNNNNNNNN NNNNNNNNNN NNNNNNNNNN NNNNNNNNNN 
             NNNNNNNNNN NNNNNNNNNN NNNNNNNNNN NNNNNNNNNN NNNNNNNNNN 
             AAAAGCCATT GCTGCGATGC TACCATGCGT GAGATTACGA CTGAACGCCT 
             AAAAGCTATT GCGGCGAAGC TACCATGCGT TGGATTACGA CTGAACGCCT 
             AAAAGCTAGT GCCGCGACGC TACCATCCGT TGGATTATGA CTGAACGCCT 
             AAAAGCTAGT GCCGCGACGC TACCATCCGT TGGATTATGA CTGAACGCCT 
             AAAAGCTAGT GCCGCGACGC TACCATCTGT GGGATTATGA CTGAACGCCT 
             AAAAGCTAGT GCCGCGACGC TACCATCTGT TGGATTATGA CTNNNNNNNN 
             AAAAGCTAGT GCCGCGAACG TACCATCCGT TGGATAATGA CTGAACGCCT 
             AAAAGCTAGT GCTGCGAAGC TACCATCCGT TGGATAATGA CTGAACGCCT 
             ACTAGCCAGT GCCGCGAAGC TACCATCCGT TGGATAATGA CTGAACGCCT 
             AAAAGCTAGT GCCGCGACGC TATCATCTGT TGGATTATGA CTGAACGCCT 
             ACAAACCAGT GTTGCGAACG TAA-GTCTGT TGGATAATGG CTGAACGCCT 
             ACAAACCAGT GTTGCGAAGC TAA-GTCTGT TGGATAATGG CTGAACGCCT 
             AAAAGCTAGT GCTGTGAAGC TACCATGTGT TGGATTATGA CTGAACGCCT 
             AACAACTAGT GCTGCAAAGC TACCACCTGC TCAGGAAAGA CTGAACGCCT 
             NNNNNNNNNN NNNNNNNNNN NNNNNNNNNN NNNNNNNNNN NNNNNNNNNN 
             ACAAGCTAGT GCTGCTAAGC TAAGCCTGCC GGAGGA-TGA CTGAACGCCT 
             ACAAGCTAGT GCTGCTAAGC TAAGCCTGTC GGAGGA-TGA CTGAACGCCT 
             NNNNNNNNNN NNNNNNNNNN NNNNNNNNNN NNNNNNNNNN NNNNNNNNNN 
             TAAAGTCAAA GACGCAAAGC TAC-GTTTGA TGGATAATGA CTGAACGCCT 
             GATAGCCAGT GCCCCGAAGC TAC-ACTTGC GGGATAATGG CTGAACGCCT 
             NNNNNNNNNN NNNNNNNNNN NNNNNNNNNN NNNNNNNNNN NNNNNNNNNN 
             NNNNNNNNNN NNNNNNNNNN NNNNNNNNNN NNNNNNNNNN NNNNNNNNNN 

             CTAAGCCCGA ATCCAGGCTG GACAGCCACG ATGTCCACTC CGATGTAGAT 
             CTAAGTCAGA ATCCATGCTG GAAAGCGACG ATATTCACCT TTCCTGATGT 
             CTAAGTCAGA ATCCATGCTG GAATA-GACG ATAATCACCT TTCCCGATGT 
             CTAAGTCAGA ATCCATGCTG GAATGCGACG ATATTCACCT CGACTGGTGT 
             CTAAGTCAGA ATCTATGCTG GAAAGCGACG ATATATTCCG CTCTCTGTGT 
             NNNNNNNNNN NNNNNNNNNN NNNNNNNNNN NNNNNNNNNN NNNNNNNNNN 
             CTAAGTCAGA ATCCATGCTG GAATGCGACG TTACCCATTT CCTCCAATGT 
             CTAAGTCAGA ATCCATGCTG GATAGTGTCG TTATTCACCC CTTCCAATAT 
             CTAAGTCAGA ATCCATGCTG GACAGCAGTG TTGCCCATCA CACTGTTTAT 
             CTAAGTCAAA ACCCATACTG ACATGCAGTG TGACTCACCG GACAAYAGAT 
             CTAAGTCAGA ATCAATGCTG GAACGCGACG TCCGCCA-GT TGCATATGGA 
             CTAAGTCAGA ATCCTTGCTG GAAAGCAACG TCCC-AACAA TAATAAACGT 
             CTAAGTCAGA ATCCATGCTG GAAAGCAACG TTTCGATCAA TAATAAATGT 
             CTAAGCCGGA ATCCATGCTG GATAGCAGTG TTGTACACCG TGCTCAATGT 
             NNNNNNNNNN NNNNNNNNNN NNNNNNNNNN NNNNNNNNNN NNNNNNNNNN 
             NNNNNNNNNN NNNNNNNNNN NNNNNNNNNN NNNNNNNNNN NNNNNNNNNN 
             CTAAGTCGGA ATCCATGCTG GCTAGCAGTG TTGTCCACCA TTTCCATTGT 
             CTAAGTCAGA ATCTTGGCTG ACTAGCAGTG TTGTCCACCT CTTTGAACTT 
             NNNNNNNNNN NNNNNNNNNN NNNNNNNNNN NNNNNNNNNN NNNNNNNNNN 
             CTAAATCGGA ATCTTGTCTG GCTAGTAATG TTGT-CATCA TTGCTGTTTT 
             CTAAGTCAGA ANNNNNNNNN NNNNNNNNNN NNNNNNNNNN NNNNNNNNNN 
             CTAAGTCAGG ACCCGTGCTG GAGAGCAGCG TTATTGTGCC GACTGAATGA 
             CTAAGTCAGG ACCCGTGCTG GAGAGCAGCG TTAC-GTGCC TTCTGAATGA 
             CTAAGTCAGA ANNNNNNNNN NNNNNNNNNN NNNNNNNNNN NNNNNNNNNN 
             CTAAGTCNNN NNNNNNNNNN NNNNNNNNNN NNNNNNNNNN NNNNNNNNNN 
             NNNNNNNNNN NNNNNNNNNN NNNNNNNNNN NNNNNNNNNN NNNNNNNNNN 
             NNNNNNNNNN NNNNNNNNNN NNNNNNNNNN NNNNNNNNNN NNNNNNNNNN 
             NNNNNNNNNN NNNNNNNNNN NNNNNNNNNN NNNNNNNNNN NNNNNNNNNN 
             CTAAGTCGGA ATCTTTGCTG ACTAGCAATG CTGTATAACG CTTACACTGT 
             CT-AATCAGA ANNNNNNNNN NNNNNNNNNN NNNNNNNNNN NNNNNNNNNN 
             CTAAGTCAGA ATCCATGCTG GATAGCAGTG TTATTCACCG CCTCCTTTGC 
             CTAAGTANNN NNNNNNNNNN NNNNNNNNNN NNNNNNNNNN NNNNNNNNNN 
             CTAAGTCAGA ATCCATGCTG GCTAGCAGTG TTTCTCATCG CCTCATTTGT 
             NNNNNNNNNN NNNNNNNNNN NNNNNNNNNN NNNNNNNNNN NNNNNNNNNN 
             CTAAGTCAGA ATCCATGCTG AACA-CAACG TTTTCCATCA CTTTTGGCGT 
             CTAAGTCAGA ATCCATGCTG AATA-CAACG TTTTTCACCG CTTCTGGTGT 
             CTAAGTCAGA ATCCATGCTG GAC--CGTCG CCACCCACCG CTGCCGCGCT 
             CTAAGTCAGA ATCCATGCTG AAC--CAGCG TTATTCACCG TTTCTGGCAT 
             CTAAGCCAGA AACCATGCTG ATTAACAATA CTATTTCGTT CTTTTTTGTA 
             CTAAGCCAGA ACCCATGCTG ATTAACAATA CTATTTTGTT CTTCTTTGTT 
             CTAAGTCAGA ATCCATACTG AATAGCAATG TTATTCACCA ATTTTAATAT 
             CTAAGTCCGA ACTGATGCTG AAC-GCAAAG CTCTTCATTG CTTCCATAAA 
             NNNNNNNNNN NNNNNNNNNN NNNNNNNNNN NNNNNNNNNN NNNNNNNNNN 
             CTAAGTCAGA AACCGTACTG GTACGTGTTG TTCACCGCTC TTGTTAAGAA 
             CTAAGTCAGA AACCGTACTG GTACGTGTTG TTCACCGCAC TTGTTAAGAT 
             NNNNNNNNNN NNNNNNNNNN NNNNNNNNNN NNNNNNNNNN NNNNNNNNNN 
             CTAAGTCAAA ATCCTAACTT GT--GAAAAG ATGTATTAGT CAGTAAAGGA 
             CTAAGCCAAA ACCCCAGCTT GAA-GTGCTG CTAACTACAC CTGAGTTAGA 
             NNNNNNNNNN NNNNNNNNNN NNNNNNNNNN NNNNNNNNNN NNNNNNNNNN 
             NNNNNNNNNN NNNNNNNNNN NNNNNNNNNN NNNNNNNNNN NNNNNNNNNN 

             TGGGTACTCA AACGGAAGTG ACAAATCCCT TGTAGACGAC TTGACATGAA 
             AGGAATTTCA AATGGGAAAG ATAAATCCTT TGTAGACGAC TTAACTGGAA 
             AGGAATTTCA AATGGGAAAG ATAAATCCTT TGTAGACGAC TTAACTAGAA 
             AG-ATTACCG AATGGTCGAG TTAAATCCTC TGTAGACGAC TTAATTGGAA 
             AGGCCTTTCG GGCGAGAGCG ATAAATCCTT TGTAGACGAC TTTGATAGAA 
             NNNNNNNNNN NNNNNNNNNN NNNNNNNNNN NNNNNNNNNN NNNNNNNNNN 
             AGGAATTCCA AAGGGAGGAG GTAAATCCTT TGCAGACGAC TTAAATGGAA 
             AGGAATTGCA AATGGTTGGG ATAGATCTTT TGCAGACGAC TTAACTGCAA 
             AGCAATTTCA AATCGGTGTG CTAGATCCTT TGAAGACGAC TTAGTTGCAT 
             ATTCTTTGTG TGTTGT-TCG ATGCATTCCT TGTAGACGAC TTGGATACAC 
             CTCAATCACC AAAAACTGGG ACAAATCTTT TGCAGACCAC TTACATGGAA 
             CGGAATTTCG AATTATTGTC TCAGATCTTT TGTAGACGAC TTAATCAGGA 
             AGGAATTTCG AATTATTGAT GCAAATCGTT TGTAGACGAC TTAACTGGGA 
             AGGAATTGCA AGTGGGCTCG ATAAATCCTT TGAAGACGAC TTAATTGCAT 
             NNNNNNNNNN NNNNNNNNNN NNNNNNNNNN NNNNNNNNNN NNNNNNNNNN 
             NNNNNNNNNN NNNNNNNNNN NNNNNNNNNN NNNNNNNNNN NNNNNNNNNN 
             AGGAATTTCC AGCGGAAGTG ATAAATCTTT TGCAGACGAC TTAACTGAAT 
             AGAGCTTGCA TCATGAAGCG ATAAACCTTT TGTAGACGAC TTAGCTGAGT 
             NNNNNNNNNN NNNNNNNNNN NNNNNNNNNN NNNNNNNNNN NNNNNNNNNN 
             AGGCATTGTG AACTGAAATG ATAAATCTAC TGTAAACGAC TTTGCTGTGT 
             NNNNNNNNNN NNNNNNNNNN NNNNNNNNNN NNNNNNNNNN NNNNNNNNNN 
             ACCTAGCTTG GATGGTCGGT TGAAATCCTG GGAAAACGAC CCAGAAGGCT 
             ACCTATCTTG GATGGAAGGC TGAAATCCTG GGAAGACGAT CCAGAAGGCT 
             NNNNNNNNNN NNNNNNNNNN NNNNNNNNNN NNNNNNNNNN NNNNNNNNNN 
             NNNNNNNNNN NNNNNNNNNN NNNNNNNNNN NNNNNNNNNN NNNNNNNNNN 
             NNNNNNNNNN NNNNNNNNNN NNNNNNNNNN NNNNNNNNNN NNNNNNNNNN 
             NNNNNNNNNN NNNNNNNNNN NNNNNNNNNN NNNNNNNNNN NNNNNNNNNN 
             NNNNNNNNNN NNNNNNNNNN NNNNNNNNNN NNNNNNNNNN NNNNNNNNNN 
             AGAAAAGTCG AATGGAAGCG ATAAATCCTT TGTATACGAC TTAGTTTCAT 
             NNNNNNNNNN NNNNNNNNNN NNNNNNNNNN NNNNNNNNNN NNNNNNNNNN 
             AGGAATCTCT AACGGAGGTG ATACATCCAT TGCAGACGAC TTTGTTGCAA 
             NNNNNNNNNN NNNNNNNNNN NNNNNNNNNN NNNNNNNNNN NNNNNNNNNN 
             TAGAATTTCC CACTGGGGCG CTACATCCAT TGCAGACGAC TTTGGCGCAA 
             NNNNNNNNNN NNNNNNNNNN NNNNNNNNNN NNNNNNNNNN NNNNNNNNNN 
             ACGAATTTCT CCCCAAAGTG ATACATCCAT CGCAGACGAC CTTGACGCAC 
             ATGAATTCCT AACAGAAGCG ATACATCCAT TGCAGACGAC TTTGACGCAC 
             GCCAATTTCC AGCGACAGCG ATGCATCCTC CGCACACGAC CTTGACGCAC 
             ATCAATATCA ATTAGAAACG ATACATCAAT TGCAGACGAC TTTATCGCAC 
             ATGAATAGTT CTTAAAAGAA TTGCACAAAC TGTAGACGAC TTTTTTGCCT 
             ATGTATTGTA ATTAGATGAA TTACACAAAC TGTAGACGAC TTTTTGGCCT 
             AGGAATTTCA AATAAAATTG ATACATCCTC TGTATACGAC TTTGATGCAT 
             TAAAATATCC TACGGAAGTG GTACATCTTA TGCAGACTAC ATAACTGGGT 
             NNNNNNNNNN NNNNNNNNNN NNNNNNNNNN NNNNNNNNNN NNNNNNNNNN 
             TATAAAACTG AATAAGAGCG ATACATCCAC TGTAGACGAC TGTGGTGCAT 
             TTAGAAACTG AATAAGAGCG ATACATCCAC TGTAGACGAC TGTGGTGCAT 
             NNNNNNNNNN NNNNNNNNNN NNNNNNNNNN NNNNNNNNNN NNNNNNNNNN 
             ATATGATATC AAAA------ ---------- ----TACGAT TGATACTCAA 
             ATTATGACTG ATTA------ ---------- ----GACGAT CGGAATGCGA 
             NNNNNNNNNN NNNNNNNNNN NNNNNNNNNN NNNNNNNNNN NNNNNNNNNN 
             NNNNNNNNNN NNNNNNNNNN NNNNNNNNNN NNNNNNNNNN NNNNNNNNNN 

             AGAGGTATTG TAAGCTGGAG AGTGCCATTT TGGCAN
             CGGGGTATTG TAAGCATGAG AGCAATCCTT GCATTG
             CGGGGTGTTG TAAGCATGAG AGTAGTCTT- GTACTA
             CGTGGTACTG TAAGCATGAG AGTAGCCTTT GTGCTA
             CTGGGTACTG TAAGTGTGAG AGTAGGCTT- GTCCTA
             NNNNNNNNNN NNNNNNNNNN NNNNNNNNNN NNNNNN
             C-TGGTATTG TACGTGCGAG AGTAGGCTTT GTCCTA
             CCGGGTATTG TAAGTATGAG AGTAGGCTTT GTCCTA
             CAGGGTATTG TAAGTGTGAG AGTAGGCTTC GTCTTA
             TCAGGTATTG TAAGTGTGAG AGTAGGCCTT GTCCTA
             CGAGGGATTG TAAGTATGAG AGTAAGCTT- GCCTTA
             AAGGGTGCCG TAAGCATGAG AGTAGGATT- TCCCTA
             CAGGGTATTG TACGTGTGAG AGTAGGCTT- GTCCTA
             CCGGGTATTG TAAGTGTGAG AGTAGGCTTA GTCTTA
             NNNNNNNNNN NNNNNNNNNN NNNNNNNNNN NNNNNN
             NNNNNNNNNN NNNNNNNNNN NNNNNNNNNN NNNNNN
             CCAGGTATTG TAAGTGTGAG AGTAGCCTTT GTGCTA
             CTGGGTATTG TGAGAGTGAG AGTAACCTTT GTGTTA
             NNNNNNNNNN NNNNNNNNNN NNNNNNNNNN NNNNNN
             CCAGGTATTG TAAGTGTGAG AGTGGTGTGT GTGCTG
             NNNNNNNNNN NNNNNNNNNN NNNNNNNNNN NNNNNN
             CCGGGTGCTG TAAGTGTGAG AGTGGTCATT GTACCA
             CCGGGCGTTG TAAGTACGAG AGTGATCTTG TGTC-A
             NNNNNNNNNN NNNNNNNNNN NNNNNNNNNN NNNNNN
             NNNNNNNNNN NNNNNNNNNN NNNNNNNNNN NNNNNN
             NNNNNNNNNN NNNNNNNNNN NNNNNNNNNN NNNNNN
             NNNNNNNNNN NNNNNNNNNN NNNNNNNNNN NNNNNN
             NNNNNNNNNN NNNNNNNNNN NNNNNNNNNN NNNNNN
             CCGGGTATTG TAAGCATGAG AGATATCTTT GCATGT
             NNNNNNNNNN NNNNNNNNNN NNNNNNNNNN NNNNNN
             CCGGGTATTG TAAGTA-GAG AGTAGGCTT- GT-CTA
             NNNNNNNNNN NNNNNNNNNN NNNNNNNNNN NNNNNN
             CCAGGTATTG TAAGTG-GAG AGTAGGCTT- GTCCTA
             NNNNNNNNNN NNNNNNNNNN NNNNNNNNNN NNNNNN
             CCGGGTATTG TAAGCG-GAG AGTAGGCTTN NNNNNN
             CCGGGTATTG TAAGCG-GAG AGTAGGCTT- GTCTTA
             CCGGGTATTG TAAGCG-GAG AGTGGGCTT- GACTCA
             CCGGGTATTG TAAGCA-GAG AGCAGGCTT- GACTTG
             CAGGGTGCTG TAAACA-GAA AGTAAACTTT GTTTTA
             CGGGGTGCTG TAAACA-GAA AGTAAACTTT GTTTTA
             CCGGGTRYTG TAARYA-GAR AGTARRCTTN NNNNNN
             GCGGGTATTG TAAGCA-GAG AGCAGACTTT GTTCTG
             NNNNNNNNNN NNNNNNNNNN NNNNNNNNNN NNNNNN
             CCAGGTATTG TAAGTT-GAG AGTAGGCTT- GTCTTA
             CCAGGTATTG TAAGTT-GAG AGTAGGCTT- GTCTTA
             NNNNNNNNNN NNNNNNNNNN NNNNNNNNNN NNNNNN
             GTAGACGTTG TACATT-GAG AGCAGTCTTT GAACTG
             GTACAAGTTG TAATGG-GAA AGTAGACCTT GTGCTA
             NNNNNNNNNN NNNNNNNNNN NNNNNNNNNN NNNNNN
             NNNNNNNNNN NNNNNNNNNN NNNNNNNNNN NNNNNN
