# Supplementary material for: A new view on the morphology and phylogeny of eugregarines suggested by the evidence from the gregarine Ancora sagittata (Leuckart, 1860) Labbé, 1899 (Apicomplexa: Eugregarinida)
Source: PeerJ. 2017 May 30;5:e3354. doi: 10.7717/peerj.3354 (PMC5452951; doi:10.7717/peerj.3354)
Supplement: Supplemental Information 4 — Raw data. The ZIP file contains two compressed folders (MrBayes and RAxML) comprising input, log, and output files as well as resulting phylogenies of two phylogenetic programs: Mr Bayes and RAxML, respectively. For MrBayes, its input file (infile.*) contains nucleotide alignment and parameters of computations, its log files (*.log) contains results of computations and summarizing of parameters, its tree files (*.tre) contain resulting phylogenies. The folder “MrBayes” also includes one subfolder “Bootstraps” containing bootstrap supports for the resulting Bayesian tree using bootstraps calculated by RAxML program with the same alignment. For RAxML, there are three subfolders (“Bootstrap”, “ML”, and “Tree”, containing results of bootstrap calculations, resulting tree of ML analysis, and the resulting tree with bootstrap supports, respectively. Also there are infiles in these subfolders containing the same alignment, *.info files containing parameters and summarized results of the computations. [file peerj-05-3354-s004.zip › MrBayes/Bootstrapping/RAxML_bipartitions.RO_Ancora_v8.tre]

(Phytophthora_megasperma_glycinea_M54938:0.12125100000000000000,((Cylindrotheca_closterium_DQ082742:0.10997700000000001000,Chrysolepidomonas_dendrolepidota_AF123297:0.09252960000000000400)100:0.02195139999999999900,((((Colponema_vietnamica_KF651083:0.02120309999999999900,Colponema_edaphicum_strain_Chukotka_KF651068:0.01725250000000000000)100:0.04944710000000000100,(Acavomonas_peruviana_KF651078:0.07609059999999999400,(((Vitrella_brassicaformis_HM245049:0.15933000000000000000,Chromera_velia_strain_CMS22_DQ174731:0.20041800000000001000)60:0.01406529999999999900,((((Toxoplasma_gondii_strain_RH_M97703:0.01184580000000000000,Besnoitia_besnoiti_AY833646:0.00447242000000000040)100:0.02050379999999999900,(Eimeria_tenella_AF026388:0.04879290000000000000,Goussia_desseri_GU479641:0.01903610000000000000)100:0.03715210000000000000)100:0.03457110000000000000,((Babesia_microti_FO082874:0.07925290000000000100,(Babesia_bigemina:0.14843899999999999000,(Theileria_parva_L02366:0.02311010000000000100,Theileria_orientalis_AP011946:0.02486520000000000000)100:0.03645940000000000300)100:0.04207940000000000300)100:0.04229750000000000200,(Plasmodium_falciparum1_M19172:0.05008449999999999700,Plasmodium_berghei_M19712:0.06353069999999999600)100:0.49022600000000000000)100:0.04885119999999999700)100:0.03358780000000000100,(Cryptosporidium_parvum_AB089290:0.16914000000000001000,((Ascogregarina_taiwanensis_EF666482:0.11652000000000000000,Neogregarinorida_sp_OPPPC1_AB748927:0.14480999999999999000)100:0.12540899999999999000,((Ancora_WSBS2010_reassembled_contig:0.01193330000000000100,(Ancora_WSBS2011_reassembled_contig:0.00174475000000000000,Ancora_Roscoff_Q5_28r11_corr:0.00114342000000000000)92:0.00610961999999999960)100:0.29476100000000000000,((Gregarina_niphandrodes_AF129882:0.53070300000000004000,Gregarina_sp_ex_Phaedon_brassicae_JF412715:0.38271400000000000000)100:0.33161900000000000000,(Cephaloidophora_communis_HQ891113:0.35274600000000000000,Heliospora_longissima_ex_E_vittatus_HQ891115:0.19080200000000000000)100:1.39754000000000000000)68:0.12396699999999999000)76:0.08192230000000000300)80:0.03343090000000000000)92:0.02898740000000000000)95:0.01539470000000000100)87:0.01228190000000000000,(((Perkinsus_atlanticus_AF509333:0.09389500000000000600,(Parvilucifera_infectans_KF359485:0.14205000000000001000,Parvilucifera_rostrata_KF359483:0.03489219999999999800)100:0.26608900000000002000)100:0.05738209999999999800,(Ichthyodinium_chabelardi_FJ440623:0.21391600000000000000,(Environmental_Ma131_1A38_18S_FJ032666:0.15842500000000001000,(Environmental_EU304548:0.02408370000000000000,(Environmental_sequence_AACY020214703:0.01349120000000000000,Environmental_Ma131_1A45_18S_FJ032668:0.01524009999999999900)100:0.01783900000000000100)100:0.18477600000000000000)95:0.02957780000000000100)100:0.06814159999999999700)44:0.01517830000000000000,((Prorocentrum_micans_AY803739:0.07490750000000000200,(Akashiwo_sanguinea_AY831412:0.03930569999999999900,(Pfiesteria_piscicida_DQ991382:0.03685150000000000200,(Alexandrium_catenella_AY347308:0.17433699999999999000,Gonyaulax_polyedra_AF377944:0.14152999999999999000)100:0.03441849999999999800)41:0.00766122999999999980)97:0.01611440000000000100)97:0.02039030000000000000,(Syndinium_turbo_DQ146404:0.11577100000000000000,(Amoebophrya_sp_HM483394:0.09572590000000000300,(Environmental_HF0200_37F04_EU795185:0.08733739999999999600,Environmental_Ma131_1A49_18S_FJ032678:0.04166969999999999700)100:0.02046690000000000000)100:0.07107030000000000300)84:0.01237989999999999900)96:0.01313140000000000000)100:0.02255510000000000200)100:0.03920359999999999800)74:0.01519219999999999900)61:0.01108030000000000000,(Stentor_coeruleus_AF357145:0.29489300000000002000,(Paramecium_tetraurelia_AF149979:0.19462900000000000000,Sterkiella_histriomuscorum_FJ545743:0.10867400000000001000)67:0.02953959999999999900)100:0.06772830000000000500)100:0.03913599999999999700,Bigelowiella_natans_U02075:0.23960500000000001000)100:0.04002320000000000200)79:0.01409009999999999900,Hyphochytrium_catenoides_X80344:0.03324850000000000000);
