# Supplementary material for: A new view on the morphology and phylogeny of eugregarines suggested by the evidence from the gregarine Ancora sagittata (Leuckart, 1860) Labbé, 1899 (Apicomplexa: Eugregarinida)
Source: PeerJ. 2017 May 30;5:e3354. doi: 10.7717/peerj.3354 (PMC5452951; doi:10.7717/peerj.3354)
Supplement: Supplemental Information 4 — Raw data. The ZIP file contains two compressed folders (MrBayes and RAxML) comprising input, log, and output files as well as resulting phylogenies of two phylogenetic programs: Mr Bayes and RAxML, respectively. For MrBayes, its input file (infile.*) contains nucleotide alignment and parameters of computations, its log files (*.log) contains results of computations and summarizing of parameters, its tree files (*.tre) contain resulting phylogenies. The folder “MrBayes” also includes one subfolder “Bootstraps” containing bootstrap supports for the resulting Bayesian tree using bootstraps calculated by RAxML program with the same alignment. For RAxML, there are three subfolders (“Bootstrap”, “ML”, and “Tree”, containing results of bootstrap calculations, resulting tree of ML analysis, and the resulting tree with bootstrap supports, respectively. Also there are infiles in these subfolders containing the same alignment, *.info files containing parameters and summarized results of the computations. [file peerj-05-3354-s004.zip › MrBayes/Bootstrapping/RAxML_bootstrap.result]

(((Hyphochytrium_catenoides_X80344	Phytophthora_megasperma_glycinea_M54938)	(Chrysolepidomonas_dendrolepidota_AF123297	Cylindrotheca_closterium_DQ082742))	((Colponema_vietnamica_KF651083	Colponema_edaphicum_strain_Chukotka_KF651068)	((Stentor_coeruleus_AF357145	(Paramecium_tetraurelia_AF149979	Sterkiella_histriomuscorum_FJ545743))	((((Vitrella_brassicaformis_HM245049	((Cryptosporidium_parvum_AB089290	((Ascogregarina_taiwanensis_EF666482	Neogregarinorida_sp_OPPPC1_AB748927)	((Ancora_WSBS2010_reassembled_contig	(Ancora_Roscoff_Q5_28r11_corr	Ancora_WSBS2011_reassembled_contig))	((Gregarina_sp_ex_Phaedon_brassicae_JF412715	Gregarina_niphandrodes_AF129882)	(Heliospora_longissima_ex_E_vittatus_HQ891115	Cephaloidophora_communis_HQ891113)))))	(((Plasmodium_falciparum1_M19172	Plasmodium_berghei_M19712)	(Babesia_microti_FO082874	(Babesia_bigemina	(Theileria_orientalis_AP011946	Theileria_parva_L02366))))	((Eimeria_tenella_AF026388	Goussia_desseri_GU479641)	(Toxoplasma_gondii_strain_RH_M97703	Besnoitia_besnoiti_AY833646)))))	Chromera_velia_strain_CMS22_DQ174731)	(((Parvilucifera_rostrata_KF359483	Parvilucifera_infectans_KF359485)	Perkinsus_atlanticus_AF509333)	((Ichthyodinium_chabelardi_FJ440623	((Environmental_EU304548	(Environmental_Ma131_1A45_18S_FJ032668	Environmental_sequence_AACY020214703))	Environmental_Ma131_1A38_18S_FJ032666))	((Prorocentrum_micans_AY803739	((Gonyaulax_polyedra_AF377944	Alexandrium_catenella_AY347308)	(Pfiesteria_piscicida_DQ991382	Akashiwo_sanguinea_AY831412)))	((Amoebophrya_sp_HM483394	(Environmental_Ma131_1A49_18S_FJ032678	Environmental_HF0200_37F04_EU795185))	Syndinium_turbo_DQ146404)))))	Acavomonas_peruviana_KF651078)))	Bigelowiella_natans_U02075);
(((Chrysolepidomonas_dendrolepidota_AF123297	Cylindrotheca_closterium_DQ082742)	(Phytophthora_megasperma_glycinea_M54938	Hyphochytrium_catenoides_X80344))	((Colponema_vietnamica_KF651083	Colponema_edaphicum_strain_Chukotka_KF651068)	(((((((Parvilucifera_infectans_KF359485	Parvilucifera_rostrata_KF359483)	Perkinsus_atlanticus_AF509333)	(Ichthyodinium_chabelardi_FJ440623	((Environmental_EU304548	(Environmental_Ma131_1A45_18S_FJ032668	Environmental_sequence_AACY020214703))	Environmental_Ma131_1A38_18S_FJ032666)))	((Prorocentrum_micans_AY803739	(Akashiwo_sanguinea_AY831412	((Gonyaulax_polyedra_AF377944	Alexandrium_catenella_AY347308)	Pfiesteria_piscicida_DQ991382)))	(Syndinium_turbo_DQ146404	(Amoebophrya_sp_HM483394	(Environmental_Ma131_1A49_18S_FJ032678	Environmental_HF0200_37F04_EU795185)))))	((Vitrella_brassicaformis_HM245049	Chromera_velia_strain_CMS22_DQ174731)	(((((Gregarina_niphandrodes_AF129882	Gregarina_sp_ex_Phaedon_brassicae_JF412715)	((Ancora_WSBS2011_reassembled_contig	Ancora_Roscoff_Q5_28r11_corr)	Ancora_WSBS2010_reassembled_contig))	((Cephaloidophora_communis_HQ891113	Heliospora_longissima_ex_E_vittatus_HQ891115)	(Neogregarinorida_sp_OPPPC1_AB748927	Ascogregarina_taiwanensis_EF666482)))	Cryptosporidium_parvum_AB089290)	(((Eimeria_tenella_AF026388	Goussia_desseri_GU479641)	(Toxoplasma_gondii_strain_RH_M97703	Besnoitia_besnoiti_AY833646))	((Plasmodium_berghei_M19712	Plasmodium_falciparum1_M19172)	(Babesia_microti_FO082874	(Babesia_bigemina	(Theileria_orientalis_AP011946	Theileria_parva_L02366))))))))	Acavomonas_peruviana_KF651078)	((Stentor_coeruleus_AF357145	Paramecium_tetraurelia_AF149979)	Sterkiella_histriomuscorum_FJ545743)))	Bigelowiella_natans_U02075);
(((Cylindrotheca_closterium_DQ082742	Chrysolepidomonas_dendrolepidota_AF123297)	(Phytophthora_megasperma_glycinea_M54938	Hyphochytrium_catenoides_X80344))	(((Colponema_edaphicum_strain_Chukotka_KF651068	Colponema_vietnamica_KF651083)	(Acavomonas_peruviana_KF651078	((((((Alexandrium_catenella_AY347308	Gonyaulax_polyedra_AF377944)	(Pfiesteria_piscicida_DQ991382	Akashiwo_sanguinea_AY831412))	Prorocentrum_micans_AY803739)	(Syndinium_turbo_DQ146404	((Environmental_HF0200_37F04_EU795185	Environmental_Ma131_1A49_18S_FJ032678)	Amoebophrya_sp_HM483394)))	(((Parvilucifera_rostrata_KF359483	Parvilucifera_infectans_KF359485)	Perkinsus_atlanticus_AF509333)	(Ichthyodinium_chabelardi_FJ440623	(Environmental_Ma131_1A38_18S_FJ032666	((Environmental_Ma131_1A45_18S_FJ032668	Environmental_sequence_AACY020214703)	Environmental_EU304548)))))	(((((Goussia_desseri_GU479641	Eimeria_tenella_AF026388)	(Toxoplasma_gondii_strain_RH_M97703	Besnoitia_besnoiti_AY833646))	((Plasmodium_falciparum1_M19172	Plasmodium_berghei_M19712)	(Babesia_microti_FO082874	(Babesia_bigemina	(Theileria_parva_L02366	Theileria_orientalis_AP011946)))))	(Cryptosporidium_parvum_AB089290	((((Ancora_WSBS2011_reassembled_contig	Ancora_Roscoff_Q5_28r11_corr)	Ancora_WSBS2010_reassembled_contig)	((Gregarina_niphandrodes_AF129882	Gregarina_sp_ex_Phaedon_brassicae_JF412715)	(Cephaloidophora_communis_HQ891113	Heliospora_longissima_ex_E_vittatus_HQ891115)))	(Ascogregarina_taiwanensis_EF666482	Neogregarinorida_sp_OPPPC1_AB748927))))	(Chromera_velia_strain_CMS22_DQ174731	Vitrella_brassicaformis_HM245049)))))	(Stentor_coeruleus_AF357145	(Sterkiella_histriomuscorum_FJ545743	Paramecium_tetraurelia_AF149979)))	Bigelowiella_natans_U02075);
(((Phytophthora_megasperma_glycinea_M54938	Hyphochytrium_catenoides_X80344)	(Cylindrotheca_closterium_DQ082742	Chrysolepidomonas_dendrolepidota_AF123297))	((Stentor_coeruleus_AF357145	(Paramecium_tetraurelia_AF149979	Sterkiella_histriomuscorum_FJ545743))	((Colponema_vietnamica_KF651083	Colponema_edaphicum_strain_Chukotka_KF651068)	(Acavomonas_peruviana_KF651078	((((Parvilucifera_rostrata_KF359483	Parvilucifera_infectans_KF359485)	Perkinsus_atlanticus_AF509333)	((Environmental_Ma131_1A38_18S_FJ032666	(Ichthyodinium_chabelardi_FJ440623	((Environmental_Ma131_1A45_18S_FJ032668	Environmental_sequence_AACY020214703)	Environmental_EU304548)))	((Prorocentrum_micans_AY803739	((Pfiesteria_piscicida_DQ991382	Akashiwo_sanguinea_AY831412)	(Alexandrium_catenella_AY347308	Gonyaulax_polyedra_AF377944)))	(Syndinium_turbo_DQ146404	(Amoebophrya_sp_HM483394	(Environmental_Ma131_1A49_18S_FJ032678	Environmental_HF0200_37F04_EU795185))))))	((Vitrella_brassicaformis_HM245049	((((Plasmodium_berghei_M19712	Plasmodium_falciparum1_M19172)	((Babesia_bigemina	(Theileria_orientalis_AP011946	Theileria_parva_L02366))	Babesia_microti_FO082874))	((Besnoitia_besnoiti_AY833646	Toxoplasma_gondii_strain_RH_M97703)	(Goussia_desseri_GU479641	Eimeria_tenella_AF026388)))	(Cryptosporidium_parvum_AB089290	(((Heliospora_longissima_ex_E_vittatus_HQ891115	Cephaloidophora_communis_HQ891113)	((Gregarina_niphandrodes_AF129882	Gregarina_sp_ex_Phaedon_brassicae_JF412715)	((Ancora_WSBS2011_reassembled_contig	Ancora_Roscoff_Q5_28r11_corr)	Ancora_WSBS2010_reassembled_contig)))	(Neogregarinorida_sp_OPPPC1_AB748927	Ascogregarina_taiwanensis_EF666482)))))	Chromera_velia_strain_CMS22_DQ174731)))))	Bigelowiella_natans_U02075);
((Phytophthora_megasperma_glycinea_M54938	(Hyphochytrium_catenoides_X80344	(Cylindrotheca_closterium_DQ082742	Chrysolepidomonas_dendrolepidota_AF123297)))	(((Sterkiella_histriomuscorum_FJ545743	(Paramecium_tetraurelia_AF149979	Stentor_coeruleus_AF357145))	(((Chromera_velia_strain_CMS22_DQ174731	(Vitrella_brassicaformis_HM245049	((((Goussia_desseri_GU479641	Eimeria_tenella_AF026388)	(Besnoitia_besnoiti_AY833646	Toxoplasma_gondii_strain_RH_M97703))	((Plasmodium_falciparum1_M19172	Plasmodium_berghei_M19712)	(Babesia_microti_FO082874	(Babesia_bigemina	(Theileria_parva_L02366	Theileria_orientalis_AP011946)))))	(((((Ancora_Roscoff_Q5_28r11_corr	Ancora_WSBS2011_reassembled_contig)	Ancora_WSBS2010_reassembled_contig)	((Gregarina_niphandrodes_AF129882	Gregarina_sp_ex_Phaedon_brassicae_JF412715)	(Heliospora_longissima_ex_E_vittatus_HQ891115	Cephaloidophora_communis_HQ891113)))	(Ascogregarina_taiwanensis_EF666482	Neogregarinorida_sp_OPPPC1_AB748927))	Cryptosporidium_parvum_AB089290))))	(((Parvilucifera_infectans_KF359485	Parvilucifera_rostrata_KF359483)	Perkinsus_atlanticus_AF509333)	((Ichthyodinium_chabelardi_FJ440623	(Environmental_Ma131_1A38_18S_FJ032666	(Environmental_EU304548	(Environmental_sequence_AACY020214703	Environmental_Ma131_1A45_18S_FJ032668))))	((Prorocentrum_micans_AY803739	((Alexandrium_catenella_AY347308	Gonyaulax_polyedra_AF377944)	(Akashiwo_sanguinea_AY831412	Pfiesteria_piscicida_DQ991382)))	((Amoebophrya_sp_HM483394	(Environmental_Ma131_1A49_18S_FJ032678	Environmental_HF0200_37F04_EU795185))	Syndinium_turbo_DQ146404)))))	Acavomonas_peruviana_KF651078))	(Colponema_vietnamica_KF651083	Colponema_edaphicum_strain_Chukotka_KF651068))	Bigelowiella_natans_U02075);
(((Cylindrotheca_closterium_DQ082742	Chrysolepidomonas_dendrolepidota_AF123297)	(Hyphochytrium_catenoides_X80344	Phytophthora_megasperma_glycinea_M54938))	((Sterkiella_histriomuscorum_FJ545743	(Stentor_coeruleus_AF357145	Paramecium_tetraurelia_AF149979))	((Colponema_edaphicum_strain_Chukotka_KF651068	Colponema_vietnamica_KF651083)	(((((Parvilucifera_rostrata_KF359483	Parvilucifera_infectans_KF359485)	Perkinsus_atlanticus_AF509333)	((((Environmental_Ma131_1A49_18S_FJ032678	Environmental_HF0200_37F04_EU795185)	Amoebophrya_sp_HM483394)	(Prorocentrum_micans_AY803739	((Syndinium_turbo_DQ146404	Akashiwo_sanguinea_AY831412)	(Pfiesteria_piscicida_DQ991382	(Alexandrium_catenella_AY347308	Gonyaulax_polyedra_AF377944)))))	(Ichthyodinium_chabelardi_FJ440623	(Environmental_Ma131_1A38_18S_FJ032666	(Environmental_EU304548	(Environmental_Ma131_1A45_18S_FJ032668	Environmental_sequence_AACY020214703))))))	(Chromera_velia_strain_CMS22_DQ174731	(((Cryptosporidium_parvum_AB089290	(((Ancora_WSBS2010_reassembled_contig	(Ancora_WSBS2011_reassembled_contig	Ancora_Roscoff_Q5_28r11_corr))	((Heliospora_longissima_ex_E_vittatus_HQ891115	Cephaloidophora_communis_HQ891113)	(Gregarina_niphandrodes_AF129882	Gregarina_sp_ex_Phaedon_brassicae_JF412715)))	(Ascogregarina_taiwanensis_EF666482	Neogregarinorida_sp_OPPPC1_AB748927)))	(((Eimeria_tenella_AF026388	Goussia_desseri_GU479641)	(Toxoplasma_gondii_strain_RH_M97703	Besnoitia_besnoiti_AY833646))	((Plasmodium_berghei_M19712	Plasmodium_falciparum1_M19172)	(Babesia_microti_FO082874	(Babesia_bigemina	(Theileria_orientalis_AP011946	Theileria_parva_L02366))))))	Vitrella_brassicaformis_HM245049)))	Acavomonas_peruviana_KF651078)))	Bigelowiella_natans_U02075);
(((Hyphochytrium_catenoides_X80344	Phytophthora_megasperma_glycinea_M54938)	(Chrysolepidomonas_dendrolepidota_AF123297	Cylindrotheca_closterium_DQ082742))	((Stentor_coeruleus_AF357145	(Sterkiella_histriomuscorum_FJ545743	Paramecium_tetraurelia_AF149979))	((Colponema_edaphicum_strain_Chukotka_KF651068	Colponema_vietnamica_KF651083)	(((Vitrella_brassicaformis_HM245049	((((Ancora_WSBS2010_reassembled_contig	(Ancora_WSBS2011_reassembled_contig	Ancora_Roscoff_Q5_28r11_corr))	((Ascogregarina_taiwanensis_EF666482	Neogregarinorida_sp_OPPPC1_AB748927)	((Heliospora_longissima_ex_E_vittatus_HQ891115	Cephaloidophora_communis_HQ891113)	(Gregarina_sp_ex_Phaedon_brassicae_JF412715	Gregarina_niphandrodes_AF129882))))	Cryptosporidium_parvum_AB089290)	(((Toxoplasma_gondii_strain_RH_M97703	Besnoitia_besnoiti_AY833646)	(Goussia_desseri_GU479641	Eimeria_tenella_AF026388))	((Plasmodium_falciparum1_M19172	Plasmodium_berghei_M19712)	(Babesia_microti_FO082874	((Theileria_parva_L02366	Theileria_orientalis_AP011946)	Babesia_bigemina))))))	((((Parvilucifera_infectans_KF359485	Parvilucifera_rostrata_KF359483)	Perkinsus_atlanticus_AF509333)	(((Syndinium_turbo_DQ146404	((Environmental_Ma131_1A49_18S_FJ032678	Environmental_HF0200_37F04_EU795185)	Amoebophrya_sp_HM483394))	(Prorocentrum_micans_AY803739	((Alexandrium_catenella_AY347308	Gonyaulax_polyedra_AF377944)	(Akashiwo_sanguinea_AY831412	Pfiesteria_piscicida_DQ991382))))	(Ichthyodinium_chabelardi_FJ440623	((Environmental_EU304548	(Environmental_sequence_AACY020214703	Environmental_Ma131_1A45_18S_FJ032668))	Environmental_Ma131_1A38_18S_FJ032666))))	Chromera_velia_strain_CMS22_DQ174731))	Acavomonas_peruviana_KF651078)))	Bigelowiella_natans_U02075);
(((Colponema_vietnamica_KF651083	Colponema_edaphicum_strain_Chukotka_KF651068)	((Stentor_coeruleus_AF357145	(Sterkiella_histriomuscorum_FJ545743	Paramecium_tetraurelia_AF149979))	(Acavomonas_peruviana_KF651078	((Chromera_velia_strain_CMS22_DQ174731	(Vitrella_brassicaformis_HM245049	((Cryptosporidium_parvum_AB089290	((Ancora_WSBS2010_reassembled_contig	(Ancora_Roscoff_Q5_28r11_corr	Ancora_WSBS2011_reassembled_contig))	(((Gregarina_niphandrodes_AF129882	Gregarina_sp_ex_Phaedon_brassicae_JF412715)	(Ascogregarina_taiwanensis_EF666482	Neogregarinorida_sp_OPPPC1_AB748927))	(Heliospora_longissima_ex_E_vittatus_HQ891115	Cephaloidophora_communis_HQ891113))))	(((Babesia_microti_FO082874	((Theileria_orientalis_AP011946	Theileria_parva_L02366)	Babesia_bigemina))	(Plasmodium_falciparum1_M19172	Plasmodium_berghei_M19712))	((Eimeria_tenella_AF026388	Goussia_desseri_GU479641)	(Toxoplasma_gondii_strain_RH_M97703	Besnoitia_besnoiti_AY833646))))))	((Ichthyodinium_chabelardi_FJ440623	(Environmental_Ma131_1A38_18S_FJ032666	(Environmental_EU304548	(Environmental_sequence_AACY020214703	Environmental_Ma131_1A45_18S_FJ032668))))	((Perkinsus_atlanticus_AF509333	(Parvilucifera_rostrata_KF359483	Parvilucifera_infectans_KF359485))	((Prorocentrum_micans_AY803739	((Gonyaulax_polyedra_AF377944	Alexandrium_catenella_AY347308)	(Pfiesteria_piscicida_DQ991382	Akashiwo_sanguinea_AY831412)))	((Amoebophrya_sp_HM483394	(Environmental_HF0200_37F04_EU795185	Environmental_Ma131_1A49_18S_FJ032678))	Syndinium_turbo_DQ146404))))))))	((Hyphochytrium_catenoides_X80344	Phytophthora_megasperma_glycinea_M54938)	(Chrysolepidomonas_dendrolepidota_AF123297	Cylindrotheca_closterium_DQ082742))	Bigelowiella_natans_U02075);
(((((((Chromera_velia_strain_CMS22_DQ174731	Vitrella_brassicaformis_HM245049)	((Cryptosporidium_parvum_AB089290	((Ancora_WSBS2010_reassembled_contig	(Ancora_WSBS2011_reassembled_contig	Ancora_Roscoff_Q5_28r11_corr))	(((Gregarina_sp_ex_Phaedon_brassicae_JF412715	Gregarina_niphandrodes_AF129882)	(Cephaloidophora_communis_HQ891113	Heliospora_longissima_ex_E_vittatus_HQ891115))	(Ascogregarina_taiwanensis_EF666482	Neogregarinorida_sp_OPPPC1_AB748927))))	(((Besnoitia_besnoiti_AY833646	Toxoplasma_gondii_strain_RH_M97703)	(Goussia_desseri_GU479641	Eimeria_tenella_AF026388))	((Plasmodium_berghei_M19712	Plasmodium_falciparum1_M19172)	(Babesia_microti_FO082874	(Babesia_bigemina	(Theileria_parva_L02366	Theileria_orientalis_AP011946)))))))	((Perkinsus_atlanticus_AF509333	(Parvilucifera_infectans_KF359485	Parvilucifera_rostrata_KF359483))	((Ichthyodinium_chabelardi_FJ440623	(((Environmental_Ma131_1A45_18S_FJ032668	Environmental_sequence_AACY020214703)	Environmental_EU304548)	Environmental_Ma131_1A38_18S_FJ032666))	((Syndinium_turbo_DQ146404	(Amoebophrya_sp_HM483394	(Environmental_Ma131_1A49_18S_FJ032678	Environmental_HF0200_37F04_EU795185)))	(Prorocentrum_micans_AY803739	(((Gonyaulax_polyedra_AF377944	Alexandrium_catenella_AY347308)	Akashiwo_sanguinea_AY831412)	Pfiesteria_piscicida_DQ991382))))))	Acavomonas_peruviana_KF651078)	(Colponema_vietnamica_KF651083	Colponema_edaphicum_strain_Chukotka_KF651068))	(Stentor_coeruleus_AF357145	(Sterkiella_histriomuscorum_FJ545743	Paramecium_tetraurelia_AF149979)))	((Chrysolepidomonas_dendrolepidota_AF123297	Cylindrotheca_closterium_DQ082742)	(Phytophthora_megasperma_glycinea_M54938	Hyphochytrium_catenoides_X80344))	Bigelowiella_natans_U02075);
(((Cylindrotheca_closterium_DQ082742	Chrysolepidomonas_dendrolepidota_AF123297)	(Phytophthora_megasperma_glycinea_M54938	Hyphochytrium_catenoides_X80344))	((Stentor_coeruleus_AF357145	(Sterkiella_histriomuscorum_FJ545743	Paramecium_tetraurelia_AF149979))	((Colponema_edaphicum_strain_Chukotka_KF651068	Colponema_vietnamica_KF651083)	((((Syndinium_turbo_DQ146404	(Amoebophrya_sp_HM483394	(Environmental_HF0200_37F04_EU795185	Environmental_Ma131_1A49_18S_FJ032678)))	((((Parvilucifera_infectans_KF359485	Parvilucifera_rostrata_KF359483)	Perkinsus_atlanticus_AF509333)	(Ichthyodinium_chabelardi_FJ440623	(Environmental_Ma131_1A38_18S_FJ032666	(Environmental_EU304548	(Environmental_Ma131_1A45_18S_FJ032668	Environmental_sequence_AACY020214703)))))	(((Alexandrium_catenella_AY347308	Gonyaulax_polyedra_AF377944)	(Pfiesteria_piscicida_DQ991382	Akashiwo_sanguinea_AY831412))	Prorocentrum_micans_AY803739)))	(((((Eimeria_tenella_AF026388	Goussia_desseri_GU479641)	(Toxoplasma_gondii_strain_RH_M97703	Besnoitia_besnoiti_AY833646))	((Plasmodium_falciparum1_M19172	Plasmodium_berghei_M19712)	(Babesia_microti_FO082874	((Theileria_orientalis_AP011946	Theileria_parva_L02366)	Babesia_bigemina))))	(Cryptosporidium_parvum_AB089290	((Ancora_WSBS2010_reassembled_contig	(Ancora_Roscoff_Q5_28r11_corr	Ancora_WSBS2011_reassembled_contig))	(((Gregarina_niphandrodes_AF129882	Gregarina_sp_ex_Phaedon_brassicae_JF412715)	(Cephaloidophora_communis_HQ891113	Heliospora_longissima_ex_E_vittatus_HQ891115))	(Ascogregarina_taiwanensis_EF666482	Neogregarinorida_sp_OPPPC1_AB748927)))))	(Vitrella_brassicaformis_HM245049	Chromera_velia_strain_CMS22_DQ174731)))	Acavomonas_peruviana_KF651078)))	Bigelowiella_natans_U02075);
((((Colponema_vietnamica_KF651083	Colponema_edaphicum_strain_Chukotka_KF651068)	(((Chromera_velia_strain_CMS22_DQ174731	(((((Ancora_WSBS2010_reassembled_contig	(Ancora_WSBS2011_reassembled_contig	Ancora_Roscoff_Q5_28r11_corr))	((Gregarina_sp_ex_Phaedon_brassicae_JF412715	Gregarina_niphandrodes_AF129882)	(Cephaloidophora_communis_HQ891113	Heliospora_longissima_ex_E_vittatus_HQ891115)))	((Ascogregarina_taiwanensis_EF666482	Neogregarinorida_sp_OPPPC1_AB748927)	Cryptosporidium_parvum_AB089290))	(((Plasmodium_falciparum1_M19172	Plasmodium_berghei_M19712)	(Babesia_microti_FO082874	((Theileria_orientalis_AP011946	Theileria_parva_L02366)	Babesia_bigemina)))	((Goussia_desseri_GU479641	Eimeria_tenella_AF026388)	(Toxoplasma_gondii_strain_RH_M97703	Besnoitia_besnoiti_AY833646))))	Vitrella_brassicaformis_HM245049))	(((Prorocentrum_micans_AY803739	((Alexandrium_catenella_AY347308	Gonyaulax_polyedra_AF377944)	(Akashiwo_sanguinea_AY831412	Pfiesteria_piscicida_DQ991382)))	(Syndinium_turbo_DQ146404	(Amoebophrya_sp_HM483394	(Environmental_HF0200_37F04_EU795185	Environmental_Ma131_1A49_18S_FJ032678))))	((Perkinsus_atlanticus_AF509333	(Parvilucifera_infectans_KF359485	Parvilucifera_rostrata_KF359483))	(Ichthyodinium_chabelardi_FJ440623	(Environmental_Ma131_1A38_18S_FJ032666	(Environmental_EU304548	(Environmental_Ma131_1A45_18S_FJ032668	Environmental_sequence_AACY020214703)))))))	Acavomonas_peruviana_KF651078))	(Stentor_coeruleus_AF357145	(Sterkiella_histriomuscorum_FJ545743	Paramecium_tetraurelia_AF149979)))	((Cylindrotheca_closterium_DQ082742	Chrysolepidomonas_dendrolepidota_AF123297)	(Phytophthora_megasperma_glycinea_M54938	Hyphochytrium_catenoides_X80344))	Bigelowiella_natans_U02075);
(((Stentor_coeruleus_AF357145	(Paramecium_tetraurelia_AF149979	Sterkiella_histriomuscorum_FJ545743))	((Acavomonas_peruviana_KF651078	((Chromera_velia_strain_CMS22_DQ174731	(((Cryptosporidium_parvum_AB089290	(((Cephaloidophora_communis_HQ891113	Heliospora_longissima_ex_E_vittatus_HQ891115)	((Ancora_WSBS2011_reassembled_contig	(Ancora_WSBS2010_reassembled_contig	Ancora_Roscoff_Q5_28r11_corr))	(Gregarina_niphandrodes_AF129882	Gregarina_sp_ex_Phaedon_brassicae_JF412715)))	(Neogregarinorida_sp_OPPPC1_AB748927	Ascogregarina_taiwanensis_EF666482)))	(((Goussia_desseri_GU479641	Eimeria_tenella_AF026388)	(Toxoplasma_gondii_strain_RH_M97703	Besnoitia_besnoiti_AY833646))	((Plasmodium_falciparum1_M19172	Plasmodium_berghei_M19712)	(Babesia_microti_FO082874	(Babesia_bigemina	(Theileria_parva_L02366	Theileria_orientalis_AP011946))))))	Vitrella_brassicaformis_HM245049))	((Ichthyodinium_chabelardi_FJ440623	(((Environmental_sequence_AACY020214703	Environmental_Ma131_1A45_18S_FJ032668)	Environmental_EU304548)	Environmental_Ma131_1A38_18S_FJ032666))	(((((Environmental_Ma131_1A49_18S_FJ032678	Environmental_HF0200_37F04_EU795185)	Amoebophrya_sp_HM483394)	Syndinium_turbo_DQ146404)	(Prorocentrum_micans_AY803739	(Pfiesteria_piscicida_DQ991382	(Akashiwo_sanguinea_AY831412	(Alexandrium_catenella_AY347308	Gonyaulax_polyedra_AF377944)))))	((Parvilucifera_rostrata_KF359483	Parvilucifera_infectans_KF359485)	Perkinsus_atlanticus_AF509333)))))	(Colponema_vietnamica_KF651083	Colponema_edaphicum_strain_Chukotka_KF651068)))	((Chrysolepidomonas_dendrolepidota_AF123297	Cylindrotheca_closterium_DQ082742)	(Hyphochytrium_catenoides_X80344	Phytophthora_megasperma_glycinea_M54938))	Bigelowiella_natans_U02075);
(((Cylindrotheca_closterium_DQ082742	Chrysolepidomonas_dendrolepidota_AF123297)	(Phytophthora_megasperma_glycinea_M54938	Hyphochytrium_catenoides_X80344))	(((Acavomonas_peruviana_KF651078	(((Vitrella_brassicaformis_HM245049	Chromera_velia_strain_CMS22_DQ174731)	((Cryptosporidium_parvum_AB089290	((Ancora_WSBS2010_reassembled_contig	(Ancora_WSBS2011_reassembled_contig	Ancora_Roscoff_Q5_28r11_corr))	(((Gregarina_niphandrodes_AF129882	Gregarina_sp_ex_Phaedon_brassicae_JF412715)	(Ascogregarina_taiwanensis_EF666482	Neogregarinorida_sp_OPPPC1_AB748927))	(Heliospora_longissima_ex_E_vittatus_HQ891115	Cephaloidophora_communis_HQ891113))))	(((Besnoitia_besnoiti_AY833646	Toxoplasma_gondii_strain_RH_M97703)	(Eimeria_tenella_AF026388	Goussia_desseri_GU479641))	((Plasmodium_berghei_M19712	Plasmodium_falciparum1_M19172)	(Babesia_microti_FO082874	(Babesia_bigemina	(Theileria_orientalis_AP011946	Theileria_parva_L02366)))))))	((((Parvilucifera_rostrata_KF359483	Parvilucifera_infectans_KF359485)	Perkinsus_atlanticus_AF509333)	(Ichthyodinium_chabelardi_FJ440623	(Environmental_Ma131_1A38_18S_FJ032666	(Environmental_EU304548	(Environmental_Ma131_1A45_18S_FJ032668	Environmental_sequence_AACY020214703)))))	(((((Gonyaulax_polyedra_AF377944	Alexandrium_catenella_AY347308)	Akashiwo_sanguinea_AY831412)	Pfiesteria_piscicida_DQ991382)	Prorocentrum_micans_AY803739)	((Amoebophrya_sp_HM483394	(Environmental_HF0200_37F04_EU795185	Environmental_Ma131_1A49_18S_FJ032678))	Syndinium_turbo_DQ146404)))))	(Colponema_vietnamica_KF651083	Colponema_edaphicum_strain_Chukotka_KF651068))	(Sterkiella_histriomuscorum_FJ545743	(Stentor_coeruleus_AF357145	Paramecium_tetraurelia_AF149979)))	Bigelowiella_natans_U02075);
(((Cylindrotheca_closterium_DQ082742	Chrysolepidomonas_dendrolepidota_AF123297)	(Phytophthora_megasperma_glycinea_M54938	Hyphochytrium_catenoides_X80344))	((Colponema_edaphicum_strain_Chukotka_KF651068	Colponema_vietnamica_KF651083)	((((((Parvilucifera_rostrata_KF359483	Parvilucifera_infectans_KF359485)	Perkinsus_atlanticus_AF509333)	((Ichthyodinium_chabelardi_FJ440623	((Environmental_EU304548	(Environmental_Ma131_1A45_18S_FJ032668	Environmental_sequence_AACY020214703))	Environmental_Ma131_1A38_18S_FJ032666))	((Prorocentrum_micans_AY803739	(Pfiesteria_piscicida_DQ991382	(Akashiwo_sanguinea_AY831412	(Alexandrium_catenella_AY347308	Gonyaulax_polyedra_AF377944))))	(Syndinium_turbo_DQ146404	(Amoebophrya_sp_HM483394	(Environmental_HF0200_37F04_EU795185	Environmental_Ma131_1A49_18S_FJ032678))))))	(((Cryptosporidium_parvum_AB089290	((Ascogregarina_taiwanensis_EF666482	Neogregarinorida_sp_OPPPC1_AB748927)	((Cephaloidophora_communis_HQ891113	Heliospora_longissima_ex_E_vittatus_HQ891115)	((Ancora_WSBS2010_reassembled_contig	(Ancora_WSBS2011_reassembled_contig	Ancora_Roscoff_Q5_28r11_corr))	(Gregarina_niphandrodes_AF129882	Gregarina_sp_ex_Phaedon_brassicae_JF412715)))))	(((((Theileria_parva_L02366	Theileria_orientalis_AP011946)	Babesia_bigemina)	Babesia_microti_FO082874)	(Plasmodium_berghei_M19712	Plasmodium_falciparum1_M19172))	((Goussia_desseri_GU479641	Eimeria_tenella_AF026388)	(Toxoplasma_gondii_strain_RH_M97703	Besnoitia_besnoiti_AY833646))))	(Chromera_velia_strain_CMS22_DQ174731	Vitrella_brassicaformis_HM245049)))	Acavomonas_peruviana_KF651078)	(Sterkiella_histriomuscorum_FJ545743	(Stentor_coeruleus_AF357145	Paramecium_tetraurelia_AF149979))))	Bigelowiella_natans_U02075);
(((Cylindrotheca_closterium_DQ082742	Chrysolepidomonas_dendrolepidota_AF123297)	(Hyphochytrium_catenoides_X80344	Phytophthora_megasperma_glycinea_M54938))	((Stentor_coeruleus_AF357145	(Paramecium_tetraurelia_AF149979	Sterkiella_histriomuscorum_FJ545743))	((Colponema_vietnamica_KF651083	Colponema_edaphicum_strain_Chukotka_KF651068)	(((((Parvilucifera_rostrata_KF359483	Parvilucifera_infectans_KF359485)	Perkinsus_atlanticus_AF509333)	((Ichthyodinium_chabelardi_FJ440623	(((Environmental_Ma131_1A45_18S_FJ032668	Environmental_sequence_AACY020214703)	Environmental_EU304548)	Environmental_Ma131_1A38_18S_FJ032666))	((Syndinium_turbo_DQ146404	((Environmental_Ma131_1A49_18S_FJ032678	Environmental_HF0200_37F04_EU795185)	Amoebophrya_sp_HM483394))	(Prorocentrum_micans_AY803739	((Pfiesteria_piscicida_DQ991382	Akashiwo_sanguinea_AY831412)	(Gonyaulax_polyedra_AF377944	Alexandrium_catenella_AY347308))))))	(Chromera_velia_strain_CMS22_DQ174731	(((Cryptosporidium_parvum_AB089290	(((Cephaloidophora_communis_HQ891113	Heliospora_longissima_ex_E_vittatus_HQ891115)	((Gregarina_niphandrodes_AF129882	Gregarina_sp_ex_Phaedon_brassicae_JF412715)	(Ancora_WSBS2010_reassembled_contig	(Ancora_Roscoff_Q5_28r11_corr	Ancora_WSBS2011_reassembled_contig))))	(Ascogregarina_taiwanensis_EF666482	Neogregarinorida_sp_OPPPC1_AB748927)))	(((Plasmodium_falciparum1_M19172	Plasmodium_berghei_M19712)	(Babesia_microti_FO082874	(Babesia_bigemina	(Theileria_orientalis_AP011946	Theileria_parva_L02366))))	((Goussia_desseri_GU479641	Eimeria_tenella_AF026388)	(Toxoplasma_gondii_strain_RH_M97703	Besnoitia_besnoiti_AY833646))))	Vitrella_brassicaformis_HM245049)))	Acavomonas_peruviana_KF651078)))	Bigelowiella_natans_U02075);
(((Sterkiella_histriomuscorum_FJ545743	(Stentor_coeruleus_AF357145	Paramecium_tetraurelia_AF149979))	(((((Ichthyodinium_chabelardi_FJ440623	(Environmental_Ma131_1A38_18S_FJ032666	(Environmental_EU304548	(Environmental_sequence_AACY020214703	Environmental_Ma131_1A45_18S_FJ032668))))	((Parvilucifera_infectans_KF359485	Parvilucifera_rostrata_KF359483)	Perkinsus_atlanticus_AF509333))	((Prorocentrum_micans_AY803739	(Akashiwo_sanguinea_AY831412	(Pfiesteria_piscicida_DQ991382	(Gonyaulax_polyedra_AF377944	Alexandrium_catenella_AY347308))))	((Amoebophrya_sp_HM483394	(Environmental_Ma131_1A49_18S_FJ032678	Environmental_HF0200_37F04_EU795185))	Syndinium_turbo_DQ146404)))	((((((Cephaloidophora_communis_HQ891113	Heliospora_longissima_ex_E_vittatus_HQ891115)	(Ascogregarina_taiwanensis_EF666482	Neogregarinorida_sp_OPPPC1_AB748927))	((Gregarina_sp_ex_Phaedon_brassicae_JF412715	Gregarina_niphandrodes_AF129882)	(Ancora_WSBS2010_reassembled_contig	(Ancora_Roscoff_Q5_28r11_corr	Ancora_WSBS2011_reassembled_contig))))	Cryptosporidium_parvum_AB089290)	(((Toxoplasma_gondii_strain_RH_M97703	Besnoitia_besnoiti_AY833646)	(Eimeria_tenella_AF026388	Goussia_desseri_GU479641))	((Plasmodium_berghei_M19712	Plasmodium_falciparum1_M19172)	(Babesia_microti_FO082874	(Babesia_bigemina	(Theileria_orientalis_AP011946	Theileria_parva_L02366))))))	(Vitrella_brassicaformis_HM245049	Chromera_velia_strain_CMS22_DQ174731)))	(Acavomonas_peruviana_KF651078	(Colponema_vietnamica_KF651083	Colponema_edaphicum_strain_Chukotka_KF651068))))	((Phytophthora_megasperma_glycinea_M54938	Hyphochytrium_catenoides_X80344)	(Chrysolepidomonas_dendrolepidota_AF123297	Cylindrotheca_closterium_DQ082742))	Bigelowiella_natans_U02075);
(((Phytophthora_megasperma_glycinea_M54938	Hyphochytrium_catenoides_X80344)	(Chrysolepidomonas_dendrolepidota_AF123297	Cylindrotheca_closterium_DQ082742))	((((((Vitrella_brassicaformis_HM245049	Chromera_velia_strain_CMS22_DQ174731)	((Cryptosporidium_parvum_AB089290	((((Gregarina_sp_ex_Phaedon_brassicae_JF412715	Gregarina_niphandrodes_AF129882)	(Heliospora_longissima_ex_E_vittatus_HQ891115	Cephaloidophora_communis_HQ891113))	(Ancora_WSBS2010_reassembled_contig	(Ancora_Roscoff_Q5_28r11_corr	Ancora_WSBS2011_reassembled_contig)))	(Ascogregarina_taiwanensis_EF666482	Neogregarinorida_sp_OPPPC1_AB748927)))	(((Besnoitia_besnoiti_AY833646	Toxoplasma_gondii_strain_RH_M97703)	(Goussia_desseri_GU479641	Eimeria_tenella_AF026388))	((Plasmodium_falciparum1_M19172	Plasmodium_berghei_M19712)	(Babesia_microti_FO082874	((Theileria_orientalis_AP011946	Theileria_parva_L02366)	Babesia_bigemina))))))	(((Parvilucifera_infectans_KF359485	Parvilucifera_rostrata_KF359483)	Perkinsus_atlanticus_AF509333)	((Ichthyodinium_chabelardi_FJ440623	(Environmental_Ma131_1A38_18S_FJ032666	(Environmental_EU304548	(Environmental_sequence_AACY020214703	Environmental_Ma131_1A45_18S_FJ032668))))	((Prorocentrum_micans_AY803739	((Akashiwo_sanguinea_AY831412	Pfiesteria_piscicida_DQ991382)	(Alexandrium_catenella_AY347308	Gonyaulax_polyedra_AF377944)))	((Amoebophrya_sp_HM483394	(Environmental_Ma131_1A49_18S_FJ032678	Environmental_HF0200_37F04_EU795185))	Syndinium_turbo_DQ146404)))))	Acavomonas_peruviana_KF651078)	(Stentor_coeruleus_AF357145	(Sterkiella_histriomuscorum_FJ545743	Paramecium_tetraurelia_AF149979)))	(Colponema_edaphicum_strain_Chukotka_KF651068	Colponema_vietnamica_KF651083))	Bigelowiella_natans_U02075);
((((Colponema_vietnamica_KF651083	Colponema_edaphicum_strain_Chukotka_KF651068)	(((Chromera_velia_strain_CMS22_DQ174731	(Vitrella_brassicaformis_HM245049	((((Eimeria_tenella_AF026388	Goussia_desseri_GU479641)	(Toxoplasma_gondii_strain_RH_M97703	Besnoitia_besnoiti_AY833646))	((Plasmodium_berghei_M19712	Plasmodium_falciparum1_M19172)	(Babesia_microti_FO082874	(Babesia_bigemina	(Theileria_parva_L02366	Theileria_orientalis_AP011946)))))	(Cryptosporidium_parvum_AB089290	(((Heliospora_longissima_ex_E_vittatus_HQ891115	Cephaloidophora_communis_HQ891113)	((Gregarina_sp_ex_Phaedon_brassicae_JF412715	Gregarina_niphandrodes_AF129882)	((Ancora_Roscoff_Q5_28r11_corr	Ancora_WSBS2011_reassembled_contig)	Ancora_WSBS2010_reassembled_contig)))	(Ascogregarina_taiwanensis_EF666482	Neogregarinorida_sp_OPPPC1_AB748927))))))	(((Parvilucifera_infectans_KF359485	Parvilucifera_rostrata_KF359483)	Perkinsus_atlanticus_AF509333)	((Ichthyodinium_chabelardi_FJ440623	((Environmental_EU304548	(Environmental_sequence_AACY020214703	Environmental_Ma131_1A45_18S_FJ032668))	Environmental_Ma131_1A38_18S_FJ032666))	((Syndinium_turbo_DQ146404	(Amoebophrya_sp_HM483394	(Environmental_HF0200_37F04_EU795185	Environmental_Ma131_1A49_18S_FJ032678)))	(Prorocentrum_micans_AY803739	(Akashiwo_sanguinea_AY831412	((Alexandrium_catenella_AY347308	Gonyaulax_polyedra_AF377944)	Pfiesteria_piscicida_DQ991382)))))))	Acavomonas_peruviana_KF651078))	(Sterkiella_histriomuscorum_FJ545743	(Paramecium_tetraurelia_AF149979	Stentor_coeruleus_AF357145)))	((Cylindrotheca_closterium_DQ082742	Chrysolepidomonas_dendrolepidota_AF123297)	(Hyphochytrium_catenoides_X80344	Phytophthora_megasperma_glycinea_M54938))	Bigelowiella_natans_U02075);
(((Chrysolepidomonas_dendrolepidota_AF123297	Cylindrotheca_closterium_DQ082742)	(Phytophthora_megasperma_glycinea_M54938	Hyphochytrium_catenoides_X80344))	(((Colponema_vietnamica_KF651083	Colponema_edaphicum_strain_Chukotka_KF651068)	((((Chromera_velia_strain_CMS22_DQ174731	Vitrella_brassicaformis_HM245049)	((((Plasmodium_falciparum1_M19172	Plasmodium_berghei_M19712)	(Babesia_microti_FO082874	((Theileria_orientalis_AP011946	Theileria_parva_L02366)	Babesia_bigemina)))	((Goussia_desseri_GU479641	Eimeria_tenella_AF026388)	(Besnoitia_besnoiti_AY833646	Toxoplasma_gondii_strain_RH_M97703)))	(Cryptosporidium_parvum_AB089290	(((Heliospora_longissima_ex_E_vittatus_HQ891115	Cephaloidophora_communis_HQ891113)	(Ascogregarina_taiwanensis_EF666482	Neogregarinorida_sp_OPPPC1_AB748927))	((Gregarina_niphandrodes_AF129882	Gregarina_sp_ex_Phaedon_brassicae_JF412715)	(Ancora_WSBS2010_reassembled_contig	(Ancora_WSBS2011_reassembled_contig	Ancora_Roscoff_Q5_28r11_corr)))))))	(((Ichthyodinium_chabelardi_FJ440623	(Environmental_Ma131_1A38_18S_FJ032666	((Environmental_sequence_AACY020214703	Environmental_Ma131_1A45_18S_FJ032668)	Environmental_EU304548)))	((Prorocentrum_micans_AY803739	(Akashiwo_sanguinea_AY831412	((Alexandrium_catenella_AY347308	Gonyaulax_polyedra_AF377944)	Pfiesteria_piscicida_DQ991382)))	(((Environmental_HF0200_37F04_EU795185	Environmental_Ma131_1A49_18S_FJ032678)	Amoebophrya_sp_HM483394)	Syndinium_turbo_DQ146404)))	((Parvilucifera_rostrata_KF359483	Parvilucifera_infectans_KF359485)	Perkinsus_atlanticus_AF509333)))	Acavomonas_peruviana_KF651078))	(Sterkiella_histriomuscorum_FJ545743	(Stentor_coeruleus_AF357145	Paramecium_tetraurelia_AF149979)))	Bigelowiella_natans_U02075);
(((Phytophthora_megasperma_glycinea_M54938	Hyphochytrium_catenoides_X80344)	(Chrysolepidomonas_dendrolepidota_AF123297	Cylindrotheca_closterium_DQ082742))	((((Paramecium_tetraurelia_AF149979	Stentor_coeruleus_AF357145)	Sterkiella_histriomuscorum_FJ545743)	((((Vitrella_brassicaformis_HM245049	Chromera_velia_strain_CMS22_DQ174731)	(((((Ancora_WSBS2011_reassembled_contig	(Ancora_Roscoff_Q5_28r11_corr	Ancora_WSBS2010_reassembled_contig))	(Gregarina_niphandrodes_AF129882	Gregarina_sp_ex_Phaedon_brassicae_JF412715))	(Heliospora_longissima_ex_E_vittatus_HQ891115	Cephaloidophora_communis_HQ891113))	(Cryptosporidium_parvum_AB089290	(Neogregarinorida_sp_OPPPC1_AB748927	Ascogregarina_taiwanensis_EF666482)))	(((Plasmodium_falciparum1_M19172	Plasmodium_berghei_M19712)	((Babesia_bigemina	(Theileria_parva_L02366	Theileria_orientalis_AP011946))	Babesia_microti_FO082874))	((Toxoplasma_gondii_strain_RH_M97703	Besnoitia_besnoiti_AY833646)	(Eimeria_tenella_AF026388	Goussia_desseri_GU479641)))))	(((Parvilucifera_infectans_KF359485	Parvilucifera_rostrata_KF359483)	Perkinsus_atlanticus_AF509333)	(((Environmental_Ma131_1A38_18S_FJ032666	((Environmental_sequence_AACY020214703	Environmental_Ma131_1A45_18S_FJ032668)	Environmental_EU304548))	Ichthyodinium_chabelardi_FJ440623)	((Prorocentrum_micans_AY803739	((Alexandrium_catenella_AY347308	Gonyaulax_polyedra_AF377944)	(Akashiwo_sanguinea_AY831412	Pfiesteria_piscicida_DQ991382)))	(((Environmental_Ma131_1A49_18S_FJ032678	Environmental_HF0200_37F04_EU795185)	Amoebophrya_sp_HM483394)	Syndinium_turbo_DQ146404)))))	Acavomonas_peruviana_KF651078))	(Colponema_edaphicum_strain_Chukotka_KF651068	Colponema_vietnamica_KF651083))	Bigelowiella_natans_U02075);
(((Phytophthora_megasperma_glycinea_M54938	Hyphochytrium_catenoides_X80344)	(Chrysolepidomonas_dendrolepidota_AF123297	Cylindrotheca_closterium_DQ082742))	((Stentor_coeruleus_AF357145	(Paramecium_tetraurelia_AF149979	Sterkiella_histriomuscorum_FJ545743))	((Colponema_edaphicum_strain_Chukotka_KF651068	Colponema_vietnamica_KF651083)	(Acavomonas_peruviana_KF651078	((Chromera_velia_strain_CMS22_DQ174731	(Vitrella_brassicaformis_HM245049	((((Goussia_desseri_GU479641	Eimeria_tenella_AF026388)	(Toxoplasma_gondii_strain_RH_M97703	Besnoitia_besnoiti_AY833646))	((Plasmodium_berghei_M19712	Plasmodium_falciparum1_M19172)	((Babesia_bigemina	(Theileria_parva_L02366	Theileria_orientalis_AP011946))	Babesia_microti_FO082874)))	(Cryptosporidium_parvum_AB089290	(((Ancora_WSBS2010_reassembled_contig	(Ancora_Roscoff_Q5_28r11_corr	Ancora_WSBS2011_reassembled_contig))	((Gregarina_niphandrodes_AF129882	Gregarina_sp_ex_Phaedon_brassicae_JF412715)	(Cephaloidophora_communis_HQ891113	Heliospora_longissima_ex_E_vittatus_HQ891115)))	(Neogregarinorida_sp_OPPPC1_AB748927	Ascogregarina_taiwanensis_EF666482))))))	(((Parvilucifera_rostrata_KF359483	Parvilucifera_infectans_KF359485)	Perkinsus_atlanticus_AF509333)	((Ichthyodinium_chabelardi_FJ440623	((Environmental_EU304548	(Environmental_Ma131_1A45_18S_FJ032668	Environmental_sequence_AACY020214703))	Environmental_Ma131_1A38_18S_FJ032666))	((Prorocentrum_micans_AY803739	(Akashiwo_sanguinea_AY831412	(Pfiesteria_piscicida_DQ991382	(Alexandrium_catenella_AY347308	Gonyaulax_polyedra_AF377944))))	(Syndinium_turbo_DQ146404	((Environmental_HF0200_37F04_EU795185	Environmental_Ma131_1A49_18S_FJ032678)	Amoebophrya_sp_HM483394)))))))))	Bigelowiella_natans_U02075);
(((Phytophthora_megasperma_glycinea_M54938	Hyphochytrium_catenoides_X80344)	(Cylindrotheca_closterium_DQ082742	Chrysolepidomonas_dendrolepidota_AF123297))	(((Sterkiella_histriomuscorum_FJ545743	Paramecium_tetraurelia_AF149979)	Stentor_coeruleus_AF357145)	(((((Vitrella_brassicaformis_HM245049	Chromera_velia_strain_CMS22_DQ174731)	((Cryptosporidium_parvum_AB089290	((((Gregarina_sp_ex_Phaedon_brassicae_JF412715	Gregarina_niphandrodes_AF129882)	(Cephaloidophora_communis_HQ891113	Heliospora_longissima_ex_E_vittatus_HQ891115))	((Ancora_WSBS2011_reassembled_contig	Ancora_Roscoff_Q5_28r11_corr)	Ancora_WSBS2010_reassembled_contig))	(Ascogregarina_taiwanensis_EF666482	Neogregarinorida_sp_OPPPC1_AB748927)))	(((Eimeria_tenella_AF026388	Goussia_desseri_GU479641)	(Toxoplasma_gondii_strain_RH_M97703	Besnoitia_besnoiti_AY833646))	((Plasmodium_berghei_M19712	Plasmodium_falciparum1_M19172)	(Babesia_microti_FO082874	(Babesia_bigemina	(Theileria_parva_L02366	Theileria_orientalis_AP011946)))))))	((((Environmental_Ma131_1A38_18S_FJ032666	(Environmental_EU304548	(Environmental_sequence_AACY020214703	Environmental_Ma131_1A45_18S_FJ032668)))	Ichthyodinium_chabelardi_FJ440623)	((((Gonyaulax_polyedra_AF377944	Alexandrium_catenella_AY347308)	(Akashiwo_sanguinea_AY831412	Pfiesteria_piscicida_DQ991382))	Prorocentrum_micans_AY803739)	((Amoebophrya_sp_HM483394	(Environmental_Ma131_1A49_18S_FJ032678	Environmental_HF0200_37F04_EU795185))	Syndinium_turbo_DQ146404)))	((Parvilucifera_infectans_KF359485	Parvilucifera_rostrata_KF359483)	Perkinsus_atlanticus_AF509333)))	Acavomonas_peruviana_KF651078)	(Colponema_vietnamica_KF651083	Colponema_edaphicum_strain_Chukotka_KF651068)))	Bigelowiella_natans_U02075);
(((Cylindrotheca_closterium_DQ082742	Chrysolepidomonas_dendrolepidota_AF123297)	(Hyphochytrium_catenoides_X80344	Phytophthora_megasperma_glycinea_M54938))	((Sterkiella_histriomuscorum_FJ545743	(Paramecium_tetraurelia_AF149979	Stentor_coeruleus_AF357145))	(((((Vitrella_brassicaformis_HM245049	((((Cryptosporidium_parvum_AB089290	((Neogregarinorida_sp_OPPPC1_AB748927	Ascogregarina_taiwanensis_EF666482)	(Gregarina_sp_ex_Phaedon_brassicae_JF412715	Gregarina_niphandrodes_AF129882)))	((Ancora_WSBS2011_reassembled_contig	Ancora_Roscoff_Q5_28r11_corr)	Ancora_WSBS2010_reassembled_contig))	(((Goussia_desseri_GU479641	Eimeria_tenella_AF026388)	(Toxoplasma_gondii_strain_RH_M97703	Besnoitia_besnoiti_AY833646))	((((Theileria_orientalis_AP011946	Theileria_parva_L02366)	Babesia_bigemina)	Babesia_microti_FO082874)	(Plasmodium_falciparum1_M19172	Plasmodium_berghei_M19712))))	(Heliospora_longissima_ex_E_vittatus_HQ891115	Cephaloidophora_communis_HQ891113)))	Chromera_velia_strain_CMS22_DQ174731)	(((Perkinsus_atlanticus_AF509333	(Parvilucifera_infectans_KF359485	Parvilucifera_rostrata_KF359483))	(Ichthyodinium_chabelardi_FJ440623	((Environmental_EU304548	(Environmental_sequence_AACY020214703	Environmental_Ma131_1A45_18S_FJ032668))	Environmental_Ma131_1A38_18S_FJ032666)))	((Prorocentrum_micans_AY803739	((Pfiesteria_piscicida_DQ991382	Akashiwo_sanguinea_AY831412)	(Gonyaulax_polyedra_AF377944	Alexandrium_catenella_AY347308)))	(Syndinium_turbo_DQ146404	(Amoebophrya_sp_HM483394	(Environmental_HF0200_37F04_EU795185	Environmental_Ma131_1A49_18S_FJ032678))))))	Acavomonas_peruviana_KF651078)	(Colponema_vietnamica_KF651083	Colponema_edaphicum_strain_Chukotka_KF651068)))	Bigelowiella_natans_U02075);
(((Hyphochytrium_catenoides_X80344	Phytophthora_megasperma_glycinea_M54938)	(Chrysolepidomonas_dendrolepidota_AF123297	Cylindrotheca_closterium_DQ082742))	(((Paramecium_tetraurelia_AF149979	Stentor_coeruleus_AF357145)	Sterkiella_histriomuscorum_FJ545743)	((Colponema_edaphicum_strain_Chukotka_KF651068	Colponema_vietnamica_KF651083)	((((Ichthyodinium_chabelardi_FJ440623	(Environmental_Ma131_1A38_18S_FJ032666	(Environmental_EU304548	(Environmental_sequence_AACY020214703	Environmental_Ma131_1A45_18S_FJ032668))))	((((Akashiwo_sanguinea_AY831412	((Gonyaulax_polyedra_AF377944	Alexandrium_catenella_AY347308)	Pfiesteria_piscicida_DQ991382))	Prorocentrum_micans_AY803739)	(Syndinium_turbo_DQ146404	(Amoebophrya_sp_HM483394	(Environmental_Ma131_1A49_18S_FJ032678	Environmental_HF0200_37F04_EU795185))))	((Parvilucifera_infectans_KF359485	Parvilucifera_rostrata_KF359483)	Perkinsus_atlanticus_AF509333)))	(Chromera_velia_strain_CMS22_DQ174731	(Vitrella_brassicaformis_HM245049	((Cryptosporidium_parvum_AB089290	((Ascogregarina_taiwanensis_EF666482	Neogregarinorida_sp_OPPPC1_AB748927)	(((Gregarina_niphandrodes_AF129882	Gregarina_sp_ex_Phaedon_brassicae_JF412715)	(Cephaloidophora_communis_HQ891113	Heliospora_longissima_ex_E_vittatus_HQ891115))	(Ancora_WSBS2010_reassembled_contig	(Ancora_Roscoff_Q5_28r11_corr	Ancora_WSBS2011_reassembled_contig)))))	(((Besnoitia_besnoiti_AY833646	Toxoplasma_gondii_strain_RH_M97703)	(Goussia_desseri_GU479641	Eimeria_tenella_AF026388))	((Plasmodium_falciparum1_M19172	Plasmodium_berghei_M19712)	((Babesia_bigemina	(Theileria_orientalis_AP011946	Theileria_parva_L02366))	Babesia_microti_FO082874)))))))	Acavomonas_peruviana_KF651078)))	Bigelowiella_natans_U02075);
(((Phytophthora_megasperma_glycinea_M54938	Hyphochytrium_catenoides_X80344)	(Cylindrotheca_closterium_DQ082742	Chrysolepidomonas_dendrolepidota_AF123297))	((Acavomonas_peruviana_KF651078	(Colponema_edaphicum_strain_Chukotka_KF651068	Colponema_vietnamica_KF651083))	(((Vitrella_brassicaformis_HM245049	((Cryptosporidium_parvum_AB089290	((Ascogregarina_taiwanensis_EF666482	Neogregarinorida_sp_OPPPC1_AB748927)	(((Cephaloidophora_communis_HQ891113	Heliospora_longissima_ex_E_vittatus_HQ891115)	(Gregarina_sp_ex_Phaedon_brassicae_JF412715	Gregarina_niphandrodes_AF129882))	(Ancora_WSBS2010_reassembled_contig	(Ancora_Roscoff_Q5_28r11_corr	Ancora_WSBS2011_reassembled_contig)))))	(((Besnoitia_besnoiti_AY833646	Toxoplasma_gondii_strain_RH_M97703)	(Goussia_desseri_GU479641	Eimeria_tenella_AF026388))	((Plasmodium_berghei_M19712	Plasmodium_falciparum1_M19172)	(Babesia_microti_FO082874	((Theileria_parva_L02366	Theileria_orientalis_AP011946)	Babesia_bigemina))))))	(Chromera_velia_strain_CMS22_DQ174731	((((Parvilucifera_rostrata_KF359483	Parvilucifera_infectans_KF359485)	Perkinsus_atlanticus_AF509333)	(Ichthyodinium_chabelardi_FJ440623	((Environmental_EU304548	(Environmental_Ma131_1A45_18S_FJ032668	Environmental_sequence_AACY020214703))	Environmental_Ma131_1A38_18S_FJ032666)))	((Syndinium_turbo_DQ146404	(Amoebophrya_sp_HM483394	(Environmental_Ma131_1A49_18S_FJ032678	Environmental_HF0200_37F04_EU795185)))	(Prorocentrum_micans_AY803739	(Akashiwo_sanguinea_AY831412	(Pfiesteria_piscicida_DQ991382	(Gonyaulax_polyedra_AF377944	Alexandrium_catenella_AY347308))))))))	(Stentor_coeruleus_AF357145	(Sterkiella_histriomuscorum_FJ545743	Paramecium_tetraurelia_AF149979))))	Bigelowiella_natans_U02075);
(((Cylindrotheca_closterium_DQ082742	Chrysolepidomonas_dendrolepidota_AF123297)	(Hyphochytrium_catenoides_X80344	Phytophthora_megasperma_glycinea_M54938))	((Sterkiella_histriomuscorum_FJ545743	(Stentor_coeruleus_AF357145	Paramecium_tetraurelia_AF149979))	((Colponema_edaphicum_strain_Chukotka_KF651068	Colponema_vietnamica_KF651083)	(Acavomonas_peruviana_KF651078	((((Cryptosporidium_parvum_AB089290	((Neogregarinorida_sp_OPPPC1_AB748927	Ascogregarina_taiwanensis_EF666482)	((Ancora_WSBS2010_reassembled_contig	(Ancora_WSBS2011_reassembled_contig	Ancora_Roscoff_Q5_28r11_corr))	((Cephaloidophora_communis_HQ891113	Heliospora_longissima_ex_E_vittatus_HQ891115)	(Gregarina_niphandrodes_AF129882	Gregarina_sp_ex_Phaedon_brassicae_JF412715)))))	(((Plasmodium_falciparum1_M19172	Plasmodium_berghei_M19712)	(Babesia_microti_FO082874	(Babesia_bigemina	(Theileria_parva_L02366	Theileria_orientalis_AP011946))))	((Eimeria_tenella_AF026388	Goussia_desseri_GU479641)	(Besnoitia_besnoiti_AY833646	Toxoplasma_gondii_strain_RH_M97703))))	(Chromera_velia_strain_CMS22_DQ174731	Vitrella_brassicaformis_HM245049))	((((Parvilucifera_infectans_KF359485	Parvilucifera_rostrata_KF359483)	Perkinsus_atlanticus_AF509333)	((Environmental_Ma131_1A38_18S_FJ032666	((Environmental_Ma131_1A45_18S_FJ032668	Environmental_sequence_AACY020214703)	Environmental_EU304548))	Ichthyodinium_chabelardi_FJ440623))	((Syndinium_turbo_DQ146404	(Prorocentrum_micans_AY803739	(Akashiwo_sanguinea_AY831412	((Gonyaulax_polyedra_AF377944	Alexandrium_catenella_AY347308)	Pfiesteria_piscicida_DQ991382))))	(Amoebophrya_sp_HM483394	(Environmental_HF0200_37F04_EU795185	Environmental_Ma131_1A49_18S_FJ032678))))))))	Bigelowiella_natans_U02075);
(((Colponema_vietnamica_KF651083	Colponema_edaphicum_strain_Chukotka_KF651068)	((Stentor_coeruleus_AF357145	(Sterkiella_histriomuscorum_FJ545743	Paramecium_tetraurelia_AF149979))	(Acavomonas_peruviana_KF651078	(((Chromera_velia_strain_CMS22_DQ174731	Vitrella_brassicaformis_HM245049)	((((Ascogregarina_taiwanensis_EF666482	Neogregarinorida_sp_OPPPC1_AB748927)	(((Gregarina_sp_ex_Phaedon_brassicae_JF412715	Gregarina_niphandrodes_AF129882)	(Cephaloidophora_communis_HQ891113	Heliospora_longissima_ex_E_vittatus_HQ891115))	((Ancora_WSBS2011_reassembled_contig	Ancora_Roscoff_Q5_28r11_corr)	Ancora_WSBS2010_reassembled_contig)))	Cryptosporidium_parvum_AB089290)	(((Toxoplasma_gondii_strain_RH_M97703	Besnoitia_besnoiti_AY833646)	(Goussia_desseri_GU479641	Eimeria_tenella_AF026388))	((Plasmodium_berghei_M19712	Plasmodium_falciparum1_M19172)	(Babesia_microti_FO082874	(Babesia_bigemina	(Theileria_parva_L02366	Theileria_orientalis_AP011946)))))))	(((Parvilucifera_infectans_KF359485	Parvilucifera_rostrata_KF359483)	Perkinsus_atlanticus_AF509333)	((Ichthyodinium_chabelardi_FJ440623	(Environmental_Ma131_1A38_18S_FJ032666	((Environmental_Ma131_1A45_18S_FJ032668	Environmental_sequence_AACY020214703)	Environmental_EU304548)))	((Prorocentrum_micans_AY803739	(Akashiwo_sanguinea_AY831412	(Pfiesteria_piscicida_DQ991382	(Alexandrium_catenella_AY347308	Gonyaulax_polyedra_AF377944))))	((Amoebophrya_sp_HM483394	(Environmental_HF0200_37F04_EU795185	Environmental_Ma131_1A49_18S_FJ032678))	Syndinium_turbo_DQ146404))))))))	(Phytophthora_megasperma_glycinea_M54938	(Hyphochytrium_catenoides_X80344	(Cylindrotheca_closterium_DQ082742	Chrysolepidomonas_dendrolepidota_AF123297)))	Bigelowiella_natans_U02075);
(((((Chromera_velia_strain_CMS22_DQ174731	(Vitrella_brassicaformis_HM245049	((((((Alexandrium_catenella_AY347308	Gonyaulax_polyedra_AF377944)	(Akashiwo_sanguinea_AY831412	Pfiesteria_piscicida_DQ991382))	Prorocentrum_micans_AY803739)	Syndinium_turbo_DQ146404)	(Amoebophrya_sp_HM483394	(Environmental_HF0200_37F04_EU795185	Environmental_Ma131_1A49_18S_FJ032678)))	(((Parvilucifera_infectans_KF359485	Parvilucifera_rostrata_KF359483)	Perkinsus_atlanticus_AF509333)	(Ichthyodinium_chabelardi_FJ440623	(Environmental_Ma131_1A38_18S_FJ032666	(Environmental_EU304548	(Environmental_sequence_AACY020214703	Environmental_Ma131_1A45_18S_FJ032668))))))))	(((Neogregarinorida_sp_OPPPC1_AB748927	Ascogregarina_taiwanensis_EF666482)	((((Heliospora_longissima_ex_E_vittatus_HQ891115	Cephaloidophora_communis_HQ891113)	(Gregarina_sp_ex_Phaedon_brassicae_JF412715	Gregarina_niphandrodes_AF129882))	(Ancora_WSBS2010_reassembled_contig	(Ancora_WSBS2011_reassembled_contig	Ancora_Roscoff_Q5_28r11_corr)))	Cryptosporidium_parvum_AB089290))	(((Plasmodium_berghei_M19712	Plasmodium_falciparum1_M19172)	(Babesia_microti_FO082874	((Theileria_parva_L02366	Theileria_orientalis_AP011946)	Babesia_bigemina)))	((Goussia_desseri_GU479641	Eimeria_tenella_AF026388)	(Besnoitia_besnoiti_AY833646	Toxoplasma_gondii_strain_RH_M97703)))))	Acavomonas_peruviana_KF651078)	((Stentor_coeruleus_AF357145	(Paramecium_tetraurelia_AF149979	Sterkiella_histriomuscorum_FJ545743))	(Colponema_vietnamica_KF651083	Colponema_edaphicum_strain_Chukotka_KF651068)))	((Cylindrotheca_closterium_DQ082742	Chrysolepidomonas_dendrolepidota_AF123297)	(Phytophthora_megasperma_glycinea_M54938	Hyphochytrium_catenoides_X80344))	Bigelowiella_natans_U02075);
(((Phytophthora_megasperma_glycinea_M54938	Hyphochytrium_catenoides_X80344)	(Cylindrotheca_closterium_DQ082742	Chrysolepidomonas_dendrolepidota_AF123297))	((Stentor_coeruleus_AF357145	(Paramecium_tetraurelia_AF149979	Sterkiella_histriomuscorum_FJ545743))	((Colponema_vietnamica_KF651083	Colponema_edaphicum_strain_Chukotka_KF651068)	(((((Parvilucifera_infectans_KF359485	Parvilucifera_rostrata_KF359483)	Perkinsus_atlanticus_AF509333)	((Ichthyodinium_chabelardi_FJ440623	(((Environmental_Ma131_1A45_18S_FJ032668	Environmental_sequence_AACY020214703)	Environmental_EU304548)	Environmental_Ma131_1A38_18S_FJ032666))	((Prorocentrum_micans_AY803739	(Pfiesteria_piscicida_DQ991382	((Alexandrium_catenella_AY347308	Gonyaulax_polyedra_AF377944)	Akashiwo_sanguinea_AY831412)))	((Amoebophrya_sp_HM483394	(Environmental_HF0200_37F04_EU795185	Environmental_Ma131_1A49_18S_FJ032678))	Syndinium_turbo_DQ146404))))	((Vitrella_brassicaformis_HM245049	Chromera_velia_strain_CMS22_DQ174731)	((Cryptosporidium_parvum_AB089290	(((Ancora_WSBS2010_reassembled_contig	(Ancora_Roscoff_Q5_28r11_corr	Ancora_WSBS2011_reassembled_contig))	((Cephaloidophora_communis_HQ891113	Heliospora_longissima_ex_E_vittatus_HQ891115)	(Gregarina_sp_ex_Phaedon_brassicae_JF412715	Gregarina_niphandrodes_AF129882)))	(Neogregarinorida_sp_OPPPC1_AB748927	Ascogregarina_taiwanensis_EF666482)))	(((Besnoitia_besnoiti_AY833646	Toxoplasma_gondii_strain_RH_M97703)	(Eimeria_tenella_AF026388	Goussia_desseri_GU479641))	((Plasmodium_falciparum1_M19172	Plasmodium_berghei_M19712)	(Babesia_microti_FO082874	((Theileria_parva_L02366	Theileria_orientalis_AP011946)	Babesia_bigemina)))))))	Acavomonas_peruviana_KF651078)))	Bigelowiella_natans_U02075);
((((Colponema_vietnamica_KF651083	Colponema_edaphicum_strain_Chukotka_KF651068)	(Acavomonas_peruviana_KF651078	((((Cryptosporidium_parvum_AB089290	((((Gregarina_niphandrodes_AF129882	Gregarina_sp_ex_Phaedon_brassicae_JF412715)	(Cephaloidophora_communis_HQ891113	Heliospora_longissima_ex_E_vittatus_HQ891115))	(Ancora_WSBS2010_reassembled_contig	(Ancora_Roscoff_Q5_28r11_corr	Ancora_WSBS2011_reassembled_contig)))	(Ascogregarina_taiwanensis_EF666482	Neogregarinorida_sp_OPPPC1_AB748927)))	(((Besnoitia_besnoiti_AY833646	Toxoplasma_gondii_strain_RH_M97703)	(Eimeria_tenella_AF026388	Goussia_desseri_GU479641))	((Plasmodium_berghei_M19712	Plasmodium_falciparum1_M19172)	(Babesia_microti_FO082874	(Babesia_bigemina	(Theileria_parva_L02366	Theileria_orientalis_AP011946))))))	(Vitrella_brassicaformis_HM245049	Chromera_velia_strain_CMS22_DQ174731))	(((Ichthyodinium_chabelardi_FJ440623	(Environmental_Ma131_1A38_18S_FJ032666	(Environmental_EU304548	(Environmental_Ma131_1A45_18S_FJ032668	Environmental_sequence_AACY020214703))))	((Parvilucifera_rostrata_KF359483	Parvilucifera_infectans_KF359485)	Perkinsus_atlanticus_AF509333))	((Amoebophrya_sp_HM483394	(Environmental_Ma131_1A49_18S_FJ032678	Environmental_HF0200_37F04_EU795185))	(Syndinium_turbo_DQ146404	((Akashiwo_sanguinea_AY831412	((Alexandrium_catenella_AY347308	Gonyaulax_polyedra_AF377944)	Pfiesteria_piscicida_DQ991382))	Prorocentrum_micans_AY803739)))))))	(Stentor_coeruleus_AF357145	(Paramecium_tetraurelia_AF149979	Sterkiella_histriomuscorum_FJ545743)))	((Cylindrotheca_closterium_DQ082742	Chrysolepidomonas_dendrolepidota_AF123297)	(Hyphochytrium_catenoides_X80344	Phytophthora_megasperma_glycinea_M54938))	Bigelowiella_natans_U02075);
(((Sterkiella_histriomuscorum_FJ545743	(Stentor_coeruleus_AF357145	Paramecium_tetraurelia_AF149979))	((Colponema_vietnamica_KF651083	Colponema_edaphicum_strain_Chukotka_KF651068)	(Acavomonas_peruviana_KF651078	((((Cryptosporidium_parvum_AB089290	(((((Ancora_Roscoff_Q5_28r11_corr	Ancora_WSBS2011_reassembled_contig)	Ancora_WSBS2010_reassembled_contig)	(Gregarina_sp_ex_Phaedon_brassicae_JF412715	Gregarina_niphandrodes_AF129882))	(Cephaloidophora_communis_HQ891113	Heliospora_longissima_ex_E_vittatus_HQ891115))	(Neogregarinorida_sp_OPPPC1_AB748927	Ascogregarina_taiwanensis_EF666482)))	(((Plasmodium_falciparum1_M19172	Plasmodium_berghei_M19712)	(Babesia_microti_FO082874	(Babesia_bigemina	(Theileria_orientalis_AP011946	Theileria_parva_L02366))))	((Toxoplasma_gondii_strain_RH_M97703	Besnoitia_besnoiti_AY833646)	(Goussia_desseri_GU479641	Eimeria_tenella_AF026388))))	(Vitrella_brassicaformis_HM245049	Chromera_velia_strain_CMS22_DQ174731))	(((Ichthyodinium_chabelardi_FJ440623	(Environmental_Ma131_1A38_18S_FJ032666	((Environmental_sequence_AACY020214703	Environmental_Ma131_1A45_18S_FJ032668)	Environmental_EU304548)))	(Perkinsus_atlanticus_AF509333	(Parvilucifera_rostrata_KF359483	Parvilucifera_infectans_KF359485)))	((Prorocentrum_micans_AY803739	((Gonyaulax_polyedra_AF377944	Alexandrium_catenella_AY347308)	(Pfiesteria_piscicida_DQ991382	Akashiwo_sanguinea_AY831412)))	(((Environmental_Ma131_1A49_18S_FJ032678	Environmental_HF0200_37F04_EU795185)	Amoebophrya_sp_HM483394)	Syndinium_turbo_DQ146404)))))))	(Phytophthora_megasperma_glycinea_M54938	(Hyphochytrium_catenoides_X80344	(Cylindrotheca_closterium_DQ082742	Chrysolepidomonas_dendrolepidota_AF123297)))	Bigelowiella_natans_U02075);
((Phytophthora_megasperma_glycinea_M54938	((Chrysolepidomonas_dendrolepidota_AF123297	Cylindrotheca_closterium_DQ082742)	Hyphochytrium_catenoides_X80344))	((Sterkiella_histriomuscorum_FJ545743	(Paramecium_tetraurelia_AF149979	Stentor_coeruleus_AF357145))	((Acavomonas_peruviana_KF651078	(Colponema_edaphicum_strain_Chukotka_KF651068	Colponema_vietnamica_KF651083))	(((Ichthyodinium_chabelardi_FJ440623	(Environmental_Ma131_1A38_18S_FJ032666	((Environmental_Ma131_1A45_18S_FJ032668	Environmental_sequence_AACY020214703)	Environmental_EU304548)))	(((Parvilucifera_rostrata_KF359483	Parvilucifera_infectans_KF359485)	Perkinsus_atlanticus_AF509333)	((Prorocentrum_micans_AY803739	(Akashiwo_sanguinea_AY831412	((Gonyaulax_polyedra_AF377944	Alexandrium_catenella_AY347308)	Pfiesteria_piscicida_DQ991382)))	(Syndinium_turbo_DQ146404	(Amoebophrya_sp_HM483394	(Environmental_HF0200_37F04_EU795185	Environmental_Ma131_1A49_18S_FJ032678))))))	((Vitrella_brassicaformis_HM245049	Chromera_velia_strain_CMS22_DQ174731)	((((Besnoitia_besnoiti_AY833646	Toxoplasma_gondii_strain_RH_M97703)	(Goussia_desseri_GU479641	Eimeria_tenella_AF026388))	((Babesia_microti_FO082874	((Theileria_parva_L02366	Theileria_orientalis_AP011946)	Babesia_bigemina))	(Plasmodium_berghei_M19712	Plasmodium_falciparum1_M19172)))	(((Ascogregarina_taiwanensis_EF666482	Neogregarinorida_sp_OPPPC1_AB748927)	((Ancora_WSBS2011_reassembled_contig	(Ancora_Roscoff_Q5_28r11_corr	Ancora_WSBS2010_reassembled_contig))	((Gregarina_niphandrodes_AF129882	Gregarina_sp_ex_Phaedon_brassicae_JF412715)	(Cephaloidophora_communis_HQ891113	Heliospora_longissima_ex_E_vittatus_HQ891115))))	Cryptosporidium_parvum_AB089290))))))	Bigelowiella_natans_U02075);
(((Phytophthora_megasperma_glycinea_M54938	Hyphochytrium_catenoides_X80344)	(Cylindrotheca_closterium_DQ082742	Chrysolepidomonas_dendrolepidota_AF123297))	((Stentor_coeruleus_AF357145	(Paramecium_tetraurelia_AF149979	Sterkiella_histriomuscorum_FJ545743))	((((((((Parvilucifera_infectans_KF359485	Parvilucifera_rostrata_KF359483)	Perkinsus_atlanticus_AF509333)	(Ichthyodinium_chabelardi_FJ440623	(Environmental_Ma131_1A38_18S_FJ032666	(Environmental_EU304548	(Environmental_sequence_AACY020214703	Environmental_Ma131_1A45_18S_FJ032668)))))	((Prorocentrum_micans_AY803739	(Akashiwo_sanguinea_AY831412	((Gonyaulax_polyedra_AF377944	Alexandrium_catenella_AY347308)	Pfiesteria_piscicida_DQ991382)))	(Syndinium_turbo_DQ146404	(Amoebophrya_sp_HM483394	(Environmental_HF0200_37F04_EU795185	Environmental_Ma131_1A49_18S_FJ032678)))))	Chromera_velia_strain_CMS22_DQ174731)	Vitrella_brassicaformis_HM245049)	(((Cryptosporidium_parvum_AB089290	(Neogregarinorida_sp_OPPPC1_AB748927	Ascogregarina_taiwanensis_EF666482))	(((Heliospora_longissima_ex_E_vittatus_HQ891115	Cephaloidophora_communis_HQ891113)	(Gregarina_niphandrodes_AF129882	Gregarina_sp_ex_Phaedon_brassicae_JF412715))	(Ancora_WSBS2010_reassembled_contig	(Ancora_Roscoff_Q5_28r11_corr	Ancora_WSBS2011_reassembled_contig))))	(((Goussia_desseri_GU479641	Eimeria_tenella_AF026388)	(Besnoitia_besnoiti_AY833646	Toxoplasma_gondii_strain_RH_M97703))	((Plasmodium_falciparum1_M19172	Plasmodium_berghei_M19712)	(Babesia_microti_FO082874	(Babesia_bigemina	(Theileria_orientalis_AP011946	Theileria_parva_L02366)))))))	((Colponema_edaphicum_strain_Chukotka_KF651068	Colponema_vietnamica_KF651083)	Acavomonas_peruviana_KF651078)))	Bigelowiella_natans_U02075);
(((Phytophthora_megasperma_glycinea_M54938	Hyphochytrium_catenoides_X80344)	(Cylindrotheca_closterium_DQ082742	Chrysolepidomonas_dendrolepidota_AF123297))	((Colponema_edaphicum_strain_Chukotka_KF651068	Colponema_vietnamica_KF651083)	((((Vitrella_brassicaformis_HM245049	(Chromera_velia_strain_CMS22_DQ174731	((Ichthyodinium_chabelardi_FJ440623	(Environmental_Ma131_1A38_18S_FJ032666	((Environmental_sequence_AACY020214703	Environmental_Ma131_1A45_18S_FJ032668)	Environmental_EU304548)))	(((Parvilucifera_rostrata_KF359483	Parvilucifera_infectans_KF359485)	Perkinsus_atlanticus_AF509333)	((Prorocentrum_micans_AY803739	(Akashiwo_sanguinea_AY831412	((Alexandrium_catenella_AY347308	Gonyaulax_polyedra_AF377944)	Pfiesteria_piscicida_DQ991382)))	(Syndinium_turbo_DQ146404	(Amoebophrya_sp_HM483394	(Environmental_Ma131_1A49_18S_FJ032678	Environmental_HF0200_37F04_EU795185))))))))	((Cryptosporidium_parvum_AB089290	((Neogregarinorida_sp_OPPPC1_AB748927	Ascogregarina_taiwanensis_EF666482)	(((Heliospora_longissima_ex_E_vittatus_HQ891115	Cephaloidophora_communis_HQ891113)	(Gregarina_sp_ex_Phaedon_brassicae_JF412715	Gregarina_niphandrodes_AF129882))	(Ancora_WSBS2010_reassembled_contig	(Ancora_Roscoff_Q5_28r11_corr	Ancora_WSBS2011_reassembled_contig)))))	(((Plasmodium_berghei_M19712	Plasmodium_falciparum1_M19172)	(Babesia_microti_FO082874	((Theileria_parva_L02366	Theileria_orientalis_AP011946)	Babesia_bigemina)))	((Toxoplasma_gondii_strain_RH_M97703	Besnoitia_besnoiti_AY833646)	(Goussia_desseri_GU479641	Eimeria_tenella_AF026388)))))	(Stentor_coeruleus_AF357145	(Paramecium_tetraurelia_AF149979	Sterkiella_histriomuscorum_FJ545743)))	Acavomonas_peruviana_KF651078))	Bigelowiella_natans_U02075);
(((Hyphochytrium_catenoides_X80344	Phytophthora_megasperma_glycinea_M54938)	(Cylindrotheca_closterium_DQ082742	Chrysolepidomonas_dendrolepidota_AF123297))	((Stentor_coeruleus_AF357145	(Sterkiella_histriomuscorum_FJ545743	Paramecium_tetraurelia_AF149979))	((Colponema_vietnamica_KF651083	Colponema_edaphicum_strain_Chukotka_KF651068)	(((((Ichthyodinium_chabelardi_FJ440623	((Environmental_EU304548	(Environmental_sequence_AACY020214703	Environmental_Ma131_1A45_18S_FJ032668))	Environmental_Ma131_1A38_18S_FJ032666))	((((Gonyaulax_polyedra_AF377944	Alexandrium_catenella_AY347308)	(Akashiwo_sanguinea_AY831412	Pfiesteria_piscicida_DQ991382))	Prorocentrum_micans_AY803739)	(Syndinium_turbo_DQ146404	((Environmental_Ma131_1A49_18S_FJ032678	Environmental_HF0200_37F04_EU795185)	Amoebophrya_sp_HM483394))))	(Perkinsus_atlanticus_AF509333	(Parvilucifera_rostrata_KF359483	Parvilucifera_infectans_KF359485)))	(Vitrella_brassicaformis_HM245049	((Chromera_velia_strain_CMS22_DQ174731	(Cryptosporidium_parvum_AB089290	((Neogregarinorida_sp_OPPPC1_AB748927	Ascogregarina_taiwanensis_EF666482)	((Ancora_WSBS2010_reassembled_contig	(Ancora_Roscoff_Q5_28r11_corr	Ancora_WSBS2011_reassembled_contig))	((Gregarina_sp_ex_Phaedon_brassicae_JF412715	Gregarina_niphandrodes_AF129882)	(Cephaloidophora_communis_HQ891113	Heliospora_longissima_ex_E_vittatus_HQ891115))))))	(((Plasmodium_berghei_M19712	Plasmodium_falciparum1_M19172)	(Babesia_microti_FO082874	((Theileria_parva_L02366	Theileria_orientalis_AP011946)	Babesia_bigemina)))	((Eimeria_tenella_AF026388	Goussia_desseri_GU479641)	(Besnoitia_besnoiti_AY833646	Toxoplasma_gondii_strain_RH_M97703))))))	Acavomonas_peruviana_KF651078)))	Bigelowiella_natans_U02075);
(((Cylindrotheca_closterium_DQ082742	Chrysolepidomonas_dendrolepidota_AF123297)	(Hyphochytrium_catenoides_X80344	Phytophthora_megasperma_glycinea_M54938))	(((Colponema_edaphicum_strain_Chukotka_KF651068	Colponema_vietnamica_KF651083)	Acavomonas_peruviana_KF651078)	(((Paramecium_tetraurelia_AF149979	Sterkiella_histriomuscorum_FJ545743)	Stentor_coeruleus_AF357145)	((((Ichthyodinium_chabelardi_FJ440623	((Environmental_EU304548	(Environmental_sequence_AACY020214703	Environmental_Ma131_1A45_18S_FJ032668))	Environmental_Ma131_1A38_18S_FJ032666))	((Parvilucifera_infectans_KF359485	Parvilucifera_rostrata_KF359483)	Perkinsus_atlanticus_AF509333))	((Syndinium_turbo_DQ146404	(Prorocentrum_micans_AY803739	((Gonyaulax_polyedra_AF377944	Alexandrium_catenella_AY347308)	(Akashiwo_sanguinea_AY831412	Pfiesteria_piscicida_DQ991382))))	(Amoebophrya_sp_HM483394	(Environmental_HF0200_37F04_EU795185	Environmental_Ma131_1A49_18S_FJ032678))))	((((Ancora_WSBS2010_reassembled_contig	(Ancora_Roscoff_Q5_28r11_corr	Ancora_WSBS2011_reassembled_contig))	(((Gregarina_sp_ex_Phaedon_brassicae_JF412715	Gregarina_niphandrodes_AF129882)	(Cephaloidophora_communis_HQ891113	Heliospora_longissima_ex_E_vittatus_HQ891115))	(Neogregarinorida_sp_OPPPC1_AB748927	Ascogregarina_taiwanensis_EF666482)))	Cryptosporidium_parvum_AB089290)	((((Eimeria_tenella_AF026388	Goussia_desseri_GU479641)	(Besnoitia_besnoiti_AY833646	Toxoplasma_gondii_strain_RH_M97703))	((Plasmodium_falciparum1_M19172	Plasmodium_berghei_M19712)	(Babesia_microti_FO082874	(Babesia_bigemina	(Theileria_parva_L02366	Theileria_orientalis_AP011946)))))	(Chromera_velia_strain_CMS22_DQ174731	Vitrella_brassicaformis_HM245049))))))	Bigelowiella_natans_U02075);
(((Hyphochytrium_catenoides_X80344	Phytophthora_megasperma_glycinea_M54938)	(Chrysolepidomonas_dendrolepidota_AF123297	Cylindrotheca_closterium_DQ082742))	(((Colponema_edaphicum_strain_Chukotka_KF651068	Colponema_vietnamica_KF651083)	(Acavomonas_peruviana_KF651078	((Vitrella_brassicaformis_HM245049	((((Plasmodium_berghei_M19712	Plasmodium_falciparum1_M19172)	((Babesia_bigemina	(Theileria_orientalis_AP011946	Theileria_parva_L02366))	Babesia_microti_FO082874))	((Besnoitia_besnoiti_AY833646	Toxoplasma_gondii_strain_RH_M97703)	(Goussia_desseri_GU479641	Eimeria_tenella_AF026388)))	(Chromera_velia_strain_CMS22_DQ174731	(((Ancora_WSBS2010_reassembled_contig	(Ancora_WSBS2011_reassembled_contig	Ancora_Roscoff_Q5_28r11_corr))	(Heliospora_longissima_ex_E_vittatus_HQ891115	Cephaloidophora_communis_HQ891113))	(Cryptosporidium_parvum_AB089290	((Gregarina_niphandrodes_AF129882	Gregarina_sp_ex_Phaedon_brassicae_JF412715)	(Ascogregarina_taiwanensis_EF666482	Neogregarinorida_sp_OPPPC1_AB748927)))))))	(((Syndinium_turbo_DQ146404	(Amoebophrya_sp_HM483394	(Environmental_Ma131_1A49_18S_FJ032678	Environmental_HF0200_37F04_EU795185)))	(((Akashiwo_sanguinea_AY831412	Pfiesteria_piscicida_DQ991382)	(Gonyaulax_polyedra_AF377944	Alexandrium_catenella_AY347308))	Prorocentrum_micans_AY803739))	(((Parvilucifera_infectans_KF359485	Parvilucifera_rostrata_KF359483)	Perkinsus_atlanticus_AF509333)	(Ichthyodinium_chabelardi_FJ440623	((Environmental_EU304548	(Environmental_sequence_AACY020214703	Environmental_Ma131_1A45_18S_FJ032668))	Environmental_Ma131_1A38_18S_FJ032666)))))))	(Stentor_coeruleus_AF357145	(Paramecium_tetraurelia_AF149979	Sterkiella_histriomuscorum_FJ545743)))	Bigelowiella_natans_U02075);
(((Chrysolepidomonas_dendrolepidota_AF123297	Cylindrotheca_closterium_DQ082742)	(Phytophthora_megasperma_glycinea_M54938	Hyphochytrium_catenoides_X80344))	((Stentor_coeruleus_AF357145	(Paramecium_tetraurelia_AF149979	Sterkiella_histriomuscorum_FJ545743))	((((((Parvilucifera_infectans_KF359485	Parvilucifera_rostrata_KF359483)	Perkinsus_atlanticus_AF509333)	(((Prorocentrum_micans_AY803739	((Pfiesteria_piscicida_DQ991382	Akashiwo_sanguinea_AY831412)	(Alexandrium_catenella_AY347308	Gonyaulax_polyedra_AF377944)))	((Amoebophrya_sp_HM483394	(Environmental_Ma131_1A49_18S_FJ032678	Environmental_HF0200_37F04_EU795185))	Syndinium_turbo_DQ146404))	(Ichthyodinium_chabelardi_FJ440623	(((Environmental_Ma131_1A45_18S_FJ032668	Environmental_sequence_AACY020214703)	Environmental_EU304548)	Environmental_Ma131_1A38_18S_FJ032666))))	((Vitrella_brassicaformis_HM245049	Chromera_velia_strain_CMS22_DQ174731)	((((Plasmodium_falciparum1_M19172	Plasmodium_berghei_M19712)	(Babesia_microti_FO082874	(Babesia_bigemina	(Theileria_parva_L02366	Theileria_orientalis_AP011946))))	((Toxoplasma_gondii_strain_RH_M97703	Besnoitia_besnoiti_AY833646)	(Goussia_desseri_GU479641	Eimeria_tenella_AF026388)))	((((Heliospora_longissima_ex_E_vittatus_HQ891115	Cephaloidophora_communis_HQ891113)	((Ancora_WSBS2010_reassembled_contig	(Ancora_WSBS2011_reassembled_contig	Ancora_Roscoff_Q5_28r11_corr))	(Gregarina_sp_ex_Phaedon_brassicae_JF412715	Gregarina_niphandrodes_AF129882)))	(Ascogregarina_taiwanensis_EF666482	Neogregarinorida_sp_OPPPC1_AB748927))	Cryptosporidium_parvum_AB089290))))	Acavomonas_peruviana_KF651078)	(Colponema_vietnamica_KF651083	Colponema_edaphicum_strain_Chukotka_KF651068)))	Bigelowiella_natans_U02075);
((Phytophthora_megasperma_glycinea_M54938	(Hyphochytrium_catenoides_X80344	(Chrysolepidomonas_dendrolepidota_AF123297	Cylindrotheca_closterium_DQ082742)))	((Acavomonas_peruviana_KF651078	(((((Parvilucifera_infectans_KF359485	Parvilucifera_rostrata_KF359483)	Perkinsus_atlanticus_AF509333)	(Ichthyodinium_chabelardi_FJ440623	(Environmental_Ma131_1A38_18S_FJ032666	((Environmental_sequence_AACY020214703	Environmental_Ma131_1A45_18S_FJ032668)	Environmental_EU304548))))	((Prorocentrum_micans_AY803739	(Akashiwo_sanguinea_AY831412	((Alexandrium_catenella_AY347308	Gonyaulax_polyedra_AF377944)	Pfiesteria_piscicida_DQ991382)))	(Syndinium_turbo_DQ146404	(Amoebophrya_sp_HM483394	(Environmental_Ma131_1A49_18S_FJ032678	Environmental_HF0200_37F04_EU795185)))))	(Chromera_velia_strain_CMS22_DQ174731	(Vitrella_brassicaformis_HM245049	((((Besnoitia_besnoiti_AY833646	Toxoplasma_gondii_strain_RH_M97703)	(Goussia_desseri_GU479641	Eimeria_tenella_AF026388))	((Plasmodium_falciparum1_M19172	Plasmodium_berghei_M19712)	(Babesia_microti_FO082874	(Babesia_bigemina	(Theileria_parva_L02366	Theileria_orientalis_AP011946)))))	(Cryptosporidium_parvum_AB089290	((Neogregarinorida_sp_OPPPC1_AB748927	Ascogregarina_taiwanensis_EF666482)	((Ancora_WSBS2010_reassembled_contig	(Ancora_WSBS2011_reassembled_contig	Ancora_Roscoff_Q5_28r11_corr))	((Heliospora_longissima_ex_E_vittatus_HQ891115	Cephaloidophora_communis_HQ891113)	(Gregarina_sp_ex_Phaedon_brassicae_JF412715	Gregarina_niphandrodes_AF129882))))))))))	((Stentor_coeruleus_AF357145	(Sterkiella_histriomuscorum_FJ545743	Paramecium_tetraurelia_AF149979))	(Colponema_edaphicum_strain_Chukotka_KF651068	Colponema_vietnamica_KF651083)))	Bigelowiella_natans_U02075);
(((Hyphochytrium_catenoides_X80344	(Chrysolepidomonas_dendrolepidota_AF123297	Cylindrotheca_closterium_DQ082742))	Phytophthora_megasperma_glycinea_M54938)	(((((((Ichthyodinium_chabelardi_FJ440623	((Environmental_EU304548	(Environmental_sequence_AACY020214703	Environmental_Ma131_1A45_18S_FJ032668))	Environmental_Ma131_1A38_18S_FJ032666))	((Parvilucifera_rostrata_KF359483	Parvilucifera_infectans_KF359485)	Perkinsus_atlanticus_AF509333))	((Syndinium_turbo_DQ146404	((Environmental_Ma131_1A49_18S_FJ032678	Environmental_HF0200_37F04_EU795185)	Amoebophrya_sp_HM483394))	((Pfiesteria_piscicida_DQ991382	((Gonyaulax_polyedra_AF377944	Alexandrium_catenella_AY347308)	Akashiwo_sanguinea_AY831412))	Prorocentrum_micans_AY803739)))	(((Cryptosporidium_parvum_AB089290	((Ascogregarina_taiwanensis_EF666482	Neogregarinorida_sp_OPPPC1_AB748927)	((Ancora_WSBS2010_reassembled_contig	(Ancora_WSBS2011_reassembled_contig	Ancora_Roscoff_Q5_28r11_corr))	((Cephaloidophora_communis_HQ891113	Heliospora_longissima_ex_E_vittatus_HQ891115)	(Gregarina_niphandrodes_AF129882	Gregarina_sp_ex_Phaedon_brassicae_JF412715)))))	(((Plasmodium_berghei_M19712	Plasmodium_falciparum1_M19172)	(Babesia_microti_FO082874	(Babesia_bigemina	(Theileria_parva_L02366	Theileria_orientalis_AP011946))))	((Goussia_desseri_GU479641	Eimeria_tenella_AF026388)	(Besnoitia_besnoiti_AY833646	Toxoplasma_gondii_strain_RH_M97703))))	(Chromera_velia_strain_CMS22_DQ174731	Vitrella_brassicaformis_HM245049)))	Acavomonas_peruviana_KF651078)	(Colponema_vietnamica_KF651083	Colponema_edaphicum_strain_Chukotka_KF651068))	(Sterkiella_histriomuscorum_FJ545743	(Stentor_coeruleus_AF357145	Paramecium_tetraurelia_AF149979)))	Bigelowiella_natans_U02075);
(((Phytophthora_megasperma_glycinea_M54938	Hyphochytrium_catenoides_X80344)	(Chrysolepidomonas_dendrolepidota_AF123297	Cylindrotheca_closterium_DQ082742))	((Colponema_vietnamica_KF651083	Colponema_edaphicum_strain_Chukotka_KF651068)	(((((Ichthyodinium_chabelardi_FJ440623	((Environmental_EU304548	(Environmental_Ma131_1A45_18S_FJ032668	Environmental_sequence_AACY020214703))	Environmental_Ma131_1A38_18S_FJ032666))	(((Syndinium_turbo_DQ146404	(Amoebophrya_sp_HM483394	(Environmental_Ma131_1A49_18S_FJ032678	Environmental_HF0200_37F04_EU795185)))	((Akashiwo_sanguinea_AY831412	(Pfiesteria_piscicida_DQ991382	(Gonyaulax_polyedra_AF377944	Alexandrium_catenella_AY347308)))	Prorocentrum_micans_AY803739))	((Parvilucifera_infectans_KF359485	Parvilucifera_rostrata_KF359483)	Perkinsus_atlanticus_AF509333)))	((((((Heliospora_longissima_ex_E_vittatus_HQ891115	Cephaloidophora_communis_HQ891113)	(Gregarina_niphandrodes_AF129882	Gregarina_sp_ex_Phaedon_brassicae_JF412715))	(Ancora_WSBS2010_reassembled_contig	(Ancora_WSBS2011_reassembled_contig	Ancora_Roscoff_Q5_28r11_corr)))	(Cryptosporidium_parvum_AB089290	(Neogregarinorida_sp_OPPPC1_AB748927	Ascogregarina_taiwanensis_EF666482)))	(((Eimeria_tenella_AF026388	Goussia_desseri_GU479641)	(Besnoitia_besnoiti_AY833646	Toxoplasma_gondii_strain_RH_M97703))	((Plasmodium_berghei_M19712	Plasmodium_falciparum1_M19172)	((Babesia_bigemina	(Theileria_parva_L02366	Theileria_orientalis_AP011946))	Babesia_microti_FO082874))))	(Chromera_velia_strain_CMS22_DQ174731	Vitrella_brassicaformis_HM245049)))	(Sterkiella_histriomuscorum_FJ545743	(Paramecium_tetraurelia_AF149979	Stentor_coeruleus_AF357145)))	Acavomonas_peruviana_KF651078))	Bigelowiella_natans_U02075);
(((Chrysolepidomonas_dendrolepidota_AF123297	Cylindrotheca_closterium_DQ082742)	(Hyphochytrium_catenoides_X80344	Phytophthora_megasperma_glycinea_M54938))	(((Acavomonas_peruviana_KF651078	((((Cryptosporidium_parvum_AB089290	((Ascogregarina_taiwanensis_EF666482	Neogregarinorida_sp_OPPPC1_AB748927)	(((Ancora_WSBS2011_reassembled_contig	Ancora_Roscoff_Q5_28r11_corr)	Ancora_WSBS2010_reassembled_contig)	((Heliospora_longissima_ex_E_vittatus_HQ891115	Cephaloidophora_communis_HQ891113)	(Gregarina_niphandrodes_AF129882	Gregarina_sp_ex_Phaedon_brassicae_JF412715)))))	(((Plasmodium_falciparum1_M19172	Plasmodium_berghei_M19712)	(Babesia_microti_FO082874	(Babesia_bigemina	(Theileria_orientalis_AP011946	Theileria_parva_L02366))))	((Goussia_desseri_GU479641	Eimeria_tenella_AF026388)	(Toxoplasma_gondii_strain_RH_M97703	Besnoitia_besnoiti_AY833646))))	Vitrella_brassicaformis_HM245049)	(Chromera_velia_strain_CMS22_DQ174731	(((Ichthyodinium_chabelardi_FJ440623	((Environmental_EU304548	(Environmental_Ma131_1A45_18S_FJ032668	Environmental_sequence_AACY020214703))	Environmental_Ma131_1A38_18S_FJ032666))	((Parvilucifera_rostrata_KF359483	Parvilucifera_infectans_KF359485)	Perkinsus_atlanticus_AF509333))	((Syndinium_turbo_DQ146404	(Amoebophrya_sp_HM483394	(Environmental_Ma131_1A49_18S_FJ032678	Environmental_HF0200_37F04_EU795185)))	(Prorocentrum_micans_AY803739	((Gonyaulax_polyedra_AF377944	Alexandrium_catenella_AY347308)	(Pfiesteria_piscicida_DQ991382	Akashiwo_sanguinea_AY831412))))))))	(Colponema_edaphicum_strain_Chukotka_KF651068	Colponema_vietnamica_KF651083))	(Stentor_coeruleus_AF357145	(Paramecium_tetraurelia_AF149979	Sterkiella_histriomuscorum_FJ545743)))	Bigelowiella_natans_U02075);
(((Chrysolepidomonas_dendrolepidota_AF123297	Cylindrotheca_closterium_DQ082742)	(Phytophthora_megasperma_glycinea_M54938	Hyphochytrium_catenoides_X80344))	((Colponema_vietnamica_KF651083	Colponema_edaphicum_strain_Chukotka_KF651068)	((Acavomonas_peruviana_KF651078	(Sterkiella_histriomuscorum_FJ545743	(Paramecium_tetraurelia_AF149979	Stentor_coeruleus_AF357145)))	(((((Parvilucifera_infectans_KF359485	Parvilucifera_rostrata_KF359483)	Perkinsus_atlanticus_AF509333)	(Ichthyodinium_chabelardi_FJ440623	(((Environmental_sequence_AACY020214703	Environmental_Ma131_1A45_18S_FJ032668)	Environmental_EU304548)	Environmental_Ma131_1A38_18S_FJ032666)))	((Prorocentrum_micans_AY803739	(Pfiesteria_piscicida_DQ991382	((Alexandrium_catenella_AY347308	Gonyaulax_polyedra_AF377944)	Akashiwo_sanguinea_AY831412)))	(((Environmental_Ma131_1A49_18S_FJ032678	Environmental_HF0200_37F04_EU795185)	Amoebophrya_sp_HM483394)	Syndinium_turbo_DQ146404)))	((Chromera_velia_strain_CMS22_DQ174731	Vitrella_brassicaformis_HM245049)	((((Toxoplasma_gondii_strain_RH_M97703	Besnoitia_besnoiti_AY833646)	(Eimeria_tenella_AF026388	Goussia_desseri_GU479641))	((Babesia_microti_FO082874	(Babesia_bigemina	(Theileria_parva_L02366	Theileria_orientalis_AP011946)))	(Plasmodium_falciparum1_M19172	Plasmodium_berghei_M19712)))	(Cryptosporidium_parvum_AB089290	((Ascogregarina_taiwanensis_EF666482	Neogregarinorida_sp_OPPPC1_AB748927)	(((Cephaloidophora_communis_HQ891113	Heliospora_longissima_ex_E_vittatus_HQ891115)	(Gregarina_niphandrodes_AF129882	Gregarina_sp_ex_Phaedon_brassicae_JF412715))	(Ancora_WSBS2010_reassembled_contig	(Ancora_WSBS2011_reassembled_contig	Ancora_Roscoff_Q5_28r11_corr))))))))))	Bigelowiella_natans_U02075);
(((Phytophthora_megasperma_glycinea_M54938	Hyphochytrium_catenoides_X80344)	(Chrysolepidomonas_dendrolepidota_AF123297	Cylindrotheca_closterium_DQ082742))	(((((Vitrella_brassicaformis_HM245049	((((Eimeria_tenella_AF026388	Goussia_desseri_GU479641)	(Toxoplasma_gondii_strain_RH_M97703	Besnoitia_besnoiti_AY833646))	((Plasmodium_berghei_M19712	Plasmodium_falciparum1_M19172)	(Babesia_microti_FO082874	(Babesia_bigemina	(Theileria_parva_L02366	Theileria_orientalis_AP011946)))))	((((Ancora_WSBS2010_reassembled_contig	(Ancora_Roscoff_Q5_28r11_corr	Ancora_WSBS2011_reassembled_contig))	(Gregarina_sp_ex_Phaedon_brassicae_JF412715	Gregarina_niphandrodes_AF129882))	((Cephaloidophora_communis_HQ891113	Heliospora_longissima_ex_E_vittatus_HQ891115)	(Neogregarinorida_sp_OPPPC1_AB748927	Ascogregarina_taiwanensis_EF666482)))	Cryptosporidium_parvum_AB089290)))	Chromera_velia_strain_CMS22_DQ174731)	(((Parvilucifera_infectans_KF359485	Parvilucifera_rostrata_KF359483)	Perkinsus_atlanticus_AF509333)	(((Prorocentrum_micans_AY803739	(Akashiwo_sanguinea_AY831412	((Alexandrium_catenella_AY347308	Gonyaulax_polyedra_AF377944)	Pfiesteria_piscicida_DQ991382)))	((Amoebophrya_sp_HM483394	(Environmental_Ma131_1A49_18S_FJ032678	Environmental_HF0200_37F04_EU795185))	Syndinium_turbo_DQ146404))	((Environmental_Ma131_1A38_18S_FJ032666	((Environmental_Ma131_1A45_18S_FJ032668	Environmental_sequence_AACY020214703)	Environmental_EU304548))	Ichthyodinium_chabelardi_FJ440623))))	Acavomonas_peruviana_KF651078)	((Colponema_edaphicum_strain_Chukotka_KF651068	Colponema_vietnamica_KF651083)	(Stentor_coeruleus_AF357145	(Sterkiella_histriomuscorum_FJ545743	Paramecium_tetraurelia_AF149979))))	Bigelowiella_natans_U02075);
((((Colponema_vietnamica_KF651083	Colponema_edaphicum_strain_Chukotka_KF651068)	Acavomonas_peruviana_KF651078)	(((((((Heliospora_longissima_ex_E_vittatus_HQ891115	Cephaloidophora_communis_HQ891113)	(Gregarina_niphandrodes_AF129882	Gregarina_sp_ex_Phaedon_brassicae_JF412715))	((Ancora_Roscoff_Q5_28r11_corr	Ancora_WSBS2011_reassembled_contig)	Ancora_WSBS2010_reassembled_contig))	((Neogregarinorida_sp_OPPPC1_AB748927	Ascogregarina_taiwanensis_EF666482)	Cryptosporidium_parvum_AB089290))	(((Toxoplasma_gondii_strain_RH_M97703	Besnoitia_besnoiti_AY833646)	(Goussia_desseri_GU479641	Eimeria_tenella_AF026388))	((Plasmodium_berghei_M19712	Plasmodium_falciparum1_M19172)	((Babesia_bigemina	(Theileria_orientalis_AP011946	Theileria_parva_L02366))	Babesia_microti_FO082874))))	(Vitrella_brassicaformis_HM245049	(Chromera_velia_strain_CMS22_DQ174731	(((Parvilucifera_rostrata_KF359483	Parvilucifera_infectans_KF359485)	Perkinsus_atlanticus_AF509333)	((Ichthyodinium_chabelardi_FJ440623	((Environmental_EU304548	(Environmental_Ma131_1A45_18S_FJ032668	Environmental_sequence_AACY020214703))	Environmental_Ma131_1A38_18S_FJ032666))	((Amoebophrya_sp_HM483394	(Environmental_HF0200_37F04_EU795185	Environmental_Ma131_1A49_18S_FJ032678))	(Prorocentrum_micans_AY803739	(((Syndinium_turbo_DQ146404	Akashiwo_sanguinea_AY831412)	Pfiesteria_piscicida_DQ991382)	(Gonyaulax_polyedra_AF377944	Alexandrium_catenella_AY347308)))))))))	(Stentor_coeruleus_AF357145	(Sterkiella_histriomuscorum_FJ545743	Paramecium_tetraurelia_AF149979))))	(Phytophthora_megasperma_glycinea_M54938	(Hyphochytrium_catenoides_X80344	(Cylindrotheca_closterium_DQ082742	Chrysolepidomonas_dendrolepidota_AF123297)))	Bigelowiella_natans_U02075);
(((Cylindrotheca_closterium_DQ082742	Chrysolepidomonas_dendrolepidota_AF123297)	(Phytophthora_megasperma_glycinea_M54938	Hyphochytrium_catenoides_X80344))	(((((Chromera_velia_strain_CMS22_DQ174731	Vitrella_brassicaformis_HM245049)	((((Ascogregarina_taiwanensis_EF666482	Neogregarinorida_sp_OPPPC1_AB748927)	(((Gregarina_niphandrodes_AF129882	Gregarina_sp_ex_Phaedon_brassicae_JF412715)	(Heliospora_longissima_ex_E_vittatus_HQ891115	Cephaloidophora_communis_HQ891113))	((Ancora_WSBS2011_reassembled_contig	Ancora_Roscoff_Q5_28r11_corr)	Ancora_WSBS2010_reassembled_contig)))	Cryptosporidium_parvum_AB089290)	(((Plasmodium_falciparum1_M19172	Plasmodium_berghei_M19712)	(Babesia_microti_FO082874	((Theileria_parva_L02366	Theileria_orientalis_AP011946)	Babesia_bigemina)))	((Toxoplasma_gondii_strain_RH_M97703	Besnoitia_besnoiti_AY833646)	(Goussia_desseri_GU479641	Eimeria_tenella_AF026388)))))	((((Parvilucifera_rostrata_KF359483	Parvilucifera_infectans_KF359485)	Perkinsus_atlanticus_AF509333)	(Ichthyodinium_chabelardi_FJ440623	(Environmental_Ma131_1A38_18S_FJ032666	((Environmental_sequence_AACY020214703	Environmental_Ma131_1A45_18S_FJ032668)	Environmental_EU304548))))	((Syndinium_turbo_DQ146404	(Amoebophrya_sp_HM483394	(Environmental_HF0200_37F04_EU795185	Environmental_Ma131_1A49_18S_FJ032678)))	((Pfiesteria_piscicida_DQ991382	((Gonyaulax_polyedra_AF377944	Alexandrium_catenella_AY347308)	Akashiwo_sanguinea_AY831412))	Prorocentrum_micans_AY803739))))	Acavomonas_peruviana_KF651078)	((Colponema_vietnamica_KF651083	Colponema_edaphicum_strain_Chukotka_KF651068)	(Sterkiella_histriomuscorum_FJ545743	(Stentor_coeruleus_AF357145	Paramecium_tetraurelia_AF149979))))	Bigelowiella_natans_U02075);
(((Cylindrotheca_closterium_DQ082742	Chrysolepidomonas_dendrolepidota_AF123297)	(Hyphochytrium_catenoides_X80344	Phytophthora_megasperma_glycinea_M54938))	((((((Chromera_velia_strain_CMS22_DQ174731	Vitrella_brassicaformis_HM245049)	((Cryptosporidium_parvum_AB089290	((Neogregarinorida_sp_OPPPC1_AB748927	Ascogregarina_taiwanensis_EF666482)	(((Heliospora_longissima_ex_E_vittatus_HQ891115	Cephaloidophora_communis_HQ891113)	(Gregarina_sp_ex_Phaedon_brassicae_JF412715	Gregarina_niphandrodes_AF129882))	(Ancora_WSBS2010_reassembled_contig	(Ancora_Roscoff_Q5_28r11_corr	Ancora_WSBS2011_reassembled_contig)))))	(((Toxoplasma_gondii_strain_RH_M97703	Besnoitia_besnoiti_AY833646)	(Eimeria_tenella_AF026388	Goussia_desseri_GU479641))	((Plasmodium_berghei_M19712	Plasmodium_falciparum1_M19172)	(Babesia_microti_FO082874	((Theileria_orientalis_AP011946	Theileria_parva_L02366)	Babesia_bigemina))))))	(((Parvilucifera_infectans_KF359485	Parvilucifera_rostrata_KF359483)	Perkinsus_atlanticus_AF509333)	((Ichthyodinium_chabelardi_FJ440623	(Environmental_Ma131_1A38_18S_FJ032666	((Environmental_Ma131_1A45_18S_FJ032668	Environmental_sequence_AACY020214703)	Environmental_EU304548)))	((Syndinium_turbo_DQ146404	(Amoebophrya_sp_HM483394	(Environmental_HF0200_37F04_EU795185	Environmental_Ma131_1A49_18S_FJ032678)))	(((Alexandrium_catenella_AY347308	Gonyaulax_polyedra_AF377944)	(Akashiwo_sanguinea_AY831412	Pfiesteria_piscicida_DQ991382))	Prorocentrum_micans_AY803739)))))	Acavomonas_peruviana_KF651078)	(Colponema_vietnamica_KF651083	Colponema_edaphicum_strain_Chukotka_KF651068))	(Stentor_coeruleus_AF357145	(Sterkiella_histriomuscorum_FJ545743	Paramecium_tetraurelia_AF149979)))	Bigelowiella_natans_U02075);
(((Stentor_coeruleus_AF357145	(Sterkiella_histriomuscorum_FJ545743	Paramecium_tetraurelia_AF149979))	((((((Ichthyodinium_chabelardi_FJ440623	(((Environmental_sequence_AACY020214703	Environmental_Ma131_1A45_18S_FJ032668)	Environmental_EU304548)	Environmental_Ma131_1A38_18S_FJ032666))	((Parvilucifera_rostrata_KF359483	Parvilucifera_infectans_KF359485)	Perkinsus_atlanticus_AF509333))	((((Alexandrium_catenella_AY347308	Gonyaulax_polyedra_AF377944)	(Pfiesteria_piscicida_DQ991382	Akashiwo_sanguinea_AY831412))	Prorocentrum_micans_AY803739)	(Syndinium_turbo_DQ146404	(Amoebophrya_sp_HM483394	(Environmental_HF0200_37F04_EU795185	Environmental_Ma131_1A49_18S_FJ032678)))))	((Vitrella_brassicaformis_HM245049	Chromera_velia_strain_CMS22_DQ174731)	((((Eimeria_tenella_AF026388	Goussia_desseri_GU479641)	(Besnoitia_besnoiti_AY833646	Toxoplasma_gondii_strain_RH_M97703))	((Plasmodium_falciparum1_M19172	Plasmodium_berghei_M19712)	(Babesia_microti_FO082874	(Babesia_bigemina	(Theileria_orientalis_AP011946	Theileria_parva_L02366)))))	(Cryptosporidium_parvum_AB089290	((((Ancora_WSBS2011_reassembled_contig	Ancora_Roscoff_Q5_28r11_corr)	Ancora_WSBS2010_reassembled_contig)	((Heliospora_longissima_ex_E_vittatus_HQ891115	Cephaloidophora_communis_HQ891113)	(Gregarina_niphandrodes_AF129882	Gregarina_sp_ex_Phaedon_brassicae_JF412715)))	(Neogregarinorida_sp_OPPPC1_AB748927	Ascogregarina_taiwanensis_EF666482))))))	Acavomonas_peruviana_KF651078)	(Colponema_edaphicum_strain_Chukotka_KF651068	Colponema_vietnamica_KF651083)))	((Chrysolepidomonas_dendrolepidota_AF123297	Cylindrotheca_closterium_DQ082742)	(Phytophthora_megasperma_glycinea_M54938	Hyphochytrium_catenoides_X80344))	Bigelowiella_natans_U02075);
(((Acavomonas_peruviana_KF651078	(Colponema_vietnamica_KF651083	Colponema_edaphicum_strain_Chukotka_KF651068))	((Sterkiella_histriomuscorum_FJ545743	(Stentor_coeruleus_AF357145	Paramecium_tetraurelia_AF149979))	((((Ichthyodinium_chabelardi_FJ440623	(Environmental_Ma131_1A38_18S_FJ032666	(Environmental_EU304548	(Environmental_sequence_AACY020214703	Environmental_Ma131_1A45_18S_FJ032668))))	((Parvilucifera_infectans_KF359485	Parvilucifera_rostrata_KF359483)	Perkinsus_atlanticus_AF509333))	(((Akashiwo_sanguinea_AY831412	(Pfiesteria_piscicida_DQ991382	(Alexandrium_catenella_AY347308	Gonyaulax_polyedra_AF377944)))	Prorocentrum_micans_AY803739)	(Syndinium_turbo_DQ146404	(Amoebophrya_sp_HM483394	(Environmental_Ma131_1A49_18S_FJ032678	Environmental_HF0200_37F04_EU795185)))))	(((Cryptosporidium_parvum_AB089290	(Neogregarinorida_sp_OPPPC1_AB748927	Ascogregarina_taiwanensis_EF666482))	((((Plasmodium_falciparum1_M19172	Plasmodium_berghei_M19712)	(Babesia_microti_FO082874	(Babesia_bigemina	(Theileria_orientalis_AP011946	Theileria_parva_L02366))))	((Besnoitia_besnoiti_AY833646	Toxoplasma_gondii_strain_RH_M97703)	(Eimeria_tenella_AF026388	Goussia_desseri_GU479641)))	(((Gregarina_niphandrodes_AF129882	Gregarina_sp_ex_Phaedon_brassicae_JF412715)	(Heliospora_longissima_ex_E_vittatus_HQ891115	Cephaloidophora_communis_HQ891113))	(Ancora_WSBS2010_reassembled_contig	(Ancora_Roscoff_Q5_28r11_corr	Ancora_WSBS2011_reassembled_contig)))))	(Chromera_velia_strain_CMS22_DQ174731	Vitrella_brassicaformis_HM245049)))))	((Chrysolepidomonas_dendrolepidota_AF123297	Cylindrotheca_closterium_DQ082742)	(Phytophthora_megasperma_glycinea_M54938	Hyphochytrium_catenoides_X80344))	Bigelowiella_natans_U02075);
(((Phytophthora_megasperma_glycinea_M54938	Hyphochytrium_catenoides_X80344)	(Cylindrotheca_closterium_DQ082742	Chrysolepidomonas_dendrolepidota_AF123297))	((Stentor_coeruleus_AF357145	(Paramecium_tetraurelia_AF149979	Sterkiella_histriomuscorum_FJ545743))	((Colponema_edaphicum_strain_Chukotka_KF651068	Colponema_vietnamica_KF651083)	(Acavomonas_peruviana_KF651078	(((Cryptosporidium_parvum_AB089290	((Ancora_WSBS2010_reassembled_contig	(Ancora_Roscoff_Q5_28r11_corr	Ancora_WSBS2011_reassembled_contig))	(((Heliospora_longissima_ex_E_vittatus_HQ891115	Cephaloidophora_communis_HQ891113)	(Gregarina_niphandrodes_AF129882	Gregarina_sp_ex_Phaedon_brassicae_JF412715))	(Ascogregarina_taiwanensis_EF666482	Neogregarinorida_sp_OPPPC1_AB748927))))	(((Plasmodium_falciparum1_M19172	Plasmodium_berghei_M19712)	(Babesia_microti_FO082874	(Babesia_bigemina	(Theileria_orientalis_AP011946	Theileria_parva_L02366))))	((Besnoitia_besnoiti_AY833646	Toxoplasma_gondii_strain_RH_M97703)	(Eimeria_tenella_AF026388	Goussia_desseri_GU479641))))	(Vitrella_brassicaformis_HM245049	(Chromera_velia_strain_CMS22_DQ174731	((((Parvilucifera_rostrata_KF359483	Parvilucifera_infectans_KF359485)	Perkinsus_atlanticus_AF509333)	(Ichthyodinium_chabelardi_FJ440623	(Environmental_Ma131_1A38_18S_FJ032666	(Environmental_EU304548	(Environmental_Ma131_1A45_18S_FJ032668	Environmental_sequence_AACY020214703)))))	((((Pfiesteria_piscicida_DQ991382	(Gonyaulax_polyedra_AF377944	Alexandrium_catenella_AY347308))	Akashiwo_sanguinea_AY831412)	Prorocentrum_micans_AY803739)	(Syndinium_turbo_DQ146404	(Amoebophrya_sp_HM483394	(Environmental_HF0200_37F04_EU795185	Environmental_Ma131_1A49_18S_FJ032678)))))))))))	Bigelowiella_natans_U02075);
(((Hyphochytrium_catenoides_X80344	Phytophthora_megasperma_glycinea_M54938)	(Chrysolepidomonas_dendrolepidota_AF123297	Cylindrotheca_closterium_DQ082742))	(((Colponema_edaphicum_strain_Chukotka_KF651068	Colponema_vietnamica_KF651083)	Acavomonas_peruviana_KF651078)	(((((Neogregarinorida_sp_OPPPC1_AB748927	Ascogregarina_taiwanensis_EF666482)	Cryptosporidium_parvum_AB089290)	((((Plasmodium_falciparum1_M19172	Plasmodium_berghei_M19712)	((Babesia_bigemina	(Theileria_parva_L02366	Theileria_orientalis_AP011946))	Babesia_microti_FO082874))	((Goussia_desseri_GU479641	Eimeria_tenella_AF026388)	(Toxoplasma_gondii_strain_RH_M97703	Besnoitia_besnoiti_AY833646)))	((Ancora_WSBS2010_reassembled_contig	(Ancora_WSBS2011_reassembled_contig	Ancora_Roscoff_Q5_28r11_corr))	((Cephaloidophora_communis_HQ891113	Heliospora_longissima_ex_E_vittatus_HQ891115)	(Gregarina_sp_ex_Phaedon_brassicae_JF412715	Gregarina_niphandrodes_AF129882)))))	((Chromera_velia_strain_CMS22_DQ174731	(((Syndinium_turbo_DQ146404	((Environmental_HF0200_37F04_EU795185	Environmental_Ma131_1A49_18S_FJ032678)	Amoebophrya_sp_HM483394))	((Akashiwo_sanguinea_AY831412	Pfiesteria_piscicida_DQ991382)	((Gonyaulax_polyedra_AF377944	Alexandrium_catenella_AY347308)	Prorocentrum_micans_AY803739)))	(((Parvilucifera_infectans_KF359485	Parvilucifera_rostrata_KF359483)	Perkinsus_atlanticus_AF509333)	(Ichthyodinium_chabelardi_FJ440623	(Environmental_Ma131_1A38_18S_FJ032666	((Environmental_sequence_AACY020214703	Environmental_Ma131_1A45_18S_FJ032668)	Environmental_EU304548))))))	Vitrella_brassicaformis_HM245049))	(Stentor_coeruleus_AF357145	(Paramecium_tetraurelia_AF149979	Sterkiella_histriomuscorum_FJ545743))))	Bigelowiella_natans_U02075);
(((Chrysolepidomonas_dendrolepidota_AF123297	Cylindrotheca_closterium_DQ082742)	(Hyphochytrium_catenoides_X80344	Phytophthora_megasperma_glycinea_M54938))	((Stentor_coeruleus_AF357145	(Paramecium_tetraurelia_AF149979	Sterkiella_histriomuscorum_FJ545743))	(((((Parvilucifera_rostrata_KF359483	Parvilucifera_infectans_KF359485)	Perkinsus_atlanticus_AF509333)	((Ichthyodinium_chabelardi_FJ440623	(Environmental_Ma131_1A38_18S_FJ032666	(Environmental_EU304548	(Environmental_Ma131_1A45_18S_FJ032668	Environmental_sequence_AACY020214703))))	((Prorocentrum_micans_AY803739	(Akashiwo_sanguinea_AY831412	((Gonyaulax_polyedra_AF377944	Alexandrium_catenella_AY347308)	Pfiesteria_piscicida_DQ991382)))	(((Environmental_Ma131_1A49_18S_FJ032678	Environmental_HF0200_37F04_EU795185)	Amoebophrya_sp_HM483394)	Syndinium_turbo_DQ146404))))	((Vitrella_brassicaformis_HM245049	Chromera_velia_strain_CMS22_DQ174731)	((((Toxoplasma_gondii_strain_RH_M97703	Besnoitia_besnoiti_AY833646)	(Eimeria_tenella_AF026388	Goussia_desseri_GU479641))	((Babesia_microti_FO082874	((Theileria_orientalis_AP011946	Theileria_parva_L02366)	Babesia_bigemina))	(Plasmodium_berghei_M19712	Plasmodium_falciparum1_M19172)))	(Cryptosporidium_parvum_AB089290	((((Ancora_Roscoff_Q5_28r11_corr	Ancora_WSBS2011_reassembled_contig)	Ancora_WSBS2010_reassembled_contig)	((Heliospora_longissima_ex_E_vittatus_HQ891115	Cephaloidophora_communis_HQ891113)	(Gregarina_sp_ex_Phaedon_brassicae_JF412715	Gregarina_niphandrodes_AF129882)))	(Neogregarinorida_sp_OPPPC1_AB748927	Ascogregarina_taiwanensis_EF666482))))))	(Acavomonas_peruviana_KF651078	(Colponema_edaphicum_strain_Chukotka_KF651068	Colponema_vietnamica_KF651083))))	Bigelowiella_natans_U02075);
(((Cylindrotheca_closterium_DQ082742	Chrysolepidomonas_dendrolepidota_AF123297)	(Phytophthora_megasperma_glycinea_M54938	Hyphochytrium_catenoides_X80344))	(((Colponema_edaphicum_strain_Chukotka_KF651068	Colponema_vietnamica_KF651083)	Acavomonas_peruviana_KF651078)	(((Sterkiella_histriomuscorum_FJ545743	Paramecium_tetraurelia_AF149979)	Stentor_coeruleus_AF357145)	((((Parvilucifera_rostrata_KF359483	Parvilucifera_infectans_KF359485)	Perkinsus_atlanticus_AF509333)	(((Prorocentrum_micans_AY803739	((Gonyaulax_polyedra_AF377944	Alexandrium_catenella_AY347308)	(Pfiesteria_piscicida_DQ991382	Akashiwo_sanguinea_AY831412)))	(Syndinium_turbo_DQ146404	(Amoebophrya_sp_HM483394	(Environmental_HF0200_37F04_EU795185	Environmental_Ma131_1A49_18S_FJ032678))))	(((Environmental_EU304548	(Environmental_sequence_AACY020214703	Environmental_Ma131_1A45_18S_FJ032668))	Environmental_Ma131_1A38_18S_FJ032666)	Ichthyodinium_chabelardi_FJ440623)))	(((Cryptosporidium_parvum_AB089290	(((Heliospora_longissima_ex_E_vittatus_HQ891115	Cephaloidophora_communis_HQ891113)	((Gregarina_niphandrodes_AF129882	Gregarina_sp_ex_Phaedon_brassicae_JF412715)	((Ancora_Roscoff_Q5_28r11_corr	Ancora_WSBS2011_reassembled_contig)	Ancora_WSBS2010_reassembled_contig)))	(Ascogregarina_taiwanensis_EF666482	Neogregarinorida_sp_OPPPC1_AB748927)))	(((Plasmodium_berghei_M19712	Plasmodium_falciparum1_M19172)	(Babesia_microti_FO082874	(Babesia_bigemina	(Theileria_parva_L02366	Theileria_orientalis_AP011946))))	((Besnoitia_besnoiti_AY833646	Toxoplasma_gondii_strain_RH_M97703)	(Eimeria_tenella_AF026388	Goussia_desseri_GU479641))))	(Chromera_velia_strain_CMS22_DQ174731	Vitrella_brassicaformis_HM245049)))))	Bigelowiella_natans_U02075);
((Phytophthora_megasperma_glycinea_M54938	((Cylindrotheca_closterium_DQ082742	Chrysolepidomonas_dendrolepidota_AF123297)	Hyphochytrium_catenoides_X80344))	(((Sterkiella_histriomuscorum_FJ545743	Paramecium_tetraurelia_AF149979)	Stentor_coeruleus_AF357145)	((Acavomonas_peruviana_KF651078	(Colponema_vietnamica_KF651083	Colponema_edaphicum_strain_Chukotka_KF651068))	(((Chromera_velia_strain_CMS22_DQ174731	Vitrella_brassicaformis_HM245049)	(((((Gregarina_niphandrodes_AF129882	Gregarina_sp_ex_Phaedon_brassicae_JF412715)	((Ancora_WSBS2011_reassembled_contig	Ancora_Roscoff_Q5_28r11_corr)	Ancora_WSBS2010_reassembled_contig))	((Cephaloidophora_communis_HQ891113	Heliospora_longissima_ex_E_vittatus_HQ891115)	(Neogregarinorida_sp_OPPPC1_AB748927	Ascogregarina_taiwanensis_EF666482)))	Cryptosporidium_parvum_AB089290)	(((Besnoitia_besnoiti_AY833646	Toxoplasma_gondii_strain_RH_M97703)	(Eimeria_tenella_AF026388	Goussia_desseri_GU479641))	((Plasmodium_berghei_M19712	Plasmodium_falciparum1_M19172)	(Babesia_microti_FO082874	(Babesia_bigemina	(Theileria_parva_L02366	Theileria_orientalis_AP011946)))))))	(((Syndinium_turbo_DQ146404	(Amoebophrya_sp_HM483394	(Environmental_HF0200_37F04_EU795185	Environmental_Ma131_1A49_18S_FJ032678)))	(Prorocentrum_micans_AY803739	(Akashiwo_sanguinea_AY831412	((Gonyaulax_polyedra_AF377944	Alexandrium_catenella_AY347308)	Pfiesteria_piscicida_DQ991382))))	((Ichthyodinium_chabelardi_FJ440623	(Environmental_Ma131_1A38_18S_FJ032666	((Environmental_Ma131_1A45_18S_FJ032668	Environmental_sequence_AACY020214703)	Environmental_EU304548)))	((Parvilucifera_infectans_KF359485	Parvilucifera_rostrata_KF359483)	Perkinsus_atlanticus_AF509333))))))	Bigelowiella_natans_U02075);
(((Cylindrotheca_closterium_DQ082742	Chrysolepidomonas_dendrolepidota_AF123297)	(Phytophthora_megasperma_glycinea_M54938	Hyphochytrium_catenoides_X80344))	(((Sterkiella_histriomuscorum_FJ545743	(Stentor_coeruleus_AF357145	Paramecium_tetraurelia_AF149979))	(((Ichthyodinium_chabelardi_FJ440623	(Environmental_Ma131_1A38_18S_FJ032666	((Environmental_Ma131_1A45_18S_FJ032668	Environmental_sequence_AACY020214703)	Environmental_EU304548)))	(((Syndinium_turbo_DQ146404	(Amoebophrya_sp_HM483394	(Environmental_HF0200_37F04_EU795185	Environmental_Ma131_1A49_18S_FJ032678)))	(((Alexandrium_catenella_AY347308	Gonyaulax_polyedra_AF377944)	(Pfiesteria_piscicida_DQ991382	Akashiwo_sanguinea_AY831412))	Prorocentrum_micans_AY803739))	((Parvilucifera_infectans_KF359485	Parvilucifera_rostrata_KF359483)	Perkinsus_atlanticus_AF509333)))	((Vitrella_brassicaformis_HM245049	Chromera_velia_strain_CMS22_DQ174731)	((Cryptosporidium_parvum_AB089290	(((Ancora_WSBS2011_reassembled_contig	(Ancora_WSBS2010_reassembled_contig	Ancora_Roscoff_Q5_28r11_corr))	((Gregarina_sp_ex_Phaedon_brassicae_JF412715	Gregarina_niphandrodes_AF129882)	(Heliospora_longissima_ex_E_vittatus_HQ891115	Cephaloidophora_communis_HQ891113)))	(Neogregarinorida_sp_OPPPC1_AB748927	Ascogregarina_taiwanensis_EF666482)))	(((Besnoitia_besnoiti_AY833646	Toxoplasma_gondii_strain_RH_M97703)	(Goussia_desseri_GU479641	Eimeria_tenella_AF026388))	((Plasmodium_berghei_M19712	Plasmodium_falciparum1_M19172)	(Babesia_microti_FO082874	(Babesia_bigemina	(Theileria_orientalis_AP011946	Theileria_parva_L02366)))))))))	(Acavomonas_peruviana_KF651078	(Colponema_edaphicum_strain_Chukotka_KF651068	Colponema_vietnamica_KF651083)))	Bigelowiella_natans_U02075);
(((Sterkiella_histriomuscorum_FJ545743	(Paramecium_tetraurelia_AF149979	Stentor_coeruleus_AF357145))	((Colponema_vietnamica_KF651083	Colponema_edaphicum_strain_Chukotka_KF651068)	(Acavomonas_peruviana_KF651078	(((((Akashiwo_sanguinea_AY831412	(Pfiesteria_piscicida_DQ991382	(Alexandrium_catenella_AY347308	Gonyaulax_polyedra_AF377944)))	Prorocentrum_micans_AY803739)	(Syndinium_turbo_DQ146404	(Amoebophrya_sp_HM483394	(Environmental_Ma131_1A49_18S_FJ032678	Environmental_HF0200_37F04_EU795185))))	((Ichthyodinium_chabelardi_FJ440623	(Environmental_Ma131_1A38_18S_FJ032666	(Environmental_EU304548	(Environmental_Ma131_1A45_18S_FJ032668	Environmental_sequence_AACY020214703))))	(Perkinsus_atlanticus_AF509333	(Parvilucifera_infectans_KF359485	Parvilucifera_rostrata_KF359483))))	((Vitrella_brassicaformis_HM245049	Chromera_velia_strain_CMS22_DQ174731)	((Cryptosporidium_parvum_AB089290	((Ascogregarina_taiwanensis_EF666482	Neogregarinorida_sp_OPPPC1_AB748927)	((Cephaloidophora_communis_HQ891113	Heliospora_longissima_ex_E_vittatus_HQ891115)	((Ancora_WSBS2010_reassembled_contig	(Ancora_Roscoff_Q5_28r11_corr	Ancora_WSBS2011_reassembled_contig))	(Gregarina_niphandrodes_AF129882	Gregarina_sp_ex_Phaedon_brassicae_JF412715)))))	(((Besnoitia_besnoiti_AY833646	Toxoplasma_gondii_strain_RH_M97703)	(Goussia_desseri_GU479641	Eimeria_tenella_AF026388))	((Plasmodium_falciparum1_M19172	Plasmodium_berghei_M19712)	(Babesia_microti_FO082874	(Babesia_bigemina	(Theileria_orientalis_AP011946	Theileria_parva_L02366)))))))))))	(Phytophthora_megasperma_glycinea_M54938	((Cylindrotheca_closterium_DQ082742	Chrysolepidomonas_dendrolepidota_AF123297)	Hyphochytrium_catenoides_X80344))	Bigelowiella_natans_U02075);
(((Sterkiella_histriomuscorum_FJ545743	(Paramecium_tetraurelia_AF149979	Stentor_coeruleus_AF357145))	((Colponema_vietnamica_KF651083	Colponema_edaphicum_strain_Chukotka_KF651068)	(Acavomonas_peruviana_KF651078	((Vitrella_brassicaformis_HM245049	((Cryptosporidium_parvum_AB089290	((((Ancora_Roscoff_Q5_28r11_corr	Ancora_WSBS2011_reassembled_contig)	Ancora_WSBS2010_reassembled_contig)	((Gregarina_niphandrodes_AF129882	Gregarina_sp_ex_Phaedon_brassicae_JF412715)	(Cephaloidophora_communis_HQ891113	Heliospora_longissima_ex_E_vittatus_HQ891115)))	(Ascogregarina_taiwanensis_EF666482	Neogregarinorida_sp_OPPPC1_AB748927)))	(((Plasmodium_falciparum1_M19172	Plasmodium_berghei_M19712)	(Babesia_microti_FO082874	(Babesia_bigemina	(Theileria_orientalis_AP011946	Theileria_parva_L02366))))	((Goussia_desseri_GU479641	Eimeria_tenella_AF026388)	(Toxoplasma_gondii_strain_RH_M97703	Besnoitia_besnoiti_AY833646)))))	(((((Parvilucifera_infectans_KF359485	Parvilucifera_rostrata_KF359483)	Perkinsus_atlanticus_AF509333)	(Ichthyodinium_chabelardi_FJ440623	(((Environmental_Ma131_1A45_18S_FJ032668	Environmental_sequence_AACY020214703)	Environmental_EU304548)	Environmental_Ma131_1A38_18S_FJ032666)))	((Prorocentrum_micans_AY803739	((Pfiesteria_piscicida_DQ991382	Akashiwo_sanguinea_AY831412)	(Alexandrium_catenella_AY347308	Gonyaulax_polyedra_AF377944)))	((Amoebophrya_sp_HM483394	(Environmental_HF0200_37F04_EU795185	Environmental_Ma131_1A49_18S_FJ032678))	Syndinium_turbo_DQ146404)))	Chromera_velia_strain_CMS22_DQ174731)))))	((Cylindrotheca_closterium_DQ082742	Chrysolepidomonas_dendrolepidota_AF123297)	(Hyphochytrium_catenoides_X80344	Phytophthora_megasperma_glycinea_M54938))	Bigelowiella_natans_U02075);
(((Cylindrotheca_closterium_DQ082742	Chrysolepidomonas_dendrolepidota_AF123297)	(Hyphochytrium_catenoides_X80344	Phytophthora_megasperma_glycinea_M54938))	(((((Chromera_velia_strain_CMS22_DQ174731	(Vitrella_brassicaformis_HM245049	((Cryptosporidium_parvum_AB089290	((Ascogregarina_taiwanensis_EF666482	Neogregarinorida_sp_OPPPC1_AB748927)	((Cephaloidophora_communis_HQ891113	Heliospora_longissima_ex_E_vittatus_HQ891115)	(((Ancora_WSBS2011_reassembled_contig	Ancora_Roscoff_Q5_28r11_corr)	Ancora_WSBS2010_reassembled_contig)	(Gregarina_niphandrodes_AF129882	Gregarina_sp_ex_Phaedon_brassicae_JF412715)))))	(((Plasmodium_berghei_M19712	Plasmodium_falciparum1_M19172)	(((Theileria_parva_L02366	Theileria_orientalis_AP011946)	Babesia_bigemina)	Babesia_microti_FO082874))	((Goussia_desseri_GU479641	Eimeria_tenella_AF026388)	(Toxoplasma_gondii_strain_RH_M97703	Besnoitia_besnoiti_AY833646))))))	(((Parvilucifera_rostrata_KF359483	Parvilucifera_infectans_KF359485)	Perkinsus_atlanticus_AF509333)	((((Environmental_EU304548	(Environmental_sequence_AACY020214703	Environmental_Ma131_1A45_18S_FJ032668))	Environmental_Ma131_1A38_18S_FJ032666)	Ichthyodinium_chabelardi_FJ440623)	((Prorocentrum_micans_AY803739	((Alexandrium_catenella_AY347308	Gonyaulax_polyedra_AF377944)	(Akashiwo_sanguinea_AY831412	Pfiesteria_piscicida_DQ991382)))	((Amoebophrya_sp_HM483394	(Environmental_HF0200_37F04_EU795185	Environmental_Ma131_1A49_18S_FJ032678))	Syndinium_turbo_DQ146404)))))	Acavomonas_peruviana_KF651078)	(Colponema_vietnamica_KF651083	Colponema_edaphicum_strain_Chukotka_KF651068))	(Stentor_coeruleus_AF357145	(Paramecium_tetraurelia_AF149979	Sterkiella_histriomuscorum_FJ545743)))	Bigelowiella_natans_U02075);
(((Hyphochytrium_catenoides_X80344	Phytophthora_megasperma_glycinea_M54938)	(Chrysolepidomonas_dendrolepidota_AF123297	Cylindrotheca_closterium_DQ082742))	((Acavomonas_peruviana_KF651078	((((Parvilucifera_infectans_KF359485	Parvilucifera_rostrata_KF359483)	Perkinsus_atlanticus_AF509333)	((Ichthyodinium_chabelardi_FJ440623	(Environmental_Ma131_1A38_18S_FJ032666	(Environmental_EU304548	(Environmental_sequence_AACY020214703	Environmental_Ma131_1A45_18S_FJ032668))))	((Prorocentrum_micans_AY803739	(Pfiesteria_piscicida_DQ991382	((Alexandrium_catenella_AY347308	Gonyaulax_polyedra_AF377944)	Akashiwo_sanguinea_AY831412)))	(Syndinium_turbo_DQ146404	(Amoebophrya_sp_HM483394	(Environmental_Ma131_1A49_18S_FJ032678	Environmental_HF0200_37F04_EU795185))))))	((Vitrella_brassicaformis_HM245049	Chromera_velia_strain_CMS22_DQ174731)	(((((Cephaloidophora_communis_HQ891113	Heliospora_longissima_ex_E_vittatus_HQ891115)	(Gregarina_sp_ex_Phaedon_brassicae_JF412715	Gregarina_niphandrodes_AF129882))	(Ancora_WSBS2010_reassembled_contig	(Ancora_Roscoff_Q5_28r11_corr	Ancora_WSBS2011_reassembled_contig)))	(Cryptosporidium_parvum_AB089290	(Ascogregarina_taiwanensis_EF666482	Neogregarinorida_sp_OPPPC1_AB748927)))	(((Goussia_desseri_GU479641	Eimeria_tenella_AF026388)	(Toxoplasma_gondii_strain_RH_M97703	Besnoitia_besnoiti_AY833646))	((Plasmodium_berghei_M19712	Plasmodium_falciparum1_M19172)	((Babesia_bigemina	(Theileria_parva_L02366	Theileria_orientalis_AP011946))	Babesia_microti_FO082874)))))))	(((Paramecium_tetraurelia_AF149979	Sterkiella_histriomuscorum_FJ545743)	Stentor_coeruleus_AF357145)	(Colponema_vietnamica_KF651083	Colponema_edaphicum_strain_Chukotka_KF651068)))	Bigelowiella_natans_U02075);
(((Chrysolepidomonas_dendrolepidota_AF123297	Cylindrotheca_closterium_DQ082742)	(Phytophthora_megasperma_glycinea_M54938	Hyphochytrium_catenoides_X80344))	(((Colponema_vietnamica_KF651083	Colponema_edaphicum_strain_Chukotka_KF651068)	(((Vitrella_brassicaformis_HM245049	((((Toxoplasma_gondii_strain_RH_M97703	Besnoitia_besnoiti_AY833646)	(Goussia_desseri_GU479641	Eimeria_tenella_AF026388))	((Plasmodium_falciparum1_M19172	Plasmodium_berghei_M19712)	(Babesia_microti_FO082874	(Babesia_bigemina	(Theileria_orientalis_AP011946	Theileria_parva_L02366)))))	(Chromera_velia_strain_CMS22_DQ174731	(((((Gregarina_sp_ex_Phaedon_brassicae_JF412715	Gregarina_niphandrodes_AF129882)	(Cephaloidophora_communis_HQ891113	Heliospora_longissima_ex_E_vittatus_HQ891115))	((Ancora_WSBS2011_reassembled_contig	Ancora_Roscoff_Q5_28r11_corr)	Ancora_WSBS2010_reassembled_contig))	(Neogregarinorida_sp_OPPPC1_AB748927	Ascogregarina_taiwanensis_EF666482))	Cryptosporidium_parvum_AB089290))))	((Perkinsus_atlanticus_AF509333	(Parvilucifera_rostrata_KF359483	Parvilucifera_infectans_KF359485))	((Ichthyodinium_chabelardi_FJ440623	(Environmental_Ma131_1A38_18S_FJ032666	((Environmental_Ma131_1A45_18S_FJ032668	Environmental_sequence_AACY020214703)	Environmental_EU304548)))	((Syndinium_turbo_DQ146404	(Amoebophrya_sp_HM483394	(Environmental_HF0200_37F04_EU795185	Environmental_Ma131_1A49_18S_FJ032678)))	(Prorocentrum_micans_AY803739	((Gonyaulax_polyedra_AF377944	Alexandrium_catenella_AY347308)	(Pfiesteria_piscicida_DQ991382	Akashiwo_sanguinea_AY831412)))))))	Acavomonas_peruviana_KF651078))	(Stentor_coeruleus_AF357145	(Paramecium_tetraurelia_AF149979	Sterkiella_histriomuscorum_FJ545743)))	Bigelowiella_natans_U02075);
(((Cylindrotheca_closterium_DQ082742	Chrysolepidomonas_dendrolepidota_AF123297)	(Hyphochytrium_catenoides_X80344	Phytophthora_megasperma_glycinea_M54938))	((Colponema_edaphicum_strain_Chukotka_KF651068	Colponema_vietnamica_KF651083)	(((((Perkinsus_atlanticus_AF509333	(Parvilucifera_infectans_KF359485	Parvilucifera_rostrata_KF359483))	((Ichthyodinium_chabelardi_FJ440623	(Environmental_Ma131_1A38_18S_FJ032666	(Environmental_EU304548	(Environmental_sequence_AACY020214703	Environmental_Ma131_1A45_18S_FJ032668))))	((Prorocentrum_micans_AY803739	(Pfiesteria_piscicida_DQ991382	(Akashiwo_sanguinea_AY831412	(Alexandrium_catenella_AY347308	Gonyaulax_polyedra_AF377944))))	((Amoebophrya_sp_HM483394	(Environmental_Ma131_1A49_18S_FJ032678	Environmental_HF0200_37F04_EU795185))	Syndinium_turbo_DQ146404))))	(((Cryptosporidium_parvum_AB089290	((Neogregarinorida_sp_OPPPC1_AB748927	Ascogregarina_taiwanensis_EF666482)	(((Cephaloidophora_communis_HQ891113	Heliospora_longissima_ex_E_vittatus_HQ891115)	(Gregarina_niphandrodes_AF129882	Gregarina_sp_ex_Phaedon_brassicae_JF412715))	((Ancora_Roscoff_Q5_28r11_corr	Ancora_WSBS2011_reassembled_contig)	Ancora_WSBS2010_reassembled_contig))))	(((Plasmodium_falciparum1_M19172	Plasmodium_berghei_M19712)	(Babesia_microti_FO082874	((Theileria_orientalis_AP011946	Theileria_parva_L02366)	Babesia_bigemina)))	((Goussia_desseri_GU479641	Eimeria_tenella_AF026388)	(Toxoplasma_gondii_strain_RH_M97703	Besnoitia_besnoiti_AY833646))))	(Vitrella_brassicaformis_HM245049	Chromera_velia_strain_CMS22_DQ174731)))	Acavomonas_peruviana_KF651078)	(Stentor_coeruleus_AF357145	(Sterkiella_histriomuscorum_FJ545743	Paramecium_tetraurelia_AF149979))))	Bigelowiella_natans_U02075);
(((Hyphochytrium_catenoides_X80344	Phytophthora_megasperma_glycinea_M54938)	(Cylindrotheca_closterium_DQ082742	Chrysolepidomonas_dendrolepidota_AF123297))	(((Sterkiella_histriomuscorum_FJ545743	(Stentor_coeruleus_AF357145	Paramecium_tetraurelia_AF149979))	(((((Parvilucifera_rostrata_KF359483	Parvilucifera_infectans_KF359485)	Perkinsus_atlanticus_AF509333)	(Ichthyodinium_chabelardi_FJ440623	(((Environmental_sequence_AACY020214703	Environmental_Ma131_1A45_18S_FJ032668)	Environmental_EU304548)	Environmental_Ma131_1A38_18S_FJ032666)))	((Prorocentrum_micans_AY803739	((Gonyaulax_polyedra_AF377944	Alexandrium_catenella_AY347308)	(Akashiwo_sanguinea_AY831412	Pfiesteria_piscicida_DQ991382)))	(Syndinium_turbo_DQ146404	(Amoebophrya_sp_HM483394	(Environmental_HF0200_37F04_EU795185	Environmental_Ma131_1A49_18S_FJ032678)))))	(((((Eimeria_tenella_AF026388	Goussia_desseri_GU479641)	(Toxoplasma_gondii_strain_RH_M97703	Besnoitia_besnoiti_AY833646))	((Plasmodium_falciparum1_M19172	Plasmodium_berghei_M19712)	(Babesia_microti_FO082874	(Babesia_bigemina	(Theileria_orientalis_AP011946	Theileria_parva_L02366)))))	((((Ancora_Roscoff_Q5_28r11_corr	Ancora_WSBS2011_reassembled_contig)	Ancora_WSBS2010_reassembled_contig)	(((Gregarina_sp_ex_Phaedon_brassicae_JF412715	Gregarina_niphandrodes_AF129882)	(Cephaloidophora_communis_HQ891113	Heliospora_longissima_ex_E_vittatus_HQ891115))	(Ascogregarina_taiwanensis_EF666482	Neogregarinorida_sp_OPPPC1_AB748927)))	Cryptosporidium_parvum_AB089290))	(Chromera_velia_strain_CMS22_DQ174731	Vitrella_brassicaformis_HM245049))))	(Acavomonas_peruviana_KF651078	(Colponema_edaphicum_strain_Chukotka_KF651068	Colponema_vietnamica_KF651083)))	Bigelowiella_natans_U02075);
(((Cylindrotheca_closterium_DQ082742	Chrysolepidomonas_dendrolepidota_AF123297)	(Phytophthora_megasperma_glycinea_M54938	Hyphochytrium_catenoides_X80344))	(((((((Syndinium_turbo_DQ146404	(Amoebophrya_sp_HM483394	(Environmental_Ma131_1A49_18S_FJ032678	Environmental_HF0200_37F04_EU795185)))	(Prorocentrum_micans_AY803739	((Gonyaulax_polyedra_AF377944	Alexandrium_catenella_AY347308)	(Akashiwo_sanguinea_AY831412	Pfiesteria_piscicida_DQ991382))))	(((Ichthyodinium_chabelardi_FJ440623	Environmental_Ma131_1A38_18S_FJ032666)	((Environmental_sequence_AACY020214703	Environmental_Ma131_1A45_18S_FJ032668)	Environmental_EU304548))	((Parvilucifera_infectans_KF359485	Parvilucifera_rostrata_KF359483)	Perkinsus_atlanticus_AF509333)))	(((((Plasmodium_falciparum1_M19172	Plasmodium_berghei_M19712)	((Babesia_bigemina	(Theileria_orientalis_AP011946	Theileria_parva_L02366))	Babesia_microti_FO082874))	((Eimeria_tenella_AF026388	Goussia_desseri_GU479641)	(Besnoitia_besnoiti_AY833646	Toxoplasma_gondii_strain_RH_M97703)))	(Cryptosporidium_parvum_AB089290	(((Gregarina_sp_ex_Phaedon_brassicae_JF412715	Gregarina_niphandrodes_AF129882)	((Ancora_Roscoff_Q5_28r11_corr	Ancora_WSBS2011_reassembled_contig)	Ancora_WSBS2010_reassembled_contig))	((Heliospora_longissima_ex_E_vittatus_HQ891115	Cephaloidophora_communis_HQ891113)	(Ascogregarina_taiwanensis_EF666482	Neogregarinorida_sp_OPPPC1_AB748927)))))	(Chromera_velia_strain_CMS22_DQ174731	Vitrella_brassicaformis_HM245049)))	Acavomonas_peruviana_KF651078)	(Colponema_vietnamica_KF651083	Colponema_edaphicum_strain_Chukotka_KF651068))	(Stentor_coeruleus_AF357145	(Sterkiella_histriomuscorum_FJ545743	Paramecium_tetraurelia_AF149979)))	Bigelowiella_natans_U02075);
((Phytophthora_megasperma_glycinea_M54938	((Chrysolepidomonas_dendrolepidota_AF123297	Cylindrotheca_closterium_DQ082742)	Hyphochytrium_catenoides_X80344))	(((Colponema_vietnamica_KF651083	Colponema_edaphicum_strain_Chukotka_KF651068)	(((((Parvilucifera_infectans_KF359485	Parvilucifera_rostrata_KF359483)	Perkinsus_atlanticus_AF509333)	((Ichthyodinium_chabelardi_FJ440623	(((Environmental_sequence_AACY020214703	Environmental_Ma131_1A45_18S_FJ032668)	Environmental_EU304548)	Environmental_Ma131_1A38_18S_FJ032666))	((Amoebophrya_sp_HM483394	(Environmental_HF0200_37F04_EU795185	Environmental_Ma131_1A49_18S_FJ032678))	(Syndinium_turbo_DQ146404	(Prorocentrum_micans_AY803739	((Alexandrium_catenella_AY347308	Gonyaulax_polyedra_AF377944)	(Pfiesteria_piscicida_DQ991382	Akashiwo_sanguinea_AY831412)))))))	(((Cryptosporidium_parvum_AB089290	((Ascogregarina_taiwanensis_EF666482	Neogregarinorida_sp_OPPPC1_AB748927)	(((Gregarina_niphandrodes_AF129882	Gregarina_sp_ex_Phaedon_brassicae_JF412715)	(Cephaloidophora_communis_HQ891113	Heliospora_longissima_ex_E_vittatus_HQ891115))	(Ancora_WSBS2010_reassembled_contig	(Ancora_WSBS2011_reassembled_contig	Ancora_Roscoff_Q5_28r11_corr)))))	(((Toxoplasma_gondii_strain_RH_M97703	Besnoitia_besnoiti_AY833646)	(Goussia_desseri_GU479641	Eimeria_tenella_AF026388))	((Plasmodium_falciparum1_M19172	Plasmodium_berghei_M19712)	(Babesia_microti_FO082874	(Babesia_bigemina	(Theileria_orientalis_AP011946	Theileria_parva_L02366))))))	(Vitrella_brassicaformis_HM245049	Chromera_velia_strain_CMS22_DQ174731)))	Acavomonas_peruviana_KF651078))	(Stentor_coeruleus_AF357145	(Paramecium_tetraurelia_AF149979	Sterkiella_histriomuscorum_FJ545743)))	Bigelowiella_natans_U02075);
(((Acavomonas_peruviana_KF651078	(Colponema_edaphicum_strain_Chukotka_KF651068	Colponema_vietnamica_KF651083))	(((Paramecium_tetraurelia_AF149979	Stentor_coeruleus_AF357145)	Sterkiella_histriomuscorum_FJ545743)	(((Cryptosporidium_parvum_AB089290	((Neogregarinorida_sp_OPPPC1_AB748927	Ascogregarina_taiwanensis_EF666482)	(((Cephaloidophora_communis_HQ891113	Heliospora_longissima_ex_E_vittatus_HQ891115)	(Gregarina_niphandrodes_AF129882	Gregarina_sp_ex_Phaedon_brassicae_JF412715))	(Ancora_WSBS2010_reassembled_contig	(Ancora_Roscoff_Q5_28r11_corr	Ancora_WSBS2011_reassembled_contig)))))	(((Besnoitia_besnoiti_AY833646	Toxoplasma_gondii_strain_RH_M97703)	(Eimeria_tenella_AF026388	Goussia_desseri_GU479641))	((Babesia_microti_FO082874	(Babesia_bigemina	(Theileria_parva_L02366	Theileria_orientalis_AP011946)))	(Plasmodium_falciparum1_M19172	Plasmodium_berghei_M19712))))	(Vitrella_brassicaformis_HM245049	((((Parvilucifera_infectans_KF359485	Parvilucifera_rostrata_KF359483)	Perkinsus_atlanticus_AF509333)	((Ichthyodinium_chabelardi_FJ440623	((Environmental_EU304548	(Environmental_Ma131_1A45_18S_FJ032668	Environmental_sequence_AACY020214703))	Environmental_Ma131_1A38_18S_FJ032666))	((Amoebophrya_sp_HM483394	(Environmental_Ma131_1A49_18S_FJ032678	Environmental_HF0200_37F04_EU795185))	(Syndinium_turbo_DQ146404	(Prorocentrum_micans_AY803739	((Gonyaulax_polyedra_AF377944	Alexandrium_catenella_AY347308)	(Pfiesteria_piscicida_DQ991382	Akashiwo_sanguinea_AY831412)))))))	Chromera_velia_strain_CMS22_DQ174731)))))	((Chrysolepidomonas_dendrolepidota_AF123297	Cylindrotheca_closterium_DQ082742)	(Phytophthora_megasperma_glycinea_M54938	Hyphochytrium_catenoides_X80344))	Bigelowiella_natans_U02075);
(((Phytophthora_megasperma_glycinea_M54938	Hyphochytrium_catenoides_X80344)	(Cylindrotheca_closterium_DQ082742	Chrysolepidomonas_dendrolepidota_AF123297))	((Stentor_coeruleus_AF357145	(Sterkiella_histriomuscorum_FJ545743	Paramecium_tetraurelia_AF149979))	(((((Parvilucifera_rostrata_KF359483	Parvilucifera_infectans_KF359485)	Perkinsus_atlanticus_AF509333)	(((Prorocentrum_micans_AY803739	(Akashiwo_sanguinea_AY831412	((Gonyaulax_polyedra_AF377944	Alexandrium_catenella_AY347308)	Pfiesteria_piscicida_DQ991382)))	((Amoebophrya_sp_HM483394	(Environmental_Ma131_1A49_18S_FJ032678	Environmental_HF0200_37F04_EU795185))	Syndinium_turbo_DQ146404))	(Ichthyodinium_chabelardi_FJ440623	(((Environmental_Ma131_1A45_18S_FJ032668	Environmental_sequence_AACY020214703)	Environmental_EU304548)	Environmental_Ma131_1A38_18S_FJ032666))))	((Vitrella_brassicaformis_HM245049	Chromera_velia_strain_CMS22_DQ174731)	((((Goussia_desseri_GU479641	Eimeria_tenella_AF026388)	(Besnoitia_besnoiti_AY833646	Toxoplasma_gondii_strain_RH_M97703))	((Babesia_microti_FO082874	(Babesia_bigemina	(Theileria_orientalis_AP011946	Theileria_parva_L02366)))	(Plasmodium_falciparum1_M19172	Plasmodium_berghei_M19712)))	(Cryptosporidium_parvum_AB089290	((Ascogregarina_taiwanensis_EF666482	Neogregarinorida_sp_OPPPC1_AB748927)	((Heliospora_longissima_ex_E_vittatus_HQ891115	Cephaloidophora_communis_HQ891113)	((Gregarina_niphandrodes_AF129882	Gregarina_sp_ex_Phaedon_brassicae_JF412715)	(Ancora_WSBS2010_reassembled_contig	(Ancora_WSBS2011_reassembled_contig	Ancora_Roscoff_Q5_28r11_corr)))))))))	(Acavomonas_peruviana_KF651078	(Colponema_edaphicum_strain_Chukotka_KF651068	Colponema_vietnamica_KF651083))))	Bigelowiella_natans_U02075);
(((Phytophthora_megasperma_glycinea_M54938	Hyphochytrium_catenoides_X80344)	(Chrysolepidomonas_dendrolepidota_AF123297	Cylindrotheca_closterium_DQ082742))	((Colponema_vietnamica_KF651083	Colponema_edaphicum_strain_Chukotka_KF651068)	((Stentor_coeruleus_AF357145	(Paramecium_tetraurelia_AF149979	Sterkiella_histriomuscorum_FJ545743))	(Acavomonas_peruviana_KF651078	((Vitrella_brassicaformis_HM245049	((((Neogregarinorida_sp_OPPPC1_AB748927	Ascogregarina_taiwanensis_EF666482)	Cryptosporidium_parvum_AB089290)	(Chromera_velia_strain_CMS22_DQ174731	(((Ancora_Roscoff_Q5_28r11_corr	Ancora_WSBS2011_reassembled_contig)	Ancora_WSBS2010_reassembled_contig)	((Cephaloidophora_communis_HQ891113	Heliospora_longissima_ex_E_vittatus_HQ891115)	(Gregarina_niphandrodes_AF129882	Gregarina_sp_ex_Phaedon_brassicae_JF412715)))))	(((Goussia_desseri_GU479641	Eimeria_tenella_AF026388)	(Toxoplasma_gondii_strain_RH_M97703	Besnoitia_besnoiti_AY833646))	((Babesia_microti_FO082874	(Babesia_bigemina	(Theileria_parva_L02366	Theileria_orientalis_AP011946)))	(Plasmodium_berghei_M19712	Plasmodium_falciparum1_M19172)))))	(((Ichthyodinium_chabelardi_FJ440623	((Environmental_EU304548	(Environmental_sequence_AACY020214703	Environmental_Ma131_1A45_18S_FJ032668))	Environmental_Ma131_1A38_18S_FJ032666))	(((Akashiwo_sanguinea_AY831412	((Alexandrium_catenella_AY347308	Gonyaulax_polyedra_AF377944)	Pfiesteria_piscicida_DQ991382))	Prorocentrum_micans_AY803739)	(((Environmental_Ma131_1A49_18S_FJ032678	Environmental_HF0200_37F04_EU795185)	Amoebophrya_sp_HM483394)	Syndinium_turbo_DQ146404)))	((Parvilucifera_infectans_KF359485	Parvilucifera_rostrata_KF359483)	Perkinsus_atlanticus_AF509333))))))	Bigelowiella_natans_U02075);
((Phytophthora_megasperma_glycinea_M54938	(Hyphochytrium_catenoides_X80344	(Cylindrotheca_closterium_DQ082742	Chrysolepidomonas_dendrolepidota_AF123297)))	((Colponema_edaphicum_strain_Chukotka_KF651068	Colponema_vietnamica_KF651083)	(Acavomonas_peruviana_KF651078	((Stentor_coeruleus_AF357145	(Sterkiella_histriomuscorum_FJ545743	Paramecium_tetraurelia_AF149979))	((((Parvilucifera_rostrata_KF359483	Parvilucifera_infectans_KF359485)	Perkinsus_atlanticus_AF509333)	((Ichthyodinium_chabelardi_FJ440623	(Environmental_Ma131_1A38_18S_FJ032666	(Environmental_EU304548	(Environmental_Ma131_1A45_18S_FJ032668	Environmental_sequence_AACY020214703))))	(((Environmental_Ma131_1A49_18S_FJ032678	Environmental_HF0200_37F04_EU795185)	Amoebophrya_sp_HM483394)	((Prorocentrum_micans_AY803739	((Alexandrium_catenella_AY347308	Gonyaulax_polyedra_AF377944)	(Akashiwo_sanguinea_AY831412	Pfiesteria_piscicida_DQ991382)))	Syndinium_turbo_DQ146404))))	((Chromera_velia_strain_CMS22_DQ174731	Vitrella_brassicaformis_HM245049)	((Cryptosporidium_parvum_AB089290	(((Ancora_WSBS2010_reassembled_contig	(Ancora_WSBS2011_reassembled_contig	Ancora_Roscoff_Q5_28r11_corr))	((Heliospora_longissima_ex_E_vittatus_HQ891115	Cephaloidophora_communis_HQ891113)	(Gregarina_niphandrodes_AF129882	Gregarina_sp_ex_Phaedon_brassicae_JF412715)))	(Ascogregarina_taiwanensis_EF666482	Neogregarinorida_sp_OPPPC1_AB748927)))	(((Plasmodium_falciparum1_M19172	Plasmodium_berghei_M19712)	(Babesia_microti_FO082874	(Babesia_bigemina	(Theileria_orientalis_AP011946	Theileria_parva_L02366))))	((Toxoplasma_gondii_strain_RH_M97703	Besnoitia_besnoiti_AY833646)	(Eimeria_tenella_AF026388	Goussia_desseri_GU479641)))))))))	Bigelowiella_natans_U02075);
(((Stentor_coeruleus_AF357145	(Sterkiella_histriomuscorum_FJ545743	Paramecium_tetraurelia_AF149979))	((Acavomonas_peruviana_KF651078	((Vitrella_brassicaformis_HM245049	((((Plasmodium_falciparum1_M19172	Plasmodium_berghei_M19712)	(Babesia_microti_FO082874	(Babesia_bigemina	(Theileria_orientalis_AP011946	Theileria_parva_L02366))))	((Besnoitia_besnoiti_AY833646	Toxoplasma_gondii_strain_RH_M97703)	(Eimeria_tenella_AF026388	Goussia_desseri_GU479641)))	(Chromera_velia_strain_CMS22_DQ174731	(Cryptosporidium_parvum_AB089290	(((Gregarina_sp_ex_Phaedon_brassicae_JF412715	Gregarina_niphandrodes_AF129882)	(Neogregarinorida_sp_OPPPC1_AB748927	Ascogregarina_taiwanensis_EF666482))	((Ancora_WSBS2010_reassembled_contig	(Ancora_WSBS2011_reassembled_contig	Ancora_Roscoff_Q5_28r11_corr))	(Cephaloidophora_communis_HQ891113	Heliospora_longissima_ex_E_vittatus_HQ891115)))))))	((((Akashiwo_sanguinea_AY831412	(Pfiesteria_piscicida_DQ991382	(Alexandrium_catenella_AY347308	Gonyaulax_polyedra_AF377944)))	Prorocentrum_micans_AY803739)	(((Environmental_HF0200_37F04_EU795185	Environmental_Ma131_1A49_18S_FJ032678)	Amoebophrya_sp_HM483394)	Syndinium_turbo_DQ146404))	(((Parvilucifera_infectans_KF359485	Parvilucifera_rostrata_KF359483)	Perkinsus_atlanticus_AF509333)	(Ichthyodinium_chabelardi_FJ440623	(Environmental_Ma131_1A38_18S_FJ032666	(Environmental_EU304548	(Environmental_Ma131_1A45_18S_FJ032668	Environmental_sequence_AACY020214703))))))))	(Colponema_vietnamica_KF651083	Colponema_edaphicum_strain_Chukotka_KF651068)))	((Phytophthora_megasperma_glycinea_M54938	Hyphochytrium_catenoides_X80344)	(Chrysolepidomonas_dendrolepidota_AF123297	Cylindrotheca_closterium_DQ082742))	Bigelowiella_natans_U02075);
(((Cylindrotheca_closterium_DQ082742	Chrysolepidomonas_dendrolepidota_AF123297)	(Hyphochytrium_catenoides_X80344	Phytophthora_megasperma_glycinea_M54938))	((Stentor_coeruleus_AF357145	(Paramecium_tetraurelia_AF149979	Sterkiella_histriomuscorum_FJ545743))	((Colponema_vietnamica_KF651083	Colponema_edaphicum_strain_Chukotka_KF651068)	(Acavomonas_peruviana_KF651078	((((Ichthyodinium_chabelardi_FJ440623	((Environmental_EU304548	(Environmental_Ma131_1A45_18S_FJ032668	Environmental_sequence_AACY020214703))	Environmental_Ma131_1A38_18S_FJ032666))	((Parvilucifera_infectans_KF359485	Parvilucifera_rostrata_KF359483)	Perkinsus_atlanticus_AF509333))	((Prorocentrum_micans_AY803739	(Pfiesteria_piscicida_DQ991382	((Gonyaulax_polyedra_AF377944	Alexandrium_catenella_AY347308)	Akashiwo_sanguinea_AY831412)))	(((Environmental_HF0200_37F04_EU795185	Environmental_Ma131_1A49_18S_FJ032678)	Amoebophrya_sp_HM483394)	Syndinium_turbo_DQ146404)))	(Chromera_velia_strain_CMS22_DQ174731	(Vitrella_brassicaformis_HM245049	((Cryptosporidium_parvum_AB089290	(Ascogregarina_taiwanensis_EF666482	Neogregarinorida_sp_OPPPC1_AB748927))	((((Gregarina_niphandrodes_AF129882	Gregarina_sp_ex_Phaedon_brassicae_JF412715)	(Heliospora_longissima_ex_E_vittatus_HQ891115	Cephaloidophora_communis_HQ891113))	(Ancora_WSBS2010_reassembled_contig	(Ancora_Roscoff_Q5_28r11_corr	Ancora_WSBS2011_reassembled_contig)))	(((Plasmodium_falciparum1_M19172	Plasmodium_berghei_M19712)	(Babesia_microti_FO082874	(Babesia_bigemina	(Theileria_orientalis_AP011946	Theileria_parva_L02366))))	((Eimeria_tenella_AF026388	Goussia_desseri_GU479641)	(Besnoitia_besnoiti_AY833646	Toxoplasma_gondii_strain_RH_M97703)))))))))))	Bigelowiella_natans_U02075);
(((Cylindrotheca_closterium_DQ082742	Chrysolepidomonas_dendrolepidota_AF123297)	(Phytophthora_megasperma_glycinea_M54938	Hyphochytrium_catenoides_X80344))	(((Stentor_coeruleus_AF357145	(Paramecium_tetraurelia_AF149979	Sterkiella_histriomuscorum_FJ545743))	(((((Syndinium_turbo_DQ146404	(Prorocentrum_micans_AY803739	((Pfiesteria_piscicida_DQ991382	(Alexandrium_catenella_AY347308	Gonyaulax_polyedra_AF377944))	Akashiwo_sanguinea_AY831412)))	((Ichthyodinium_chabelardi_FJ440623	(Environmental_Ma131_1A38_18S_FJ032666	(Environmental_EU304548	(Environmental_sequence_AACY020214703	Environmental_Ma131_1A45_18S_FJ032668))))	((Environmental_HF0200_37F04_EU795185	Environmental_Ma131_1A49_18S_FJ032678)	Amoebophrya_sp_HM483394)))	((Parvilucifera_infectans_KF359485	Parvilucifera_rostrata_KF359483)	Perkinsus_atlanticus_AF509333))	((Chromera_velia_strain_CMS22_DQ174731	Vitrella_brassicaformis_HM245049)	((Cryptosporidium_parvum_AB089290	((Cephaloidophora_communis_HQ891113	Heliospora_longissima_ex_E_vittatus_HQ891115)	(Ascogregarina_taiwanensis_EF666482	Neogregarinorida_sp_OPPPC1_AB748927)))	((((Goussia_desseri_GU479641	Eimeria_tenella_AF026388)	(Besnoitia_besnoiti_AY833646	Toxoplasma_gondii_strain_RH_M97703))	((Plasmodium_berghei_M19712	Plasmodium_falciparum1_M19172)	(Babesia_microti_FO082874	(Babesia_bigemina	(Theileria_orientalis_AP011946	Theileria_parva_L02366)))))	((Ancora_WSBS2010_reassembled_contig	(Ancora_Roscoff_Q5_28r11_corr	Ancora_WSBS2011_reassembled_contig))	(Gregarina_sp_ex_Phaedon_brassicae_JF412715	Gregarina_niphandrodes_AF129882))))))	Acavomonas_peruviana_KF651078))	(Colponema_edaphicum_strain_Chukotka_KF651068	Colponema_vietnamica_KF651083))	Bigelowiella_natans_U02075);
(((Cylindrotheca_closterium_DQ082742	Chrysolepidomonas_dendrolepidota_AF123297)	(Hyphochytrium_catenoides_X80344	Phytophthora_megasperma_glycinea_M54938))	((Stentor_coeruleus_AF357145	(Paramecium_tetraurelia_AF149979	Sterkiella_histriomuscorum_FJ545743))	(((Colponema_vietnamica_KF651083	Colponema_edaphicum_strain_Chukotka_KF651068)	Acavomonas_peruviana_KF651078)	(((((Parvilucifera_rostrata_KF359483	Parvilucifera_infectans_KF359485)	Perkinsus_atlanticus_AF509333)	(Ichthyodinium_chabelardi_FJ440623	((Environmental_EU304548	(Environmental_sequence_AACY020214703	Environmental_Ma131_1A45_18S_FJ032668))	Environmental_Ma131_1A38_18S_FJ032666)))	((Prorocentrum_micans_AY803739	((Pfiesteria_piscicida_DQ991382	(Gonyaulax_polyedra_AF377944	Alexandrium_catenella_AY347308))	Akashiwo_sanguinea_AY831412))	(Syndinium_turbo_DQ146404	(Amoebophrya_sp_HM483394	(Environmental_HF0200_37F04_EU795185	Environmental_Ma131_1A49_18S_FJ032678)))))	((Vitrella_brassicaformis_HM245049	Chromera_velia_strain_CMS22_DQ174731)	((((Plasmodium_falciparum1_M19172	Plasmodium_berghei_M19712)	(Babesia_microti_FO082874	(Babesia_bigemina	(Theileria_orientalis_AP011946	Theileria_parva_L02366))))	((Toxoplasma_gondii_strain_RH_M97703	Besnoitia_besnoiti_AY833646)	(Goussia_desseri_GU479641	Eimeria_tenella_AF026388)))	(Cryptosporidium_parvum_AB089290	((Neogregarinorida_sp_OPPPC1_AB748927	Ascogregarina_taiwanensis_EF666482)	(((Cephaloidophora_communis_HQ891113	Heliospora_longissima_ex_E_vittatus_HQ891115)	(Gregarina_sp_ex_Phaedon_brassicae_JF412715	Gregarina_niphandrodes_AF129882))	((Ancora_Roscoff_Q5_28r11_corr	Ancora_WSBS2011_reassembled_contig)	Ancora_WSBS2010_reassembled_contig)))))))))	Bigelowiella_natans_U02075);
(((Hyphochytrium_catenoides_X80344	Phytophthora_megasperma_glycinea_M54938)	(Chrysolepidomonas_dendrolepidota_AF123297	Cylindrotheca_closterium_DQ082742))	((Stentor_coeruleus_AF357145	(Sterkiella_histriomuscorum_FJ545743	Paramecium_tetraurelia_AF149979))	((Colponema_vietnamica_KF651083	Colponema_edaphicum_strain_Chukotka_KF651068)	(Acavomonas_peruviana_KF651078	((Chromera_velia_strain_CMS22_DQ174731	(Vitrella_brassicaformis_HM245049	((Cryptosporidium_parvum_AB089290	(((Ancora_WSBS2010_reassembled_contig	(Ancora_Roscoff_Q5_28r11_corr	Ancora_WSBS2011_reassembled_contig))	(Gregarina_sp_ex_Phaedon_brassicae_JF412715	Gregarina_niphandrodes_AF129882))	((Heliospora_longissima_ex_E_vittatus_HQ891115	Cephaloidophora_communis_HQ891113)	(Neogregarinorida_sp_OPPPC1_AB748927	Ascogregarina_taiwanensis_EF666482))))	(((Plasmodium_berghei_M19712	Plasmodium_falciparum1_M19172)	((Babesia_bigemina	(Theileria_parva_L02366	Theileria_orientalis_AP011946))	Babesia_microti_FO082874))	((Goussia_desseri_GU479641	Eimeria_tenella_AF026388)	(Besnoitia_besnoiti_AY833646	Toxoplasma_gondii_strain_RH_M97703))))))	(((Ichthyodinium_chabelardi_FJ440623	(Environmental_Ma131_1A38_18S_FJ032666	((Environmental_sequence_AACY020214703	Environmental_Ma131_1A45_18S_FJ032668)	Environmental_EU304548)))	(Perkinsus_atlanticus_AF509333	(Parvilucifera_rostrata_KF359483	Parvilucifera_infectans_KF359485)))	((Prorocentrum_micans_AY803739	(Akashiwo_sanguinea_AY831412	((Gonyaulax_polyedra_AF377944	Alexandrium_catenella_AY347308)	Pfiesteria_piscicida_DQ991382)))	(Syndinium_turbo_DQ146404	(Amoebophrya_sp_HM483394	(Environmental_Ma131_1A49_18S_FJ032678	Environmental_HF0200_37F04_EU795185)))))))))	Bigelowiella_natans_U02075);
(((Hyphochytrium_catenoides_X80344	Phytophthora_megasperma_glycinea_M54938)	(Cylindrotheca_closterium_DQ082742	Chrysolepidomonas_dendrolepidota_AF123297))	(((Colponema_vietnamica_KF651083	Colponema_edaphicum_strain_Chukotka_KF651068)	((((((Parvilucifera_rostrata_KF359483	Parvilucifera_infectans_KF359485)	Perkinsus_atlanticus_AF509333)	(Ichthyodinium_chabelardi_FJ440623	((Environmental_EU304548	(Environmental_Ma131_1A45_18S_FJ032668	Environmental_sequence_AACY020214703))	Environmental_Ma131_1A38_18S_FJ032666)))	(((Akashiwo_sanguinea_AY831412	(Pfiesteria_piscicida_DQ991382	(Alexandrium_catenella_AY347308	Gonyaulax_polyedra_AF377944)))	Prorocentrum_micans_AY803739)	(Syndinium_turbo_DQ146404	((Environmental_Ma131_1A49_18S_FJ032678	Environmental_HF0200_37F04_EU795185)	Amoebophrya_sp_HM483394))))	((Vitrella_brassicaformis_HM245049	Chromera_velia_strain_CMS22_DQ174731)	((Cryptosporidium_parvum_AB089290	((((Gregarina_niphandrodes_AF129882	Gregarina_sp_ex_Phaedon_brassicae_JF412715)	(Cephaloidophora_communis_HQ891113	Heliospora_longissima_ex_E_vittatus_HQ891115))	((Ancora_Roscoff_Q5_28r11_corr	Ancora_WSBS2011_reassembled_contig)	Ancora_WSBS2010_reassembled_contig))	(Neogregarinorida_sp_OPPPC1_AB748927	Ascogregarina_taiwanensis_EF666482)))	(((Plasmodium_falciparum1_M19172	Plasmodium_berghei_M19712)	(Babesia_microti_FO082874	(Babesia_bigemina	(Theileria_parva_L02366	Theileria_orientalis_AP011946))))	((Goussia_desseri_GU479641	Eimeria_tenella_AF026388)	(Besnoitia_besnoiti_AY833646	Toxoplasma_gondii_strain_RH_M97703))))))	Acavomonas_peruviana_KF651078))	(Sterkiella_histriomuscorum_FJ545743	(Stentor_coeruleus_AF357145	Paramecium_tetraurelia_AF149979)))	Bigelowiella_natans_U02075);
(((Chrysolepidomonas_dendrolepidota_AF123297	Cylindrotheca_closterium_DQ082742)	(Hyphochytrium_catenoides_X80344	Phytophthora_megasperma_glycinea_M54938))	(((Colponema_vietnamica_KF651083	Colponema_edaphicum_strain_Chukotka_KF651068)	(((((Ichthyodinium_chabelardi_FJ440623	(Environmental_Ma131_1A38_18S_FJ032666	(Environmental_EU304548	(Environmental_Ma131_1A45_18S_FJ032668	Environmental_sequence_AACY020214703))))	(Perkinsus_atlanticus_AF509333	(Parvilucifera_rostrata_KF359483	Parvilucifera_infectans_KF359485)))	((Syndinium_turbo_DQ146404	(Amoebophrya_sp_HM483394	(Environmental_HF0200_37F04_EU795185	Environmental_Ma131_1A49_18S_FJ032678)))	(Prorocentrum_micans_AY803739	(Akashiwo_sanguinea_AY831412	(Pfiesteria_piscicida_DQ991382	(Gonyaulax_polyedra_AF377944	Alexandrium_catenella_AY347308))))))	((Chromera_velia_strain_CMS22_DQ174731	Vitrella_brassicaformis_HM245049)	((((Toxoplasma_gondii_strain_RH_M97703	Besnoitia_besnoiti_AY833646)	(Goussia_desseri_GU479641	Eimeria_tenella_AF026388))	((Plasmodium_falciparum1_M19172	Plasmodium_berghei_M19712)	(Babesia_microti_FO082874	(Babesia_bigemina	(Theileria_orientalis_AP011946	Theileria_parva_L02366)))))	(Cryptosporidium_parvum_AB089290	(((Ancora_WSBS2010_reassembled_contig	(Ancora_WSBS2011_reassembled_contig	Ancora_Roscoff_Q5_28r11_corr))	((Gregarina_sp_ex_Phaedon_brassicae_JF412715	Gregarina_niphandrodes_AF129882)	(Cephaloidophora_communis_HQ891113	Heliospora_longissima_ex_E_vittatus_HQ891115)))	(Neogregarinorida_sp_OPPPC1_AB748927	Ascogregarina_taiwanensis_EF666482))))))	Acavomonas_peruviana_KF651078))	(Stentor_coeruleus_AF357145	(Sterkiella_histriomuscorum_FJ545743	Paramecium_tetraurelia_AF149979)))	Bigelowiella_natans_U02075);
(((Phytophthora_megasperma_glycinea_M54938	Hyphochytrium_catenoides_X80344)	(Cylindrotheca_closterium_DQ082742	Chrysolepidomonas_dendrolepidota_AF123297))	((Acavomonas_peruviana_KF651078	((Chromera_velia_strain_CMS22_DQ174731	(((((Plasmodium_falciparum1_M19172	Plasmodium_berghei_M19712)	((Babesia_bigemina	(Theileria_orientalis_AP011946	Theileria_parva_L02366))	Babesia_microti_FO082874))	((Eimeria_tenella_AF026388	Goussia_desseri_GU479641)	(Besnoitia_besnoiti_AY833646	Toxoplasma_gondii_strain_RH_M97703)))	(((Ancora_WSBS2010_reassembled_contig	(Ancora_Roscoff_Q5_28r11_corr	Ancora_WSBS2011_reassembled_contig))	(Neogregarinorida_sp_OPPPC1_AB748927	Ascogregarina_taiwanensis_EF666482))	(((Gregarina_niphandrodes_AF129882	Gregarina_sp_ex_Phaedon_brassicae_JF412715)	(Cephaloidophora_communis_HQ891113	Heliospora_longissima_ex_E_vittatus_HQ891115))	Cryptosporidium_parvum_AB089290)))	Vitrella_brassicaformis_HM245049))	(((Parvilucifera_infectans_KF359485	Parvilucifera_rostrata_KF359483)	Perkinsus_atlanticus_AF509333)	(((Prorocentrum_micans_AY803739	(Akashiwo_sanguinea_AY831412	(Pfiesteria_piscicida_DQ991382	(Alexandrium_catenella_AY347308	Gonyaulax_polyedra_AF377944))))	((Amoebophrya_sp_HM483394	(Environmental_HF0200_37F04_EU795185	Environmental_Ma131_1A49_18S_FJ032678))	Syndinium_turbo_DQ146404))	(Ichthyodinium_chabelardi_FJ440623	(Environmental_Ma131_1A38_18S_FJ032666	((Environmental_Ma131_1A45_18S_FJ032668	Environmental_sequence_AACY020214703)	Environmental_EU304548)))))))	((Sterkiella_histriomuscorum_FJ545743	(Stentor_coeruleus_AF357145	Paramecium_tetraurelia_AF149979))	(Colponema_edaphicum_strain_Chukotka_KF651068	Colponema_vietnamica_KF651083)))	Bigelowiella_natans_U02075);
(((Chrysolepidomonas_dendrolepidota_AF123297	Cylindrotheca_closterium_DQ082742)	(Hyphochytrium_catenoides_X80344	Phytophthora_megasperma_glycinea_M54938))	((Colponema_vietnamica_KF651083	Colponema_edaphicum_strain_Chukotka_KF651068)	(((Sterkiella_histriomuscorum_FJ545743	Paramecium_tetraurelia_AF149979)	(Stentor_coeruleus_AF357145	(Heliospora_longissima_ex_E_vittatus_HQ891115	Cephaloidophora_communis_HQ891113)))	(((((Prorocentrum_micans_AY803739	((Pfiesteria_piscicida_DQ991382	Akashiwo_sanguinea_AY831412)	(Gonyaulax_polyedra_AF377944	Alexandrium_catenella_AY347308)))	(Syndinium_turbo_DQ146404	((Environmental_Ma131_1A49_18S_FJ032678	Environmental_HF0200_37F04_EU795185)	Amoebophrya_sp_HM483394)))	(((Parvilucifera_rostrata_KF359483	Parvilucifera_infectans_KF359485)	Perkinsus_atlanticus_AF509333)	(((Environmental_sequence_AACY020214703	Environmental_Ma131_1A45_18S_FJ032668)	Environmental_EU304548)	(Ichthyodinium_chabelardi_FJ440623	Environmental_Ma131_1A38_18S_FJ032666))))	(((((Ancora_WSBS2010_reassembled_contig	(Ancora_WSBS2011_reassembled_contig	Ancora_Roscoff_Q5_28r11_corr))	(Gregarina_niphandrodes_AF129882	Gregarina_sp_ex_Phaedon_brassicae_JF412715))	((Neogregarinorida_sp_OPPPC1_AB748927	Ascogregarina_taiwanensis_EF666482)	Cryptosporidium_parvum_AB089290))	(((Toxoplasma_gondii_strain_RH_M97703	Besnoitia_besnoiti_AY833646)	(Goussia_desseri_GU479641	Eimeria_tenella_AF026388))	((Plasmodium_falciparum1_M19172	Plasmodium_berghei_M19712)	(Babesia_microti_FO082874	(Babesia_bigemina	(Theileria_parva_L02366	Theileria_orientalis_AP011946))))))	(Chromera_velia_strain_CMS22_DQ174731	Vitrella_brassicaformis_HM245049)))	Acavomonas_peruviana_KF651078)))	Bigelowiella_natans_U02075);
((((Sterkiella_histriomuscorum_FJ545743	Paramecium_tetraurelia_AF149979)	Stentor_coeruleus_AF357145)	((Colponema_vietnamica_KF651083	Colponema_edaphicum_strain_Chukotka_KF651068)	((((((Parvilucifera_infectans_KF359485	Parvilucifera_rostrata_KF359483)	Perkinsus_atlanticus_AF509333)	(Ichthyodinium_chabelardi_FJ440623	(Environmental_Ma131_1A38_18S_FJ032666	((Environmental_Ma131_1A45_18S_FJ032668	Environmental_sequence_AACY020214703)	Environmental_EU304548))))	(((Pfiesteria_piscicida_DQ991382	((Alexandrium_catenella_AY347308	Gonyaulax_polyedra_AF377944)	Akashiwo_sanguinea_AY831412))	Prorocentrum_micans_AY803739)	(Syndinium_turbo_DQ146404	(Amoebophrya_sp_HM483394	(Environmental_Ma131_1A49_18S_FJ032678	Environmental_HF0200_37F04_EU795185)))))	((Vitrella_brassicaformis_HM245049	((((Eimeria_tenella_AF026388	Goussia_desseri_GU479641)	(Toxoplasma_gondii_strain_RH_M97703	Besnoitia_besnoiti_AY833646))	((Plasmodium_falciparum1_M19172	Plasmodium_berghei_M19712)	((Babesia_bigemina	(Theileria_orientalis_AP011946	Theileria_parva_L02366))	Babesia_microti_FO082874)))	(((Ancora_WSBS2010_reassembled_contig	(Ancora_Roscoff_Q5_28r11_corr	Ancora_WSBS2011_reassembled_contig))	((Gregarina_sp_ex_Phaedon_brassicae_JF412715	Gregarina_niphandrodes_AF129882)	(Heliospora_longissima_ex_E_vittatus_HQ891115	Cephaloidophora_communis_HQ891113)))	((Ascogregarina_taiwanensis_EF666482	Neogregarinorida_sp_OPPPC1_AB748927)	Cryptosporidium_parvum_AB089290))))	Chromera_velia_strain_CMS22_DQ174731))	Acavomonas_peruviana_KF651078)))	((Hyphochytrium_catenoides_X80344	Phytophthora_megasperma_glycinea_M54938)	(Cylindrotheca_closterium_DQ082742	Chrysolepidomonas_dendrolepidota_AF123297))	Bigelowiella_natans_U02075);
(((Cylindrotheca_closterium_DQ082742	Chrysolepidomonas_dendrolepidota_AF123297)	(Hyphochytrium_catenoides_X80344	Phytophthora_megasperma_glycinea_M54938))	((Colponema_edaphicum_strain_Chukotka_KF651068	Colponema_vietnamica_KF651083)	((Sterkiella_histriomuscorum_FJ545743	(Stentor_coeruleus_AF357145	Paramecium_tetraurelia_AF149979))	(((Vitrella_brassicaformis_HM245049	(((Cryptosporidium_parvum_AB089290	(Ascogregarina_taiwanensis_EF666482	Neogregarinorida_sp_OPPPC1_AB748927))	((Ancora_WSBS2010_reassembled_contig	(Ancora_WSBS2011_reassembled_contig	Ancora_Roscoff_Q5_28r11_corr))	((Cephaloidophora_communis_HQ891113	Heliospora_longissima_ex_E_vittatus_HQ891115)	(Gregarina_sp_ex_Phaedon_brassicae_JF412715	Gregarina_niphandrodes_AF129882))))	(((Eimeria_tenella_AF026388	Goussia_desseri_GU479641)	(Toxoplasma_gondii_strain_RH_M97703	Besnoitia_besnoiti_AY833646))	((Plasmodium_falciparum1_M19172	Plasmodium_berghei_M19712)	(Babesia_microti_FO082874	((Theileria_parva_L02366	Theileria_orientalis_AP011946)	Babesia_bigemina))))))	(Chromera_velia_strain_CMS22_DQ174731	(((Parvilucifera_rostrata_KF359483	Parvilucifera_infectans_KF359485)	Perkinsus_atlanticus_AF509333)	(((Prorocentrum_micans_AY803739	(Akashiwo_sanguinea_AY831412	(Pfiesteria_piscicida_DQ991382	(Alexandrium_catenella_AY347308	Gonyaulax_polyedra_AF377944))))	(Syndinium_turbo_DQ146404	(Amoebophrya_sp_HM483394	(Environmental_Ma131_1A49_18S_FJ032678	Environmental_HF0200_37F04_EU795185))))	(Ichthyodinium_chabelardi_FJ440623	(Environmental_Ma131_1A38_18S_FJ032666	(Environmental_EU304548	(Environmental_Ma131_1A45_18S_FJ032668	Environmental_sequence_AACY020214703))))))))	Acavomonas_peruviana_KF651078)))	Bigelowiella_natans_U02075);
(((Cylindrotheca_closterium_DQ082742	Chrysolepidomonas_dendrolepidota_AF123297)	(Phytophthora_megasperma_glycinea_M54938	Hyphochytrium_catenoides_X80344))	(((Colponema_vietnamica_KF651083	Colponema_edaphicum_strain_Chukotka_KF651068)	((((((Environmental_EU304548	(Environmental_Ma131_1A45_18S_FJ032668	Environmental_sequence_AACY020214703))	(Environmental_Ma131_1A38_18S_FJ032666	Ichthyodinium_chabelardi_FJ440623))	((Parvilucifera_infectans_KF359485	Parvilucifera_rostrata_KF359483)	Perkinsus_atlanticus_AF509333))	((Prorocentrum_micans_AY803739	((Alexandrium_catenella_AY347308	Gonyaulax_polyedra_AF377944)	(Akashiwo_sanguinea_AY831412	Pfiesteria_piscicida_DQ991382)))	(((Environmental_HF0200_37F04_EU795185	Environmental_Ma131_1A49_18S_FJ032678)	Amoebophrya_sp_HM483394)	Syndinium_turbo_DQ146404)))	(Chromera_velia_strain_CMS22_DQ174731	(Vitrella_brassicaformis_HM245049	((((Plasmodium_falciparum1_M19172	Plasmodium_berghei_M19712)	((Babesia_bigemina	(Theileria_orientalis_AP011946	Theileria_parva_L02366))	Babesia_microti_FO082874))	((Toxoplasma_gondii_strain_RH_M97703	Besnoitia_besnoiti_AY833646)	(Eimeria_tenella_AF026388	Goussia_desseri_GU479641)))	((((Ancora_WSBS2010_reassembled_contig	(Ancora_Roscoff_Q5_28r11_corr	Ancora_WSBS2011_reassembled_contig))	((Gregarina_sp_ex_Phaedon_brassicae_JF412715	Gregarina_niphandrodes_AF129882)	(Cephaloidophora_communis_HQ891113	Heliospora_longissima_ex_E_vittatus_HQ891115)))	(Neogregarinorida_sp_OPPPC1_AB748927	Ascogregarina_taiwanensis_EF666482))	Cryptosporidium_parvum_AB089290)))))	Acavomonas_peruviana_KF651078))	(Sterkiella_histriomuscorum_FJ545743	(Paramecium_tetraurelia_AF149979	Stentor_coeruleus_AF357145)))	Bigelowiella_natans_U02075);
(((Cylindrotheca_closterium_DQ082742	Chrysolepidomonas_dendrolepidota_AF123297)	(Hyphochytrium_catenoides_X80344	Phytophthora_megasperma_glycinea_M54938))	(((Colponema_edaphicum_strain_Chukotka_KF651068	Colponema_vietnamica_KF651083)	((Sterkiella_histriomuscorum_FJ545743	Paramecium_tetraurelia_AF149979)	Stentor_coeruleus_AF357145))	(((((Parvilucifera_rostrata_KF359483	Parvilucifera_infectans_KF359485)	Perkinsus_atlanticus_AF509333)	(((Environmental_Ma131_1A38_18S_FJ032666	(Environmental_EU304548	(Environmental_Ma131_1A45_18S_FJ032668	Environmental_sequence_AACY020214703)))	Ichthyodinium_chabelardi_FJ440623)	((Prorocentrum_micans_AY803739	(Pfiesteria_piscicida_DQ991382	((Gonyaulax_polyedra_AF377944	Alexandrium_catenella_AY347308)	Akashiwo_sanguinea_AY831412)))	(((Environmental_Ma131_1A49_18S_FJ032678	Environmental_HF0200_37F04_EU795185)	Amoebophrya_sp_HM483394)	Syndinium_turbo_DQ146404))))	((((Cryptosporidium_parvum_AB089290	((((Ancora_WSBS2011_reassembled_contig	Ancora_Roscoff_Q5_28r11_corr)	Ancora_WSBS2010_reassembled_contig)	((Heliospora_longissima_ex_E_vittatus_HQ891115	Cephaloidophora_communis_HQ891113)	(Gregarina_sp_ex_Phaedon_brassicae_JF412715	Gregarina_niphandrodes_AF129882)))	(Neogregarinorida_sp_OPPPC1_AB748927	Ascogregarina_taiwanensis_EF666482)))	(((Toxoplasma_gondii_strain_RH_M97703	Besnoitia_besnoiti_AY833646)	(Goussia_desseri_GU479641	Eimeria_tenella_AF026388))	((Plasmodium_berghei_M19712	Plasmodium_falciparum1_M19172)	(Babesia_microti_FO082874	(Babesia_bigemina	(Theileria_parva_L02366	Theileria_orientalis_AP011946))))))	Vitrella_brassicaformis_HM245049)	Chromera_velia_strain_CMS22_DQ174731))	Acavomonas_peruviana_KF651078))	Bigelowiella_natans_U02075);
(((Acavomonas_peruviana_KF651078	(Colponema_edaphicum_strain_Chukotka_KF651068	Colponema_vietnamica_KF651083))	((Sterkiella_histriomuscorum_FJ545743	(Paramecium_tetraurelia_AF149979	Stentor_coeruleus_AF357145))	((((((Plasmodium_berghei_M19712	Plasmodium_falciparum1_M19172)	(Babesia_microti_FO082874	(Babesia_bigemina	(Theileria_parva_L02366	Theileria_orientalis_AP011946))))	((Besnoitia_besnoiti_AY833646	Toxoplasma_gondii_strain_RH_M97703)	(Goussia_desseri_GU479641	Eimeria_tenella_AF026388)))	(Cryptosporidium_parvum_AB089290	(((Ancora_WSBS2010_reassembled_contig	(Ancora_WSBS2011_reassembled_contig	Ancora_Roscoff_Q5_28r11_corr))	((Heliospora_longissima_ex_E_vittatus_HQ891115	Cephaloidophora_communis_HQ891113)	(Gregarina_niphandrodes_AF129882	Gregarina_sp_ex_Phaedon_brassicae_JF412715)))	(Neogregarinorida_sp_OPPPC1_AB748927	Ascogregarina_taiwanensis_EF666482))))	(Chromera_velia_strain_CMS22_DQ174731	Vitrella_brassicaformis_HM245049))	(((Ichthyodinium_chabelardi_FJ440623	(Environmental_Ma131_1A38_18S_FJ032666	((Environmental_Ma131_1A45_18S_FJ032668	Environmental_sequence_AACY020214703)	Environmental_EU304548)))	((Parvilucifera_infectans_KF359485	Parvilucifera_rostrata_KF359483)	Perkinsus_atlanticus_AF509333))	(((Alexandrium_catenella_AY347308	Gonyaulax_polyedra_AF377944)	(Prorocentrum_micans_AY803739	(Akashiwo_sanguinea_AY831412	Pfiesteria_piscicida_DQ991382)))	((Amoebophrya_sp_HM483394	(Environmental_Ma131_1A49_18S_FJ032678	Environmental_HF0200_37F04_EU795185))	Syndinium_turbo_DQ146404))))))	((Phytophthora_megasperma_glycinea_M54938	Hyphochytrium_catenoides_X80344)	(Chrysolepidomonas_dendrolepidota_AF123297	Cylindrotheca_closterium_DQ082742))	Bigelowiella_natans_U02075);
(((Phytophthora_megasperma_glycinea_M54938	Hyphochytrium_catenoides_X80344)	(Cylindrotheca_closterium_DQ082742	Chrysolepidomonas_dendrolepidota_AF123297))	((Colponema_vietnamica_KF651083	Colponema_edaphicum_strain_Chukotka_KF651068)	((Acavomonas_peruviana_KF651078	((((((Pfiesteria_piscicida_DQ991382	Akashiwo_sanguinea_AY831412)	((Gonyaulax_polyedra_AF377944	Alexandrium_catenella_AY347308)	Prorocentrum_micans_AY803739))	(((Environmental_Ma131_1A49_18S_FJ032678	Environmental_HF0200_37F04_EU795185)	Amoebophrya_sp_HM483394)	Syndinium_turbo_DQ146404))	((Environmental_Ma131_1A38_18S_FJ032666	(Environmental_EU304548	(Environmental_Ma131_1A45_18S_FJ032668	Environmental_sequence_AACY020214703)))	Ichthyodinium_chabelardi_FJ440623))	(Perkinsus_atlanticus_AF509333	(Parvilucifera_infectans_KF359485	Parvilucifera_rostrata_KF359483)))	((Chromera_velia_strain_CMS22_DQ174731	Vitrella_brassicaformis_HM245049)	(((Cryptosporidium_parvum_AB089290	(Neogregarinorida_sp_OPPPC1_AB748927	Ascogregarina_taiwanensis_EF666482))	(((Gregarina_sp_ex_Phaedon_brassicae_JF412715	Gregarina_niphandrodes_AF129882)	(Cephaloidophora_communis_HQ891113	Heliospora_longissima_ex_E_vittatus_HQ891115))	(Ancora_WSBS2010_reassembled_contig	(Ancora_WSBS2011_reassembled_contig	Ancora_Roscoff_Q5_28r11_corr))))	(((Toxoplasma_gondii_strain_RH_M97703	Besnoitia_besnoiti_AY833646)	(Eimeria_tenella_AF026388	Goussia_desseri_GU479641))	((Plasmodium_berghei_M19712	Plasmodium_falciparum1_M19172)	(Babesia_microti_FO082874	(Babesia_bigemina	(Theileria_orientalis_AP011946	Theileria_parva_L02366)))))))))	(Stentor_coeruleus_AF357145	(Sterkiella_histriomuscorum_FJ545743	Paramecium_tetraurelia_AF149979))))	Bigelowiella_natans_U02075);
(((Acavomonas_peruviana_KF651078	(((Vitrella_brassicaformis_HM245049	Chromera_velia_strain_CMS22_DQ174731)	(((((Gregarina_sp_ex_Phaedon_brassicae_JF412715	Gregarina_niphandrodes_AF129882)	(Heliospora_longissima_ex_E_vittatus_HQ891115	Cephaloidophora_communis_HQ891113))	(Ancora_WSBS2010_reassembled_contig	(Ancora_WSBS2011_reassembled_contig	Ancora_Roscoff_Q5_28r11_corr)))	((Ascogregarina_taiwanensis_EF666482	Neogregarinorida_sp_OPPPC1_AB748927)	Cryptosporidium_parvum_AB089290))	(((Eimeria_tenella_AF026388	Goussia_desseri_GU479641)	(Toxoplasma_gondii_strain_RH_M97703	Besnoitia_besnoiti_AY833646))	((Plasmodium_falciparum1_M19172	Plasmodium_berghei_M19712)	(Babesia_microti_FO082874	((Theileria_orientalis_AP011946	Theileria_parva_L02366)	Babesia_bigemina))))))	((Perkinsus_atlanticus_AF509333	(Parvilucifera_rostrata_KF359483	Parvilucifera_infectans_KF359485))	(((Amoebophrya_sp_HM483394	(Environmental_HF0200_37F04_EU795185	Environmental_Ma131_1A49_18S_FJ032678))	((Prorocentrum_micans_AY803739	(Akashiwo_sanguinea_AY831412	((Alexandrium_catenella_AY347308	Gonyaulax_polyedra_AF377944)	Pfiesteria_piscicida_DQ991382)))	Syndinium_turbo_DQ146404))	(Ichthyodinium_chabelardi_FJ440623	(Environmental_Ma131_1A38_18S_FJ032666	((Environmental_sequence_AACY020214703	Environmental_Ma131_1A45_18S_FJ032668)	Environmental_EU304548)))))))	((Stentor_coeruleus_AF357145	(Sterkiella_histriomuscorum_FJ545743	Paramecium_tetraurelia_AF149979))	(Colponema_edaphicum_strain_Chukotka_KF651068	Colponema_vietnamica_KF651083)))	(Phytophthora_megasperma_glycinea_M54938	(Hyphochytrium_catenoides_X80344	(Cylindrotheca_closterium_DQ082742	Chrysolepidomonas_dendrolepidota_AF123297)))	Bigelowiella_natans_U02075);
(((Hyphochytrium_catenoides_X80344	Phytophthora_megasperma_glycinea_M54938)	(Chrysolepidomonas_dendrolepidota_AF123297	Cylindrotheca_closterium_DQ082742))	(((Stentor_coeruleus_AF357145	Paramecium_tetraurelia_AF149979)	Sterkiella_histriomuscorum_FJ545743)	((Colponema_edaphicum_strain_Chukotka_KF651068	Colponema_vietnamica_KF651083)	(Acavomonas_peruviana_KF651078	((Vitrella_brassicaformis_HM245049	(((((Gregarina_niphandrodes_AF129882	Gregarina_sp_ex_Phaedon_brassicae_JF412715)	(Cephaloidophora_communis_HQ891113	Heliospora_longissima_ex_E_vittatus_HQ891115))	(Ancora_WSBS2010_reassembled_contig	(Ancora_WSBS2011_reassembled_contig	Ancora_Roscoff_Q5_28r11_corr)))	(Cryptosporidium_parvum_AB089290	(Ascogregarina_taiwanensis_EF666482	Neogregarinorida_sp_OPPPC1_AB748927)))	(((Plasmodium_berghei_M19712	Plasmodium_falciparum1_M19172)	(Babesia_microti_FO082874	((Theileria_parva_L02366	Theileria_orientalis_AP011946)	Babesia_bigemina)))	((Eimeria_tenella_AF026388	Goussia_desseri_GU479641)	(Besnoitia_besnoiti_AY833646	Toxoplasma_gondii_strain_RH_M97703)))))	((((Ichthyodinium_chabelardi_FJ440623	(Environmental_Ma131_1A38_18S_FJ032666	(Environmental_EU304548	(Environmental_sequence_AACY020214703	Environmental_Ma131_1A45_18S_FJ032668))))	((Syndinium_turbo_DQ146404	(Amoebophrya_sp_HM483394	(Environmental_HF0200_37F04_EU795185	Environmental_Ma131_1A49_18S_FJ032678)))	(Prorocentrum_micans_AY803739	(Akashiwo_sanguinea_AY831412	((Alexandrium_catenella_AY347308	Gonyaulax_polyedra_AF377944)	Pfiesteria_piscicida_DQ991382)))))	((Parvilucifera_infectans_KF359485	Parvilucifera_rostrata_KF359483)	Perkinsus_atlanticus_AF509333))	Chromera_velia_strain_CMS22_DQ174731)))))	Bigelowiella_natans_U02075);
((((Colponema_vietnamica_KF651083	Colponema_edaphicum_strain_Chukotka_KF651068)	(Stentor_coeruleus_AF357145	(Paramecium_tetraurelia_AF149979	Sterkiella_histriomuscorum_FJ545743)))	(Acavomonas_peruviana_KF651078	((((Parvilucifera_rostrata_KF359483	Parvilucifera_infectans_KF359485)	Perkinsus_atlanticus_AF509333)	((Ichthyodinium_chabelardi_FJ440623	((Environmental_EU304548	(Environmental_sequence_AACY020214703	Environmental_Ma131_1A45_18S_FJ032668))	Environmental_Ma131_1A38_18S_FJ032666))	((Amoebophrya_sp_HM483394	(Environmental_HF0200_37F04_EU795185	Environmental_Ma131_1A49_18S_FJ032678))	(Syndinium_turbo_DQ146404	((Akashiwo_sanguinea_AY831412	((Gonyaulax_polyedra_AF377944	Alexandrium_catenella_AY347308)	Pfiesteria_piscicida_DQ991382))	Prorocentrum_micans_AY803739)))))	(((Cryptosporidium_parvum_AB089290	((((Cephaloidophora_communis_HQ891113	Heliospora_longissima_ex_E_vittatus_HQ891115)	(Gregarina_niphandrodes_AF129882	Gregarina_sp_ex_Phaedon_brassicae_JF412715))	((Ancora_WSBS2011_reassembled_contig	Ancora_Roscoff_Q5_28r11_corr)	Ancora_WSBS2010_reassembled_contig))	(Ascogregarina_taiwanensis_EF666482	Neogregarinorida_sp_OPPPC1_AB748927)))	(((Toxoplasma_gondii_strain_RH_M97703	Besnoitia_besnoiti_AY833646)	(Goussia_desseri_GU479641	Eimeria_tenella_AF026388))	((Plasmodium_falciparum1_M19172	Plasmodium_berghei_M19712)	(Babesia_microti_FO082874	(Babesia_bigemina	(Theileria_parva_L02366	Theileria_orientalis_AP011946))))))	(Chromera_velia_strain_CMS22_DQ174731	Vitrella_brassicaformis_HM245049)))))	((Phytophthora_megasperma_glycinea_M54938	Hyphochytrium_catenoides_X80344)	(Chrysolepidomonas_dendrolepidota_AF123297	Cylindrotheca_closterium_DQ082742))	Bigelowiella_natans_U02075);
((Phytophthora_megasperma_glycinea_M54938	((Chrysolepidomonas_dendrolepidota_AF123297	Cylindrotheca_closterium_DQ082742)	Hyphochytrium_catenoides_X80344))	((((((Prorocentrum_micans_AY803739	((Gonyaulax_polyedra_AF377944	Alexandrium_catenella_AY347308)	(Akashiwo_sanguinea_AY831412	Pfiesteria_piscicida_DQ991382)))	(Syndinium_turbo_DQ146404	((Environmental_Ma131_1A49_18S_FJ032678	Environmental_HF0200_37F04_EU795185)	Amoebophrya_sp_HM483394)))	((Ichthyodinium_chabelardi_FJ440623	(Environmental_Ma131_1A38_18S_FJ032666	(Environmental_EU304548	(Environmental_sequence_AACY020214703	Environmental_Ma131_1A45_18S_FJ032668))))	((Parvilucifera_infectans_KF359485	Parvilucifera_rostrata_KF359483)	Perkinsus_atlanticus_AF509333)))	((Vitrella_brassicaformis_HM245049	Chromera_velia_strain_CMS22_DQ174731)	(((((Gregarina_niphandrodes_AF129882	Gregarina_sp_ex_Phaedon_brassicae_JF412715)	(Ancora_WSBS2010_reassembled_contig	(Ancora_WSBS2011_reassembled_contig	Ancora_Roscoff_Q5_28r11_corr)))	(Heliospora_longissima_ex_E_vittatus_HQ891115	Cephaloidophora_communis_HQ891113))	(Cryptosporidium_parvum_AB089290	(Neogregarinorida_sp_OPPPC1_AB748927	Ascogregarina_taiwanensis_EF666482)))	(((Plasmodium_falciparum1_M19172	Plasmodium_berghei_M19712)	(Babesia_microti_FO082874	(Babesia_bigemina	(Theileria_orientalis_AP011946	Theileria_parva_L02366))))	((Goussia_desseri_GU479641	Eimeria_tenella_AF026388)	(Toxoplasma_gondii_strain_RH_M97703	Besnoitia_besnoiti_AY833646))))))	Acavomonas_peruviana_KF651078)	((Stentor_coeruleus_AF357145	(Sterkiella_histriomuscorum_FJ545743	Paramecium_tetraurelia_AF149979))	(Colponema_vietnamica_KF651083	Colponema_edaphicum_strain_Chukotka_KF651068)))	Bigelowiella_natans_U02075);
((Phytophthora_megasperma_glycinea_M54938	((Chrysolepidomonas_dendrolepidota_AF123297	Cylindrotheca_closterium_DQ082742)	Hyphochytrium_catenoides_X80344))	(((Colponema_edaphicum_strain_Chukotka_KF651068	Colponema_vietnamica_KF651083)	((((Chromera_velia_strain_CMS22_DQ174731	Vitrella_brassicaformis_HM245049)	((((Plasmodium_berghei_M19712	Plasmodium_falciparum1_M19172)	(Babesia_microti_FO082874	((Theileria_parva_L02366	Theileria_orientalis_AP011946)	Babesia_bigemina)))	((Eimeria_tenella_AF026388	Goussia_desseri_GU479641)	(Besnoitia_besnoiti_AY833646	Toxoplasma_gondii_strain_RH_M97703)))	(Cryptosporidium_parvum_AB089290	((Ascogregarina_taiwanensis_EF666482	Neogregarinorida_sp_OPPPC1_AB748927)	((Ancora_WSBS2010_reassembled_contig	(Ancora_Roscoff_Q5_28r11_corr	Ancora_WSBS2011_reassembled_contig))	((Heliospora_longissima_ex_E_vittatus_HQ891115	Cephaloidophora_communis_HQ891113)	(Gregarina_niphandrodes_AF129882	Gregarina_sp_ex_Phaedon_brassicae_JF412715)))))))	(((Parvilucifera_rostrata_KF359483	Parvilucifera_infectans_KF359485)	Perkinsus_atlanticus_AF509333)	((Ichthyodinium_chabelardi_FJ440623	(((Environmental_Ma131_1A45_18S_FJ032668	Environmental_sequence_AACY020214703)	Environmental_EU304548)	Environmental_Ma131_1A38_18S_FJ032666))	((((Environmental_HF0200_37F04_EU795185	Environmental_Ma131_1A49_18S_FJ032678)	Amoebophrya_sp_HM483394)	Syndinium_turbo_DQ146404)	((Akashiwo_sanguinea_AY831412	(Pfiesteria_piscicida_DQ991382	(Alexandrium_catenella_AY347308	Gonyaulax_polyedra_AF377944)))	Prorocentrum_micans_AY803739)))))	Acavomonas_peruviana_KF651078))	(Stentor_coeruleus_AF357145	(Paramecium_tetraurelia_AF149979	Sterkiella_histriomuscorum_FJ545743)))	Bigelowiella_natans_U02075);
(((Phytophthora_megasperma_glycinea_M54938	Hyphochytrium_catenoides_X80344)	(Chrysolepidomonas_dendrolepidota_AF123297	Cylindrotheca_closterium_DQ082742))	((Acavomonas_peruviana_KF651078	(Colponema_vietnamica_KF651083	Colponema_edaphicum_strain_Chukotka_KF651068))	((((Vitrella_brassicaformis_HM245049	Chromera_velia_strain_CMS22_DQ174731)	((Cryptosporidium_parvum_AB089290	((Neogregarinorida_sp_OPPPC1_AB748927	Ascogregarina_taiwanensis_EF666482)	((Ancora_WSBS2010_reassembled_contig	(Ancora_WSBS2011_reassembled_contig	Ancora_Roscoff_Q5_28r11_corr))	((Heliospora_longissima_ex_E_vittatus_HQ891115	Cephaloidophora_communis_HQ891113)	(Gregarina_sp_ex_Phaedon_brassicae_JF412715	Gregarina_niphandrodes_AF129882)))))	(((Toxoplasma_gondii_strain_RH_M97703	Besnoitia_besnoiti_AY833646)	(Goussia_desseri_GU479641	Eimeria_tenella_AF026388))	((Plasmodium_berghei_M19712	Plasmodium_falciparum1_M19172)	(Babesia_microti_FO082874	(Babesia_bigemina	(Theileria_parva_L02366	Theileria_orientalis_AP011946)))))))	((Perkinsus_atlanticus_AF509333	(Parvilucifera_rostrata_KF359483	Parvilucifera_infectans_KF359485))	(((Amoebophrya_sp_HM483394	(Environmental_Ma131_1A49_18S_FJ032678	Environmental_HF0200_37F04_EU795185))	(Syndinium_turbo_DQ146404	(Prorocentrum_micans_AY803739	(((Alexandrium_catenella_AY347308	Gonyaulax_polyedra_AF377944)	Akashiwo_sanguinea_AY831412)	Pfiesteria_piscicida_DQ991382))))	(Ichthyodinium_chabelardi_FJ440623	(Environmental_Ma131_1A38_18S_FJ032666	(Environmental_EU304548	(Environmental_sequence_AACY020214703	Environmental_Ma131_1A45_18S_FJ032668)))))))	(Stentor_coeruleus_AF357145	(Paramecium_tetraurelia_AF149979	Sterkiella_histriomuscorum_FJ545743))))	Bigelowiella_natans_U02075);
(((Phytophthora_megasperma_glycinea_M54938	Hyphochytrium_catenoides_X80344)	(Chrysolepidomonas_dendrolepidota_AF123297	Cylindrotheca_closterium_DQ082742))	((((Chromera_velia_strain_CMS22_DQ174731	(Vitrella_brassicaformis_HM245049	(((Ascogregarina_taiwanensis_EF666482	Neogregarinorida_sp_OPPPC1_AB748927)	Cryptosporidium_parvum_AB089290)	((((Besnoitia_besnoiti_AY833646	Toxoplasma_gondii_strain_RH_M97703)	(Eimeria_tenella_AF026388	Goussia_desseri_GU479641))	((Plasmodium_falciparum1_M19172	Plasmodium_berghei_M19712)	((Babesia_bigemina	(Theileria_parva_L02366	Theileria_orientalis_AP011946))	Babesia_microti_FO082874)))	((Heliospora_longissima_ex_E_vittatus_HQ891115	Cephaloidophora_communis_HQ891113)	((Ancora_WSBS2011_reassembled_contig	(Ancora_Roscoff_Q5_28r11_corr	Ancora_WSBS2010_reassembled_contig))	(Gregarina_niphandrodes_AF129882	Gregarina_sp_ex_Phaedon_brassicae_JF412715)))))))	(((Parvilucifera_infectans_KF359485	Parvilucifera_rostrata_KF359483)	Perkinsus_atlanticus_AF509333)	((Ichthyodinium_chabelardi_FJ440623	(((Environmental_sequence_AACY020214703	Environmental_Ma131_1A45_18S_FJ032668)	Environmental_EU304548)	Environmental_Ma131_1A38_18S_FJ032666))	((Syndinium_turbo_DQ146404	(Amoebophrya_sp_HM483394	(Environmental_Ma131_1A49_18S_FJ032678	Environmental_HF0200_37F04_EU795185)))	(((Alexandrium_catenella_AY347308	Gonyaulax_polyedra_AF377944)	(Pfiesteria_piscicida_DQ991382	Akashiwo_sanguinea_AY831412))	Prorocentrum_micans_AY803739)))))	(Acavomonas_peruviana_KF651078	(Colponema_edaphicum_strain_Chukotka_KF651068	Colponema_vietnamica_KF651083)))	((Paramecium_tetraurelia_AF149979	Sterkiella_histriomuscorum_FJ545743)	Stentor_coeruleus_AF357145))	Bigelowiella_natans_U02075);
((((Stentor_coeruleus_AF357145	(Sterkiella_histriomuscorum_FJ545743	Paramecium_tetraurelia_AF149979))	((((Chromera_velia_strain_CMS22_DQ174731	Vitrella_brassicaformis_HM245049)	((Cryptosporidium_parvum_AB089290	((Neogregarinorida_sp_OPPPC1_AB748927	Ascogregarina_taiwanensis_EF666482)	((Heliospora_longissima_ex_E_vittatus_HQ891115	Cephaloidophora_communis_HQ891113)	((Gregarina_sp_ex_Phaedon_brassicae_JF412715	Gregarina_niphandrodes_AF129882)	(Ancora_WSBS2010_reassembled_contig	(Ancora_Roscoff_Q5_28r11_corr	Ancora_WSBS2011_reassembled_contig))))))	(((Besnoitia_besnoiti_AY833646	Toxoplasma_gondii_strain_RH_M97703)	(Goussia_desseri_GU479641	Eimeria_tenella_AF026388))	((Plasmodium_berghei_M19712	Plasmodium_falciparum1_M19172)	((Babesia_bigemina	(Theileria_orientalis_AP011946	Theileria_parva_L02366))	Babesia_microti_FO082874)))))	((Ichthyodinium_chabelardi_FJ440623	((Environmental_EU304548	(Environmental_Ma131_1A45_18S_FJ032668	Environmental_sequence_AACY020214703))	Environmental_Ma131_1A38_18S_FJ032666))	(((Syndinium_turbo_DQ146404	(Amoebophrya_sp_HM483394	(Environmental_HF0200_37F04_EU795185	Environmental_Ma131_1A49_18S_FJ032678)))	(((Pfiesteria_piscicida_DQ991382	Akashiwo_sanguinea_AY831412)	(Alexandrium_catenella_AY347308	Gonyaulax_polyedra_AF377944))	Prorocentrum_micans_AY803739))	((Parvilucifera_infectans_KF359485	Parvilucifera_rostrata_KF359483)	Perkinsus_atlanticus_AF509333))))	Acavomonas_peruviana_KF651078))	(Colponema_edaphicum_strain_Chukotka_KF651068	Colponema_vietnamica_KF651083))	((Phytophthora_megasperma_glycinea_M54938	Hyphochytrium_catenoides_X80344)	(Chrysolepidomonas_dendrolepidota_AF123297	Cylindrotheca_closterium_DQ082742))	Bigelowiella_natans_U02075);
((((Colponema_edaphicum_strain_Chukotka_KF651068	Colponema_vietnamica_KF651083)	Acavomonas_peruviana_KF651078)	((Stentor_coeruleus_AF357145	(Sterkiella_histriomuscorum_FJ545743	Paramecium_tetraurelia_AF149979))	(((((((Environmental_Ma131_1A45_18S_FJ032668	Environmental_sequence_AACY020214703)	Environmental_EU304548)	Environmental_Ma131_1A38_18S_FJ032666)	Ichthyodinium_chabelardi_FJ440623)	((Prorocentrum_micans_AY803739	((Alexandrium_catenella_AY347308	Gonyaulax_polyedra_AF377944)	(Pfiesteria_piscicida_DQ991382	Akashiwo_sanguinea_AY831412)))	((Amoebophrya_sp_HM483394	(Environmental_Ma131_1A49_18S_FJ032678	Environmental_HF0200_37F04_EU795185))	Syndinium_turbo_DQ146404)))	((Parvilucifera_infectans_KF359485	Parvilucifera_rostrata_KF359483)	Perkinsus_atlanticus_AF509333))	((Vitrella_brassicaformis_HM245049	((((Toxoplasma_gondii_strain_RH_M97703	Besnoitia_besnoiti_AY833646)	(Goussia_desseri_GU479641	Eimeria_tenella_AF026388))	((Plasmodium_falciparum1_M19172	Plasmodium_berghei_M19712)	(Babesia_microti_FO082874	(Babesia_bigemina	(Theileria_orientalis_AP011946	Theileria_parva_L02366)))))	(Cryptosporidium_parvum_AB089290	((Neogregarinorida_sp_OPPPC1_AB748927	Ascogregarina_taiwanensis_EF666482)	((Heliospora_longissima_ex_E_vittatus_HQ891115	Cephaloidophora_communis_HQ891113)	((Ancora_WSBS2010_reassembled_contig	(Ancora_WSBS2011_reassembled_contig	Ancora_Roscoff_Q5_28r11_corr))	(Gregarina_niphandrodes_AF129882	Gregarina_sp_ex_Phaedon_brassicae_JF412715)))))))	Chromera_velia_strain_CMS22_DQ174731))))	(Phytophthora_megasperma_glycinea_M54938	((Chrysolepidomonas_dendrolepidota_AF123297	Cylindrotheca_closterium_DQ082742)	Hyphochytrium_catenoides_X80344))	Bigelowiella_natans_U02075);
(((Cylindrotheca_closterium_DQ082742	Chrysolepidomonas_dendrolepidota_AF123297)	(Phytophthora_megasperma_glycinea_M54938	Hyphochytrium_catenoides_X80344))	((Colponema_vietnamica_KF651083	Colponema_edaphicum_strain_Chukotka_KF651068)	(((Stentor_coeruleus_AF357145	(Paramecium_tetraurelia_AF149979	Sterkiella_histriomuscorum_FJ545743))	Acavomonas_peruviana_KF651078)	((((Syndinium_turbo_DQ146404	(Amoebophrya_sp_HM483394	(Environmental_HF0200_37F04_EU795185	Environmental_Ma131_1A49_18S_FJ032678)))	(((Alexandrium_catenella_AY347308	Gonyaulax_polyedra_AF377944)	(Akashiwo_sanguinea_AY831412	Pfiesteria_piscicida_DQ991382))	Prorocentrum_micans_AY803739))	(((Parvilucifera_rostrata_KF359483	Parvilucifera_infectans_KF359485)	Perkinsus_atlanticus_AF509333)	(Ichthyodinium_chabelardi_FJ440623	(Environmental_Ma131_1A38_18S_FJ032666	(Environmental_EU304548	(Environmental_Ma131_1A45_18S_FJ032668	Environmental_sequence_AACY020214703))))))	(((((Ancora_WSBS2011_reassembled_contig	(Ancora_WSBS2010_reassembled_contig	Ancora_Roscoff_Q5_28r11_corr))	((Gregarina_niphandrodes_AF129882	Gregarina_sp_ex_Phaedon_brassicae_JF412715)	(Cephaloidophora_communis_HQ891113	Heliospora_longissima_ex_E_vittatus_HQ891115)))	(Cryptosporidium_parvum_AB089290	(Ascogregarina_taiwanensis_EF666482	Neogregarinorida_sp_OPPPC1_AB748927)))	(((Goussia_desseri_GU479641	Eimeria_tenella_AF026388)	(Besnoitia_besnoiti_AY833646	Toxoplasma_gondii_strain_RH_M97703))	((Plasmodium_falciparum1_M19172	Plasmodium_berghei_M19712)	(((Theileria_orientalis_AP011946	Theileria_parva_L02366)	Babesia_bigemina)	Babesia_microti_FO082874))))	(Chromera_velia_strain_CMS22_DQ174731	Vitrella_brassicaformis_HM245049)))))	Bigelowiella_natans_U02075);
(((Phytophthora_megasperma_glycinea_M54938	Hyphochytrium_catenoides_X80344)	(Cylindrotheca_closterium_DQ082742	Chrysolepidomonas_dendrolepidota_AF123297))	((Colponema_edaphicum_strain_Chukotka_KF651068	Colponema_vietnamica_KF651083)	((Acavomonas_peruviana_KF651078	((((Amoebophrya_sp_HM483394	(Environmental_Ma131_1A49_18S_FJ032678	Environmental_HF0200_37F04_EU795185))	((Prorocentrum_micans_AY803739	(Akashiwo_sanguinea_AY831412	(Pfiesteria_piscicida_DQ991382	(Alexandrium_catenella_AY347308	Gonyaulax_polyedra_AF377944))))	Syndinium_turbo_DQ146404))	(((Parvilucifera_rostrata_KF359483	Parvilucifera_infectans_KF359485)	Perkinsus_atlanticus_AF509333)	(Ichthyodinium_chabelardi_FJ440623	(Environmental_Ma131_1A38_18S_FJ032666	((Environmental_Ma131_1A45_18S_FJ032668	Environmental_sequence_AACY020214703)	Environmental_EU304548)))))	((Vitrella_brassicaformis_HM245049	Chromera_velia_strain_CMS22_DQ174731)	((((Eimeria_tenella_AF026388	Goussia_desseri_GU479641)	(Toxoplasma_gondii_strain_RH_M97703	Besnoitia_besnoiti_AY833646))	((Plasmodium_falciparum1_M19172	Plasmodium_berghei_M19712)	(Babesia_microti_FO082874	((Theileria_orientalis_AP011946	Theileria_parva_L02366)	Babesia_bigemina))))	((((Gregarina_sp_ex_Phaedon_brassicae_JF412715	Gregarina_niphandrodes_AF129882)	(Heliospora_longissima_ex_E_vittatus_HQ891115	Cephaloidophora_communis_HQ891113))	(Ancora_WSBS2011_reassembled_contig	(Ancora_Roscoff_Q5_28r11_corr	Ancora_WSBS2010_reassembled_contig)))	(Cryptosporidium_parvum_AB089290	(Ascogregarina_taiwanensis_EF666482	Neogregarinorida_sp_OPPPC1_AB748927)))))))	(Sterkiella_histriomuscorum_FJ545743	(Stentor_coeruleus_AF357145	Paramecium_tetraurelia_AF149979))))	Bigelowiella_natans_U02075);
((Phytophthora_megasperma_glycinea_M54938	(Hyphochytrium_catenoides_X80344	(Cylindrotheca_closterium_DQ082742	Chrysolepidomonas_dendrolepidota_AF123297)))	((Acavomonas_peruviana_KF651078	((((Parvilucifera_rostrata_KF359483	Parvilucifera_infectans_KF359485)	Perkinsus_atlanticus_AF509333)	((Ichthyodinium_chabelardi_FJ440623	(((Environmental_Ma131_1A45_18S_FJ032668	Environmental_sequence_AACY020214703)	Environmental_EU304548)	Environmental_Ma131_1A38_18S_FJ032666))	((Prorocentrum_micans_AY803739	((Pfiesteria_piscicida_DQ991382	Akashiwo_sanguinea_AY831412)	(Gonyaulax_polyedra_AF377944	Alexandrium_catenella_AY347308)))	(Syndinium_turbo_DQ146404	(Amoebophrya_sp_HM483394	(Environmental_Ma131_1A49_18S_FJ032678	Environmental_HF0200_37F04_EU795185))))))	(Chromera_velia_strain_CMS22_DQ174731	(Vitrella_brassicaformis_HM245049	((((Goussia_desseri_GU479641	Eimeria_tenella_AF026388)	(Toxoplasma_gondii_strain_RH_M97703	Besnoitia_besnoiti_AY833646))	((Plasmodium_falciparum1_M19172	Plasmodium_berghei_M19712)	(Babesia_microti_FO082874	(Babesia_bigemina	(Theileria_parva_L02366	Theileria_orientalis_AP011946)))))	(Cryptosporidium_parvum_AB089290	((Ancora_WSBS2010_reassembled_contig	(Ancora_WSBS2011_reassembled_contig	Ancora_Roscoff_Q5_28r11_corr))	(((Cephaloidophora_communis_HQ891113	Heliospora_longissima_ex_E_vittatus_HQ891115)	(Gregarina_sp_ex_Phaedon_brassicae_JF412715	Gregarina_niphandrodes_AF129882))	(Ascogregarina_taiwanensis_EF666482	Neogregarinorida_sp_OPPPC1_AB748927)))))))))	((Stentor_coeruleus_AF357145	(Paramecium_tetraurelia_AF149979	Sterkiella_histriomuscorum_FJ545743))	(Colponema_edaphicum_strain_Chukotka_KF651068	Colponema_vietnamica_KF651083)))	Bigelowiella_natans_U02075);
((Phytophthora_megasperma_glycinea_M54938	(Hyphochytrium_catenoides_X80344	(Cylindrotheca_closterium_DQ082742	Chrysolepidomonas_dendrolepidota_AF123297)))	(((Stentor_coeruleus_AF357145	(Sterkiella_histriomuscorum_FJ545743	Paramecium_tetraurelia_AF149979))	(Colponema_edaphicum_strain_Chukotka_KF651068	Colponema_vietnamica_KF651083))	(((((Cryptosporidium_parvum_AB089290	(((Ancora_WSBS2010_reassembled_contig	(Ancora_WSBS2011_reassembled_contig	Ancora_Roscoff_Q5_28r11_corr))	((Gregarina_sp_ex_Phaedon_brassicae_JF412715	Gregarina_niphandrodes_AF129882)	(Heliospora_longissima_ex_E_vittatus_HQ891115	Cephaloidophora_communis_HQ891113)))	(Neogregarinorida_sp_OPPPC1_AB748927	Ascogregarina_taiwanensis_EF666482)))	(((Besnoitia_besnoiti_AY833646	Toxoplasma_gondii_strain_RH_M97703)	(Goussia_desseri_GU479641	Eimeria_tenella_AF026388))	((Plasmodium_berghei_M19712	Plasmodium_falciparum1_M19172)	(Babesia_microti_FO082874	(Babesia_bigemina	(Theileria_orientalis_AP011946	Theileria_parva_L02366))))))	(Vitrella_brassicaformis_HM245049	Chromera_velia_strain_CMS22_DQ174731))	(((Parvilucifera_rostrata_KF359483	Parvilucifera_infectans_KF359485)	Perkinsus_atlanticus_AF509333)	((Ichthyodinium_chabelardi_FJ440623	(Environmental_Ma131_1A38_18S_FJ032666	(Environmental_EU304548	(Environmental_Ma131_1A45_18S_FJ032668	Environmental_sequence_AACY020214703))))	((Syndinium_turbo_DQ146404	(Amoebophrya_sp_HM483394	(Environmental_HF0200_37F04_EU795185	Environmental_Ma131_1A49_18S_FJ032678)))	((Akashiwo_sanguinea_AY831412	(Pfiesteria_piscicida_DQ991382	(Alexandrium_catenella_AY347308	Gonyaulax_polyedra_AF377944)))	Prorocentrum_micans_AY803739)))))	Acavomonas_peruviana_KF651078))	Bigelowiella_natans_U02075);
(((Hyphochytrium_catenoides_X80344	(Cylindrotheca_closterium_DQ082742	Chrysolepidomonas_dendrolepidota_AF123297))	Phytophthora_megasperma_glycinea_M54938)	(((Colponema_edaphicum_strain_Chukotka_KF651068	Colponema_vietnamica_KF651083)	((((((Parvilucifera_rostrata_KF359483	Parvilucifera_infectans_KF359485)	Perkinsus_atlanticus_AF509333)	(Ichthyodinium_chabelardi_FJ440623	(Environmental_Ma131_1A38_18S_FJ032666	(Environmental_EU304548	(Environmental_Ma131_1A45_18S_FJ032668	Environmental_sequence_AACY020214703)))))	(((Prorocentrum_micans_AY803739	((Alexandrium_catenella_AY347308	Gonyaulax_polyedra_AF377944)	(Pfiesteria_piscicida_DQ991382	Akashiwo_sanguinea_AY831412)))	Syndinium_turbo_DQ146404)	(Amoebophrya_sp_HM483394	(Environmental_HF0200_37F04_EU795185	Environmental_Ma131_1A49_18S_FJ032678))))	((Vitrella_brassicaformis_HM245049	Chromera_velia_strain_CMS22_DQ174731)	((((Heliospora_longissima_ex_E_vittatus_HQ891115	Cephaloidophora_communis_HQ891113)	((Ancora_WSBS2010_reassembled_contig	(Ancora_WSBS2011_reassembled_contig	Ancora_Roscoff_Q5_28r11_corr))	(Gregarina_sp_ex_Phaedon_brassicae_JF412715	Gregarina_niphandrodes_AF129882)))	(Cryptosporidium_parvum_AB089290	(Ascogregarina_taiwanensis_EF666482	Neogregarinorida_sp_OPPPC1_AB748927)))	(((Plasmodium_berghei_M19712	Plasmodium_falciparum1_M19172)	((Babesia_bigemina	(Theileria_orientalis_AP011946	Theileria_parva_L02366))	Babesia_microti_FO082874))	((Toxoplasma_gondii_strain_RH_M97703	Besnoitia_besnoiti_AY833646)	(Eimeria_tenella_AF026388	Goussia_desseri_GU479641))))))	Acavomonas_peruviana_KF651078))	(Stentor_coeruleus_AF357145	(Sterkiella_histriomuscorum_FJ545743	Paramecium_tetraurelia_AF149979)))	Bigelowiella_natans_U02075);
(((Cylindrotheca_closterium_DQ082742	Chrysolepidomonas_dendrolepidota_AF123297)	(Phytophthora_megasperma_glycinea_M54938	Hyphochytrium_catenoides_X80344))	(((Stentor_coeruleus_AF357145	Paramecium_tetraurelia_AF149979)	Sterkiella_histriomuscorum_FJ545743)	(((((Prorocentrum_micans_AY803739	((Akashiwo_sanguinea_AY831412	Pfiesteria_piscicida_DQ991382)	(Gonyaulax_polyedra_AF377944	Alexandrium_catenella_AY347308)))	((Amoebophrya_sp_HM483394	(Environmental_Ma131_1A49_18S_FJ032678	Environmental_HF0200_37F04_EU795185))	Syndinium_turbo_DQ146404))	((Ichthyodinium_chabelardi_FJ440623	(Environmental_Ma131_1A38_18S_FJ032666	(Environmental_EU304548	(Environmental_sequence_AACY020214703	Environmental_Ma131_1A45_18S_FJ032668))))	(Perkinsus_atlanticus_AF509333	(Parvilucifera_rostrata_KF359483	Parvilucifera_infectans_KF359485))))	(Chromera_velia_strain_CMS22_DQ174731	(Vitrella_brassicaformis_HM245049	((((Plasmodium_falciparum1_M19172	Plasmodium_berghei_M19712)	(Babesia_microti_FO082874	(Babesia_bigemina	(Theileria_orientalis_AP011946	Theileria_parva_L02366))))	((Goussia_desseri_GU479641	Eimeria_tenella_AF026388)	(Besnoitia_besnoiti_AY833646	Toxoplasma_gondii_strain_RH_M97703)))	((((Ancora_WSBS2010_reassembled_contig	(Ancora_WSBS2011_reassembled_contig	Ancora_Roscoff_Q5_28r11_corr))	((Gregarina_sp_ex_Phaedon_brassicae_JF412715	Gregarina_niphandrodes_AF129882)	(Heliospora_longissima_ex_E_vittatus_HQ891115	Cephaloidophora_communis_HQ891113)))	(Ascogregarina_taiwanensis_EF666482	Neogregarinorida_sp_OPPPC1_AB748927))	Cryptosporidium_parvum_AB089290)))))	(Acavomonas_peruviana_KF651078	(Colponema_vietnamica_KF651083	Colponema_edaphicum_strain_Chukotka_KF651068))))	Bigelowiella_natans_U02075);
(((Chrysolepidomonas_dendrolepidota_AF123297	Cylindrotheca_closterium_DQ082742)	(Hyphochytrium_catenoides_X80344	Phytophthora_megasperma_glycinea_M54938))	((Stentor_coeruleus_AF357145	(Sterkiella_histriomuscorum_FJ545743	Paramecium_tetraurelia_AF149979))	((Colponema_edaphicum_strain_Chukotka_KF651068	Colponema_vietnamica_KF651083)	(((((((Besnoitia_besnoiti_AY833646	Toxoplasma_gondii_strain_RH_M97703)	(Eimeria_tenella_AF026388	Goussia_desseri_GU479641))	((Plasmodium_berghei_M19712	Plasmodium_falciparum1_M19172)	(Babesia_microti_FO082874	(Babesia_bigemina	(Theileria_orientalis_AP011946	Theileria_parva_L02366)))))	(Cryptosporidium_parvum_AB089290	(((Heliospora_longissima_ex_E_vittatus_HQ891115	Cephaloidophora_communis_HQ891113)	(Ascogregarina_taiwanensis_EF666482	Neogregarinorida_sp_OPPPC1_AB748927))	(((Ancora_WSBS2011_reassembled_contig	Ancora_Roscoff_Q5_28r11_corr)	Ancora_WSBS2010_reassembled_contig)	(Gregarina_niphandrodes_AF129882	Gregarina_sp_ex_Phaedon_brassicae_JF412715)))))	(Vitrella_brassicaformis_HM245049	Chromera_velia_strain_CMS22_DQ174731))	((((Parvilucifera_rostrata_KF359483	Parvilucifera_infectans_KF359485)	Perkinsus_atlanticus_AF509333)	(Ichthyodinium_chabelardi_FJ440623	(Environmental_Ma131_1A38_18S_FJ032666	(Environmental_EU304548	(Environmental_Ma131_1A45_18S_FJ032668	Environmental_sequence_AACY020214703)))))	((((Gonyaulax_polyedra_AF377944	Alexandrium_catenella_AY347308)	(Akashiwo_sanguinea_AY831412	Pfiesteria_piscicida_DQ991382))	Prorocentrum_micans_AY803739)	(Syndinium_turbo_DQ146404	((Environmental_HF0200_37F04_EU795185	Environmental_Ma131_1A49_18S_FJ032678)	Amoebophrya_sp_HM483394)))))	Acavomonas_peruviana_KF651078)))	Bigelowiella_natans_U02075);
(((Chrysolepidomonas_dendrolepidota_AF123297	Cylindrotheca_closterium_DQ082742)	(Phytophthora_megasperma_glycinea_M54938	Hyphochytrium_catenoides_X80344))	(((Paramecium_tetraurelia_AF149979	Stentor_coeruleus_AF357145)	Sterkiella_histriomuscorum_FJ545743)	((Acavomonas_peruviana_KF651078	(Colponema_vietnamica_KF651083	Colponema_edaphicum_strain_Chukotka_KF651068))	(((((Parvilucifera_rostrata_KF359483	Parvilucifera_infectans_KF359485)	Perkinsus_atlanticus_AF509333)	(((Environmental_EU304548	(Environmental_sequence_AACY020214703	Environmental_Ma131_1A45_18S_FJ032668))	Environmental_Ma131_1A38_18S_FJ032666)	Ichthyodinium_chabelardi_FJ440623))	((Amoebophrya_sp_HM483394	(Environmental_HF0200_37F04_EU795185	Environmental_Ma131_1A49_18S_FJ032678))	(Syndinium_turbo_DQ146404	((Akashiwo_sanguinea_AY831412	((Gonyaulax_polyedra_AF377944	Alexandrium_catenella_AY347308)	Pfiesteria_piscicida_DQ991382))	Prorocentrum_micans_AY803739))))	(Chromera_velia_strain_CMS22_DQ174731	(Vitrella_brassicaformis_HM245049	((Cryptosporidium_parvum_AB089290	((Neogregarinorida_sp_OPPPC1_AB748927	Ascogregarina_taiwanensis_EF666482)	((Cephaloidophora_communis_HQ891113	Heliospora_longissima_ex_E_vittatus_HQ891115)	((Ancora_WSBS2010_reassembled_contig	(Ancora_WSBS2011_reassembled_contig	Ancora_Roscoff_Q5_28r11_corr))	(Gregarina_niphandrodes_AF129882	Gregarina_sp_ex_Phaedon_brassicae_JF412715)))))	(((((Theileria_parva_L02366	Theileria_orientalis_AP011946)	Babesia_bigemina)	Babesia_microti_FO082874)	(Plasmodium_berghei_M19712	Plasmodium_falciparum1_M19172))	((Goussia_desseri_GU479641	Eimeria_tenella_AF026388)	(Toxoplasma_gondii_strain_RH_M97703	Besnoitia_besnoiti_AY833646)))))))))	Bigelowiella_natans_U02075);
(((Phytophthora_megasperma_glycinea_M54938	Hyphochytrium_catenoides_X80344)	(Cylindrotheca_closterium_DQ082742	Chrysolepidomonas_dendrolepidota_AF123297))	((Colponema_edaphicum_strain_Chukotka_KF651068	Colponema_vietnamica_KF651083)	((Stentor_coeruleus_AF357145	(Paramecium_tetraurelia_AF149979	Sterkiella_histriomuscorum_FJ545743))	(((((Parvilucifera_infectans_KF359485	Parvilucifera_rostrata_KF359483)	Perkinsus_atlanticus_AF509333)	(((Environmental_Ma131_1A38_18S_FJ032666	(Environmental_EU304548	(Environmental_sequence_AACY020214703	Environmental_Ma131_1A45_18S_FJ032668)))	Ichthyodinium_chabelardi_FJ440623)	((Prorocentrum_micans_AY803739	(Akashiwo_sanguinea_AY831412	((Alexandrium_catenella_AY347308	Gonyaulax_polyedra_AF377944)	Pfiesteria_piscicida_DQ991382)))	(Syndinium_turbo_DQ146404	(Amoebophrya_sp_HM483394	(Environmental_Ma131_1A49_18S_FJ032678	Environmental_HF0200_37F04_EU795185))))))	(Chromera_velia_strain_CMS22_DQ174731	(Vitrella_brassicaformis_HM245049	((Cryptosporidium_parvum_AB089290	((Ascogregarina_taiwanensis_EF666482	Neogregarinorida_sp_OPPPC1_AB748927)	((Ancora_WSBS2010_reassembled_contig	(Ancora_WSBS2011_reassembled_contig	Ancora_Roscoff_Q5_28r11_corr))	((Gregarina_sp_ex_Phaedon_brassicae_JF412715	Gregarina_niphandrodes_AF129882)	(Heliospora_longissima_ex_E_vittatus_HQ891115	Cephaloidophora_communis_HQ891113)))))	(((Eimeria_tenella_AF026388	Goussia_desseri_GU479641)	(Toxoplasma_gondii_strain_RH_M97703	Besnoitia_besnoiti_AY833646))	(((Babesia_bigemina	(Theileria_orientalis_AP011946	Theileria_parva_L02366))	Babesia_microti_FO082874)	(Plasmodium_falciparum1_M19172	Plasmodium_berghei_M19712)))))))	Acavomonas_peruviana_KF651078)))	Bigelowiella_natans_U02075);
(((Colponema_vietnamica_KF651083	Colponema_edaphicum_strain_Chukotka_KF651068)	(((((Parvilucifera_infectans_KF359485	Parvilucifera_rostrata_KF359483)	Perkinsus_atlanticus_AF509333)	((Ichthyodinium_chabelardi_FJ440623	(Environmental_Ma131_1A38_18S_FJ032666	(Environmental_EU304548	(Environmental_Ma131_1A45_18S_FJ032668	Environmental_sequence_AACY020214703))))	((Prorocentrum_micans_AY803739	((Gonyaulax_polyedra_AF377944	Alexandrium_catenella_AY347308)	(Pfiesteria_piscicida_DQ991382	Akashiwo_sanguinea_AY831412)))	(Syndinium_turbo_DQ146404	(Amoebophrya_sp_HM483394	(Environmental_Ma131_1A49_18S_FJ032678	Environmental_HF0200_37F04_EU795185))))))	((Chromera_velia_strain_CMS22_DQ174731	Vitrella_brassicaformis_HM245049)	((Cryptosporidium_parvum_AB089290	((Ancora_WSBS2010_reassembled_contig	(Ancora_WSBS2011_reassembled_contig	Ancora_Roscoff_Q5_28r11_corr))	((Ascogregarina_taiwanensis_EF666482	Neogregarinorida_sp_OPPPC1_AB748927)	((Heliospora_longissima_ex_E_vittatus_HQ891115	Cephaloidophora_communis_HQ891113)	(Gregarina_sp_ex_Phaedon_brassicae_JF412715	Gregarina_niphandrodes_AF129882)))))	(((Plasmodium_falciparum1_M19172	Plasmodium_berghei_M19712)	(Babesia_microti_FO082874	(Babesia_bigemina	(Theileria_parva_L02366	Theileria_orientalis_AP011946))))	((Eimeria_tenella_AF026388	Goussia_desseri_GU479641)	(Besnoitia_besnoiti_AY833646	Toxoplasma_gondii_strain_RH_M97703))))))	((Sterkiella_histriomuscorum_FJ545743	(Stentor_coeruleus_AF357145	Paramecium_tetraurelia_AF149979))	Acavomonas_peruviana_KF651078)))	(Phytophthora_megasperma_glycinea_M54938	((Cylindrotheca_closterium_DQ082742	Chrysolepidomonas_dendrolepidota_AF123297)	Hyphochytrium_catenoides_X80344))	Bigelowiella_natans_U02075);
(((Chrysolepidomonas_dendrolepidota_AF123297	Cylindrotheca_closterium_DQ082742)	(Phytophthora_megasperma_glycinea_M54938	Hyphochytrium_catenoides_X80344))	((Acavomonas_peruviana_KF651078	((((Parvilucifera_infectans_KF359485	Parvilucifera_rostrata_KF359483)	Perkinsus_atlanticus_AF509333)	((Ichthyodinium_chabelardi_FJ440623	(Environmental_Ma131_1A38_18S_FJ032666	(Environmental_EU304548	(Environmental_sequence_AACY020214703	Environmental_Ma131_1A45_18S_FJ032668))))	((Amoebophrya_sp_HM483394	(Environmental_Ma131_1A49_18S_FJ032678	Environmental_HF0200_37F04_EU795185))	((Prorocentrum_micans_AY803739	(Pfiesteria_piscicida_DQ991382	(Akashiwo_sanguinea_AY831412	(Gonyaulax_polyedra_AF377944	Alexandrium_catenella_AY347308))))	Syndinium_turbo_DQ146404))))	((Vitrella_brassicaformis_HM245049	Chromera_velia_strain_CMS22_DQ174731)	((((Plasmodium_falciparum1_M19172	Plasmodium_berghei_M19712)	(Babesia_microti_FO082874	(Babesia_bigemina	(Theileria_orientalis_AP011946	Theileria_parva_L02366))))	((Eimeria_tenella_AF026388	Goussia_desseri_GU479641)	(Toxoplasma_gondii_strain_RH_M97703	Besnoitia_besnoiti_AY833646)))	(((Ascogregarina_taiwanensis_EF666482	Neogregarinorida_sp_OPPPC1_AB748927)	(((Heliospora_longissima_ex_E_vittatus_HQ891115	Cephaloidophora_communis_HQ891113)	(Gregarina_sp_ex_Phaedon_brassicae_JF412715	Gregarina_niphandrodes_AF129882))	((Ancora_Roscoff_Q5_28r11_corr	Ancora_WSBS2011_reassembled_contig)	Ancora_WSBS2010_reassembled_contig)))	Cryptosporidium_parvum_AB089290)))))	((Stentor_coeruleus_AF357145	(Paramecium_tetraurelia_AF149979	Sterkiella_histriomuscorum_FJ545743))	(Colponema_vietnamica_KF651083	Colponema_edaphicum_strain_Chukotka_KF651068)))	Bigelowiella_natans_U02075);
(((Phytophthora_megasperma_glycinea_M54938	Hyphochytrium_catenoides_X80344)	(Chrysolepidomonas_dendrolepidota_AF123297	Cylindrotheca_closterium_DQ082742))	((((((((Alexandrium_catenella_AY347308	Gonyaulax_polyedra_AF377944)	(Pfiesteria_piscicida_DQ991382	Akashiwo_sanguinea_AY831412))	Prorocentrum_micans_AY803739)	((Amoebophrya_sp_HM483394	(Environmental_HF0200_37F04_EU795185	Environmental_Ma131_1A49_18S_FJ032678))	Syndinium_turbo_DQ146404))	(((Parvilucifera_rostrata_KF359483	Parvilucifera_infectans_KF359485)	Perkinsus_atlanticus_AF509333)	(Ichthyodinium_chabelardi_FJ440623	(((Environmental_sequence_AACY020214703	Environmental_Ma131_1A45_18S_FJ032668)	Environmental_EU304548)	Environmental_Ma131_1A38_18S_FJ032666))))	(((((Plasmodium_berghei_M19712	Plasmodium_falciparum1_M19172)	(Babesia_microti_FO082874	(Babesia_bigemina	(Theileria_orientalis_AP011946	Theileria_parva_L02366))))	((Toxoplasma_gondii_strain_RH_M97703	Besnoitia_besnoiti_AY833646)	(Eimeria_tenella_AF026388	Goussia_desseri_GU479641)))	(Cryptosporidium_parvum_AB089290	((Ascogregarina_taiwanensis_EF666482	Neogregarinorida_sp_OPPPC1_AB748927)	(((Cephaloidophora_communis_HQ891113	Heliospora_longissima_ex_E_vittatus_HQ891115)	(Gregarina_sp_ex_Phaedon_brassicae_JF412715	Gregarina_niphandrodes_AF129882))	((Ancora_Roscoff_Q5_28r11_corr	Ancora_WSBS2011_reassembled_contig)	Ancora_WSBS2010_reassembled_contig)))))	(Vitrella_brassicaformis_HM245049	Chromera_velia_strain_CMS22_DQ174731)))	Acavomonas_peruviana_KF651078)	((Stentor_coeruleus_AF357145	(Paramecium_tetraurelia_AF149979	Sterkiella_histriomuscorum_FJ545743))	(Colponema_edaphicum_strain_Chukotka_KF651068	Colponema_vietnamica_KF651083)))	Bigelowiella_natans_U02075);
(((Cylindrotheca_closterium_DQ082742	Chrysolepidomonas_dendrolepidota_AF123297)	(Hyphochytrium_catenoides_X80344	Phytophthora_megasperma_glycinea_M54938))	((Acavomonas_peruviana_KF651078	(((Chromera_velia_strain_CMS22_DQ174731	Vitrella_brassicaformis_HM245049)	((((Toxoplasma_gondii_strain_RH_M97703	Besnoitia_besnoiti_AY833646)	(Goussia_desseri_GU479641	Eimeria_tenella_AF026388))	((Plasmodium_berghei_M19712	Plasmodium_falciparum1_M19172)	(Babesia_microti_FO082874	(Babesia_bigemina	(Theileria_parva_L02366	Theileria_orientalis_AP011946)))))	(Cryptosporidium_parvum_AB089290	((Neogregarinorida_sp_OPPPC1_AB748927	Ascogregarina_taiwanensis_EF666482)	((Ancora_WSBS2010_reassembled_contig	(Ancora_Roscoff_Q5_28r11_corr	Ancora_WSBS2011_reassembled_contig))	((Cephaloidophora_communis_HQ891113	Heliospora_longissima_ex_E_vittatus_HQ891115)	(Gregarina_sp_ex_Phaedon_brassicae_JF412715	Gregarina_niphandrodes_AF129882)))))))	((Perkinsus_atlanticus_AF509333	(Parvilucifera_rostrata_KF359483	Parvilucifera_infectans_KF359485))	((Ichthyodinium_chabelardi_FJ440623	(Environmental_Ma131_1A38_18S_FJ032666	(Environmental_EU304548	(Environmental_Ma131_1A45_18S_FJ032668	Environmental_sequence_AACY020214703))))	(((Akashiwo_sanguinea_AY831412	(Prorocentrum_micans_AY803739	Pfiesteria_piscicida_DQ991382))	(Gonyaulax_polyedra_AF377944	Alexandrium_catenella_AY347308))	(Syndinium_turbo_DQ146404	(Amoebophrya_sp_HM483394	(Environmental_Ma131_1A49_18S_FJ032678	Environmental_HF0200_37F04_EU795185))))))))	((Colponema_edaphicum_strain_Chukotka_KF651068	Colponema_vietnamica_KF651083)	(Stentor_coeruleus_AF357145	(Paramecium_tetraurelia_AF149979	Sterkiella_histriomuscorum_FJ545743))))	Bigelowiella_natans_U02075);
(((Cylindrotheca_closterium_DQ082742	Chrysolepidomonas_dendrolepidota_AF123297)	(Phytophthora_megasperma_glycinea_M54938	Hyphochytrium_catenoides_X80344))	((Stentor_coeruleus_AF357145	(Paramecium_tetraurelia_AF149979	Sterkiella_histriomuscorum_FJ545743))	((Acavomonas_peruviana_KF651078	(((Chromera_velia_strain_CMS22_DQ174731	Vitrella_brassicaformis_HM245049)	((((Plasmodium_falciparum1_M19172	Plasmodium_berghei_M19712)	(Babesia_microti_FO082874	(Babesia_bigemina	(Theileria_parva_L02366	Theileria_orientalis_AP011946))))	((Goussia_desseri_GU479641	Eimeria_tenella_AF026388)	(Toxoplasma_gondii_strain_RH_M97703	Besnoitia_besnoiti_AY833646)))	(Cryptosporidium_parvum_AB089290	((Ascogregarina_taiwanensis_EF666482	Neogregarinorida_sp_OPPPC1_AB748927)	(((Ancora_WSBS2011_reassembled_contig	Ancora_Roscoff_Q5_28r11_corr)	Ancora_WSBS2010_reassembled_contig)	((Heliospora_longissima_ex_E_vittatus_HQ891115	Cephaloidophora_communis_HQ891113)	(Gregarina_niphandrodes_AF129882	Gregarina_sp_ex_Phaedon_brassicae_JF412715)))))))	(((Ichthyodinium_chabelardi_FJ440623	(Environmental_Ma131_1A38_18S_FJ032666	((Environmental_sequence_AACY020214703	Environmental_Ma131_1A45_18S_FJ032668)	Environmental_EU304548)))	(Perkinsus_atlanticus_AF509333	(Parvilucifera_infectans_KF359485	Parvilucifera_rostrata_KF359483)))	((Syndinium_turbo_DQ146404	(Amoebophrya_sp_HM483394	(Environmental_Ma131_1A49_18S_FJ032678	Environmental_HF0200_37F04_EU795185)))	(Prorocentrum_micans_AY803739	(((Gonyaulax_polyedra_AF377944	Alexandrium_catenella_AY347308)	Akashiwo_sanguinea_AY831412)	Pfiesteria_piscicida_DQ991382))))))	(Colponema_edaphicum_strain_Chukotka_KF651068	Colponema_vietnamica_KF651083)))	Bigelowiella_natans_U02075);
(((Phytophthora_megasperma_glycinea_M54938	Hyphochytrium_catenoides_X80344)	(Chrysolepidomonas_dendrolepidota_AF123297	Cylindrotheca_closterium_DQ082742))	((Stentor_coeruleus_AF357145	(Sterkiella_histriomuscorum_FJ545743	Paramecium_tetraurelia_AF149979))	(((((Vitrella_brassicaformis_HM245049	((((Ancora_WSBS2010_reassembled_contig	(Ancora_Roscoff_Q5_28r11_corr	Ancora_WSBS2011_reassembled_contig))	(((Heliospora_longissima_ex_E_vittatus_HQ891115	Cephaloidophora_communis_HQ891113)	(Gregarina_sp_ex_Phaedon_brassicae_JF412715	Gregarina_niphandrodes_AF129882))	(Neogregarinorida_sp_OPPPC1_AB748927	Ascogregarina_taiwanensis_EF666482)))	Cryptosporidium_parvum_AB089290)	(((Besnoitia_besnoiti_AY833646	Toxoplasma_gondii_strain_RH_M97703)	(Eimeria_tenella_AF026388	Goussia_desseri_GU479641))	((Plasmodium_berghei_M19712	Plasmodium_falciparum1_M19172)	(Babesia_microti_FO082874	((Theileria_orientalis_AP011946	Theileria_parva_L02366)	Babesia_bigemina))))))	Chromera_velia_strain_CMS22_DQ174731)	((((Parvilucifera_infectans_KF359485	Parvilucifera_rostrata_KF359483)	Perkinsus_atlanticus_AF509333)	(Ichthyodinium_chabelardi_FJ440623	((Environmental_EU304548	(Environmental_sequence_AACY020214703	Environmental_Ma131_1A45_18S_FJ032668))	Environmental_Ma131_1A38_18S_FJ032666)))	(((Akashiwo_sanguinea_AY831412	((Alexandrium_catenella_AY347308	Gonyaulax_polyedra_AF377944)	Pfiesteria_piscicida_DQ991382))	Prorocentrum_micans_AY803739)	(Syndinium_turbo_DQ146404	((Environmental_Ma131_1A49_18S_FJ032678	Environmental_HF0200_37F04_EU795185)	Amoebophrya_sp_HM483394)))))	Acavomonas_peruviana_KF651078)	(Colponema_vietnamica_KF651083	Colponema_edaphicum_strain_Chukotka_KF651068)))	Bigelowiella_natans_U02075);
(((Phytophthora_megasperma_glycinea_M54938	Hyphochytrium_catenoides_X80344)	(Cylindrotheca_closterium_DQ082742	Chrysolepidomonas_dendrolepidota_AF123297))	((((Paramecium_tetraurelia_AF149979	Stentor_coeruleus_AF357145)	Sterkiella_histriomuscorum_FJ545743)	(((Ichthyodinium_chabelardi_FJ440623	(Environmental_Ma131_1A38_18S_FJ032666	((Environmental_Ma131_1A45_18S_FJ032668	Environmental_sequence_AACY020214703)	Environmental_EU304548)))	(((Syndinium_turbo_DQ146404	(Amoebophrya_sp_HM483394	(Environmental_Ma131_1A49_18S_FJ032678	Environmental_HF0200_37F04_EU795185)))	(((Alexandrium_catenella_AY347308	Gonyaulax_polyedra_AF377944)	(Akashiwo_sanguinea_AY831412	Pfiesteria_piscicida_DQ991382))	Prorocentrum_micans_AY803739))	((Parvilucifera_rostrata_KF359483	Parvilucifera_infectans_KF359485)	Perkinsus_atlanticus_AF509333)))	((Vitrella_brassicaformis_HM245049	Chromera_velia_strain_CMS22_DQ174731)	(((Cryptosporidium_parvum_AB089290	((Ascogregarina_taiwanensis_EF666482	Neogregarinorida_sp_OPPPC1_AB748927)	((Heliospora_longissima_ex_E_vittatus_HQ891115	Cephaloidophora_communis_HQ891113)	(Gregarina_niphandrodes_AF129882	Gregarina_sp_ex_Phaedon_brassicae_JF412715))))	(Ancora_WSBS2010_reassembled_contig	(Ancora_WSBS2011_reassembled_contig	Ancora_Roscoff_Q5_28r11_corr)))	(((Plasmodium_berghei_M19712	Plasmodium_falciparum1_M19172)	(Babesia_microti_FO082874	((Theileria_orientalis_AP011946	Theileria_parva_L02366)	Babesia_bigemina)))	((Eimeria_tenella_AF026388	Goussia_desseri_GU479641)	(Besnoitia_besnoiti_AY833646	Toxoplasma_gondii_strain_RH_M97703)))))))	(Acavomonas_peruviana_KF651078	(Colponema_vietnamica_KF651083	Colponema_edaphicum_strain_Chukotka_KF651068)))	Bigelowiella_natans_U02075);
(((Hyphochytrium_catenoides_X80344	Phytophthora_megasperma_glycinea_M54938)	(Chrysolepidomonas_dendrolepidota_AF123297	Cylindrotheca_closterium_DQ082742))	(((((((Prorocentrum_micans_AY803739	(Akashiwo_sanguinea_AY831412	(Pfiesteria_piscicida_DQ991382	(Gonyaulax_polyedra_AF377944	Alexandrium_catenella_AY347308))))	(Syndinium_turbo_DQ146404	((Environmental_Ma131_1A49_18S_FJ032678	Environmental_HF0200_37F04_EU795185)	Amoebophrya_sp_HM483394)))	(((Parvilucifera_rostrata_KF359483	Parvilucifera_infectans_KF359485)	Perkinsus_atlanticus_AF509333)	(Ichthyodinium_chabelardi_FJ440623	(Environmental_Ma131_1A38_18S_FJ032666	(Environmental_EU304548	(Environmental_sequence_AACY020214703	Environmental_Ma131_1A45_18S_FJ032668))))))	(((((Goussia_desseri_GU479641	Eimeria_tenella_AF026388)	(Toxoplasma_gondii_strain_RH_M97703	Besnoitia_besnoiti_AY833646))	((Plasmodium_falciparum1_M19172	Plasmodium_berghei_M19712)	((Babesia_bigemina	(Theileria_orientalis_AP011946	Theileria_parva_L02366))	Babesia_microti_FO082874)))	(Cryptosporidium_parvum_AB089290	(((Gregarina_sp_ex_Phaedon_brassicae_JF412715	Gregarina_niphandrodes_AF129882)	(Neogregarinorida_sp_OPPPC1_AB748927	((Cephaloidophora_communis_HQ891113	Heliospora_longissima_ex_E_vittatus_HQ891115)	Ascogregarina_taiwanensis_EF666482)))	(Ancora_WSBS2010_reassembled_contig	(Ancora_WSBS2011_reassembled_contig	Ancora_Roscoff_Q5_28r11_corr)))))	(Chromera_velia_strain_CMS22_DQ174731	Vitrella_brassicaformis_HM245049)))	Acavomonas_peruviana_KF651078)	(Colponema_edaphicum_strain_Chukotka_KF651068	Colponema_vietnamica_KF651083))	(Stentor_coeruleus_AF357145	(Paramecium_tetraurelia_AF149979	Sterkiella_histriomuscorum_FJ545743)))	Bigelowiella_natans_U02075);
(((Sterkiella_histriomuscorum_FJ545743	(Stentor_coeruleus_AF357145	Paramecium_tetraurelia_AF149979))	((Acavomonas_peruviana_KF651078	((((Ichthyodinium_chabelardi_FJ440623	(Environmental_Ma131_1A38_18S_FJ032666	(Environmental_EU304548	(Environmental_sequence_AACY020214703	Environmental_Ma131_1A45_18S_FJ032668))))	((Parvilucifera_infectans_KF359485	Parvilucifera_rostrata_KF359483)	Perkinsus_atlanticus_AF509333))	((Prorocentrum_micans_AY803739	(Pfiesteria_piscicida_DQ991382	((Alexandrium_catenella_AY347308	Gonyaulax_polyedra_AF377944)	Akashiwo_sanguinea_AY831412)))	(((Environmental_Ma131_1A49_18S_FJ032678	Environmental_HF0200_37F04_EU795185)	Amoebophrya_sp_HM483394)	Syndinium_turbo_DQ146404)))	(((((Besnoitia_besnoiti_AY833646	Toxoplasma_gondii_strain_RH_M97703)	(Eimeria_tenella_AF026388	Goussia_desseri_GU479641))	((Plasmodium_falciparum1_M19172	Plasmodium_berghei_M19712)	((Babesia_bigemina	(Theileria_orientalis_AP011946	Theileria_parva_L02366))	Babesia_microti_FO082874)))	(Cryptosporidium_parvum_AB089290	((Ascogregarina_taiwanensis_EF666482	Neogregarinorida_sp_OPPPC1_AB748927)	((Ancora_WSBS2010_reassembled_contig	(Ancora_Roscoff_Q5_28r11_corr	Ancora_WSBS2011_reassembled_contig))	((Gregarina_sp_ex_Phaedon_brassicae_JF412715	Gregarina_niphandrodes_AF129882)	(Heliospora_longissima_ex_E_vittatus_HQ891115	Cephaloidophora_communis_HQ891113))))))	(Vitrella_brassicaformis_HM245049	Chromera_velia_strain_CMS22_DQ174731))))	(Colponema_vietnamica_KF651083	Colponema_edaphicum_strain_Chukotka_KF651068)))	((Phytophthora_megasperma_glycinea_M54938	Hyphochytrium_catenoides_X80344)	(Cylindrotheca_closterium_DQ082742	Chrysolepidomonas_dendrolepidota_AF123297))	Bigelowiella_natans_U02075);
(((Cylindrotheca_closterium_DQ082742	Chrysolepidomonas_dendrolepidota_AF123297)	(Phytophthora_megasperma_glycinea_M54938	Hyphochytrium_catenoides_X80344))	(((Colponema_edaphicum_strain_Chukotka_KF651068	Colponema_vietnamica_KF651083)	((((Vitrella_brassicaformis_HM245049	Chromera_velia_strain_CMS22_DQ174731)	(((Cryptosporidium_parvum_AB089290	(Neogregarinorida_sp_OPPPC1_AB748927	Ascogregarina_taiwanensis_EF666482))	((Ancora_WSBS2010_reassembled_contig	(Ancora_WSBS2011_reassembled_contig	Ancora_Roscoff_Q5_28r11_corr))	((Heliospora_longissima_ex_E_vittatus_HQ891115	Cephaloidophora_communis_HQ891113)	(Gregarina_sp_ex_Phaedon_brassicae_JF412715	Gregarina_niphandrodes_AF129882))))	(((Goussia_desseri_GU479641	Eimeria_tenella_AF026388)	(Toxoplasma_gondii_strain_RH_M97703	Besnoitia_besnoiti_AY833646))	((Plasmodium_berghei_M19712	Plasmodium_falciparum1_M19172)	(((Theileria_parva_L02366	Theileria_orientalis_AP011946)	Babesia_bigemina)	Babesia_microti_FO082874)))))	(((Parvilucifera_infectans_KF359485	Parvilucifera_rostrata_KF359483)	Perkinsus_atlanticus_AF509333)	((Ichthyodinium_chabelardi_FJ440623	((Environmental_EU304548	(Environmental_Ma131_1A45_18S_FJ032668	Environmental_sequence_AACY020214703))	Environmental_Ma131_1A38_18S_FJ032666))	(((Pfiesteria_piscicida_DQ991382	(Akashiwo_sanguinea_AY831412	(Alexandrium_catenella_AY347308	Gonyaulax_polyedra_AF377944)))	Prorocentrum_micans_AY803739)	(((Environmental_Ma131_1A49_18S_FJ032678	Environmental_HF0200_37F04_EU795185)	Amoebophrya_sp_HM483394)	Syndinium_turbo_DQ146404)))))	Acavomonas_peruviana_KF651078))	((Paramecium_tetraurelia_AF149979	Stentor_coeruleus_AF357145)	Sterkiella_histriomuscorum_FJ545743))	Bigelowiella_natans_U02075);
((Phytophthora_megasperma_glycinea_M54938	((Cylindrotheca_closterium_DQ082742	Chrysolepidomonas_dendrolepidota_AF123297)	Hyphochytrium_catenoides_X80344))	((Colponema_vietnamica_KF651083	Colponema_edaphicum_strain_Chukotka_KF651068)	(((((Vitrella_brassicaformis_HM245049	Chromera_velia_strain_CMS22_DQ174731)	((((Besnoitia_besnoiti_AY833646	Toxoplasma_gondii_strain_RH_M97703)	(Eimeria_tenella_AF026388	Goussia_desseri_GU479641))	((Plasmodium_falciparum1_M19172	Plasmodium_berghei_M19712)	((Babesia_bigemina	(Theileria_orientalis_AP011946	Theileria_parva_L02366))	Babesia_microti_FO082874)))	(((((Ancora_WSBS2011_reassembled_contig	Ancora_Roscoff_Q5_28r11_corr)	Ancora_WSBS2010_reassembled_contig)	(Gregarina_sp_ex_Phaedon_brassicae_JF412715	Gregarina_niphandrodes_AF129882))	((Cephaloidophora_communis_HQ891113	Heliospora_longissima_ex_E_vittatus_HQ891115)	(Neogregarinorida_sp_OPPPC1_AB748927	Ascogregarina_taiwanensis_EF666482)))	Cryptosporidium_parvum_AB089290)))	((Ichthyodinium_chabelardi_FJ440623	(Environmental_Ma131_1A38_18S_FJ032666	(Environmental_EU304548	(Environmental_Ma131_1A45_18S_FJ032668	Environmental_sequence_AACY020214703))))	(((Syndinium_turbo_DQ146404	(Amoebophrya_sp_HM483394	(Environmental_HF0200_37F04_EU795185	Environmental_Ma131_1A49_18S_FJ032678)))	(Prorocentrum_micans_AY803739	((Alexandrium_catenella_AY347308	Gonyaulax_polyedra_AF377944)	(Akashiwo_sanguinea_AY831412	Pfiesteria_piscicida_DQ991382))))	((Parvilucifera_rostrata_KF359483	Parvilucifera_infectans_KF359485)	Perkinsus_atlanticus_AF509333))))	Acavomonas_peruviana_KF651078)	(Stentor_coeruleus_AF357145	(Paramecium_tetraurelia_AF149979	Sterkiella_histriomuscorum_FJ545743))))	Bigelowiella_natans_U02075);
(((Chrysolepidomonas_dendrolepidota_AF123297	Cylindrotheca_closterium_DQ082742)	(Hyphochytrium_catenoides_X80344	Phytophthora_megasperma_glycinea_M54938))	((Sterkiella_histriomuscorum_FJ545743	(Stentor_coeruleus_AF357145	Paramecium_tetraurelia_AF149979))	((((((Parvilucifera_infectans_KF359485	Parvilucifera_rostrata_KF359483)	Perkinsus_atlanticus_AF509333)	((Ichthyodinium_chabelardi_FJ440623	(Environmental_Ma131_1A38_18S_FJ032666	((Environmental_sequence_AACY020214703	Environmental_Ma131_1A45_18S_FJ032668)	Environmental_EU304548)))	((Syndinium_turbo_DQ146404	(Amoebophrya_sp_HM483394	(Environmental_HF0200_37F04_EU795185	Environmental_Ma131_1A49_18S_FJ032678)))	((Akashiwo_sanguinea_AY831412	((Alexandrium_catenella_AY347308	Gonyaulax_polyedra_AF377944)	Pfiesteria_piscicida_DQ991382))	Prorocentrum_micans_AY803739))))	(((Cryptosporidium_parvum_AB089290	((((Cephaloidophora_communis_HQ891113	Heliospora_longissima_ex_E_vittatus_HQ891115)	(Gregarina_niphandrodes_AF129882	Gregarina_sp_ex_Phaedon_brassicae_JF412715))	(Ancora_WSBS2010_reassembled_contig	(Ancora_WSBS2011_reassembled_contig	Ancora_Roscoff_Q5_28r11_corr)))	(Ascogregarina_taiwanensis_EF666482	Neogregarinorida_sp_OPPPC1_AB748927)))	(((Plasmodium_berghei_M19712	Plasmodium_falciparum1_M19172)	(Babesia_microti_FO082874	(Babesia_bigemina	(Theileria_orientalis_AP011946	Theileria_parva_L02366))))	((Eimeria_tenella_AF026388	Goussia_desseri_GU479641)	(Besnoitia_besnoiti_AY833646	Toxoplasma_gondii_strain_RH_M97703))))	(Vitrella_brassicaformis_HM245049	Chromera_velia_strain_CMS22_DQ174731)))	Acavomonas_peruviana_KF651078)	(Colponema_edaphicum_strain_Chukotka_KF651068	Colponema_vietnamica_KF651083)))	Bigelowiella_natans_U02075);
(((Hyphochytrium_catenoides_X80344	Phytophthora_megasperma_glycinea_M54938)	(Cylindrotheca_closterium_DQ082742	Chrysolepidomonas_dendrolepidota_AF123297))	((Colponema_edaphicum_strain_Chukotka_KF651068	Colponema_vietnamica_KF651083)	((Stentor_coeruleus_AF357145	(Paramecium_tetraurelia_AF149979	Sterkiella_histriomuscorum_FJ545743))	((((Chromera_velia_strain_CMS22_DQ174731	Vitrella_brassicaformis_HM245049)	((Cryptosporidium_parvum_AB089290	((Ascogregarina_taiwanensis_EF666482	Neogregarinorida_sp_OPPPC1_AB748927)	(((Heliospora_longissima_ex_E_vittatus_HQ891115	Cephaloidophora_communis_HQ891113)	(Gregarina_niphandrodes_AF129882	Gregarina_sp_ex_Phaedon_brassicae_JF412715))	((Ancora_Roscoff_Q5_28r11_corr	Ancora_WSBS2011_reassembled_contig)	Ancora_WSBS2010_reassembled_contig))))	(((Toxoplasma_gondii_strain_RH_M97703	Besnoitia_besnoiti_AY833646)	(Eimeria_tenella_AF026388	Goussia_desseri_GU479641))	((Plasmodium_falciparum1_M19172	Plasmodium_berghei_M19712)	(Babesia_microti_FO082874	(Babesia_bigemina	(Theileria_orientalis_AP011946	Theileria_parva_L02366)))))))	((((Parvilucifera_infectans_KF359485	Parvilucifera_rostrata_KF359483)	Perkinsus_atlanticus_AF509333)	(Ichthyodinium_chabelardi_FJ440623	(Environmental_Ma131_1A38_18S_FJ032666	(Environmental_EU304548	(Environmental_sequence_AACY020214703	Environmental_Ma131_1A45_18S_FJ032668)))))	(((Akashiwo_sanguinea_AY831412	(Pfiesteria_piscicida_DQ991382	(Gonyaulax_polyedra_AF377944	Alexandrium_catenella_AY347308)))	Prorocentrum_micans_AY803739)	((Amoebophrya_sp_HM483394	(Environmental_Ma131_1A49_18S_FJ032678	Environmental_HF0200_37F04_EU795185))	Syndinium_turbo_DQ146404))))	Acavomonas_peruviana_KF651078)))	Bigelowiella_natans_U02075);
((Phytophthora_megasperma_glycinea_M54938	((Chrysolepidomonas_dendrolepidota_AF123297	Cylindrotheca_closterium_DQ082742)	Hyphochytrium_catenoides_X80344))	((Acavomonas_peruviana_KF651078	((Stentor_coeruleus_AF357145	(Sterkiella_histriomuscorum_FJ545743	Paramecium_tetraurelia_AF149979))	(((Chromera_velia_strain_CMS22_DQ174731	((Ichthyodinium_chabelardi_FJ440623	(Environmental_Ma131_1A38_18S_FJ032666	((Environmental_sequence_AACY020214703	Environmental_Ma131_1A45_18S_FJ032668)	Environmental_EU304548)))	(((Prorocentrum_micans_AY803739	((Gonyaulax_polyedra_AF377944	Alexandrium_catenella_AY347308)	(Akashiwo_sanguinea_AY831412	Pfiesteria_piscicida_DQ991382)))	(Syndinium_turbo_DQ146404	((Environmental_Ma131_1A49_18S_FJ032678	Environmental_HF0200_37F04_EU795185)	Amoebophrya_sp_HM483394)))	((Parvilucifera_rostrata_KF359483	Parvilucifera_infectans_KF359485)	Perkinsus_atlanticus_AF509333))))	((((Goussia_desseri_GU479641	Eimeria_tenella_AF026388)	(Toxoplasma_gondii_strain_RH_M97703	Besnoitia_besnoiti_AY833646))	((Plasmodium_berghei_M19712	Plasmodium_falciparum1_M19172)	((Babesia_bigemina	(Theileria_orientalis_AP011946	Theileria_parva_L02366))	Babesia_microti_FO082874)))	(((((Gregarina_niphandrodes_AF129882	Gregarina_sp_ex_Phaedon_brassicae_JF412715)	(Neogregarinorida_sp_OPPPC1_AB748927	Ascogregarina_taiwanensis_EF666482))	(Ancora_WSBS2010_reassembled_contig	(Ancora_WSBS2011_reassembled_contig	Ancora_Roscoff_Q5_28r11_corr)))	Cryptosporidium_parvum_AB089290)	(Cephaloidophora_communis_HQ891113	Heliospora_longissima_ex_E_vittatus_HQ891115))))	Vitrella_brassicaformis_HM245049)))	(Colponema_edaphicum_strain_Chukotka_KF651068	Colponema_vietnamica_KF651083))	Bigelowiella_natans_U02075);
(((Hyphochytrium_catenoides_X80344	Phytophthora_megasperma_glycinea_M54938)	(Cylindrotheca_closterium_DQ082742	Chrysolepidomonas_dendrolepidota_AF123297))	((Acavomonas_peruviana_KF651078	(Colponema_vietnamica_KF651083	Colponema_edaphicum_strain_Chukotka_KF651068))	((Stentor_coeruleus_AF357145	(Paramecium_tetraurelia_AF149979	Sterkiella_histriomuscorum_FJ545743))	(((Ichthyodinium_chabelardi_FJ440623	((Environmental_EU304548	(Environmental_Ma131_1A45_18S_FJ032668	Environmental_sequence_AACY020214703))	Environmental_Ma131_1A38_18S_FJ032666))	(((Syndinium_turbo_DQ146404	((Environmental_Ma131_1A49_18S_FJ032678	Environmental_HF0200_37F04_EU795185)	Amoebophrya_sp_HM483394))	(Prorocentrum_micans_AY803739	(Akashiwo_sanguinea_AY831412	((Alexandrium_catenella_AY347308	Gonyaulax_polyedra_AF377944)	Pfiesteria_piscicida_DQ991382))))	((Parvilucifera_rostrata_KF359483	Parvilucifera_infectans_KF359485)	Perkinsus_atlanticus_AF509333)))	((Chromera_velia_strain_CMS22_DQ174731	(Vitrella_brassicaformis_HM245049	(((Goussia_desseri_GU479641	Eimeria_tenella_AF026388)	(Besnoitia_besnoiti_AY833646	Toxoplasma_gondii_strain_RH_M97703))	((Plasmodium_falciparum1_M19172	Plasmodium_berghei_M19712)	(Babesia_microti_FO082874	(Babesia_bigemina	(Theileria_parva_L02366	Theileria_orientalis_AP011946)))))))	(Cryptosporidium_parvum_AB089290	((((Heliospora_longissima_ex_E_vittatus_HQ891115	Cephaloidophora_communis_HQ891113)	(Gregarina_sp_ex_Phaedon_brassicae_JF412715	Gregarina_niphandrodes_AF129882))	(Ascogregarina_taiwanensis_EF666482	Neogregarinorida_sp_OPPPC1_AB748927))	(Ancora_WSBS2010_reassembled_contig	(Ancora_WSBS2011_reassembled_contig	Ancora_Roscoff_Q5_28r11_corr))))))))	Bigelowiella_natans_U02075);
(((Hyphochytrium_catenoides_X80344	Phytophthora_megasperma_glycinea_M54938)	(Chrysolepidomonas_dendrolepidota_AF123297	Cylindrotheca_closterium_DQ082742))	((Stentor_coeruleus_AF357145	(Paramecium_tetraurelia_AF149979	Sterkiella_histriomuscorum_FJ545743))	((((((Ichthyodinium_chabelardi_FJ440623	(Environmental_Ma131_1A38_18S_FJ032666	((Environmental_Ma131_1A45_18S_FJ032668	Environmental_sequence_AACY020214703)	Environmental_EU304548)))	((Prorocentrum_micans_AY803739	(Akashiwo_sanguinea_AY831412	((Gonyaulax_polyedra_AF377944	Alexandrium_catenella_AY347308)	Pfiesteria_piscicida_DQ991382)))	(Amoebophrya_sp_HM483394	(Environmental_HF0200_37F04_EU795185	Environmental_Ma131_1A49_18S_FJ032678))))	Syndinium_turbo_DQ146404)	((Parvilucifera_rostrata_KF359483	Parvilucifera_infectans_KF359485)	Perkinsus_atlanticus_AF509333))	((((Cryptosporidium_parvum_AB089290	((Neogregarinorida_sp_OPPPC1_AB748927	Ascogregarina_taiwanensis_EF666482)	((Heliospora_longissima_ex_E_vittatus_HQ891115	Cephaloidophora_communis_HQ891113)	((Ancora_WSBS2010_reassembled_contig	(Ancora_WSBS2011_reassembled_contig	Ancora_Roscoff_Q5_28r11_corr))	(Gregarina_niphandrodes_AF129882	Gregarina_sp_ex_Phaedon_brassicae_JF412715)))))	(((Besnoitia_besnoiti_AY833646	Toxoplasma_gondii_strain_RH_M97703)	(Eimeria_tenella_AF026388	Goussia_desseri_GU479641))	((Plasmodium_berghei_M19712	Plasmodium_falciparum1_M19172)	(Babesia_microti_FO082874	(Babesia_bigemina	(Theileria_parva_L02366	Theileria_orientalis_AP011946))))))	Vitrella_brassicaformis_HM245049)	Chromera_velia_strain_CMS22_DQ174731))	(Acavomonas_peruviana_KF651078	(Colponema_vietnamica_KF651083	Colponema_edaphicum_strain_Chukotka_KF651068))))	Bigelowiella_natans_U02075);
(((Chrysolepidomonas_dendrolepidota_AF123297	Cylindrotheca_closterium_DQ082742)	(Hyphochytrium_catenoides_X80344	Phytophthora_megasperma_glycinea_M54938))	((((((Environmental_HF0200_37F04_EU795185	Environmental_Ma131_1A49_18S_FJ032678)	Amoebophrya_sp_HM483394)	((Prorocentrum_micans_AY803739	(Akashiwo_sanguinea_AY831412	((Alexandrium_catenella_AY347308	Gonyaulax_polyedra_AF377944)	Pfiesteria_piscicida_DQ991382)))	(((Parvilucifera_infectans_KF359485	Parvilucifera_rostrata_KF359483)	Perkinsus_atlanticus_AF509333)	((Ichthyodinium_chabelardi_FJ440623	(Environmental_Ma131_1A38_18S_FJ032666	((Environmental_Ma131_1A45_18S_FJ032668	Environmental_sequence_AACY020214703)	Environmental_EU304548)))	Syndinium_turbo_DQ146404))))	(Chromera_velia_strain_CMS22_DQ174731	(((((Plasmodium_berghei_M19712	Plasmodium_falciparum1_M19172)	(Babesia_microti_FO082874	(Babesia_bigemina	(Theileria_parva_L02366	Theileria_orientalis_AP011946))))	((Eimeria_tenella_AF026388	Goussia_desseri_GU479641)	(Besnoitia_besnoiti_AY833646	Toxoplasma_gondii_strain_RH_M97703)))	(Cryptosporidium_parvum_AB089290	((Ascogregarina_taiwanensis_EF666482	Neogregarinorida_sp_OPPPC1_AB748927)	((Ancora_WSBS2010_reassembled_contig	(Ancora_Roscoff_Q5_28r11_corr	Ancora_WSBS2011_reassembled_contig))	((Cephaloidophora_communis_HQ891113	Heliospora_longissima_ex_E_vittatus_HQ891115)	(Gregarina_niphandrodes_AF129882	Gregarina_sp_ex_Phaedon_brassicae_JF412715))))))	Vitrella_brassicaformis_HM245049)))	(Sterkiella_histriomuscorum_FJ545743	(Stentor_coeruleus_AF357145	Paramecium_tetraurelia_AF149979)))	((Colponema_edaphicum_strain_Chukotka_KF651068	Colponema_vietnamica_KF651083)	Acavomonas_peruviana_KF651078))	Bigelowiella_natans_U02075);
(((Chrysolepidomonas_dendrolepidota_AF123297	Cylindrotheca_closterium_DQ082742)	(Hyphochytrium_catenoides_X80344	Phytophthora_megasperma_glycinea_M54938))	(((Acavomonas_peruviana_KF651078	(((((((Plasmodium_falciparum1_M19172	Plasmodium_berghei_M19712)	(Babesia_microti_FO082874	(Babesia_bigemina	(Theileria_parva_L02366	Theileria_orientalis_AP011946))))	((Eimeria_tenella_AF026388	Goussia_desseri_GU479641)	(Toxoplasma_gondii_strain_RH_M97703	Besnoitia_besnoiti_AY833646)))	(((Ascogregarina_taiwanensis_EF666482	Neogregarinorida_sp_OPPPC1_AB748927)	(((Gregarina_sp_ex_Phaedon_brassicae_JF412715	Gregarina_niphandrodes_AF129882)	(Cephaloidophora_communis_HQ891113	Heliospora_longissima_ex_E_vittatus_HQ891115))	(Ancora_WSBS2010_reassembled_contig	(Ancora_WSBS2011_reassembled_contig	Ancora_Roscoff_Q5_28r11_corr))))	Cryptosporidium_parvum_AB089290))	Chromera_velia_strain_CMS22_DQ174731)	(((Ichthyodinium_chabelardi_FJ440623	((Environmental_EU304548	(Environmental_sequence_AACY020214703	Environmental_Ma131_1A45_18S_FJ032668))	Environmental_Ma131_1A38_18S_FJ032666))	((Parvilucifera_rostrata_KF359483	Parvilucifera_infectans_KF359485)	Perkinsus_atlanticus_AF509333))	((Prorocentrum_micans_AY803739	(Akashiwo_sanguinea_AY831412	(Pfiesteria_piscicida_DQ991382	(Gonyaulax_polyedra_AF377944	Alexandrium_catenella_AY347308))))	(Syndinium_turbo_DQ146404	(Amoebophrya_sp_HM483394	(Environmental_HF0200_37F04_EU795185	Environmental_Ma131_1A49_18S_FJ032678))))))	Vitrella_brassicaformis_HM245049))	(Colponema_vietnamica_KF651083	Colponema_edaphicum_strain_Chukotka_KF651068))	(Sterkiella_histriomuscorum_FJ545743	(Stentor_coeruleus_AF357145	Paramecium_tetraurelia_AF149979)))	Bigelowiella_natans_U02075);
(((((((Ichthyodinium_chabelardi_FJ440623	(Environmental_Ma131_1A38_18S_FJ032666	((Environmental_sequence_AACY020214703	Environmental_Ma131_1A45_18S_FJ032668)	Environmental_EU304548)))	((Prorocentrum_micans_AY803739	(Akashiwo_sanguinea_AY831412	((Gonyaulax_polyedra_AF377944	Alexandrium_catenella_AY347308)	Pfiesteria_piscicida_DQ991382)))	(Syndinium_turbo_DQ146404	(Amoebophrya_sp_HM483394	(Environmental_HF0200_37F04_EU795185	Environmental_Ma131_1A49_18S_FJ032678)))))	((Parvilucifera_infectans_KF359485	Parvilucifera_rostrata_KF359483)	Perkinsus_atlanticus_AF509333))	((Chromera_velia_strain_CMS22_DQ174731	Vitrella_brassicaformis_HM245049)	((Cryptosporidium_parvum_AB089290	(((Ancora_WSBS2010_reassembled_contig	(Ancora_Roscoff_Q5_28r11_corr	Ancora_WSBS2011_reassembled_contig))	((Gregarina_sp_ex_Phaedon_brassicae_JF412715	Gregarina_niphandrodes_AF129882)	(Cephaloidophora_communis_HQ891113	Heliospora_longissima_ex_E_vittatus_HQ891115)))	(Neogregarinorida_sp_OPPPC1_AB748927	Ascogregarina_taiwanensis_EF666482)))	(((Plasmodium_falciparum1_M19172	Plasmodium_berghei_M19712)	(Babesia_microti_FO082874	(Babesia_bigemina	(Theileria_parva_L02366	Theileria_orientalis_AP011946))))	((Besnoitia_besnoiti_AY833646	Toxoplasma_gondii_strain_RH_M97703)	(Goussia_desseri_GU479641	Eimeria_tenella_AF026388))))))	Acavomonas_peruviana_KF651078)	((Colponema_vietnamica_KF651083	Colponema_edaphicum_strain_Chukotka_KF651068)	(Stentor_coeruleus_AF357145	(Paramecium_tetraurelia_AF149979	Sterkiella_histriomuscorum_FJ545743))))	((Cylindrotheca_closterium_DQ082742	Chrysolepidomonas_dendrolepidota_AF123297)	(Phytophthora_megasperma_glycinea_M54938	Hyphochytrium_catenoides_X80344))	Bigelowiella_natans_U02075);
(((Hyphochytrium_catenoides_X80344	Phytophthora_megasperma_glycinea_M54938)	(Chrysolepidomonas_dendrolepidota_AF123297	Cylindrotheca_closterium_DQ082742))	(((Colponema_edaphicum_strain_Chukotka_KF651068	Colponema_vietnamica_KF651083)	(Acavomonas_peruviana_KF651078	(((Ichthyodinium_chabelardi_FJ440623	(Environmental_Ma131_1A38_18S_FJ032666	(Environmental_EU304548	(Environmental_sequence_AACY020214703	Environmental_Ma131_1A45_18S_FJ032668))))	(((Syndinium_turbo_DQ146404	((Environmental_HF0200_37F04_EU795185	Environmental_Ma131_1A49_18S_FJ032678)	Amoebophrya_sp_HM483394))	(Prorocentrum_micans_AY803739	(Pfiesteria_piscicida_DQ991382	(Akashiwo_sanguinea_AY831412	(Gonyaulax_polyedra_AF377944	Alexandrium_catenella_AY347308)))))	((Parvilucifera_rostrata_KF359483	Parvilucifera_infectans_KF359485)	Perkinsus_atlanticus_AF509333)))	(Chromera_velia_strain_CMS22_DQ174731	(((Cryptosporidium_parvum_AB089290	((((Gregarina_niphandrodes_AF129882	Gregarina_sp_ex_Phaedon_brassicae_JF412715)	(Heliospora_longissima_ex_E_vittatus_HQ891115	Cephaloidophora_communis_HQ891113))	(Ancora_WSBS2010_reassembled_contig	(Ancora_WSBS2011_reassembled_contig	Ancora_Roscoff_Q5_28r11_corr)))	(Ascogregarina_taiwanensis_EF666482	Neogregarinorida_sp_OPPPC1_AB748927)))	(((Eimeria_tenella_AF026388	Goussia_desseri_GU479641)	(Toxoplasma_gondii_strain_RH_M97703	Besnoitia_besnoiti_AY833646))	((Plasmodium_falciparum1_M19172	Plasmodium_berghei_M19712)	(Babesia_microti_FO082874	(Babesia_bigemina	(Theileria_parva_L02366	Theileria_orientalis_AP011946))))))	Vitrella_brassicaformis_HM245049)))))	(Stentor_coeruleus_AF357145	(Paramecium_tetraurelia_AF149979	Sterkiella_histriomuscorum_FJ545743)))	Bigelowiella_natans_U02075);
(((Phytophthora_megasperma_glycinea_M54938	Hyphochytrium_catenoides_X80344)	(Cylindrotheca_closterium_DQ082742	Chrysolepidomonas_dendrolepidota_AF123297))	(((Colponema_vietnamica_KF651083	Colponema_edaphicum_strain_Chukotka_KF651068)	(Acavomonas_peruviana_KF651078	(((((Parvilucifera_infectans_KF359485	Parvilucifera_rostrata_KF359483)	Perkinsus_atlanticus_AF509333)	(Ichthyodinium_chabelardi_FJ440623	((Environmental_EU304548	(Environmental_sequence_AACY020214703	Environmental_Ma131_1A45_18S_FJ032668))	Environmental_Ma131_1A38_18S_FJ032666)))	((Prorocentrum_micans_AY803739	(Akashiwo_sanguinea_AY831412	((Alexandrium_catenella_AY347308	Gonyaulax_polyedra_AF377944)	Pfiesteria_piscicida_DQ991382)))	((Amoebophrya_sp_HM483394	(Environmental_Ma131_1A49_18S_FJ032678	Environmental_HF0200_37F04_EU795185))	Syndinium_turbo_DQ146404)))	(((Cryptosporidium_parvum_AB089290	(((Heliospora_longissima_ex_E_vittatus_HQ891115	Cephaloidophora_communis_HQ891113)	(Ascogregarina_taiwanensis_EF666482	Neogregarinorida_sp_OPPPC1_AB748927))	((Gregarina_sp_ex_Phaedon_brassicae_JF412715	Gregarina_niphandrodes_AF129882)	(Ancora_WSBS2010_reassembled_contig	(Ancora_WSBS2011_reassembled_contig	Ancora_Roscoff_Q5_28r11_corr)))))	(((Besnoitia_besnoiti_AY833646	Toxoplasma_gondii_strain_RH_M97703)	(Goussia_desseri_GU479641	Eimeria_tenella_AF026388))	((Plasmodium_falciparum1_M19172	Plasmodium_berghei_M19712)	(((Theileria_parva_L02366	Theileria_orientalis_AP011946)	Babesia_bigemina)	Babesia_microti_FO082874))))	(Vitrella_brassicaformis_HM245049	Chromera_velia_strain_CMS22_DQ174731)))))	((Paramecium_tetraurelia_AF149979	Sterkiella_histriomuscorum_FJ545743)	Stentor_coeruleus_AF357145))	Bigelowiella_natans_U02075);
(((Hyphochytrium_catenoides_X80344	Phytophthora_megasperma_glycinea_M54938)	(Cylindrotheca_closterium_DQ082742	Chrysolepidomonas_dendrolepidota_AF123297))	(((Acavomonas_peruviana_KF651078	((((Parvilucifera_rostrata_KF359483	Parvilucifera_infectans_KF359485)	Perkinsus_atlanticus_AF509333)	(((Syndinium_turbo_DQ146404	((Environmental_HF0200_37F04_EU795185	Environmental_Ma131_1A49_18S_FJ032678)	Amoebophrya_sp_HM483394))	(Prorocentrum_micans_AY803739	(Pfiesteria_piscicida_DQ991382	(Akashiwo_sanguinea_AY831412	(Gonyaulax_polyedra_AF377944	Alexandrium_catenella_AY347308)))))	(Ichthyodinium_chabelardi_FJ440623	((Environmental_EU304548	(Environmental_Ma131_1A45_18S_FJ032668	Environmental_sequence_AACY020214703))	Environmental_Ma131_1A38_18S_FJ032666))))	(((((((Gregarina_niphandrodes_AF129882	Gregarina_sp_ex_Phaedon_brassicae_JF412715)	(Heliospora_longissima_ex_E_vittatus_HQ891115	Cephaloidophora_communis_HQ891113))	(Ancora_WSBS2010_reassembled_contig	(Ancora_Roscoff_Q5_28r11_corr	Ancora_WSBS2011_reassembled_contig)))	(Ascogregarina_taiwanensis_EF666482	Neogregarinorida_sp_OPPPC1_AB748927))	Cryptosporidium_parvum_AB089290)	(((Goussia_desseri_GU479641	Eimeria_tenella_AF026388)	(Besnoitia_besnoiti_AY833646	Toxoplasma_gondii_strain_RH_M97703))	((Plasmodium_falciparum1_M19172	Plasmodium_berghei_M19712)	(Babesia_microti_FO082874	(Babesia_bigemina	(Theileria_parva_L02366	Theileria_orientalis_AP011946))))))	(Chromera_velia_strain_CMS22_DQ174731	Vitrella_brassicaformis_HM245049))))	(Colponema_edaphicum_strain_Chukotka_KF651068	Colponema_vietnamica_KF651083))	(Sterkiella_histriomuscorum_FJ545743	(Stentor_coeruleus_AF357145	Paramecium_tetraurelia_AF149979)))	Bigelowiella_natans_U02075);
((((Colponema_edaphicum_strain_Chukotka_KF651068	Colponema_vietnamica_KF651083)	(Acavomonas_peruviana_KF651078	(((((Syndinium_turbo_DQ146404	(Amoebophrya_sp_HM483394	(Environmental_Ma131_1A49_18S_FJ032678	Environmental_HF0200_37F04_EU795185)))	(Prorocentrum_micans_AY803739	(Akashiwo_sanguinea_AY831412	(Pfiesteria_piscicida_DQ991382	(Gonyaulax_polyedra_AF377944	Alexandrium_catenella_AY347308)))))	(((Parvilucifera_rostrata_KF359483	Parvilucifera_infectans_KF359485)	Perkinsus_atlanticus_AF509333)	(Ichthyodinium_chabelardi_FJ440623	((Environmental_EU304548	(Environmental_Ma131_1A45_18S_FJ032668	Environmental_sequence_AACY020214703))	Environmental_Ma131_1A38_18S_FJ032666))))	(((((Goussia_desseri_GU479641	Eimeria_tenella_AF026388)	(Toxoplasma_gondii_strain_RH_M97703	Besnoitia_besnoiti_AY833646))	((Plasmodium_falciparum1_M19172	Plasmodium_berghei_M19712)	(Babesia_microti_FO082874	(Babesia_bigemina	(Theileria_parva_L02366	Theileria_orientalis_AP011946)))))	(((((Cephaloidophora_communis_HQ891113	Heliospora_longissima_ex_E_vittatus_HQ891115)	(Gregarina_sp_ex_Phaedon_brassicae_JF412715	Gregarina_niphandrodes_AF129882))	(Ancora_WSBS2010_reassembled_contig	(Ancora_Roscoff_Q5_28r11_corr	Ancora_WSBS2011_reassembled_contig)))	(Neogregarinorida_sp_OPPPC1_AB748927	Ascogregarina_taiwanensis_EF666482))	Cryptosporidium_parvum_AB089290))	Chromera_velia_strain_CMS22_DQ174731))	Vitrella_brassicaformis_HM245049)))	(Stentor_coeruleus_AF357145	(Paramecium_tetraurelia_AF149979	Sterkiella_histriomuscorum_FJ545743)))	((Cylindrotheca_closterium_DQ082742	Chrysolepidomonas_dendrolepidota_AF123297)	(Phytophthora_megasperma_glycinea_M54938	Hyphochytrium_catenoides_X80344))	Bigelowiella_natans_U02075);
(((Cylindrotheca_closterium_DQ082742	Chrysolepidomonas_dendrolepidota_AF123297)	(Phytophthora_megasperma_glycinea_M54938	Hyphochytrium_catenoides_X80344))	((Stentor_coeruleus_AF357145	(Sterkiella_histriomuscorum_FJ545743	Paramecium_tetraurelia_AF149979))	((Colponema_edaphicum_strain_Chukotka_KF651068	Colponema_vietnamica_KF651083)	(Acavomonas_peruviana_KF651078	(((((Parvilucifera_infectans_KF359485	Parvilucifera_rostrata_KF359483)	Perkinsus_atlanticus_AF509333)	(Ichthyodinium_chabelardi_FJ440623	((Environmental_EU304548	(Environmental_Ma131_1A45_18S_FJ032668	Environmental_sequence_AACY020214703))	Environmental_Ma131_1A38_18S_FJ032666)))	(((Akashiwo_sanguinea_AY831412	((Alexandrium_catenella_AY347308	Gonyaulax_polyedra_AF377944)	Pfiesteria_piscicida_DQ991382))	Prorocentrum_micans_AY803739)	(Syndinium_turbo_DQ146404	(Amoebophrya_sp_HM483394	(Environmental_HF0200_37F04_EU795185	Environmental_Ma131_1A49_18S_FJ032678)))))	((Vitrella_brassicaformis_HM245049	Chromera_velia_strain_CMS22_DQ174731)	((((Toxoplasma_gondii_strain_RH_M97703	Besnoitia_besnoiti_AY833646)	(Eimeria_tenella_AF026388	Goussia_desseri_GU479641))	((Plasmodium_falciparum1_M19172	Plasmodium_berghei_M19712)	(Babesia_microti_FO082874	(Babesia_bigemina	(Theileria_parva_L02366	Theileria_orientalis_AP011946)))))	(Cryptosporidium_parvum_AB089290	((Neogregarinorida_sp_OPPPC1_AB748927	Ascogregarina_taiwanensis_EF666482)	((Ancora_WSBS2010_reassembled_contig	(Ancora_WSBS2011_reassembled_contig	Ancora_Roscoff_Q5_28r11_corr))	((Gregarina_niphandrodes_AF129882	Gregarina_sp_ex_Phaedon_brassicae_JF412715)	(Heliospora_longissima_ex_E_vittatus_HQ891115	Cephaloidophora_communis_HQ891113)))))))))))	Bigelowiella_natans_U02075);
((Phytophthora_megasperma_glycinea_M54938	((Chrysolepidomonas_dendrolepidota_AF123297	Cylindrotheca_closterium_DQ082742)	Hyphochytrium_catenoides_X80344))	((Stentor_coeruleus_AF357145	(Sterkiella_histriomuscorum_FJ545743	Paramecium_tetraurelia_AF149979))	(((((Perkinsus_atlanticus_AF509333	(Parvilucifera_infectans_KF359485	Parvilucifera_rostrata_KF359483))	((Ichthyodinium_chabelardi_FJ440623	(Environmental_Ma131_1A38_18S_FJ032666	((Environmental_Ma131_1A45_18S_FJ032668	Environmental_sequence_AACY020214703)	Environmental_EU304548)))	((Prorocentrum_micans_AY803739	((Gonyaulax_polyedra_AF377944	Alexandrium_catenella_AY347308)	(Pfiesteria_piscicida_DQ991382	Akashiwo_sanguinea_AY831412)))	(((Environmental_Ma131_1A49_18S_FJ032678	Environmental_HF0200_37F04_EU795185)	Amoebophrya_sp_HM483394)	Syndinium_turbo_DQ146404))))	(((Cryptosporidium_parvum_AB089290	((Ascogregarina_taiwanensis_EF666482	Neogregarinorida_sp_OPPPC1_AB748927)	(((Cephaloidophora_communis_HQ891113	Heliospora_longissima_ex_E_vittatus_HQ891115)	(Gregarina_sp_ex_Phaedon_brassicae_JF412715	Gregarina_niphandrodes_AF129882))	((Ancora_Roscoff_Q5_28r11_corr	Ancora_WSBS2011_reassembled_contig)	Ancora_WSBS2010_reassembled_contig))))	(((Goussia_desseri_GU479641	Eimeria_tenella_AF026388)	(Besnoitia_besnoiti_AY833646	Toxoplasma_gondii_strain_RH_M97703))	((Babesia_microti_FO082874	(Babesia_bigemina	(Theileria_orientalis_AP011946	Theileria_parva_L02366)))	(Plasmodium_falciparum1_M19172	Plasmodium_berghei_M19712))))	(Chromera_velia_strain_CMS22_DQ174731	Vitrella_brassicaformis_HM245049)))	Acavomonas_peruviana_KF651078)	(Colponema_edaphicum_strain_Chukotka_KF651068	Colponema_vietnamica_KF651083)))	Bigelowiella_natans_U02075);
((Phytophthora_megasperma_glycinea_M54938	((Cylindrotheca_closterium_DQ082742	Chrysolepidomonas_dendrolepidota_AF123297)	Hyphochytrium_catenoides_X80344))	(((Sterkiella_histriomuscorum_FJ545743	(Stentor_coeruleus_AF357145	Paramecium_tetraurelia_AF149979))	(((((Parvilucifera_infectans_KF359485	Parvilucifera_rostrata_KF359483)	Perkinsus_atlanticus_AF509333)	((Environmental_Ma131_1A38_18S_FJ032666	(Environmental_EU304548	(Environmental_Ma131_1A45_18S_FJ032668	Environmental_sequence_AACY020214703)))	Ichthyodinium_chabelardi_FJ440623))	((Syndinium_turbo_DQ146404	(Prorocentrum_micans_AY803739	(Akashiwo_sanguinea_AY831412	(Pfiesteria_piscicida_DQ991382	(Gonyaulax_polyedra_AF377944	Alexandrium_catenella_AY347308)))))	(Amoebophrya_sp_HM483394	(Environmental_Ma131_1A49_18S_FJ032678	Environmental_HF0200_37F04_EU795185))))	((Chromera_velia_strain_CMS22_DQ174731	Vitrella_brassicaformis_HM245049)	((Cryptosporidium_parvum_AB089290	(((Heliospora_longissima_ex_E_vittatus_HQ891115	Cephaloidophora_communis_HQ891113)	(Neogregarinorida_sp_OPPPC1_AB748927	Ascogregarina_taiwanensis_EF666482))	((Gregarina_niphandrodes_AF129882	Gregarina_sp_ex_Phaedon_brassicae_JF412715)	(Ancora_WSBS2010_reassembled_contig	(Ancora_WSBS2011_reassembled_contig	Ancora_Roscoff_Q5_28r11_corr)))))	(((Plasmodium_berghei_M19712	Plasmodium_falciparum1_M19172)	(Babesia_microti_FO082874	(Babesia_bigemina	(Theileria_parva_L02366	Theileria_orientalis_AP011946))))	((Besnoitia_besnoiti_AY833646	Toxoplasma_gondii_strain_RH_M97703)	(Goussia_desseri_GU479641	Eimeria_tenella_AF026388)))))))	(Acavomonas_peruviana_KF651078	(Colponema_vietnamica_KF651083	Colponema_edaphicum_strain_Chukotka_KF651068)))	Bigelowiella_natans_U02075);
((Phytophthora_megasperma_glycinea_M54938	(Hyphochytrium_catenoides_X80344	(Chrysolepidomonas_dendrolepidota_AF123297	Cylindrotheca_closterium_DQ082742)))	(((((Perkinsus_atlanticus_AF509333	(Parvilucifera_infectans_KF359485	Parvilucifera_rostrata_KF359483))	((Amoebophrya_sp_HM483394	(Environmental_HF0200_37F04_EU795185	Environmental_Ma131_1A49_18S_FJ032678))	(((Environmental_Ma131_1A38_18S_FJ032666	(Environmental_EU304548	(Environmental_sequence_AACY020214703	Environmental_Ma131_1A45_18S_FJ032668)))	Ichthyodinium_chabelardi_FJ440623)	(Syndinium_turbo_DQ146404	(Prorocentrum_micans_AY803739	((Alexandrium_catenella_AY347308	Gonyaulax_polyedra_AF377944)	(Akashiwo_sanguinea_AY831412	Pfiesteria_piscicida_DQ991382)))))))	((Chromera_velia_strain_CMS22_DQ174731	Vitrella_brassicaformis_HM245049)	((Cryptosporidium_parvum_AB089290	((Ascogregarina_taiwanensis_EF666482	Neogregarinorida_sp_OPPPC1_AB748927)	((Heliospora_longissima_ex_E_vittatus_HQ891115	Cephaloidophora_communis_HQ891113)	((Gregarina_sp_ex_Phaedon_brassicae_JF412715	Gregarina_niphandrodes_AF129882)	((Ancora_WSBS2011_reassembled_contig	Ancora_Roscoff_Q5_28r11_corr)	Ancora_WSBS2010_reassembled_contig)))))	(((Plasmodium_berghei_M19712	Plasmodium_falciparum1_M19172)	(Babesia_microti_FO082874	(Babesia_bigemina	(Theileria_parva_L02366	Theileria_orientalis_AP011946))))	((Besnoitia_besnoiti_AY833646	Toxoplasma_gondii_strain_RH_M97703)	(Goussia_desseri_GU479641	Eimeria_tenella_AF026388))))))	Acavomonas_peruviana_KF651078)	((Colponema_vietnamica_KF651083	Colponema_edaphicum_strain_Chukotka_KF651068)	(Stentor_coeruleus_AF357145	(Sterkiella_histriomuscorum_FJ545743	Paramecium_tetraurelia_AF149979))))	Bigelowiella_natans_U02075);
(((Phytophthora_megasperma_glycinea_M54938	Hyphochytrium_catenoides_X80344)	(Cylindrotheca_closterium_DQ082742	Chrysolepidomonas_dendrolepidota_AF123297))	((Acavomonas_peruviana_KF651078	(Colponema_vietnamica_KF651083	Colponema_edaphicum_strain_Chukotka_KF651068))	((Stentor_coeruleus_AF357145	(Sterkiella_histriomuscorum_FJ545743	Paramecium_tetraurelia_AF149979))	((Chromera_velia_strain_CMS22_DQ174731	(Vitrella_brassicaformis_HM245049	((((Plasmodium_falciparum1_M19172	Plasmodium_berghei_M19712)	((Babesia_bigemina	(Theileria_orientalis_AP011946	Theileria_parva_L02366))	Babesia_microti_FO082874))	((Besnoitia_besnoiti_AY833646	Toxoplasma_gondii_strain_RH_M97703)	(Goussia_desseri_GU479641	Eimeria_tenella_AF026388)))	(((Ascogregarina_taiwanensis_EF666482	Neogregarinorida_sp_OPPPC1_AB748927)	(((Gregarina_sp_ex_Phaedon_brassicae_JF412715	Gregarina_niphandrodes_AF129882)	(Heliospora_longissima_ex_E_vittatus_HQ891115	Cephaloidophora_communis_HQ891113))	(Ancora_WSBS2010_reassembled_contig	(Ancora_WSBS2011_reassembled_contig	Ancora_Roscoff_Q5_28r11_corr))))	Cryptosporidium_parvum_AB089290))))	((((Parvilucifera_rostrata_KF359483	Parvilucifera_infectans_KF359485)	Perkinsus_atlanticus_AF509333)	((((Environmental_sequence_AACY020214703	Environmental_Ma131_1A45_18S_FJ032668)	Environmental_EU304548)	Environmental_Ma131_1A38_18S_FJ032666)	Ichthyodinium_chabelardi_FJ440623))	(((Akashiwo_sanguinea_AY831412	((Gonyaulax_polyedra_AF377944	Alexandrium_catenella_AY347308)	Pfiesteria_piscicida_DQ991382))	Prorocentrum_micans_AY803739)	(Syndinium_turbo_DQ146404	(Amoebophrya_sp_HM483394	(Environmental_HF0200_37F04_EU795185	Environmental_Ma131_1A49_18S_FJ032678))))))))	Bigelowiella_natans_U02075);
(((Chrysolepidomonas_dendrolepidota_AF123297	Cylindrotheca_closterium_DQ082742)	(Phytophthora_megasperma_glycinea_M54938	Hyphochytrium_catenoides_X80344))	((Colponema_edaphicum_strain_Chukotka_KF651068	Colponema_vietnamica_KF651083)	((Stentor_coeruleus_AF357145	(Sterkiella_histriomuscorum_FJ545743	Paramecium_tetraurelia_AF149979))	((((((Ascogregarina_taiwanensis_EF666482	Neogregarinorida_sp_OPPPC1_AB748927)	Cryptosporidium_parvum_AB089290)	((((Gregarina_niphandrodes_AF129882	Gregarina_sp_ex_Phaedon_brassicae_JF412715)	(Heliospora_longissima_ex_E_vittatus_HQ891115	Cephaloidophora_communis_HQ891113))	((Ancora_WSBS2011_reassembled_contig	Ancora_Roscoff_Q5_28r11_corr)	Ancora_WSBS2010_reassembled_contig))	(((Goussia_desseri_GU479641	Eimeria_tenella_AF026388)	(Toxoplasma_gondii_strain_RH_M97703	Besnoitia_besnoiti_AY833646))	((Plasmodium_falciparum1_M19172	Plasmodium_berghei_M19712)	((Babesia_bigemina	(Theileria_parva_L02366	Theileria_orientalis_AP011946))	Babesia_microti_FO082874)))))	(Vitrella_brassicaformis_HM245049	Chromera_velia_strain_CMS22_DQ174731))	((Perkinsus_atlanticus_AF509333	(Parvilucifera_rostrata_KF359483	Parvilucifera_infectans_KF359485))	(((Syndinium_turbo_DQ146404	(Amoebophrya_sp_HM483394	(Environmental_HF0200_37F04_EU795185	Environmental_Ma131_1A49_18S_FJ032678)))	(Prorocentrum_micans_AY803739	(Akashiwo_sanguinea_AY831412	(Pfiesteria_piscicida_DQ991382	(Gonyaulax_polyedra_AF377944	Alexandrium_catenella_AY347308)))))	(Ichthyodinium_chabelardi_FJ440623	(((Environmental_Ma131_1A45_18S_FJ032668	Environmental_sequence_AACY020214703)	Environmental_EU304548)	Environmental_Ma131_1A38_18S_FJ032666)))))	Acavomonas_peruviana_KF651078)))	Bigelowiella_natans_U02075);
(((Chrysolepidomonas_dendrolepidota_AF123297	Cylindrotheca_closterium_DQ082742)	(Hyphochytrium_catenoides_X80344	Phytophthora_megasperma_glycinea_M54938))	(((Colponema_edaphicum_strain_Chukotka_KF651068	Colponema_vietnamica_KF651083)	((((((Parvilucifera_rostrata_KF359483	Parvilucifera_infectans_KF359485)	Perkinsus_atlanticus_AF509333)	(Ichthyodinium_chabelardi_FJ440623	((Environmental_EU304548	(Environmental_sequence_AACY020214703	Environmental_Ma131_1A45_18S_FJ032668))	Environmental_Ma131_1A38_18S_FJ032666)))	(((Prorocentrum_micans_AY803739	(Akashiwo_sanguinea_AY831412	((Alexandrium_catenella_AY347308	Gonyaulax_polyedra_AF377944)	Pfiesteria_piscicida_DQ991382)))	Syndinium_turbo_DQ146404)	(Amoebophrya_sp_HM483394	(Environmental_Ma131_1A49_18S_FJ032678	Environmental_HF0200_37F04_EU795185))))	((Vitrella_brassicaformis_HM245049	Chromera_velia_strain_CMS22_DQ174731)	((Cryptosporidium_parvum_AB089290	((Neogregarinorida_sp_OPPPC1_AB748927	Ascogregarina_taiwanensis_EF666482)	(((Ancora_Roscoff_Q5_28r11_corr	Ancora_WSBS2011_reassembled_contig)	Ancora_WSBS2010_reassembled_contig)	((Cephaloidophora_communis_HQ891113	Heliospora_longissima_ex_E_vittatus_HQ891115)	(Gregarina_sp_ex_Phaedon_brassicae_JF412715	Gregarina_niphandrodes_AF129882)))))	(((Plasmodium_berghei_M19712	Plasmodium_falciparum1_M19172)	(Babesia_microti_FO082874	(Babesia_bigemina	(Theileria_parva_L02366	Theileria_orientalis_AP011946))))	((Toxoplasma_gondii_strain_RH_M97703	Besnoitia_besnoiti_AY833646)	(Eimeria_tenella_AF026388	Goussia_desseri_GU479641))))))	Acavomonas_peruviana_KF651078))	(Stentor_coeruleus_AF357145	(Sterkiella_histriomuscorum_FJ545743	Paramecium_tetraurelia_AF149979)))	Bigelowiella_natans_U02075);
(((Colponema_edaphicum_strain_Chukotka_KF651068	Colponema_vietnamica_KF651083)	((Stentor_coeruleus_AF357145	(Paramecium_tetraurelia_AF149979	Sterkiella_histriomuscorum_FJ545743))	(Acavomonas_peruviana_KF651078	(((Vitrella_brassicaformis_HM245049	Chromera_velia_strain_CMS22_DQ174731)	((Cryptosporidium_parvum_AB089290	((Neogregarinorida_sp_OPPPC1_AB748927	Ascogregarina_taiwanensis_EF666482)	((Cephaloidophora_communis_HQ891113	Heliospora_longissima_ex_E_vittatus_HQ891115)	((Ancora_WSBS2011_reassembled_contig	(Ancora_WSBS2010_reassembled_contig	Ancora_Roscoff_Q5_28r11_corr))	(Gregarina_niphandrodes_AF129882	Gregarina_sp_ex_Phaedon_brassicae_JF412715)))))	(((Toxoplasma_gondii_strain_RH_M97703	Besnoitia_besnoiti_AY833646)	(Goussia_desseri_GU479641	Eimeria_tenella_AF026388))	((Plasmodium_berghei_M19712	Plasmodium_falciparum1_M19172)	(((Theileria_orientalis_AP011946	Theileria_parva_L02366)	Babesia_bigemina)	Babesia_microti_FO082874)))))	(((Parvilucifera_rostrata_KF359483	Parvilucifera_infectans_KF359485)	Perkinsus_atlanticus_AF509333)	(((Prorocentrum_micans_AY803739	(Akashiwo_sanguinea_AY831412	((Gonyaulax_polyedra_AF377944	Alexandrium_catenella_AY347308)	Pfiesteria_piscicida_DQ991382)))	((Amoebophrya_sp_HM483394	(Environmental_Ma131_1A49_18S_FJ032678	Environmental_HF0200_37F04_EU795185))	Syndinium_turbo_DQ146404))	((Ichthyodinium_chabelardi_FJ440623	Environmental_Ma131_1A38_18S_FJ032666)	((Environmental_Ma131_1A45_18S_FJ032668	Environmental_sequence_AACY020214703)	Environmental_EU304548))))))))	(Phytophthora_megasperma_glycinea_M54938	((Chrysolepidomonas_dendrolepidota_AF123297	Cylindrotheca_closterium_DQ082742)	Hyphochytrium_catenoides_X80344))	Bigelowiella_natans_U02075);
(((Cylindrotheca_closterium_DQ082742	Chrysolepidomonas_dendrolepidota_AF123297)	(Phytophthora_megasperma_glycinea_M54938	Hyphochytrium_catenoides_X80344))	(((((Cryptosporidium_parvum_AB089290	((Ascogregarina_taiwanensis_EF666482	Neogregarinorida_sp_OPPPC1_AB748927)	(((Gregarina_sp_ex_Phaedon_brassicae_JF412715	Gregarina_niphandrodes_AF129882)	(Heliospora_longissima_ex_E_vittatus_HQ891115	Cephaloidophora_communis_HQ891113))	(Ancora_WSBS2010_reassembled_contig	(Ancora_Roscoff_Q5_28r11_corr	Ancora_WSBS2011_reassembled_contig)))))	(((Plasmodium_falciparum1_M19172	Plasmodium_berghei_M19712)	(((Theileria_parva_L02366	Theileria_orientalis_AP011946)	Babesia_bigemina)	Babesia_microti_FO082874))	((Toxoplasma_gondii_strain_RH_M97703	Besnoitia_besnoiti_AY833646)	(Eimeria_tenella_AF026388	Goussia_desseri_GU479641))))	((((Environmental_Ma131_1A38_18S_FJ032666	(Ichthyodinium_chabelardi_FJ440623	(Environmental_EU304548	(Environmental_Ma131_1A45_18S_FJ032668	Environmental_sequence_AACY020214703))))	((Parvilucifera_infectans_KF359485	Parvilucifera_rostrata_KF359483)	Perkinsus_atlanticus_AF509333))	((Amoebophrya_sp_HM483394	(Environmental_HF0200_37F04_EU795185	Environmental_Ma131_1A49_18S_FJ032678))	(Syndinium_turbo_DQ146404	(Prorocentrum_micans_AY803739	(Pfiesteria_piscicida_DQ991382	(Akashiwo_sanguinea_AY831412	(Gonyaulax_polyedra_AF377944	Alexandrium_catenella_AY347308)))))))	(Vitrella_brassicaformis_HM245049	Chromera_velia_strain_CMS22_DQ174731)))	((Colponema_vietnamica_KF651083	Colponema_edaphicum_strain_Chukotka_KF651068)	Acavomonas_peruviana_KF651078))	(Stentor_coeruleus_AF357145	(Paramecium_tetraurelia_AF149979	Sterkiella_histriomuscorum_FJ545743)))	Bigelowiella_natans_U02075);
(((Stentor_coeruleus_AF357145	(Sterkiella_histriomuscorum_FJ545743	Paramecium_tetraurelia_AF149979))	((Colponema_edaphicum_strain_Chukotka_KF651068	Colponema_vietnamica_KF651083)	((((((Parvilucifera_infectans_KF359485	Parvilucifera_rostrata_KF359483)	Perkinsus_atlanticus_AF509333)	(Ichthyodinium_chabelardi_FJ440623	((Environmental_EU304548	(Environmental_Ma131_1A45_18S_FJ032668	Environmental_sequence_AACY020214703))	Environmental_Ma131_1A38_18S_FJ032666)))	((Prorocentrum_micans_AY803739	(Akashiwo_sanguinea_AY831412	((Gonyaulax_polyedra_AF377944	Alexandrium_catenella_AY347308)	Pfiesteria_piscicida_DQ991382)))	(Syndinium_turbo_DQ146404	((Environmental_HF0200_37F04_EU795185	Environmental_Ma131_1A49_18S_FJ032678)	Amoebophrya_sp_HM483394))))	((Chromera_velia_strain_CMS22_DQ174731	Vitrella_brassicaformis_HM245049)	((((Goussia_desseri_GU479641	Eimeria_tenella_AF026388)	(Besnoitia_besnoiti_AY833646	Toxoplasma_gondii_strain_RH_M97703))	((Plasmodium_falciparum1_M19172	Plasmodium_berghei_M19712)	(Babesia_microti_FO082874	((Theileria_parva_L02366	Theileria_orientalis_AP011946)	Babesia_bigemina))))	(Cryptosporidium_parvum_AB089290	((((Cephaloidophora_communis_HQ891113	Heliospora_longissima_ex_E_vittatus_HQ891115)	(Gregarina_sp_ex_Phaedon_brassicae_JF412715	Gregarina_niphandrodes_AF129882))	((Ancora_Roscoff_Q5_28r11_corr	Ancora_WSBS2011_reassembled_contig)	Ancora_WSBS2010_reassembled_contig))	(Neogregarinorida_sp_OPPPC1_AB748927	Ascogregarina_taiwanensis_EF666482))))))	Acavomonas_peruviana_KF651078)))	((Cylindrotheca_closterium_DQ082742	Chrysolepidomonas_dendrolepidota_AF123297)	(Phytophthora_megasperma_glycinea_M54938	Hyphochytrium_catenoides_X80344))	Bigelowiella_natans_U02075);
(((Phytophthora_megasperma_glycinea_M54938	Hyphochytrium_catenoides_X80344)	(Cylindrotheca_closterium_DQ082742	Chrysolepidomonas_dendrolepidota_AF123297))	(((((((Cryptosporidium_parvum_AB089290	((Neogregarinorida_sp_OPPPC1_AB748927	Ascogregarina_taiwanensis_EF666482)	(((Gregarina_sp_ex_Phaedon_brassicae_JF412715	Gregarina_niphandrodes_AF129882)	(Cephaloidophora_communis_HQ891113	Heliospora_longissima_ex_E_vittatus_HQ891115))	(Ancora_WSBS2010_reassembled_contig	(Ancora_Roscoff_Q5_28r11_corr	Ancora_WSBS2011_reassembled_contig)))))	(((Plasmodium_berghei_M19712	Plasmodium_falciparum1_M19172)	(Babesia_microti_FO082874	(Babesia_bigemina	(Theileria_orientalis_AP011946	Theileria_parva_L02366))))	((Toxoplasma_gondii_strain_RH_M97703	Besnoitia_besnoiti_AY833646)	(Goussia_desseri_GU479641	Eimeria_tenella_AF026388))))	Vitrella_brassicaformis_HM245049)	((((Parvilucifera_rostrata_KF359483	Parvilucifera_infectans_KF359485)	Perkinsus_atlanticus_AF509333)	((Ichthyodinium_chabelardi_FJ440623	(Environmental_Ma131_1A38_18S_FJ032666	((Environmental_Ma131_1A45_18S_FJ032668	Environmental_sequence_AACY020214703)	Environmental_EU304548)))	((Syndinium_turbo_DQ146404	((Environmental_HF0200_37F04_EU795185	Environmental_Ma131_1A49_18S_FJ032678)	Amoebophrya_sp_HM483394))	(Prorocentrum_micans_AY803739	((Akashiwo_sanguinea_AY831412	Pfiesteria_piscicida_DQ991382)	(Alexandrium_catenella_AY347308	Gonyaulax_polyedra_AF377944))))))	Chromera_velia_strain_CMS22_DQ174731))	Acavomonas_peruviana_KF651078)	(Colponema_vietnamica_KF651083	Colponema_edaphicum_strain_Chukotka_KF651068))	(Stentor_coeruleus_AF357145	(Paramecium_tetraurelia_AF149979	Sterkiella_histriomuscorum_FJ545743)))	Bigelowiella_natans_U02075);
(((Chrysolepidomonas_dendrolepidota_AF123297	Cylindrotheca_closterium_DQ082742)	(Hyphochytrium_catenoides_X80344	Phytophthora_megasperma_glycinea_M54938))	(((Acavomonas_peruviana_KF651078	((((Ichthyodinium_chabelardi_FJ440623	(Environmental_Ma131_1A38_18S_FJ032666	(Environmental_EU304548	(Environmental_sequence_AACY020214703	Environmental_Ma131_1A45_18S_FJ032668))))	((Parvilucifera_infectans_KF359485	Parvilucifera_rostrata_KF359483)	Perkinsus_atlanticus_AF509333))	((((Gonyaulax_polyedra_AF377944	Alexandrium_catenella_AY347308)	(Akashiwo_sanguinea_AY831412	Pfiesteria_piscicida_DQ991382))	Prorocentrum_micans_AY803739)	((Amoebophrya_sp_HM483394	(Environmental_Ma131_1A49_18S_FJ032678	Environmental_HF0200_37F04_EU795185))	Syndinium_turbo_DQ146404)))	(((Cryptosporidium_parvum_AB089290	(((Cephaloidophora_communis_HQ891113	Heliospora_longissima_ex_E_vittatus_HQ891115)	((Gregarina_niphandrodes_AF129882	Gregarina_sp_ex_Phaedon_brassicae_JF412715)	(Ancora_WSBS2010_reassembled_contig	(Ancora_WSBS2011_reassembled_contig	Ancora_Roscoff_Q5_28r11_corr))))	(Ascogregarina_taiwanensis_EF666482	Neogregarinorida_sp_OPPPC1_AB748927)))	(((Plasmodium_falciparum1_M19172	Plasmodium_berghei_M19712)	(Babesia_microti_FO082874	(Babesia_bigemina	(Theileria_orientalis_AP011946	Theileria_parva_L02366))))	((Besnoitia_besnoiti_AY833646	Toxoplasma_gondii_strain_RH_M97703)	(Goussia_desseri_GU479641	Eimeria_tenella_AF026388))))	(Vitrella_brassicaformis_HM245049	Chromera_velia_strain_CMS22_DQ174731))))	(Stentor_coeruleus_AF357145	(Paramecium_tetraurelia_AF149979	Sterkiella_histriomuscorum_FJ545743)))	(Colponema_edaphicum_strain_Chukotka_KF651068	Colponema_vietnamica_KF651083))	Bigelowiella_natans_U02075);
((Phytophthora_megasperma_glycinea_M54938	(Hyphochytrium_catenoides_X80344	(Chrysolepidomonas_dendrolepidota_AF123297	Cylindrotheca_closterium_DQ082742)))	((Colponema_edaphicum_strain_Chukotka_KF651068	Colponema_vietnamica_KF651083)	(((((Chromera_velia_strain_CMS22_DQ174731	Vitrella_brassicaformis_HM245049)	((((Besnoitia_besnoiti_AY833646	Toxoplasma_gondii_strain_RH_M97703)	(Goussia_desseri_GU479641	Eimeria_tenella_AF026388))	((Plasmodium_berghei_M19712	Plasmodium_falciparum1_M19172)	(Babesia_microti_FO082874	(Babesia_bigemina	(Theileria_orientalis_AP011946	Theileria_parva_L02366)))))	(((((Gregarina_niphandrodes_AF129882	Gregarina_sp_ex_Phaedon_brassicae_JF412715)	(Heliospora_longissima_ex_E_vittatus_HQ891115	Cephaloidophora_communis_HQ891113))	(Ancora_WSBS2011_reassembled_contig	(Ancora_Roscoff_Q5_28r11_corr	Ancora_WSBS2010_reassembled_contig)))	(Neogregarinorida_sp_OPPPC1_AB748927	Ascogregarina_taiwanensis_EF666482))	Cryptosporidium_parvum_AB089290)))	((Ichthyodinium_chabelardi_FJ440623	(Environmental_Ma131_1A38_18S_FJ032666	(Environmental_EU304548	(Environmental_Ma131_1A45_18S_FJ032668	Environmental_sequence_AACY020214703))))	(((Prorocentrum_micans_AY803739	(Akashiwo_sanguinea_AY831412	(Pfiesteria_piscicida_DQ991382	(Alexandrium_catenella_AY347308	Gonyaulax_polyedra_AF377944))))	(((Environmental_HF0200_37F04_EU795185	Environmental_Ma131_1A49_18S_FJ032678)	Amoebophrya_sp_HM483394)	Syndinium_turbo_DQ146404))	((Parvilucifera_rostrata_KF359483	Parvilucifera_infectans_KF359485)	Perkinsus_atlanticus_AF509333))))	(Stentor_coeruleus_AF357145	(Paramecium_tetraurelia_AF149979	Sterkiella_histriomuscorum_FJ545743)))	Acavomonas_peruviana_KF651078))	Bigelowiella_natans_U02075);
(((Cylindrotheca_closterium_DQ082742	Chrysolepidomonas_dendrolepidota_AF123297)	(Hyphochytrium_catenoides_X80344	Phytophthora_megasperma_glycinea_M54938))	(((Acavomonas_peruviana_KF651078	((Vitrella_brassicaformis_HM245049	(((Ancora_WSBS2010_reassembled_contig	(Ancora_Roscoff_Q5_28r11_corr	Ancora_WSBS2011_reassembled_contig))	(Cryptosporidium_parvum_AB089290	(((Gregarina_niphandrodes_AF129882	Gregarina_sp_ex_Phaedon_brassicae_JF412715)	(Heliospora_longissima_ex_E_vittatus_HQ891115	Cephaloidophora_communis_HQ891113))	(Ascogregarina_taiwanensis_EF666482	Neogregarinorida_sp_OPPPC1_AB748927))))	(((Eimeria_tenella_AF026388	Goussia_desseri_GU479641)	(Besnoitia_besnoiti_AY833646	Toxoplasma_gondii_strain_RH_M97703))	((Babesia_microti_FO082874	(Babesia_bigemina	(Theileria_parva_L02366	Theileria_orientalis_AP011946)))	(Plasmodium_berghei_M19712	Plasmodium_falciparum1_M19172)))))	((((Parvilucifera_rostrata_KF359483	Parvilucifera_infectans_KF359485)	Perkinsus_atlanticus_AF509333)	((Ichthyodinium_chabelardi_FJ440623	(((Environmental_Ma131_1A45_18S_FJ032668	Environmental_sequence_AACY020214703)	Environmental_EU304548)	Environmental_Ma131_1A38_18S_FJ032666))	((((Environmental_HF0200_37F04_EU795185	Environmental_Ma131_1A49_18S_FJ032678)	Amoebophrya_sp_HM483394)	Syndinium_turbo_DQ146404)	(Prorocentrum_micans_AY803739	(Pfiesteria_piscicida_DQ991382	(Akashiwo_sanguinea_AY831412	(Gonyaulax_polyedra_AF377944	Alexandrium_catenella_AY347308)))))))	Chromera_velia_strain_CMS22_DQ174731)))	(Colponema_edaphicum_strain_Chukotka_KF651068	Colponema_vietnamica_KF651083))	((Paramecium_tetraurelia_AF149979	Sterkiella_histriomuscorum_FJ545743)	Stentor_coeruleus_AF357145))	Bigelowiella_natans_U02075);
(((Chrysolepidomonas_dendrolepidota_AF123297	Cylindrotheca_closterium_DQ082742)	(Hyphochytrium_catenoides_X80344	Phytophthora_megasperma_glycinea_M54938))	(((Colponema_edaphicum_strain_Chukotka_KF651068	Colponema_vietnamica_KF651083)	(Acavomonas_peruviana_KF651078	((((Parvilucifera_rostrata_KF359483	Parvilucifera_infectans_KF359485)	Perkinsus_atlanticus_AF509333)	((Ichthyodinium_chabelardi_FJ440623	(Environmental_Ma131_1A38_18S_FJ032666	(Environmental_EU304548	(Environmental_Ma131_1A45_18S_FJ032668	Environmental_sequence_AACY020214703))))	((Prorocentrum_micans_AY803739	(Akashiwo_sanguinea_AY831412	(Pfiesteria_piscicida_DQ991382	(Gonyaulax_polyedra_AF377944	Alexandrium_catenella_AY347308))))	(Syndinium_turbo_DQ146404	((Environmental_Ma131_1A49_18S_FJ032678	Environmental_HF0200_37F04_EU795185)	Amoebophrya_sp_HM483394)))))	(Chromera_velia_strain_CMS22_DQ174731	(((Cryptosporidium_parvum_AB089290	((Ascogregarina_taiwanensis_EF666482	Neogregarinorida_sp_OPPPC1_AB748927)	(((Cephaloidophora_communis_HQ891113	Heliospora_longissima_ex_E_vittatus_HQ891115)	(Gregarina_niphandrodes_AF129882	Gregarina_sp_ex_Phaedon_brassicae_JF412715))	(Ancora_WSBS2010_reassembled_contig	(Ancora_Roscoff_Q5_28r11_corr	Ancora_WSBS2011_reassembled_contig)))))	(((Plasmodium_berghei_M19712	Plasmodium_falciparum1_M19172)	(((Theileria_parva_L02366	Theileria_orientalis_AP011946)	Babesia_bigemina)	Babesia_microti_FO082874))	((Besnoitia_besnoiti_AY833646	Toxoplasma_gondii_strain_RH_M97703)	(Eimeria_tenella_AF026388	Goussia_desseri_GU479641))))	Vitrella_brassicaformis_HM245049)))))	(Stentor_coeruleus_AF357145	(Sterkiella_histriomuscorum_FJ545743	Paramecium_tetraurelia_AF149979)))	Bigelowiella_natans_U02075);
(((Chrysolepidomonas_dendrolepidota_AF123297	Cylindrotheca_closterium_DQ082742)	(Hyphochytrium_catenoides_X80344	Phytophthora_megasperma_glycinea_M54938))	((Stentor_coeruleus_AF357145	(Sterkiella_histriomuscorum_FJ545743	Paramecium_tetraurelia_AF149979))	((Acavomonas_peruviana_KF651078	(((((Parvilucifera_infectans_KF359485	Parvilucifera_rostrata_KF359483)	Perkinsus_atlanticus_AF509333)	(Ichthyodinium_chabelardi_FJ440623	(Environmental_Ma131_1A38_18S_FJ032666	(Environmental_EU304548	(Environmental_Ma131_1A45_18S_FJ032668	Environmental_sequence_AACY020214703)))))	((Syndinium_turbo_DQ146404	(Amoebophrya_sp_HM483394	(Environmental_HF0200_37F04_EU795185	Environmental_Ma131_1A49_18S_FJ032678)))	(Prorocentrum_micans_AY803739	(Akashiwo_sanguinea_AY831412	(Pfiesteria_piscicida_DQ991382	(Gonyaulax_polyedra_AF377944	Alexandrium_catenella_AY347308))))))	(Chromera_velia_strain_CMS22_DQ174731	(Vitrella_brassicaformis_HM245049	((Cryptosporidium_parvum_AB089290	(((Gregarina_sp_ex_Phaedon_brassicae_JF412715	Gregarina_niphandrodes_AF129882)	(Ancora_WSBS2010_reassembled_contig	(Ancora_WSBS2011_reassembled_contig	Ancora_Roscoff_Q5_28r11_corr)))	((Neogregarinorida_sp_OPPPC1_AB748927	Ascogregarina_taiwanensis_EF666482)	(Cephaloidophora_communis_HQ891113	Heliospora_longissima_ex_E_vittatus_HQ891115))))	(((Goussia_desseri_GU479641	Eimeria_tenella_AF026388)	(Toxoplasma_gondii_strain_RH_M97703	Besnoitia_besnoiti_AY833646))	((Plasmodium_berghei_M19712	Plasmodium_falciparum1_M19172)	((Babesia_bigemina	(Theileria_orientalis_AP011946	Theileria_parva_L02366))	Babesia_microti_FO082874))))))))	(Colponema_vietnamica_KF651083	Colponema_edaphicum_strain_Chukotka_KF651068)))	Bigelowiella_natans_U02075);
(((Chrysolepidomonas_dendrolepidota_AF123297	Cylindrotheca_closterium_DQ082742)	(Phytophthora_megasperma_glycinea_M54938	Hyphochytrium_catenoides_X80344))	((Sterkiella_histriomuscorum_FJ545743	(Paramecium_tetraurelia_AF149979	Stentor_coeruleus_AF357145))	((Colponema_edaphicum_strain_Chukotka_KF651068	Colponema_vietnamica_KF651083)	(Acavomonas_peruviana_KF651078	((Vitrella_brassicaformis_HM245049	((Cryptosporidium_parvum_AB089290	((((Heliospora_longissima_ex_E_vittatus_HQ891115	Cephaloidophora_communis_HQ891113)	(Gregarina_niphandrodes_AF129882	Gregarina_sp_ex_Phaedon_brassicae_JF412715))	((Ancora_WSBS2011_reassembled_contig	Ancora_Roscoff_Q5_28r11_corr)	Ancora_WSBS2010_reassembled_contig))	(Neogregarinorida_sp_OPPPC1_AB748927	Ascogregarina_taiwanensis_EF666482)))	(((Plasmodium_berghei_M19712	Plasmodium_falciparum1_M19172)	(Babesia_microti_FO082874	((Theileria_orientalis_AP011946	Theileria_parva_L02366)	Babesia_bigemina)))	((Toxoplasma_gondii_strain_RH_M97703	Besnoitia_besnoiti_AY833646)	(Eimeria_tenella_AF026388	Goussia_desseri_GU479641)))))	(Chromera_velia_strain_CMS22_DQ174731	(((Prorocentrum_micans_AY803739	(Akashiwo_sanguinea_AY831412	(Pfiesteria_piscicida_DQ991382	(Alexandrium_catenella_AY347308	Gonyaulax_polyedra_AF377944))))	(Syndinium_turbo_DQ146404	(Amoebophrya_sp_HM483394	(Environmental_Ma131_1A49_18S_FJ032678	Environmental_HF0200_37F04_EU795185))))	((Ichthyodinium_chabelardi_FJ440623	(Environmental_Ma131_1A38_18S_FJ032666	((Environmental_sequence_AACY020214703	Environmental_Ma131_1A45_18S_FJ032668)	Environmental_EU304548)))	((Parvilucifera_rostrata_KF359483	Parvilucifera_infectans_KF359485)	Perkinsus_atlanticus_AF509333))))))))	Bigelowiella_natans_U02075);
(((Cylindrotheca_closterium_DQ082742	Chrysolepidomonas_dendrolepidota_AF123297)	(Phytophthora_megasperma_glycinea_M54938	Hyphochytrium_catenoides_X80344))	(((Sterkiella_histriomuscorum_FJ545743	(Stentor_coeruleus_AF357145	Paramecium_tetraurelia_AF149979))	(((((Parvilucifera_rostrata_KF359483	Parvilucifera_infectans_KF359485)	Perkinsus_atlanticus_AF509333)	((Ichthyodinium_chabelardi_FJ440623	(Environmental_Ma131_1A38_18S_FJ032666	(Environmental_EU304548	(Environmental_sequence_AACY020214703	Environmental_Ma131_1A45_18S_FJ032668))))	((Syndinium_turbo_DQ146404	(Amoebophrya_sp_HM483394	(Environmental_Ma131_1A49_18S_FJ032678	Environmental_HF0200_37F04_EU795185)))	(((Gonyaulax_polyedra_AF377944	Alexandrium_catenella_AY347308)	(Akashiwo_sanguinea_AY831412	Pfiesteria_piscicida_DQ991382))	Prorocentrum_micans_AY803739))))	((Chromera_velia_strain_CMS22_DQ174731	Vitrella_brassicaformis_HM245049)	((((Babesia_microti_FO082874	(Babesia_bigemina	(Theileria_orientalis_AP011946	Theileria_parva_L02366)))	(Plasmodium_falciparum1_M19172	Plasmodium_berghei_M19712))	((Toxoplasma_gondii_strain_RH_M97703	Besnoitia_besnoiti_AY833646)	(Goussia_desseri_GU479641	Eimeria_tenella_AF026388)))	(Cryptosporidium_parvum_AB089290	(((Ancora_WSBS2010_reassembled_contig	(Ancora_WSBS2011_reassembled_contig	Ancora_Roscoff_Q5_28r11_corr))	((Heliospora_longissima_ex_E_vittatus_HQ891115	Cephaloidophora_communis_HQ891113)	(Gregarina_niphandrodes_AF129882	Gregarina_sp_ex_Phaedon_brassicae_JF412715)))	(Neogregarinorida_sp_OPPPC1_AB748927	Ascogregarina_taiwanensis_EF666482))))))	Acavomonas_peruviana_KF651078))	(Colponema_edaphicum_strain_Chukotka_KF651068	Colponema_vietnamica_KF651083))	Bigelowiella_natans_U02075);
((((Paramecium_tetraurelia_AF149979	Sterkiella_histriomuscorum_FJ545743)	Stentor_coeruleus_AF357145)	((((Vitrella_brassicaformis_HM245049	Chromera_velia_strain_CMS22_DQ174731)	(((((Cephaloidophora_communis_HQ891113	Heliospora_longissima_ex_E_vittatus_HQ891115)	((Gregarina_sp_ex_Phaedon_brassicae_JF412715	Gregarina_niphandrodes_AF129882)	(Ancora_WSBS2010_reassembled_contig	(Ancora_Roscoff_Q5_28r11_corr	Ancora_WSBS2011_reassembled_contig))))	(Neogregarinorida_sp_OPPPC1_AB748927	Ascogregarina_taiwanensis_EF666482))	Cryptosporidium_parvum_AB089290)	(((Eimeria_tenella_AF026388	Goussia_desseri_GU479641)	(Besnoitia_besnoiti_AY833646	Toxoplasma_gondii_strain_RH_M97703))	((Plasmodium_falciparum1_M19172	Plasmodium_berghei_M19712)	(Babesia_microti_FO082874	(Babesia_bigemina	(Theileria_orientalis_AP011946	Theileria_parva_L02366)))))))	(((Parvilucifera_rostrata_KF359483	Parvilucifera_infectans_KF359485)	Perkinsus_atlanticus_AF509333)	((Ichthyodinium_chabelardi_FJ440623	(((Environmental_Ma131_1A45_18S_FJ032668	Environmental_sequence_AACY020214703)	Environmental_EU304548)	Environmental_Ma131_1A38_18S_FJ032666))	((Syndinium_turbo_DQ146404	(Amoebophrya_sp_HM483394	(Environmental_HF0200_37F04_EU795185	Environmental_Ma131_1A49_18S_FJ032678)))	(Prorocentrum_micans_AY803739	((Akashiwo_sanguinea_AY831412	Pfiesteria_piscicida_DQ991382)	(Gonyaulax_polyedra_AF377944	Alexandrium_catenella_AY347308)))))))	((Colponema_edaphicum_strain_Chukotka_KF651068	Colponema_vietnamica_KF651083)	Acavomonas_peruviana_KF651078)))	((Cylindrotheca_closterium_DQ082742	Chrysolepidomonas_dendrolepidota_AF123297)	(Hyphochytrium_catenoides_X80344	Phytophthora_megasperma_glycinea_M54938))	Bigelowiella_natans_U02075);
(((Chrysolepidomonas_dendrolepidota_AF123297	Cylindrotheca_closterium_DQ082742)	(Phytophthora_megasperma_glycinea_M54938	Hyphochytrium_catenoides_X80344))	((Stentor_coeruleus_AF357145	(Sterkiella_histriomuscorum_FJ545743	Paramecium_tetraurelia_AF149979))	((Colponema_edaphicum_strain_Chukotka_KF651068	Colponema_vietnamica_KF651083)	(Acavomonas_peruviana_KF651078	((Chromera_velia_strain_CMS22_DQ174731	(Vitrella_brassicaformis_HM245049	((((Toxoplasma_gondii_strain_RH_M97703	Besnoitia_besnoiti_AY833646)	(Eimeria_tenella_AF026388	Goussia_desseri_GU479641))	((Plasmodium_falciparum1_M19172	Plasmodium_berghei_M19712)	((Babesia_bigemina	(Theileria_parva_L02366	Theileria_orientalis_AP011946))	Babesia_microti_FO082874)))	(Cryptosporidium_parvum_AB089290	((Neogregarinorida_sp_OPPPC1_AB748927	Ascogregarina_taiwanensis_EF666482)	((Cephaloidophora_communis_HQ891113	Heliospora_longissima_ex_E_vittatus_HQ891115)	((Gregarina_sp_ex_Phaedon_brassicae_JF412715	Gregarina_niphandrodes_AF129882)	(Ancora_WSBS2010_reassembled_contig	(Ancora_Roscoff_Q5_28r11_corr	Ancora_WSBS2011_reassembled_contig)))))))))	(((Parvilucifera_rostrata_KF359483	Parvilucifera_infectans_KF359485)	Perkinsus_atlanticus_AF509333)	((Ichthyodinium_chabelardi_FJ440623	((Environmental_EU304548	(Environmental_Ma131_1A45_18S_FJ032668	Environmental_sequence_AACY020214703))	Environmental_Ma131_1A38_18S_FJ032666))	(((Akashiwo_sanguinea_AY831412	((Alexandrium_catenella_AY347308	Gonyaulax_polyedra_AF377944)	Pfiesteria_piscicida_DQ991382))	Prorocentrum_micans_AY803739)	(Syndinium_turbo_DQ146404	((Environmental_Ma131_1A49_18S_FJ032678	Environmental_HF0200_37F04_EU795185)	Amoebophrya_sp_HM483394)))))))))	Bigelowiella_natans_U02075);
(((Phytophthora_megasperma_glycinea_M54938	Hyphochytrium_catenoides_X80344)	(Cylindrotheca_closterium_DQ082742	Chrysolepidomonas_dendrolepidota_AF123297))	(((Colponema_edaphicum_strain_Chukotka_KF651068	Colponema_vietnamica_KF651083)	Acavomonas_peruviana_KF651078)	((Sterkiella_histriomuscorum_FJ545743	(Stentor_coeruleus_AF357145	Paramecium_tetraurelia_AF149979))	(((Amoebophrya_sp_HM483394	(Environmental_HF0200_37F04_EU795185	Environmental_Ma131_1A49_18S_FJ032678))	(((Ichthyodinium_chabelardi_FJ440623	(Environmental_Ma131_1A38_18S_FJ032666	(Environmental_EU304548	(Environmental_sequence_AACY020214703	Environmental_Ma131_1A45_18S_FJ032668))))	((Parvilucifera_rostrata_KF359483	Parvilucifera_infectans_KF359485)	Perkinsus_atlanticus_AF509333))	(Syndinium_turbo_DQ146404	(Prorocentrum_micans_AY803739	((Gonyaulax_polyedra_AF377944	Akashiwo_sanguinea_AY831412)	(Alexandrium_catenella_AY347308	Pfiesteria_piscicida_DQ991382))))))	((Chromera_velia_strain_CMS22_DQ174731	Vitrella_brassicaformis_HM245049)	((((((Heliospora_longissima_ex_E_vittatus_HQ891115	Cephaloidophora_communis_HQ891113)	(Gregarina_sp_ex_Phaedon_brassicae_JF412715	Gregarina_niphandrodes_AF129882))	(Ancora_WSBS2010_reassembled_contig	(Ancora_WSBS2011_reassembled_contig	Ancora_Roscoff_Q5_28r11_corr)))	(Ascogregarina_taiwanensis_EF666482	Neogregarinorida_sp_OPPPC1_AB748927))	Cryptosporidium_parvum_AB089290)	(((Babesia_microti_FO082874	(Babesia_bigemina	(Theileria_orientalis_AP011946	Theileria_parva_L02366)))	(Plasmodium_berghei_M19712	Plasmodium_falciparum1_M19172))	((Besnoitia_besnoiti_AY833646	Toxoplasma_gondii_strain_RH_M97703)	(Eimeria_tenella_AF026388	Goussia_desseri_GU479641))))))))	Bigelowiella_natans_U02075);
(((Hyphochytrium_catenoides_X80344	Phytophthora_megasperma_glycinea_M54938)	(Chrysolepidomonas_dendrolepidota_AF123297	Cylindrotheca_closterium_DQ082742))	(((((Perkinsus_atlanticus_AF509333	(Parvilucifera_rostrata_KF359483	Parvilucifera_infectans_KF359485))	((Ichthyodinium_chabelardi_FJ440623	(Environmental_Ma131_1A38_18S_FJ032666	((Environmental_Ma131_1A45_18S_FJ032668	Environmental_sequence_AACY020214703)	Environmental_EU304548)))	((Syndinium_turbo_DQ146404	(Amoebophrya_sp_HM483394	(Environmental_Ma131_1A49_18S_FJ032678	Environmental_HF0200_37F04_EU795185)))	(Prorocentrum_micans_AY803739	(Akashiwo_sanguinea_AY831412	(Pfiesteria_piscicida_DQ991382	(Gonyaulax_polyedra_AF377944	Alexandrium_catenella_AY347308)))))))	((Chromera_velia_strain_CMS22_DQ174731	Vitrella_brassicaformis_HM245049)	(((((Ancora_WSBS2010_reassembled_contig	(Ancora_Roscoff_Q5_28r11_corr	Ancora_WSBS2011_reassembled_contig))	((Cephaloidophora_communis_HQ891113	Heliospora_longissima_ex_E_vittatus_HQ891115)	(Gregarina_sp_ex_Phaedon_brassicae_JF412715	Gregarina_niphandrodes_AF129882)))	(Neogregarinorida_sp_OPPPC1_AB748927	Ascogregarina_taiwanensis_EF666482))	Cryptosporidium_parvum_AB089290)	(((Plasmodium_berghei_M19712	Plasmodium_falciparum1_M19172)	(((Theileria_parva_L02366	Theileria_orientalis_AP011946)	Babesia_bigemina)	Babesia_microti_FO082874))	((Toxoplasma_gondii_strain_RH_M97703	Besnoitia_besnoiti_AY833646)	(Eimeria_tenella_AF026388	Goussia_desseri_GU479641))))))	Acavomonas_peruviana_KF651078)	((Colponema_vietnamica_KF651083	Colponema_edaphicum_strain_Chukotka_KF651068)	(Sterkiella_histriomuscorum_FJ545743	(Stentor_coeruleus_AF357145	Paramecium_tetraurelia_AF149979))))	Bigelowiella_natans_U02075);
(((Cylindrotheca_closterium_DQ082742	Chrysolepidomonas_dendrolepidota_AF123297)	(Hyphochytrium_catenoides_X80344	Phytophthora_megasperma_glycinea_M54938))	((Colponema_vietnamica_KF651083	Colponema_edaphicum_strain_Chukotka_KF651068)	(Acavomonas_peruviana_KF651078	(((((Ichthyodinium_chabelardi_FJ440623	(((Environmental_Ma131_1A45_18S_FJ032668	Environmental_sequence_AACY020214703)	Environmental_EU304548)	Environmental_Ma131_1A38_18S_FJ032666))	(Perkinsus_atlanticus_AF509333	(Parvilucifera_rostrata_KF359483	Parvilucifera_infectans_KF359485)))	((Prorocentrum_micans_AY803739	(Akashiwo_sanguinea_AY831412	((Alexandrium_catenella_AY347308	Gonyaulax_polyedra_AF377944)	Pfiesteria_piscicida_DQ991382)))	((Amoebophrya_sp_HM483394	(Environmental_HF0200_37F04_EU795185	Environmental_Ma131_1A49_18S_FJ032678))	Syndinium_turbo_DQ146404)))	(((((Goussia_desseri_GU479641	Eimeria_tenella_AF026388)	(Toxoplasma_gondii_strain_RH_M97703	Besnoitia_besnoiti_AY833646))	((Plasmodium_falciparum1_M19172	Plasmodium_berghei_M19712)	(Babesia_microti_FO082874	(Babesia_bigemina	(Theileria_parva_L02366	Theileria_orientalis_AP011946)))))	(Cryptosporidium_parvum_AB089290	((Neogregarinorida_sp_OPPPC1_AB748927	Ascogregarina_taiwanensis_EF666482)	((Heliospora_longissima_ex_E_vittatus_HQ891115	Cephaloidophora_communis_HQ891113)	((Gregarina_sp_ex_Phaedon_brassicae_JF412715	Gregarina_niphandrodes_AF129882)	(Ancora_WSBS2010_reassembled_contig	(Ancora_WSBS2011_reassembled_contig	Ancora_Roscoff_Q5_28r11_corr)))))))	(Chromera_velia_strain_CMS22_DQ174731	Vitrella_brassicaformis_HM245049)))	(Stentor_coeruleus_AF357145	(Paramecium_tetraurelia_AF149979	Sterkiella_histriomuscorum_FJ545743)))))	Bigelowiella_natans_U02075);
(((Chrysolepidomonas_dendrolepidota_AF123297	Cylindrotheca_closterium_DQ082742)	(Hyphochytrium_catenoides_X80344	Phytophthora_megasperma_glycinea_M54938))	((Stentor_coeruleus_AF357145	(Sterkiella_histriomuscorum_FJ545743	Paramecium_tetraurelia_AF149979))	((Colponema_vietnamica_KF651083	Colponema_edaphicum_strain_Chukotka_KF651068)	((((((((Plasmodium_falciparum1_M19172	Plasmodium_berghei_M19712)	(Babesia_microti_FO082874	(Babesia_bigemina	(Theileria_orientalis_AP011946	Theileria_parva_L02366))))	((Goussia_desseri_GU479641	Eimeria_tenella_AF026388)	(Besnoitia_besnoiti_AY833646	Toxoplasma_gondii_strain_RH_M97703)))	((((Ancora_WSBS2010_reassembled_contig	(Ancora_Roscoff_Q5_28r11_corr	Ancora_WSBS2011_reassembled_contig))	(Gregarina_niphandrodes_AF129882	Gregarina_sp_ex_Phaedon_brassicae_JF412715))	((Heliospora_longissima_ex_E_vittatus_HQ891115	Cephaloidophora_communis_HQ891113)	(Ascogregarina_taiwanensis_EF666482	Neogregarinorida_sp_OPPPC1_AB748927)))	Cryptosporidium_parvum_AB089290))	Vitrella_brassicaformis_HM245049)	Chromera_velia_strain_CMS22_DQ174731)	((((Parvilucifera_rostrata_KF359483	Parvilucifera_infectans_KF359485)	Perkinsus_atlanticus_AF509333)	(Ichthyodinium_chabelardi_FJ440623	(Environmental_Ma131_1A38_18S_FJ032666	(Environmental_EU304548	(Environmental_sequence_AACY020214703	Environmental_Ma131_1A45_18S_FJ032668)))))	((Prorocentrum_micans_AY803739	((Alexandrium_catenella_AY347308	Gonyaulax_polyedra_AF377944)	(Pfiesteria_piscicida_DQ991382	Akashiwo_sanguinea_AY831412)))	(Syndinium_turbo_DQ146404	(Amoebophrya_sp_HM483394	(Environmental_HF0200_37F04_EU795185	Environmental_Ma131_1A49_18S_FJ032678))))))	Acavomonas_peruviana_KF651078)))	Bigelowiella_natans_U02075);
((Phytophthora_megasperma_glycinea_M54938	(Hyphochytrium_catenoides_X80344	(Cylindrotheca_closterium_DQ082742	Chrysolepidomonas_dendrolepidota_AF123297)))	(((Paramecium_tetraurelia_AF149979	Sterkiella_histriomuscorum_FJ545743)	Stentor_coeruleus_AF357145)	((Colponema_edaphicum_strain_Chukotka_KF651068	Colponema_vietnamica_KF651083)	(((((Prorocentrum_micans_AY803739	((Gonyaulax_polyedra_AF377944	Alexandrium_catenella_AY347308)	(Akashiwo_sanguinea_AY831412	Pfiesteria_piscicida_DQ991382)))	(Syndinium_turbo_DQ146404	(Amoebophrya_sp_HM483394	(Environmental_HF0200_37F04_EU795185	Environmental_Ma131_1A49_18S_FJ032678))))	(((Parvilucifera_rostrata_KF359483	Parvilucifera_infectans_KF359485)	Perkinsus_atlanticus_AF509333)	(Ichthyodinium_chabelardi_FJ440623	((Environmental_EU304548	(Environmental_sequence_AACY020214703	Environmental_Ma131_1A45_18S_FJ032668))	Environmental_Ma131_1A38_18S_FJ032666))))	(((Cryptosporidium_parvum_AB089290	((Ascogregarina_taiwanensis_EF666482	Neogregarinorida_sp_OPPPC1_AB748927)	((Ancora_WSBS2010_reassembled_contig	(Ancora_WSBS2011_reassembled_contig	Ancora_Roscoff_Q5_28r11_corr))	((Heliospora_longissima_ex_E_vittatus_HQ891115	Cephaloidophora_communis_HQ891113)	(Gregarina_niphandrodes_AF129882	Gregarina_sp_ex_Phaedon_brassicae_JF412715)))))	(((Babesia_microti_FO082874	(Babesia_bigemina	(Theileria_parva_L02366	Theileria_orientalis_AP011946)))	(Plasmodium_berghei_M19712	Plasmodium_falciparum1_M19172))	((Goussia_desseri_GU479641	Eimeria_tenella_AF026388)	(Besnoitia_besnoiti_AY833646	Toxoplasma_gondii_strain_RH_M97703))))	(Vitrella_brassicaformis_HM245049	Chromera_velia_strain_CMS22_DQ174731)))	Acavomonas_peruviana_KF651078)))	Bigelowiella_natans_U02075);
(((Cylindrotheca_closterium_DQ082742	Chrysolepidomonas_dendrolepidota_AF123297)	(Phytophthora_megasperma_glycinea_M54938	Hyphochytrium_catenoides_X80344))	((Stentor_coeruleus_AF357145	(Sterkiella_histriomuscorum_FJ545743	Paramecium_tetraurelia_AF149979))	((Colponema_edaphicum_strain_Chukotka_KF651068	Colponema_vietnamica_KF651083)	((((Chromera_velia_strain_CMS22_DQ174731	Vitrella_brassicaformis_HM245049)	((((((Heliospora_longissima_ex_E_vittatus_HQ891115	Cephaloidophora_communis_HQ891113)	(Gregarina_niphandrodes_AF129882	Gregarina_sp_ex_Phaedon_brassicae_JF412715))	(Ancora_WSBS2010_reassembled_contig	(Ancora_Roscoff_Q5_28r11_corr	Ancora_WSBS2011_reassembled_contig)))	(Ascogregarina_taiwanensis_EF666482	Neogregarinorida_sp_OPPPC1_AB748927))	Cryptosporidium_parvum_AB089290)	(((Plasmodium_falciparum1_M19172	Plasmodium_berghei_M19712)	(Babesia_microti_FO082874	((Theileria_parva_L02366	Theileria_orientalis_AP011946)	Babesia_bigemina)))	((Goussia_desseri_GU479641	Eimeria_tenella_AF026388)	(Toxoplasma_gondii_strain_RH_M97703	Besnoitia_besnoiti_AY833646)))))	(((Parvilucifera_infectans_KF359485	Parvilucifera_rostrata_KF359483)	Perkinsus_atlanticus_AF509333)	(((((Gonyaulax_polyedra_AF377944	Alexandrium_catenella_AY347308)	(Akashiwo_sanguinea_AY831412	Pfiesteria_piscicida_DQ991382))	Prorocentrum_micans_AY803739)	(Syndinium_turbo_DQ146404	(Amoebophrya_sp_HM483394	(Environmental_Ma131_1A49_18S_FJ032678	Environmental_HF0200_37F04_EU795185))))	(Ichthyodinium_chabelardi_FJ440623	(Environmental_Ma131_1A38_18S_FJ032666	(Environmental_EU304548	(Environmental_sequence_AACY020214703	Environmental_Ma131_1A45_18S_FJ032668)))))))	Acavomonas_peruviana_KF651078)))	Bigelowiella_natans_U02075);
(((Chrysolepidomonas_dendrolepidota_AF123297	Cylindrotheca_closterium_DQ082742)	(Phytophthora_megasperma_glycinea_M54938	Hyphochytrium_catenoides_X80344))	((Stentor_coeruleus_AF357145	(Paramecium_tetraurelia_AF149979	Sterkiella_histriomuscorum_FJ545743))	(((((Ichthyodinium_chabelardi_FJ440623	((Environmental_EU304548	(Environmental_sequence_AACY020214703	Environmental_Ma131_1A45_18S_FJ032668))	Environmental_Ma131_1A38_18S_FJ032666))	((((Pfiesteria_piscicida_DQ991382	((Alexandrium_catenella_AY347308	Gonyaulax_polyedra_AF377944)	Akashiwo_sanguinea_AY831412))	Prorocentrum_micans_AY803739)	(Syndinium_turbo_DQ146404	(Amoebophrya_sp_HM483394	(Environmental_Ma131_1A49_18S_FJ032678	Environmental_HF0200_37F04_EU795185))))	((Parvilucifera_infectans_KF359485	Parvilucifera_rostrata_KF359483)	Perkinsus_atlanticus_AF509333)))	(Chromera_velia_strain_CMS22_DQ174731	(Vitrella_brassicaformis_HM245049	((Cryptosporidium_parvum_AB089290	((Neogregarinorida_sp_OPPPC1_AB748927	Ascogregarina_taiwanensis_EF666482)	((Gregarina_sp_ex_Phaedon_brassicae_JF412715	Gregarina_niphandrodes_AF129882)	((Heliospora_longissima_ex_E_vittatus_HQ891115	Cephaloidophora_communis_HQ891113)	(Ancora_WSBS2010_reassembled_contig	(Ancora_Roscoff_Q5_28r11_corr	Ancora_WSBS2011_reassembled_contig))))))	(((Goussia_desseri_GU479641	Eimeria_tenella_AF026388)	(Toxoplasma_gondii_strain_RH_M97703	Besnoitia_besnoiti_AY833646))	(((Babesia_bigemina	(Theileria_orientalis_AP011946	Theileria_parva_L02366))	Babesia_microti_FO082874)	(Plasmodium_falciparum1_M19172	Plasmodium_berghei_M19712)))))))	Acavomonas_peruviana_KF651078)	(Colponema_vietnamica_KF651083	Colponema_edaphicum_strain_Chukotka_KF651068)))	Bigelowiella_natans_U02075);
((((((((Parvilucifera_rostrata_KF359483	Parvilucifera_infectans_KF359485)	Perkinsus_atlanticus_AF509333)	((((Environmental_sequence_AACY020214703	Environmental_Ma131_1A45_18S_FJ032668)	Environmental_EU304548)	(Ichthyodinium_chabelardi_FJ440623	Environmental_Ma131_1A38_18S_FJ032666))	((Prorocentrum_micans_AY803739	((Gonyaulax_polyedra_AF377944	Alexandrium_catenella_AY347308)	(Akashiwo_sanguinea_AY831412	Pfiesteria_piscicida_DQ991382)))	(Syndinium_turbo_DQ146404	(Amoebophrya_sp_HM483394	(Environmental_Ma131_1A49_18S_FJ032678	Environmental_HF0200_37F04_EU795185))))))	((Chromera_velia_strain_CMS22_DQ174731	Vitrella_brassicaformis_HM245049)	((((Toxoplasma_gondii_strain_RH_M97703	Besnoitia_besnoiti_AY833646)	(Eimeria_tenella_AF026388	Goussia_desseri_GU479641))	((Plasmodium_berghei_M19712	Plasmodium_falciparum1_M19172)	(Babesia_microti_FO082874	(Babesia_bigemina	(Theileria_orientalis_AP011946	Theileria_parva_L02366)))))	((((Ancora_WSBS2010_reassembled_contig	(Ancora_WSBS2011_reassembled_contig	Ancora_Roscoff_Q5_28r11_corr))	((Cephaloidophora_communis_HQ891113	Heliospora_longissima_ex_E_vittatus_HQ891115)	(Gregarina_niphandrodes_AF129882	Gregarina_sp_ex_Phaedon_brassicae_JF412715)))	(Ascogregarina_taiwanensis_EF666482	Neogregarinorida_sp_OPPPC1_AB748927))	Cryptosporidium_parvum_AB089290))))	Acavomonas_peruviana_KF651078)	(Colponema_edaphicum_strain_Chukotka_KF651068	Colponema_vietnamica_KF651083))	(Stentor_coeruleus_AF357145	(Paramecium_tetraurelia_AF149979	Sterkiella_histriomuscorum_FJ545743)))	((Phytophthora_megasperma_glycinea_M54938	Hyphochytrium_catenoides_X80344)	(Chrysolepidomonas_dendrolepidota_AF123297	Cylindrotheca_closterium_DQ082742))	Bigelowiella_natans_U02075);
(((Cylindrotheca_closterium_DQ082742	Chrysolepidomonas_dendrolepidota_AF123297)	(Hyphochytrium_catenoides_X80344	Phytophthora_megasperma_glycinea_M54938))	(((Acavomonas_peruviana_KF651078	((((Prorocentrum_micans_AY803739	((Alexandrium_catenella_AY347308	Gonyaulax_polyedra_AF377944)	(Akashiwo_sanguinea_AY831412	Pfiesteria_piscicida_DQ991382)))	(((Environmental_Ma131_1A49_18S_FJ032678	Environmental_HF0200_37F04_EU795185)	Amoebophrya_sp_HM483394)	Syndinium_turbo_DQ146404))	(((Parvilucifera_infectans_KF359485	Parvilucifera_rostrata_KF359483)	Perkinsus_atlanticus_AF509333)	(Ichthyodinium_chabelardi_FJ440623	(Environmental_Ma131_1A38_18S_FJ032666	(Environmental_EU304548	(Environmental_sequence_AACY020214703	Environmental_Ma131_1A45_18S_FJ032668))))))	(((((Plasmodium_falciparum1_M19172	Plasmodium_berghei_M19712)	(Babesia_microti_FO082874	((Theileria_parva_L02366	Theileria_orientalis_AP011946)	Babesia_bigemina)))	((Goussia_desseri_GU479641	Eimeria_tenella_AF026388)	(Besnoitia_besnoiti_AY833646	Toxoplasma_gondii_strain_RH_M97703)))	(((Ascogregarina_taiwanensis_EF666482	Neogregarinorida_sp_OPPPC1_AB748927)	(((Ancora_WSBS2011_reassembled_contig	Ancora_Roscoff_Q5_28r11_corr)	Ancora_WSBS2010_reassembled_contig)	((Cephaloidophora_communis_HQ891113	Heliospora_longissima_ex_E_vittatus_HQ891115)	(Gregarina_niphandrodes_AF129882	Gregarina_sp_ex_Phaedon_brassicae_JF412715))))	Cryptosporidium_parvum_AB089290))	(Chromera_velia_strain_CMS22_DQ174731	Vitrella_brassicaformis_HM245049))))	(Colponema_vietnamica_KF651083	Colponema_edaphicum_strain_Chukotka_KF651068))	(Stentor_coeruleus_AF357145	(Sterkiella_histriomuscorum_FJ545743	Paramecium_tetraurelia_AF149979)))	Bigelowiella_natans_U02075);
(((Stentor_coeruleus_AF357145	(Sterkiella_histriomuscorum_FJ545743	Paramecium_tetraurelia_AF149979))	((Colponema_vietnamica_KF651083	Colponema_edaphicum_strain_Chukotka_KF651068)	(((((Perkinsus_atlanticus_AF509333	(Parvilucifera_infectans_KF359485	Parvilucifera_rostrata_KF359483))	(Ichthyodinium_chabelardi_FJ440623	(Environmental_Ma131_1A38_18S_FJ032666	(Environmental_EU304548	(Environmental_sequence_AACY020214703	Environmental_Ma131_1A45_18S_FJ032668)))))	((Prorocentrum_micans_AY803739	(Akashiwo_sanguinea_AY831412	((Alexandrium_catenella_AY347308	Gonyaulax_polyedra_AF377944)	Pfiesteria_piscicida_DQ991382)))	(Syndinium_turbo_DQ146404	(Amoebophrya_sp_HM483394	(Environmental_Ma131_1A49_18S_FJ032678	Environmental_HF0200_37F04_EU795185)))))	(Chromera_velia_strain_CMS22_DQ174731	((((((Ascogregarina_taiwanensis_EF666482	Neogregarinorida_sp_OPPPC1_AB748927)	((Heliospora_longissima_ex_E_vittatus_HQ891115	Cephaloidophora_communis_HQ891113)	(Gregarina_sp_ex_Phaedon_brassicae_JF412715	Gregarina_niphandrodes_AF129882)))	Cryptosporidium_parvum_AB089290)	(Ancora_WSBS2010_reassembled_contig	(Ancora_Roscoff_Q5_28r11_corr	Ancora_WSBS2011_reassembled_contig)))	(((Toxoplasma_gondii_strain_RH_M97703	Besnoitia_besnoiti_AY833646)	(Eimeria_tenella_AF026388	Goussia_desseri_GU479641))	((Plasmodium_berghei_M19712	Plasmodium_falciparum1_M19172)	(Babesia_microti_FO082874	((Theileria_parva_L02366	Theileria_orientalis_AP011946)	Babesia_bigemina)))))	Vitrella_brassicaformis_HM245049)))	Acavomonas_peruviana_KF651078)))	((Cylindrotheca_closterium_DQ082742	Chrysolepidomonas_dendrolepidota_AF123297)	(Phytophthora_megasperma_glycinea_M54938	Hyphochytrium_catenoides_X80344))	Bigelowiella_natans_U02075);
(((Stentor_coeruleus_AF357145	(Sterkiella_histriomuscorum_FJ545743	Paramecium_tetraurelia_AF149979))	((Colponema_edaphicum_strain_Chukotka_KF651068	Colponema_vietnamica_KF651083)	(Acavomonas_peruviana_KF651078	(((((Ichthyodinium_chabelardi_FJ440623	(Environmental_Ma131_1A38_18S_FJ032666	(Environmental_EU304548	(Environmental_Ma131_1A45_18S_FJ032668	Environmental_sequence_AACY020214703))))	((Syndinium_turbo_DQ146404	(((Gonyaulax_polyedra_AF377944	Alexandrium_catenella_AY347308)	(Pfiesteria_piscicida_DQ991382	Akashiwo_sanguinea_AY831412))	Prorocentrum_micans_AY803739))	(Amoebophrya_sp_HM483394	(Environmental_HF0200_37F04_EU795185	Environmental_Ma131_1A49_18S_FJ032678))))	((Parvilucifera_rostrata_KF359483	Parvilucifera_infectans_KF359485)	Perkinsus_atlanticus_AF509333))	(Vitrella_brassicaformis_HM245049	((Cryptosporidium_parvum_AB089290	((((Ancora_WSBS2011_reassembled_contig	Ancora_Roscoff_Q5_28r11_corr)	Ancora_WSBS2010_reassembled_contig)	((Heliospora_longissima_ex_E_vittatus_HQ891115	Cephaloidophora_communis_HQ891113)	(Gregarina_niphandrodes_AF129882	Gregarina_sp_ex_Phaedon_brassicae_JF412715)))	(Ascogregarina_taiwanensis_EF666482	Neogregarinorida_sp_OPPPC1_AB748927)))	(((Plasmodium_falciparum1_M19172	Plasmodium_berghei_M19712)	(Babesia_microti_FO082874	(Babesia_bigemina	(Theileria_orientalis_AP011946	Theileria_parva_L02366))))	((Eimeria_tenella_AF026388	Goussia_desseri_GU479641)	(Toxoplasma_gondii_strain_RH_M97703	Besnoitia_besnoiti_AY833646))))))	Chromera_velia_strain_CMS22_DQ174731))))	((Cylindrotheca_closterium_DQ082742	Chrysolepidomonas_dendrolepidota_AF123297)	(Phytophthora_megasperma_glycinea_M54938	Hyphochytrium_catenoides_X80344))	Bigelowiella_natans_U02075);
(((Hyphochytrium_catenoides_X80344	Phytophthora_megasperma_glycinea_M54938)	(Chrysolepidomonas_dendrolepidota_AF123297	Cylindrotheca_closterium_DQ082742))	((Stentor_coeruleus_AF357145	(Paramecium_tetraurelia_AF149979	Sterkiella_histriomuscorum_FJ545743))	((Colponema_vietnamica_KF651083	Colponema_edaphicum_strain_Chukotka_KF651068)	(Acavomonas_peruviana_KF651078	(((((Ichthyodinium_chabelardi_FJ440623	(Environmental_Ma131_1A38_18S_FJ032666	((Environmental_Ma131_1A45_18S_FJ032668	Environmental_sequence_AACY020214703)	Environmental_EU304548)))	((Parvilucifera_rostrata_KF359483	Parvilucifera_infectans_KF359485)	Perkinsus_atlanticus_AF509333))	((Syndinium_turbo_DQ146404	(Amoebophrya_sp_HM483394	(Environmental_HF0200_37F04_EU795185	Environmental_Ma131_1A49_18S_FJ032678)))	(Prorocentrum_micans_AY803739	(Akashiwo_sanguinea_AY831412	((Alexandrium_catenella_AY347308	Gonyaulax_polyedra_AF377944)	Pfiesteria_piscicida_DQ991382)))))	Chromera_velia_strain_CMS22_DQ174731)	(((((Ancora_WSBS2010_reassembled_contig	(Ancora_WSBS2011_reassembled_contig	Ancora_Roscoff_Q5_28r11_corr))	((Ascogregarina_taiwanensis_EF666482	Neogregarinorida_sp_OPPPC1_AB748927)	((Gregarina_sp_ex_Phaedon_brassicae_JF412715	Gregarina_niphandrodes_AF129882)	(Heliospora_longissima_ex_E_vittatus_HQ891115	Cephaloidophora_communis_HQ891113))))	Cryptosporidium_parvum_AB089290)	(((Besnoitia_besnoiti_AY833646	Toxoplasma_gondii_strain_RH_M97703)	(Goussia_desseri_GU479641	Eimeria_tenella_AF026388))	((Plasmodium_falciparum1_M19172	Plasmodium_berghei_M19712)	(Babesia_microti_FO082874	(Babesia_bigemina	(Theileria_orientalis_AP011946	Theileria_parva_L02366))))))	Vitrella_brassicaformis_HM245049)))))	Bigelowiella_natans_U02075);
(((Cylindrotheca_closterium_DQ082742	Chrysolepidomonas_dendrolepidota_AF123297)	(Hyphochytrium_catenoides_X80344	Phytophthora_megasperma_glycinea_M54938))	((Stentor_coeruleus_AF357145	(Paramecium_tetraurelia_AF149979	Sterkiella_histriomuscorum_FJ545743))	((Colponema_vietnamica_KF651083	Colponema_edaphicum_strain_Chukotka_KF651068)	(((((Parvilucifera_rostrata_KF359483	Parvilucifera_infectans_KF359485)	Perkinsus_atlanticus_AF509333)	(((Prorocentrum_micans_AY803739	((Alexandrium_catenella_AY347308	Gonyaulax_polyedra_AF377944)	(Pfiesteria_piscicida_DQ991382	Akashiwo_sanguinea_AY831412)))	(Syndinium_turbo_DQ146404	(Amoebophrya_sp_HM483394	(Environmental_Ma131_1A49_18S_FJ032678	Environmental_HF0200_37F04_EU795185))))	(Environmental_Ma131_1A38_18S_FJ032666	((Environmental_EU304548	(Environmental_Ma131_1A45_18S_FJ032668	Environmental_sequence_AACY020214703))	Ichthyodinium_chabelardi_FJ440623))))	(Chromera_velia_strain_CMS22_DQ174731	(((Cryptosporidium_parvum_AB089290	((Neogregarinorida_sp_OPPPC1_AB748927	Ascogregarina_taiwanensis_EF666482)	((Cephaloidophora_communis_HQ891113	Heliospora_longissima_ex_E_vittatus_HQ891115)	((Gregarina_niphandrodes_AF129882	Gregarina_sp_ex_Phaedon_brassicae_JF412715)	((Ancora_WSBS2011_reassembled_contig	Ancora_Roscoff_Q5_28r11_corr)	Ancora_WSBS2010_reassembled_contig)))))	(((Plasmodium_berghei_M19712	Plasmodium_falciparum1_M19172)	(Babesia_microti_FO082874	((Theileria_parva_L02366	Theileria_orientalis_AP011946)	Babesia_bigemina)))	((Eimeria_tenella_AF026388	Goussia_desseri_GU479641)	(Besnoitia_besnoiti_AY833646	Toxoplasma_gondii_strain_RH_M97703))))	Vitrella_brassicaformis_HM245049)))	Acavomonas_peruviana_KF651078)))	Bigelowiella_natans_U02075);
((Phytophthora_megasperma_glycinea_M54938	(Hyphochytrium_catenoides_X80344	(Cylindrotheca_closterium_DQ082742	Chrysolepidomonas_dendrolepidota_AF123297)))	((Stentor_coeruleus_AF357145	(Paramecium_tetraurelia_AF149979	Sterkiella_histriomuscorum_FJ545743))	((Colponema_edaphicum_strain_Chukotka_KF651068	Colponema_vietnamica_KF651083)	(Acavomonas_peruviana_KF651078	(((Vitrella_brassicaformis_HM245049	Chromera_velia_strain_CMS22_DQ174731)	((((((Ancora_WSBS2011_reassembled_contig	Ancora_Roscoff_Q5_28r11_corr)	Ancora_WSBS2010_reassembled_contig)	((Gregarina_sp_ex_Phaedon_brassicae_JF412715	Gregarina_niphandrodes_AF129882)	(Cephaloidophora_communis_HQ891113	Heliospora_longissima_ex_E_vittatus_HQ891115)))	(Neogregarinorida_sp_OPPPC1_AB748927	Ascogregarina_taiwanensis_EF666482))	Cryptosporidium_parvum_AB089290)	(((Plasmodium_berghei_M19712	Plasmodium_falciparum1_M19172)	(Babesia_microti_FO082874	(Babesia_bigemina	(Theileria_parva_L02366	Theileria_orientalis_AP011946))))	((Goussia_desseri_GU479641	Eimeria_tenella_AF026388)	(Besnoitia_besnoiti_AY833646	Toxoplasma_gondii_strain_RH_M97703)))))	((Perkinsus_atlanticus_AF509333	(Parvilucifera_rostrata_KF359483	Parvilucifera_infectans_KF359485))	((Ichthyodinium_chabelardi_FJ440623	((Environmental_EU304548	(Environmental_sequence_AACY020214703	Environmental_Ma131_1A45_18S_FJ032668))	Environmental_Ma131_1A38_18S_FJ032666))	((Prorocentrum_micans_AY803739	(Akashiwo_sanguinea_AY831412	((Alexandrium_catenella_AY347308	Gonyaulax_polyedra_AF377944)	Pfiesteria_piscicida_DQ991382)))	(Syndinium_turbo_DQ146404	(Amoebophrya_sp_HM483394	(Environmental_Ma131_1A49_18S_FJ032678	Environmental_HF0200_37F04_EU795185))))))))))	Bigelowiella_natans_U02075);
(((Phytophthora_megasperma_glycinea_M54938	Hyphochytrium_catenoides_X80344)	(Chrysolepidomonas_dendrolepidota_AF123297	Cylindrotheca_closterium_DQ082742))	(((Colponema_edaphicum_strain_Chukotka_KF651068	Colponema_vietnamica_KF651083)	(((((Ichthyodinium_chabelardi_FJ440623	(Environmental_Ma131_1A38_18S_FJ032666	(Environmental_EU304548	(Environmental_sequence_AACY020214703	Environmental_Ma131_1A45_18S_FJ032668))))	((((Gonyaulax_polyedra_AF377944	Alexandrium_catenella_AY347308)	(Akashiwo_sanguinea_AY831412	Pfiesteria_piscicida_DQ991382))	Prorocentrum_micans_AY803739)	(Syndinium_turbo_DQ146404	(Amoebophrya_sp_HM483394	(Environmental_Ma131_1A49_18S_FJ032678	Environmental_HF0200_37F04_EU795185)))))	((Parvilucifera_rostrata_KF359483	Parvilucifera_infectans_KF359485)	Perkinsus_atlanticus_AF509333))	(Vitrella_brassicaformis_HM245049	(((((Cephaloidophora_communis_HQ891113	Heliospora_longissima_ex_E_vittatus_HQ891115)	((Ancora_WSBS2010_reassembled_contig	(Ancora_WSBS2011_reassembled_contig	Ancora_Roscoff_Q5_28r11_corr))	(Gregarina_sp_ex_Phaedon_brassicae_JF412715	Gregarina_niphandrodes_AF129882)))	Chromera_velia_strain_CMS22_DQ174731)	(Cryptosporidium_parvum_AB089290	(Neogregarinorida_sp_OPPPC1_AB748927	Ascogregarina_taiwanensis_EF666482)))	(((Plasmodium_falciparum1_M19172	Plasmodium_berghei_M19712)	(Babesia_microti_FO082874	(Babesia_bigemina	(Theileria_orientalis_AP011946	Theileria_parva_L02366))))	((Toxoplasma_gondii_strain_RH_M97703	Besnoitia_besnoiti_AY833646)	(Goussia_desseri_GU479641	Eimeria_tenella_AF026388))))))	Acavomonas_peruviana_KF651078))	(Stentor_coeruleus_AF357145	(Sterkiella_histriomuscorum_FJ545743	Paramecium_tetraurelia_AF149979)))	Bigelowiella_natans_U02075);
(((Chrysolepidomonas_dendrolepidota_AF123297	Cylindrotheca_closterium_DQ082742)	(Hyphochytrium_catenoides_X80344	Phytophthora_megasperma_glycinea_M54938))	((Stentor_coeruleus_AF357145	(Paramecium_tetraurelia_AF149979	Sterkiella_histriomuscorum_FJ545743))	((Colponema_edaphicum_strain_Chukotka_KF651068	Colponema_vietnamica_KF651083)	(((((Parvilucifera_rostrata_KF359483	Parvilucifera_infectans_KF359485)	Perkinsus_atlanticus_AF509333)	((Ichthyodinium_chabelardi_FJ440623	((Environmental_EU304548	(Environmental_sequence_AACY020214703	Environmental_Ma131_1A45_18S_FJ032668))	Environmental_Ma131_1A38_18S_FJ032666))	((Prorocentrum_micans_AY803739	((Alexandrium_catenella_AY347308	Gonyaulax_polyedra_AF377944)	(Pfiesteria_piscicida_DQ991382	Akashiwo_sanguinea_AY831412)))	(Syndinium_turbo_DQ146404	(Amoebophrya_sp_HM483394	(Environmental_Ma131_1A49_18S_FJ032678	Environmental_HF0200_37F04_EU795185))))))	(Chromera_velia_strain_CMS22_DQ174731	(Vitrella_brassicaformis_HM245049	(((Ancora_WSBS2010_reassembled_contig	(Ancora_Roscoff_Q5_28r11_corr	Ancora_WSBS2011_reassembled_contig))	(Cryptosporidium_parvum_AB089290	(((Heliospora_longissima_ex_E_vittatus_HQ891115	Cephaloidophora_communis_HQ891113)	(Gregarina_sp_ex_Phaedon_brassicae_JF412715	Gregarina_niphandrodes_AF129882))	(Neogregarinorida_sp_OPPPC1_AB748927	Ascogregarina_taiwanensis_EF666482))))	(((Goussia_desseri_GU479641	Eimeria_tenella_AF026388)	(Toxoplasma_gondii_strain_RH_M97703	Besnoitia_besnoiti_AY833646))	((Plasmodium_falciparum1_M19172	Plasmodium_berghei_M19712)	(((Theileria_parva_L02366	Theileria_orientalis_AP011946)	Babesia_bigemina)	Babesia_microti_FO082874)))))))	Acavomonas_peruviana_KF651078)))	Bigelowiella_natans_U02075);
(((Sterkiella_histriomuscorum_FJ545743	(Paramecium_tetraurelia_AF149979	Stentor_coeruleus_AF357145))	((Acavomonas_peruviana_KF651078	(Colponema_edaphicum_strain_Chukotka_KF651068	Colponema_vietnamica_KF651083))	(((Vitrella_brassicaformis_HM245049	Chromera_velia_strain_CMS22_DQ174731)	((((Goussia_desseri_GU479641	Eimeria_tenella_AF026388)	(Besnoitia_besnoiti_AY833646	Toxoplasma_gondii_strain_RH_M97703))	((Plasmodium_berghei_M19712	Plasmodium_falciparum1_M19172)	((Babesia_bigemina	(Theileria_orientalis_AP011946	Theileria_parva_L02366))	Babesia_microti_FO082874)))	(Cryptosporidium_parvum_AB089290	((((Heliospora_longissima_ex_E_vittatus_HQ891115	Cephaloidophora_communis_HQ891113)	(Gregarina_niphandrodes_AF129882	Gregarina_sp_ex_Phaedon_brassicae_JF412715))	(Ancora_WSBS2010_reassembled_contig	(Ancora_Roscoff_Q5_28r11_corr	Ancora_WSBS2011_reassembled_contig)))	(Ascogregarina_taiwanensis_EF666482	Neogregarinorida_sp_OPPPC1_AB748927)))))	((((Parvilucifera_rostrata_KF359483	Parvilucifera_infectans_KF359485)	Perkinsus_atlanticus_AF509333)	(Ichthyodinium_chabelardi_FJ440623	(Environmental_Ma131_1A38_18S_FJ032666	(Environmental_EU304548	(Environmental_Ma131_1A45_18S_FJ032668	Environmental_sequence_AACY020214703)))))	((Syndinium_turbo_DQ146404	(Amoebophrya_sp_HM483394	(Environmental_HF0200_37F04_EU795185	Environmental_Ma131_1A49_18S_FJ032678)))	((Pfiesteria_piscicida_DQ991382	((Gonyaulax_polyedra_AF377944	Alexandrium_catenella_AY347308)	Akashiwo_sanguinea_AY831412))	Prorocentrum_micans_AY803739))))))	((Chrysolepidomonas_dendrolepidota_AF123297	Cylindrotheca_closterium_DQ082742)	(Hyphochytrium_catenoides_X80344	Phytophthora_megasperma_glycinea_M54938))	Bigelowiella_natans_U02075);
(((Chrysolepidomonas_dendrolepidota_AF123297	Cylindrotheca_closterium_DQ082742)	(Phytophthora_megasperma_glycinea_M54938	Hyphochytrium_catenoides_X80344))	(((Colponema_edaphicum_strain_Chukotka_KF651068	Colponema_vietnamica_KF651083)	(((Chromera_velia_strain_CMS22_DQ174731	(((Cryptosporidium_parvum_AB089290	((Neogregarinorida_sp_OPPPC1_AB748927	Ascogregarina_taiwanensis_EF666482)	((Ancora_WSBS2010_reassembled_contig	(Ancora_WSBS2011_reassembled_contig	Ancora_Roscoff_Q5_28r11_corr))	((Cephaloidophora_communis_HQ891113	Heliospora_longissima_ex_E_vittatus_HQ891115)	(Gregarina_niphandrodes_AF129882	Gregarina_sp_ex_Phaedon_brassicae_JF412715)))))	(((Plasmodium_berghei_M19712	Plasmodium_falciparum1_M19172)	(Babesia_microti_FO082874	(Babesia_bigemina	(Theileria_orientalis_AP011946	Theileria_parva_L02366))))	((Eimeria_tenella_AF026388	Goussia_desseri_GU479641)	(Toxoplasma_gondii_strain_RH_M97703	Besnoitia_besnoiti_AY833646))))	Vitrella_brassicaformis_HM245049))	((((Environmental_EU304548	(Environmental_Ma131_1A45_18S_FJ032668	Environmental_sequence_AACY020214703))	(Environmental_Ma131_1A38_18S_FJ032666	Ichthyodinium_chabelardi_FJ440623))	((Parvilucifera_rostrata_KF359483	Parvilucifera_infectans_KF359485)	Perkinsus_atlanticus_AF509333))	((Amoebophrya_sp_HM483394	(Environmental_Ma131_1A49_18S_FJ032678	Environmental_HF0200_37F04_EU795185))	((Prorocentrum_micans_AY803739	(Akashiwo_sanguinea_AY831412	(Pfiesteria_piscicida_DQ991382	(Gonyaulax_polyedra_AF377944	Alexandrium_catenella_AY347308))))	Syndinium_turbo_DQ146404))))	Acavomonas_peruviana_KF651078))	(Stentor_coeruleus_AF357145	(Sterkiella_histriomuscorum_FJ545743	Paramecium_tetraurelia_AF149979)))	Bigelowiella_natans_U02075);
(((Hyphochytrium_catenoides_X80344	Phytophthora_megasperma_glycinea_M54938)	(Cylindrotheca_closterium_DQ082742	Chrysolepidomonas_dendrolepidota_AF123297))	(((Chromera_velia_strain_CMS22_DQ174731	(Vitrella_brassicaformis_HM245049	((((Plasmodium_falciparum1_M19172	Plasmodium_berghei_M19712)	((Babesia_bigemina	(Theileria_parva_L02366	Theileria_orientalis_AP011946))	Babesia_microti_FO082874))	((Goussia_desseri_GU479641	Eimeria_tenella_AF026388)	(Besnoitia_besnoiti_AY833646	Toxoplasma_gondii_strain_RH_M97703)))	(Cryptosporidium_parvum_AB089290	((Ascogregarina_taiwanensis_EF666482	Neogregarinorida_sp_OPPPC1_AB748927)	((Cephaloidophora_communis_HQ891113	Heliospora_longissima_ex_E_vittatus_HQ891115)	((Gregarina_sp_ex_Phaedon_brassicae_JF412715	Gregarina_niphandrodes_AF129882)	(Ancora_WSBS2010_reassembled_contig	(Ancora_WSBS2011_reassembled_contig	Ancora_Roscoff_Q5_28r11_corr)))))))))	((Ichthyodinium_chabelardi_FJ440623	(Environmental_Ma131_1A38_18S_FJ032666	(Environmental_EU304548	(Environmental_sequence_AACY020214703	Environmental_Ma131_1A45_18S_FJ032668))))	(((Parvilucifera_rostrata_KF359483	Parvilucifera_infectans_KF359485)	Perkinsus_atlanticus_AF509333)	((Amoebophrya_sp_HM483394	(Environmental_HF0200_37F04_EU795185	Environmental_Ma131_1A49_18S_FJ032678))	((((Alexandrium_catenella_AY347308	Gonyaulax_polyedra_AF377944)	(Pfiesteria_piscicida_DQ991382	Akashiwo_sanguinea_AY831412))	Prorocentrum_micans_AY803739)	Syndinium_turbo_DQ146404)))))	((Acavomonas_peruviana_KF651078	(Colponema_edaphicum_strain_Chukotka_KF651068	Colponema_vietnamica_KF651083))	(Stentor_coeruleus_AF357145	(Paramecium_tetraurelia_AF149979	Sterkiella_histriomuscorum_FJ545743))))	Bigelowiella_natans_U02075);
((Phytophthora_megasperma_glycinea_M54938	(Hyphochytrium_catenoides_X80344	(Cylindrotheca_closterium_DQ082742	Chrysolepidomonas_dendrolepidota_AF123297)))	(((Colponema_edaphicum_strain_Chukotka_KF651068	Colponema_vietnamica_KF651083)	(((Chromera_velia_strain_CMS22_DQ174731	(Vitrella_brassicaformis_HM245049	((((Besnoitia_besnoiti_AY833646	Toxoplasma_gondii_strain_RH_M97703)	(Eimeria_tenella_AF026388	Goussia_desseri_GU479641))	((Plasmodium_berghei_M19712	Plasmodium_falciparum1_M19172)	(Babesia_microti_FO082874	(Babesia_bigemina	(Theileria_orientalis_AP011946	Theileria_parva_L02366)))))	(Cryptosporidium_parvum_AB089290	(((Gregarina_sp_ex_Phaedon_brassicae_JF412715	Gregarina_niphandrodes_AF129882)	(Ascogregarina_taiwanensis_EF666482	Neogregarinorida_sp_OPPPC1_AB748927))	((Ancora_WSBS2010_reassembled_contig	(Ancora_Roscoff_Q5_28r11_corr	Ancora_WSBS2011_reassembled_contig))	(Cephaloidophora_communis_HQ891113	Heliospora_longissima_ex_E_vittatus_HQ891115)))))))	((((Parvilucifera_infectans_KF359485	Parvilucifera_rostrata_KF359483)	Perkinsus_atlanticus_AF509333)	(Ichthyodinium_chabelardi_FJ440623	(Environmental_Ma131_1A38_18S_FJ032666	((Environmental_Ma131_1A45_18S_FJ032668	Environmental_sequence_AACY020214703)	Environmental_EU304548))))	(((Amoebophrya_sp_HM483394	(Environmental_Ma131_1A49_18S_FJ032678	Environmental_HF0200_37F04_EU795185))	Syndinium_turbo_DQ146404)	(Prorocentrum_micans_AY803739	((Alexandrium_catenella_AY347308	Gonyaulax_polyedra_AF377944)	(Akashiwo_sanguinea_AY831412	Pfiesteria_piscicida_DQ991382))))))	Acavomonas_peruviana_KF651078))	(Sterkiella_histriomuscorum_FJ545743	(Paramecium_tetraurelia_AF149979	Stentor_coeruleus_AF357145)))	Bigelowiella_natans_U02075);
(((Cylindrotheca_closterium_DQ082742	Chrysolepidomonas_dendrolepidota_AF123297)	(Hyphochytrium_catenoides_X80344	Phytophthora_megasperma_glycinea_M54938))	(((Colponema_vietnamica_KF651083	Colponema_edaphicum_strain_Chukotka_KF651068)	(Acavomonas_peruviana_KF651078	((((Ichthyodinium_chabelardi_FJ440623	(Environmental_Ma131_1A38_18S_FJ032666	(Environmental_EU304548	(Environmental_sequence_AACY020214703	Environmental_Ma131_1A45_18S_FJ032668))))	(Perkinsus_atlanticus_AF509333	(Parvilucifera_infectans_KF359485	Parvilucifera_rostrata_KF359483)))	((Prorocentrum_micans_AY803739	(Akashiwo_sanguinea_AY831412	(Pfiesteria_piscicida_DQ991382	(Gonyaulax_polyedra_AF377944	Alexandrium_catenella_AY347308))))	(Syndinium_turbo_DQ146404	(Amoebophrya_sp_HM483394	(Environmental_Ma131_1A49_18S_FJ032678	Environmental_HF0200_37F04_EU795185)))))	((Vitrella_brassicaformis_HM245049	Chromera_velia_strain_CMS22_DQ174731)	((((Plasmodium_falciparum1_M19172	Plasmodium_berghei_M19712)	(((Theileria_parva_L02366	Theileria_orientalis_AP011946)	Babesia_bigemina)	Babesia_microti_FO082874))	((Besnoitia_besnoiti_AY833646	Toxoplasma_gondii_strain_RH_M97703)	(Eimeria_tenella_AF026388	Goussia_desseri_GU479641)))	(((Ancora_WSBS2010_reassembled_contig	(Ancora_WSBS2011_reassembled_contig	Ancora_Roscoff_Q5_28r11_corr))	(Neogregarinorida_sp_OPPPC1_AB748927	Ascogregarina_taiwanensis_EF666482))	(Cryptosporidium_parvum_AB089290	((Heliospora_longissima_ex_E_vittatus_HQ891115	Cephaloidophora_communis_HQ891113)	(Gregarina_sp_ex_Phaedon_brassicae_JF412715	Gregarina_niphandrodes_AF129882)))))))))	(Stentor_coeruleus_AF357145	(Paramecium_tetraurelia_AF149979	Sterkiella_histriomuscorum_FJ545743)))	Bigelowiella_natans_U02075);
(((Hyphochytrium_catenoides_X80344	Phytophthora_megasperma_glycinea_M54938)	(Chrysolepidomonas_dendrolepidota_AF123297	Cylindrotheca_closterium_DQ082742))	(((Colponema_edaphicum_strain_Chukotka_KF651068	Colponema_vietnamica_KF651083)	(Acavomonas_peruviana_KF651078	((((Parvilucifera_infectans_KF359485	Parvilucifera_rostrata_KF359483)	Perkinsus_atlanticus_AF509333)	((((Environmental_Ma131_1A45_18S_FJ032668	Environmental_sequence_AACY020214703)	Environmental_EU304548)	(Environmental_Ma131_1A38_18S_FJ032666	Ichthyodinium_chabelardi_FJ440623))	((Syndinium_turbo_DQ146404	((Environmental_Ma131_1A49_18S_FJ032678	Environmental_HF0200_37F04_EU795185)	Amoebophrya_sp_HM483394))	(Prorocentrum_micans_AY803739	((Gonyaulax_polyedra_AF377944	Alexandrium_catenella_AY347308)	(Pfiesteria_piscicida_DQ991382	Akashiwo_sanguinea_AY831412))))))	((Vitrella_brassicaformis_HM245049	((((Heliospora_longissima_ex_E_vittatus_HQ891115	Cephaloidophora_communis_HQ891113)	((Gregarina_sp_ex_Phaedon_brassicae_JF412715	Gregarina_niphandrodes_AF129882)	(Ancora_WSBS2010_reassembled_contig	(Ancora_WSBS2011_reassembled_contig	Ancora_Roscoff_Q5_28r11_corr))))	((Neogregarinorida_sp_OPPPC1_AB748927	Ascogregarina_taiwanensis_EF666482)	Cryptosporidium_parvum_AB089290))	(((Goussia_desseri_GU479641	Eimeria_tenella_AF026388)	(Toxoplasma_gondii_strain_RH_M97703	Besnoitia_besnoiti_AY833646))	((Plasmodium_falciparum1_M19172	Plasmodium_berghei_M19712)	((Babesia_bigemina	(Theileria_orientalis_AP011946	Theileria_parva_L02366))	Babesia_microti_FO082874)))))	Chromera_velia_strain_CMS22_DQ174731))))	(Stentor_coeruleus_AF357145	(Sterkiella_histriomuscorum_FJ545743	Paramecium_tetraurelia_AF149979)))	Bigelowiella_natans_U02075);
(((Phytophthora_megasperma_glycinea_M54938	Hyphochytrium_catenoides_X80344)	(Chrysolepidomonas_dendrolepidota_AF123297	Cylindrotheca_closterium_DQ082742))	((Stentor_coeruleus_AF357145	(Paramecium_tetraurelia_AF149979	Sterkiella_histriomuscorum_FJ545743))	((Colponema_vietnamica_KF651083	Colponema_edaphicum_strain_Chukotka_KF651068)	(Acavomonas_peruviana_KF651078	((((Parvilucifera_rostrata_KF359483	Parvilucifera_infectans_KF359485)	Perkinsus_atlanticus_AF509333)	((Ichthyodinium_chabelardi_FJ440623	((Environmental_EU304548	(Environmental_Ma131_1A45_18S_FJ032668	Environmental_sequence_AACY020214703))	Environmental_Ma131_1A38_18S_FJ032666))	((((Environmental_Ma131_1A49_18S_FJ032678	Environmental_HF0200_37F04_EU795185)	Amoebophrya_sp_HM483394)	Syndinium_turbo_DQ146404)	(Prorocentrum_micans_AY803739	(Akashiwo_sanguinea_AY831412	(Pfiesteria_piscicida_DQ991382	(Gonyaulax_polyedra_AF377944	Alexandrium_catenella_AY347308)))))))	(((Cryptosporidium_parvum_AB089290	((((Gregarina_sp_ex_Phaedon_brassicae_JF412715	Gregarina_niphandrodes_AF129882)	(Cephaloidophora_communis_HQ891113	Heliospora_longissima_ex_E_vittatus_HQ891115))	(Ancora_WSBS2010_reassembled_contig	(Ancora_Roscoff_Q5_28r11_corr	Ancora_WSBS2011_reassembled_contig)))	(Neogregarinorida_sp_OPPPC1_AB748927	Ascogregarina_taiwanensis_EF666482)))	(((Goussia_desseri_GU479641	Eimeria_tenella_AF026388)	(Toxoplasma_gondii_strain_RH_M97703	Besnoitia_besnoiti_AY833646))	((Plasmodium_berghei_M19712	Plasmodium_falciparum1_M19172)	((Babesia_bigemina	(Theileria_orientalis_AP011946	Theileria_parva_L02366))	Babesia_microti_FO082874))))	(Chromera_velia_strain_CMS22_DQ174731	Vitrella_brassicaformis_HM245049))))))	Bigelowiella_natans_U02075);
(((Stentor_coeruleus_AF357145	(Sterkiella_histriomuscorum_FJ545743	Paramecium_tetraurelia_AF149979))	((Colponema_edaphicum_strain_Chukotka_KF651068	Colponema_vietnamica_KF651083)	(Acavomonas_peruviana_KF651078	((((((Toxoplasma_gondii_strain_RH_M97703	Besnoitia_besnoiti_AY833646)	(Goussia_desseri_GU479641	Eimeria_tenella_AF026388))	((Plasmodium_falciparum1_M19172	Plasmodium_berghei_M19712)	(Babesia_microti_FO082874	(Babesia_bigemina	(Theileria_orientalis_AP011946	Theileria_parva_L02366)))))	(Cryptosporidium_parvum_AB089290	((Ancora_WSBS2010_reassembled_contig	(Ancora_WSBS2011_reassembled_contig	Ancora_Roscoff_Q5_28r11_corr))	(((Gregarina_sp_ex_Phaedon_brassicae_JF412715	Gregarina_niphandrodes_AF129882)	(Ascogregarina_taiwanensis_EF666482	Neogregarinorida_sp_OPPPC1_AB748927))	(Heliospora_longissima_ex_E_vittatus_HQ891115	Cephaloidophora_communis_HQ891113)))))	(Chromera_velia_strain_CMS22_DQ174731	Vitrella_brassicaformis_HM245049))	(((Ichthyodinium_chabelardi_FJ440623	(((Environmental_sequence_AACY020214703	Environmental_Ma131_1A45_18S_FJ032668)	Environmental_EU304548)	Environmental_Ma131_1A38_18S_FJ032666))	((Parvilucifera_infectans_KF359485	Parvilucifera_rostrata_KF359483)	Perkinsus_atlanticus_AF509333))	((Prorocentrum_micans_AY803739	((Akashiwo_sanguinea_AY831412	(Gonyaulax_polyedra_AF377944	Alexandrium_catenella_AY347308))	Pfiesteria_piscicida_DQ991382))	(Syndinium_turbo_DQ146404	(Amoebophrya_sp_HM483394	(Environmental_HF0200_37F04_EU795185	Environmental_Ma131_1A49_18S_FJ032678)))))))))	((Chrysolepidomonas_dendrolepidota_AF123297	Cylindrotheca_closterium_DQ082742)	(Hyphochytrium_catenoides_X80344	Phytophthora_megasperma_glycinea_M54938))	Bigelowiella_natans_U02075);
(((Chrysolepidomonas_dendrolepidota_AF123297	Cylindrotheca_closterium_DQ082742)	(Hyphochytrium_catenoides_X80344	Phytophthora_megasperma_glycinea_M54938))	((Stentor_coeruleus_AF357145	(Paramecium_tetraurelia_AF149979	Sterkiella_histriomuscorum_FJ545743))	((Acavomonas_peruviana_KF651078	(((((Plasmodium_berghei_M19712	Plasmodium_falciparum1_M19172)	(Babesia_microti_FO082874	(Babesia_bigemina	(Theileria_parva_L02366	Theileria_orientalis_AP011946))))	((Toxoplasma_gondii_strain_RH_M97703	Besnoitia_besnoiti_AY833646)	(Goussia_desseri_GU479641	Eimeria_tenella_AF026388)))	(Cryptosporidium_parvum_AB089290	((Ascogregarina_taiwanensis_EF666482	Neogregarinorida_sp_OPPPC1_AB748927)	(((Gregarina_sp_ex_Phaedon_brassicae_JF412715	Gregarina_niphandrodes_AF129882)	(Cephaloidophora_communis_HQ891113	Heliospora_longissima_ex_E_vittatus_HQ891115))	(Ancora_WSBS2010_reassembled_contig	(Ancora_Roscoff_Q5_28r11_corr	Ancora_WSBS2011_reassembled_contig))))))	(((Perkinsus_atlanticus_AF509333	(Parvilucifera_infectans_KF359485	Parvilucifera_rostrata_KF359483))	((Ichthyodinium_chabelardi_FJ440623	((Environmental_EU304548	(Environmental_sequence_AACY020214703	Environmental_Ma131_1A45_18S_FJ032668))	Environmental_Ma131_1A38_18S_FJ032666))	((Syndinium_turbo_DQ146404	(Amoebophrya_sp_HM483394	(Environmental_HF0200_37F04_EU795185	Environmental_Ma131_1A49_18S_FJ032678)))	(((Pfiesteria_piscicida_DQ991382	Akashiwo_sanguinea_AY831412)	(Alexandrium_catenella_AY347308	Gonyaulax_polyedra_AF377944))	Prorocentrum_micans_AY803739))))	(Vitrella_brassicaformis_HM245049	Chromera_velia_strain_CMS22_DQ174731))))	(Colponema_vietnamica_KF651083	Colponema_edaphicum_strain_Chukotka_KF651068)))	Bigelowiella_natans_U02075);
(((Phytophthora_megasperma_glycinea_M54938	Hyphochytrium_catenoides_X80344)	(Cylindrotheca_closterium_DQ082742	Chrysolepidomonas_dendrolepidota_AF123297))	((Stentor_coeruleus_AF357145	(Paramecium_tetraurelia_AF149979	Sterkiella_histriomuscorum_FJ545743))	((Colponema_vietnamica_KF651083	Colponema_edaphicum_strain_Chukotka_KF651068)	(((((Ichthyodinium_chabelardi_FJ440623	(Environmental_Ma131_1A38_18S_FJ032666	((Environmental_Ma131_1A45_18S_FJ032668	Environmental_sequence_AACY020214703)	Environmental_EU304548)))	((Parvilucifera_infectans_KF359485	Parvilucifera_rostrata_KF359483)	Perkinsus_atlanticus_AF509333))	((Prorocentrum_micans_AY803739	(Akashiwo_sanguinea_AY831412	(Pfiesteria_piscicida_DQ991382	(Alexandrium_catenella_AY347308	Gonyaulax_polyedra_AF377944))))	(((Environmental_HF0200_37F04_EU795185	Environmental_Ma131_1A49_18S_FJ032678)	Amoebophrya_sp_HM483394)	Syndinium_turbo_DQ146404)))	((Vitrella_brassicaformis_HM245049	((Cryptosporidium_parvum_AB089290	(((Ancora_WSBS2010_reassembled_contig	(Ancora_Roscoff_Q5_28r11_corr	Ancora_WSBS2011_reassembled_contig))	((Heliospora_longissima_ex_E_vittatus_HQ891115	Cephaloidophora_communis_HQ891113)	(Gregarina_niphandrodes_AF129882	Gregarina_sp_ex_Phaedon_brassicae_JF412715)))	(Ascogregarina_taiwanensis_EF666482	Neogregarinorida_sp_OPPPC1_AB748927)))	(((Goussia_desseri_GU479641	Eimeria_tenella_AF026388)	(Besnoitia_besnoiti_AY833646	Toxoplasma_gondii_strain_RH_M97703))	((Plasmodium_falciparum1_M19172	Plasmodium_berghei_M19712)	(Babesia_microti_FO082874	(Babesia_bigemina	(Theileria_orientalis_AP011946	Theileria_parva_L02366)))))))	Chromera_velia_strain_CMS22_DQ174731))	Acavomonas_peruviana_KF651078)))	Bigelowiella_natans_U02075);
((Phytophthora_megasperma_glycinea_M54938	((Chrysolepidomonas_dendrolepidota_AF123297	Cylindrotheca_closterium_DQ082742)	Hyphochytrium_catenoides_X80344))	((Sterkiella_histriomuscorum_FJ545743	(Paramecium_tetraurelia_AF149979	Stentor_coeruleus_AF357145))	((Colponema_vietnamica_KF651083	Colponema_edaphicum_strain_Chukotka_KF651068)	(Acavomonas_peruviana_KF651078	(((((Parvilucifera_infectans_KF359485	Parvilucifera_rostrata_KF359483)	Perkinsus_atlanticus_AF509333)	(Ichthyodinium_chabelardi_FJ440623	(Environmental_Ma131_1A38_18S_FJ032666	(Environmental_EU304548	(Environmental_Ma131_1A45_18S_FJ032668	Environmental_sequence_AACY020214703)))))	((Prorocentrum_micans_AY803739	((Gonyaulax_polyedra_AF377944	Alexandrium_catenella_AY347308)	(Akashiwo_sanguinea_AY831412	Pfiesteria_piscicida_DQ991382)))	((Amoebophrya_sp_HM483394	(Environmental_HF0200_37F04_EU795185	Environmental_Ma131_1A49_18S_FJ032678))	Syndinium_turbo_DQ146404)))	((Chromera_velia_strain_CMS22_DQ174731	Vitrella_brassicaformis_HM245049)	((((Ancora_WSBS2010_reassembled_contig	(Ancora_WSBS2011_reassembled_contig	Ancora_Roscoff_Q5_28r11_corr))	((Heliospora_longissima_ex_E_vittatus_HQ891115	Cephaloidophora_communis_HQ891113)	(Gregarina_niphandrodes_AF129882	Gregarina_sp_ex_Phaedon_brassicae_JF412715)))	((Neogregarinorida_sp_OPPPC1_AB748927	Ascogregarina_taiwanensis_EF666482)	Cryptosporidium_parvum_AB089290))	(((Plasmodium_falciparum1_M19172	Plasmodium_berghei_M19712)	(Babesia_microti_FO082874	(Babesia_bigemina	(Theileria_orientalis_AP011946	Theileria_parva_L02366))))	((Toxoplasma_gondii_strain_RH_M97703	Besnoitia_besnoiti_AY833646)	(Goussia_desseri_GU479641	Eimeria_tenella_AF026388)))))))))	Bigelowiella_natans_U02075);
(((Cylindrotheca_closterium_DQ082742	Chrysolepidomonas_dendrolepidota_AF123297)	(Hyphochytrium_catenoides_X80344	Phytophthora_megasperma_glycinea_M54938))	(((Stentor_coeruleus_AF357145	(Paramecium_tetraurelia_AF149979	Sterkiella_histriomuscorum_FJ545743))	(((Vitrella_brassicaformis_HM245049	Chromera_velia_strain_CMS22_DQ174731)	((((Besnoitia_besnoiti_AY833646	Toxoplasma_gondii_strain_RH_M97703)	(Goussia_desseri_GU479641	Eimeria_tenella_AF026388))	((Babesia_microti_FO082874	((Theileria_parva_L02366	Theileria_orientalis_AP011946)	Babesia_bigemina))	(Plasmodium_falciparum1_M19172	Plasmodium_berghei_M19712)))	(((((Cephaloidophora_communis_HQ891113	Heliospora_longissima_ex_E_vittatus_HQ891115)	(Gregarina_niphandrodes_AF129882	Gregarina_sp_ex_Phaedon_brassicae_JF412715))	((Ancora_WSBS2011_reassembled_contig	Ancora_Roscoff_Q5_28r11_corr)	Ancora_WSBS2010_reassembled_contig))	(Ascogregarina_taiwanensis_EF666482	Neogregarinorida_sp_OPPPC1_AB748927))	Cryptosporidium_parvum_AB089290)))	(((Ichthyodinium_chabelardi_FJ440623	(Environmental_Ma131_1A38_18S_FJ032666	(Environmental_EU304548	(Environmental_Ma131_1A45_18S_FJ032668	Environmental_sequence_AACY020214703))))	((Parvilucifera_rostrata_KF359483	Parvilucifera_infectans_KF359485)	Perkinsus_atlanticus_AF509333))	((Syndinium_turbo_DQ146404	(Amoebophrya_sp_HM483394	(Environmental_Ma131_1A49_18S_FJ032678	Environmental_HF0200_37F04_EU795185)))	(Prorocentrum_micans_AY803739	(Akashiwo_sanguinea_AY831412	(Pfiesteria_piscicida_DQ991382	(Gonyaulax_polyedra_AF377944	Alexandrium_catenella_AY347308))))))))	(Acavomonas_peruviana_KF651078	(Colponema_vietnamica_KF651083	Colponema_edaphicum_strain_Chukotka_KF651068)))	Bigelowiella_natans_U02075);
((Phytophthora_megasperma_glycinea_M54938	(Hyphochytrium_catenoides_X80344	(Chrysolepidomonas_dendrolepidota_AF123297	Cylindrotheca_closterium_DQ082742)))	((((((Parvilucifera_infectans_KF359485	Parvilucifera_rostrata_KF359483)	Perkinsus_atlanticus_AF509333)	((Ichthyodinium_chabelardi_FJ440623	(Environmental_Ma131_1A38_18S_FJ032666	(Environmental_EU304548	(Environmental_Ma131_1A45_18S_FJ032668	Environmental_sequence_AACY020214703))))	((((Environmental_HF0200_37F04_EU795185	Environmental_Ma131_1A49_18S_FJ032678)	Amoebophrya_sp_HM483394)	Syndinium_turbo_DQ146404)	((Alexandrium_catenella_AY347308	Gonyaulax_polyedra_AF377944)	((Akashiwo_sanguinea_AY831412	Pfiesteria_piscicida_DQ991382)	Prorocentrum_micans_AY803739)))))	(((((Toxoplasma_gondii_strain_RH_M97703	Besnoitia_besnoiti_AY833646)	(Eimeria_tenella_AF026388	Goussia_desseri_GU479641))	((Plasmodium_falciparum1_M19172	Plasmodium_berghei_M19712)	((Babesia_bigemina	(Theileria_parva_L02366	Theileria_orientalis_AP011946))	Babesia_microti_FO082874)))	(((Ancora_WSBS2010_reassembled_contig	(Ancora_WSBS2011_reassembled_contig	Ancora_Roscoff_Q5_28r11_corr))	((Gregarina_sp_ex_Phaedon_brassicae_JF412715	Gregarina_niphandrodes_AF129882)	(Heliospora_longissima_ex_E_vittatus_HQ891115	Cephaloidophora_communis_HQ891113)))	(Cryptosporidium_parvum_AB089290	(Ascogregarina_taiwanensis_EF666482	Neogregarinorida_sp_OPPPC1_AB748927))))	(Vitrella_brassicaformis_HM245049	Chromera_velia_strain_CMS22_DQ174731)))	(Sterkiella_histriomuscorum_FJ545743	(Stentor_coeruleus_AF357145	Paramecium_tetraurelia_AF149979)))	(Acavomonas_peruviana_KF651078	(Colponema_edaphicum_strain_Chukotka_KF651068	Colponema_vietnamica_KF651083)))	Bigelowiella_natans_U02075);
(((Chrysolepidomonas_dendrolepidota_AF123297	Cylindrotheca_closterium_DQ082742)	(Hyphochytrium_catenoides_X80344	Phytophthora_megasperma_glycinea_M54938))	((((((Chromera_velia_strain_CMS22_DQ174731	Vitrella_brassicaformis_HM245049)	((((Plasmodium_berghei_M19712	Plasmodium_falciparum1_M19172)	(Babesia_microti_FO082874	(Babesia_bigemina	(Theileria_orientalis_AP011946	Theileria_parva_L02366))))	((Toxoplasma_gondii_strain_RH_M97703	Besnoitia_besnoiti_AY833646)	(Goussia_desseri_GU479641	Eimeria_tenella_AF026388)))	(Cryptosporidium_parvum_AB089290	((Neogregarinorida_sp_OPPPC1_AB748927	Ascogregarina_taiwanensis_EF666482)	((Ancora_WSBS2010_reassembled_contig	(Ancora_WSBS2011_reassembled_contig	Ancora_Roscoff_Q5_28r11_corr))	((Cephaloidophora_communis_HQ891113	Heliospora_longissima_ex_E_vittatus_HQ891115)	(Gregarina_sp_ex_Phaedon_brassicae_JF412715	Gregarina_niphandrodes_AF129882)))))))	((((Environmental_Ma131_1A38_18S_FJ032666	((Environmental_sequence_AACY020214703	Environmental_Ma131_1A45_18S_FJ032668)	Environmental_EU304548))	Ichthyodinium_chabelardi_FJ440623)	((Parvilucifera_rostrata_KF359483	Parvilucifera_infectans_KF359485)	Perkinsus_atlanticus_AF509333))	((((Environmental_Ma131_1A49_18S_FJ032678	Environmental_HF0200_37F04_EU795185)	Amoebophrya_sp_HM483394)	Syndinium_turbo_DQ146404)	(Prorocentrum_micans_AY803739	(Pfiesteria_piscicida_DQ991382	(Akashiwo_sanguinea_AY831412	(Gonyaulax_polyedra_AF377944	Alexandrium_catenella_AY347308)))))))	Acavomonas_peruviana_KF651078)	(Colponema_vietnamica_KF651083	Colponema_edaphicum_strain_Chukotka_KF651068))	(Stentor_coeruleus_AF357145	(Sterkiella_histriomuscorum_FJ545743	Paramecium_tetraurelia_AF149979)))	Bigelowiella_natans_U02075);
(((Sterkiella_histriomuscorum_FJ545743	(Paramecium_tetraurelia_AF149979	Stentor_coeruleus_AF357145))	((Acavomonas_peruviana_KF651078	(((((Syndinium_turbo_DQ146404	(Amoebophrya_sp_HM483394	(Environmental_Ma131_1A49_18S_FJ032678	Environmental_HF0200_37F04_EU795185)))	(Prorocentrum_micans_AY803739	((Alexandrium_catenella_AY347308	Gonyaulax_polyedra_AF377944)	(Pfiesteria_piscicida_DQ991382	Akashiwo_sanguinea_AY831412))))	((Parvilucifera_infectans_KF359485	Parvilucifera_rostrata_KF359483)	Perkinsus_atlanticus_AF509333))	(Ichthyodinium_chabelardi_FJ440623	((Environmental_EU304548	(Environmental_Ma131_1A45_18S_FJ032668	Environmental_sequence_AACY020214703))	Environmental_Ma131_1A38_18S_FJ032666)))	(Vitrella_brassicaformis_HM245049	((((Besnoitia_besnoiti_AY833646	Toxoplasma_gondii_strain_RH_M97703)	(Goussia_desseri_GU479641	Eimeria_tenella_AF026388))	(((Babesia_bigemina	(Theileria_orientalis_AP011946	Theileria_parva_L02366))	Babesia_microti_FO082874)	(Plasmodium_berghei_M19712	Plasmodium_falciparum1_M19172)))	((Cryptosporidium_parvum_AB089290	((((Gregarina_niphandrodes_AF129882	Gregarina_sp_ex_Phaedon_brassicae_JF412715)	(Cephaloidophora_communis_HQ891113	Heliospora_longissima_ex_E_vittatus_HQ891115))	((Ancora_WSBS2011_reassembled_contig	Ancora_Roscoff_Q5_28r11_corr)	Ancora_WSBS2010_reassembled_contig))	(Ascogregarina_taiwanensis_EF666482	Neogregarinorida_sp_OPPPC1_AB748927)))	Chromera_velia_strain_CMS22_DQ174731)))))	(Colponema_edaphicum_strain_Chukotka_KF651068	Colponema_vietnamica_KF651083)))	((Cylindrotheca_closterium_DQ082742	Chrysolepidomonas_dendrolepidota_AF123297)	(Phytophthora_megasperma_glycinea_M54938	Hyphochytrium_catenoides_X80344))	Bigelowiella_natans_U02075);
(((Hyphochytrium_catenoides_X80344	Phytophthora_megasperma_glycinea_M54938)	(Chrysolepidomonas_dendrolepidota_AF123297	Cylindrotheca_closterium_DQ082742))	(((Colponema_vietnamica_KF651083	Colponema_edaphicum_strain_Chukotka_KF651068)	(Acavomonas_peruviana_KF651078	((Chromera_velia_strain_CMS22_DQ174731	(Vitrella_brassicaformis_HM245049	((((Toxoplasma_gondii_strain_RH_M97703	Besnoitia_besnoiti_AY833646)	(Eimeria_tenella_AF026388	Goussia_desseri_GU479641))	((((Theileria_orientalis_AP011946	Theileria_parva_L02366)	Babesia_bigemina)	Babesia_microti_FO082874)	(Plasmodium_berghei_M19712	Plasmodium_falciparum1_M19172)))	(Cryptosporidium_parvum_AB089290	(((Ancora_WSBS2010_reassembled_contig	(Ancora_WSBS2011_reassembled_contig	Ancora_Roscoff_Q5_28r11_corr))	((Gregarina_niphandrodes_AF129882	Gregarina_sp_ex_Phaedon_brassicae_JF412715)	(Heliospora_longissima_ex_E_vittatus_HQ891115	Cephaloidophora_communis_HQ891113)))	(Neogregarinorida_sp_OPPPC1_AB748927	Ascogregarina_taiwanensis_EF666482))))))	(((Parvilucifera_rostrata_KF359483	Parvilucifera_infectans_KF359485)	Perkinsus_atlanticus_AF509333)	((((Environmental_HF0200_37F04_EU795185	Environmental_Ma131_1A49_18S_FJ032678)	Amoebophrya_sp_HM483394)	(((((Gonyaulax_polyedra_AF377944	Alexandrium_catenella_AY347308)	Pfiesteria_piscicida_DQ991382)	Akashiwo_sanguinea_AY831412)	Prorocentrum_micans_AY803739)	Syndinium_turbo_DQ146404))	(Ichthyodinium_chabelardi_FJ440623	((Environmental_EU304548	(Environmental_Ma131_1A45_18S_FJ032668	Environmental_sequence_AACY020214703))	Environmental_Ma131_1A38_18S_FJ032666)))))))	(Stentor_coeruleus_AF357145	(Paramecium_tetraurelia_AF149979	Sterkiella_histriomuscorum_FJ545743)))	Bigelowiella_natans_U02075);
((Phytophthora_megasperma_glycinea_M54938	((Chrysolepidomonas_dendrolepidota_AF123297	Cylindrotheca_closterium_DQ082742)	Hyphochytrium_catenoides_X80344))	((((Paramecium_tetraurelia_AF149979	Sterkiella_histriomuscorum_FJ545743)	Stentor_coeruleus_AF357145)	((Chromera_velia_strain_CMS22_DQ174731	(Vitrella_brassicaformis_HM245049	((Cryptosporidium_parvum_AB089290	((Neogregarinorida_sp_OPPPC1_AB748927	Ascogregarina_taiwanensis_EF666482)	(((Gregarina_sp_ex_Phaedon_brassicae_JF412715	Gregarina_niphandrodes_AF129882)	(Ancora_WSBS2010_reassembled_contig	(Ancora_Roscoff_Q5_28r11_corr	Ancora_WSBS2011_reassembled_contig)))	(Cephaloidophora_communis_HQ891113	Heliospora_longissima_ex_E_vittatus_HQ891115))))	(((Plasmodium_falciparum1_M19172	Plasmodium_berghei_M19712)	(Babesia_microti_FO082874	((Theileria_orientalis_AP011946	Theileria_parva_L02366)	Babesia_bigemina)))	((Besnoitia_besnoiti_AY833646	Toxoplasma_gondii_strain_RH_M97703)	(Goussia_desseri_GU479641	Eimeria_tenella_AF026388))))))	(((Ichthyodinium_chabelardi_FJ440623	(Environmental_Ma131_1A38_18S_FJ032666	(Environmental_EU304548	(Environmental_Ma131_1A45_18S_FJ032668	Environmental_sequence_AACY020214703))))	((Parvilucifera_infectans_KF359485	Parvilucifera_rostrata_KF359483)	Perkinsus_atlanticus_AF509333))	((Prorocentrum_micans_AY803739	(Akashiwo_sanguinea_AY831412	(Pfiesteria_piscicida_DQ991382	(Gonyaulax_polyedra_AF377944	Alexandrium_catenella_AY347308))))	(((Environmental_HF0200_37F04_EU795185	Environmental_Ma131_1A49_18S_FJ032678)	Amoebophrya_sp_HM483394)	Syndinium_turbo_DQ146404)))))	(Acavomonas_peruviana_KF651078	(Colponema_edaphicum_strain_Chukotka_KF651068	Colponema_vietnamica_KF651083)))	Bigelowiella_natans_U02075);
(((Cylindrotheca_closterium_DQ082742	Chrysolepidomonas_dendrolepidota_AF123297)	(Phytophthora_megasperma_glycinea_M54938	Hyphochytrium_catenoides_X80344))	((Acavomonas_peruviana_KF651078	(((((Parvilucifera_rostrata_KF359483	Parvilucifera_infectans_KF359485)	Perkinsus_atlanticus_AF509333)	(Ichthyodinium_chabelardi_FJ440623	(Environmental_Ma131_1A38_18S_FJ032666	((Environmental_sequence_AACY020214703	Environmental_Ma131_1A45_18S_FJ032668)	Environmental_EU304548))))	((Syndinium_turbo_DQ146404	(Amoebophrya_sp_HM483394	(Environmental_HF0200_37F04_EU795185	Environmental_Ma131_1A49_18S_FJ032678)))	(Prorocentrum_micans_AY803739	(Akashiwo_sanguinea_AY831412	((Gonyaulax_polyedra_AF377944	Alexandrium_catenella_AY347308)	Pfiesteria_piscicida_DQ991382)))))	((Chromera_velia_strain_CMS22_DQ174731	Vitrella_brassicaformis_HM245049)	((((Plasmodium_berghei_M19712	Plasmodium_falciparum1_M19172)	((Babesia_bigemina	(Theileria_parva_L02366	Theileria_orientalis_AP011946))	Babesia_microti_FO082874))	((Besnoitia_besnoiti_AY833646	Toxoplasma_gondii_strain_RH_M97703)	(Goussia_desseri_GU479641	Eimeria_tenella_AF026388)))	((((Ancora_WSBS2010_reassembled_contig	(Ancora_WSBS2011_reassembled_contig	Ancora_Roscoff_Q5_28r11_corr))	((Gregarina_sp_ex_Phaedon_brassicae_JF412715	Gregarina_niphandrodes_AF129882)	(Heliospora_longissima_ex_E_vittatus_HQ891115	Cephaloidophora_communis_HQ891113)))	(Ascogregarina_taiwanensis_EF666482	Neogregarinorida_sp_OPPPC1_AB748927))	Cryptosporidium_parvum_AB089290)))))	(((Stentor_coeruleus_AF357145	Paramecium_tetraurelia_AF149979)	Sterkiella_histriomuscorum_FJ545743)	(Colponema_edaphicum_strain_Chukotka_KF651068	Colponema_vietnamica_KF651083)))	Bigelowiella_natans_U02075);
(((Colponema_vietnamica_KF651083	Colponema_edaphicum_strain_Chukotka_KF651068)	((Stentor_coeruleus_AF357145	(Sterkiella_histriomuscorum_FJ545743	Paramecium_tetraurelia_AF149979))	(Acavomonas_peruviana_KF651078	((Chromera_velia_strain_CMS22_DQ174731	(((Prorocentrum_micans_AY803739	((Alexandrium_catenella_AY347308	Gonyaulax_polyedra_AF377944)	(Akashiwo_sanguinea_AY831412	Pfiesteria_piscicida_DQ991382)))	(((Environmental_HF0200_37F04_EU795185	Environmental_Ma131_1A49_18S_FJ032678)	Amoebophrya_sp_HM483394)	Syndinium_turbo_DQ146404))	(((Parvilucifera_rostrata_KF359483	Parvilucifera_infectans_KF359485)	Perkinsus_atlanticus_AF509333)	(Ichthyodinium_chabelardi_FJ440623	(Environmental_Ma131_1A38_18S_FJ032666	(Environmental_EU304548	(Environmental_Ma131_1A45_18S_FJ032668	Environmental_sequence_AACY020214703)))))))	(((((((Gregarina_niphandrodes_AF129882	Gregarina_sp_ex_Phaedon_brassicae_JF412715)	(Cephaloidophora_communis_HQ891113	Heliospora_longissima_ex_E_vittatus_HQ891115))	(Ancora_WSBS2010_reassembled_contig	(Ancora_Roscoff_Q5_28r11_corr	Ancora_WSBS2011_reassembled_contig)))	(Neogregarinorida_sp_OPPPC1_AB748927	Ascogregarina_taiwanensis_EF666482))	Cryptosporidium_parvum_AB089290)	(((Eimeria_tenella_AF026388	Goussia_desseri_GU479641)	(Besnoitia_besnoiti_AY833646	Toxoplasma_gondii_strain_RH_M97703))	((Plasmodium_berghei_M19712	Plasmodium_falciparum1_M19172)	(Babesia_microti_FO082874	((Theileria_orientalis_AP011946	Theileria_parva_L02366)	Babesia_bigemina)))))	Vitrella_brassicaformis_HM245049)))))	((Hyphochytrium_catenoides_X80344	Phytophthora_megasperma_glycinea_M54938)	(Cylindrotheca_closterium_DQ082742	Chrysolepidomonas_dendrolepidota_AF123297))	Bigelowiella_natans_U02075);
(((Chrysolepidomonas_dendrolepidota_AF123297	Cylindrotheca_closterium_DQ082742)	(Hyphochytrium_catenoides_X80344	Phytophthora_megasperma_glycinea_M54938))	((Stentor_coeruleus_AF357145	(Sterkiella_histriomuscorum_FJ545743	Paramecium_tetraurelia_AF149979))	(((Vitrella_brassicaformis_HM245049	((Chromera_velia_strain_CMS22_DQ174731	((((Cephaloidophora_communis_HQ891113	Heliospora_longissima_ex_E_vittatus_HQ891115)	((Gregarina_sp_ex_Phaedon_brassicae_JF412715	Gregarina_niphandrodes_AF129882)	(Ancora_WSBS2010_reassembled_contig	(Ancora_Roscoff_Q5_28r11_corr	Ancora_WSBS2011_reassembled_contig))))	(Neogregarinorida_sp_OPPPC1_AB748927	Ascogregarina_taiwanensis_EF666482))	Cryptosporidium_parvum_AB089290))	(((Eimeria_tenella_AF026388	Goussia_desseri_GU479641)	(Besnoitia_besnoiti_AY833646	Toxoplasma_gondii_strain_RH_M97703))	((Plasmodium_berghei_M19712	Plasmodium_falciparum1_M19172)	(Babesia_microti_FO082874	((Theileria_parva_L02366	Theileria_orientalis_AP011946)	Babesia_bigemina))))))	((((Parvilucifera_infectans_KF359485	Parvilucifera_rostrata_KF359483)	Perkinsus_atlanticus_AF509333)	(Ichthyodinium_chabelardi_FJ440623	(((Environmental_Ma131_1A45_18S_FJ032668	Environmental_sequence_AACY020214703)	Environmental_EU304548)	Environmental_Ma131_1A38_18S_FJ032666)))	((Syndinium_turbo_DQ146404	(Prorocentrum_micans_AY803739	(Akashiwo_sanguinea_AY831412	(Pfiesteria_piscicida_DQ991382	(Alexandrium_catenella_AY347308	Gonyaulax_polyedra_AF377944)))))	(Environmental_Ma131_1A49_18S_FJ032678	(Environmental_HF0200_37F04_EU795185	Amoebophrya_sp_HM483394)))))	((Colponema_vietnamica_KF651083	Colponema_edaphicum_strain_Chukotka_KF651068)	Acavomonas_peruviana_KF651078)))	Bigelowiella_natans_U02075);
(((Hyphochytrium_catenoides_X80344	Phytophthora_megasperma_glycinea_M54938)	(Chrysolepidomonas_dendrolepidota_AF123297	Cylindrotheca_closterium_DQ082742))	((Colponema_edaphicum_strain_Chukotka_KF651068	Colponema_vietnamica_KF651083)	((Acavomonas_peruviana_KF651078	((((Environmental_Ma131_1A49_18S_FJ032678	Environmental_HF0200_37F04_EU795185)	Amoebophrya_sp_HM483394)	((Prorocentrum_micans_AY803739	(Syndinium_turbo_DQ146404	(((Alexandrium_catenella_AY347308	Gonyaulax_polyedra_AF377944)	Pfiesteria_piscicida_DQ991382)	Akashiwo_sanguinea_AY831412)))	((Ichthyodinium_chabelardi_FJ440623	(Environmental_Ma131_1A38_18S_FJ032666	(Environmental_EU304548	(Environmental_Ma131_1A45_18S_FJ032668	Environmental_sequence_AACY020214703))))	((Parvilucifera_infectans_KF359485	Parvilucifera_rostrata_KF359483)	Perkinsus_atlanticus_AF509333))))	((Vitrella_brassicaformis_HM245049	Chromera_velia_strain_CMS22_DQ174731)	((Cryptosporidium_parvum_AB089290	((Neogregarinorida_sp_OPPPC1_AB748927	Ascogregarina_taiwanensis_EF666482)	((Ancora_WSBS2011_reassembled_contig	(Ancora_Roscoff_Q5_28r11_corr	Ancora_WSBS2010_reassembled_contig))	((Heliospora_longissima_ex_E_vittatus_HQ891115	Cephaloidophora_communis_HQ891113)	(Gregarina_sp_ex_Phaedon_brassicae_JF412715	Gregarina_niphandrodes_AF129882)))))	(((Eimeria_tenella_AF026388	Goussia_desseri_GU479641)	(Toxoplasma_gondii_strain_RH_M97703	Besnoitia_besnoiti_AY833646))	((Plasmodium_falciparum1_M19172	Plasmodium_berghei_M19712)	(Babesia_microti_FO082874	((Theileria_parva_L02366	Theileria_orientalis_AP011946)	Babesia_bigemina))))))))	(Sterkiella_histriomuscorum_FJ545743	(Stentor_coeruleus_AF357145	Paramecium_tetraurelia_AF149979))))	Bigelowiella_natans_U02075);
(((Phytophthora_megasperma_glycinea_M54938	Hyphochytrium_catenoides_X80344)	(Cylindrotheca_closterium_DQ082742	Chrysolepidomonas_dendrolepidota_AF123297))	(((Colponema_edaphicum_strain_Chukotka_KF651068	Colponema_vietnamica_KF651083)	((((Chromera_velia_strain_CMS22_DQ174731	Vitrella_brassicaformis_HM245049)	((((Goussia_desseri_GU479641	Eimeria_tenella_AF026388)	(Besnoitia_besnoiti_AY833646	Toxoplasma_gondii_strain_RH_M97703))	((Plasmodium_berghei_M19712	Plasmodium_falciparum1_M19172)	(Babesia_microti_FO082874	((Theileria_orientalis_AP011946	Theileria_parva_L02366)	Babesia_bigemina))))	(Cryptosporidium_parvum_AB089290	((Ascogregarina_taiwanensis_EF666482	Neogregarinorida_sp_OPPPC1_AB748927)	(((Ancora_WSBS2011_reassembled_contig	Ancora_Roscoff_Q5_28r11_corr)	Ancora_WSBS2010_reassembled_contig)	((Cephaloidophora_communis_HQ891113	Heliospora_longissima_ex_E_vittatus_HQ891115)	(Gregarina_sp_ex_Phaedon_brassicae_JF412715	Gregarina_niphandrodes_AF129882)))))))	(((Ichthyodinium_chabelardi_FJ440623	((Environmental_EU304548	(Environmental_Ma131_1A45_18S_FJ032668	Environmental_sequence_AACY020214703))	Environmental_Ma131_1A38_18S_FJ032666))	((Syndinium_turbo_DQ146404	(Amoebophrya_sp_HM483394	(Environmental_HF0200_37F04_EU795185	Environmental_Ma131_1A49_18S_FJ032678)))	(Prorocentrum_micans_AY803739	((Akashiwo_sanguinea_AY831412	(Alexandrium_catenella_AY347308	Gonyaulax_polyedra_AF377944))	Pfiesteria_piscicida_DQ991382))))	((Parvilucifera_infectans_KF359485	Parvilucifera_rostrata_KF359483)	Perkinsus_atlanticus_AF509333)))	Acavomonas_peruviana_KF651078))	(Stentor_coeruleus_AF357145	(Paramecium_tetraurelia_AF149979	Sterkiella_histriomuscorum_FJ545743)))	Bigelowiella_natans_U02075);
(((Phytophthora_megasperma_glycinea_M54938	Hyphochytrium_catenoides_X80344)	(Cylindrotheca_closterium_DQ082742	Chrysolepidomonas_dendrolepidota_AF123297))	((Stentor_coeruleus_AF357145	(Sterkiella_histriomuscorum_FJ545743	Paramecium_tetraurelia_AF149979))	((Colponema_edaphicum_strain_Chukotka_KF651068	Colponema_vietnamica_KF651083)	(Acavomonas_peruviana_KF651078	(((Vitrella_brassicaformis_HM245049	Chromera_velia_strain_CMS22_DQ174731)	((Cryptosporidium_parvum_AB089290	((((Heliospora_longissima_ex_E_vittatus_HQ891115	Cephaloidophora_communis_HQ891113)	(Gregarina_niphandrodes_AF129882	Gregarina_sp_ex_Phaedon_brassicae_JF412715))	(Ancora_WSBS2010_reassembled_contig	(Ancora_Roscoff_Q5_28r11_corr	Ancora_WSBS2011_reassembled_contig)))	(Ascogregarina_taiwanensis_EF666482	Neogregarinorida_sp_OPPPC1_AB748927)))	(((Goussia_desseri_GU479641	Eimeria_tenella_AF026388)	(Toxoplasma_gondii_strain_RH_M97703	Besnoitia_besnoiti_AY833646))	((Plasmodium_berghei_M19712	Plasmodium_falciparum1_M19172)	(Babesia_microti_FO082874	(Babesia_bigemina	(Theileria_parva_L02366	Theileria_orientalis_AP011946)))))))	((((Parvilucifera_rostrata_KF359483	Parvilucifera_infectans_KF359485)	Perkinsus_atlanticus_AF509333)	((Syndinium_turbo_DQ146404	(Amoebophrya_sp_HM483394	(Environmental_HF0200_37F04_EU795185	Environmental_Ma131_1A49_18S_FJ032678)))	(Prorocentrum_micans_AY803739	(Pfiesteria_piscicida_DQ991382	((Gonyaulax_polyedra_AF377944	Alexandrium_catenella_AY347308)	Akashiwo_sanguinea_AY831412)))))	(Ichthyodinium_chabelardi_FJ440623	(((Environmental_Ma131_1A45_18S_FJ032668	Environmental_sequence_AACY020214703)	Environmental_EU304548)	Environmental_Ma131_1A38_18S_FJ032666)))))))	Bigelowiella_natans_U02075);
(((Chrysolepidomonas_dendrolepidota_AF123297	Cylindrotheca_closterium_DQ082742)	(Hyphochytrium_catenoides_X80344	Phytophthora_megasperma_glycinea_M54938))	((((Chromera_velia_strain_CMS22_DQ174731	((Ichthyodinium_chabelardi_FJ440623	(Environmental_Ma131_1A38_18S_FJ032666	(Environmental_EU304548	(Environmental_Ma131_1A45_18S_FJ032668	Environmental_sequence_AACY020214703))))	((((Amoebophrya_sp_HM483394	(Environmental_HF0200_37F04_EU795185	Environmental_Ma131_1A49_18S_FJ032678))	Syndinium_turbo_DQ146404)	(Prorocentrum_micans_AY803739	(Pfiesteria_piscicida_DQ991382	(Akashiwo_sanguinea_AY831412	(Alexandrium_catenella_AY347308	Gonyaulax_polyedra_AF377944)))))	((Parvilucifera_infectans_KF359485	Parvilucifera_rostrata_KF359483)	Perkinsus_atlanticus_AF509333))))	(Vitrella_brassicaformis_HM245049	((((Neogregarinorida_sp_OPPPC1_AB748927	Ascogregarina_taiwanensis_EF666482)	((Ancora_WSBS2010_reassembled_contig	(Ancora_Roscoff_Q5_28r11_corr	Ancora_WSBS2011_reassembled_contig))	((Gregarina_sp_ex_Phaedon_brassicae_JF412715	Gregarina_niphandrodes_AF129882)	(Cephaloidophora_communis_HQ891113	Heliospora_longissima_ex_E_vittatus_HQ891115))))	Cryptosporidium_parvum_AB089290)	(((Besnoitia_besnoiti_AY833646	Toxoplasma_gondii_strain_RH_M97703)	(Goussia_desseri_GU479641	Eimeria_tenella_AF026388))	((Plasmodium_berghei_M19712	Plasmodium_falciparum1_M19172)	(Babesia_microti_FO082874	(Babesia_bigemina	(Theileria_orientalis_AP011946	Theileria_parva_L02366))))))))	Acavomonas_peruviana_KF651078)	((Colponema_vietnamica_KF651083	Colponema_edaphicum_strain_Chukotka_KF651068)	(Stentor_coeruleus_AF357145	(Paramecium_tetraurelia_AF149979	Sterkiella_histriomuscorum_FJ545743))))	Bigelowiella_natans_U02075);
((Phytophthora_megasperma_glycinea_M54938	((Chrysolepidomonas_dendrolepidota_AF123297	Cylindrotheca_closterium_DQ082742)	Hyphochytrium_catenoides_X80344))	((Acavomonas_peruviana_KF651078	(Colponema_edaphicum_strain_Chukotka_KF651068	Colponema_vietnamica_KF651083))	((((Ichthyodinium_chabelardi_FJ440623	(Environmental_Ma131_1A38_18S_FJ032666	((Environmental_sequence_AACY020214703	Environmental_Ma131_1A45_18S_FJ032668)	Environmental_EU304548)))	(((Amoebophrya_sp_HM483394	(Environmental_HF0200_37F04_EU795185	Environmental_Ma131_1A49_18S_FJ032678))	(Syndinium_turbo_DQ146404	((Pfiesteria_piscicida_DQ991382	((Gonyaulax_polyedra_AF377944	Alexandrium_catenella_AY347308)	Akashiwo_sanguinea_AY831412))	Prorocentrum_micans_AY803739)))	((Parvilucifera_rostrata_KF359483	Parvilucifera_infectans_KF359485)	Perkinsus_atlanticus_AF509333)))	(((((Plasmodium_falciparum1_M19172	Plasmodium_berghei_M19712)	(Babesia_microti_FO082874	((Theileria_orientalis_AP011946	Theileria_parva_L02366)	Babesia_bigemina)))	((Toxoplasma_gondii_strain_RH_M97703	Besnoitia_besnoiti_AY833646)	(Eimeria_tenella_AF026388	Goussia_desseri_GU479641)))	(Cryptosporidium_parvum_AB089290	((Neogregarinorida_sp_OPPPC1_AB748927	Ascogregarina_taiwanensis_EF666482)	((Ancora_WSBS2010_reassembled_contig	(Ancora_WSBS2011_reassembled_contig	Ancora_Roscoff_Q5_28r11_corr))	((Gregarina_niphandrodes_AF129882	Gregarina_sp_ex_Phaedon_brassicae_JF412715)	(Cephaloidophora_communis_HQ891113	Heliospora_longissima_ex_E_vittatus_HQ891115))))))	(Chromera_velia_strain_CMS22_DQ174731	Vitrella_brassicaformis_HM245049)))	(Stentor_coeruleus_AF357145	(Sterkiella_histriomuscorum_FJ545743	Paramecium_tetraurelia_AF149979))))	Bigelowiella_natans_U02075);
(((Stentor_coeruleus_AF357145	(Sterkiella_histriomuscorum_FJ545743	Paramecium_tetraurelia_AF149979))	((Acavomonas_peruviana_KF651078	(((((Parvilucifera_infectans_KF359485	Parvilucifera_rostrata_KF359483)	Perkinsus_atlanticus_AF509333)	(Ichthyodinium_chabelardi_FJ440623	((Environmental_EU304548	(Environmental_sequence_AACY020214703	Environmental_Ma131_1A45_18S_FJ032668))	Environmental_Ma131_1A38_18S_FJ032666)))	((Syndinium_turbo_DQ146404	((Akashiwo_sanguinea_AY831412	(Pfiesteria_piscicida_DQ991382	(Alexandrium_catenella_AY347308	Gonyaulax_polyedra_AF377944)))	Prorocentrum_micans_AY803739))	(Amoebophrya_sp_HM483394	(Environmental_Ma131_1A49_18S_FJ032678	Environmental_HF0200_37F04_EU795185))))	((Vitrella_brassicaformis_HM245049	Chromera_velia_strain_CMS22_DQ174731)	((((Eimeria_tenella_AF026388	Goussia_desseri_GU479641)	(Toxoplasma_gondii_strain_RH_M97703	Besnoitia_besnoiti_AY833646))	((Plasmodium_falciparum1_M19172	Plasmodium_berghei_M19712)	(((Theileria_parva_L02366	Theileria_orientalis_AP011946)	Babesia_bigemina)	Babesia_microti_FO082874)))	(Cryptosporidium_parvum_AB089290	((Ancora_WSBS2010_reassembled_contig	(Ancora_Roscoff_Q5_28r11_corr	Ancora_WSBS2011_reassembled_contig))	(((Cephaloidophora_communis_HQ891113	Heliospora_longissima_ex_E_vittatus_HQ891115)	(Gregarina_sp_ex_Phaedon_brassicae_JF412715	Gregarina_niphandrodes_AF129882))	(Ascogregarina_taiwanensis_EF666482	Neogregarinorida_sp_OPPPC1_AB748927))))))))	(Colponema_vietnamica_KF651083	Colponema_edaphicum_strain_Chukotka_KF651068)))	((Cylindrotheca_closterium_DQ082742	Chrysolepidomonas_dendrolepidota_AF123297)	(Phytophthora_megasperma_glycinea_M54938	Hyphochytrium_catenoides_X80344))	Bigelowiella_natans_U02075);
((((Paramecium_tetraurelia_AF149979	Stentor_coeruleus_AF357145)	Sterkiella_histriomuscorum_FJ545743)	((((Perkinsus_atlanticus_AF509333	(Parvilucifera_infectans_KF359485	Parvilucifera_rostrata_KF359483))	(((Prorocentrum_micans_AY803739	(Pfiesteria_piscicida_DQ991382	((Alexandrium_catenella_AY347308	Gonyaulax_polyedra_AF377944)	Akashiwo_sanguinea_AY831412)))	((Amoebophrya_sp_HM483394	(Environmental_Ma131_1A49_18S_FJ032678	Environmental_HF0200_37F04_EU795185))	Syndinium_turbo_DQ146404))	(Environmental_Ma131_1A38_18S_FJ032666	(Ichthyodinium_chabelardi_FJ440623	(Environmental_EU304548	(Environmental_sequence_AACY020214703	Environmental_Ma131_1A45_18S_FJ032668))))))	(((((Plasmodium_berghei_M19712	Plasmodium_falciparum1_M19172)	((Babesia_bigemina	(Theileria_orientalis_AP011946	Theileria_parva_L02366))	Babesia_microti_FO082874))	((Toxoplasma_gondii_strain_RH_M97703	Besnoitia_besnoiti_AY833646)	(Eimeria_tenella_AF026388	Goussia_desseri_GU479641)))	(Cryptosporidium_parvum_AB089290	((Ancora_WSBS2010_reassembled_contig	(Ancora_WSBS2011_reassembled_contig	Ancora_Roscoff_Q5_28r11_corr))	(((Gregarina_niphandrodes_AF129882	Gregarina_sp_ex_Phaedon_brassicae_JF412715)	(Cephaloidophora_communis_HQ891113	Heliospora_longissima_ex_E_vittatus_HQ891115))	(Ascogregarina_taiwanensis_EF666482	Neogregarinorida_sp_OPPPC1_AB748927)))))	(Vitrella_brassicaformis_HM245049	Chromera_velia_strain_CMS22_DQ174731)))	(Acavomonas_peruviana_KF651078	(Colponema_vietnamica_KF651083	Colponema_edaphicum_strain_Chukotka_KF651068))))	((Phytophthora_megasperma_glycinea_M54938	Hyphochytrium_catenoides_X80344)	(Cylindrotheca_closterium_DQ082742	Chrysolepidomonas_dendrolepidota_AF123297))	Bigelowiella_natans_U02075);
((Phytophthora_megasperma_glycinea_M54938	(Hyphochytrium_catenoides_X80344	(Chrysolepidomonas_dendrolepidota_AF123297	Cylindrotheca_closterium_DQ082742)))	((Colponema_vietnamica_KF651083	Colponema_edaphicum_strain_Chukotka_KF651068)	(((((Chromera_velia_strain_CMS22_DQ174731	Vitrella_brassicaformis_HM245049)	(((((Ancora_WSBS2010_reassembled_contig	(Ancora_Roscoff_Q5_28r11_corr	Ancora_WSBS2011_reassembled_contig))	((Cephaloidophora_communis_HQ891113	Heliospora_longissima_ex_E_vittatus_HQ891115)	(Gregarina_niphandrodes_AF129882	Gregarina_sp_ex_Phaedon_brassicae_JF412715)))	(Ascogregarina_taiwanensis_EF666482	Neogregarinorida_sp_OPPPC1_AB748927))	Cryptosporidium_parvum_AB089290)	(((Plasmodium_falciparum1_M19172	Plasmodium_berghei_M19712)	(Babesia_microti_FO082874	((Theileria_parva_L02366	Theileria_orientalis_AP011946)	Babesia_bigemina)))	((Toxoplasma_gondii_strain_RH_M97703	Besnoitia_besnoiti_AY833646)	(Eimeria_tenella_AF026388	Goussia_desseri_GU479641)))))	(((Parvilucifera_infectans_KF359485	Parvilucifera_rostrata_KF359483)	Perkinsus_atlanticus_AF509333)	(((Environmental_Ma131_1A38_18S_FJ032666	((Environmental_Ma131_1A45_18S_FJ032668	Environmental_sequence_AACY020214703)	Environmental_EU304548))	Ichthyodinium_chabelardi_FJ440623)	((Prorocentrum_micans_AY803739	((Gonyaulax_polyedra_AF377944	Alexandrium_catenella_AY347308)	(Pfiesteria_piscicida_DQ991382	Akashiwo_sanguinea_AY831412)))	(Syndinium_turbo_DQ146404	((Environmental_HF0200_37F04_EU795185	Environmental_Ma131_1A49_18S_FJ032678)	Amoebophrya_sp_HM483394))))))	Acavomonas_peruviana_KF651078)	(Stentor_coeruleus_AF357145	(Sterkiella_histriomuscorum_FJ545743	Paramecium_tetraurelia_AF149979))))	Bigelowiella_natans_U02075);
(((Hyphochytrium_catenoides_X80344	Phytophthora_megasperma_glycinea_M54938)	(Chrysolepidomonas_dendrolepidota_AF123297	Cylindrotheca_closterium_DQ082742))	((Acavomonas_peruviana_KF651078	((Chromera_velia_strain_CMS22_DQ174731	(((Prorocentrum_micans_AY803739	(Akashiwo_sanguinea_AY831412	(Pfiesteria_piscicida_DQ991382	(Alexandrium_catenella_AY347308	Gonyaulax_polyedra_AF377944))))	(Syndinium_turbo_DQ146404	(Amoebophrya_sp_HM483394	(Environmental_HF0200_37F04_EU795185	Environmental_Ma131_1A49_18S_FJ032678))))	(((Parvilucifera_rostrata_KF359483	Parvilucifera_infectans_KF359485)	Perkinsus_atlanticus_AF509333)	(Ichthyodinium_chabelardi_FJ440623	(Environmental_Ma131_1A38_18S_FJ032666	(Environmental_EU304548	(Environmental_sequence_AACY020214703	Environmental_Ma131_1A45_18S_FJ032668)))))))	(((((Toxoplasma_gondii_strain_RH_M97703	Besnoitia_besnoiti_AY833646)	(Eimeria_tenella_AF026388	Goussia_desseri_GU479641))	((Plasmodium_berghei_M19712	Plasmodium_falciparum1_M19172)	(Babesia_microti_FO082874	((Theileria_orientalis_AP011946	Theileria_parva_L02366)	Babesia_bigemina))))	(Cryptosporidium_parvum_AB089290	((Neogregarinorida_sp_OPPPC1_AB748927	Ascogregarina_taiwanensis_EF666482)	((Ancora_WSBS2010_reassembled_contig	(Ancora_Roscoff_Q5_28r11_corr	Ancora_WSBS2011_reassembled_contig))	((Gregarina_sp_ex_Phaedon_brassicae_JF412715	Gregarina_niphandrodes_AF129882)	(Heliospora_longissima_ex_E_vittatus_HQ891115	Cephaloidophora_communis_HQ891113))))))	Vitrella_brassicaformis_HM245049)))	((Stentor_coeruleus_AF357145	(Sterkiella_histriomuscorum_FJ545743	Paramecium_tetraurelia_AF149979))	(Colponema_vietnamica_KF651083	Colponema_edaphicum_strain_Chukotka_KF651068)))	Bigelowiella_natans_U02075);
(((Hyphochytrium_catenoides_X80344	Phytophthora_megasperma_glycinea_M54938)	(Cylindrotheca_closterium_DQ082742	Chrysolepidomonas_dendrolepidota_AF123297))	((Acavomonas_peruviana_KF651078	(Colponema_edaphicum_strain_Chukotka_KF651068	Colponema_vietnamica_KF651083))	((Sterkiella_histriomuscorum_FJ545743	(Stentor_coeruleus_AF357145	Paramecium_tetraurelia_AF149979))	(((((Environmental_HF0200_37F04_EU795185	Environmental_Ma131_1A49_18S_FJ032678)	Amoebophrya_sp_HM483394)	((Ichthyodinium_chabelardi_FJ440623	(Environmental_Ma131_1A38_18S_FJ032666	(Environmental_EU304548	(Environmental_sequence_AACY020214703	Environmental_Ma131_1A45_18S_FJ032668))))	(((Akashiwo_sanguinea_AY831412	((Alexandrium_catenella_AY347308	Gonyaulax_polyedra_AF377944)	Pfiesteria_piscicida_DQ991382))	Prorocentrum_micans_AY803739)	Syndinium_turbo_DQ146404)))	((Parvilucifera_infectans_KF359485	Parvilucifera_rostrata_KF359483)	Perkinsus_atlanticus_AF509333))	(((Cryptosporidium_parvum_AB089290	((Ascogregarina_taiwanensis_EF666482	Neogregarinorida_sp_OPPPC1_AB748927)	((Heliospora_longissima_ex_E_vittatus_HQ891115	Cephaloidophora_communis_HQ891113)	((Ancora_WSBS2010_reassembled_contig	(Ancora_Roscoff_Q5_28r11_corr	Ancora_WSBS2011_reassembled_contig))	(Gregarina_sp_ex_Phaedon_brassicae_JF412715	Gregarina_niphandrodes_AF129882)))))	(((Plasmodium_berghei_M19712	Plasmodium_falciparum1_M19172)	(Babesia_microti_FO082874	(Babesia_bigemina	(Theileria_parva_L02366	Theileria_orientalis_AP011946))))	((Goussia_desseri_GU479641	Eimeria_tenella_AF026388)	(Besnoitia_besnoiti_AY833646	Toxoplasma_gondii_strain_RH_M97703))))	(Chromera_velia_strain_CMS22_DQ174731	Vitrella_brassicaformis_HM245049)))))	Bigelowiella_natans_U02075);
((((Sterkiella_histriomuscorum_FJ545743	(Stentor_coeruleus_AF357145	Paramecium_tetraurelia_AF149979))	((((((Environmental_Ma131_1A45_18S_FJ032668	Environmental_sequence_AACY020214703)	Environmental_EU304548)	(Environmental_Ma131_1A38_18S_FJ032666	Ichthyodinium_chabelardi_FJ440623))	(Perkinsus_atlanticus_AF509333	(Parvilucifera_infectans_KF359485	Parvilucifera_rostrata_KF359483)))	((Syndinium_turbo_DQ146404	(Amoebophrya_sp_HM483394	(Environmental_HF0200_37F04_EU795185	Environmental_Ma131_1A49_18S_FJ032678)))	((Prorocentrum_micans_AY803739	(Pfiesteria_piscicida_DQ991382	Akashiwo_sanguinea_AY831412))	(Gonyaulax_polyedra_AF377944	Alexandrium_catenella_AY347308))))	((Vitrella_brassicaformis_HM245049	Chromera_velia_strain_CMS22_DQ174731)	((Cryptosporidium_parvum_AB089290	((Ascogregarina_taiwanensis_EF666482	Neogregarinorida_sp_OPPPC1_AB748927)	((Heliospora_longissima_ex_E_vittatus_HQ891115	Cephaloidophora_communis_HQ891113)	((Ancora_WSBS2010_reassembled_contig	(Ancora_Roscoff_Q5_28r11_corr	Ancora_WSBS2011_reassembled_contig))	(Gregarina_niphandrodes_AF129882	Gregarina_sp_ex_Phaedon_brassicae_JF412715)))))	(((Plasmodium_falciparum1_M19172	Plasmodium_berghei_M19712)	((Babesia_bigemina	(Theileria_orientalis_AP011946	Theileria_parva_L02366))	Babesia_microti_FO082874))	((Eimeria_tenella_AF026388	Goussia_desseri_GU479641)	(Besnoitia_besnoiti_AY833646	Toxoplasma_gondii_strain_RH_M97703)))))))	((Colponema_edaphicum_strain_Chukotka_KF651068	Colponema_vietnamica_KF651083)	Acavomonas_peruviana_KF651078))	((Chrysolepidomonas_dendrolepidota_AF123297	Cylindrotheca_closterium_DQ082742)	(Hyphochytrium_catenoides_X80344	Phytophthora_megasperma_glycinea_M54938))	Bigelowiella_natans_U02075);
(((Chrysolepidomonas_dendrolepidota_AF123297	Cylindrotheca_closterium_DQ082742)	(Phytophthora_megasperma_glycinea_M54938	Hyphochytrium_catenoides_X80344))	((Colponema_vietnamica_KF651083	Colponema_edaphicum_strain_Chukotka_KF651068)	((Acavomonas_peruviana_KF651078	(Stentor_coeruleus_AF357145	(Paramecium_tetraurelia_AF149979	Sterkiella_histriomuscorum_FJ545743)))	((((Prorocentrum_micans_AY803739	(Pfiesteria_piscicida_DQ991382	((Alexandrium_catenella_AY347308	Gonyaulax_polyedra_AF377944)	Akashiwo_sanguinea_AY831412)))	(Syndinium_turbo_DQ146404	(Amoebophrya_sp_HM483394	(Environmental_HF0200_37F04_EU795185	Environmental_Ma131_1A49_18S_FJ032678))))	((Perkinsus_atlanticus_AF509333	(Parvilucifera_rostrata_KF359483	Parvilucifera_infectans_KF359485))	(Environmental_Ma131_1A38_18S_FJ032666	(((Environmental_sequence_AACY020214703	Environmental_Ma131_1A45_18S_FJ032668)	Environmental_EU304548)	Ichthyodinium_chabelardi_FJ440623))))	((Chromera_velia_strain_CMS22_DQ174731	Vitrella_brassicaformis_HM245049)	((Cryptosporidium_parvum_AB089290	((Neogregarinorida_sp_OPPPC1_AB748927	Ascogregarina_taiwanensis_EF666482)	(((Gregarina_niphandrodes_AF129882	Gregarina_sp_ex_Phaedon_brassicae_JF412715)	(Heliospora_longissima_ex_E_vittatus_HQ891115	Cephaloidophora_communis_HQ891113))	(Ancora_WSBS2011_reassembled_contig	(Ancora_Roscoff_Q5_28r11_corr	Ancora_WSBS2010_reassembled_contig)))))	(((Plasmodium_berghei_M19712	Plasmodium_falciparum1_M19172)	((Babesia_bigemina	(Theileria_parva_L02366	Theileria_orientalis_AP011946))	Babesia_microti_FO082874))	((Toxoplasma_gondii_strain_RH_M97703	Besnoitia_besnoiti_AY833646)	(Goussia_desseri_GU479641	Eimeria_tenella_AF026388))))))))	Bigelowiella_natans_U02075);
(((Cylindrotheca_closterium_DQ082742	Chrysolepidomonas_dendrolepidota_AF123297)	(Hyphochytrium_catenoides_X80344	Phytophthora_megasperma_glycinea_M54938))	((((((Chromera_velia_strain_CMS22_DQ174731	Vitrella_brassicaformis_HM245049)	((Cryptosporidium_parvum_AB089290	((Neogregarinorida_sp_OPPPC1_AB748927	Ascogregarina_taiwanensis_EF666482)	(((Ancora_WSBS2011_reassembled_contig	Ancora_Roscoff_Q5_28r11_corr)	Ancora_WSBS2010_reassembled_contig)	((Cephaloidophora_communis_HQ891113	Heliospora_longissima_ex_E_vittatus_HQ891115)	(Gregarina_niphandrodes_AF129882	Gregarina_sp_ex_Phaedon_brassicae_JF412715)))))	(((Plasmodium_berghei_M19712	Plasmodium_falciparum1_M19172)	(Babesia_microti_FO082874	(Babesia_bigemina	(Theileria_parva_L02366	Theileria_orientalis_AP011946))))	((Toxoplasma_gondii_strain_RH_M97703	Besnoitia_besnoiti_AY833646)	(Eimeria_tenella_AF026388	Goussia_desseri_GU479641)))))	((Syndinium_turbo_DQ146404	((Amoebophrya_sp_HM483394	(Environmental_Ma131_1A49_18S_FJ032678	Environmental_HF0200_37F04_EU795185))	(Prorocentrum_micans_AY803739	(Akashiwo_sanguinea_AY831412	((Gonyaulax_polyedra_AF377944	Alexandrium_catenella_AY347308)	Pfiesteria_piscicida_DQ991382)))))	(((Parvilucifera_infectans_KF359485	Parvilucifera_rostrata_KF359483)	Perkinsus_atlanticus_AF509333)	(Ichthyodinium_chabelardi_FJ440623	(Environmental_Ma131_1A38_18S_FJ032666	(Environmental_EU304548	(Environmental_sequence_AACY020214703	Environmental_Ma131_1A45_18S_FJ032668)))))))	Acavomonas_peruviana_KF651078)	(Colponema_vietnamica_KF651083	Colponema_edaphicum_strain_Chukotka_KF651068))	(Sterkiella_histriomuscorum_FJ545743	(Paramecium_tetraurelia_AF149979	Stentor_coeruleus_AF357145)))	Bigelowiella_natans_U02075);
((((Paramecium_tetraurelia_AF149979	Sterkiella_histriomuscorum_FJ545743)	Stentor_coeruleus_AF357145)	(((((Parvilucifera_rostrata_KF359483	Parvilucifera_infectans_KF359485)	Perkinsus_atlanticus_AF509333)	((Ichthyodinium_chabelardi_FJ440623	(Environmental_Ma131_1A38_18S_FJ032666	(Environmental_EU304548	(Environmental_sequence_AACY020214703	Environmental_Ma131_1A45_18S_FJ032668))))	((Prorocentrum_micans_AY803739	((Alexandrium_catenella_AY347308	Gonyaulax_polyedra_AF377944)	(Akashiwo_sanguinea_AY831412	Pfiesteria_piscicida_DQ991382)))	(Syndinium_turbo_DQ146404	((Environmental_HF0200_37F04_EU795185	Environmental_Ma131_1A49_18S_FJ032678)	Amoebophrya_sp_HM483394)))))	(((((Cephaloidophora_communis_HQ891113	Heliospora_longissima_ex_E_vittatus_HQ891115)	((Ancora_WSBS2010_reassembled_contig	(Ancora_WSBS2011_reassembled_contig	Ancora_Roscoff_Q5_28r11_corr))	(Gregarina_sp_ex_Phaedon_brassicae_JF412715	Gregarina_niphandrodes_AF129882)))	(Neogregarinorida_sp_OPPPC1_AB748927	Ascogregarina_taiwanensis_EF666482))	Cryptosporidium_parvum_AB089290)	((((Plasmodium_falciparum1_M19172	Plasmodium_berghei_M19712)	(Babesia_microti_FO082874	((Theileria_orientalis_AP011946	Theileria_parva_L02366)	Babesia_bigemina)))	((Toxoplasma_gondii_strain_RH_M97703	Besnoitia_besnoiti_AY833646)	(Goussia_desseri_GU479641	Eimeria_tenella_AF026388)))	(Vitrella_brassicaformis_HM245049	Chromera_velia_strain_CMS22_DQ174731))))	(Acavomonas_peruviana_KF651078	(Colponema_vietnamica_KF651083	Colponema_edaphicum_strain_Chukotka_KF651068))))	(Phytophthora_megasperma_glycinea_M54938	(Hyphochytrium_catenoides_X80344	(Cylindrotheca_closterium_DQ082742	Chrysolepidomonas_dendrolepidota_AF123297)))	Bigelowiella_natans_U02075);
(((Chrysolepidomonas_dendrolepidota_AF123297	Cylindrotheca_closterium_DQ082742)	(Phytophthora_megasperma_glycinea_M54938	Hyphochytrium_catenoides_X80344))	((Stentor_coeruleus_AF357145	(Paramecium_tetraurelia_AF149979	Sterkiella_histriomuscorum_FJ545743))	((Colponema_vietnamica_KF651083	Colponema_edaphicum_strain_Chukotka_KF651068)	(Acavomonas_peruviana_KF651078	(((Chromera_velia_strain_CMS22_DQ174731	Vitrella_brassicaformis_HM245049)	((((Babesia_microti_FO082874	((Theileria_orientalis_AP011946	Theileria_parva_L02366)	Babesia_bigemina))	(Plasmodium_berghei_M19712	Plasmodium_falciparum1_M19172))	((Besnoitia_besnoiti_AY833646	Toxoplasma_gondii_strain_RH_M97703)	(Goussia_desseri_GU479641	Eimeria_tenella_AF026388)))	(Cryptosporidium_parvum_AB089290	((Neogregarinorida_sp_OPPPC1_AB748927	Ascogregarina_taiwanensis_EF666482)	(((Ancora_WSBS2011_reassembled_contig	Ancora_Roscoff_Q5_28r11_corr)	Ancora_WSBS2010_reassembled_contig)	((Heliospora_longissima_ex_E_vittatus_HQ891115	Cephaloidophora_communis_HQ891113)	(Gregarina_niphandrodes_AF129882	Gregarina_sp_ex_Phaedon_brassicae_JF412715)))))))	(((Ichthyodinium_chabelardi_FJ440623	(Environmental_Ma131_1A38_18S_FJ032666	(Environmental_EU304548	(Environmental_sequence_AACY020214703	Environmental_Ma131_1A45_18S_FJ032668))))	((Parvilucifera_infectans_KF359485	Parvilucifera_rostrata_KF359483)	Perkinsus_atlanticus_AF509333))	((Prorocentrum_micans_AY803739	(Pfiesteria_piscicida_DQ991382	(Akashiwo_sanguinea_AY831412	(Gonyaulax_polyedra_AF377944	Alexandrium_catenella_AY347308))))	(Syndinium_turbo_DQ146404	(Amoebophrya_sp_HM483394	(Environmental_Ma131_1A49_18S_FJ032678	Environmental_HF0200_37F04_EU795185)))))))))	Bigelowiella_natans_U02075);
(((Cylindrotheca_closterium_DQ082742	Chrysolepidomonas_dendrolepidota_AF123297)	(Phytophthora_megasperma_glycinea_M54938	Hyphochytrium_catenoides_X80344))	((Colponema_edaphicum_strain_Chukotka_KF651068	Colponema_vietnamica_KF651083)	((Sterkiella_histriomuscorum_FJ545743	(Stentor_coeruleus_AF357145	Paramecium_tetraurelia_AF149979))	((((((Parvilucifera_infectans_KF359485	Parvilucifera_rostrata_KF359483)	Perkinsus_atlanticus_AF509333)	(Ichthyodinium_chabelardi_FJ440623	(Environmental_Ma131_1A38_18S_FJ032666	(Environmental_EU304548	(Environmental_sequence_AACY020214703	Environmental_Ma131_1A45_18S_FJ032668)))))	((Syndinium_turbo_DQ146404	(Amoebophrya_sp_HM483394	(Environmental_HF0200_37F04_EU795185	Environmental_Ma131_1A49_18S_FJ032678)))	(Prorocentrum_micans_AY803739	(Akashiwo_sanguinea_AY831412	(Pfiesteria_piscicida_DQ991382	(Alexandrium_catenella_AY347308	Gonyaulax_polyedra_AF377944))))))	(Chromera_velia_strain_CMS22_DQ174731	(((((Plasmodium_berghei_M19712	Plasmodium_falciparum1_M19172)	(((Theileria_parva_L02366	Theileria_orientalis_AP011946)	Babesia_bigemina)	Babesia_microti_FO082874))	((Besnoitia_besnoiti_AY833646	Toxoplasma_gondii_strain_RH_M97703)	(Goussia_desseri_GU479641	Eimeria_tenella_AF026388)))	((((Gregarina_niphandrodes_AF129882	Gregarina_sp_ex_Phaedon_brassicae_JF412715)	(Ancora_WSBS2011_reassembled_contig	(Ancora_WSBS2010_reassembled_contig	Ancora_Roscoff_Q5_28r11_corr)))	((Heliospora_longissima_ex_E_vittatus_HQ891115	Cephaloidophora_communis_HQ891113)	(Ascogregarina_taiwanensis_EF666482	Neogregarinorida_sp_OPPPC1_AB748927)))	Cryptosporidium_parvum_AB089290))	Vitrella_brassicaformis_HM245049)))	Acavomonas_peruviana_KF651078)))	Bigelowiella_natans_U02075);
(((Phytophthora_megasperma_glycinea_M54938	Hyphochytrium_catenoides_X80344)	(Chrysolepidomonas_dendrolepidota_AF123297	Cylindrotheca_closterium_DQ082742))	((Sterkiella_histriomuscorum_FJ545743	(Paramecium_tetraurelia_AF149979	Stentor_coeruleus_AF357145))	((Colponema_edaphicum_strain_Chukotka_KF651068	Colponema_vietnamica_KF651083)	(Acavomonas_peruviana_KF651078	(((((Parvilucifera_rostrata_KF359483	Parvilucifera_infectans_KF359485)	Perkinsus_atlanticus_AF509333)	(Ichthyodinium_chabelardi_FJ440623	((Environmental_EU304548	(Environmental_sequence_AACY020214703	Environmental_Ma131_1A45_18S_FJ032668))	Environmental_Ma131_1A38_18S_FJ032666)))	((Syndinium_turbo_DQ146404	((Environmental_Ma131_1A49_18S_FJ032678	Environmental_HF0200_37F04_EU795185)	Amoebophrya_sp_HM483394))	((Akashiwo_sanguinea_AY831412	(Pfiesteria_piscicida_DQ991382	(Alexandrium_catenella_AY347308	Gonyaulax_polyedra_AF377944)))	Prorocentrum_micans_AY803739)))	(Vitrella_brassicaformis_HM245049	(((Cryptosporidium_parvum_AB089290	((Neogregarinorida_sp_OPPPC1_AB748927	Ascogregarina_taiwanensis_EF666482)	((Cephaloidophora_communis_HQ891113	Heliospora_longissima_ex_E_vittatus_HQ891115)	(((Ancora_WSBS2011_reassembled_contig	Ancora_Roscoff_Q5_28r11_corr)	Ancora_WSBS2010_reassembled_contig)	(Gregarina_niphandrodes_AF129882	Gregarina_sp_ex_Phaedon_brassicae_JF412715)))))	Chromera_velia_strain_CMS22_DQ174731)	(((Plasmodium_falciparum1_M19172	Plasmodium_berghei_M19712)	(Babesia_microti_FO082874	(Babesia_bigemina	(Theileria_parva_L02366	Theileria_orientalis_AP011946))))	((Goussia_desseri_GU479641	Eimeria_tenella_AF026388)	(Besnoitia_besnoiti_AY833646	Toxoplasma_gondii_strain_RH_M97703)))))))))	Bigelowiella_natans_U02075);
(((Phytophthora_megasperma_glycinea_M54938	Hyphochytrium_catenoides_X80344)	(Cylindrotheca_closterium_DQ082742	Chrysolepidomonas_dendrolepidota_AF123297))	((Stentor_coeruleus_AF357145	(Paramecium_tetraurelia_AF149979	Sterkiella_histriomuscorum_FJ545743))	((Colponema_edaphicum_strain_Chukotka_KF651068	Colponema_vietnamica_KF651083)	(Acavomonas_peruviana_KF651078	((((Parvilucifera_infectans_KF359485	Parvilucifera_rostrata_KF359483)	Perkinsus_atlanticus_AF509333)	((Ichthyodinium_chabelardi_FJ440623	((Environmental_EU304548	(Environmental_Ma131_1A45_18S_FJ032668	Environmental_sequence_AACY020214703))	Environmental_Ma131_1A38_18S_FJ032666))	((Syndinium_turbo_DQ146404	(Amoebophrya_sp_HM483394	(Environmental_HF0200_37F04_EU795185	Environmental_Ma131_1A49_18S_FJ032678)))	(Prorocentrum_micans_AY803739	(Akashiwo_sanguinea_AY831412	(Pfiesteria_piscicida_DQ991382	(Gonyaulax_polyedra_AF377944	Alexandrium_catenella_AY347308)))))))	((Chromera_velia_strain_CMS22_DQ174731	Vitrella_brassicaformis_HM245049)	((Cryptosporidium_parvum_AB089290	(Ascogregarina_taiwanensis_EF666482	Neogregarinorida_sp_OPPPC1_AB748927))	((((Toxoplasma_gondii_strain_RH_M97703	Besnoitia_besnoiti_AY833646)	(Eimeria_tenella_AF026388	Goussia_desseri_GU479641))	((Plasmodium_falciparum1_M19172	Plasmodium_berghei_M19712)	(Babesia_microti_FO082874	((Theileria_orientalis_AP011946	Theileria_parva_L02366)	Babesia_bigemina))))	((Gregarina_niphandrodes_AF129882	Gregarina_sp_ex_Phaedon_brassicae_JF412715)	((Cephaloidophora_communis_HQ891113	Heliospora_longissima_ex_E_vittatus_HQ891115)	(Ancora_WSBS2010_reassembled_contig	(Ancora_Roscoff_Q5_28r11_corr	Ancora_WSBS2011_reassembled_contig)))))))))))	Bigelowiella_natans_U02075);
((((Colponema_edaphicum_strain_Chukotka_KF651068	Colponema_vietnamica_KF651083)	(((((Parvilucifera_infectans_KF359485	Parvilucifera_rostrata_KF359483)	Perkinsus_atlanticus_AF509333)	((Ichthyodinium_chabelardi_FJ440623	((Environmental_EU304548	(Environmental_sequence_AACY020214703	Environmental_Ma131_1A45_18S_FJ032668))	Environmental_Ma131_1A38_18S_FJ032666))	((Prorocentrum_micans_AY803739	(Akashiwo_sanguinea_AY831412	(Pfiesteria_piscicida_DQ991382	(Gonyaulax_polyedra_AF377944	Alexandrium_catenella_AY347308))))	(((Environmental_Ma131_1A49_18S_FJ032678	Environmental_HF0200_37F04_EU795185)	Amoebophrya_sp_HM483394)	Syndinium_turbo_DQ146404))))	(Chromera_velia_strain_CMS22_DQ174731	(((((Toxoplasma_gondii_strain_RH_M97703	Besnoitia_besnoiti_AY833646)	(Goussia_desseri_GU479641	Eimeria_tenella_AF026388))	((Plasmodium_falciparum1_M19172	Plasmodium_berghei_M19712)	(Babesia_microti_FO082874	((Theileria_parva_L02366	Theileria_orientalis_AP011946)	Babesia_bigemina))))	(Cryptosporidium_parvum_AB089290	((Ascogregarina_taiwanensis_EF666482	Neogregarinorida_sp_OPPPC1_AB748927)	(((Gregarina_sp_ex_Phaedon_brassicae_JF412715	Gregarina_niphandrodes_AF129882)	(Heliospora_longissima_ex_E_vittatus_HQ891115	Cephaloidophora_communis_HQ891113))	((Ancora_WSBS2011_reassembled_contig	Ancora_Roscoff_Q5_28r11_corr)	Ancora_WSBS2010_reassembled_contig)))))	Vitrella_brassicaformis_HM245049)))	Acavomonas_peruviana_KF651078))	(Stentor_coeruleus_AF357145	(Sterkiella_histriomuscorum_FJ545743	Paramecium_tetraurelia_AF149979)))	((Cylindrotheca_closterium_DQ082742	Chrysolepidomonas_dendrolepidota_AF123297)	(Phytophthora_megasperma_glycinea_M54938	Hyphochytrium_catenoides_X80344))	Bigelowiella_natans_U02075);
(((Phytophthora_megasperma_glycinea_M54938	Hyphochytrium_catenoides_X80344)	(Chrysolepidomonas_dendrolepidota_AF123297	Cylindrotheca_closterium_DQ082742))	(((Colponema_vietnamica_KF651083	Colponema_edaphicum_strain_Chukotka_KF651068)	Acavomonas_peruviana_KF651078)	((Vitrella_brassicaformis_HM245049	((Chromera_velia_strain_CMS22_DQ174731	((((Plasmodium_berghei_M19712	Plasmodium_falciparum1_M19172)	(Babesia_microti_FO082874	((Theileria_orientalis_AP011946	Theileria_parva_L02366)	Babesia_bigemina)))	((Besnoitia_besnoiti_AY833646	Toxoplasma_gondii_strain_RH_M97703)	(Eimeria_tenella_AF026388	Goussia_desseri_GU479641)))	((Cryptosporidium_parvum_AB089290	(Neogregarinorida_sp_OPPPC1_AB748927	Ascogregarina_taiwanensis_EF666482))	((Ancora_WSBS2010_reassembled_contig	(Ancora_Roscoff_Q5_28r11_corr	Ancora_WSBS2011_reassembled_contig))	((Heliospora_longissima_ex_E_vittatus_HQ891115	Cephaloidophora_communis_HQ891113)	(Gregarina_niphandrodes_AF129882	Gregarina_sp_ex_Phaedon_brassicae_JF412715))))))	(((Parvilucifera_infectans_KF359485	Parvilucifera_rostrata_KF359483)	Perkinsus_atlanticus_AF509333)	(((((Alexandrium_catenella_AY347308	Gonyaulax_polyedra_AF377944)	(Akashiwo_sanguinea_AY831412	Pfiesteria_piscicida_DQ991382))	Prorocentrum_micans_AY803739)	((Amoebophrya_sp_HM483394	(Environmental_Ma131_1A49_18S_FJ032678	Environmental_HF0200_37F04_EU795185))	Syndinium_turbo_DQ146404))	((Environmental_Ma131_1A38_18S_FJ032666	((Environmental_Ma131_1A45_18S_FJ032668	Environmental_sequence_AACY020214703)	Environmental_EU304548))	Ichthyodinium_chabelardi_FJ440623)))))	(Sterkiella_histriomuscorum_FJ545743	(Stentor_coeruleus_AF357145	Paramecium_tetraurelia_AF149979))))	Bigelowiella_natans_U02075);
(((Phytophthora_megasperma_glycinea_M54938	Hyphochytrium_catenoides_X80344)	(Chrysolepidomonas_dendrolepidota_AF123297	Cylindrotheca_closterium_DQ082742))	(((Sterkiella_histriomuscorum_FJ545743	(Stentor_coeruleus_AF357145	Paramecium_tetraurelia_AF149979))	(((((Parvilucifera_rostrata_KF359483	Parvilucifera_infectans_KF359485)	Perkinsus_atlanticus_AF509333)	((Environmental_Ma131_1A38_18S_FJ032666	(Ichthyodinium_chabelardi_FJ440623	(Environmental_EU304548	(Environmental_Ma131_1A45_18S_FJ032668	Environmental_sequence_AACY020214703))))	((Prorocentrum_micans_AY803739	((Akashiwo_sanguinea_AY831412	Pfiesteria_piscicida_DQ991382)	(Alexandrium_catenella_AY347308	Gonyaulax_polyedra_AF377944)))	(Syndinium_turbo_DQ146404	(Amoebophrya_sp_HM483394	(Environmental_HF0200_37F04_EU795185	Environmental_Ma131_1A49_18S_FJ032678))))))	(((Cryptosporidium_parvum_AB089290	((Ascogregarina_taiwanensis_EF666482	Neogregarinorida_sp_OPPPC1_AB748927)	(((Gregarina_niphandrodes_AF129882	Gregarina_sp_ex_Phaedon_brassicae_JF412715)	(Heliospora_longissima_ex_E_vittatus_HQ891115	Cephaloidophora_communis_HQ891113))	(Ancora_WSBS2010_reassembled_contig	(Ancora_Roscoff_Q5_28r11_corr	Ancora_WSBS2011_reassembled_contig)))))	(((Plasmodium_berghei_M19712	Plasmodium_falciparum1_M19172)	(Babesia_microti_FO082874	((Theileria_orientalis_AP011946	Theileria_parva_L02366)	Babesia_bigemina)))	((Toxoplasma_gondii_strain_RH_M97703	Besnoitia_besnoiti_AY833646)	(Eimeria_tenella_AF026388	Goussia_desseri_GU479641))))	(Vitrella_brassicaformis_HM245049	Chromera_velia_strain_CMS22_DQ174731)))	Acavomonas_peruviana_KF651078))	(Colponema_vietnamica_KF651083	Colponema_edaphicum_strain_Chukotka_KF651068))	Bigelowiella_natans_U02075);
((Phytophthora_megasperma_glycinea_M54938	(Hyphochytrium_catenoides_X80344	(Chrysolepidomonas_dendrolepidota_AF123297	Cylindrotheca_closterium_DQ082742)))	((Stentor_coeruleus_AF357145	(Paramecium_tetraurelia_AF149979	Sterkiella_histriomuscorum_FJ545743))	((Colponema_edaphicum_strain_Chukotka_KF651068	Colponema_vietnamica_KF651083)	(Acavomonas_peruviana_KF651078	((((Cryptosporidium_parvum_AB089290	(((Ancora_WSBS2010_reassembled_contig	(Ancora_WSBS2011_reassembled_contig	Ancora_Roscoff_Q5_28r11_corr))	((Gregarina_niphandrodes_AF129882	Gregarina_sp_ex_Phaedon_brassicae_JF412715)	(Heliospora_longissima_ex_E_vittatus_HQ891115	Cephaloidophora_communis_HQ891113)))	(Ascogregarina_taiwanensis_EF666482	Neogregarinorida_sp_OPPPC1_AB748927)))	(((Toxoplasma_gondii_strain_RH_M97703	Besnoitia_besnoiti_AY833646)	(Eimeria_tenella_AF026388	Goussia_desseri_GU479641))	((Plasmodium_berghei_M19712	Plasmodium_falciparum1_M19172)	((Babesia_bigemina	(Theileria_parva_L02366	Theileria_orientalis_AP011946))	Babesia_microti_FO082874))))	(Vitrella_brassicaformis_HM245049	Chromera_velia_strain_CMS22_DQ174731))	((((Parvilucifera_infectans_KF359485	Parvilucifera_rostrata_KF359483)	Perkinsus_atlanticus_AF509333)	(Ichthyodinium_chabelardi_FJ440623	(Environmental_Ma131_1A38_18S_FJ032666	(Environmental_EU304548	(Environmental_sequence_AACY020214703	Environmental_Ma131_1A45_18S_FJ032668)))))	((Prorocentrum_micans_AY803739	(Pfiesteria_piscicida_DQ991382	(Akashiwo_sanguinea_AY831412	(Alexandrium_catenella_AY347308	Gonyaulax_polyedra_AF377944))))	(Syndinium_turbo_DQ146404	(Amoebophrya_sp_HM483394	(Environmental_HF0200_37F04_EU795185	Environmental_Ma131_1A49_18S_FJ032678)))))))))	Bigelowiella_natans_U02075);
(((Hyphochytrium_catenoides_X80344	Phytophthora_megasperma_glycinea_M54938)	(Chrysolepidomonas_dendrolepidota_AF123297	Cylindrotheca_closterium_DQ082742))	((Stentor_coeruleus_AF357145	(Sterkiella_histriomuscorum_FJ545743	Paramecium_tetraurelia_AF149979))	((Colponema_edaphicum_strain_Chukotka_KF651068	Colponema_vietnamica_KF651083)	(((((Prorocentrum_micans_AY803739	(Pfiesteria_piscicida_DQ991382	((Gonyaulax_polyedra_AF377944	Alexandrium_catenella_AY347308)	Akashiwo_sanguinea_AY831412)))	(((Environmental_HF0200_37F04_EU795185	Environmental_Ma131_1A49_18S_FJ032678)	Amoebophrya_sp_HM483394)	Syndinium_turbo_DQ146404))	(((Parvilucifera_rostrata_KF359483	Parvilucifera_infectans_KF359485)	Perkinsus_atlanticus_AF509333)	(Ichthyodinium_chabelardi_FJ440623	(Environmental_Ma131_1A38_18S_FJ032666	(Environmental_EU304548	(Environmental_Ma131_1A45_18S_FJ032668	Environmental_sequence_AACY020214703))))))	((Vitrella_brassicaformis_HM245049	Chromera_velia_strain_CMS22_DQ174731)	((Cryptosporidium_parvum_AB089290	(((Ancora_WSBS2010_reassembled_contig	(Ancora_WSBS2011_reassembled_contig	Ancora_Roscoff_Q5_28r11_corr))	((Cephaloidophora_communis_HQ891113	Heliospora_longissima_ex_E_vittatus_HQ891115)	(Gregarina_niphandrodes_AF129882	Gregarina_sp_ex_Phaedon_brassicae_JF412715)))	(Neogregarinorida_sp_OPPPC1_AB748927	Ascogregarina_taiwanensis_EF666482)))	(((Plasmodium_berghei_M19712	Plasmodium_falciparum1_M19172)	((Babesia_bigemina	(Theileria_parva_L02366	Theileria_orientalis_AP011946))	Babesia_microti_FO082874))	((Eimeria_tenella_AF026388	Goussia_desseri_GU479641)	(Toxoplasma_gondii_strain_RH_M97703	Besnoitia_besnoiti_AY833646))))))	Acavomonas_peruviana_KF651078)))	Bigelowiella_natans_U02075);
(((Chrysolepidomonas_dendrolepidota_AF123297	Cylindrotheca_closterium_DQ082742)	(Phytophthora_megasperma_glycinea_M54938	Hyphochytrium_catenoides_X80344))	(((Colponema_edaphicum_strain_Chukotka_KF651068	Colponema_vietnamica_KF651083)	(((Chromera_velia_strain_CMS22_DQ174731	(((Cryptosporidium_parvum_AB089290	((Ascogregarina_taiwanensis_EF666482	Neogregarinorida_sp_OPPPC1_AB748927)	((Heliospora_longissima_ex_E_vittatus_HQ891115	Cephaloidophora_communis_HQ891113)	((Gregarina_niphandrodes_AF129882	Gregarina_sp_ex_Phaedon_brassicae_JF412715)	((Ancora_Roscoff_Q5_28r11_corr	Ancora_WSBS2011_reassembled_contig)	Ancora_WSBS2010_reassembled_contig)))))	(((Goussia_desseri_GU479641	Eimeria_tenella_AF026388)	(Toxoplasma_gondii_strain_RH_M97703	Besnoitia_besnoiti_AY833646))	((Plasmodium_falciparum1_M19172	Plasmodium_berghei_M19712)	(Babesia_microti_FO082874	(Babesia_bigemina	(Theileria_parva_L02366	Theileria_orientalis_AP011946))))))	Vitrella_brassicaformis_HM245049))	(((Parvilucifera_infectans_KF359485	Parvilucifera_rostrata_KF359483)	Perkinsus_atlanticus_AF509333)	((Ichthyodinium_chabelardi_FJ440623	(Environmental_Ma131_1A38_18S_FJ032666	((Environmental_sequence_AACY020214703	Environmental_Ma131_1A45_18S_FJ032668)	Environmental_EU304548)))	((Prorocentrum_micans_AY803739	((Gonyaulax_polyedra_AF377944	Alexandrium_catenella_AY347308)	(Pfiesteria_piscicida_DQ991382	Akashiwo_sanguinea_AY831412)))	((Amoebophrya_sp_HM483394	(Environmental_Ma131_1A49_18S_FJ032678	Environmental_HF0200_37F04_EU795185))	Syndinium_turbo_DQ146404)))))	Acavomonas_peruviana_KF651078))	(Stentor_coeruleus_AF357145	(Sterkiella_histriomuscorum_FJ545743	Paramecium_tetraurelia_AF149979)))	Bigelowiella_natans_U02075);
(((Hyphochytrium_catenoides_X80344	Phytophthora_megasperma_glycinea_M54938)	(Chrysolepidomonas_dendrolepidota_AF123297	Cylindrotheca_closterium_DQ082742))	((Stentor_coeruleus_AF357145	(Paramecium_tetraurelia_AF149979	Sterkiella_histriomuscorum_FJ545743))	((Colponema_edaphicum_strain_Chukotka_KF651068	Colponema_vietnamica_KF651083)	(Acavomonas_peruviana_KF651078	((((Parvilucifera_rostrata_KF359483	Parvilucifera_infectans_KF359485)	Perkinsus_atlanticus_AF509333)	((Ichthyodinium_chabelardi_FJ440623	((Environmental_EU304548	(Environmental_sequence_AACY020214703	Environmental_Ma131_1A45_18S_FJ032668))	Environmental_Ma131_1A38_18S_FJ032666))	((Prorocentrum_micans_AY803739	((Pfiesteria_piscicida_DQ991382	Akashiwo_sanguinea_AY831412)	(Alexandrium_catenella_AY347308	Gonyaulax_polyedra_AF377944)))	((Amoebophrya_sp_HM483394	(Environmental_Ma131_1A49_18S_FJ032678	Environmental_HF0200_37F04_EU795185))	Syndinium_turbo_DQ146404))))	(Chromera_velia_strain_CMS22_DQ174731	(Vitrella_brassicaformis_HM245049	((((Eimeria_tenella_AF026388	Goussia_desseri_GU479641)	(Toxoplasma_gondii_strain_RH_M97703	Besnoitia_besnoiti_AY833646))	((Plasmodium_falciparum1_M19172	Plasmodium_berghei_M19712)	(Babesia_microti_FO082874	(Babesia_bigemina	(Theileria_orientalis_AP011946	Theileria_parva_L02366)))))	(Cryptosporidium_parvum_AB089290	((Neogregarinorida_sp_OPPPC1_AB748927	Ascogregarina_taiwanensis_EF666482)	(((Heliospora_longissima_ex_E_vittatus_HQ891115	Cephaloidophora_communis_HQ891113)	(Gregarina_niphandrodes_AF129882	Gregarina_sp_ex_Phaedon_brassicae_JF412715))	((Ancora_WSBS2011_reassembled_contig	Ancora_Roscoff_Q5_28r11_corr)	Ancora_WSBS2010_reassembled_contig)))))))))))	Bigelowiella_natans_U02075);
(((Cylindrotheca_closterium_DQ082742	Chrysolepidomonas_dendrolepidota_AF123297)	(Hyphochytrium_catenoides_X80344	Phytophthora_megasperma_glycinea_M54938))	((Colponema_edaphicum_strain_Chukotka_KF651068	Colponema_vietnamica_KF651083)	(((((((Parvilucifera_infectans_KF359485	Parvilucifera_rostrata_KF359483)	Perkinsus_atlanticus_AF509333)	(Ichthyodinium_chabelardi_FJ440623	(((Environmental_sequence_AACY020214703	Environmental_Ma131_1A45_18S_FJ032668)	Environmental_EU304548)	Environmental_Ma131_1A38_18S_FJ032666)))	((Prorocentrum_micans_AY803739	((Akashiwo_sanguinea_AY831412	(Gonyaulax_polyedra_AF377944	Alexandrium_catenella_AY347308))	Pfiesteria_piscicida_DQ991382))	(Syndinium_turbo_DQ146404	(Amoebophrya_sp_HM483394	(Environmental_Ma131_1A49_18S_FJ032678	Environmental_HF0200_37F04_EU795185)))))	((Vitrella_brassicaformis_HM245049	Chromera_velia_strain_CMS22_DQ174731)	((((Eimeria_tenella_AF026388	Goussia_desseri_GU479641)	(Besnoitia_besnoiti_AY833646	Toxoplasma_gondii_strain_RH_M97703))	((Plasmodium_falciparum1_M19172	Plasmodium_berghei_M19712)	(Babesia_microti_FO082874	((Theileria_parva_L02366	Theileria_orientalis_AP011946)	Babesia_bigemina))))	((((Ancora_Roscoff_Q5_28r11_corr	Ancora_WSBS2011_reassembled_contig)	Ancora_WSBS2010_reassembled_contig)	(((Gregarina_niphandrodes_AF129882	Gregarina_sp_ex_Phaedon_brassicae_JF412715)	(Heliospora_longissima_ex_E_vittatus_HQ891115	Cephaloidophora_communis_HQ891113))	(Neogregarinorida_sp_OPPPC1_AB748927	Ascogregarina_taiwanensis_EF666482)))	Cryptosporidium_parvum_AB089290))))	Acavomonas_peruviana_KF651078)	(Stentor_coeruleus_AF357145	(Paramecium_tetraurelia_AF149979	Sterkiella_histriomuscorum_FJ545743))))	Bigelowiella_natans_U02075);
(((Cylindrotheca_closterium_DQ082742	Chrysolepidomonas_dendrolepidota_AF123297)	(Hyphochytrium_catenoides_X80344	Phytophthora_megasperma_glycinea_M54938))	((((((Chromera_velia_strain_CMS22_DQ174731	Vitrella_brassicaformis_HM245049)	((((Neogregarinorida_sp_OPPPC1_AB748927	Ascogregarina_taiwanensis_EF666482)	((Cephaloidophora_communis_HQ891113	Heliospora_longissima_ex_E_vittatus_HQ891115)	((Ancora_WSBS2011_reassembled_contig	(Ancora_WSBS2010_reassembled_contig	Ancora_Roscoff_Q5_28r11_corr))	(Gregarina_sp_ex_Phaedon_brassicae_JF412715	Gregarina_niphandrodes_AF129882))))	Cryptosporidium_parvum_AB089290)	(((Plasmodium_berghei_M19712	Plasmodium_falciparum1_M19172)	((Babesia_bigemina	(Theileria_orientalis_AP011946	Theileria_parva_L02366))	Babesia_microti_FO082874))	((Besnoitia_besnoiti_AY833646	Toxoplasma_gondii_strain_RH_M97703)	(Eimeria_tenella_AF026388	Goussia_desseri_GU479641)))))	((((((Environmental_sequence_AACY020214703	Environmental_Ma131_1A45_18S_FJ032668)	Environmental_EU304548)	Environmental_Ma131_1A38_18S_FJ032666)	Ichthyodinium_chabelardi_FJ440623)	((Parvilucifera_rostrata_KF359483	Parvilucifera_infectans_KF359485)	Perkinsus_atlanticus_AF509333))	((Prorocentrum_micans_AY803739	((Gonyaulax_polyedra_AF377944	Alexandrium_catenella_AY347308)	(Pfiesteria_piscicida_DQ991382	Akashiwo_sanguinea_AY831412)))	((Amoebophrya_sp_HM483394	(Environmental_HF0200_37F04_EU795185	Environmental_Ma131_1A49_18S_FJ032678))	Syndinium_turbo_DQ146404))))	Acavomonas_peruviana_KF651078)	(Colponema_vietnamica_KF651083	Colponema_edaphicum_strain_Chukotka_KF651068))	((Sterkiella_histriomuscorum_FJ545743	Paramecium_tetraurelia_AF149979)	Stentor_coeruleus_AF357145))	Bigelowiella_natans_U02075);
(((Hyphochytrium_catenoides_X80344	Phytophthora_megasperma_glycinea_M54938)	(Cylindrotheca_closterium_DQ082742	Chrysolepidomonas_dendrolepidota_AF123297))	(((Paramecium_tetraurelia_AF149979	Sterkiella_histriomuscorum_FJ545743)	Stentor_coeruleus_AF357145)	((((((Parvilucifera_infectans_KF359485	Parvilucifera_rostrata_KF359483)	Perkinsus_atlanticus_AF509333)	(((Environmental_Ma131_1A38_18S_FJ032666	(Environmental_EU304548	(Environmental_Ma131_1A45_18S_FJ032668	Environmental_sequence_AACY020214703)))	Ichthyodinium_chabelardi_FJ440623)	((Prorocentrum_micans_AY803739	((Alexandrium_catenella_AY347308	Gonyaulax_polyedra_AF377944)	(Pfiesteria_piscicida_DQ991382	Akashiwo_sanguinea_AY831412)))	(Syndinium_turbo_DQ146404	(Amoebophrya_sp_HM483394	(Environmental_HF0200_37F04_EU795185	Environmental_Ma131_1A49_18S_FJ032678))))))	((Vitrella_brassicaformis_HM245049	Chromera_velia_strain_CMS22_DQ174731)	((Cryptosporidium_parvum_AB089290	((Neogregarinorida_sp_OPPPC1_AB748927	Ascogregarina_taiwanensis_EF666482)	(((Heliospora_longissima_ex_E_vittatus_HQ891115	Cephaloidophora_communis_HQ891113)	(Gregarina_sp_ex_Phaedon_brassicae_JF412715	Gregarina_niphandrodes_AF129882))	(Ancora_WSBS2010_reassembled_contig	(Ancora_WSBS2011_reassembled_contig	Ancora_Roscoff_Q5_28r11_corr)))))	(((Plasmodium_falciparum1_M19172	Plasmodium_berghei_M19712)	(Babesia_microti_FO082874	((Theileria_orientalis_AP011946	Theileria_parva_L02366)	Babesia_bigemina)))	((Goussia_desseri_GU479641	Eimeria_tenella_AF026388)	(Besnoitia_besnoiti_AY833646	Toxoplasma_gondii_strain_RH_M97703))))))	Acavomonas_peruviana_KF651078)	(Colponema_vietnamica_KF651083	Colponema_edaphicum_strain_Chukotka_KF651068)))	Bigelowiella_natans_U02075);
((Phytophthora_megasperma_glycinea_M54938	(Hyphochytrium_catenoides_X80344	(Cylindrotheca_closterium_DQ082742	Chrysolepidomonas_dendrolepidota_AF123297)))	((Acavomonas_peruviana_KF651078	((Chromera_velia_strain_CMS22_DQ174731	(((((Goussia_desseri_GU479641	Eimeria_tenella_AF026388)	(Besnoitia_besnoiti_AY833646	Toxoplasma_gondii_strain_RH_M97703))	((Babesia_microti_FO082874	((Theileria_parva_L02366	Theileria_orientalis_AP011946)	Babesia_bigemina))	(Plasmodium_berghei_M19712	Plasmodium_falciparum1_M19172)))	(Cryptosporidium_parvum_AB089290	((((Heliospora_longissima_ex_E_vittatus_HQ891115	Cephaloidophora_communis_HQ891113)	(Gregarina_sp_ex_Phaedon_brassicae_JF412715	Gregarina_niphandrodes_AF129882))	((Ancora_Roscoff_Q5_28r11_corr	Ancora_WSBS2011_reassembled_contig)	Ancora_WSBS2010_reassembled_contig))	(Ascogregarina_taiwanensis_EF666482	Neogregarinorida_sp_OPPPC1_AB748927))))	Vitrella_brassicaformis_HM245049))	(((Parvilucifera_infectans_KF359485	Parvilucifera_rostrata_KF359483)	Perkinsus_atlanticus_AF509333)	((Ichthyodinium_chabelardi_FJ440623	(Environmental_Ma131_1A38_18S_FJ032666	((Environmental_Ma131_1A45_18S_FJ032668	Environmental_sequence_AACY020214703)	Environmental_EU304548)))	((Prorocentrum_micans_AY803739	(Pfiesteria_piscicida_DQ991382	((Alexandrium_catenella_AY347308	Gonyaulax_polyedra_AF377944)	Akashiwo_sanguinea_AY831412)))	(Syndinium_turbo_DQ146404	((Environmental_Ma131_1A49_18S_FJ032678	Environmental_HF0200_37F04_EU795185)	Amoebophrya_sp_HM483394)))))))	((Colponema_vietnamica_KF651083	Colponema_edaphicum_strain_Chukotka_KF651068)	((Paramecium_tetraurelia_AF149979	Stentor_coeruleus_AF357145)	Sterkiella_histriomuscorum_FJ545743)))	Bigelowiella_natans_U02075);
(((Chrysolepidomonas_dendrolepidota_AF123297	Cylindrotheca_closterium_DQ082742)	(Phytophthora_megasperma_glycinea_M54938	Hyphochytrium_catenoides_X80344))	((Acavomonas_peruviana_KF651078	(((((Parvilucifera_rostrata_KF359483	Parvilucifera_infectans_KF359485)	Perkinsus_atlanticus_AF509333)	(Ichthyodinium_chabelardi_FJ440623	(Environmental_Ma131_1A38_18S_FJ032666	(Environmental_EU304548	(Environmental_sequence_AACY020214703	Environmental_Ma131_1A45_18S_FJ032668)))))	((Prorocentrum_micans_AY803739	(Pfiesteria_piscicida_DQ991382	((Alexandrium_catenella_AY347308	Gonyaulax_polyedra_AF377944)	Akashiwo_sanguinea_AY831412)))	(((Environmental_Ma131_1A49_18S_FJ032678	Environmental_HF0200_37F04_EU795185)	Amoebophrya_sp_HM483394)	Syndinium_turbo_DQ146404)))	((Vitrella_brassicaformis_HM245049	Chromera_velia_strain_CMS22_DQ174731)	((((Goussia_desseri_GU479641	Eimeria_tenella_AF026388)	(Toxoplasma_gondii_strain_RH_M97703	Besnoitia_besnoiti_AY833646))	((Plasmodium_falciparum1_M19172	Plasmodium_berghei_M19712)	(Babesia_microti_FO082874	(Babesia_bigemina	(Theileria_orientalis_AP011946	Theileria_parva_L02366)))))	(((((Ancora_Roscoff_Q5_28r11_corr	Ancora_WSBS2011_reassembled_contig)	Ancora_WSBS2010_reassembled_contig)	((Gregarina_niphandrodes_AF129882	Gregarina_sp_ex_Phaedon_brassicae_JF412715)	(Cephaloidophora_communis_HQ891113	Heliospora_longissima_ex_E_vittatus_HQ891115)))	(Ascogregarina_taiwanensis_EF666482	Neogregarinorida_sp_OPPPC1_AB748927))	Cryptosporidium_parvum_AB089290)))))	((Sterkiella_histriomuscorum_FJ545743	(Paramecium_tetraurelia_AF149979	Stentor_coeruleus_AF357145))	(Colponema_edaphicum_strain_Chukotka_KF651068	Colponema_vietnamica_KF651083)))	Bigelowiella_natans_U02075);
(((Cylindrotheca_closterium_DQ082742	Chrysolepidomonas_dendrolepidota_AF123297)	(Hyphochytrium_catenoides_X80344	Phytophthora_megasperma_glycinea_M54938))	((Colponema_edaphicum_strain_Chukotka_KF651068	Colponema_vietnamica_KF651083)	(((((Chromera_velia_strain_CMS22_DQ174731	Vitrella_brassicaformis_HM245049)	((Cryptosporidium_parvum_AB089290	((((Gregarina_sp_ex_Phaedon_brassicae_JF412715	Gregarina_niphandrodes_AF129882)	(Cephaloidophora_communis_HQ891113	Heliospora_longissima_ex_E_vittatus_HQ891115))	(Ancora_WSBS2010_reassembled_contig	(Ancora_Roscoff_Q5_28r11_corr	Ancora_WSBS2011_reassembled_contig)))	(Ascogregarina_taiwanensis_EF666482	Neogregarinorida_sp_OPPPC1_AB748927)))	(((Plasmodium_falciparum1_M19172	Plasmodium_berghei_M19712)	(Babesia_microti_FO082874	(Babesia_bigemina	(Theileria_parva_L02366	Theileria_orientalis_AP011946))))	((Goussia_desseri_GU479641	Eimeria_tenella_AF026388)	(Besnoitia_besnoiti_AY833646	Toxoplasma_gondii_strain_RH_M97703)))))	(((Parvilucifera_infectans_KF359485	Parvilucifera_rostrata_KF359483)	Perkinsus_atlanticus_AF509333)	(((Syndinium_turbo_DQ146404	(Amoebophrya_sp_HM483394	(Environmental_Ma131_1A49_18S_FJ032678	Environmental_HF0200_37F04_EU795185)))	(((Alexandrium_catenella_AY347308	Gonyaulax_polyedra_AF377944)	(Akashiwo_sanguinea_AY831412	Pfiesteria_piscicida_DQ991382))	Prorocentrum_micans_AY803739))	((((Environmental_Ma131_1A45_18S_FJ032668	Environmental_sequence_AACY020214703)	Environmental_EU304548)	Environmental_Ma131_1A38_18S_FJ032666)	Ichthyodinium_chabelardi_FJ440623))))	Acavomonas_peruviana_KF651078)	(Sterkiella_histriomuscorum_FJ545743	(Paramecium_tetraurelia_AF149979	Stentor_coeruleus_AF357145))))	Bigelowiella_natans_U02075);
(((Phytophthora_megasperma_glycinea_M54938	Hyphochytrium_catenoides_X80344)	(Chrysolepidomonas_dendrolepidota_AF123297	Cylindrotheca_closterium_DQ082742))	((Stentor_coeruleus_AF357145	(Sterkiella_histriomuscorum_FJ545743	Paramecium_tetraurelia_AF149979))	((Colponema_vietnamica_KF651083	Colponema_edaphicum_strain_Chukotka_KF651068)	(((((((Cephaloidophora_communis_HQ891113	Heliospora_longissima_ex_E_vittatus_HQ891115)	(Gregarina_niphandrodes_AF129882	Gregarina_sp_ex_Phaedon_brassicae_JF412715))	(Ancora_WSBS2010_reassembled_contig	(Ancora_Roscoff_Q5_28r11_corr	Ancora_WSBS2011_reassembled_contig)))	((Ascogregarina_taiwanensis_EF666482	Neogregarinorida_sp_OPPPC1_AB748927)	Cryptosporidium_parvum_AB089290))	(((Plasmodium_berghei_M19712	Plasmodium_falciparum1_M19172)	(Babesia_microti_FO082874	(Babesia_bigemina	(Theileria_parva_L02366	Theileria_orientalis_AP011946))))	((Goussia_desseri_GU479641	Eimeria_tenella_AF026388)	(Toxoplasma_gondii_strain_RH_M97703	Besnoitia_besnoiti_AY833646))))	(((((Parvilucifera_infectans_KF359485	Parvilucifera_rostrata_KF359483)	Perkinsus_atlanticus_AF509333)	((Ichthyodinium_chabelardi_FJ440623	((Environmental_EU304548	(Environmental_Ma131_1A45_18S_FJ032668	Environmental_sequence_AACY020214703))	Environmental_Ma131_1A38_18S_FJ032666))	((Syndinium_turbo_DQ146404	((Environmental_HF0200_37F04_EU795185	Environmental_Ma131_1A49_18S_FJ032678)	Amoebophrya_sp_HM483394))	((Akashiwo_sanguinea_AY831412	(Pfiesteria_piscicida_DQ991382	(Alexandrium_catenella_AY347308	Gonyaulax_polyedra_AF377944)))	Prorocentrum_micans_AY803739))))	Chromera_velia_strain_CMS22_DQ174731)	Vitrella_brassicaformis_HM245049))	Acavomonas_peruviana_KF651078)))	Bigelowiella_natans_U02075);
(((Cylindrotheca_closterium_DQ082742	Chrysolepidomonas_dendrolepidota_AF123297)	(Hyphochytrium_catenoides_X80344	Phytophthora_megasperma_glycinea_M54938))	((((Stentor_coeruleus_AF357145	Paramecium_tetraurelia_AF149979)	Sterkiella_histriomuscorum_FJ545743)	(Acavomonas_peruviana_KF651078	(((Ichthyodinium_chabelardi_FJ440623	(Environmental_Ma131_1A38_18S_FJ032666	(Environmental_EU304548	(Environmental_sequence_AACY020214703	Environmental_Ma131_1A45_18S_FJ032668))))	(((Parvilucifera_infectans_KF359485	Parvilucifera_rostrata_KF359483)	Perkinsus_atlanticus_AF509333)	((Prorocentrum_micans_AY803739	(Syndinium_turbo_DQ146404	(Akashiwo_sanguinea_AY831412	(Pfiesteria_piscicida_DQ991382	(Gonyaulax_polyedra_AF377944	Alexandrium_catenella_AY347308)))))	(Amoebophrya_sp_HM483394	(Environmental_Ma131_1A49_18S_FJ032678	Environmental_HF0200_37F04_EU795185)))))	(Vitrella_brassicaformis_HM245049	(((Cryptosporidium_parvum_AB089290	((Ancora_WSBS2010_reassembled_contig	(Ancora_WSBS2011_reassembled_contig	Ancora_Roscoff_Q5_28r11_corr))	((Neogregarinorida_sp_OPPPC1_AB748927	Ascogregarina_taiwanensis_EF666482)	((Gregarina_niphandrodes_AF129882	Gregarina_sp_ex_Phaedon_brassicae_JF412715)	(Cephaloidophora_communis_HQ891113	Heliospora_longissima_ex_E_vittatus_HQ891115)))))	(((Plasmodium_berghei_M19712	Plasmodium_falciparum1_M19172)	(((Theileria_orientalis_AP011946	Theileria_parva_L02366)	Babesia_bigemina)	Babesia_microti_FO082874))	((Toxoplasma_gondii_strain_RH_M97703	Besnoitia_besnoiti_AY833646)	(Goussia_desseri_GU479641	Eimeria_tenella_AF026388))))	Chromera_velia_strain_CMS22_DQ174731)))))	(Colponema_edaphicum_strain_Chukotka_KF651068	Colponema_vietnamica_KF651083))	Bigelowiella_natans_U02075);
((((Colponema_edaphicum_strain_Chukotka_KF651068	Colponema_vietnamica_KF651083)	(Acavomonas_peruviana_KF651078	((Chromera_velia_strain_CMS22_DQ174731	(Vitrella_brassicaformis_HM245049	((((Ascogregarina_taiwanensis_EF666482	Neogregarinorida_sp_OPPPC1_AB748927)	(((Gregarina_sp_ex_Phaedon_brassicae_JF412715	Gregarina_niphandrodes_AF129882)	(Cephaloidophora_communis_HQ891113	Heliospora_longissima_ex_E_vittatus_HQ891115))	(Ancora_WSBS2010_reassembled_contig	(Ancora_Roscoff_Q5_28r11_corr	Ancora_WSBS2011_reassembled_contig))))	Cryptosporidium_parvum_AB089290)	(((Eimeria_tenella_AF026388	Goussia_desseri_GU479641)	(Toxoplasma_gondii_strain_RH_M97703	Besnoitia_besnoiti_AY833646))	((Plasmodium_falciparum1_M19172	Plasmodium_berghei_M19712)	(Babesia_microti_FO082874	(Babesia_bigemina	(Theileria_orientalis_AP011946	Theileria_parva_L02366))))))))	(((((Environmental_Ma131_1A49_18S_FJ032678	Environmental_HF0200_37F04_EU795185)	Amoebophrya_sp_HM483394)	((Prorocentrum_micans_AY803739	(Pfiesteria_piscicida_DQ991382	((Alexandrium_catenella_AY347308	Gonyaulax_polyedra_AF377944)	Akashiwo_sanguinea_AY831412)))	Syndinium_turbo_DQ146404))	(Ichthyodinium_chabelardi_FJ440623	(((Environmental_Ma131_1A45_18S_FJ032668	Environmental_sequence_AACY020214703)	Environmental_EU304548)	Environmental_Ma131_1A38_18S_FJ032666)))	((Parvilucifera_infectans_KF359485	Parvilucifera_rostrata_KF359483)	Perkinsus_atlanticus_AF509333)))))	(Stentor_coeruleus_AF357145	(Sterkiella_histriomuscorum_FJ545743	Paramecium_tetraurelia_AF149979)))	((Phytophthora_megasperma_glycinea_M54938	Hyphochytrium_catenoides_X80344)	(Chrysolepidomonas_dendrolepidota_AF123297	Cylindrotheca_closterium_DQ082742))	Bigelowiella_natans_U02075);
(((Colponema_edaphicum_strain_Chukotka_KF651068	Colponema_vietnamica_KF651083)	(((((Chromera_velia_strain_CMS22_DQ174731	Vitrella_brassicaformis_HM245049)	((Cryptosporidium_parvum_AB089290	((Ascogregarina_taiwanensis_EF666482	Neogregarinorida_sp_OPPPC1_AB748927)	((Ancora_WSBS2010_reassembled_contig	(Ancora_Roscoff_Q5_28r11_corr	Ancora_WSBS2011_reassembled_contig))	((Heliospora_longissima_ex_E_vittatus_HQ891115	Cephaloidophora_communis_HQ891113)	(Gregarina_sp_ex_Phaedon_brassicae_JF412715	Gregarina_niphandrodes_AF129882)))))	(((Besnoitia_besnoiti_AY833646	Toxoplasma_gondii_strain_RH_M97703)	(Eimeria_tenella_AF026388	Goussia_desseri_GU479641))	((Plasmodium_berghei_M19712	Plasmodium_falciparum1_M19172)	(Babesia_microti_FO082874	(Babesia_bigemina	(Theileria_orientalis_AP011946	Theileria_parva_L02366)))))))	(((Ichthyodinium_chabelardi_FJ440623	((Environmental_EU304548	(Environmental_sequence_AACY020214703	Environmental_Ma131_1A45_18S_FJ032668))	Environmental_Ma131_1A38_18S_FJ032666))	((Parvilucifera_infectans_KF359485	Parvilucifera_rostrata_KF359483)	Perkinsus_atlanticus_AF509333))	((Prorocentrum_micans_AY803739	((Pfiesteria_piscicida_DQ991382	(Gonyaulax_polyedra_AF377944	Alexandrium_catenella_AY347308))	Akashiwo_sanguinea_AY831412))	(Syndinium_turbo_DQ146404	((Environmental_HF0200_37F04_EU795185	Environmental_Ma131_1A49_18S_FJ032678)	Amoebophrya_sp_HM483394)))))	Acavomonas_peruviana_KF651078)	(Stentor_coeruleus_AF357145	(Sterkiella_histriomuscorum_FJ545743	Paramecium_tetraurelia_AF149979))))	((Cylindrotheca_closterium_DQ082742	Chrysolepidomonas_dendrolepidota_AF123297)	(Phytophthora_megasperma_glycinea_M54938	Hyphochytrium_catenoides_X80344))	Bigelowiella_natans_U02075);
(((Acavomonas_peruviana_KF651078	(Colponema_vietnamica_KF651083	Colponema_edaphicum_strain_Chukotka_KF651068))	(((((Ichthyodinium_chabelardi_FJ440623	((Environmental_EU304548	(Environmental_sequence_AACY020214703	Environmental_Ma131_1A45_18S_FJ032668))	Environmental_Ma131_1A38_18S_FJ032666))	(((Amoebophrya_sp_HM483394	(Environmental_Ma131_1A49_18S_FJ032678	Environmental_HF0200_37F04_EU795185))	Syndinium_turbo_DQ146404)	(Prorocentrum_micans_AY803739	(Akashiwo_sanguinea_AY831412	((Alexandrium_catenella_AY347308	Gonyaulax_polyedra_AF377944)	Pfiesteria_piscicida_DQ991382)))))	((Parvilucifera_rostrata_KF359483	Parvilucifera_infectans_KF359485)	Perkinsus_atlanticus_AF509333))	((Vitrella_brassicaformis_HM245049	Chromera_velia_strain_CMS22_DQ174731)	((((Eimeria_tenella_AF026388	Goussia_desseri_GU479641)	(Besnoitia_besnoiti_AY833646	Toxoplasma_gondii_strain_RH_M97703))	((Plasmodium_berghei_M19712	Plasmodium_falciparum1_M19172)	((Babesia_bigemina	(Theileria_parva_L02366	Theileria_orientalis_AP011946))	Babesia_microti_FO082874)))	(Cryptosporidium_parvum_AB089290	((Ascogregarina_taiwanensis_EF666482	Neogregarinorida_sp_OPPPC1_AB748927)	((Heliospora_longissima_ex_E_vittatus_HQ891115	Cephaloidophora_communis_HQ891113)	((Gregarina_sp_ex_Phaedon_brassicae_JF412715	Gregarina_niphandrodes_AF129882)	(Ancora_WSBS2010_reassembled_contig	(Ancora_WSBS2011_reassembled_contig	Ancora_Roscoff_Q5_28r11_corr)))))))))	(Stentor_coeruleus_AF357145	(Sterkiella_histriomuscorum_FJ545743	Paramecium_tetraurelia_AF149979))))	((Chrysolepidomonas_dendrolepidota_AF123297	Cylindrotheca_closterium_DQ082742)	(Phytophthora_megasperma_glycinea_M54938	Hyphochytrium_catenoides_X80344))	Bigelowiella_natans_U02075);
(((Colponema_edaphicum_strain_Chukotka_KF651068	Colponema_vietnamica_KF651083)	(Acavomonas_peruviana_KF651078	(((Chromera_velia_strain_CMS22_DQ174731	(((((Plasmodium_falciparum1_M19172	Plasmodium_berghei_M19712)	(Babesia_microti_FO082874	((Theileria_orientalis_AP011946	Theileria_parva_L02366)	Babesia_bigemina)))	((Eimeria_tenella_AF026388	Goussia_desseri_GU479641)	(Besnoitia_besnoiti_AY833646	Toxoplasma_gondii_strain_RH_M97703)))	(Cryptosporidium_parvum_AB089290	((Neogregarinorida_sp_OPPPC1_AB748927	Ascogregarina_taiwanensis_EF666482)	(((Ancora_WSBS2011_reassembled_contig	Ancora_Roscoff_Q5_28r11_corr)	Ancora_WSBS2010_reassembled_contig)	((Heliospora_longissima_ex_E_vittatus_HQ891115	Cephaloidophora_communis_HQ891113)	(Gregarina_niphandrodes_AF129882	Gregarina_sp_ex_Phaedon_brassicae_JF412715))))))	Vitrella_brassicaformis_HM245049))	((((Parvilucifera_rostrata_KF359483	Parvilucifera_infectans_KF359485)	Perkinsus_atlanticus_AF509333)	((Environmental_Ma131_1A38_18S_FJ032666	((Environmental_Ma131_1A45_18S_FJ032668	Environmental_sequence_AACY020214703)	Environmental_EU304548))	Ichthyodinium_chabelardi_FJ440623))	((Prorocentrum_micans_AY803739	((Pfiesteria_piscicida_DQ991382	Akashiwo_sanguinea_AY831412)	(Alexandrium_catenella_AY347308	Gonyaulax_polyedra_AF377944)))	((Amoebophrya_sp_HM483394	(Environmental_HF0200_37F04_EU795185	Environmental_Ma131_1A49_18S_FJ032678))	Syndinium_turbo_DQ146404))))	(Sterkiella_histriomuscorum_FJ545743	(Paramecium_tetraurelia_AF149979	Stentor_coeruleus_AF357145)))))	((Cylindrotheca_closterium_DQ082742	Chrysolepidomonas_dendrolepidota_AF123297)	(Hyphochytrium_catenoides_X80344	Phytophthora_megasperma_glycinea_M54938))	Bigelowiella_natans_U02075);
(((Phytophthora_megasperma_glycinea_M54938	Hyphochytrium_catenoides_X80344)	(Chrysolepidomonas_dendrolepidota_AF123297	Cylindrotheca_closterium_DQ082742))	((Colponema_edaphicum_strain_Chukotka_KF651068	Colponema_vietnamica_KF651083)	((Stentor_coeruleus_AF357145	(Sterkiella_histriomuscorum_FJ545743	Paramecium_tetraurelia_AF149979))	(Acavomonas_peruviana_KF651078	((((Parvilucifera_infectans_KF359485	Parvilucifera_rostrata_KF359483)	Perkinsus_atlanticus_AF509333)	(((Syndinium_turbo_DQ146404	(Amoebophrya_sp_HM483394	(Environmental_HF0200_37F04_EU795185	Environmental_Ma131_1A49_18S_FJ032678)))	((Akashiwo_sanguinea_AY831412	(Pfiesteria_piscicida_DQ991382	(Gonyaulax_polyedra_AF377944	Alexandrium_catenella_AY347308)))	Prorocentrum_micans_AY803739))	(Ichthyodinium_chabelardi_FJ440623	(Environmental_Ma131_1A38_18S_FJ032666	(Environmental_EU304548	(Environmental_Ma131_1A45_18S_FJ032668	Environmental_sequence_AACY020214703))))))	((Chromera_velia_strain_CMS22_DQ174731	Vitrella_brassicaformis_HM245049)	((((Besnoitia_besnoiti_AY833646	Toxoplasma_gondii_strain_RH_M97703)	(Eimeria_tenella_AF026388	Goussia_desseri_GU479641))	((Plasmodium_falciparum1_M19172	Plasmodium_berghei_M19712)	(Babesia_microti_FO082874	(Babesia_bigemina	(Theileria_parva_L02366	Theileria_orientalis_AP011946)))))	(Cryptosporidium_parvum_AB089290	((Neogregarinorida_sp_OPPPC1_AB748927	Ascogregarina_taiwanensis_EF666482)	((Ancora_WSBS2011_reassembled_contig	(Ancora_Roscoff_Q5_28r11_corr	Ancora_WSBS2010_reassembled_contig))	((Heliospora_longissima_ex_E_vittatus_HQ891115	Cephaloidophora_communis_HQ891113)	(Gregarina_sp_ex_Phaedon_brassicae_JF412715	Gregarina_niphandrodes_AF129882)))))))))))	Bigelowiella_natans_U02075);
((Phytophthora_megasperma_glycinea_M54938	(Hyphochytrium_catenoides_X80344	(Cylindrotheca_closterium_DQ082742	Chrysolepidomonas_dendrolepidota_AF123297)))	(((((((((Plasmodium_falciparum1_M19172	Plasmodium_berghei_M19712)	(((Theileria_orientalis_AP011946	Theileria_parva_L02366)	Babesia_bigemina)	Babesia_microti_FO082874))	((Toxoplasma_gondii_strain_RH_M97703	Besnoitia_besnoiti_AY833646)	(Eimeria_tenella_AF026388	Goussia_desseri_GU479641)))	(Cryptosporidium_parvum_AB089290	((Ascogregarina_taiwanensis_EF666482	Neogregarinorida_sp_OPPPC1_AB748927)	(((Gregarina_sp_ex_Phaedon_brassicae_JF412715	Gregarina_niphandrodes_AF129882)	(Cephaloidophora_communis_HQ891113	Heliospora_longissima_ex_E_vittatus_HQ891115))	(Ancora_WSBS2010_reassembled_contig	(Ancora_Roscoff_Q5_28r11_corr	Ancora_WSBS2011_reassembled_contig))))))	(Chromera_velia_strain_CMS22_DQ174731	Vitrella_brassicaformis_HM245049))	((((Environmental_HF0200_37F04_EU795185	Environmental_Ma131_1A49_18S_FJ032678)	Amoebophrya_sp_HM483394)	((Prorocentrum_micans_AY803739	(Pfiesteria_piscicida_DQ991382	((Gonyaulax_polyedra_AF377944	Alexandrium_catenella_AY347308)	Akashiwo_sanguinea_AY831412)))	Syndinium_turbo_DQ146404))	((Ichthyodinium_chabelardi_FJ440623	(((Environmental_sequence_AACY020214703	Environmental_Ma131_1A45_18S_FJ032668)	Environmental_EU304548)	Environmental_Ma131_1A38_18S_FJ032666))	(Perkinsus_atlanticus_AF509333	(Parvilucifera_infectans_KF359485	Parvilucifera_rostrata_KF359483)))))	Acavomonas_peruviana_KF651078)	(Colponema_vietnamica_KF651083	Colponema_edaphicum_strain_Chukotka_KF651068))	((Sterkiella_histriomuscorum_FJ545743	Paramecium_tetraurelia_AF149979)	Stentor_coeruleus_AF357145))	Bigelowiella_natans_U02075);
(((Cylindrotheca_closterium_DQ082742	Chrysolepidomonas_dendrolepidota_AF123297)	(Hyphochytrium_catenoides_X80344	Phytophthora_megasperma_glycinea_M54938))	((Acavomonas_peruviana_KF651078	(Colponema_vietnamica_KF651083	Colponema_edaphicum_strain_Chukotka_KF651068))	((Sterkiella_histriomuscorum_FJ545743	(Paramecium_tetraurelia_AF149979	Stentor_coeruleus_AF357145))	((((Parvilucifera_rostrata_KF359483	Parvilucifera_infectans_KF359485)	Perkinsus_atlanticus_AF509333)	((Ichthyodinium_chabelardi_FJ440623	(Environmental_Ma131_1A38_18S_FJ032666	((Environmental_sequence_AACY020214703	Environmental_Ma131_1A45_18S_FJ032668)	Environmental_EU304548)))	((Prorocentrum_micans_AY803739	((Akashiwo_sanguinea_AY831412	Pfiesteria_piscicida_DQ991382)	(Alexandrium_catenella_AY347308	Gonyaulax_polyedra_AF377944)))	(Syndinium_turbo_DQ146404	(Amoebophrya_sp_HM483394	(Environmental_Ma131_1A49_18S_FJ032678	Environmental_HF0200_37F04_EU795185))))))	((Vitrella_brassicaformis_HM245049	Chromera_velia_strain_CMS22_DQ174731)	((((Plasmodium_berghei_M19712	Plasmodium_falciparum1_M19172)	(Babesia_microti_FO082874	(Babesia_bigemina	(Theileria_orientalis_AP011946	Theileria_parva_L02366))))	((Goussia_desseri_GU479641	Eimeria_tenella_AF026388)	(Toxoplasma_gondii_strain_RH_M97703	Besnoitia_besnoiti_AY833646)))	((((Ancora_WSBS2010_reassembled_contig	(Ancora_Roscoff_Q5_28r11_corr	Ancora_WSBS2011_reassembled_contig))	((Gregarina_niphandrodes_AF129882	Gregarina_sp_ex_Phaedon_brassicae_JF412715)	(Heliospora_longissima_ex_E_vittatus_HQ891115	Cephaloidophora_communis_HQ891113)))	(Neogregarinorida_sp_OPPPC1_AB748927	Ascogregarina_taiwanensis_EF666482))	Cryptosporidium_parvum_AB089290))))))	Bigelowiella_natans_U02075);
(((Phytophthora_megasperma_glycinea_M54938	Hyphochytrium_catenoides_X80344)	(Chrysolepidomonas_dendrolepidota_AF123297	Cylindrotheca_closterium_DQ082742))	((Colponema_edaphicum_strain_Chukotka_KF651068	Colponema_vietnamica_KF651083)	(((Sterkiella_histriomuscorum_FJ545743	Paramecium_tetraurelia_AF149979)	Stentor_coeruleus_AF357145)	(Acavomonas_peruviana_KF651078	(((Chromera_velia_strain_CMS22_DQ174731	Vitrella_brassicaformis_HM245049)	((Cryptosporidium_parvum_AB089290	((Ascogregarina_taiwanensis_EF666482	Neogregarinorida_sp_OPPPC1_AB748927)	(((Gregarina_niphandrodes_AF129882	Gregarina_sp_ex_Phaedon_brassicae_JF412715)	(Heliospora_longissima_ex_E_vittatus_HQ891115	Cephaloidophora_communis_HQ891113))	(Ancora_WSBS2010_reassembled_contig	(Ancora_WSBS2011_reassembled_contig	Ancora_Roscoff_Q5_28r11_corr)))))	(((Besnoitia_besnoiti_AY833646	Toxoplasma_gondii_strain_RH_M97703)	(Goussia_desseri_GU479641	Eimeria_tenella_AF026388))	((Plasmodium_berghei_M19712	Plasmodium_falciparum1_M19172)	(Babesia_microti_FO082874	((Theileria_parva_L02366	Theileria_orientalis_AP011946)	Babesia_bigemina))))))	((((Prorocentrum_micans_AY803739	(Akashiwo_sanguinea_AY831412	((Alexandrium_catenella_AY347308	Gonyaulax_polyedra_AF377944)	Pfiesteria_piscicida_DQ991382)))	(((Environmental_HF0200_37F04_EU795185	Environmental_Ma131_1A49_18S_FJ032678)	Amoebophrya_sp_HM483394)	Syndinium_turbo_DQ146404))	((Environmental_Ma131_1A38_18S_FJ032666	(Environmental_EU304548	(Environmental_Ma131_1A45_18S_FJ032668	Environmental_sequence_AACY020214703)))	Ichthyodinium_chabelardi_FJ440623))	((Parvilucifera_infectans_KF359485	Parvilucifera_rostrata_KF359483)	Perkinsus_atlanticus_AF509333))))))	Bigelowiella_natans_U02075);
(((Cylindrotheca_closterium_DQ082742	Chrysolepidomonas_dendrolepidota_AF123297)	(Hyphochytrium_catenoides_X80344	Phytophthora_megasperma_glycinea_M54938))	(((((((Parvilucifera_rostrata_KF359483	Parvilucifera_infectans_KF359485)	Perkinsus_atlanticus_AF509333)	((Ichthyodinium_chabelardi_FJ440623	(Environmental_Ma131_1A38_18S_FJ032666	(Environmental_EU304548	(Environmental_sequence_AACY020214703	Environmental_Ma131_1A45_18S_FJ032668))))	(((Amoebophrya_sp_HM483394	(Environmental_Ma131_1A49_18S_FJ032678	Environmental_HF0200_37F04_EU795185))	Syndinium_turbo_DQ146404)	((Alexandrium_catenella_AY347308	Gonyaulax_polyedra_AF377944)	(Prorocentrum_micans_AY803739	(Akashiwo_sanguinea_AY831412	Pfiesteria_piscicida_DQ991382))))))	(((Cryptosporidium_parvum_AB089290	(((Gregarina_niphandrodes_AF129882	Gregarina_sp_ex_Phaedon_brassicae_JF412715)	(Heliospora_longissima_ex_E_vittatus_HQ891115	Cephaloidophora_communis_HQ891113))	(Neogregarinorida_sp_OPPPC1_AB748927	Ascogregarina_taiwanensis_EF666482)))	((Ancora_WSBS2010_reassembled_contig	(Ancora_WSBS2011_reassembled_contig	Ancora_Roscoff_Q5_28r11_corr))	(((Besnoitia_besnoiti_AY833646	Toxoplasma_gondii_strain_RH_M97703)	(Goussia_desseri_GU479641	Eimeria_tenella_AF026388))	((Plasmodium_falciparum1_M19172	Plasmodium_berghei_M19712)	(Babesia_microti_FO082874	(Babesia_bigemina	(Theileria_orientalis_AP011946	Theileria_parva_L02366)))))))	(Chromera_velia_strain_CMS22_DQ174731	Vitrella_brassicaformis_HM245049)))	Acavomonas_peruviana_KF651078)	(Colponema_vietnamica_KF651083	Colponema_edaphicum_strain_Chukotka_KF651068))	(Stentor_coeruleus_AF357145	(Paramecium_tetraurelia_AF149979	Sterkiella_histriomuscorum_FJ545743)))	Bigelowiella_natans_U02075);
(((Stentor_coeruleus_AF357145	(Sterkiella_histriomuscorum_FJ545743	Paramecium_tetraurelia_AF149979))	((((Vitrella_brassicaformis_HM245049	((((Besnoitia_besnoiti_AY833646	Toxoplasma_gondii_strain_RH_M97703)	(Goussia_desseri_GU479641	Eimeria_tenella_AF026388))	((Plasmodium_berghei_M19712	Plasmodium_falciparum1_M19172)	(Babesia_microti_FO082874	(Babesia_bigemina	(Theileria_orientalis_AP011946	Theileria_parva_L02366)))))	(Cryptosporidium_parvum_AB089290	((Ascogregarina_taiwanensis_EF666482	Neogregarinorida_sp_OPPPC1_AB748927)	(((Gregarina_niphandrodes_AF129882	Gregarina_sp_ex_Phaedon_brassicae_JF412715)	(Cephaloidophora_communis_HQ891113	Heliospora_longissima_ex_E_vittatus_HQ891115))	((Ancora_WSBS2011_reassembled_contig	Ancora_Roscoff_Q5_28r11_corr)	Ancora_WSBS2010_reassembled_contig))))))	(Chromera_velia_strain_CMS22_DQ174731	((Perkinsus_atlanticus_AF509333	(Parvilucifera_rostrata_KF359483	Parvilucifera_infectans_KF359485))	(((Prorocentrum_micans_AY803739	(Pfiesteria_piscicida_DQ991382	((Alexandrium_catenella_AY347308	Gonyaulax_polyedra_AF377944)	Akashiwo_sanguinea_AY831412)))	((Amoebophrya_sp_HM483394	(Environmental_HF0200_37F04_EU795185	Environmental_Ma131_1A49_18S_FJ032678))	Syndinium_turbo_DQ146404))	(Ichthyodinium_chabelardi_FJ440623	(Environmental_Ma131_1A38_18S_FJ032666	(Environmental_EU304548	(Environmental_Ma131_1A45_18S_FJ032668	Environmental_sequence_AACY020214703))))))))	Acavomonas_peruviana_KF651078)	(Colponema_vietnamica_KF651083	Colponema_edaphicum_strain_Chukotka_KF651068)))	((Phytophthora_megasperma_glycinea_M54938	Hyphochytrium_catenoides_X80344)	(Chrysolepidomonas_dendrolepidota_AF123297	Cylindrotheca_closterium_DQ082742))	Bigelowiella_natans_U02075);
(((Phytophthora_megasperma_glycinea_M54938	Hyphochytrium_catenoides_X80344)	(Chrysolepidomonas_dendrolepidota_AF123297	Cylindrotheca_closterium_DQ082742))	((Colponema_edaphicum_strain_Chukotka_KF651068	Colponema_vietnamica_KF651083)	((Acavomonas_peruviana_KF651078	((((Parvilucifera_rostrata_KF359483	Parvilucifera_infectans_KF359485)	Perkinsus_atlanticus_AF509333)	(((((Gonyaulax_polyedra_AF377944	Alexandrium_catenella_AY347308)	(Akashiwo_sanguinea_AY831412	Pfiesteria_piscicida_DQ991382))	Prorocentrum_micans_AY803739)	(Syndinium_turbo_DQ146404	(Amoebophrya_sp_HM483394	(Environmental_HF0200_37F04_EU795185	Environmental_Ma131_1A49_18S_FJ032678))))	(Ichthyodinium_chabelardi_FJ440623	((Environmental_EU304548	(Environmental_Ma131_1A45_18S_FJ032668	Environmental_sequence_AACY020214703))	Environmental_Ma131_1A38_18S_FJ032666))))	(Chromera_velia_strain_CMS22_DQ174731	((((((Gregarina_niphandrodes_AF129882	Gregarina_sp_ex_Phaedon_brassicae_JF412715)	(Ancora_WSBS2010_reassembled_contig	(Ancora_WSBS2011_reassembled_contig	Ancora_Roscoff_Q5_28r11_corr)))	((Heliospora_longissima_ex_E_vittatus_HQ891115	Cephaloidophora_communis_HQ891113)	(Ascogregarina_taiwanensis_EF666482	Neogregarinorida_sp_OPPPC1_AB748927)))	Cryptosporidium_parvum_AB089290)	(((Plasmodium_falciparum1_M19172	Plasmodium_berghei_M19712)	(((Theileria_orientalis_AP011946	Theileria_parva_L02366)	Babesia_bigemina)	Babesia_microti_FO082874))	((Besnoitia_besnoiti_AY833646	Toxoplasma_gondii_strain_RH_M97703)	(Eimeria_tenella_AF026388	Goussia_desseri_GU479641))))	Vitrella_brassicaformis_HM245049))))	(Stentor_coeruleus_AF357145	(Sterkiella_histriomuscorum_FJ545743	Paramecium_tetraurelia_AF149979))))	Bigelowiella_natans_U02075);
(((Hyphochytrium_catenoides_X80344	Phytophthora_megasperma_glycinea_M54938)	(Cylindrotheca_closterium_DQ082742	Chrysolepidomonas_dendrolepidota_AF123297))	((((Chromera_velia_strain_CMS22_DQ174731	(Vitrella_brassicaformis_HM245049	((Cryptosporidium_parvum_AB089290	(((Gregarina_niphandrodes_AF129882	Gregarina_sp_ex_Phaedon_brassicae_JF412715)	(Ancora_WSBS2010_reassembled_contig	(Ancora_Roscoff_Q5_28r11_corr	Ancora_WSBS2011_reassembled_contig)))	((Heliospora_longissima_ex_E_vittatus_HQ891115	Cephaloidophora_communis_HQ891113)	(Ascogregarina_taiwanensis_EF666482	Neogregarinorida_sp_OPPPC1_AB748927))))	(((Plasmodium_berghei_M19712	Plasmodium_falciparum1_M19172)	(Babesia_microti_FO082874	(Babesia_bigemina	(Theileria_orientalis_AP011946	Theileria_parva_L02366))))	((Eimeria_tenella_AF026388	Goussia_desseri_GU479641)	(Toxoplasma_gondii_strain_RH_M97703	Besnoitia_besnoiti_AY833646))))))	((((Ichthyodinium_chabelardi_FJ440623	((Environmental_EU304548	(Environmental_sequence_AACY020214703	Environmental_Ma131_1A45_18S_FJ032668))	Environmental_Ma131_1A38_18S_FJ032666))	((Syndinium_turbo_DQ146404	(Pfiesteria_piscicida_DQ991382	(Akashiwo_sanguinea_AY831412	(Alexandrium_catenella_AY347308	Gonyaulax_polyedra_AF377944))))	Prorocentrum_micans_AY803739))	(Amoebophrya_sp_HM483394	(Environmental_HF0200_37F04_EU795185	Environmental_Ma131_1A49_18S_FJ032678)))	((Parvilucifera_infectans_KF359485	Parvilucifera_rostrata_KF359483)	Perkinsus_atlanticus_AF509333)))	Acavomonas_peruviana_KF651078)	((Colponema_edaphicum_strain_Chukotka_KF651068	Colponema_vietnamica_KF651083)	((Stentor_coeruleus_AF357145	Paramecium_tetraurelia_AF149979)	Sterkiella_histriomuscorum_FJ545743)))	Bigelowiella_natans_U02075);
((((Stentor_coeruleus_AF357145	(Paramecium_tetraurelia_AF149979	Sterkiella_histriomuscorum_FJ545743))	(Colponema_edaphicum_strain_Chukotka_KF651068	Colponema_vietnamica_KF651083))	(Acavomonas_peruviana_KF651078	((Chromera_velia_strain_CMS22_DQ174731	(Vitrella_brassicaformis_HM245049	(((((Ancora_Roscoff_Q5_28r11_corr	Ancora_WSBS2011_reassembled_contig)	Ancora_WSBS2010_reassembled_contig)	((Cephaloidophora_communis_HQ891113	Heliospora_longissima_ex_E_vittatus_HQ891115)	(Gregarina_sp_ex_Phaedon_brassicae_JF412715	Gregarina_niphandrodes_AF129882)))	(Cryptosporidium_parvum_AB089290	(Neogregarinorida_sp_OPPPC1_AB748927	Ascogregarina_taiwanensis_EF666482)))	(((Plasmodium_berghei_M19712	Plasmodium_falciparum1_M19172)	(Babesia_microti_FO082874	(Babesia_bigemina	(Theileria_parva_L02366	Theileria_orientalis_AP011946))))	((Goussia_desseri_GU479641	Eimeria_tenella_AF026388)	(Toxoplasma_gondii_strain_RH_M97703	Besnoitia_besnoiti_AY833646))))))	((Perkinsus_atlanticus_AF509333	(Parvilucifera_infectans_KF359485	Parvilucifera_rostrata_KF359483))	(((Syndinium_turbo_DQ146404	(Amoebophrya_sp_HM483394	(Environmental_HF0200_37F04_EU795185	Environmental_Ma131_1A49_18S_FJ032678)))	(((Gonyaulax_polyedra_AF377944	Alexandrium_catenella_AY347308)	(Pfiesteria_piscicida_DQ991382	Akashiwo_sanguinea_AY831412))	Prorocentrum_micans_AY803739))	(Ichthyodinium_chabelardi_FJ440623	((Environmental_EU304548	(Environmental_sequence_AACY020214703	Environmental_Ma131_1A45_18S_FJ032668))	Environmental_Ma131_1A38_18S_FJ032666)))))))	(Phytophthora_megasperma_glycinea_M54938	(Hyphochytrium_catenoides_X80344	(Chrysolepidomonas_dendrolepidota_AF123297	Cylindrotheca_closterium_DQ082742)))	Bigelowiella_natans_U02075);
(((Cylindrotheca_closterium_DQ082742	Chrysolepidomonas_dendrolepidota_AF123297)	(Hyphochytrium_catenoides_X80344	Phytophthora_megasperma_glycinea_M54938))	(((((Chromera_velia_strain_CMS22_DQ174731	Vitrella_brassicaformis_HM245049)	((Cryptosporidium_parvum_AB089290	((Neogregarinorida_sp_OPPPC1_AB748927	Ascogregarina_taiwanensis_EF666482)	((Heliospora_longissima_ex_E_vittatus_HQ891115	Cephaloidophora_communis_HQ891113)	(((Ancora_Roscoff_Q5_28r11_corr	Ancora_WSBS2011_reassembled_contig)	Ancora_WSBS2010_reassembled_contig)	(Gregarina_niphandrodes_AF129882	Gregarina_sp_ex_Phaedon_brassicae_JF412715)))))	(((Plasmodium_falciparum1_M19172	Plasmodium_berghei_M19712)	(Babesia_microti_FO082874	((Theileria_orientalis_AP011946	Theileria_parva_L02366)	Babesia_bigemina)))	((Eimeria_tenella_AF026388	Goussia_desseri_GU479641)	(Besnoitia_besnoiti_AY833646	Toxoplasma_gondii_strain_RH_M97703)))))	(((Parvilucifera_rostrata_KF359483	Parvilucifera_infectans_KF359485)	Perkinsus_atlanticus_AF509333)	((Ichthyodinium_chabelardi_FJ440623	(Environmental_Ma131_1A38_18S_FJ032666	(Environmental_EU304548	(Environmental_Ma131_1A45_18S_FJ032668	Environmental_sequence_AACY020214703))))	((((Gonyaulax_polyedra_AF377944	Alexandrium_catenella_AY347308)	(Pfiesteria_piscicida_DQ991382	Akashiwo_sanguinea_AY831412))	Prorocentrum_micans_AY803739)	(Syndinium_turbo_DQ146404	(Amoebophrya_sp_HM483394	(Environmental_HF0200_37F04_EU795185	Environmental_Ma131_1A49_18S_FJ032678)))))))	Acavomonas_peruviana_KF651078)	((Colponema_vietnamica_KF651083	Colponema_edaphicum_strain_Chukotka_KF651068)	(Stentor_coeruleus_AF357145	(Paramecium_tetraurelia_AF149979	Sterkiella_histriomuscorum_FJ545743))))	Bigelowiella_natans_U02075);
(((Hyphochytrium_catenoides_X80344	Phytophthora_megasperma_glycinea_M54938)	(Chrysolepidomonas_dendrolepidota_AF123297	Cylindrotheca_closterium_DQ082742))	((Stentor_coeruleus_AF357145	(Paramecium_tetraurelia_AF149979	Sterkiella_histriomuscorum_FJ545743))	((Acavomonas_peruviana_KF651078	((Chromera_velia_strain_CMS22_DQ174731	(((((Besnoitia_besnoiti_AY833646	Toxoplasma_gondii_strain_RH_M97703)	(Goussia_desseri_GU479641	Eimeria_tenella_AF026388))	((Plasmodium_berghei_M19712	Plasmodium_falciparum1_M19172)	(Babesia_microti_FO082874	((Theileria_orientalis_AP011946	Theileria_parva_L02366)	Babesia_bigemina))))	((((Gregarina_sp_ex_Phaedon_brassicae_JF412715	Gregarina_niphandrodes_AF129882)	(Cephaloidophora_communis_HQ891113	Heliospora_longissima_ex_E_vittatus_HQ891115))	(Ancora_WSBS2010_reassembled_contig	(Ancora_Roscoff_Q5_28r11_corr	Ancora_WSBS2011_reassembled_contig)))	(Cryptosporidium_parvum_AB089290	(Ascogregarina_taiwanensis_EF666482	Neogregarinorida_sp_OPPPC1_AB748927))))	Vitrella_brassicaformis_HM245049))	(((Parvilucifera_rostrata_KF359483	Parvilucifera_infectans_KF359485)	Perkinsus_atlanticus_AF509333)	((((((Alexandrium_catenella_AY347308	Gonyaulax_polyedra_AF377944)	Akashiwo_sanguinea_AY831412)	Pfiesteria_piscicida_DQ991382)	Prorocentrum_micans_AY803739)	(Syndinium_turbo_DQ146404	(Amoebophrya_sp_HM483394	(Environmental_Ma131_1A49_18S_FJ032678	Environmental_HF0200_37F04_EU795185))))	(Ichthyodinium_chabelardi_FJ440623	((Environmental_EU304548	(Environmental_sequence_AACY020214703	Environmental_Ma131_1A45_18S_FJ032668))	Environmental_Ma131_1A38_18S_FJ032666))))))	(Colponema_vietnamica_KF651083	Colponema_edaphicum_strain_Chukotka_KF651068)))	Bigelowiella_natans_U02075);
(((Chrysolepidomonas_dendrolepidota_AF123297	Cylindrotheca_closterium_DQ082742)	(Hyphochytrium_catenoides_X80344	Phytophthora_megasperma_glycinea_M54938))	((Stentor_coeruleus_AF357145	(Paramecium_tetraurelia_AF149979	Sterkiella_histriomuscorum_FJ545743))	((Colponema_edaphicum_strain_Chukotka_KF651068	Colponema_vietnamica_KF651083)	((((((Parvilucifera_rostrata_KF359483	Parvilucifera_infectans_KF359485)	Perkinsus_atlanticus_AF509333)	(Ichthyodinium_chabelardi_FJ440623	((Environmental_EU304548	(Environmental_sequence_AACY020214703	Environmental_Ma131_1A45_18S_FJ032668))	Environmental_Ma131_1A38_18S_FJ032666)))	(((Akashiwo_sanguinea_AY831412	(Pfiesteria_piscicida_DQ991382	(Gonyaulax_polyedra_AF377944	Alexandrium_catenella_AY347308)))	Prorocentrum_micans_AY803739)	(Syndinium_turbo_DQ146404	(Amoebophrya_sp_HM483394	(Environmental_Ma131_1A49_18S_FJ032678	Environmental_HF0200_37F04_EU795185)))))	(Chromera_velia_strain_CMS22_DQ174731	(((Cryptosporidium_parvum_AB089290	(((Ancora_WSBS2010_reassembled_contig	(Ancora_Roscoff_Q5_28r11_corr	Ancora_WSBS2011_reassembled_contig))	((Cephaloidophora_communis_HQ891113	Heliospora_longissima_ex_E_vittatus_HQ891115)	(Gregarina_sp_ex_Phaedon_brassicae_JF412715	Gregarina_niphandrodes_AF129882)))	(Ascogregarina_taiwanensis_EF666482	Neogregarinorida_sp_OPPPC1_AB748927)))	(((Goussia_desseri_GU479641	Eimeria_tenella_AF026388)	(Toxoplasma_gondii_strain_RH_M97703	Besnoitia_besnoiti_AY833646))	((Plasmodium_falciparum1_M19172	Plasmodium_berghei_M19712)	(Babesia_microti_FO082874	(Babesia_bigemina	(Theileria_parva_L02366	Theileria_orientalis_AP011946))))))	Vitrella_brassicaformis_HM245049)))	Acavomonas_peruviana_KF651078)))	Bigelowiella_natans_U02075);
(((Chrysolepidomonas_dendrolepidota_AF123297	Cylindrotheca_closterium_DQ082742)	(Hyphochytrium_catenoides_X80344	Phytophthora_megasperma_glycinea_M54938))	(((Stentor_coeruleus_AF357145	Paramecium_tetraurelia_AF149979)	Sterkiella_histriomuscorum_FJ545743)	(((((Chromera_velia_strain_CMS22_DQ174731	Vitrella_brassicaformis_HM245049)	((Cryptosporidium_parvum_AB089290	(Neogregarinorida_sp_OPPPC1_AB748927	Ascogregarina_taiwanensis_EF666482))	((((Gregarina_niphandrodes_AF129882	Gregarina_sp_ex_Phaedon_brassicae_JF412715)	(Cephaloidophora_communis_HQ891113	Heliospora_longissima_ex_E_vittatus_HQ891115))	(Ancora_WSBS2010_reassembled_contig	(Ancora_WSBS2011_reassembled_contig	Ancora_Roscoff_Q5_28r11_corr)))	(((Goussia_desseri_GU479641	Eimeria_tenella_AF026388)	(Besnoitia_besnoiti_AY833646	Toxoplasma_gondii_strain_RH_M97703))	((Plasmodium_berghei_M19712	Plasmodium_falciparum1_M19172)	(Babesia_microti_FO082874	(Babesia_bigemina	(Theileria_orientalis_AP011946	Theileria_parva_L02366))))))))	(((Parvilucifera_rostrata_KF359483	Parvilucifera_infectans_KF359485)	Perkinsus_atlanticus_AF509333)	(((Prorocentrum_micans_AY803739	((Alexandrium_catenella_AY347308	Gonyaulax_polyedra_AF377944)	(Akashiwo_sanguinea_AY831412	Pfiesteria_piscicida_DQ991382)))	(Syndinium_turbo_DQ146404	((Environmental_HF0200_37F04_EU795185	Environmental_Ma131_1A49_18S_FJ032678)	Amoebophrya_sp_HM483394)))	(Ichthyodinium_chabelardi_FJ440623	(Environmental_Ma131_1A38_18S_FJ032666	((Environmental_Ma131_1A45_18S_FJ032668	Environmental_sequence_AACY020214703)	Environmental_EU304548))))))	Acavomonas_peruviana_KF651078)	(Colponema_vietnamica_KF651083	Colponema_edaphicum_strain_Chukotka_KF651068)))	Bigelowiella_natans_U02075);
(((Cylindrotheca_closterium_DQ082742	Chrysolepidomonas_dendrolepidota_AF123297)	(Phytophthora_megasperma_glycinea_M54938	Hyphochytrium_catenoides_X80344))	((Colponema_vietnamica_KF651083	Colponema_edaphicum_strain_Chukotka_KF651068)	((Stentor_coeruleus_AF357145	(Paramecium_tetraurelia_AF149979	Sterkiella_histriomuscorum_FJ545743))	((((((Prorocentrum_micans_AY803739	(((Alexandrium_catenella_AY347308	Gonyaulax_polyedra_AF377944)	Akashiwo_sanguinea_AY831412)	Pfiesteria_piscicida_DQ991382))	(((Environmental_Ma131_1A49_18S_FJ032678	Environmental_HF0200_37F04_EU795185)	Amoebophrya_sp_HM483394)	Syndinium_turbo_DQ146404))	(Ichthyodinium_chabelardi_FJ440623	((Environmental_EU304548	(Environmental_sequence_AACY020214703	Environmental_Ma131_1A45_18S_FJ032668))	Environmental_Ma131_1A38_18S_FJ032666)))	((Parvilucifera_rostrata_KF359483	Parvilucifera_infectans_KF359485)	Perkinsus_atlanticus_AF509333))	((Vitrella_brassicaformis_HM245049	Chromera_velia_strain_CMS22_DQ174731)	((Cryptosporidium_parvum_AB089290	((Ancora_WSBS2010_reassembled_contig	(Ancora_WSBS2011_reassembled_contig	Ancora_Roscoff_Q5_28r11_corr))	((Ascogregarina_taiwanensis_EF666482	Neogregarinorida_sp_OPPPC1_AB748927)	((Cephaloidophora_communis_HQ891113	Heliospora_longissima_ex_E_vittatus_HQ891115)	(Gregarina_niphandrodes_AF129882	Gregarina_sp_ex_Phaedon_brassicae_JF412715)))))	(((Plasmodium_berghei_M19712	Plasmodium_falciparum1_M19172)	(((Theileria_parva_L02366	Theileria_orientalis_AP011946)	Babesia_bigemina)	Babesia_microti_FO082874))	((Toxoplasma_gondii_strain_RH_M97703	Besnoitia_besnoiti_AY833646)	(Eimeria_tenella_AF026388	Goussia_desseri_GU479641))))))	Acavomonas_peruviana_KF651078)))	Bigelowiella_natans_U02075);
((((Stentor_coeruleus_AF357145	(Sterkiella_histriomuscorum_FJ545743	Paramecium_tetraurelia_AF149979))	(((Vitrella_brassicaformis_HM245049	Chromera_velia_strain_CMS22_DQ174731)	((Cryptosporidium_parvum_AB089290	((Ascogregarina_taiwanensis_EF666482	Neogregarinorida_sp_OPPPC1_AB748927)	((Heliospora_longissima_ex_E_vittatus_HQ891115	Cephaloidophora_communis_HQ891113)	((Gregarina_niphandrodes_AF129882	Gregarina_sp_ex_Phaedon_brassicae_JF412715)	((Ancora_WSBS2011_reassembled_contig	Ancora_Roscoff_Q5_28r11_corr)	Ancora_WSBS2010_reassembled_contig)))))	(((Babesia_microti_FO082874	(Babesia_bigemina	(Theileria_parva_L02366	Theileria_orientalis_AP011946)))	(Plasmodium_falciparum1_M19172	Plasmodium_berghei_M19712))	((Toxoplasma_gondii_strain_RH_M97703	Besnoitia_besnoiti_AY833646)	(Goussia_desseri_GU479641	Eimeria_tenella_AF026388)))))	(((Ichthyodinium_chabelardi_FJ440623	(Environmental_Ma131_1A38_18S_FJ032666	(Environmental_EU304548	(Environmental_sequence_AACY020214703	Environmental_Ma131_1A45_18S_FJ032668))))	((Parvilucifera_infectans_KF359485	Parvilucifera_rostrata_KF359483)	Perkinsus_atlanticus_AF509333))	((Prorocentrum_micans_AY803739	((Alexandrium_catenella_AY347308	Gonyaulax_polyedra_AF377944)	(Pfiesteria_piscicida_DQ991382	Akashiwo_sanguinea_AY831412)))	(Syndinium_turbo_DQ146404	(Amoebophrya_sp_HM483394	(Environmental_HF0200_37F04_EU795185	Environmental_Ma131_1A49_18S_FJ032678)))))))	((Colponema_edaphicum_strain_Chukotka_KF651068	Colponema_vietnamica_KF651083)	Acavomonas_peruviana_KF651078))	((Cylindrotheca_closterium_DQ082742	Chrysolepidomonas_dendrolepidota_AF123297)	(Hyphochytrium_catenoides_X80344	Phytophthora_megasperma_glycinea_M54938))	Bigelowiella_natans_U02075);
(((Hyphochytrium_catenoides_X80344	Phytophthora_megasperma_glycinea_M54938)	(Chrysolepidomonas_dendrolepidota_AF123297	Cylindrotheca_closterium_DQ082742))	((Colponema_edaphicum_strain_Chukotka_KF651068	Colponema_vietnamica_KF651083)	(((Sterkiella_histriomuscorum_FJ545743	(Paramecium_tetraurelia_AF149979	Stentor_coeruleus_AF357145))	Acavomonas_peruviana_KF651078)	(((Ichthyodinium_chabelardi_FJ440623	(Environmental_Ma131_1A38_18S_FJ032666	(Environmental_EU304548	(Environmental_Ma131_1A45_18S_FJ032668	Environmental_sequence_AACY020214703))))	(((Prorocentrum_micans_AY803739	(Akashiwo_sanguinea_AY831412	(Pfiesteria_piscicida_DQ991382	(Gonyaulax_polyedra_AF377944	Alexandrium_catenella_AY347308))))	(((Environmental_HF0200_37F04_EU795185	Environmental_Ma131_1A49_18S_FJ032678)	Amoebophrya_sp_HM483394)	Syndinium_turbo_DQ146404))	((Parvilucifera_infectans_KF359485	Parvilucifera_rostrata_KF359483)	Perkinsus_atlanticus_AF509333)))	((Vitrella_brassicaformis_HM245049	Chromera_velia_strain_CMS22_DQ174731)	((Cryptosporidium_parvum_AB089290	((((Ancora_WSBS2011_reassembled_contig	Ancora_Roscoff_Q5_28r11_corr)	Ancora_WSBS2010_reassembled_contig)	(Gregarina_niphandrodes_AF129882	Gregarina_sp_ex_Phaedon_brassicae_JF412715))	((Neogregarinorida_sp_OPPPC1_AB748927	Ascogregarina_taiwanensis_EF666482)	(Heliospora_longissima_ex_E_vittatus_HQ891115	Cephaloidophora_communis_HQ891113))))	(((Plasmodium_berghei_M19712	Plasmodium_falciparum1_M19172)	(Babesia_microti_FO082874	((Theileria_orientalis_AP011946	Theileria_parva_L02366)	Babesia_bigemina)))	((Goussia_desseri_GU479641	Eimeria_tenella_AF026388)	(Besnoitia_besnoiti_AY833646	Toxoplasma_gondii_strain_RH_M97703))))))))	Bigelowiella_natans_U02075);
[truncated: 767 more rows]
