# Supplementary material for: A new view on the morphology and phylogeny of eugregarines suggested by the evidence from the gregarine Ancora sagittata (Leuckart, 1860) Labbé, 1899 (Apicomplexa: Eugregarinida)
Source: PeerJ. 2017 May 30;5:e3354. doi: 10.7717/peerj.3354 (PMC5452951; doi:10.7717/peerj.3354)
Supplement: Supplemental Information 4 — Raw data. The ZIP file contains two compressed folders (MrBayes and RAxML) comprising input, log, and output files as well as resulting phylogenies of two phylogenetic programs: Mr Bayes and RAxML, respectively. For MrBayes, its input file (infile.*) contains nucleotide alignment and parameters of computations, its log files (*.log) contains results of computations and summarizing of parameters, its tree files (*.tre) contain resulting phylogenies. The folder “MrBayes” also includes one subfolder “Bootstraps” containing bootstrap supports for the resulting Bayesian tree using bootstraps calculated by RAxML program with the same alignment. For RAxML, there are three subfolders (“Bootstrap”, “ML”, and “Tree”, containing results of bootstrap calculations, resulting tree of ML analysis, and the resulting tree with bootstrap supports, respectively. Also there are infiles in these subfolders containing the same alignment, *.info files containing parameters and summarized results of the computations. [file peerj-05-3354-s004.zip › MrBayes/infile.nex]

#NEXUS
[TITLE: Ribosomal operon_Ancora_v7_including Parvilucifera and Gregarina sp from Phaedon brassicae]

begin data;
dimensions ntax=50 nchar=4636;
format datatype=dna gap=- missing=N;

matrix
Bigelowiella_natans_U02075                     AGTCATATGCTTGTCTCAAAGACTAAGCCATGCATGTCTAAGTATAAACATTTGTACTGTGAAACTGCAGATGGCTCATTAAATCAGAAATAATTTCTTTGATGGTGAATCTACACGGATACCCGTAGTAATTCTAGAGCTAATACGTGC------GAGGTATTTATTAGATCC-GAACCAGCCC-CCTGGTATTTTGGTGAATCATGATAACTGTTCGAATCGCCAGCGATAGTTCATTCAAATTTCTGCCCTATCAGCTATTGACGGTAGTGTAGTGGACTACCGTGGCCGTAACGGGTGACGGAGAATTAGGGTTCGATTCCGGAGAGGGAGCCTGAGAAACGGCTACCACATCCAAGGAAGGCAGCAGGCGCGCAAATTACCCAATCCCGACACGGGGAGGTAGTGACAAGAAATATCGTGACTGTGCCCTCAGAGTCTTCGAAATGAGCAATACGTAAATGCCTTTGCGAGTATCCATTGGAGGGCAAGTCTGGTGCCAGCAGCCGCGGTAATTCCAGCTCCAATAGCGTATATTAATGTTGTTGCAGTTAAAAAGCTCGTAGTTGGATATCTGGCCGGATCGTTTACTTTGAAGAAATTCGAGTGTTCAAAGCAGGCTTACGCCGTGAAGATTGCAGCATGGAATAATGACATAGGACTATCGTTCTATTTTGTTGGTTCT-GGGACCGTAGTAATGATTGATAGGGACAGTTGGGGGTGCTGCTATTCCGCGGNCAGAGGTGAAATTCTCAGATTCCCGGAAGAGCAACTTATGCGAAAGCATTCACCAAGGATGTCTTCTTTAATCAAGAACGAAAGTAGGGGGATCGAAGACGATCAGATACCGTCGTAGTCTCTACCATAAACTATGCCGACTAGGGATTGGTGGACGTTGTTCGACTCCATCAGCACCTTATGAGAAATCA-AAGTCTTTGGGTTCCGGGGGGAGTATGGTCGCAAGGCTGAAACTTAAAGGAATTGACGGAAGGACACCACCAGAAGTGGAACTTGCGGCTTAATTTGACTCAACACGGGAAAACTTTCCAGGTCCAGACATAGTAAGGATTGACAGATTGAAGA-TCTTTCTTGATTCTATGGGTGGTGGTGCATGGCCGTTCTTAGTTGGTGGAGTGATTTGTCTGGTTAATTCCGTTAACGAACGAGACCTCGACCTGCTAAATAGGTTCAGTATCGCTTCTTAGAGGGACTATCGGATCCAAACCGGTGGAAGTGCGAGGCAATAACAGGTCTGTGATGCCCTTAGATGTTCTGGGCCGCACGCGTGTTACACTGACGCATTCATCAAGCGCCCTTGGCCGAGAGGCCTCGGTAATCTTGA-AAGTCCG-TCGTGTTAGGGATAGATTATTGTAATTATTAGTCTTGAACGAGGAATTTCTAGTAAACGCGAGTCATCAACTCGCATTGATTACGTCCCTGTCCTTTATACACACCGCCCGTCGCTACTACCGATTGAATCATTTGGTGAGGCTCACGGACTGTCGTTGGGAAGTGATACAAACCTGATGATTTAGAGGAAGTAAAAGTCGTAACAAGGTTTCCTGACCVTTAGCGAAGGATGTCTTGGTTCCGGCAACGATGAAGAACGCWGCGAAATGCGATACGTAATGCGAATTGCAGAATTCAGTGAATCATCAAATTTTTGAACGCAAATTGCGCTCCGTAGGTGTCCCTTGGAGCATGCCTCCTTCAGTGTCTGTTGACCTGAAGTGAGGTGAGAGGACCGGCCGAATTTAAGCATATTAATAAGCCGAGGAAAAGAAACTAACAAGGATTCCCCTAGTAACGGCGAGTGAAGCGGGAAGAGCTCAAGTTGATAAGCGTTGTCGCGTTGTAAACTGATGAGCGTGGGTCAGTGGTGACCTGGGGGCAGGTTGTTTGGAACAACGCGTTATAAAGGGTGAGAACCCCGTACAGACCCCGGAGATCCCCACGTACGACTACGTTTCGAAGAGTCGTGTTGTTTGGGATTGCAGCACTAATTGGGAGGTAAGCTTCTTCCAAAGCTAAATATCAGCCGGAGACCGATAGCGAACAAGTACCGTGAGGGAAAGATGAAAAGAACTTTGGAAAGAGAGTTAAAAGTACCTGAAATTGCTAAGGGGGAAGTGATGGAAAGCTGGCGAAATGGTTTTCATCGACCCGTCTTGAAACACGGACCAAGGAGTCTAACATGTGTGCGAGTGTTTGGGTGGTAAACCCTGACGCGGAATGAAAGTGAAGGGTGGGT-TCACCACCGACCGGCCGTGGTTGCCATTGGTCTGAGTAAGAGCAGATATGTTGGGACCCGAAAGATGGTGAACTATGCCTGAACAGGGTGAAGCCAGGGGAAACTCTGGTGGAGGCTCGTAGCGATACTGACGTGCAAATCGTTCGTCTGATTTGGGTATAGGGGCGAAAGACTAATCGAACCATCTAGTAGCTGGTTTCCTCCGAAGTTTCCCTCAGGATAGCTGGAGCTTGAGTTTTATCAGGTAAAGCTAATGATTAGAGGATGTTGAGTTGAAACAACTTGCACCTATTCTCAAACTTTAAATAGGTAAGAAGCCGTTATTTCTTGATTGATCATCGGCCTCGAATGGAAGCTCTTAGTGGGCCATTTTTGGTAAGCAGAACTGGCGATGCGGGATGAACCGGACGTTTGGTTAAGGTGCCCAACTGGTCACTCATCTAGATACCATAAAAGGTGTTGGTTGATCTGGACAGCAGGACGGTGGTCATGGAAGTCGAAATCCGCTAAGGAGTGTGTAACAACTCACCTGCCGAATCAACTAGCCCTGAAAATGGATGGCGCTGAAGTGATCGACCTATACCGGACCATCGGAGCGAGTGCGAAGCTCCGATGAGTAGGAGGACGTGGGGGCGGTGACGCAGCTCGTGGCGTGAGCCAGAGTGAAACCACCCCTAGTGCAGATCTTGGTGGTAGTAGCAAATATTCAAATGAGAACTTTGAAGACTGAAGTGGAGAAAGGTTCCATGTGAACAGCAATTGGACATGGGTTAGTCGATCCTAAGAGATAGGGAAATTCCGTATGAAAGTGCATTGCGCCGCCTATCGAAAGGGAAACAGGTTAATATTCCTGTACCTGGGCGTGGATAA-GGGTGGCAACACAAGTGAACTTGCCGACGGCAGCGGGGAGTCCGGGAAGAGTTATCTTTTCTTTTTAACAGCCTGTAGCCCTGGAATCGGATTACCCGGAGATAGGGTGATGTGGCTGGTAAAGCACCTCACGTCTTGAGGTGTCCGGTGCCTCTCCGACGCCCCTTGAAAAGGCAAGGGAAGGA-TTATTTGCACCCCAGGTCGTACTCATAACCGCATCAGGTCTCCAAGGTGAACAGCCTCTAGTCGATAGAACAATGTAGGTAAGGGAAGTCGGCAAAATAGATCCGTAACTTCGGGAAAAGGATTGGCTCTTAGGGCTGGGGAGTTGGGCCTTAGATTTCCTCCTCCTATA-CAGCTAACTAAGAACTGGAGCGGACAAGGGGAATCCGACTGTTTAATTAAAACAAAGCATTGTGATGGCCCTCACGGGTGTTGACACAATGTGATTTCTGCCCAGTGCTCTGAATGTCAACGTGAAGAGATTCAAGCAAGCGCGGGTAAACGGCGGGAGTAACTATGACTCTCTTAAGGTAGCCAAATGCCTCGTCATCTAATTAGTGACGCGCATGAATGGATTAACGAGATTCCCACTGTCCCTATCTACTATCTAGCGAAACCACAGCCAAGGGAACGGGCTTGGAATAATCAGCGGGGAAAGAAGACCCTGTTGAGCTTGACTCTAGTCCGACTTTGTGAACTCACCTAAGAGGTGTAGAATAAGTGGGAGCTTCGGCGCCGGTGAAATACCACTACTCTTGGAGTGAGTTTACTCATTACATTATGCAAGGCCGCGGTTCGCTGGTTCTAGCGTTACGTCGGTCGGCAACTTGCGTGTAAGACAAAGTCAGGTGGGGAGTTTGGCTGGGGCGGCACATCTGTTAAACGATAACACAGGTGTCCTAAGGTAAGCTCAATGAGAACAGAAATCTCATGTAGAACAAAAGGGTAAAAGCTTACTTGATTCTGATTTTCAGTATGAATACGAACCGTGAAAGCGTGGCCTATCGATCCTTTAGATTTTAGAAGCTTTAAGCTAGAGGTGTCAGAAAAGTTACCACAGGGATAACTGGCTTGTGGCAGCCAAGCGTTCATAGCGACGTTGCTTTTTGATTCTTCGATGTCGGCTCTTCCTATCATTGGCCCGCAGCAGAGCCAAAGTGCAGGATTGTTCATCCACCAACAGGGAACGTGAGCTGGGTTTAGACCGTCGTGAGACAGGTTAGTTTTACCCTACTGATGAATGGTCGTGGCGACAGTAATCCAATTAGTACGAGAGGAACCGTTGGTTCACGCATTTGGCA-ATGCGGTTGATTGAAACGTCAATGCCGCGAAGCTACCACGTGCAGGATTAAGGCTGAACGCCTCTAAGCCCGAATCCAGGCTGGACAGCCACGATGTCCACTCCGATGTAGATTGGGTACTCAAACGGAAGTGACAAATCCCTTGTAGACGACTTGACATGAAAGAGGTATTGTAAGCTGGAGAGTGCCATTTTGGCAN
Hyphochytrium_catenoides_X80344                AGTCATACGCTCGTCTCAAAGATTAAGCCATGCATGTCTAAGTATAAACATCTATACTGTGAAACTGCGAATGGCTCATTATATCAGTTATAGTTTATTTGATAGTATTACTACTTGGATAACCGTAGTAATTCTAGAGCTAATACATGCGGAAGGGATGTATTTATTAGATT-GAAACCAATGC-AGGGGTATTGTGGTGAGTCATAATAACTGTGCGGATCGCATGCGACAAATCATTCAAGTTTCTGCCCTATCAGCTTTGGATGGTAGGGTATTGGCCTACCATGGCATTAACGGGTAACGGAGAATTGGGGTTCGATTCCGGAGAGGGAGCCTGAGAGACGGCTACCACATCCAAGGAAGGCAGCAGGCGCGTAAATTACCCAATCCTGACACAGGGAGGTAGTGACAATAAATAACAATGCCGGGCTTTTCTGGCAATTGGAATGAGTACAATTTAAATCCCTTAACGAGGATCAATTGGAGGGCAAGTCTGGTGCCAGCAGCCGCGGTAATTCCAGCTCCAATAGCGTATATTAAAGTTGTTGCAGTTAAAAAGCTCGTAGTTGGATTTCTGGCCCCATCGTTTACTGTGAAAAAATTAGAGCGTTTAAAGCAGGCTTACGCCTTGAATACATTAGCATGGAATAATAAGATAGGGCATTGGTTCTATTTTGTTGGTTTGCA-CACTTATGCAATGATTAATAGGGATAGTTGGGGGTATTCGTATTTAATTGTCAGAGGTGAAATTCTTGGATTTCTGAAAGACGAACTACTGCGAAAGCATTTACCAAGGATGTTTTCATTAATCAAGAACGAAAGTTAGGGGATCGAAGATGATTAGATACCATCGTAGTCTTAACCATAAACTATGCCGACTCGGGATTGGCGGGCGTTCTTTGACTCCGTCAGCACCGTATGAGAAATCA-AAGTCTTTGGGTTCCGGGGGGAGTATGGTCGCAAGGCTGAAACTTAAAGGAATTGACGGAAGGGCACCACCAGGAGTGGAGCCTGCGGCTTAATTTGACTCAACACGGGGAAACTTACCAGGTCCAGACATAGTGAGGATTGACAGATTGAGAGCTCTTTCTTGATTCTATGGGTGGTGGTGCATGGCCGTTCTTAGTTGGTGGAGTGATTTGTCTGGTTAATTCCGTTAACGAACGAGACCTCCGCCTGCTAATTAGTTGCGCTAATGCTTCTTAGAGGGACTTTTGGTGACTAACCAAAGGAAGTTGGAGGCAATAACAGGTCTGTGATGCCCTTAGATGTTCTGGGCCGCACGCGCGCTACACTGATGCATTCAACGAGTTTCCTTGGCTGAAGAGCCTGGGTAATCTTTTGAAAGTGCATCGTGCTAGGGATAGACCATTGCAATTATTGGTCTTGAACGAGGAATTCCTAGTAAACGCGAGTCATCAGCTCGCATTGATTACGTCCCTGCCCTTTGTACACACCGCCCGTCGCACCTACCGATTGAATGATTCGGTGAAAATTCCGGACCGCGGGTGGGAAGTTATTTAAACCTCATCATTTAGAGGAAGGTGAAGTCGTAACAAGGTTTCCCAACTTTCAGCGATGGATATCTTGGCTCTCGCAACGATGAAGAACGCAGCGAAATGCGATACGTAATGCGAATTGCAGAATTCAGTGAATCATCAAAACTTTGAACGCAAATTGCGCTTCCGGG-TATCCCTGGGAGCATGCCTGTATGAGTGTCTTTGGACCTCATATCAGGCAAGAGGACCCGCTGAATTTAAGCATATAACTAAGCGGAGGAAAAGAAACTAACCAGGATTCCCCTAGTAACGGCGAGTGAAGCGGGAAAAGCTCAACTTGAAAATCCGTGTTGAATTGTAGTCTATCGAAGCTGTTGTAGTGACCCTCCCGGGAGAAGTCTCTTGGAACAGGGCATCATAGAGGGTGAGAATCCCGTCTGTGCCCGGGACGTGGCCACGTACGACACGCTTTCAACGAGTCGAGTTGCTTGGGACTGCAGCTCAAAATGGGTGGTAAATTCCATCTAAGGCTAAATACTGGCGAGAGACCGATAGCGAACAAGTACCGTGAGGGAAAGATGCAAAGAACTTTGAAAAGAGAGTTAAAAGTACTTGAAATTGCTGAAAGGGAAGCGAATCAAACCTGAGGAAATGGTTTGATCCGGCCCGTCTTGAAACACGGACCAAGGAGTCTAACATCTATGCGAGTATTCGGGTGGCAAACCCTTGTGCGCAATGAAAGTGAAAGGTAGGACGCACTATCGACCGGCCATGATGGAAAAAGGTCTGAGTGTGAGCATATATGTTGGGACCCGAAAGATGGTGAACTATGCCTGAATAGGGTGAAGCCAGGGGAAACTCTGGTGGAGGCTCGTAGCGATTCTGACGTGCAAATCGATCGTCAAATTTGGGTATAGGGGCGAAAGACTAATCGAACCATCTAGTAGCTGGTTCCCTCCGAAATTTCCCTCAGGATAGCAGTAACTCGAGTTTTATCAGGTAAAGCGAATGATTAGAGGACTCGGGGAAGAAACTTCCTTGACCTATTCTCAAACTTTAAATGGGTAAGAGCACGGGGTTACTTAATTGAACCCTGCTGTAGAATGTGAGTTGCTAGTGGGCCATTCCGGGTAAGCTGGACTGGCGATGCGGGATGATCCGAACGTCAAGTTAAAGTGCCAAAGTGTTCGCTCACCTAGATCCCATAAAAGGTGTTGGTTCATTTAGACAGCAGGACGGTGGCCATGGAAGTCGGAACCCGCTAAGGAGTGTGTAACAACTCACCTGCCGAATGAACTAGCCCTGAAAATGGATGGCGCTGAAGCGGGCCACTTATACTTGACCACTAGGGCAAGTGCCATGCCTTAGTGAGTAGGAGGGCGTGGGGGTCGTTGTGCAGCCTTGGGCGTGAGCCTGGGTGAAACGGCCTCTAGTGCAGATCTTGGTGGTAGTAGCAAATATTCAAATGAGAACTTTGAAGACTGAAGTGGAGAAAGGTTCCATGTGAACAGCAATTGGACATGGGTGAGCCGATCCTAAGAGATAGGAGAATTCCGTTTGAAAGTGCTTTGAGCCGCCTATCGAAAGGGAATCAGGTTAATATTCCTGAGCCGGGACGTGGATACTGTATGGTAACATAACTGAACTCGGAGACGCCAGCGGCAGCCTCGGGAAGAGTTCTCTTTTCTTTTTAACAGTTCCTTATCCTGGAATCGGATTACCCGGCGATAGGGTGGAAGGACTGGCAAAGCACCATAATCTCTGTGGTGTCCGATGCGCTGCCGACGGCCCTTGAAAATCCGAGGGAGAGACTTATTCGCACCCCCGGTCGTACTCATAACCGCATCAGGTCTCCAAGGTGAGCAGCCTCTAGTTGATAGAACAATGTAGATAAGGGAAGTCGGCAAAATAGATCCGTAACTTCGGGAAAAGGATTGGCTCTGAGGGTTGGGCCTAGGGGTCTCGAGGTCCCTAGTGCGTGAACAACCAGCTCAGAACTGGAGCGGACAAGGGGAATCCGACTGTTTAATTAAAACAAAGCATTGCGATGGCCGGAGACGGTGTTGACGCAATGTGATTTCTGCCCAGTGCTCTGAATGTCAAAGTGAAGGAATTCAACCAAGCGCGGGTAAACGGCGGGAGTAACTATGACTCTCTTAAGGTAGCCAAATGCCTCGTCATCTAATTAGTGACGCGCATGAATGGATTAATGAGATTCCCACTGTCCCTATCTACTATCTAGCGAACCCACAGCCAAGGGAACGGGCTTGGAAAAATCAGCGGGGAAAGAAGACCCTGTTGAGCTTGACTCTAGTCCGACGTTGTGAAATGACTTATGAGGTGTAGAATAAGTGGGAGCTTCGGCGCCGGTGAAATACCACTACTCGTAATGTTGTTTTACTTATTCCGTAAAGTAGAGTCCGGTCACCCCGGTTCTTGCGTTAAGCTCCAGGGTGATCTACGCGGAAGACAACGTCAGGTGGGGAGTTTGGCTGGGGCGGCACATCTGTTAAACGATAACACAGGTGTCCTAAGGTGAGCTCAATGAGAACAGAAATCTCATGTAGAACAAAAGGGTAAAAGCTCACTTGATTTTGATTTTCAGTATGAATACAAACCGTGAAAGCGTGGCCTATCGATCCTTTAGTCTTTTAGAATTTTAAGCTAGAGGTGTCAGAAAAGTTACCACAGGGATAACTGGCTTGTGGCAGCCAAGCGTTCATAGCGACGTTGCTTTTTGATTCTTCGATGTCGGCTCTTCCTATCATTGCGAAGCAGAATTCGCCAAGTGTTGGATTGTTCACCCACCAATAGGGAACGTGAGCTGGGTTTAGACCGTCGTGAGACAGGTTAGTTTTACCCTACTGATGAGTCGTTGTCGCGACAGTAATCCAACTAGTACGAGAGGAACCGTTGGTTCAGATAATTGGTAAATGCGGTTGCCTGAAAAGGCAGTGCCGCGAAGCTACCATCTGTAGGATTATGACTGAACGCCTCTAAGTCAGAATCCATGCTGGAAAGCGACGATATTCACCTTTCCTGATGTAGGAATTTCAAATGGGAAAGATAAATCCTTTGTAGACGACTTAACTGGAACGGGGTATTGTAAGCATGAGAGCAATCCTTGCATTG
Phytophthora_megasperma_glycinea_M54938        AGTCATACGCTTGTCTCAAAGATTAAGCCATGCATGTCTAAGTATAAACATTTGTACTGTGAAACTGCGAATGGCTCATTATATCAGTTATAGTCTACTCGATAGTACTACTACTTGGATACCCGTAGTAATTCTAGAGCTAATACATGCGGGCGGGTAGCATTTATTAGATT-GAAACCAATGC-AGTGGTATTGTGTTGAGTCATAATAACTGTGCGGATCGCG-GCGATAAATCGATTGAGTTTCTGCCCTATCAGCTTTGGATGGTAGGATATGGGCCTACCATGGCATTAACGGGTAACGGGGAATTAGGGTTTGATTCCGGAGAGGGAGCCTTAGAAACGGCTACCACATCCAAGGAAGGCAGCAGGCGCGTAAATTACCCAATCCTGACACAGGGAGGTAGTGACAATAAATAACAATGCTCTGGCTCTCGGGCAATTGGAATGAGAACAATTTAAATCCCTTAACGAGGATCAATTGGAGGGCAAGTCTGGTGCCAGCAGCCGCGGTAATTCCAGCTCCAATAGCGTATATTAAAGTTGTTGCAGTTAAAAAGCTCGTAGTTGGATTTCTGTTTGCATCGTTTACTGTGAAAAAATTAGAGTGTTTAAAGCAGGCGTTTGCCTTGAATACATTAGCATGGAATAATAAGATACGGCCTTGGTTCTATTTTGTTGGTTTGCA-CACCAGGGTAATGATTAATAGGGACAGTTGGGGGTATTCATATTTCAGCGTCAGAGGTGAAATTCTTGGATCGCTGAAAGATGAGCTTAGGCGAAAGCATTTACCAAGGATGTTTTCATTAATCAAGAACGAAAGTTAGGGGATCGAAGATGATTAGATACCATCGTAGTCTTAACCATAAACTATGCCGACTCGGGATTGGCAGTCGTTTACTGACCTTGTCAGCACCGTATGAGAAATCA-AAGTCTTTGGGTTCCGGGGGGAGTATGGTCGCAAGGCTGAAACTTAAAGGAATTGACGGAAGGGCACCACCAGGAGTGGAGCCTGCGGCTTAATTTGACTCAACACGGGAAAACTTACCAGGTCCAGACATAGTAAGGATTGACAGATTGAGAGCTCTTTCTTGATTCTATGGGTGGTGGTGCATGGCCGTTCTTAGTTGGTGGAGTGATTTGTCTGGTTAATTCCGTTAACGAACGAGACCTCCGCGTGCTAAATAGTCCCGCTTACCCTTCTTAGAGGGACTTTTGGGTAACAACCAAAGGAAGTTGGAGGCAATAAC-GGTCTGTGATGCCCTTAGATGTTCTGGGCCGCACGCGCGCTACACTGATGCGTTCAACGAGTATCCTTGATCGATAGGTCTGGGTAATCTTGTGAATGCGCATCGTGCTAGGGATAGACTGTTGCAATTTTCAGTCTTGAACGAGGAATTCCTAGTAAACGCAAGTCATCAGCTTGCATTGATTACGTCCCTGCCCTTTGTACACACCGCCCGTCGCACCTACCGATTGAATGACTCGGTGAAAAATTGGGATCGTGAATGAGAACTTTTTTAAACCTCGCCATTTAGAGGAAGGTGAAGTCGTAACAAGGTTTCCCAACTTTCAGCAGTGGATGTCTAGGCTCGCACATCGATGAAGAACGCTGCGAACTGCGATACGTAATGCGAATTGCAGGATTCAGTGAGTCATCGAAATTTTGAACGCATATTGCACTTCCGGGTTAGTCCTGGGAGTATGCCTGTATCAGTGTCATTGGACCTGATATCAGGCAAGATTACCCGCTGAACTTAAGCATATCAATAAGCGGAGGAAAAGAAACTAACAAGGATTCCCCTAGTAACGGCGAGTGAAGCGGGAAGAGCTCAAGCTTAAAATCTCCGCCGAATTGTAGTCTATAGAGGCGTGGTCAGCGTGGCGCTTGGGGCAAGTTCCTTGGAAGAGGACAGCATGGAGGGTGATACTCCCGTTCATCCCTGAGTGGCTCGCGCGTACGACCCGTGTTCTTTGAGTCGCGTTGTTTGGGAATGCAGCGCAAAGTAGGTGGTAAATTCCATCTAAAGCTAAATATTGGTGCGAGACCGATAGCGAACAAGTACCGTGAGGGAAAGATGAAAAGAACTTTGAAAAGAGAGTTAAAAGTACCTGAAACTGCTGAAAGGGAACCGAATCGTTTTTGACGAAATGGAGCGATCCGACCCGTCTTGAAACACGGACCAAGGAGTCTAACATGTGTGCAAGTGTTAGGGTGTGAAACCCCAGCGCGAAATGAAAGTGAAAGGTAGGAGGCACTATCGACCGATCATGATGGTGAAAGATTTGAGTTTGAGCACATATGTTGGTACCCGAAAGATGGTGAACTATGCCTGAGTAGGGTGAAGCCAGGGGAAACTCTGGTGGAAGCTCGTAGCGATTCTGACGTGCAAATCGATCGTCAAACTTGGGTATAGGGGCGAAAGACTAATCGAACCATCTAGTAGCTGGTTCCCTCCGAAATTTCCCTCAGGATAGCAGCAACTTAAGTTTTATGAGGTAAAGCGAATGATTAGAGGATTCGGGGAAGAAACTTTCTCGACCTATTCTCAAACTTTAAATCTGTAAGACCTGCAGGTTTCTTAATTGAACTTGTGGATGTAATATCAGTTGCTAGTGGGCCATACGGGGTAAGCTCGTCTGGCGATGCGGGATGAACCGAACGCAAAGTTAAAGTGCCAAAATGCCCGCTCACCTAGATACCATAAAAGGTGTTGGTTCATTTAGACAGCAGGACGGTGGCCATGGAAGTCGGAATCCGCTAAGGAGTGTGTAACAACTCACCTGCCGAATGAACTAGCCCTGAAAATGGATGGCGCTAAAGCGGGCTACTTATACTTTGCCGTTAGCGCGATATGTACGCGTTAATGAGTAGGAGGGCGTGAGGGTCGTGAAGAAGCTCGTGGCGTGAGCCTGAGTGAAACGGCCTTTAGTGCAGATCTTGGTGGTAGTAGCAAATATTCAAATGCGAACTTTGAAGACTGAAGTGGAGAAAGGTTCCGTGTGATCAGTAATTGGACACGGGTGAGTCGATCCTAAGAGATAGGATAATTCCGTTTGAAAGCGGCGTGCCTCGTGTATCGAAAGGGAATCAGGTTAATATTCCTGAACCGAGACGTGGATAATGTGTGGCAACACAACCGACCCAGGAGACGCTAGCGTGTGCCCAGGGAAGAGTTCTCTTTTCTTTTTAACAAGCATATACCTTGGAAACGGATTATCCGGCGATAAGGAGGATGCCTTGGCAAAGCACTTTACTTTTTGAAGTGTCCTGCGCGCCCACGACAGCCCTTGAAAATCCTGGCTAGAGATTTATTCGCACCCTCGTTCGTACTCATAACCGCATCAGGTCTCCAAGGTTAGCAGCCTCTAGTTGATAGAAGAATGTAGATAAGGGAAGTCGGCAAAATAGATCCGTAACTTCGGGAAAAGGATTGGCTCTGAGGGTTGGGCCTAGGGGTCTTATCGGCCCTAGTGCGTGAACAACCGGCTCAGAACTGGAGCGGACAAGGGGAATCCGACTGTTTAATTAAAACAAAGCATTGTGATGGCCGGAGACGGTGTTGACACAATGTGATTTCTGCCCAGTGCTCTGAATGTCAAAGTGAAGAGATTCAACCAAGCGCGGGTAAACGGCGGGAGTAACTATGACTCTCTTAAGGTAGCCAAATGCCTCGTCATCTAACTAGTGACGCGCATGAATGGATTAATGAGATTCCCACTGTCCCTATCTACTGTCTAGCGAACCCACAGCCAAGGGAACGGGCTTGGAATAATCAGCGGGGAAAGAAGACCCTGTTGAGCTTGACTCTAGTCTGACGTTGTGAAATGACTTGGGAGGTGTAGAATAAGTGGGAGCTCT-GCGTCCGTGAAATACCACTACTCTCAATGTTGTTTTACTTATACCATGATGTAGCATCTGGCTGGCCCAGTTCTAGTTGTAATCTCGGGGGTGAGCTACGTGGAAGACATCGTCAGGTGGGGAGTTTGGCTGGGGCGGCACATCTGTTAAATGATAACACAGGTGTCCTAAGGTGAGCTCAATGAGAACAGAAATCTCATGTAGAACAAAAGGGTAAAAGCTCACTTGATTTTGATTTTCAGTATGAATACAAACCGTGAAAGCGTGGCCTATCGATCCTTTAGTTCTTTAGAATTTTAAGCTAGAGGTGTCAGAAAAGTTACCACAGGGATAACTGGCTTGTGGCAGCCAAGCGTCCATAGCGACGTTGCTTTTTGATTCTTCGATGTCGGCTCTTCCTATCATTGCGAAGTAGAACTCGCCAATTGTTGGATTGTTCACCCACTAATAGGGAACGTGAGCTGGGTTTAGACCGTCGTGAGACAGGTTAGTTTTACCCTACTGATGAGTCGTTGTCTAAACAGTAATCCAACCAGTACGAGAGGAACCGTTGGTTCAGATAATTGGTAACTGCGGTTAGCTGAAAAGCTAGTGCCGCCAAGCTACCATCTGTAGGATTATGGCTGAACGCCTCTAAGTCAGAATCCATGCTGGAATA-GACGATAATCACCTTTCCCGATGTAGGAATTTCAAATGGGAAAGATAAATCCTTTGTAGACGACTTAACTAGAACGGGGTGTTGTAAGCATGAGAGTAGTCTT-GTACTA
Cylindrotheca_closterium_DQ082742              AGTCATACGCTCGTCTCAAAGATTAAGCCATGCATGTCTAAGTATAAATCTTTAC-T-TTGAAACTGCGAACGGCTCATTATATCAGTTATAGTTTATTTGATAGTCCTACTACTTGGATAACCGTAGTAATTCTAGAGCTAATACATGC---GGGGTAGTATTTATTAGATT-GAAACCAACCC-CTTGGTGATGTGGTGATTCATAATAAGCTTGCGGATCGCATGCGATGGATCATTCAAGTTTCTGCCCTATCAGCTTTGGATGGTAGGGTATTGGCCTACCATGGCTTTAACGGGTAACGGGAAATTAGGGTTTGATTCCGGAGAGGGAGCCTGAGAGACGGCTACCACATCCAAGGAAGGCAGCAGGCGCGTAAATTACCCAATCCTGACACAGGGAGGTAGTGACAATAAATAACAATGCCGGGCCTTTCTGGCAATTGGAATGAGAACAATTTAAACCCCTTATCGAGTATCAATTGGAGGGCAAGTCTGGTGCCAGCAGCCGCGGTAATTCCAGCTCCAATAGCGTATATTAAAGTTGTTGCGGTTAAAAAGCTCGTAGTTGGATTTGTGGTCCCATCGTTTACTGTGAAAAAATTAGAGTGTTCAAAGCAGGCTTATGCCTTGAATATATTAGCATGGAATAATAAGATAGGACCTTGGTACTATTTTGTTGGTTTGCG-CACCAAGGTAATGATTAATAGGGACAGTTGGGGGTATTCGTATTTCATTGTCAGAGGTGAAATTCTTGGATTTTTGAAAGACGAACTACTGCGAAAGCATTTACCAAGGATGTTTTCATTAATCAAGAACGAAAGTTAGGGGATCGAAGATGATTAGATACCATCGTAGTCTTAACCATAAACTATGCCGACAAGGGATTGGTGGA-GTTTCGTGTCTCCATCAGCACCTTATGAGAAATCACAAGTCTTTGGGTTCCGGGGGGAGTATGGTCGCAAGGCTGAAACTTAAAGAAATTGACGGAAGGGCACCACCAGGAGTGGAGCCTGCGGCTTAATTTGACTCAACACGGGAAAACTTACCAGGTCCAGACATAGTGAGGATTGACAGATTGAGAGCTCTTTCTTGATTCTATGGGTGGTGGTGCATGGCCGTTCTTAGTTGGTGGAGTGATTTGTCTGGTTAATTCCGTTAACGAACGAGACCCCTGCCTGCTAAATAGGTTGCCTAGTGCTTCTTAGAGGGACG-TGCATTCTTAGGTGCAGGAAGATAGGGGCAATAACAGGTCTGTGATGCCCTTAGATGTCCTGGGCCGCACGCGCGCTACACTGATGCATTCAACGAGTTCCCTTGGCCGAGAGGCCTGGGCAATCTTTTGAACCTGCATCGTGATAGGGATAGATTATTGCAATTATTAATCTTGAACGAGGAATTCCTAGTAAACGCAGATCATCAATCTGCATTGATTACGTCCCTGCCCTTTGTACACACCGCCCGTCGCACCTACCGATTGAATGGTCCGGTGAAGCCTCGGGATTGTGGGCGAGAACTTGTCTAAACCTTATCATTTAGAGGAAGGTGAAGTCGTAACAAGGTTTCCCAACTTTCAGCGGTGGATGTCTAGGTTCCCACAACGATGAAGAACGCAGCGAAATGCGATACGTAATGCGAATTGCAAGACCTCGTGAATCATTAAGATTTTGAACGCACATTGCGCTTTCGGGATTTTCCCGGTAGCATGCTTGTTTGAGTGTCTCCGGATCTCAAATCAAGCAAGAAGACCCGCCGAATTTAAGCATATAATTAAGCGGAGGAAAAGAAACTAACCAGGATTCCCTCAGTAAGGGCGACTGAAGCGGGAAGTGCTCAGGATGTGAATCTGCGCCGAATTGTGGTCTGTAGA-CTGTGAC-A-TTATTGGCCGGG-CCAAGTCCCTTGGAAAAGGGCAGCAGAGAGGGTGAGACTCCCGTCC--GCCT-GG------CCGAGT--GAGTCGCTATCAACGAGTCGAGTTGTTTGGGATTGCAGCTCTAAGTGGGTGGTAAATTCCATCTAAAGCTAAATATTGGTGGGAGACCGATAGCGTACAAGTACCGTGAGGGAAAGATGCAAAGAACTTTGAAAAGAGAGTTAAAAGTACCTGAAATTGCTGAAAGGGAAGCGAAGGAAACAGGACGAAATGGTTTTCTTTACCCCGTCTTGAAACACGGACCAAGGAGTCTAACATATGTGCGAGTATAGGAGTGTCAAACTCCCATGCGCAATGAAAGTGACTGGTTGGAGGCACAATCCGCCGGCCTCAAGGGAGAACGGTCTGAGTGTGAGCATACATGTTGGGACCCGAAAGATGGTGAACTATGCCTGAATAGGGTGAAGCCAGGGGAAACTCTGGTGGAGGCTCGTAGCGATTCTGACGTGCAAATCGATCGTCAAATTTGGGTATAGGGGCGAAAGACTAATCGAACCATCTAGTAGCTGGTTCCCTCCGAAATTTCCCTCAGGATAGCTGCGATCGGAATTTTATCAGGTAAAGCGAATGATTAGAGGTTCCGGAGGCGTAATGCTTTCGGCCTATTCTCAAACTTTAAATGGGTAAGAACTCGGGGTTGCTTAATTGAACCTGCG-GTCGAATGACGGTCGCTAGTGGGCCACACCGGGTAAGCTGGTTTGGCGATGCGGGATGATCCGAACGTGGAGATAAAGTGCCAAAGTGCTCGCTCACCTAGATCCCACAAAAGGTGTTGGTTCATATTGACAGCAGGACGGTGGCCATGGAAGTCGGAATCCGCTAAGGAGTGTGTAACAACTCACCTGCCGAATGAACTAGCCCTGAAAATGGATGGCGCTGAAGCGGGCCACTTATACTCCACCACTGATGCAAATGTTTAGTGTCAGTGAGTAGGAGGGCGTGAAGGTTGTCGTGCAGCTCGTGGCGTGAGCCAGAGTGAAACAGCCTTTAGTGCAGATCTTGGTGGTAGTAGCAAATATTCAAATGAGAACTTTGAAGACTGAAGTGGAGAAAGGTTCCACGTGAACAGCAATTGGACGTGGGTTAGTCGATCCTAAGAGATAGGAGAAATCCGTTGCAAGGTGCGTTGCCCCTTCTATCGAAAGGGAATCGGGTTAATATTCCCGAACCAGGACGTGGATGTTGAGTGGTAACACAAGCAAAGCCGGGGACGACGGCGGTAGCCCCGACGAGAGTTTTCTTTTCTTGTTAACAATTCACCACCCTGGAATCGGATTGACCGGAGATAGGGTTGTCGGTCTGGGAAAGGCGGTCAATTTTGGACCGCTTCGGTGCGCTATCGACGTCCCTTGAAAACCTGGCGGCGTGTCTTATTCGCACTCCTGGTCGTACTCATCACCGCATCAGGTCTCCAAGGTTAGCAGCCTCTAGTCGATAGAAGAATGTAGATAAGGGAAGTCGGCAAACTAGATCCGTAACTTCGGGAAAAGGATTGGCTCTGAGGGTTGGGCCTAGGGGTCTCTTGGC--CCACGGCGAGAACAACCAGCTCAGAACTGGAGCGGACAAGGGGAATCCGACTGTTTAATTAAAACAAAGCATTGCGAAGGCCGGAAACGGTGTTGACGCAATGTGATTTCTGCCCAGTGCTCTGAATGTCAAAGTGAAGGAATTCAACCAAGCGCGGGTAAACGGCGGGAGTAACTATGACTCTCTTAAGGTAGCCAAATGCCTCGTCATCTAATTAGTGACGCGCATGAATGGATGAATGAGATTCCCACTGTCCCTATCTACTATCTAGCGAACCCACAGCCAAGGGAACGGGCTTGGAAGAATCAGCGGGGAAAGAAGACCCTGTTGAGCTTGACTCTAGTCCGACGTTGTGAAATGACTTATGAGGTGTAGAATAAGTGGGAGCTTCGGCGCACATGAAATACCACTACTCGTAATGTTGTTTTACTTATTCCGTGACGTAGCATCCAGCGCCTCTGGTTCTGGCTTTCAAACCTTTGGTGAGCTACGCGGGAGACAACGTCAGGTGGGGAGTTTGGCTGGGGCGGCACATCTGTTAAAGAATAACACAGGTGTCCTAAGGTCAGCTCAATGAGAACAGAAATCTCATGTAGAACAAAAGGGTAAAAGCTGACTTGATTTTGATTTTCAGTACGAATACAAACCGGGAAACCGTGGCCTATCGATCCTTTCAGTTTTTGGAATTTGAAGTGAGAGGTGTCAGAAAAGTTACCACAGGGATAACTGGCTTGTGGCAGCCAAGCGTTCATAGCGACGTTGCTTTTTGATTCTTCGATGTCGGCTCTTCCTATCATTGTGTCGCAGAAGTCACCAAGTGTAGGATTGTTCACCCACTAACAGGGAACGTGAGCTGGGTTTAGACCGTCGTGAGACAGGTTAGTTTTACCCTACTGATAAATGGTTGTCGCGACAGTAATCCAACTAGTACGAGAGGAACCGTTGGTTCGGATATTTGGTA-ATGCGGTTGGCTGACCAGCCAATGCCGCGAAGCTATCATCCGTAGGATTATGACTGAACGCCTCTAAGTCAGAATCCATGCTGGAATGCGACGATATTCACCTCGACTGGTGTAG-ATTACCGAATGGTCGAGTTAAATCCTCTGTAGACGACTTAATTGGAACGTGGTACTGTAAGCATGAGAGTAGCCTTTGTGCTA
Chrysolepidomonas_dendrolepidota_AF123297      AG-CATACGCTTGTCTCAAAGATTAAGCCATGCATGTCTAAGTATAAACATCTATAC-GTGAAACTGCGAATGGCTCATTATATCAGTTATAGTTTATTTGATGGTCCTGCTACTTGGATAACCGTAGTAATTCTAGAGCTAATACATGCGGAAGGGGTGTATTTATTAGATG-GAAACCAATGC-GGGGGTAT-ATGGTGATTCATAATAACTTT-CGGATCG-ATTCGATGCATCATTCAAGTTTCTGCCCTATCAGCTTTGGATGGTAGGGTATTGGCCTACCATGGCTTTAACGGGTAACGGAGAATTAGGGTTCGATTCCGGAGAGGGAGCCTGAGAAATGGCTACCACATCCAAGGAAGGCAGCAGGCGCGTAAATTACCCAATCCTGACACAGGGAGGTAGTGACAATAAATAACAATGCCGGGCTATTCTGGCAATTGGAATGAGAACAATTTAAATCCCTTATCGAGGATCAATTGGAGGGCAAGTCTGGTGCCAGCAGCCGCGGTAATTCCAGCTCCAATAGCGTATACTAAAGTTGTTGCAGTTAAAAAGCTCGTAGTTGAATTTCTGGTCTCGTCATTTACTGTGAGCAAAATAGAGTGTTCAAAGCAGGCTTATGCCTTGAATACATTAGCATGGAATAATAAGATAAGACCTTGGT-CTATTTTGTTGGTTTGTA-CTCCAAGGTAATGATTAATAGGGATAGTTGGGGGTATTCGTATTCAATTGTCAGAGGTGAAATTCTTGGATTTATGGAAGACGAACTACTGCGAAAGCATTTACCAAGGATGTTTTCATTAATCAAGAACGAAAGTTAGGGGATCGAAGATGATTAGATACCATCGTAGTCTTAACCATAAACTATGCCGACTAGGGATTGGTGGACGTTTGTCGACTCCATCAGCACCTTATGAGAAATCA-AAGTCTTTGGGTTCCGGGGGGAGTATGGTCGCAAGGCTGAAACTTAAAGAAATTGACGGAAGGGCACCACCAGGAGTGGAGCCTGCGGCTTAATTTGACTCAACACGGGGAAACTTACCAGGTCCAGACATAGTGAGGATTGACAGATTGAGAGCTCTTTCTTGATTCTATGGGTGGTGGTGCATGGCCGTTCTTAGTTGGTGGAGTGATTTGTCTGGTTAATTCCGTTAACGAACGAGACCCCCGCCTGCTAAATAGTTATGTGAATGCTTCTTAGAGGGACTTTTGGTGACTAACCAAAGGAAGTTGGGGGCAATAACAGGTCTGTGATGCCCTTAGATGTCCTGGGCCGCACGCGCGCTACACTGACACACGCAGCGAGTCTCCTTGTCCGAAAGGTCTGGGTAATCTTGTAAATGTGTGTCGTGATAGGGATAGATTATTGCAATTATTAATCTTGAACGAGGAATTCCTAGTAAATGCGGGTCATCAGCTCGCGTTGATTACGTCCCTGCCCTTTGTACACACCGCCCGTCGCACCTACCGATTGAATGATTCGGTGAAACTTTCGGACCGCAGGTGGGAAGTTATTTAAACCTCATCATTTAGAGGAAGGTGAAGTCGTAACAAGGTTTCCACACTTTCAGCAACGGATGTCTTGGCTCCCATATCGATGAAGAACGCAGCGAAATGCGATACGTAATGCGAATTGCAAAATCCAGTGAGTCATCAAAACTTTGAACGCATCTTGCACTTCC---TT---TTAGGGAGTATGTCTGTTGGAGTGTCTTCGGACCTCCAATCAGTCAAGAATACCCGCTGAATTTAAGCATATAACTAGGCGGAGGAAAAGAAACTAACAAGGATTCCCTCAGTAACGGCGAGTGAAGCGGGAAAAGCTCAGACTGAAAATCTTCG--GAATTGTAGTCTGGAGAAGTTAGGTCAACGAAAGTAGTGGGCAAAGTCTCTTGGAATAGAGCACCAAGGAGGGTGACAGTCCCGTTCATGCCTGCTACT--TTAGTGTACGACCAGCTTTCTACGAGTCGAGTTGCTTGGGATTGCAGCTCTAATTGGGTGGTAAATTCCATCTAAAGCTAAATATTGATGGGAGACCGATAGCGAACAAGTACCGTGAGGGAAAGATGCAAAGAACTTTGAAAAGAGAGTTAAAAGTACCTGAAATTGCTGAAATGGAACCGATGGGAGAATAACGAAATGTCTCTTATCATCCCGTCTTGAAACACGGACCAAGGAGTCTAACATATGTGCGAGTGCTCGGG-GTTACCCCCAAGCGCGGAATTAATGTAAAAGGTAGGATGCACTATCGACCGACCATGAGGGAGAAAGGTTTGAGTGTGAGCATATATGTTGGGACCCGAAAGATGGTGAACTATGCCTGAGTAGGGCGAAGCCAGGGGAAACTCTGGTGAAGGCCCGCAGCGATTCTAACGTGCAAATTGATCGTCGAACTTGGGTATAGGGGCGAAAGACTAATCGAACCATCTAGTAGCTGGTTCCTCCCGAAATTTCCCTTAGGATAGCTGCAACCGAAGTTTTATCAGGTAAAGCGAATGATTAGAGGCCTCAGGGGTGGAACGTCCTTGACCTATTCTCAAACTTTAAATGGGTAAGATCCCTGGGTTGCTTAATTGAACCCGGTGGTTGAATGACGGTTGCTAGTGGGCCAATCTGGGTAAGCTAGATTGGCGATGCGGGATGCTCCGAACGTCGAGTTAAAGTGCCAAAGTATCCGCTAACCTAGATCCCACAAAAGGTGTTGGTTCATTAAGACAGCAGGACGGTGGCCATGGAAGTCGGAACCCGCTAAGGAGTGTGTAACAACTCACCTGCCGAATGAACTAGCCCTGAAAATGGATGGCGCTTAAGCGGATCACTTATACTCGACCAACATGGCAAATGCGAGGCTGTGTTGAGTAGGGGGGCGTGGGGCTTGTTGTGCATTCTGTGGCGTAAGCCGGGATGAAACGGGCTCTAGTGCAGATCTTGGTAGCAGTAGCAAATATTCAAATGAGAACTTTGAAGACTGAAGTGGAGAAAGGTTCCATGTGAACAGTAATTGGACATGGGTGAGTCGATCCTAAGAGATAGGAAAATTCTTTTTGAAAGTCCTTTGGTCCAGCTATCGAAAGGGAATCAGGTTAATATTCCTGAACCAGAACGTGGATGATAAGTGGTAACACAAATGAAATTGGGGACGCTGGCGAGAGCCCTGGAAAGAGTTATCTTTTCTTTTTAACAGTACGGTACCTTGGAATCGGATTGCCCGGCGATAAGGTTCAGTGTCTGGTAGAGCAGTAA-TCTTTTGTACTGTCCGGTGCGCTTTCGACGGCCCTTGAAAACCCAATGGAGTGATTTATTCGCACCTCTGGTCGTACTCATAACCGCCTCAGGTCTCCAAGGTGTGCAGCCTCTAGTCGATAGAACAATGTAGATAAGGGAAGTCGGCAAAATAGATCCGTAACCTCGGGATAAGGATTGGCTCTGAGGGTTGGGCCTAAGGGTCTCTAGAA-CTTAGTGCGTGAACAACCGACTCAGAACTGGAGCGGACAAGGGGAATCCGACTGTTTAATTAAAACAAAGCATTGCGATGGCTGGGAACGGTGTTGACGCAATGTGATTTCTGCCCAGTGCTCTGAATGTCAAAGTGAAGGAATTCAACCAAGCGCGGGTAAACGGCGGGAGTAACTATGACTCTCTTAAGGTAGCCAAATGCCTCGTCATCTAATTAGTGACGCGCATGAATGGATTAATGAGATTCCCACTGTCCCTATCTACTATCTAGCGAACCTACAGCCAAGGGAACGGGCTTGGAAGAATCAGCGGGGAAAGAAGACCCTGTTGAGCTTGACTCTAGTCCGACGTTGTGAAACGACTTATGAGGTGTAGAATAAGTGGGAGGTTTTGCAACGATGAAATACCACTACTCGTAATGTTGTTTTACTTATTCCGTGACGTAGAAGCCAGTCACGCTGATTCTAGTGTAAAGCCATTTGGTGATCTACGCGGGAGACAACGTCAGGTGGGGAGTTTGGCTGGGGCGGCACATCTGTTAAACGATAACACAGGTGTCCTAAGGTCAGCTCAATGAGAACAGAAATCTCATGTAGAACAAAAGGGTAAAAGCTGACTTGATTTTGATTTTCAGTACGAATACAAACTGTGAAAGCATGGCCTATCGATCCTTTAATTTTTTCGAATTTTAAGCTAGAGGTGTCAGAAAAGTTACCACAGGGATAACTGGCTTGTGGCAGCCAAGCGTTCATAGCGACGTTGCTTTTTGATTCTTCGATGTCGGCTCTTCCTATCATTGTGTCGCAGAAGTCACCAAGTGTAGGATTGTTCACCCACTAACAGGGAACGTGAGCTGGGTTTAGACCGTCGTGAGACAGGTTAGTTTTACCCTACTGATGAATGGTTGTCGCGACAGTAATCCAACTAGTACGAGAGGAACCGTTGGTTCAGACAATTGGTTTATGGGGTTGGCTGAACAGCCAGTGCCCCGAAGCTACCATCTGCAGGATAATGACTGAACGCCTCTAAGTCAGAATCTATGCTGGAAAGCGACGATATATTCCGCTCTCTGTGTAGGCCTTTCGGGCGAGAGCGATAAATCCTTTGTAGACGACTTTGATAGAACTGGGTACTGTAAGTGTGAGAGTAGGCTT-GTCCTA
Colponema_vietnamica_KF651083                  AGTCATATGCTTGTCTCAAAGATTAAGCCATGCATGTCTAAGTATAAGCTTTTATACGGTGAAACTGCGAATGGCTCATTAAAACAGTTATAGTTTATTTGATAGTACTACTACTTGGATAACCGTAGTAATTCTAGAGCTAATACATGC---AGGGCTGTATTTATTAGATTCAAAACCATCTCGGGGGGTTTT--GGTGATTCATAATAACTGATCGAATCGCAGGCGATGAATCATTCAAGTTTCTGCCCTATCAGCTTCCGACGGTAGGGTATTGGCCTACCGTGGCAGTGACGGGTAACGGAGAATTAGGGTTCGATTCCGGAGAGGGAGCCTGAGAAACGGCTACCACATCTAAGGAAGGCAGCAGGCGCGCAAATTACCCAATCCTGACACAGGGAGGTAGTGACAAGAAATAGCAATGCCGGGCATTTCTGGCAATTGGAATGAGAACAATTTAAATCCCTTATCGAGGATCAATTGGAGGGCAAGTCTGGTGCCGGCAGCCGCGGTAATTCCAGCTCCAATAGCGTATATTAAAGTTGTTGCAGTTAAAAAGCTCGTAGTTGGATTTCTGATCAGAACTGTTACTTTGAAAAAATTAGAGTGTTTAAAGCAGGCTTTTGC-TTGAATACTAAAGCATGGAATAACAAAATAGGACTTTGGTTTTATTTTGTTGGTTTCTAGACC-GAAGTAATGATTAATAGG-ATAGTTGGGGGCATTCGTATTTAATTGTCAGAGGTGAAATTCTTGGATTTGTTAAAGACGAACTACTGCGAAAGCATTTGCCAAGGATGTTTTCATTAATCAAGAACGAAAGTTAGGGGATCGAAGACGATCAGATACCGTCCTAGTCTTAACCATAAACTATGCCGACTAGGGATTGGAGGTCGTTAT-CGACTCCTTCAGCACCTTATGAGAAATCA-AAGTCTTTGGGTTCCGGGGGGAGTATGGTCGCAAGGCTGAAACTTAAAGGAATTGACGGAAGGGCACCACCAGGAGTGGAGCCTGCGGCTTAATTTGACTCAACACGGGGAAACTCACCAGGTCCAGACATAGTAAGGATTGACAGATTGATAGCTCTTTCTTGATTCTATGGGTGGTGGTGCATGGCCGTTCTTAGTTGGTGGAGTGATTTGTCTGGTTAATTCCGTTAACGAACGAGACCTTAACCTACTAAATAGTTACGCGAATCCTTCTTAGAGGGACTTTGGGCTATTAGTCCAAGGAAGTTTGAGGCAATAACAGGTCTGTGATGCCCTTAGATGTTCTGGGCCGCACGCGCGCTACACTGATGCATTCAACGAGTTTCCTTGTTCGGAAGGACTGGGTAATCTTTTGAATTTGCATCGTGATGGGGATAGATTATTGCAATTATTAATCTTCAACGAGGAATTCCTAGTAAGCGCAATTCATCAGATTGCGCTGATTACGTCCCTGCCCTTTGTACACACCGCCCGTCGCTCCTACCGATTGAGTGATCCGGTGAGCCTTTGGGACCGGAGCTGGAAACTCATGCAAACCTTATCACTTAGAGGAAGGAGAAGTCGTAACAAGGTTTCCNNNNNNNNNNNNNNNNNNNNNNNNNNNNNNNNNNNNNNNNNNNNNNNNNNNNNNNNNNNNNNNNNNNNNNNNNNNNNNNNNNNNNNNNNNNNNNNNNNNNNNNNNNNNNNNNNNNNNNNNNNNNNNNNNNNNNNNNNNNNNNNNNNNNNNNNNNNNNNNNNNNNNNNNNNNNNNNNNNNNNNNNNNNNNNNNNNNNNNNNNNNNNNNNNNNNNNNNNNNNNNNNNNNNNNNNNNNNNNNNNNNNNNNNNNNNNNNNNNNNNNNNNNNNNNNNNNNNNNNNNNNNNNNNNNNNNNNNNNNNNNNNNNNNNNNNNNNNNNNNNNNNNNNNNNNNNNNNNNNNNNNNNNNNNNNNNNNNNNNNNNNNNNNNNNNNNNNNNNNNNNNNNNNNNNNNNNNNNNNNNNNNNNNNNNNNNNNNNNNNNNNNNNNNNNNNNNNNNNNNNNNNNNNNNNNNNNNNNNNNNNNNNNNNNNNNNNNNNNNNNNNNNNNNNNNNNNNNNNNNNNNNNNNNNNNNNNNNNNNNNNNNNNNNNNNNNNNNNNNNNNNNNNNNNNNNNNNNNNNNNNNNNNNNNNNNNNNNNNNNNNNNNNNNNNNNNNNNNNNNNNNNNNNNNNNNNNNNNNNNNNNNNTCTAACACATATGCGAGTATTTGGGTGGCAAACCCACATGCGCAATGAAAGTAAAAGGTGGGAGGCACCATCGACCGACATGATCTGTGAAAGGTTTGAGTAAGAGCATATTTGTTAGGACCCGAAAGATGGTGAACTATGCCTGAGTAGGGTGAAGCCAGGGGAAACTCTGGTGGAGGCTCGTAGCGATTCTGACGTGCAAATCGATCGTCGAACTTGGGTATAGGGGTGAAAGACTAATCGAACCATCTAGTAGCTGGTTCCCTCCGAAGTTTCCCTCAGGATAGCTGGAACTTGAGTTTTATCAGGTAAAGCGAATGATTAGAGGCCTCGGAGTTGAAACAACTTCGACCTATTCTCAAACTTTAAATAGGTAAGCACCGTGGGTTACTTAATTGAACTCATGGGACAAATGGA-GTTCTTAGTGGGCCATTTTTGGTAAGCAGAACTGGCGATGAGGGATGAACCTAACGTTCGGTTAAGGTGCCCAACTGCCCGCTCA-CTAGACACCATAAAAGGTGTTGGTTCATTTTGACAGCAGGACGGTGGTCATGGAAGTCGAAACCCGCTAAGGAGTGTGTAACAACTCACCTGCCGAATGGACCAGCCCTGAAAATGGATGGCGCTGAAGCGAGCGACCGATACCGGACCATTAGGGCAAATGCGAAGCTCTAATGAGTAGGAGGGCGTGGAGGTTGTGAAGAAGCTTAGGGCGTAAGCCCGAGTGAAACAGCCTCTAGTGCAGATCTTGGTGGTAGTAGCAAATATTCAAATGAGAACTTTGAAGACTGAAGTGGAGAAGGGTTCCATGTGAACAGCATTTGGACATGGGTTAGTCGATCCTAAGAGATAGGGAAACTCCGTTTCAATGTGAGCTAGCTCCGCTATCGAAAGGGAATGGGGTTAATATTCCCCAACCGGGACGTGGATAATGTACGGCAACGTAAGTGAACTCCGAGACGCCGGCAGGAGCCCTGGGAAGAGTTATCTTTTCTTTTTAACAACCTATTACCCTGAAAACGGTTTACCTGGAGCTAGGGTTAAATGGTTGGTAAAGCACCTCACGTCTTGAGGTGTCCGGTGCGCTCTTGACGGCCCTTGAAAATCGGAGGGAAAGATCTATTCGCACCCCCGGTCGTACCGATAACCGCATCAGGTCTCCAAGGTTAACAGCCTCTAGTCAATAGAACAATGTAGGTAAGGGAAGTCGGCAAAATAGATCCGTAACTTCGGGAAAAGGATTGGCTCTGAGGGCTGGGCATAGGGGCCCTTGACTCCCTATGCAATGAACAGCCAACTCAGAACTGGAGCGGACAAGGGGAATCCGACTGTTTAATTAAAACAAAGCATTGCGATGGACTGAAAAGTTGTTGACGCAATGTGATTTCTGCCCGGTGCTCTGAATGTCAAAGTGGAGAAATTCAACCAAGCGCGGGTAAACGGCGGGAGTAACTATGACTCTCTTAAGGTAGCCAAATGCCTCGTCATCTAATTAGTGACGCGCATGAATGGATTAACGAGATTCCCACTGTCCCTATCTACTATCTAGCGAAACCACAGCCAAGGGAACGGGCTTGGAATAATCAGCGGGGAAAGAAGACCCTGTTGAGCTTGACTCTAGTCCGACTTTGTGAAATGACTTAGGAGGTGTAGAATAAGTGGGAGGGCAACCGACGGTGAAATACCACTACTCTTAATGTTATTTTACTTATTCCGTGATATAGAGCCCAACATTCTTGGTTCTAGTCTTAAGGTTGCGGCCGATCTATGCGGAAGACATAGTCAGGTGGGGAGTTTGGCTGGGGCGGCACATCTGTTAAAAGATAACGCAGGTGTCCTAAGGTGAGCTCAATGAGAACAGAAATCTCATGTTGACCAAAAGGGGAAAAGCTCACTTGATTTTGATTTTCAGTATGAATACAAACCGTGAAAGCGTGGCCTATCGATCCTTTAGTCTTTAGAAATTTTAAGCTAGAGGTGTCAGAAAAGTTACCACAGGGATAACTGGCTTGTGGCAGCCAAGCGTTCATAGCGACGTTGCTTTTTGATCCTTCGATGTCGGCTCTTCCTATCATTGTGAAGCAGAATTCACCAAGTGTTGGATTGTTCACCCACCAATAGGGAACGTGAGCTGGGTTTAGACCGTCGCGAGACAGGTTAGTTTTACCCTACTGATGAATCGATGTCGCGACAGTAATCCAACTAGTACGAGAGGAACCGTTGGTTCAGATACTTGGTAATTGCCGTTGGCTGAACAGCCAGTGCGGCGAAGCTACCATCTGTAGGATTATGANNNNNNNNNNNNNNNNNNNNNNNNNNNNNNNNNNNNNNNNNNNNNNNNNNNNNNNNNNNNNNNNNNNNNNNNNNNNNNNNNNNNNNNNNNNNNNNNNNNNNNNNNNNNNNNNNNNNNNNNNNNNNNNNNNNNNNNNNNNNNNNNNN
Colponema_edaphicum_strain_Chukotka_KF651068   NNNNNNNNNNNNNNNNNNNNNNNNNNGCCATGCATGTCTAGTTATAAGCTTTTATACGGTGAAACTGCGAATGGCTCATTAAAACAGTTATAGTTTATTTGATAATACTACTACTTGGATAACCGTAGTAATTCTAGAGCTAATACATGCGGAAGGGCTGTATTTATTAGA-GTAAAACCAACTCGGGGGATCT---GGTGATTCATAATAACTGATCGAATCG-ACACGATGAATCATTCAAGTTTCTGCCCTATCAGCTTCCGACGGTAGGGTATTGGCCTACCGTGGCAGTGACGGGTAACGGAGAATTAGGGTTCGATTCCGGAGAGGGAGCCTGAGAAACGGCTACCACATCTAAGGAAGGCAGCAGGCGCGCAAATTACCCAATCCTGACACAGGGAGGTAGTGACAAGAAATAACAATGCAGGGCTTTTCTTGCAATTGGAATGAGAACAATTTAAATCCCTTATCGAGGATCAATTGGAGGGCAAGTCTGGTGCCAGCAGCCGCGGTAATTCCAGCTCCAATAGCGTATATTAAAGTTGTTGCAGTTAAAAAGCTCGTAGTTGGATTTCTGATCAGAATTGTTACTTTGAAAAAATTAGAGTGTTTAAAGCAGGCGTTTGC-TTGAATACTAAAGCATGGAATAACATAATAGGACTTTGGTTCTATTTTGTTGGTT-CTAGGCC-GAAGTAATGATTAATAGG-ATAGTTGGGGGCATTCGTATTTAATTGTCAGAGGTGAAATTCTTGGATTTGTTAAAGACGAACTACTGCGAAAGCATTTGCCAAGGATGTTTTCATTAATCAAGAACGAAAGTTAGGGGATCGAAGACGATCAGATACCGTCCTAGTCTTAACCATAAACTATGCCGACTAGGGATTGGAGGTCGTTATTCGACTCCTTCAGCACCTTATGAGAAATCA-AAGTCTTTGGGTTCCGGGGGGAGTATGGTCGCAAGGCTGAAACTTAAAGGAATTGACGGAAGGGCACCACCAGGAGTGGAGCCTGCGGCTTAATTTGACTCAACACGGGGAAACTCACCAGGTCCAGACATAGTAAGGATTGACAGATTGATAGCTCTTTCTTGATTCTATGGGTGGTGGTGCATGGCCGTTCTTAGTTGGTGGAGTGATTTGTCTGGTTAATTCCGTTAACGAACGAGACCTTAACCTACTAAATAGTTACGCCAATCCTTCTTAGAGGGACTTTGGGCTTTTAGCCTAAGGAAGTTTGAGGCAATAACAGGTCTGTGATGCCCTTAGATGTTCTGGGCCGCACGCGCGCTACACTGATGCACTCAACGAGTTTCCTTGCTCGGAAGGGCTGGGTAATCTTTTGAATTTGCATCGTGATGGGGATAGATTATTGCAATTATTAATCTTCAACGAGGAATTCCTAGTAAGCGCAATTCATCAGATTGCGCTGATTACGTCCCTGCCCTTTGTACACACCGCCCGTCGCTCCTACCGATTGAGTGGTCCGGTGAACTCTTGGGACCGGGACTGGAAACTTGCGTAAACCTTATCACTTAGAGGAAGGAGAAGTCGTAACAAGGTTTCCCAACTTTCAGCAACGGATATCTTGGCTCTCGTAACGATGAAGAACGCAGCGAAGTGCGATAAGCAGTGCGAATTGCAGAATTCAGTGAATCATCAGAACTTTGAACGCATCTTGCGCTCTCGGGAAA--TCTGGGAGCATGTCTGTTTCAGTGTCCTGAGACCTGAAATCAGGCAAGATTACCCGCTGAATTTAAGCATATAACTAAGCGGAGGAAAAGAAACTAACAAGGATCCCCTGAGTAACGGCGAGTGAAACGGGAAAAGCTCAACTTTAAAATCTGGGTCGAATTGTAGTCTAGAGGTGCAATACCATCGTAGGTACAGGTTTAAGTCTCCTGGAATGGGGCATCATAGAGGGTGAGAATCCCGTCTTTGACTTGTACT--GAAGAGTCTGGTATGCTACCAACGAGTCGGGTTGTTTGAGAATGCAGCCCTAAATGGGAGGTAAATTTCTTCTAAAGCTAAATATTGACGAGAGACCGATAGTGAACAAGTACCGTGAGGGAAAGATGAAAAGAACTTTGAAAAGAGAGTTAAAAGTGCTTGAAATTGCTGAAAGGGAAGCGATTGAGACTTGACGAAATGGTCTTAACCGACCCGTCTTGAAACACGGACCAAGGAGTCTAACATATATGCGAGTATTTGGGTGAC-AACCCACATGCGTAATGAAAGTAAAAGGTGGGAGGCACCATCGACCGATTTCGACTG-TCAAGGTTTGAGTAAGAGCATATCTGTTAGGACCCGAAAGATGGTGAACTATGCCTGAGTAGGGTGAAGCCAGGGGAAACTCTGGTGGAGGCTCGTAGCGATACTGACGTGCAAATCGTTCGTCGAACTTGGGTATAGGGGCGAAAGACTAATCGAACCATCTAGTAGCTGGTTCCCTCCGAAGTTTCCCTCAGGATAGCTGGAACTTAAGTTTTATCAGGTAAAGCGAATGATTAGAGGCATCGGAGCTGTAACAGCTTCGACCTATTCTCAAACTTTAAATAGGTAAGAACCGTGGGTTGCTTCATTGAACTCATGGATCAAATGGAAGTTTCAAGTGGGCCATTTTTGGTAAGCAGAACTGGCGATGAGGGATGAACCTAACGTTTGGTTAAGGTGCCAAAGTGCCCGCTCA-TTAGACACCATAAAAGGTGTTGGTTCATTTTGACAGCAGGACGGTGGTCATGGAAGTCGAAACCCGCTAAGGAGTGTGTAACAACTCACCTGCCGAATGGACCAGCCCTGAAAATGGATGGCGCTGAAGCGAGCCACCGATACCAAACCATTAGAGCAAATGCGAAGCTCTAATGAGTAGGAGGGCGTGGAGGTTGTGAAGAAGCCTTAGGCGTAAGCCTGGGTGAAACGGCCTCTAGTGCAGATCTTGGTGGTAGTAGCAAATATTCAAATGAGAACTTTGAAGACTGAAGTGGAGAAGGGTTCCATGTGAACACCAATTGGACATGGGTTAGTCGATCCTAAGAGATAGGGAAACTCCGTTTCAAAGTGAACTAGTTCCGCTATCGAAAGGGAATGGGGTTAATATTCCCCAACCGGGACGTGGATATTGTACGGCAACGTAAGTGAACTCCGAGACGTCAGCAGGAGCCCTGGGAAGAGTTATCTTTTCTTTTTAACAGCCTATTACCCTGAAATCAGATTACCTGGAGCTAGGGTTAAATGGTTGGTAAAGCACCTCAATTCTTGGGGTGTCCGGTGCGCTCTTGACGGCCCTTGAAAATCGGAGGGAAAGACTTATTCGCACCCCCGGTCGTACCGATAACCGCATCAGGTCTCCAAGGTTAACAGCCTCTAGTCAATAGAACAATGTAGGTAAGGGAAGTCGGCAAAATAGATCCGTAACTTCGGGAAAAGGATTGGCTCTGAGGGCTGGGCCTAGGGGCCCTTGACTCCCTAGGCAATGAACAGCCAACTCAGAACTGGAGCGGACAAGGGGAATCCGACTGTTTTATTAAAACAAAGCATTGCGATGGACTGAAAAGTTGTTGACGCAATGTGATTTCTGCCCAGTGCTCTGAATGTCAAAGTGAAGAAATTCAACCAAGCGCGGGTAAACGGCGGGAGTAACTATGACTCTCTTAAGGTAGCCAAATGCCTCGTCATCTAATTAGTGACGCGCATGAATGGATTAACGAGATTCCCACTGTCCCTATCTACTATCTAGCGAAACCACAGCCAAGGGAACGGGCTTGGAATAATCAGCGGGGAAAGAAGACCCTGTTGAGCTTGACTCTAGTCCGACTTTGTGAAATGACTTAGGAGGTGTAGAATAAGTGGGAGGGCAACCGACGGTGAAATACCACTACTCTTAATGTTATTTTACTTATTCCGTGATATAGGGCCCAACATTATTGGTTCTAGTCTTAAGGTTGCAGCCGATCTATGCGGAAGACATAGTCAGGTGGGGAGTTTGGCTGGGGCGGCACATCTGTTAAAAGATAACGCAGGTGTCCTAAGGTGAGCTCAATGAGAACAGAAATCTCATGTTGACCAAAAGGGGAAAAGCTCACTTGATTTTGATTTTCAGTATGAATACAAACCGTGAAAGCGTGGCCTATCGATCCTTTAGCGTTTAGAAATTTTAACCTAGAGGTGTCAGAAAAGTTACCACAGGGATAACTGGCTTGTGGCAGCCAAGCGTTCATAGCGACGTTGCTTTTTGATCCTTCGATGTCGGCTCTTCCTATCATTGTGAAGCAGAATTCACCAAGTGTTGGATTGTTCACCCACCAATAGGGAACGTGAGCTGGGTTTAGACCGTCGTGAGACAGGTTAGTTTTACCCTACTGATGAATCGATGTCGCGACAGTAATCCAACTAGTACGAGAGGAACCGTTGGTTCAGATACTTGGTAATTGCCGTTGGCTGAACAGCCAGTGCGGCGAAGCTACCATCTGTAGGATTATGACTGAACGCCTCTAAGTCAGAATCCATGCTGGAATGCGACGTTACCCATTTCCTCCAATGTAGGAATTCCAAAGGGAGGAGGTAAATCCTTTGCAGACGACTTAAATGGAAC-TGGTATTGTACGTGCGAGAGTAGGCTTTGTCCTA
Acavomonas_peruviana_KF651078                  AGTCATATGCTTGTCTCAAAGATTAAGCCATGCATGTCTAAGTATAAGCTTTTATACAGCGAAACTGCGAATGGCTCATTAAAACAGTTATAGTTTATTTGATAGTACTACTACATGGGTAACCGTAGTAATTCTAGAGCTAATACATGCGGAAGGGTTGTATTTATTAGATAAAAAACCAATGCGGGGGGTATTGCGATGATTCATAATAACTTAGCGAATCGC-TGCGATAGATCATTCAAGTTTCTGCCCTATCAGCTTCCGACGGTAGGGTATTGGCCTACCGTGGCAGTGACGGGTAACGGGGAATTAGGGTTCGATTCCGGAGAGGGAGCCTGAGAAACGGCTACCACTTCTAAGGAAGGCAGCAGGCGCGCAAATTACCCAATCCTAATTCAGGGAGGTAGTGACAAGAAATAACAATACAGGGCACTTCTTGTAATTGGAATGAGTACAATTTAAAACCCTTAACGAGGATCAATTGGAGGGCAAGTCTGGTGCCAGCAGCCGCGGTAATTCCAGCTCCAATAGCGTATATTAATGTTGTTGCAGTTAAAAAGCTCGTAGTTGGATTTCTGGCCAGAATTTTTACTTTGAGGAAAATAGAGTGTTTAAAGCAGGCGTTAGCTTTGAATACATTAGCATGGAATAATAAGATAGGACTTTGGTCTTATTTTGTTGGTTTCTAAGCC-GAAGTAATGATTAATAGG-ATAGTTGGGGGCATTCGTATTTAATTGTCAGAGGTGAAATTCTTGGATTTGTTAAAGACGAACTTCTGCGAAAGCATTTGCCAAGGATGTTTTCATTAATCAAGAACGAAAGTTAGGGGATCGAAGACGATCAGATACCGTCGTAGTCTTAACCATAAACTATGCCGACTAGGGATTGGAGGTTCTTTAATGAGACCTTCAGCACCTTATGAGAAATCA-AAGTCTTTGGGTTCCGGGGGGAGTATGGTCGCAAGGCTGAAACTTAAAGGAATTGACGGAAGGGCACCACCAGGAGTGGAGCCTGCAGCTTAATTTGACTCAACACGGGAAAACTTACCAGGTCCAGACATAGTAAGGATTGACAGATTGATAGCTCTTTCTTGATTCTATGGGTGGTGGTGCATGGCCGTTCTTAGTTGGTGGAGTGATTTGTCTGCTTAATTGCGTTAACGAACGAGACCTTAACCTACTAAATAGTTACGTGTAACCTTCTTAGAGGGACTTTGCGTGTTTAACGCAAGGAAGTTTGAGGCAATAACAGGTCTGTGATGCCCTTAGATGTTCTGGGCCGCACGCGCGCTACACTGATGCATTCAACGAGTTCCCTTGCTCGATGGAGTTGGGTAATCT-GTGAAACTGCATCGTGATGGGGATAGATTATTGCAATTATTAGTCTTCAACGAGGAATTCCTAGTAAGCGCGAGTCATCAGCTCGCGCTGATTACGTCCCTGCCCTTTGTACACACCGCCCGTCGCTCCTACCGATTGGGTGATCCGGTGAACTGTTCGGAGCGCACGTGTGAAGTTCTGTAAACCTTATCACCTAGAGGAAGGAGAAGTCGTAACAAGGTTTCCNNNNNNNNNNNNNNNNNNNNNNNNNNNNTTGCATCGATGGAGAACGCWGCGAAATGCGATAAGCAATGCGAATTGCAGAATTCAGTGAATCATCAGAATTTTGAACGCAAATTGCACCTT-CGGTA-TCCCCGAAGGTATGTCTGTTTCAGTGTCATGAGACCTGAAATCAGGCAAGATTACCCGCTGAATTTAAGCATATAACTAAGCGGAGGAAAAGAAACTAACTAGGATTCCCTTAGTAATGGCGAATGAATAGGGAAGAGCTCAAGATGAAAATCTGGGGCGAATTGTAGTCTATAGGAACAAATCCAGTCTC-ACGCAGGTATAAGTTCTTTGGAAAAGGACATCACAGAGGGTGAGAATCCCGTCTTTGACTTGCATT--GAGGTGTACGGATTGTTTCTAACGAGTCGCGTTTCTTGGGAATGAAGCGCAAAGTGGGTGGTAAATTTCATCTAAGGCTAAATATTGGTGGGAGACCGATAGCGAACAAGTACCGTGAGGGAAAGATGAAAAGAACTTTGAAAAGAGAGTTCAAAGTGCTTGAAATCGTTGGAAGGGAAGCGTTTGAAACCTGACGAAATGGTTTCAACCGACCCGTCTTGAAACACGGACCAAGGAGTCGTACAATTGTGCGAGTATGTGGGTGTCAAACCCATATGCGCAATGAAAGTAAAAGGTGCGATGCAGCATCGACCGACAAGCGGCG--TGAGGTTTGAGTATGAGCATAACTGTACGGACCCGAAAGATGGTGAACTATGCCTGAGTAGGGTGAAGCCAGGGGAAACTCTGGTGGAGGCTCGCAGCGATACTGACGTGCAAATCGTTCGTCAAACTTGGGTATAGGGGCGAAAGACTAATCGAACCATCTAGTAGCTGGTTCCCTCCGAAGTTTCCCTCAGGATAGCTGGGCTTTCAGTTTTNTCAGGTAAGG-GAATGATTAGAGGCATCGGGGAAATA-TTTCCTCGACCTATTCTCAAACTTTAAAAAGGTAAGATCCTAGAGTTACTTAATTGAACTCT-GGGTTTAATGCTTGCTCCAAGTNGGCCGTTTTTGGTAAGCAGAACTGGCGATGAGGGATGAACCTTACGTTAGGTTAAGGTGCCAAACTACTCGCTCA-TCAGAAACCATAAAAGGTGTTGGTTCATTTTGACAGCAGGACGGTGGTCATGGAAGTCGAAATCCGCTAAGGAGTGTGTAACAACTCACCTGCCGAATGAACTAGCCCTGAAAATGGATGGCGCTGAAGCGAGTGACCGATACCTAACCATTAGAGTAAATGCGATACTCTAATGAGTAGGAGGGCGTGGGGGTTGTGACGCAGCTTTGGACGTGAGTCCGAGTGAAACAGCCTCTAGTGCAGATCTTGGTGGTAGTAGCAAATATTCAAATGAGAACTTTGAAGACCGAAGTGGAGCAGGGTTCCATGTGAACAGCATTTGGACATGGGTTAGTCGATCCTAAGTGATAGGTTAAATCCGTCTGAAGGTGTGTTACGCCGCCTATCGAAAGGGAATCAGGTTAATATTCCTGAACCAGGACGTGGATAATGTATGGCAACATAAGTGAACTCCGAGACGTCGGCATGAGCCCTGGGAAGAGTTGTCTTTTCTTTTTAACCATCTACTACCCTGAAATCAGATTATCTGGAGATAGGGTTAAATGGTGGGTAAAGCACCTTGACATACGAGGTGTCCGGAGCGCTCATGACGACCCTTGAAAATCGGAGGGAAAGATTTATTCGCACCCCTGGTCGTACCGATAACCGCATCAGGTCTCCAAGGTTAGCAGCCTCTGGTCAGTAGAATAATGTAGATAAGGGAAGTCGGCAAAATAGATCCGTAACTTCGGGAAAAGGATTGGCTCTGAGGGCTGGGTGGTGGGGTCCTTTGCTCCCTGCCCATTGAACAGCCAACTCAGAACTGGAGCGGACAAGGGGAATCCGACTGTTTAATTAAAACAAAGCATTGCGATGGCCGTAACCGGTGTTGACGCAATGTGATTTCTGCCCAGTGCTCTGAATGTCAAAGTGAAGAAATTCAACCAAGCGCGGGTAAACGGCGGGAGTAACTATGACTCTCTTAAGGTAGCCAAATGCCTCGTCATCTAATTAGTGACGCGCATGAATGGATTAACGAGATTCCCACTGTCCCTATCTACTATCTAGCGAAACCACAGCCAAGGGAACGGGCTTGGAATAATCAGCGGGGAAAGAAGACCCTGTTGAGCTTGACTCTAGTCCGACTTTGTGAAATGACTTAGGAGGTGTAGAATAAGTGGGAGGTTCGCCGATCTTGAAATACCACTACTCTTAATGTCATTTTACTTATTCCGTGAGATAGAGCCC-AC-TTCGTGGTTCTAGATTTAAGGATCTGTCTGATCTATGCGGAAGACATTGTCAGGTGGGGAGTTTGGCTGGGGCGGCACATCTGTTAAAAGATAACGCAGGTGTCCTAAGGTGAGCTCAATGAGAACAGAAATCTCATGTAGACCAAAAGGGGAAAAGCTCACTTGATTTTGATTTTCAGTATGAATACAAACTGTGAAAGCATGGCCTATCGATCCTTTAGTCTTTAGAAATTTTAAGCTAGAGGTGTCAGAAAAGTTACCACAGGGATAACTGGCTTGTGGCAGCCAAGCGTTCATAGCGACGTTGCTTTTTGATCCTTCGATGTCGGCTCTTCCTATCATTGTGAAGCAGAATTCACCAAGTGTAGGATTGTTCACCCACTAACAGGGAACGTGAGCTGGGTTTAGACCGTCGTGAGACAGGTTAGTTTTACCCTACTGATGAT---ATGACACGACAGTAATCCAATTAGTACGAGAGGAACCATTGGTTCACATAATTGGTAAA-ACCGTTAGCTGAAAAGCTAGTGCGGTGAAGCTACCATGTGTAGGATTATGACTGAACGCCTCTAAGTCAGAATCCATGCTGGATAGTGTCGTTATTCACCCCTTCCAATATAGGAATTGCAAATGGTTGGGATAGATCTTTTGCAGACGACTTAACTGCAACCGGGTATTGTAAGTATGAGAGTAGGCTTTGTCCTA
Vitrella_brassicaformis_HM245049               A-CTATATGCTTGTCTCAAAGGCTAAGCCATGCATGTCTAAGTATAAG--TATATACAGCGAAACTGCGAATGGCTCATTAAAACAGTTATAGTTTATTTGATGGTCATCCTATATGGCTAACTGTCCTAATTCGAGAGCTAATACATGCGGAAGGGCTGTATTTATTAGATAAAGAACCAAGTC-TCTGAGACGCTGGTGAATCACAATAACTAATCGGAGCTCAGGAGCCAGATCATTCAAGTTTCTGACCTATCAGGTTTCGACGGTAAGGTATTGGCTTACCGTGCCTATGACGGGTAACGGGGAATTAGGGTTCGATTCCGGAGAGGGAGCCTGAGAGACGGCTACCACATCTAAGGAAGGCAGCAGGCGCGCAAATTACCCAATCCTGACACAGGGAGGTAGTGACAAGAAATAACAATACAGGGCATCTCTTGTAATTGGAATGAGTAGAATCCACACCCCTCTACGAGTATCAATTGGAGGGCAAGTCTGGTGCCAGCAGCCGCGGTAATTCCAGCTCCAATAGCGTATATTTAAGTTGTTGCAGTTAAAAAGCTCGTAGTTGGATTTCTGCTCGGAGCTAATACTTTGAGAAAATTAGAGTGTTCCACGCAGGCGCGTGCCTTGAATACTGCAGCATGGGATATTGGAAGGCCGATTGAGCTTTCTT--GTTGGT-TCTCGGTT-GACGGAATGATTAATAGGGATAGTTGGGGGCATTCGTATTCAACTGTCAGAGGTGAAATTCTTGGATTTGTTGAAGACGGACTACTGCGAAAGCATCTGCCATGGATGTTCTCATTGATCAAGAACGAAAGTTAGGGGATCGAAGACGATCAGATACCGTCCTAGTCTTAACCATAAACTATCTCGACTAGGGATTGGAGGCCGTTACTCGACTCCTTCAGCACCTTATGGGAAACCA-AAGTCTTTGGGGTCTGGGGGGAGTATGGTCGCAAGGCTGAAACTTAAAGGAATTGACGGAAGGGCACCACCAGGAGTGGAGCCTGCGGCTTAATTTGACTCAACACGGGAAAACTCACCAGGTCCAGACATGGTAAGGATTGACAGATTGAAAGCTCTTTCTTGATTCTATGGGTGGTGGTGCATGGCCGTTCTTAGTTGGTGGAGTGATTTGTCTGGTTAATTCCGTTAACGAACGAGACCTTGGCCTGCTAAATAGA-CACTGTCTCCTTCTTAGAGGGACTCAGCGAATCTATCGCTGGGAAGTGCGAGGCAATAACAGGTCTGTGATGCCCTTAGATGTTCTGGGCTGCACGCGCGCTACACTGATGCACTCAACGAGTTTCCTTATCCGGAAGGATTGGGTAATCTTTTGAACGTGCATCGTGATGGGGATAGATTATTGCAATTATTAATCTTCAACGAGGAATTCCTAGTAAGCGCAAGTCATCAGCTTGCGCTGATTACGTCCCTGCCCTTTGTACACACCGCCCGTCGCTCCTACCGATTGAGTGATCCGGTGAATGACTCGGACTGCTGGTGGAAAGTTTTGTAAACCTTATCACTTAGAGGAAGGAGAAGTCGTAACAAGGTTTCCCAAGTTGTAGCGGTGGATGTCTCGGTTCTCACAACGATGAAGGACGCAGCGAAATGCGATAACTCAGGTGAATTGCAGAATTCAGTGAA-CGTTAGGCTTCTGAACGCAAACGGCACTCTCGGGATACTCCTGAGAGTATGTCTAATTGAGGGTCTCAAGACATCAATTTAGACAAGGTTACCCGCTGAATTTAAGCATATAATTAAGCGGAGGAAAAGAAACTAACCAGGATTCCCTTAGTAACGGCGAGTGAAGAGGGACAAGCTCAAAGTGCTAATCAGTG-TGAATTGTGGCCTCTAGAAACGACACCAGTGGCATTGCAGAGGTAAATCTCCTGGAAAGGAGTAGCAGAGAGGGTGAGACTCCCGTCTTT-ACTTGCAGTGTGCCGCGTATGGTGCGTTTTCTCTGAGTCGAGTAGCTTGGGACTGCTGCTCAAAATTGGTGGTAAACTTCATCTAAAGCTAAACATTGGTGAGAGACCGATAGCAAACAAGTACTGTGAAGGAAAGATGAAAAGAACACAGGTATGTGGGTTAAAAGTACCTGAAACCGCTGCAAGGGAAGCGAATGGGACCTGACTAAATGGTTCCATCCGACCCGTCTTGAAACACGGACCAAGGAGTCTAACATATGTGCGAGTATGCGGGTGGCAAACCTGTATGCGTAATGAAAGTGAGAGGCACG-TGCATTGCCGACCGACTTTGACTGAGAGAGGTTTGAGTATCAGCATGTCTGTTAGGACCCGAAAGATGGTGAACTATGCCTGAGGAGGGTGAAGCCAGGAGAAATTCTGGTGGAAGCTCGTAGCGATACTGACGTGCAAATCGTTCGTCACACTTGGGTATAGGGGCGAAAGACTAATCGAACCATCTAGTAGCTGGTTTACGCCGAAGTTTCCCTCAGGATAGCTGCAGTCTGAGTTTTATCAGGTAAAGCGAATGATTAGAGGCATTGGGGAAGCGATTTCCTCGACCTATTCTCAAACTTTAAATGGGTAAGATGGTGTCGTTACTTAATTGAACGACGTCGGTTAATGTGGACTGTAAGTGGGCCATTTTTGGTAAGCAGAACTGGCGATGAGGGATGAACCTAACGTCTGGTTAAGGTGTCCAAATGCTGGCTCA-TCAGATACCATAAAAGGTGTGACCTGACAATGACAACAGGACGGTGGTCATGGAAGTTGAAATCCGCTCAGGAGTGTGTAACAACTCACCTGTCTAGCAGGCT-GCCCTGAAAATGGATGACGCTGAAGCCGGTTACCGATACCAGACCATCGTTGCAAATGCGATGCTTCGATGAGTAGGCGTACGTGGAGGTTGTGACGCAGCTTTTGACGTGAGTCTGAGTGAAACAGCCTCTAGTGCAGATCTTGGTGGTAGTAGCAAATATTCAAATGAGAACTTTGAAGACTGAAGTGGAGAAGGGTTCCACGCGAACAGCAATTGGACGTGGATTAGCCGATCCTAAGGGACAGGGAAGCTCCGTATATCGAGGCTCTGCCTCTGCGCCCGAAAGGGAAGAAGGTTAATATTCCTTCGCCAGGACGTGGATATTATATGGTAACATAAGTGAACTCCTCGACGCAGGCGCGAGCCTCCGAAAGCGTTGTCTTTGCTTTTTAACAGTCTGTCTCCCTGAAATCAGATTATCTGGAGAAAGGGATAAATGGCTGGCAAAGCACCCTGTGATCCGGGGTGTCGGAAGCGCTCGCGACTGTCCATGAAAAGGGGAGGGAAAGTATCATTCGCACCCCTGGTCGTACCAATAACCGCATCAGGTCTCCAAGGTTAGCAGCCTCTGGTCGATAGAATAAGGTAGATAAGGGAAGTCGGCAAGATAGATCGGTACCTTCGGTAAAACGATTGGCTCTGACGGCCGGGTGTAGGGGTCCATCATCCCCTGCACAGTGAACGGTCAAGTCAGAACTGGAGCGGACAAGAAGAACCCGACTGTTTAATTAAAACAAAGCATTGCGATGGCCGCAATCAGTGTTGACGCAATGTGATTTCTGCCCAGTGCTCTGAATGTCAAAGTGATGAAATTCAAACAAGCGCGGGTAAACGGCGGGAGTAACTATGACTCTCTTAAGGTAGCCAAATGCCTCGTCATCTAATTAGTGACGCGCATGAATGGATTAACGAGGTTCTTACTGTCCCTATCTACTATCTAGCGAAACCACAGCCAAGGGAACGGGCTTGGAATAAACAGCGGGGAAAGAAGACCCTGTTGAGCTTGACTCTAGTCCGACTTTGTGAAATGACCTAGGAGGTGTAGAATAAGTGGGAGAGAAATCGCCGGTGAAATACCACTACTCTTAGCGTCATTTTACTTATTGCGTTGCACACTGCCCCCTGTGAGGGATTTTGGGGTTAAGGCTCTAGCCGAAGCGTGCGCAAGACATAGTCAGGTGGGGAGTTTGGCTGGGGCGGCACATCTGTTAAAGAATAACGCAGGTGTCCTAAGGCAAGCTCAATGAGAACAGAAATCTCATGTGGACCAAAAGGGGAAAAGCTTGCTTGATTTTGATTTTCAGTACGAATACAAACTGTGAAAGCATGGCCTATCGAACCTTTGGGTCTGTGAAGTTTACAGCCAGAGATGACAGAAAAGTTACCACAGGGATAACTGGCTTGTGGCAGCCAAGCGTTCATAGCGACGTTGCTTTTTGATCCTTCGATGTCGGCTCTTCCTATCATTGAGAAGCAGAATTCTCAAAGTGTCGGATTGTTCACCCGCCAATAGGGAACGTGAGCTGGGTTTAGACCGTCGTGAGACAGGTTAGTTTTACCCTACTGTTAAA-TGATACTGCGACAGTAATCCAGCTAGTACGAGAGGAACAGCTGGGTCGGATACTTGGTTAATGCCGCTGCCTGAAAAGACATTGCGGCGAAGCTACCATCCGCTGGATTATGACTGAACGCCTCTAAGTCAGAATCCATGCTGGACAGCAGTGTTGCCCATCACACTGTTTATAGCAATTTCAAATCGGTGTGCTAGATCCTTTGAAGACGACTTAGTTGCATCAGGGTATTGTAAGTGTGAGAGTAGGCTTCGTCTTA
Chromera_velia_strain_CMS22_DQ174731           NNNNNNNNNNNNNNNNNNNAGATTAAGCCATGCATGTCTCAGTATGAGCTTTCATACAGTGAAACTGCGAATGGCTCATTAAAACAGTTATCGCTTCTCTGATACTGAGACTACATGGATATCCGTGGTAATTCTAGAGCTAATACATGCGGAAGGGTTGTATTTATTAGATTAAAAGCCAATCCATCTGGTTTGTTGGTGATTCATAATAAACGAACGAATCGCATGCGATGCATCTTGCAGGTTTCTGACCTATCAGCTTCCGACGGTACGGTATTGGCCTACCGTGGCAATGACGGGTAACGGGGAATTAGGGTTCGATTCCGGAGAGGGAGCCTGAGAAACGGCTACCACATCTAAGGAAGGCAGCAGGCGCGCAAATTACCCAATCCTGACACAGGGAGGTAGTGACAAGAAATAACAATACAGGGCTTCTCTTGTAATTGGAATGAGTAGATCCCAAACCTCTTTGCGAGTAACAATTGGAGGGCAAGTCTGGTGCCAGCAGCCGCGGTAATTCCAGCTCCAATAGCGTATATTAAAGTTGTTGCAGTTAAAAAGCTCGTAGTTGAATTTCTGGTCAGGAAGTTTACTTTGAGAAAATTAGAGTGTTTCAAGCAAGCCCTTGCTTTGAATACTGCAGCATGGAATAATACGATAAGACTTCGGTTTTATTT-GTTGGTTTCTACGCT-GAAGTAATGATTAATAGGGATAGTTGGGGGCATTCGTATTTAACTGTCAGAGGTGAAATTCTTGGATTTGTTAAAGACGAACTACTGCGAAAGCATTTGCCAGGGATGTTTTCATTAATCAAGAACGAAAGTTAGGGGATCGAAGACGATCAGATACCGTCCTAGTCTTAACCATAAACTATGCCGACTAGAGATTGGCGGTCGTTCCACGACACCTTCAGCACCTTATGAGAAATCA-AAGTCTTTGGGTTCTGGGGGGAGTATGGTCGCAAGGCTGAAACTTAAAGGAATTGACGGAAGGGCACCACCAGGAGTGGAGCCTGCGGCTTAATTTGACTCAACACGGGAAAACTCACCAGGTCCAGACATAGTGAGGATTGACAGATTGATAGCTCTTTCTTGATTCTATGGGTGGTGGTGCATGGCCGTTCTTAGTTGGTGGAGTGATTTGTCTACTTAATTGTGATAACGAACGAGACCTTAACCTGCTAAATAGTCGGTCGAATCCTTCTTAGAGGGACTTTGCGTGTCTAACGCAAGGAAGTTTGAGGCAATAACAGGTCTGTGATGCCCTTAGATGTTCTGGGCTGCACGCGCGCTACACTGATGCAGTCAGCGAGTTTCCTGTTCCGGAAGGATCGGGTAATCTTCTGAAACTGCATCGTGATGGGGATAGATTATTGCAATTATTAATCTTGAACGAGGAATTCCTAGTAAGTGCAAGTCATCAGCTTGTACTGATTACGTCCCTGCCCTTTGTACACACCGCCCGTCGCTCCTACCGATTGAATGATCCGGTGAATTATTTGGACCGTGCGTGCGAAATTTTGTGAACCTTATCATTTAGAGGAAGGAGAAGTCNNNNNNNNNNNNNNNNNNNNNNNNNNNNNNNNNNNNNNNNNNNNNNNNNNNNNNNNNNNNNNNNNNNNNNNNNNNNNNNNNNNNNNNNNNNNNNNNNNNNNNNNNNNNNNNNNNNNNNNNNNNNNNNNNNNNNNNNNNNNNNNNNNNNNNNNNNNNNNNNNNNNNNNNNNNNNNNNNNNNNNNNNNNNNNNNNNNNNNNNNNNNNNNNNNNNNNNACCTAAGCGGAGGAGAGAAAACAAACCTGGATTTCCTCAGTAATGGCGAATGAAGAGGAAGARGCACAGTTTG----T-GAAG------TGTAGCTTTGATGAAGTGTGCCAGTGACGTTTGCAGTTCAACTCTTTTGGGACAAAGGGTCATGGAGGRTGAGAATCCCGTTCGTAACTGYGAGAT-GTCGCRTACGGTTCGCTTTGTTCGAGTCGCGTTCCTTAGGACTGGAGCGCAAAGTGGGTGGTAAATTTCATCTAATGCTCAATACCGGTGGGAAACCGATAGCACAYAAGTACTGTGAAGGAAAGATGAAAAGAACTTTGGAAAGAGAGTTAGAAGGGCCTGAAACYGCCGAGAGGGAAGCAGGTGTATTGCACTGTTCGGCATATACCYGGCCCGTCTTGAAACACGGATCAAGGAGTCTAACATGTGCACAAGTTTTCGGGTGTYAAACCCGTGTGCRTAATGAAGGTRARRGCTGCGAGTCAGCAGCGGCCGACCACAATCG-TTGAGGTTTGAGTTTGAGTGTGTATGTTAGGACCCGAAAGATGRTGAACTATGCCTGGGCAGGATGAAGCCAGGGGAAACTCTGGTGGAAGTCCGTCGCAATAYTGACGTGCAAATCGTTTGTAGACCATGGGTATAGGGGCGAAAGACTAATCGAACCATCTAGTAGCTGGTTCCCTCCGAAGTTTCCCTCAGGATAGCTGGAGACGTAGTTTTATCATGTAAAGCGAATGATTAGAGGCTTTGGGGATGCGACATCCTCGACCTATTCTCAAACTTTAAATGGGTAAGACTTCCCC-TTACTTCAGTGAAGGGGAAGAGTGAATCTTGTYTCCAAGTGGGCCATTTTTGGTAAGCAGAACTGGCGATGAGGAGTGAACCTAACGTTGAGTTAAGGCGCCTYAATACTCGCTCA-TGAGATACCGCAAAAGGTGTTGGTTCATTTTGACAGCAGGACGGTGGTCATGGAGGTTGAAACCCGCTAAGGAGTGTGTAACAACTCACCTGCCGAATGAACCAGCCCTGAAAATGGATGGCGCTGAAGCGAGTTGCCGATACTCAGCCAGCATGGTGA----CACCC-GTGCTGTGTAGGAGGGCGTACCGGTCGTGATGCAGTCTTTG-CGTGAGCAAGGATGAAACGGCCGGTAGTGCAGATCTTGGTGGAAGTAGCAAATATTCAAATGAGAATTTTGAAGGTTGACRTGGAGAAGGGTTCCATGTGAACAGCACTTGCACATGGGTTAGTCGGTCCTAAGAGATTGGCACCAGCTATGTATGCAG-CTTTGCTGCT-TTCTCGACAGGGAAGCAGGTTAACATTCCTGCACCAGGGCGTGGATACTGCATGGTAACAGAAGCGAACTCCACGACGTCGGCACGTGTCCYGGAAAGCGTTGTCTTTTCTTCTTAACAGTCAATGGCCTTGGAAACGGATTATCCGGAGATAGGGCTTGACGGCTGGCAAAGCACCTCGTTATCCGAGGTGTTCGGTGCACACGTATCGATCCTTGAAAAGTGGAGGGACACTGTGATTCTCACCCCTGGCCGTACCCATAACCGCATCAGGTCTCCAAGGTTAGCAGCCTCTGATCAATAGAAGAAGGTAGGTAAGGGAAGTCGGCAAAATCGATCCGTAACTTCGGGAAAAGGATTGGCTCTGAGGACCGGGTAGTGAGATCCTTTACTCTCTCTGCATCAAACGGTCATCTCAGAACTGGAGCGGACAAGGGGAATCCGACTGTTTAATTAAAACAAAGCATTGCGATGGTGAAAATTCGTGTTGACGCAATGTGATTTCTGCCCAGTGCCCTGAATGTCAAAGTGATGAAATTCAAACAAGCGCGGGTAAACGGCGGGAGTAACTATGACTCTCTTAAGGTAGCCAAATGCCTCGTCATCTAATTAGTGACGCGCATGAATGGATTAACGAGATTCCTACTGTCCCTATCTACTATCTAGCRAAACCACAGCCAAGGGAACGGGCTTGGACTAATCAGCGGGGAAAGAAGACCCTGTTGAGCTTGACTCTARTCCGACTTTGTGAAATGACCTAAGAGGTGTAGCCTAAGTGGGAGATCCGTCRAGCYTGAAAAACCACTACTTTTAGCRTCATTTTACTTATTCCRTGAAGTTGAAGCTGTCACTTAYAGTTTTGGTGTTAAAGCTCTAGCCGATCAATGCGGAAGACATAGTCAGGTGGGGAGTTTGGCTGGGGCGGCACATCTGTTAAACAACAACGCAGGTGTCCTAAGGCGAGCTCAATGAGAACAGAAATCTCTTGTAGACTAAAAGGGGAAAAGCTCGCTTGATTTTGATTTTCAGTACGAATACAAACTGTGAAAGCATGGCCTATCGATCCTTTAGGTCTGAGAAACTTTCAGCTAGAGGTGTCAGAAAAGTTACCACAGGGATAACTGGCTTGTGGCAGCCAAGCGTTCATAGCGACGTTGCTTTTTGATCCTTCGATGTCGGCTCTTCYTATCATTGAGACRCAGAAGTCTCAAAGTGTCGGATTGTTCACCCGCCAATAGGGAACGTGAGCTGGGTTTAGACCGTCGTGAGACAGGTTAGTTTTACCCTACTGATRA--TGATGCTGTAACAGTAATCGAACTAGTACGAGAGGAACAGTTCRTTCGGATAGTTGGTTAATGCAGCTGACTGAAAAGTCAGTGCTGCGACGCTACCATCCGTTGGATAATGACTGAACGCCTCTAAGTCAAAACCCATACTGACATGCAGTGTGACTCACCGGACAAYAGATATTCTTTGTGTGTTGT-TCGATGCATTCCTTGTAGACGACTTGGATACACTCAGGTATTGTAAGTGTGAGAGTAGGCCTTGTCCTA
Stentor_coeruleus_AF357145                     AGTCATATGCTTGTCTTAAAGACTAAGCCATGCATGTCTAAGTATAAACTTGTATACGGTGAGACTGCGAATGGCTCATTAAAACAGTTATAGTTTATTTGCTAAAGT--TTATATGGATAACCGTAGTAATTCTAGAGCTAATACATGC------GTAGTATTTATTAGAC---AAACACTAACGGGAGATCCTGTGGAGGAATCATAATAACTTACGAAC-----GAAGTGAAGCATTCAAGTTTCTGCCCTATCAGCTTTCGATGGTAGTGTATTGGACTACCATGGCAATGACGGGTGACGGAGAATTAGGGTTCGATTCCGGAGAGGGAGCCTGAGAAACGGCTACCACATCTAAGGAAGGCAGCAGGCGCGCAAATTACCCAATCCTAATTCAGGGAGGTAGTGACAAGAAATAACAACGC-GGGGCTTTCTCGTGATTGGAATGAGATAAGTGTAAATACTTGT-CGATTATCAACTGGAGGGCAAGTCTGGTGCCAGCAGCCGCGGTAATTCCAGCTCCAGTAGCGTATATTAAAGTTGTTGCAGTTAAAAAGCTCGTAGTTGAAGTTCTGTTCAGATAGTTTACCTTGAGCAAATTAAAGTGTTCCAGGCAGGCTTTGGCC-TGAATAGTCCAGCATGGAATAATAGAAGAGGACTGAATG-TCATTT-ATTGGTGTTATGGGT-TTAGTAATGATTAATAGGGATAGTTGGGGGCATTCGTACTTAATTGTCAGAGGTGAAATTCTATGATTTATTAAAGACGAACTTATGCGAAAGCATTTGCCAAGGATGTTTTCATTAATCAAGAACGAAAGTTAAGGGATCAAAGACGATCAGATACCGTCGTAGTCTTAACCATAAACTATGCCGACTAGAGATTGGAGGT-GCAACTGTACTCCTTCAGCATCTTCCGAGAAATCA-AAGTCTTTGGGTTCTGGGGGAAGTATGGTCGCAAGACTGAAACTTAAAGGAATTGACGGAAGGGCACCACCAGGAGTGGAGCCTGCGGCTTAATTTGACTCAACACGGGGAAACTTACCAGGTCCAGACATGGGAAGGATTGACAGATTGATAGCTCTTTCTTGATTCTATGGGTGGTGGTGCATGGCCGTTCTTAGTTGGTGGAGTGATTTGTCTGGTTAATTCCGATAACGAACGAGACCTTAACCTGCTAACTAGTCGCTTCTCGTCTTCTTAGAGGGACTTTGGGGGC-TACTCCAAGGAAGTTTGAGGCAATAACAGGTCTGTGATGCCCTTAGATGTCCTGGGCCGCACGCGCGCTACACTGATGCAGGCAGTAAGCTCTCCGCAGAGACATG-CCCGGTAAACTTC--AAACTGCATCGTGATGGGGATTGACTCTTGGAATTTTTGGTCATCAACGAGGAATTCCTAGTAAACGCAAGTCATCAGCTTGCATTGACTACGTCCCTGCCCTTTGTACACACCGCCCGTCGCTCCTACCGATTGAGTGATGAGGTGAACCCTCCGGACTGTGCTTGGGAAGTTGAGTAAACCTTATCACTTAGAGGAAGGAGAAGTCGTAACAAGGTATCTNNNNNNNNNNNNNNNNNNNNNNNNNNNNNNNNNNNNNNNNNNNNNNNNNNNNNNNNNNNNNNNNNNNNNNNNNNNNNNNNNNNNNNNNNNNNNNNNNNNNNNNNNNNNNNNNNNNNNNNNNNNNNNNNNNNNNNNNNNNNNNNNNNNNNNNNNNNNNNNNNNNNNNNNNNNNNNNNNNNNNNNNNNNNNNNNNNNNNNNNNNNNNNNNNNNNNNAGAAGAAACTAACAAGGATTACCTTAGTAACTGCGAGTGAACTGGTAAAAGCCCAGACTGGTAATCGCTTCCGAATTGTACTTTAGACATGTGTCTTAAGTGRA-TCGCAGGCGTAACTTGGCTGGAATGCCAGACCGGAGAAGGTGATAGTCCTGTGCCGCCTGTGTGAA----GCGAAA-GACTGTG-TTCAATGAGTCGGACAGTTTGGGATTGCTGTCCTAAGTGGGAGGTAGACTTCTTCTAAGGCTAAATACTGACGAGAGACCGATAGCGAACAAGTACTGTGAAGGAAAGATGAAAAGAACTTTGAAAAAAGGGTTAAAAT-ACTTGAAATCGCTGTGGAGGAAGCTATGAGTTCTCTGAGTAGCTGGACCCATTGACCCGTCTTGAAACACGGACCAAGGAGTCTAACATGTGTGCGAGTAGTCGGGTGTA-AACCTTACTGCGTAACGAAAGTGAGCCTTGCGAAGCAGCAAGGGCCG-C-ATTAGCGA-----GCTC-------AGCACTTATGTTGGGACCCGAAAGATGGTGAACTATGCTTGGGAAAGGCGAAGCCAGGGGAAACTCTGGTGGAGGCTTGTAGAGATACTGACGTGCAAATCGTTCTTCTAACCTGAGTATAGGGGCGAAAGACTAATCGAACCATCTAGTAGCTGGTTCCCTTCGAAATTTCCCTCAGGATAGCTGGAACATCAGTTTTATCGGGTAAAGCGAATGATTAGAGGTTCGGGAATTGTAACAACTTTCACCTATTCTCAAACTTTAAATTGGTAAGATCAGGGAGTTTCTTAATTGAACTCTTTGAC-GAATGTGTGTTCCAAGTGGGCCATTTTTGGTAAGCAGAACTGGCGACGAGGGTTCAACCTAAGGCAGAGTTGAGGCGACCAATTGGCAGCTCA-TCAGATG--A-AAAAGGTGTTAGTTCATTTAGACAGTAGGACGGTGGCCATGGAAGTCGGAACCCGCTAAGGAGTGTGTAACAACTCACCTACCGAATGAACTAGCCCTGAAAATGGATGTCGCTAAGCAGC-CAGCCGATACTCTGCTGTT-CTGCTTGAAGACAGC-AGAACAGGTAGAAGGGCGTGAAGGCCGCGCAGAAGGCTTTG-TGTAGACAAGGCTGGAGCGACCTTTAGTGCAGATCTTGGTGGTAGTAGCAACTATTCAAATGAGAACTTTGAAGACTGAAGTGGAGAAGGGTTTCATGAGAACAGCACTTGGTCATGAGTGACTCGGTCCTAAGGTCAAGGGTAAT-CCTGCGACGGCG-----TAGCC-CAGACCGAAAGGGAATGTGGTTAAAATTCCACAAGCAGGCGGTGGATATTGCGTGGCAACACAACTGAACTCAAAGACGTCGAGGCGAGTCCCAGGAAGAGTTCTCTTTTCTTCTTAACAAGCTGCTGCCTTGGAGAT-CTTTGCGATGAGATAAGGCTACAAGCTTGGAAGAGCAGCACACCCTCTGTGCTGTCTGGTGCACCTTCTTCGGCCCTTGAAAATTTGAGGGAAACT-TTATT-GCTCGCCTGGCCGTACCCATAACCGCATCAGGTCTCCAAGGTTAGCAGCCTCTAGTACGTAGAATAATGTAGATAAGGGAATTCGGCAAAATAGATCTGTAACTTCGGGAAAAAGATTGGCTCTGAGGGTCAGGCCAGGGGCCTTATTGATACCTCTGGCAGGAATGACCAACTCAGAACTGGAGCAG-CGAGGGGAATCCGACTGTTTAATTAAAACAGAGCATTGTGAAGGCCATAAATGGTGTTGACACAATGTGATTTCTGCCCAGTGCTCTGAATGTCAACGTGAAGAAATTCATTTAAGCGCGGGTAAACGGCGGGAGTAACTATGACTCTCTTAAGGTAGCCAAATGCCTCGTCATCTAATTAGTGACGTGCATGAATGGATTAACGAGATTCCTACTGTCCCTATCTACTATCTAGCGAACCCACAGCCAAGGGAACGGGCTTGGCGGAATCAGCGGGGAAAGAAGACCCTGTTGAGTTTGACTCTAGTCTGGCTTTGTGAAATGGCGTAGGGGGTGTAG-ATAAGTGGGAGCCCT--GCGTATTGAAAAACCACTACTCTTGATGTCATTTTACTTATCTCGTGATGTAGAAACCTC-----CGGGTTCTAGCTTTATTCTTG------------GCGGGAGACAGAGCCAGGTAGGGAGTTCGGCTGGGGCGGCACATCTGTTAAACGGTAACGCAGGTGTCCTATGGCAAGCTCAAAGAGAACAGAAATCTCTTGTTGACCAA-AGGG-AAAAGCTTGCTTGATTTTGATTCTCAGTAAGAATACAAACTGTGAAAGCATGGCCTATCGATCCTTT-GCTTTTTAAAGTCTTAAACCAGAGGTGTCAGAAAAATTACCACAGGGATAACTGGCTTGTGGCAGCCAAGCGTTCATAGCGACGTTGCTTTTTGATTCTTCGATGTCGGCTCTTCCTATCATTGTGAAGCAGAATTCACCAAGTGTCGGATTGTTCACCCGCTAATAGGGAACGTGAGCTGGGTTTAGACCGTCGTGAGACAGGTTAGTTTTACCCTACTGATGAC-TGATGTCGCTACAGTAATCCAACTAGTACGAGAGGAACCGTTGGTTCAGATCACTGGTTCATGCGATTTCCTGACAAGGAAGTGTCGCGAAGCTACCATCTGTTTGATTATGACTGAACGCCTCTAAGTCAGAATCAATGCTGGAACGCGACGTCCGCCA-GTTGCATATGGACTCAATCACCAAAAACTGGGACAAATCTTTTGCAGACCACTTACATGGAACGAGGGATTGTAAGTATGAGAGTAAGCTT-GCCTTA
Paramecium_tetraurelia_AF149979                AGTCATATGCTTGTCTTAAAGATTAAGCCATGCATGTCTAAGTATAAA-TAGTATACAGTGAAACTGCGAATGGCTCATTAAAACAGTTATAGTTTATTTGATAGTGCAATTACATGGATAACCGTGGTAATTCTAGAGCTAATACATGCAGAATGGTAGCATTTATTAGAT-TT-AACCA----------TCACATGGTGAATCATAGTAACTTAGCTGACCGCGTGTGGTAAATCATTCAAGTTTCTGCCCTATCAGCTTTCGATGGTAGTGTATTGGACTACCATGGCAGTCACGGGTAACGGAGAATTAGGGTTCGATTCCGGAGAGGGAGCCTGAGAAACGGCTACCACATCTAAGGAAGGCAGCAGGCGCGTAAATTACCCAATCCCGATTCGGGGAGGTAGTGACAAGAAATAGCAACTCGTGCGGGTTTACGGGATTGCAATGAGATAAGTCCAAATCCGTAAACGATTAACAATTGGAGGGCAAGTCTGGTGCCAGCAGCCGCGGTAATTCCAGCTCCAATAGCGTATACTTAAGTTGTTGCAGTTAAAAAGCTCGTAGTTGAAATTCGAGTTAGACAATTTACCTTGAAAAAATTAGAGTGTTCCAGGCAGGTCTTCGCC-GGAATACATTAGCATGGAATAATGGAATAGGACTTGGGT-CT-TTT-GTTGGTTTTAGGATT-G-AGTAATGATTAATAGGGACAGATGGGGGCATTAGTATTTAATTGTCAGAGGTGAAATTCTTGGATTTATTAAAGACTAACTTATGCGAAAGCATTTGCCAAGGATGTTTTCATTAATCAAGAACGAAAGTTAGGGGATCAAAGACGATCAGATACCGTCGTAGTCTTAACTATAAACTATACCGACTCGAGATCGGAAGG-GTAATAAGTCCCTTTCGGCATCGTAAGAGAAATCA-AAGTCTTTGGGTTCTGGGGGGAGTATGGTCGCAAGGCTGAAACTTAAAGGAATTGACGGAAGGGCACCACCAGGAGTGGAGCCTGCGGCTTAATTTGACTCAACACGGGGAAACTTACCAGGTCAAAACATGGATGGGATTGACAGATTGAAAGCTCTTTCTTGATTCTATGGGTGGTGGTGCATGGCCGTTCTTAGTTGGTGGAGTGATTTGTCTGGTTAATTCCGATAACGAACGAGACCTTAACCTGCTAACTAGTTGCTTGTGAACTTCTTAGAGGGACTATGTATGT-AAGTGCATGGAAGTTTAAGGCAATAACAGGTCTGTGATGCCCCTAGACGTCCTGGGCCGCACGCGCGCTACACTGACACGTTCAGCGAGCTTCCTGTCCCGAAAGGGCCGGGAAATCTTGTTAGGACGTGTCGTGCTGGGGATAGATCTTTGCAATTATAGATCTTGAACGAGGAATTCCTTGTAAGCACAGGTCATCAGCCTGTGCTGAATACGTCCCTGCCCTTTGTACACACCGCCCGTCGCTCCTACCGATTGAGTGATGTGGTGAACTATCTGGACTGCGGGCGGGAAGTTTCGTAAACCTTATCACTTAGAGGAAGGAGAAGTCGTAACAAGGTTTCCAAATTTTCAACGATGGATATCTGGGTTCCCATAACGATGAAGAACGCAGCGAAATGCGATACGCAATGCGAATAGCAGAT--CTGCGAGACATTAGATTTTCGAACGCACTTGGCGCTAG----TTT-ACT----AGCATGTTTGTTTCAGTGTGTTGACACCTGAAATCAAGCAAGATCACCCGCTGAACTTAAGCATATCAGTAAGCGGAGGAAAAGAAACTAACAAGGATTGCCTTAGTAGTGGCGAATGAACCGGCAATAGCTCAAAGTGTAAATCTGAGGAGAATTGTAATCTATAGGCCTTTTAGGAGCCACGGTCCTAGCATAAGTTCCTTGAAAAGGGATGCCAAAGAGGGTAAAAGCCCCGTATTTGGTTAGGAC---TGGGTGTAC-GAAGGGTT-CCAAGAGTCGGGTTGTTTGGGATTGCAGCCTAAAATGGGAGATAAACTTCTTCTAAAGCTAAATATTTATGGGAAACCGATAGCAAACAAGTACTACGAAGGAAAGATGAAAAGAACTTTGAAAAGAGGGTTAAAAG-ACTTGAAATCGTTGAGGAGAAAGCGGTAGAAGAGTTATGTAGGTGTCTTCTGCGGTAATGGTACTTCATAGG-CCTAGCTGT-AGACACAAGTGCGAGTTTTAGGGTGGAAAACCCGACGGCGCAACGAAAGTGAGAGGTGCGAGGCAGCATCGGCCAACCTTGAGAATGAAAGGATTGAGCAAGAGCATTTTTGGTAGGACCCGAAAGATGGTGAACTACGCTTGAGTAGGGCGA---CAGGGGAAACTCTGGTGGAGGCTCGAAGCGTTACTGACGTGCAAATCGTTCGTCAAACTTGAGTGTAGGGGCGAAAGACTAATCGAACCATCTAGTAGCTGGTTCCCTCTGAAGTTTCTCTCAGGATAGCTGGAACAATAGTTTTATTAGGTAAAGCGAATGATTAGAGGAATCGGAGGTCCTAGACCTCTGACCTATTCTCAAACTTTAAATTGGTAAGAGCTTGGTGTTTCTTAATTGAACACTGAGGTAGAATGCGTGTTCCAAGTGGGCCGTTTTTGGTAAGCAGAACTGGCGATGAGGGATGAACCTAACGCTGAGCTAAGGTGCCAAAATTCCCGCTCA-TCAGATACCATAAAAGGTGTTGGTTCATTTAGACAGCAGGACGGTGGCCCTGGAAGTCGGAATCCGCTAAGGAGTGTGTAACAACTCACCTGCCGAATGAACTAGCCCTGAAAATGGATGGCGCTGAAGCGGGATACCGATACTCAGCCATCAAAGCAAATGTGAGGCTTTGATGAGTAAGAGGGCGTGAGCATAGTGCAGAAGCCTTTGACGTGAGTCTAGGTGGAACTATGTTTAGTGCAGATCTTGGTGGTAGTAGCAAATATTCAAATGAGAACTTTGAAGACCGAAGTGGAGAAGGGTTCCGTGAGAACAGCATTTGGTCACGGGTTACTCGATCCTAAGACATAGGGAAATTCCTTGCACAATA-CAAGTAGCCTGTTGTCAAAAGGGAATGAGGTTAATATTCCTCAAGCTGGTCGCGGATTTTGTGTGGCAACACTAATGAGCCCTGAGACGTCAGCATGAACCCCTGGAAGAGTTCTCTTTTCTTTTTAACAGACTGTGGCCCTGA--ATGGTTTACCCAGAGAAAGGGCTGTATGTCTGGCAGAGCAGCATACTCTAAGTGCTGTCAGGTGCGTTCATGATGGCCCTTGAAAATCAGGGGGAGAGG-TAATAT-CGCGCCAGATCGTACCCATAACCGCATCAGGTCTCCAAGGTTAGTAGCCTCTGGTCGATAGAATAATGTAGATAAG--AATTCGGCAAATTAGATCCGTAACTTCGGGAAAAGGATTGGCTCTGAGGACTGGGCTAGGAGGACTTACCATCTCCTGGTGATTGACAGTTAACTCAGAACTGAAGCGGACTCGGGGAATCCGACTGTTTAATAAAAACAAAGCTTTGTGATGGCCTGAAAAGGTGTTGACACAAAGTGATTTCTGCCCAGTGCTCTGAATGTCAAGTTGAAGTAATTCAATCAAGCGCGGGTAAACGGCGGGAGTAACTATGACTCTCTTAAGGTAGCCAAATGCCTCGTCATCTAATTAGTGACGCGCATGAATGGATCAATGAGATTCCCACTGTCCCTATCTACTATCTAGCGAAACCACAGCCAAGGGAACGGGCTTGGAAGAATCAGCGGGGAAAGAAGACCCTGTTGAGCTTGACTCTAGTCTGACTTTGTGAAATTGCTGAAGTGGTATAGCCTAGGTGGGAGCTAAGGCGATCCTGTAAAACCACTACTCTTCAAGTAATTTTGCTTATTCCGTGAAAAAGGGGACTGTTTTACAGTTTCTTGCTCTAAGGGTGAGCTCGACCTTCGTGGAAGACATGGTCAGGTGGGGAGTTTGGCTGGGGCGGCACATCTGTTATAAGGTAACGCAGGTGTCCTAAGGTGAGCTCAACGAGAACAGAAATCTCGTGTAGACCAAAAGGGGAAAAGCTCACTTGATTTTGATTTTCAGTACGAATACAAACCGTGAAAGCGTGGCCTATCGATCCTTTAACT-TTACAAGTCTTAAGCTAGAGGTGTCAGAAAAGTTACCACAGGGATAACTGGCTTGTGGCAGCCAAGCGTCCATAGCGACGTTGCTTTTTGATCCTTCGATGTCGGCTCTTCCTATCATTGTGAAGCAGAATTCACAACGTGTCGGATTGTTCACCCGCTAATAGGGAACGTGAGCTGGGTTTAGACCGTCGTGAGACAGGTTAGTTTTACCCTACTGATGAAACGATGTTGCAACAGTAATCCAACTAGTACGAGAGGAACCGTTGGATCAGATAATTGGTAAATACGGTTAGCTGAAAAGCTAGTGCCGTGAAGCTACCATCTGTAGGATTATGACTGAACGCCTCTAAGTCAGAATCCTTGCTGGAAAGCAACGTCCC-AACAATAATAAACGTCGGAATTTCGAATTATTGTCTCAGATCTTTTGTAGACGACTTAATCAGGAAAGGGTGCCGTAAGCATGAGAGTAGGATT-TCCCTA
Sterkiella_histriomuscorum_FJ545743            AGTCATATGCTTGTCTCAAAGACTAAGCCATGCATGTCTAAGTATAAA-TGTTATACAGTGAAACTGCGAATGGCTCATTAAAACAGTTATAGTTTATTTGATAATC-ATTTACATGGATAACCGTGGTAATTCTAGAGCTAATACATGCGGAAGGGCTGTATTTATTAGATAACAAATCAATATTCCTTCTATTGTGACGACTCATAATAACTGATCGAATCGCATGCGATACATCATTCAAGTTTCTGCCCCATCAGCTTTCGATGGTAGTGTATTGGACTACCATGGCGTTCACGGGTAACGGAGGATTAGGGTTCGATTCCGGAGAGGGAGCCTGAGAAACGGCTACCACATCTAAGGAAGGCAGCAGGCGCGTAAATTACCCAATCCTGACTCAGGGAGGTAGTGACAAGAAATAACGGACCGAAGCCTATTTCGGGATTGCAATGAGTAGAATTTAAACCCCTTTACGAGGATCAATTGGAGGGCAAGTCTGGTGCCAGCAGCCGCGGTAATTCCAGCTCCAATAGCGTATATTAAAGTTGTTGCAGTTAAAAAGCTCGTAGTTGGATTTCTGGGCAGATATTTTACCTTGAGAAAATTAGAGTGTTCCAGGCAGGCTCGCGCC-GGAATACATTAGCATGGAATAATAGAATAGGACTTTAGT-CT-CTTTGTTGGTTTGAGGGCT-GAAGTAATGATTAATAGGGATAGTTGGGGGCATTAGTATTTAATTGTCAGAGGTGAAATTCTCGGATTTGTTAAAGACTAACTTATGCGAAAGCATTTGCCAAGGATGTTTTCATTAATCAAGAACGAAAGTTAGGGGATCAAAGACGATCAGATACCGTCCTAGTCTTAACCATAAACTATGCCGACTAGGGATCGGAGGC-GCGCCTC--CGCCTTCGGCACCTTATGAGAAATCA-AAGTCTTTGGGTTCTGGGGGGAGTATGGTCGCAAGGCTGAAACTTAAAGGAATTGACGGAAGGGCACCACCAGGAGTGGAGCTTGCGGCTCAATTTGACTCAACACGGGAAAACTTACCAGGTCCAGACATAGTGAGGATTGACAGATTGATAGCTCTTTCTTGATTCTATGGGTGGTGGTGCATGGCCGTTCTTAGTTGGTGGAGTGATTTGTCTGGTTAATTCCGTTAACGAACGAGACCTTAGCCTACTAACTAGTCGATCCGTTGCTTCTTAGAGGGACTTTGTGACT-AAACACAAGGAAGTTTGAGGCAATAACAGGTCTGTGATGCCCTTAGATGTCCTGGGCCGCACGCGTGCTACACTGACGCATACAGCGAGTACCCCAGCTCGTGAGGCACTGGTAATC-AGC-AATATGCGTCGTGATGGGGATAGATCTTTGGAATTATAGATCTTGAACGAGGAATTCCTAGTAAGCGCAAGTCATTAGCTTGCGCTGATTAAGTCCCTGCCCTTTGTACACACCGCCCGTCGCTCCTACCGATTGAGTGATCCGGTGAACCATTTGGACCGCGAGTGGAAAATCTAGTAAACCATATCACTTAGAGGAAGGAGAAGTCGTAACAAGGTTTCCAAATTCTCAACGATGGATATCTTGGTTCCTATTACGATGAAGAACGCAGCGAAGTGCGATAAGCAATGCGAATTGCAGAA--CCGTGAGTCATCAGATTTTTGAACGCAACTGGCGCTAGAAGGTTATCCTTTT-AGCATGCTTGTTTCAGTGTCCTTGTATCTGAAATCAAGCAGGATCACCCGCTGAACTTAAGCATATCACTAAGCGGAGGAGAAGAAATTAACTAAGATTGCCTCAGTAACGGCGAGTGAAGCGGCAAAAGCCCAAACTGTAAATCTTGTGCGAATTGTAATCTAGAGAGAGTTCACTAACGGGCGGGGGCGCAGAAGTGACCACGAACGGTCCGCCAGAGAGGGTGAAAGCCCCGTATGTGG--TGTC----CCTGCTTAAAGTGGGTTTTCGAAGAGTCGGGTTGTTTTGTATTGCAGCCCTAAGTGGGAGATAAACTTCTTCTAAGGCTAAATATTAATAGGAAACCGATAGCGAACAAGTACTGTGAAGGAAAGATGAAAAGAACTTTGAAAAGAGAGTCAAAAG-ACTTGAAATCGTTGAGAAGGAAGGGGTAGAAATTTGGCAAAATGGTTTTTACCCACCCGTCTTGAAACACGGACCAAGGAGTCTAACATGTATGCGAGTGTGCTAGTGGAAAACTAACACGCGTAATGAAGGTGATTGATGCCAAGCAGCATCGACCGACCATGATGGTGAAAGGTTTGAGTACGAGCATAAATGTTAGGACCCGAAAGATGGTGAACTATGCCTGAGTAGGGTGAAGCCAGGGGAAACTCTGGTGGAGGCTCGTAGCGGTTCTGACGTGCAAATCGATCGTCGAACTTGGGTATAGGGGCGAAAGACTAATCGAACCATCTAGTAGCTGGTTCCCTCCGAAGTTTCCCTCAGGATAGCTGGGACAAAAGTTTTATTAGGTAAAGCGAATGATTAGAGGCCTCGGGGATGCAATGTCCTCGACCTATTCTCAAACTTTAAATTGGTAAGAACCCTGGCCTTCTTAATTGAGGCATGGGGCTCAATGCGTGTCCCAAGTGGGCCATTTTTGGTAAGCAGAACTGGCGATGAGGGATGCTCCTAACGTCGAGTTAAGGTGCCCAACTGCACGCTCA-TCAGATACTACAAAGGGTGTTGGTTCATCCAGACAGCAGGACGGTGGCCATGGAAGTCGGAACCCGCTAAGGAGTGTGTAACAACTCACCTGCCGAATGGACTAGCCCCGAAAATGGATGGCGCTAAAGCGTGCGACCGATACTCGACCATTGCAGCGAGAGTGAGGCTGCAATGAGTAGGAGGGCGTGAGCGTTGTTGCGAAGCCTCTGGCGTGAGCCTGGGTTGAACAGCGTTTAGTGCAGATCTTGGTGGTAGTAGCAATTATTCAAATGAGAATTTTGAAGGCCGAAGTGGAGAAGGTTTCCGTGAGAACAGCAATTGGTCACGGGTGACTCGATCCTAAGACATGGGGGAAATCCTTGTTAAGTGGCC--TTGGCTCGTAGCGAAAGGGAATGAGGTTAATATTCCTCAAGCTGGATGTGGGTGTTGTATGGCAACATAAGTGAGCTCAGAGACGCCAGCGTGAACCTCTGGAAGAGTTATCTTTTCTTTTTAACAGACTAGCACCCTGAAATTGGATTACCCAGAGCTAGGGTTGTATGTCTGGAAGAGCACCTTGCTTTTCGAGGTGTCAGGTGCGTTCACGATGGTCCATGAAAATCTGAGTGAGATA---ATTT-CACACCAGGTCGTACCCATAACCGCATCAGGTCTCCAAGGTTAGCAGCCTCTGGCCAATAGAATAATGTAGATAAGGGAAGTCGGCAAAATAGTTCCGTAACTTCGGGAAAAGGAATGGCTCTGAGGATAGGGCATCGGGGCCTGCTCG-CCCACTGCAATGAACTATCGACTCAGAACTGGAGCGGACAAGGGGAACCCGACAGTTTAATAAAAACCAAGCATTGTGATGGCCTTAAACGGTGTTGACACAATGTGATTTCTGCCCAGTGCTCTGAATGTCAAAGTGAAGAAATTCAACCAAGCGCGGGTAAACGGCGGGAGTAACTATGACTCTCTTAAGGTAGCCAAATGCCTCGTCATCTAATTAGTGACGCGCATGAATGGATTAACGAGGTTCCCACTGTCCCTATCTACTATCTAGCGAACCCACAGCCAAGGGAACGGGCTTGGCACAATCAGCGGGGAAAGAAGACCCTGTTGAGCTTGACTCTAGTCCGACTTTGTGAAATGGCCTGGGAGGTGTAGTATAAGTGGGAGCTACGGCGTCAGTGAAATACCACTACTCTCATGGTCATTTTACTTATTCCATTAGGTAGAGCCCTCTCTTTGAGGTTATGGCTTTAAAGCAGCTGCTGATCTATGTGGAAGACATAGTCAGGTGGGGAGTTTGGCTGGGGCGGCACATCTGTTAAACGATAACGCAGGTGTCCTAGGGTAAGCTCAAAGAGAACAGAAATCTCTTGTAGACCAAAAGGGGAAAAGCTTACTTGATTTTGATTTTCAGTACGAATACAAACTGTGAAAGCATGGCCTATCGATCCTTTTGCT-TTAAAAGTTTTAAGCTAGAGGTGTCAGAAAAGTTACCACAGGGATAACTGGCTTGTGGCAGCCAAGCGTTCATAGCGACGTTGCTTTTTGATTCTTCGATGTCGGCTCTTCCTATCATTGTGAAGCAGAATTCACCAAGTGTCGGATTGTTCACCCGCTAATAGGGAACGTGAGCTGGGTTTAGACCGTCGTGAGACAGGTTAGTTTTACCCTACTGATGAAGTGATGTTGCGACAGTAATCCAACTAGTACGAGAGGAACAGTTGGTTCAGATAATTGGTAAATACAGTTAGCTGAAAAGCTAGTGCTGTGAAGCTACCATCTGTAGGATTATGACTGAACGCCTCTAAGTCAGAATCCATGCTGGAAAGCAACGTTTCGATCAATAATAAATGTAGGAATTTCGAATTATTGATGCAAATCGTTTGTAGACGACTTAACTGGGACAGGGTATTGTACGTGTGAGAGTAGGCTT-GTCCTA
Perkinsus_atlanticus_AF509333                  AGTCATATGCTTGTCTCAAAGATTAAGCCATGCATGTCTAAGTATAAGC-TTTAAACGGCGAAACTGCGAATGGCTCATTAAAACAGTTATAGTTTATTTGGTGATCGTACTATTTGGATAACCGTAGTAATTCTAGAGCTAATACATGCGGAAGGGCTGCGTTTATTAGATACAGAACCAACCTAGGCGTCCTTGTTGGTGATTCATAATAACCCGCGAATCGCACGCGATGGACCATTCAAGTTTCTGACCTATCAGCTATGGACGGTAGGGTATTGGCCTACCGTGGCGTTGACGGGTAACGGGGAATTAGGGTTCGATTCCGGAGAGGGAGCCTGAGAAACGGCTACCACATCTAAGGAAGGCAGCAGGCGCGCAAATTACCCAATCCTGATACAGGGAGGTAGTGACAAGAAATAACAATACAGGGCAATTCTTGTAATTGGAATGAGTAGATTTTAAATCTCTTTACGAGTATCAATTGGAGGGCAAGTCTGGTGCCAGCAGCCGCGGTAATTCCAGCTCCAATAGCGTATATTAAAGTTGTTGCGGTTAAAAAGCTCGTAGTTGGATTTCTGCCCAAGACTTTTACTTTGAGGAAATTAGAGTGTTTCAAGCAGGCTTATGCCGTGAATACATTAGCATGGAATAATAGGATATGACTTCGGTCATATTTTGTTGGTTTCTAGGCT-GAAGTAATGATTAATAGGGACAGTCGGGGGCATTCGTATTTAACTGTCAGAGGTGAAATTCTTGGATTTGTTAAAGACGAACTACTGCGAAAGCATTTGCCAAGGATGTTTTCATTGATCAAGAACGAAAGTTAGGGGATCGAAGACGATCAGATACCGTCCTAGTCTTAACCATAAACTATGCCGACTAGGGATTGGGGGTCGTTAATAGACGCCCTCAGCACCTCGTGAGAAATCA-AAGTCTTTGGGTTCCGGGGGGAGTATGGTCGCAAGGCTGAAACTTAAAGGAATTGACGGAAGGGCACCACCAGGAGTGGAGCCTGCGGCTTAATTTGATTCAACACGGGAAAACTCACCAGGTCCAGACATAGGAAGGATTGACAGATTGATAGCTCTTTCTTGATTCTATGGGTGGTGGTGCATGGCCGTTCTTAGTTGGTGGAGTGATTTGTCTGGTTAATTCCGTTAACGAACGAGACCTTAACCTGCTAAATAGTTGCGAGAAACCTTCTTAGAGGGACTTTGTGTGTTTAACACAAGGAAGCTTGAGGCAATAACAGGTCTGTGATGCCCTTAGATGTTCTGGGCTGCACGCGCGCTACACTGACACGATCAACAAGTATCCTTGCCCGGTAGGGTTGGGTAATCTTTTGAAATCGTGTCGTGCTAGGGATAGACGATTGCAATTATTCGTCTTCAACGAGGAATTCCTAGTAAATGCAAGTCATCAGCTTGCGTTGATTACGTCCCTGCCCTTTGTACACACCGCCCGTCGCTCCTACCGATTGAGTGATCCGGTGAGCTGTCCGGACTGCGAGCGGGAAGTTCTGCAAACCTTATCACTTAGAGGAAGGAGAAGTCGTAACAAGGTTTCCAAACTCTCAACGATGGATGCCTCGGCTCGAGAATCGATGAAGGACGCAGCGAAGTGCGATAAGCACTGCGATTTGCAGAATTCCGTGAACCAGTAGAAATCTCAACGCATACTGCACAAAGGGGATCTTCCTCTTTGTACATACATATCAGTGTCAGAAGGCCTGATGTGTG-TGAGATTACCCGCTGAATTTAAGCATATAAGTAAGCGGAGGAAAAGAAACTAACTAGGATTCCCTTAGTAATGGCGAATGAACAGGGATCAGCTCAGT-GCCAAATCAGAATTGAAATGTGGCTT---AAGGCAGTACCAGTGGCAACGCGGACGAAAGTCTCTTGGAAAAGAGCGTCATAGAGGGTGAGAATCCCGTGAGTCGTTTGCAGTTTGCCACGTACGGTCTGTGTTCTAAGAGTCGCGTTCCTTGGGATTGGAGCGTAAA-CGGGTGGTAAATTTCATCCAAAGCAAAATATATACTCGAGACCGATAGCACAAAAGTACCGTGAGGGAAAGGTGAAAAGAACTTTGAGAAGAGGGTTAAAAGTGCCTGAAATCGTTGAGAAGGAAGCGGATGCCGCGGCTTCCAACGGTTGCCTCCGGCCCGTCTTGAAACACGGACCAAGGAGTCTAACGTATGTGCGAGTGTGTGAGTGGCAAACTTATACGCGTAATGAAAGTGAGCCTTATGGGTCACCAACAACCGACCTTGACGGTGAAAGGTTTGAGTACGAGCATATCCGTTAGGACCCGAAAGATGGTGAACTATGCCTGAGCAGGGTGAAGCCAGGGGAAACTCTGGTGGAGGCTCGTAGCGATACTGACGTGCAAATCGTTCGTCAGACTTGGGTATAGGGGCGAAAGACTAATCGAACCATCTAGTAGCTGGTTCCCTCCGAAGTTTCCCTCAGGATAGCTAGAGTCTTAGTTTTGTCAGGTAAAGCGAATGATTAGAGGTTCCGGGGAAGTAACTTCCTCGACCTATTCTCAAACTTTAAATGGGCAAGATCCAGTAGTTACTTAATTGAACTATTGGGGTCAATGAAGACTCTAAGTGGGCCATTTTTGGTAAGCAGAACTGGCGATGAGGGATGAACCTAACGCTCGGTTAAGGTGCTAAACTGCTCGCTCA-TCAGATACCACAAAGGGTGTTGGTCGATCTTAACAGCAGGACGGTGGTCATGGAAGTCGAAATCCGCTAAGGAGTGTGTAACAACTCACCTGCCGAATCGACTAGCCCCGAAAATGGATAGCGCTGAAGCGAGTGACCGATACCGGGCCATTGTTGCAAGTAATTGGCAACAATGAGTAGGAGGGCGTGGGGGTTGTGAAGAAGCTTG-GACGTGAGTCTGAGTGAAACAGCTTCCAGTGCAGATCTTGGTGGTAGTAGCAAGTATTCAAAAGAGAACATTGAAGGCCGAAGTGGGGAAGGGTTCCATGTGAACAGCACTTGGACATGGGTTAGCCGATCCTGACAGACAGGTTAAATCCACGGATTGGAGCTTTGCTCTGTTTCTCGAAAGGGAAGCTGGTTAGTATTCCAGCGCCGAGACGTGGATAATATGTGGCAACACAAGTGAACTCGGACACGCCATAGGGGACCCCAGGAAGCGTTGTCTTTTCTTTTTAACAGTTCGACACCCTGGAATCAGATCATCTGGAGATAGGGTTTTCGAACTGGAATAGCACCTTGTCTAACAGGGTGTCTGGAGTGTTCTCGCTGGCCCTTGAAAATCCGAGGGATAGATTTATTCGCACTCTCGATCGTACCCATAACCGCATCAGGTCTCCAAGGTTAGAAGCCTCTGGTCCGTAGGACAAAGTAGATAAGGGAAGTCGGCAAAATAGGTCCGTAACTTCGGGAAAAGGACTGGCTCTGAGGTTTGG-TATGTGGAACCTGGGTTCCGCATGCACTTAACAAACAGCTCAGAACTGGAGCGGACAAGGGGAATCCGACTGTTTAATCAAAACAAAGCATTGTGATGGCCTCAAAAGGTGTTGACACAATGTGATTTCTGCCCAGTGCTCTGAATGTCAAAGTGATGAAATTCAAACAAGCGCGGGTAAACGGCGGGAGTAACTATGACTCTCTTAAGGTAGCCAAATGCCTCGTCATCTAACTAGTGACGCGCATGAATGGATTAACGAGATTCCCACTGTCCCTATCTACTGTCTAGCGAAACCACAGCCAAGGGAACGGGCTTGGAATAGTCAGCGGGGAAAGAAGACCCTGTTGAGCTTGACTCTAGTCTGAGATTGTGAAACGACTTATGAGGTGTAGCATAAGTGGGAGCTCCGGCGCACGTGAAATACCACTACTCGTAATGTTGTTTTACTTATTCTATTAAGCGGAAGCTTGCGCTCCAAGTTTTGGATTTACAGTTGAGACCAATCCGTGTAGATGACATTCTCAGGTGGGGAGTTTGGCTGGGGCGGCACATCTGTTAAATGATAACGCAGGTGTCCTAAGGTGAGCTCAGTGAGAACAGAAATCTCACGTAGACCAAAAGGGGAAAAGCTCGCTTGATTTTGGTTTTCAGTACGAACACAAACTGCGAAAGCATGGCCTATCGATCCTTTAGGTCTGTGAAGTATACAGCTAGAGGTGTCAGAAAAGTTACCACAGGGATAACTGGCTTGTGGCAGCCAAGCGTTCATAGCGACGTTGCTTTTTGATCCTTCGATGTCGGCTCTTCCTATCATTGAGACGCAGAAGTCTCAAAGTGTCGGATTGTTCACCCGCCAATAGGGAACGTGAGCTGGGTTTAGACCGTCGTGAGACAGGTTAGTTTTACCCTACTGACAAATAGATACTGCGACAGTAGTCGAAGTAGTACGAGAGGAACACTTCGTCCAGATACTTGGTTAATGCCGTTGTCTGAAAAGACAGTACGGCGAAGCTACCATCTGCTGGATTACGGCTGAACGCCTCTAAGCCGGAATCCATGCTGGATAGCAGTGTTGTACACCGTGCTCAATGTAGGAATTGCAAGTGGGCTCGATAAATCCTTTGAAGACGACTTAATTGCATCCGGGTATTGTAAGTGTGAGAGTAGGCTTAGTCTTA
Parvilucifera_infectans_KF359485               NNNNNNNNNNNNNNNNNNNNNNNNNNNNNNNNNNNNNNNNNNNNNNNNNNNNNNNNNNNNNNNNNNNNNNNNNNCTCATTATAACAGTTACAATTTATTTAGTGGTTGTTTTACATGGATAACTGTAGTAATTCTAGAGCTAATACATGAGGAACGATCGCACTTATTAGATACAAAACCATCGTAACCACTAGTAAGGGTGATTCATTATAAATGTTAGACTGTCGACAGTGTACTATTCAAATTTCTGACCTATCAGCTCTCGATGGTAAGATAGAGGCTTACCATGGCATTGACGGGTAACGGGGAATTAGGGTTCGACTCCGGAGAGGGAGCCTGAGAAACGGCTACCACATCTAAGGAAGGCAGCAGGCGCGCAAATTACCCAATCCTGACATAGGGAGGTAGTGACAAGAAATATCAATACATGGTTTTCTATGTAATTGGAATGAGGGAATTTTAAATATATATTCGAGTAACAATTGGAGGGCAAGTCTGGTGCCAGCAGCCGCGGTAATTCCAGCTCCAATAGCGTATGCTAAAGTTGTTGCGGTTAAAAAGCTCGTAGTTGGAATTTAGCCCGAAGCATTTACTTTGAAGAAATTASAGTGTTTCAAGCAGGTATACGCCGTGAATATGTTAGCATGGAATAACAAAAGAARACATTGGTCTTATTTTGTTGGTTTATATCCC-AATGTAATAATTAATAGGAACAATCAGGGGCATTCGTATTCGCTTGTTAGAGGTGGAATTCTTGGATCTTGCGAGGACGCTCGACTGCRAAAGCATCTGTCAGGAATGTTTTCATTAATCAAGAACGAAAGTTAGGGGATCGAARACRATTARATACCGTCCTAGTCTTAACCATAAACTATGCCAACTAKAGATTGGAGACTATCACATGATGTCTTCAGCATCTAATGGGAAACCA-AAGTCTATGGGTTCCGGGGGGAGTATGGTCGCAAGGCTGAAACTTAAAGGAATTGACGGAAGGGCACCACCAGGAGTGGAGCCTGCGGCTTAATTTGACTCAACGCGGGAAACCTTACCAGGTCCAGACATAAGAAGGATTGACAGAGAAAAAGCTCTTTCATGATTTTATGGGTGGTGGTGCATGGCCGTTCTTAGTTGGTGGAGTGATTTGTCTGGTTAATTCCGTTAACGAACGAGACCTTGACCTACTAAATAACATGAATTTACTTTCTTAGGGGGACTTTGTACATATAGTGCAAGGAAGTACGAGGCAATAACAGGTCTGTGATGCCCTTAGATGTTCTGGGCTGCACGCGCGCTACACTGACACAAGCAGAGAGTTTCC-CTTCTGAAAGGAATGGAGAATCTT--GAAGTTGTGTCGTGATGGGGATAGTTTATTGCAATTATTAAACTTGAACGAGGAATTCCTAGTAAGTGTAAGGAAATAACTTGCGCTGATTACGTCCCTGCCCTTTGTACACACCGCCCGTCGCTCCTACCGATTGAGTTATCCGGTGAACTATTTGGACCATCCGAGGGAAGTTTCGTGAACCTTATAACTTAGAGGAAGGAGAAGTCGTAACAAGGTTTCTAGTATCTTATCGGTGGATAACTTGGCTCGAAATACGATGAAGGACGTGGCAAAATGCGAAAAGCATCGCGAACTGCGGATATCAGAGAGTCGATGGATTTCCTAATGCGCATAGCACTACTATATGTACTATGGTAGTACGCGTTAATCAGCGTCNNNNNNNNNNNNNNNNNNNNNNNNNNNNNNNNNNNNNNNNNNNNNNNNNNNNNNNNNNNNNNNNNNNCTAACTAGGATTCCCTCAGTAACGGCGAGTGAAAGGGGAGGAGCTCAACCCTTAATTCTCTCTAGAAATGTGG------GATCCTTTTTCAGAAA-AATGTCAGTGGAAATATCTTGGAAAGGTTTGCCTAAGAGGGTGAAAGTCCCGTTAA-CAC-TGTACATATTT-CATACGGAAAAGGTTTGAAGAGTCACGCTCTTTGGAAGTAGAGCGTAAAACGGGTGATACACTTCATCCGAGGCTAAATATCATTTCGAGACCGATAGTGAACAAGTACCGTGAGGGAAAGCTGAAAAGAACTTTGGAAAGAGAGTTAAAAGTGCTTGAAACCGATAAGGAGGAAGTGTATTTGTCNNNNNNNNNNNNNNNNNNNNNNNNNNNNNNNNNNNNNNNNNNNNNNNNNNNNNNNNNNNNNNNNNNNNNNNNNNNNNNNNNNNNNNNNNNNNNNNNNNNNNNNNNNNNNNNNNNNNNNNNNNNNNNNNNNNNNNNNNNNNNNNNNNNNNNNNNNNNNNNNNNNNNNNNNNNNNNNNNNNNNNNNNNNNNNNNNNNNNNNNNNNNNNNNNNNNNNNNNNNNNNNNNNNNNNNNNNNNNNNNNNNNNNNNNNNNNNNNNNNNNNNNNNNNNNNNNNNNNNNNNNNNNNNNNNNNNNNNNNNNNNNNNNNNNNNNNNNNNNNNNNNNNNNNNNNNNNNNNNNNNNNNNNNNNNNNNNNNNNNNNNNNNNNNNNNNNNNNNNNNNNNNNNNNNNNNNNNNNNNNNNNNNNNNNNNNNNNNNNNNNNNNNNNNNNNNNNNNNNNNNNNNNNNNNNNNNNNNNNNNNNNNNNNNNNNNNNNNNNNNNNNNNNNNNNNNNNNNNNNNNNNNNNNNNNNNNNNNNNNNNNNNNNNNNNNNNNNNNNNNNNNNNNNNNNNNNNNNNNNNNNNNNNNNNNNNNNNNNNNNNNNNNNNNNNNNNNNNNNNNNNNNNNNNNNNNNNNNNNNNNNNNNNNNNNNNNNNNNNNNNNNNNNNNNNNNNNNNNNNNNNNNNNNNNNNNNNNNNNNNNNNNNNNNNNNNNNNNNNNNNNNNNNNNNNNNNNNNNNNNNNNNNNNNNNNNNNNNNNNNNNNNNNNNNNNNNNNNNNNNNNNNNNNNNNNNNNNNNNNNNNNNNNNNNNNNNNNNNNNNNNNNNNNNNNNNNNNNNNNNNNNNNNNNNNNNNNNNNNNNNNNNNNNNNNNNNNNNNNNNNNNNNNNNNNNNNNNNNNNNNNNNNNNNNNNNNNNNNNNNNNNNNNNNNNNNNNNNNNNNNNNNNNNNNNNNNNNNNNNNNNNNNNNNNNNNNNNNNNNNNNNNNNNNNNNNNNNNNNNNNNNNNNNNNNNNNNNNNNNNNNNNNNNNNNNNNNNNNNNNNNNNNNNNNNNNNNNNNNNNNNNNNNNNNNNNNNNNNNNNNNNNNNNNNNNNNNNNNNNNNNNNNNNNNNNNNNNNNNNNNNNNNNNNNNNNNNNNNNNNNNNNNNNNNNNNNNNNNNNNNNNNNNNNNNNNNNNNNNNNNNNNNNNNNNNNNNNNNNNNNNNNNNNNNNNNNNNNNNNNNNNNNNNNNNNNNNNNNNNNNNNNNNNNNNNNNNNNNNNNNNNNNNNNNNNNNNNNNNNNNNNNNNNNNNNNNNNNNNNNNNNNNNNNNNNNNNNNNNNNNNNNNNNNNNNNNNNNNNNNNNNNNNNNNNNNNNNNNNNNNNNNNNNNNNNNNNNNNNNNNNNNNNNNNNNNNNNNNNNNNNNNNNNNNNNNNNNNNNNNNNNNNNNNNNNNNNNNNNNNNNNNNNNNNNNNNNNNNNNNNNNNNNNNNNNNNNNNNNNNNNNNNNNNNNNNNNNNNNNNNNNNNNNNNNNNNNNNNNNNNNNNNNNNNNNNNNNNNNNNNNNNNNNNNNNNNNNNNNNNNNNNNNNNNNNNNNNNNNNNNNNNNNNNNNNNNNNNNNNNNNNNNNNNNNNNNNNNNNNNNNNNNNNNNNNNNNNNNNNNNNNNNNNNNNNNNNNNNNNNNNNNNNNNNNNNNNNNNNNNNNNNNNNNNNNNNNNNNNNNNNNNNNNNNNNNNNNNNNNNNNNNNNNNNNNNNNNNNNNNNNNNNNNNNNNNNNNNNNNNNNNNNNNNNNNNNNNNNNNNNNNNNNNNNNNNNNNNNNNNNNNNNNNNNNNNNNNNNNNNNNNNNNNNNNNNNNNNNNNNNNNNNNNNNNNNNNNNNNNNNNNNNNNNNNNNNNNNNNNNNNNNNNNNNNNNNNNNNNNNNNNNNNNNNNNNNNNNNNNNNNNNNNNNNNNNNNNNNNNNNNNNNNNNNNNNNNNNNNNNNNNNNNNNNNNNNNNNNNNNNNNNNNNNNNNNNNNNNNNNNNNNNNNNNNNNNNNNNNNNNNNNNNNNNNNNNNNNNNNNNNNNNNNNNNNNNNNNNNNNNNNNNNNNNNNNNNNNNNNNNNNNNNNNNNNNNNNNNNNNNNNNNNNNNNNNNNNNNNNNNNNNNNNNNNNNNNNNNNNNNNNNNNNNNNNNNNNNNNNNNNNNNNNNNNNNNNNNNNNNNNNNNNNNNNNNNNNNNNNNNNNNNNNNNNNNNNNNNNNNNNNNNNNNNNNNNNNNNNNNNNNNNNNNNNNNNNNNNNNNNNNNNNNNNNNNNNNNNNNNNNNNNNNNNNNNNNNNNNNNNNNNNNNNNNNNNNNNNNNNNNNNNNNNNNNNNNNNNNNNNNNNNNNNNNNNNNNNNNNNNNNNNNNNNNNNNNNNNNNNNNNNNNNNNNNNNNNNNNNNNNNNNNNNNNNNNNNNNNNNNNNNNNNNNNNNNNNNNNNNNNNNNNNNNNNNNNNNNNNNNNNNNNNNNNNNNNNNNNNNNNNNNNNNNNNNNNNNNNNNNNNNNNNNN
Parvilucifera_rostrata_KF359483                NNNNNNNNNNNNNNNNNNNNNNNNNNNNNNNNNNNNNNNNNNNNNNNNNNNNNNNNNNNNNNNNNNNNNNNNNNNNNNNNNNNNCAGTTATAATTTCTTTGGTGGTCACACTACATGGATAACTGTAGTAATTCTAGAGCTAATACATGCGGAACGGTTGCGATTATTAGATAAAAAACCATCCTGGCCAGATCTCATGGTGATTCATAATAATGGACGAATCGTCGACGATGTACCATTCAAATTTCTGACCTATCAGCTCTAGATGGTAAGATAGAGGCTTACCATGGCAATGACGGGTAACGGGGAATTAGGGTTCGACTCCGGAGAGGGAGCCTGAGAAACGGCTACCACATCTAAGGAAGGCAGCAGGCGCGCAAATTACCCAATCCTGACACAGGGAGGTAGTGACAAGAAATATCAATACACGGT-TTCTGTGTAATTGGAATGAGAGGAATGTAAATATTTCCTCGAGTAACAATTGGAGGGCAAGTCTGGTGCCAGCAGCCGCGGTAATTCCAGCTCCAATAGCGTATGCTAAAGTTGTTGCGGTTAAAAAGCTCGTAGTTGGAATTCAGCCCGGAGCCTTTACTTTGAAGAAATTAGAGTGTTTCAAGCAGGCATCTGCCTTGAATATGATAGCATGGAATAATAAGATAAGACATTGGTCTTATTTTGTTGGTTTTCATCCC-AATGTAATAATTAATAGGGACAGTCAGGGGCATTCGTATTCGCTTGTTAGAGGTGGAATTCTTGGATCTTGCGAGGACGAACTAGTGCGAAAGCATTTGCCAGGGATGTTTTCATTAATCAAGAACGAAAGTTAGGGGATCGAAGACGATTAGATACCGTCCTAGTCTTAACCATAAACTATGCCGACTGGAGATCGGAGATCATCACTTGTTGACTTCGGCATCTCGTGGGAAACCA-AAGTCTATGGGTTCCGGGGGGAGTATGGTCGCAAGGCTGAAACTTAAAGGAATTGACGGAAGGGCACCACCAGGAGTGGAGCCTGCGGCTTAATTTGACTCAACGCGGGAAACCTCACCAGGTCCAGACATAAGAAGGATTGACAGAGAAACAGCTCTTTCTCGATTTTATGGGTGGTGGTGCATGGCCGTTCTTAGTTGGTGGAGTGATTTGTCTGGTTAATTCCGTTAACGAACGAGACCTTGACCTACTAAATAACTTTGGCTTACTTTCTTAGAGGGACTTTGCATGCTTAATGCAAGGAAGTACGAGGCAATAACAGGTCTGTGATGCCCTTAGATGTTCTGGGCTGCACGCGCGCTACACTGACACATGCAATGAGTTTC-TGCTCCGAAAGGAGTGGGTAATCTACAGAAGCTGTGTCGTGATGGGGATAGTTTATTGCAATTATTAAACTTGAACGAGGAATTCCTAGTAAGTGTAAGGAATCAACTTACGCTGACTACGTCCCTGCCCTTTGTACACACCGCCCGTCGCTCCTACCGATTGAGTTATCCGGTGAACTATTTGGACCGAC-TCGGGAAGTTTCGTGAACCTTATAACTTAGAGGAAGGAGAAGTCGTAACAAGGTTTCCAGCATCTCATCGGTGGATGACTCGGCTCGAAATACGATGAAGGACGCAGCGAACTGTGARAAGCATCGTGAACTGCGGATATCAGCGAATCGATGGATCTCCCAACGCATACTGCACTGCCGTGCTCCCCGCGGTGGTACGTATGGTTCAACGGCNNNNNNNNNNNNNNNNNNNNNNNNNNNNNNNNNNNNNNNNNNNNNNNNNNNNNNNNNNNNNNNNNNNCTAACTAGGATTCCCTTAGTAACGGCGAGTGAAAGGGGAAGAGCCCGATGCCGAA-TCTGCTCGGAAATGTGG------GTATCACGTCCAGAAG-TGTGCCGGTGAAAATCTCCTGGAAAGGTTTGCCTAAGAGGGTGAAAGTCCCGTTAG-CAC-CGTGCCCATTT-CGTATGGACTTGATAGAGAGAGTCGCGTTCTTTGGAAGTAGAGCGCAAACCAGGTGATACACTTCATCTGCGGCTAAATACCATTTCGAGACCGATAGCGAACAAGTACCGTGAGGGAAAGCTGAAAAGAACTTTGAAAAGAGAGTTAAAAGTGCCTGAAACCGGTGAGAAGGAAGTGTATATGTCNNNNNNNNNNNNNNNNNNNNNNNNNNNNNNNNNNNNNNNNNNNNNNNNNNNNNNNNNNNNNNNNNNNNNNNNNNNNNNNNNNNNNNNNNNNNNNNNNNNNNNNNNNNNNNNNNNNNNNNNNNNNNNNNNNNNNNNNNNNNNNNNNNNNNNNNNNNNNNNNNNNNNNNNNNNNNNNNNNNNNNNNNNNNNNNNNNNNNNNNNNNNNNNNNNNNNNNNNNNNNNNNNNNNNNNNNNNNNNNNNNNNNNNNNNNNNNNNNNNNNNNNNNNNNNNNNNNNNNNNNNNNNNNNNNNNNNNNNNNNNNNNNNNNNNNNNNNNNNNNNNNNNNNNNNNNNNNNNNNNNNNNNNNNNNNNNNNNNNNNNNNNNNNNNNNNNNNNNNNNNNNNNNNNNNNNNNNNNNNNNNNNNNNNNNNNNNNNNNNNNNNNNNNNNNNNNNNNNNNNNNNNNNNNNNNNNNNNNNNNNNNNNNNNNNNNNNNNNNNNNNNNNNNNNNNNNNNNNNNNNNNNNNNNNNNNNNNNNNNNNNNNNNNNNNNNNNNNNNNNNNNNNNNNNNNNNNNNNNNNNNNNNNNNNNNNNNNNNNNNNNNNNNNNNNNNNNNNNNNNNNNNNNNNNNNNNNNNNNNNNNNNNNNNNNNNNNNNNNNNNNNNNNNNNNNNNNNNNNNNNNNNNNNNNNNNNNNNNNNNNNNNNNNNNNNNNNNNNNNNNNNNNNNNNNNNNNNNNNNNNNNNNNNNNNNNNNNNNNNNNNNNNNNNNNNNNNNNNNNNNNNNNNNNNNNNNNNNNNNNNNNNNNNNNNNNNNNNNNNNNNNNNNNNNNNNNNNNNNNNNNNNNNNNNNNNNNNNNNNNNNNNNNNNNNNNNNNNNNNNNNNNNNNNNNNNNNNNNNNNNNNNNNNNNNNNNNNNNNNNNNNNNNNNNNNNNNNNNNNNNNNNNNNNNNNNNNNNNNNNNNNNNNNNNNNNNNNNNNNNNNNNNNNNNNNNNNNNNNNNNNNNNNNNNNNNNNNNNNNNNNNNNNNNNNNNNNNNNNNNNNNNNNNNNNNNNNNNNNNNNNNNNNNNNNNNNNNNNNNNNNNNNNNNNNNNNNNNNNNNNNNNNNNNNNNNNNNNNNNNNNNNNNNNNNNNNNNNNNNNNNNNNNNNNNNNNNNNNNNNNNNNNNNNNNNNNNNNNNNNNNNNNNNNNNNNNNNNNNNNNNNNNNNNNNNNNNNNNNNNNNNNNNNNNNNNNNNNNNNNNNNNNNNNNNNNNNNNNNNNNNNNNNNNNNNNNNNNNNNNNNNNNNNNNNNNNNNNNNNNNNNNNNNNNNNNNNNNNNNNNNNNNNNNNNNNNNNNNNNNNNNNNNNNNNNNNNNNNNNNNNNNNNNNNNNNNNNNNNNNNNNNNNNNNNNNNNNNNNNNNNNNNNNNNNNNNNNNNNNNNNNNNNNNNNNNNNNNNNNNNNNNNNNNNNNNNNNNNNNNNNNNNNNNNNNNNNNNNNNNNNNNNNNNNNNNNNNNNNNNNNNNNNNNNNNNNNNNNNNNNNNNNNNNNNNNNNNNNNNNNNNNNNNNNNNNNNNNNNNNNNNNNNNNNNNNNNNNNNNNNNNNNNNNNNNNNNNNNNNNNNNNNNNNNNNNNNNNNNNNNNNNNNNNNNNNNNNNNNNNNNNNNNNNNNNNNNNNNNNNNNNNNNNNNNNNNNNNNNNNNNNNNNNNNNNNNNNNNNNNNNNNNNNNNNNNNNNNNNNNNNNNNNNNNNNNNNNNNNNNNNNNNNNNNNNNNNNNNNNNNNNNNNNNNNNNNNNNNNNNNNNNNNNNNNNNNNNNNNNNNNNNNNNNNNNNNNNNNNNNNNNNNNNNNNNNNNNNNNNNNNNNNNNNNNNNNNNNNNNNNNNNNNNNNNNNNNNNNNNNNNNNNNNNNNNNNNNNNNNNNNNNNNNNNNNNNNNNNNNNNNNNNNNNNNNNNNNNNNNNNNNNNNNNNNNNNNNNNNNNNNNNNNNNNNNNNNNNNNNNNNNNNNNNNNNNNNNNNNNNNNNNNNNNNNNNNNNNNNNNNNNNNNNNNNNNNNNNNNNNNNNNNNNNNNNNNNNNNNNNNNNNNNNNNNNNNNNNNNNNNNNNNNNNNNNNNNNNNNNNNNNNNNNNNNNNNNNNNNNNNNNNNNNNNNNNNNNNNNNNNNNNNNNNNNNNNNNNNNNNNNNNNNNNNNNNNNNNNNNNNNNNNNNNNNNNNNNNNNNNNNNNNNNNNNNNNNNNNNNNNNNNNNNNNNNNNNNNNNNNNNNNNNNNNNNNNNNNNNNNNNNNNNNNNNNNNNNNNNNNNNNNNNNNNNNNNNNNNNNNNNNNNNNNNNNNNNNNNNNNNNNNNNNNNNNNNNNNNNNNNNNNNNNNNNNNNNNNNNNNNNNNNNNNNNNNNNNNNNNNNNNNNNNNNNNNNNNNNNNNNNNNNNNNNNNNNNNNNNNNNNNNNNNNNNNNNNNNNNNNNNNNNNNNNNNNNNNNNNNNNNNNNNNNNNNNNNNNNNNNNNNNNNNNNNNNNNNNNNNNNNNNNNNNN
Prorocentrum_micans_AY803739                   AGTCATATGCTTGTCTCAAAGATTAAGCCATGCATGTCTCAGTATAAGCTTCTATACGGCGAAACTGCGAATGGCTCATTAAAACAGTTATAGTTTATTTGATGGTCACTTTACATGGATAACTGTGCTAATTGTAGAGCTAATACATGCGGAAGGGTTGTGTTTATTAGTTACAGAACCAACCCAGGCGGTCTTGTGGTGATTCATAATAACCGAACGAATCGCATGCGATGAATCATTCAAGTTTCTGACCTATCAGCTTCCGACGGTAGGGTATTGGCCTACCGTGGCAATGACGGGTAACGGAGAATTAGGGTTCGATTCCGGAGAGGGAGCCTGAGAAACGGCTACCACATCTAAGGAAGGCAGCAGGCGCGCAAATTACCCAATCCTGACACAGGGAGGTAGTGACAAGAAATAACAATACAGGGCATATCTTGTAATTGGAATGAGTAGAATTTAAATCCCTTTACGAGTACCAATTGGAGGGCAAGTCTGGTGCCAGCAGCCGCGGTAATTCCAGCTCCAATAGCGTATATTAAAGTTGTTGCGGTTAAAAAGCTCGTAGTTGGATTTCTGCCCAGGACTTTTACTTTGAGGAAATTAGAGTGTTTCAAGCAGGCTTACGCCTTGAATACATTAGCATGGAATAATAAGATAGGACCTCGGTTCTATTTTGTTGGTTTCTAGACT-GAGGTAATGATTAATAGGGATAGTTGGGGGCATTCGTATTTAACTGTCAGAGGTGAAATTCTTGGATTTGTTAAAGACGGACTACTGCGAAAGCATTTGCCAAGGATGTTTTCATTGATCAAGAACGAAAGTTAGGGGATCGAAGACGATCAGATACCGTCCTAGTCTTAACCATAAACCATGCCGACTAGAGATTGGAGGTCGTTATCCGACTCCTTCAGCACCTTATGAGAAATCA-AAGTCTTTGGGTTCCGGGGGGAGTATGGTCGCAAGGCTGAAACTTAAAGGAATTGACGGAAGGGCACCACCAGGAGTGGAGCCTGCGGCTTAATTTGACTCAACACGGGGAAACTTACCAGGTCCAGACATAGTAAGGATTGACAGATTGATAGCTCTTTCTTGATTCTATGGGTGGTGGTGCATGGCCGTTCTTAGTTGGTGGAGTGATTTGTCTGGTTAATTCCGTTAACGAACGAGACCTTAACCTGCTAAATAGTTACACGTAACCTTCTTAGAGGGACTTTGCGTGTCTAACGCAAGGAAGTTTGAGGCAATAACAGGTCTGTGATGCCCTTAGATGTTCTGGGCTGCACGCGCGCTACACTGATGCGTTCAACGAGTTTCCTTGCCCGATAGGGTTGGGTAATCTTTTTAAATCGCATCGTGATGGGGATAGATTATTGCAATTATTAATCTTCAACGAGGAATTCCTAGTAAGCGCGAGTCATCAGCTCGTGCTGATTACGTCCCTGCCCTTTGTACACACCGCCCGTCGCTCCTACCGATTGAGTGATCCGGTGAATAATTCGGACTGCAGGCGGAAAGTTTAGTGAACCTTATCACTTAGAGGAAGGAGAAGTCGTAACAAGGTTTCCCAACTTTCAGCGACGGATGTCTCGGCTCGAACAACGATGAAGGGCGCAGCGAAGTGTGATAAGCATTGTGAATTGCAGAATTCCGTGAACCAATAGGGACTTGAACGTATACTGCGCTTTCGGGATATCCCTGAAAGCATGCCTGCTTCAGTGTCNNNNNNNNNNNNNNNNNNNNNNNNNACCCGCTGAATTTAAGCATATCAATAAGCGGGGGAAAAGAAACTAACAAGGATTCCCCTAGTAACGGCGAGTGAACCGGGAAGAGCTCAAATTTGAATCTGGCGTCGAGTTGTAATCTATAGAGGCATTTCC-GTGCCGGACCGTGTCCAAGTCCCTTGGAATAGGGTATCAAAGAGGGTGACAATCCCGTACTTGACACGACGACCGGTGTCTGTGATATGTCTTCTACGAGTCGAGTTGTTTGGGAATGCAGCTCAAAATGGGTGGTGAGTTCCATCTAAAGCTAAATATTGGCGAGAGACCGATAGCGAACAAGTACCGTGAGGGAAAGATGAAAAGCACTTTGGAAAGAGAGTTAAAAGTACGTGAAATTGTTGAAAGGGAAACGATTGAAGTTTGACATAATGGCTTTAAACGACCCGTCTTGAAACACGGACCAAGGAGTCTAACATATCTGCGAGTGTTTGGGTGTCAAACCCGAGCGCGTAATGAAAGTAAACG-TAGGAAGCACCTTCGACCGATCTGGACTGTGATGGATTTGAGTAAGAGCATATATGCTGGGACCCGGAAGATGGTGAACTATGCCTGAATAGGGCGAAGCCAGGGGAAACTCTGGTGGAGGCTCGTAGCGATTCTGACGTGCAAATCGATCGTCAAATTTGGGTATAGGGGCGAAAGACTAATCGAACCATCTAGTAGCTGGTTCCTGCCGAAGTTTCCCTCAGGATAGCAGAAACTCGAGTTTTATGAGGTAAAGCGAATGATTAGAGGAATTGGGGACGAAGCGTCCTTAACCTATTCTCAAACTTTAAATGTGTAAGAAGAACTTGTCACTTAATTGGACGAGTCATGCGAATGAGAGTTTCTAGTGGGCCATTTTTGGTAAGCAGAACTGGCGATGCGGGATGAACCGATCGTGAGGTTAAGGTGCCGGAATACACGCTCA-TCAGACACCACAAAAGGTGTTAGTTCATCTAGACAGCAGGACGGTGGCCATGGAAGTCGGAATCCGCTAAGGAGTGTGTAACAACTCACCTGCCGAATGAACTAGCCCTGAAAATGGATGGCGCTCAAGCGTGTTACCCGTACCTCACCGTCGGCGTTGAAGTGACGCGCCGACGAGTAGGCAGGCGTGGAGGTTGTGAAGAAGCCTTGGCAGTGACGCTGGGTGAAACAGCCTCTAGTGCAGATCTTGGTGGTAGTAGCAAATATTCAAATGAGAACTTTGAAGACCGAAGTGGAGAAGGGTTCCACGTGAACAGCAGTTGGACGTGGGTTAGTCGATCCTAAGAGACAGGGATGTTCCGCACACGCAGGCTTTGCCTCGACTCTCGAAAGGGAATGGGGTTAATATTCCCCAACCAGGACGTGGATACTGTATGGCAACGTAAGAGAATTCGGTGACGCAGGGGGGAGCCTTGGGAAGCGTTGTCTTTTCTTTTTAACCGTCTTTTACCCTGAAATCAGATTGCCTGGAGAAAGGGTTAATTGGCGGGTAAAGCACCTTGTCTTCCGAGGTGTCCGGTGCGCTCTCAACTGTCCTTGAAAAACCGAAGGAAAGACTTATTCACACCCCTGGTCGTACCCATAACCGCATCAGGTCTCCAAGGTTAGCAGCCTCTGGTCGATAGTACAAAGTAGGTAAGGGAAGTCGGCAAAATAGATCCGTAACTTCGGGAAAAGGATTGGCTCTGAGGGTTGGGTATAGGGGTCCTTGGATCCCTGTGCAGTGAACAACCAACTCAGAACTGGAGCGGACAAGGGGAATCCGACTGTTTAATTAAAACAAAGCATTGCGATGGCCTCAAAAGGTGTTGACGCAATGTGATTTCTGCCCAGTGCTCTGAATGTCAAAGTGATGAAATTCAAACAAGCGCGGGTAAACGGCGGGAGTAACTATGACTCTCTTAAGGTAGCCAAATGCCTCGTCATCTAATTAGTGACGCGCATGAATGGATTAACGAGATTCCCACTGTCCCTATCTACTATCTAGCGAAACCACAGCCAAGGGAACGGGCTTGGGATAATCAGCGGGGAAAGAAGACCCTGTTGAGCTTGACTCTAGTCCGACTTTGTGAAATGACTTAGGAGGTGTAGCATAAGTGGGAGCTTTGGCGATCTTGAAATACCACTACTCTTAATGTCATTTTACTTATTCCGTTAGACTGAGACTTGCATCACGAGTTTTGGATCTAAGGTTGTGGTTGATCTGTGCGGAAGACATAGTCAGGTGGGGAGTTTGGCTGGGGCGGCACATCTGTTAAATGATAACGCAGGTGTCCTAAGGTGAGCTCAATGAGAACAGAAATCTCATGTGGACCAAAAGGGGAAAAGCTTGCTTGATTTTGATTTTCAGTACGAATACAAACTGTGAAAACATGGCCTATCGATCCTTTAGGTCTGAGAAATGTTCAGCTAGAGGTGTCAGAAAAGTTACCACAGGGATAACTGGCTTGTGGCAGCCAAGCGTTCATAGCGACGTTGCTTTTTGATCCTTCGATGTCGGCTCTTCCTATCATTGAGACGCAGAAGTCCCAAAGTGTCGGATTGTTCACCCGCCAATAGGGAACGTGAGCTGGGTTTAGACCGTCGTGAGACAGGTTAGTTTTACCCTACTGATGAATTGATATTGCGACAGTAATCGAAGTAGTACGAGAGGAACACTTCGTTCAGATACTTGGTAAATGCGGCTAGCTGAAAAGCTAATACCGCGAAGCTACCATCTGTTGGATTACGACTGAACGCCTCTAAGTCGGAATCCATGCTGGCTAGCAGTGTTGTCCACCATTTCCATTGTAGGAATTTCCAGCGGAAGTGATAAATCTTTTGCAGACGACTTAACTGAATCCAGGTATTGTAAGTGTGAGAGTAGCCTTTGTGCTA
Akashiwo_sanguinea_AY831412                    AGTCATATGCTTGTCTCAAAGATTAAGCCATGCATGTCTCAGTATAAGCTTCTATATGGCAAAACTGCGAATGGCTCATTAAAACAGTTATAGTTCATTTGATGGTCTCACTACATGGATAACTGTGGTAATTCTAGAGCTAATACATGCAGAAGGGTTGTGCTTATTAGACACAGAACCAACCCAGGCGGTCTTGTGGTGAGTCATAATAACTGAACGAATCGCATGCGATAAATCATTCAAGTTTCTGACCTATCAGCTTCCGACGGTAGGGTATTGGCCTACCGTGGCAATGACGGGTAACGGAGAATTAGGGTTCGATTCCGGAGAGGGAGCCTGAGAAACGGCTACCACATCTAAGGAAGGCAGCAGGCGCGCAAATTACCCAATCCCGACACGGGGAGGTAGTGACAAGAAATAACAATACAGGGCATCTCTTGTAATTGGAATGAGTAGAATTTAAATCCCTTTACGAGTATCGATTGGAGGGCAAGTCTGGTGCCAGCAGCCGCGGTAATTCCAGCTCCAATAGCGTATATTAAAGTTGTTGCGGTTAAAAAGCTCGTAGTTGGATTTCTGCCCAGGACATTTACTTTGAGGAAATTAGAGTGTTTCAAGCAGGCATGTGCCTTGAATACATTAGCATGGAATAATAATATAGGACCTTAATTCTATTTTGTTGGTTTCTAGATT-GAGGTAATGATTAATAGGGATAGTTGGGGGCATTCGTATTTAACTGTCAGAGGTGAAATTCTTGGATTTGTTAAAGACGGACTACTGCGAAAGCATTTGCCAAGGATGTTTTCATTGATCAAGAACGAAAGTTAGGGGATCGAAGACGATCAGATACCGTCCTAGTCTTAACCATAAACCATGCCGACTAGAGATTGGAGGTCGTTATCCGACTCCTTCAGCACCTTATGAGAAATCA-AAGTCTTTGGGTTCCGGGGGGAGTATGGTCGCAAGGCTGAAACTTAAAGGAATTGACGGAAGGGCACCACCAGGCGTGGAGCCTGCGGCTTAATTTGACTCAACACGGGGAAACTTACCAGGTCCAGACATAGTAAGGATTGACAGATTGATAGCTCTTTCTTGATTCTATGGGTGGTGGTGCATGGCCGTTCTTAGTTGGTGGAGTGATTTGTCTGGTTAATTCCGTTAACGAACGAGACCTTAACCTGCTAAATAGTTACACGTAACCTTCTTAGAGGGACTTTGTGTGTCTAACGCAAGGAAGTTTGAGGCAATAACAGGTCTGTGATGCCCTTAGATGTTCTGGGCTGCACGCGCGCTACACTGATGCGGTCAACGAGTTTCCTGGTCCGGCAGGATTGGGTAATCTTCTTAAATCGCATCGTGATGGGGATAGATTATTGCAATTATTAATCTTCAACGAGGAATGCCTAGTAAGCGCGAGTCATCAGCTCGTGCTGATTACGTCCCTGCCCTTTGTACACACCGCCCGTCGCTCCTACCGATTGAGTGATCCGGTGAATAATTCGGACCAACCGTGGAAAGTTTAGTGAACCTTATCACTTAGAGGAAGGAGAAGTCGTAACAAGGTTTCCCAACTTTCAGCAATGGATACCTCGGCTCGGACACCGATGAAGGGCGCAGCGAACTGTGATAAGCATTGTGAATTGCAGAATTCCGTGAACCAACAGAATCTTGAACGTATACTGTGCTCTCGGGATATGCCTGAGAGCATGCCTGCTTCAGTGTCACACGACCTGAAGTCAGGTCAGCAAACCCGCTGAATTTAAGCATATAAGTAAGCGGAGGAAAAGAAACTAAATAGGATTCTCTTAGTAATGGCGAATGAACTGGGATGAGCTCACCATGGGAATCGGGGTTGAATTGTAGTCTTGAGACGCACTGCCAACAAAGGCGCAGGTGTAAGCCTCTTGGAAGAGAGCATCGCAGAGGGTGAGAGTCCCGTCTGTCACCTGCAGCCCCTTGTGTACGGCATGCGTTCTGAGAGTCACGTTCCTCGGGATTGGAGCGCAAATTGGGTGGTAAGTTTCACCTCAAGCTAAATATTGGTCCGAGACCGATAGCAAACAAGTACCATGAGGGAAAGGTGAAAAGGACTTTGAAAAGAGAGTTAAAAGTGCTTGAAATTGCTGAAAGGGAAGCGAATGGAACCTGACGAAATGCTTCTATTCGACCCGTCTTGAAACACGGACCGAGGAGTCTAACATGTGTGCGAGTTCACGGGTGTCAAACCTGCTTGCGCAATGAAAGTGACTGCTGGGATGCACCAGCAACCGATC--TGCCGAGAGAGATTTGAGTTTGAGCATACCTGTTAGGACCCGAAAGATGGTGAACTATGCTTGTGTAGGGCAAAGCCAGGGGAAACTCTGGTGGAGGCTCGTAGCGATACTGACGTGCAAATCGTTCGTCAAACATGAGTATAGGGGCGAAAGACTAATCGAACCATCTAGTAGCTGGTTCCCTCCGAAGTTTCCCTCAGGATAGCTGGAGTTGAAGTTTTATCAGGTAAAGCGAATGATTAGAGGAATCGGGGACGTGTTGTCCTCGACCTATTCTCAAACTTTAAATGGGTAAGATCCAACAGTTGCTTAATTGAACTGTTGGGGCAAATGTGAACTCTAAGTGGGCCATTTTTGGTAAGCAGAACTGGCGATGAGGGATGAACCTAACGTTGGGTTAAGGTGCTTAACTGCTCGCTCA-TCAGATACCATAAAGGGTGTTGGTTCATTTTAACAGCAGGACGGTGGTCATGGAAGTCGAAATCCGCTAAGGAGTGTGTAACAACTCACCTGCCGAATGGACTAGCCCCGAAAATGGATGGCGCTCAAGCGGGTGACTGATACCCAACCATTGTTGCAATTGTGCGGCATCAATGAGTAGGAGGGCATGGGGGCCGTGATGATGCTTTTGGCGTAAGCCTGGGTGAAACAGCTCCTAGTGCAGATCTTGGTGGTAGTAGCAAATATTCAAATGAGAACTTTGAAGACTGAAGTGGAGAAGGGTTCCATGTGAACAGCAGTTGGACATGGGTTAGTCGATCCTAAGAGACAGGGATGTTCCGCACACGTAGGCTTTGCCTCGACTCTCGAAAGGGAATGGGGTTAATATTCCCCAACCAGGACGTGGATACTGTATGGCAACGTAAGAGAATTCGGTGACGCAGGTGGGAGCCTTGGGAAGCGTTGTCTTTTCTTTTTTACCGCCT-CTACCCTGAAATCAGATTGCCTGGAGATAGGGTTACATGGCGGGTAAAGCACCTTGTCTTCCGAGGTGTCCGGTGCGCTCTCAACTGTCCTTGAAAACCCGAAGGAAAGACTTATTCACACCCCTGGTCGTACCCATAACCGCATCAGGTCTCCAAGGTTAGCAGCCTCTGGTCGATAGGTGAAAGTAGGTAAGGGAAGTCGGCAAAATAGATCCGTAACTTCGGGAAAAGGATTGGCTCTGAGGGTTGGGTACAGGGGTCCTTGTTCCCCTGTGCAATGAACAACCGACTCAGAACTGGAGCGGACAAGGGGAATCCGACTGTTTAATTAAAACAAAGCATTGCGATGGCCTCAACAGGTGTTGACGCAATGTGATTTCTGCCCAGTGCTCTGAATGTCAAAGTGATGAAATTCAAACAAGCGCGGGTAAACGGCGGGAGTAACTATGACTCTCTTAAGGTAGCCAAATGCCTCGTCATCTAATTAGTGACGCGCATGAATGGATTAACGAGATTCCCACTGTCCCTATCTACTATCTAGCGAAACCACAGCCAAGGGAACGGGCTTGGGATAATCAGCGGGGAAAGAAGACCCTGTTGAGCTTGACTCTAGTCCGACTTTGTGAAATGACTTAGGAGGTGTAGCATAAGTGGGAGCCTC-GCGATCTTGAAATACCACTACTCTTAATGTCATTTTACTTATTCCGTTAGACTAAGGCTCGCATCACGAGTTTTGGATTCAAGGTTACAGTTGATTTGTGCGGAAGACATAGTCAGGTGGGGAGTTTGGCTGGGGCGGCACATCTGTTAAATGATAACGCAGGTGTCCTAAGGTGAGCTCAATGAGAACAGAAATCTCATGTGGACCAAAAGGGGAAAAGCTCGCTTGATTTTGATGTTCAGTACGCATACAAACTGTGAAAGCATGGCCTATCGATCCTTTAGGTCTGAGAAATGTTCAGCTAGAGGTGTCAGAAAAGTTACCACAGGGATAACTGGCTTGTGGCAGCCAAGCGTTCATAGCGACGTTGCTTTTTGATCCTTCGATGTCGGCTCTTCCTATCATTGAGACGCAGAAGTCCCAAAGTGTCGGATTGTTCACCCGCCAATAGGGAACGTGAGCTGGGTTTAGACCGTCGTGAGACAGGTTAGTTTTACCCTACTGATGAATTGATCCTGCGACAGTAATCGAAGTAGTACGAGAGGAACACTTCGTTCAGATACTTGGTAAATGCGGCTAGCTGAAAAGCTAATACTGCGAAGCTATCATCTGTTGGATTACGACTGAACGCCTCTAAGTCAGAATCTTGGCTGACTAGCAGTGTTGTCCACCTCTTTGAACTTAGAGCTTGCATCATGAAGCGATAAACCTTTTGTAGACGACTTAGCTGAGTCTGGGTATTGTGAGAGTGAGAGTAACCTTTGTGTTA
Pfiesteria_piscicida_DQ991382                  AGTCATATGCTTGTCTCAAAGATTAAGCCATGCATGTCTCAGCCTAAGCTGTTAAACGGCAATGCTGCGAATGGCTCATTAAAACAGTTAGATTGTCTTTGGTGGTCACCTTACATGGATAACTGTGGTAATTCTAGAGCTAATACATGCGGAAGGGTTGTGTTTATTAGTTACAGAACCAACCCAGGCGGTCTTGTGGTGATTCATAATAACCGAACGAATCGCATGCGATATACCATATCACTTTCTGACCTATCAGCTATCGTCGGTAGGGTCTTGGCCTACCGAGGCAATGACGGGTAACGGAGAATTAGGGTTCGATTCCGGAGAGGGAGCCTGAGAAACGGCTACCACATCTAAGGAAGGCAGCAGGCGCGCAAATTACCCAATCCTGACACAGGGAGGTAGTGACAAGAAATAACAATACAGGGCATCTCTTGTAATTGGAATGAGTAGAATTTAAACCCCTTTATGAGTATCAATTGGAGGGCAAGTCTGGTGCCAGCAGCCGCGGTAATTCCAGCTCCAATAGCGTATATTAAAGTTGTTGCGGTTAAAAAGCTCGTAGTTGGATTTCTGCCCAGGACTTTTACTTTGAGGAAATTAGAGTGTTTCAAGCAGGCACACGCCTTGAATACGTTAGCATGGAATAATAAGATAGGACCTTGGTTCTATTTTGTTGGTTTCTAGACT-GAGGTAATGATTAATAGGGATAGTTGGGGGCATTCGTATTTAACTGTCAGAGGTGAAATTCTTGGATTTGTTAAAGACGGACTACTGCGAAAGCATTTGCCAAGGATGTTTTCATTGATCAAGAACGAAAGTTAGGGGATCGAAGACGATCAGATACCGTCCTAGTCTTAACCATAAACCATGCCGACTAGAGATTGGAGGTCGTTATCCGACTCCTTCAGCACCTTATGAGAAATCA-AAGTCTTTGGGTTCCGGGGGGAGTATGGTCGCAAGGCTGAAACTTAAAGGAATTGACGGAAGGGCACCACCAGGAGTGGAGCCTGCGGCTTAATTTGACTCAACACGGGGAAACTTACCAGGTCCAGACATAGTAAGGATTGACAGATTGATAGCTCTTTCTTGATTCTATGGGTGGTGGTGCATGGCCGTTCTTAGTTGGTGGAGTGATTTGTCTGGTTAATTCCGTTAACGAACGAGACCTTAACCTGCTAAATAGTTACACGTAACCTTCTTAGAGGGACTTTGCGTGTCTAACGCAAGGAAGTTTGAGGCAATAACAGGTCTGTGATGCCCTTAGATGTTCTGGGCTGCACGCGCGCTACACTGATGCACTCAACGAGTTTCCTTGCCCGATAGGGTTGGGTAATCTTCTTAAAATGCATCGTGATGGGGATAGATTATTGCAATTATTAATCTTCAACGAGGAATTCCTAGTAAGCACGAGTCATCAGCTCGTGCTGATTACGTCCCTGCCCTTTGTACACACCGCCCGTCGCTCCTACCGATTGAGTGTTCCGGTGAATAATTCGGACCGCACGTGGAAAGTTTGGTGAACCTTAACACTTAGAGGAAGGAGAAGTCGTAACAAGGTTTCCCAACTTTCAGCGATCGATGTCTCGGCTCGAACAACGATGAAGGGCACAGCGAACTGTGATAAGCATTGTGAATTGCAGAATTCCGTGAATCAATAGAAACTTGAACGTAAAATGCGGTTTCGGGATATCCCTGAAACCATGCCTGCTTCAGTGTCNCAAGACATGAAGTCAGGTCAGCAAACCCGCTGAATTTAAGCATATAAGTAAGCGGAGGAAAAGAAACTAAATAGGATTCCCTTAGTAATGGCGAATGAACAGGGATCAGCTCAGGATGGAAATCGGGG-TGAATTGTAATCTGGAGATGCACCACCAACTGGGGCACAGATGTAAGCCTCTTGGAAAAGAGCATCAGTGAGGGTGAGAATCCCGCATGGCATCTGTAGTCCTCAGTGTACGGTGTGCATTCTAAGAGTCACACTCCTCGGGACTGGAGTGCAAATTGGGTGGTAAATTTCATCTAAAGCTAAATATTTGTTCGAGACCGATAGCAAACAAGTACCATGAGGGAAAGATGAAAAGGACTTTGAGAAGAGAGTTAAAAGTGCCTGAAATTGCTGAAAGAGAAGCGAATGGAACTTGATCAAATGGTTCCATCCGACCCGTCTTGAAACACGGACCAAGGAGTCTAACATATGTGCAAGTTCTCGGGTGGTAAACCTGCTTGCGAAATGAAAGTGACTGCTGGGATGCACCAGCAACCGACC--AATTGAGAGAGGTTTGAGTATGAGCATATCTGTTAGGACCCGAAAGATGGTGAACTATGCCTGTGAAGGGCAAACTCAGAGGAAACTCTGATGGAGGCTCGTAGCGATACTGACGTGCAAATCGTTCGTCATACATGGGTATAGGGGCGAAAGACTAATCGAACCATCTAGTAGCTGGTTCCCTCCGAAGTTTCCCTCAGGATAGCTGGAGTTGAAGTTTTATCAGGTAAAGCGAATGATTAGAGAGTTGGGGGACGTGTTGTCCTCCACCTATTCTCAAACTTTAAATGGGTAAGATCCAGTGGTTACTTGGGTGAACTTCTGGGATAAATGAAAACTCTAAGTGGGCCATTTTTGGTAAGCAGAACTGGCGATGAGGGATGAACCTAACGTTGGGTTAAAGTGCTTAACTGCTCGCTCA-TCAGATACCATAAAGGGTGTTGGTTCATTTTAACAGCAGGACGGTGGTCATGGAAGTCGAAACCCGCTAAGGAGTGTGTAACAACTCACCTGCCGAATGGACTAGCCCCGAAAATGGATGGCGCTTAAGCGGGTGACTGATACCCAACCATTGTTGCAATTGTGTTGCATCAATGAGTAGGAGGGCATGGGGGTTGTGATGCAGCTCTTGGCGTAAGCCTGGGTGAAACAGCTCCTAGTGCAGATCTTGGTGGTAGTAGCAAATATTCAAATGAGAACTTTGAAGACTGAAGTGGAGAAGGGTTCCATGTGAACAGCAGTTGGACATGGGTTAGTCGTTCCTAAGAGACAAGGATGTTCCGCACACGCAGGCTTTGCCTCGTCTCTTGAAAGGAAATGGGGTTAATATTCCCCAACCAGGACGTGGATACTGTATGGCAACGTAAGAGAATTCGGCGACGCAGGAGGGAACCTTGGGAAGCGTTGTCTTTTCTTTTTAACCGCCTATTACCCTGGAATCAGATTGCCTGGAGATAGGGTTAAATGGCGGGTAAAGCACCTTGACTTCCGAGGTGTCCGGTGCGTTCTCTACTGTCCTTGAAAAGCCGAAGGAAAGATTTATTCACACCCCTGTACGTACCCATAACCGCATCAGGTCTCCAAGGTTAGCAGCCTCTGGTCTATAGAGCAAAGTAGGTAAGGGAAGTCGGCAAAATAGATCCGTAACTTCGGGAAAAGGATTGGCTCTGAGGGTTGGGTATAGGGGTCCTTGTTTCCCTGTGCAGTGAACAACCAACTCAGAACTGGAGCGGACAAGGGGAATCCGACTGTTTAATTAAAACAAAGCATTGCGATGGCCTCAAAAGGTGTTGACGCAATGTGATTTCTGCCCAGTGCTCTGAATGTCAAAGTGATGAAATTCAATCAAGCGCGGGTAAACGGCGGGAGTAACTATGACTCTCTTAAGGTAGCCAAATGCCTCGTCATCTAATCAGTGACGCGCATGAATGGATTAACGAGATTCCCACTGTCCCTATCTACTATCTAGCGAAACCACAGCCAAGGGAACGGGCTTGGGATAATCAGCGGGGAAAGAAGACCCTGTTGAGCTTGACTCTAGTCCGACTTTGTGAAATGACTTAGGAGGTGTAGCATAAGTGGGAGCTTCGGCGATCGTGAAATACCACTACTCTTAATGTCATTTTACTTATTCCGTTAAGCTGAAACTTGCGTCACGAGGTTTGGATCTAAGGTCGTGATTGATCTGTGTGGAAGACATAGTCAGGTGGGGAGTTTGGCTGGGGCGGCACATCTGTTAAATGACAACGCAGGTGTCCTAAGGTGAGCTCAATGAGAACAGAAATCTCATGTTGACCAAAAGGGGAAAAGCTCGCTTGATTTTGATTTTCAGTACGAATACAAACTGTGAAAACATGGCCTATCGATCCNNNNNNNNNNNNNNNNNNNNNNNNNNNNNNNNNNNNNNNNNNNNNNNNNNNNNNNNNNNNNNNNNNNNNNNNNNNNNNNNNNNNNNNNNNNNNNNNNNNNNNNNNNNNNNNNNNNNNNNNNNNNNNNNNNNNNNNNNNNNNNNNNNNNNNNNNNNNNNNNNNNNNNNNNNNNNNNNNNNNNNNNNNNNNNNNNNNNNNNNNNNNNNNNNNNNNNNNNNNNNNNNNNNNNNNNNNNNNNNNNNNNNNNNNNNNNNNNNNNNNNNNNNNNNNNNNNNNNNNNNNNNNNNNNNNNNNNNNNNNNNNNNNNNNNNNNNNNNNNNNNNNNNNNNNNNNNNNNNNNNNNNNNNNNNNNNNNNNNNNNNNNNNNNNNNNNNNNNNNNNNNNNNNNNNNNNNNNNNNNNNNNNNNNNNNNNNNNNNNNNNNNNNNNNNNNNNNNNNNNNNNNNNNNNNNNNNNNNNNNNNNNNNNNNNNNNNNNNNNNNNNNNNNNNN
Alexandrium_catenella_AY347308                 AGTCATATGCTTGTCTCAAAGATTAAGCCATGCATGTCTCAGTATAAGCTTTTGATTTGTGAAACTGCAAATGGCTCATTAAACAAGTTATAATGCATTTGACAATCGC-CTACATGGATATCTGTGGAAATTCTATAGTTAATACATGCGGAAAGGTTGTGGTCGTTGGTTGCAGAACCAATTCAAGCGTATATTTATTGAATCGCAATGACAAAATGAATTACATGTAATAATTCATGCCAGTTTCTGACCTATCAGCTTTCGACGGTAAGGTATTGGCTTACCGTGGCAATGACAGGTGACGGAGGATTAGGGTTTGATTCCGGAGAGGGAGCTTGAGAAATGGCTACCACATCTAAGGAAGGCAGCAGGCGCGCAAATTACCCAATCCTGGCACAGGGAGGTAGTGACAAGAAATAACAATACAAGGCATCTCTTGTACTTGGAATGATTGGACATCAAACCTTTCTATAAGTATCAATTGGAGGGCAAGTCTGGTGCCAGCAGCCGCGGTAATTCCAGCTCCAATAGCGTATATTAAAGTTGTTGCGGTTAAAAAGCTCGTAGTTGGATTTCTGCTGAGAACATTTACTTTGAGGAAATCAGAGTGTTTCAAGCAGGTGTTTGCCTTGAATACATTAGCATGGAATAATAATTAAGATCATGA-TTCT-TTTTGTTGGTTTCTAGATT-GAGGTAATGATTAATAGGGATAGTTGGGGGCATTCGTATTTGATTGTCAGAGGTGAAATTCTTGGATTTGTTAAAGACGGACTACTGCGAAAGCATTTGCCAAGGATGTTTTCATTGATCAAGAACGAAAGTTAAGGGATCGAAGACGATCAGATACCGTCCTAGTCTTAACCATAAACCATGCCAACTAGAGATTGAAGGTTGTTACTTGACTTTTTCAGCACCCTATGAGAAATCA-GAGTGTTTGGGTTCCGGGGGGAGTATGGTCGCAAGGCTGAAACTTAAAGGAATTGACGGAAGGGCACCACCAGGAGTGGAGCCTGCGGCTTAATTTGACTCAACACGGGGAAACTTACCAGGTCCAGACATAATGCGGATTGACAGATTGATAGCTTGTTCTTGATTCTATGGGTGGTGGTGCATGGCCGTTCTTAGTTGGTGGAGTGATTTGTCTGGTTAATTCCGTTAACGAACGAGACCTTAACCTGCTAAATAGTTACATGTAATCTTCTTAGAGGGACTTTGTGTGCATAATGCAAGGAAGTTTGAGGCAATAACAGGTCTGTGATGCCCTTAGATGTTCTGGGCTGCACGCGCGCTACACTGATGTGTTCAACGAGTTTCCTTGCCTGGAAAGGTTTGGTAATCTTG--AACAGGCATCGTGATGGGGATTGTTTATTGTAATTATTAATCTTAAACGAGGAATTCCTAGTAAGCTTGAGTCATCAGCTTGTGCTGATTATGTCCCTGCCCTTTGTACACACCGCCCGTCGCTCCTACCGATTGAGTGATCCGGTGAATAATTTGGACTGTAGATGGAAAGTTTAATGAACCTTATCACTTAGAGGAAGGAGAAGTCGTAACAAGGTTTCTTTATGTTTTGCAAGGAATGTCTTAGCTCAATAAATGATGAAGAATGCAGCAACATGCAATATGCATTGCGAATTGCAGAATTCCGTGAGCTAACAGATGTTTGAATGTTACTTGTACCTTTGGGATATTCTTGAAGGTTTGCTTGGTTTAATG-CNCTAAGCGTGAAGTGAAGCACATAAACCTGCTGAATTTAAGCATATAAGTAAGTGGTGGAAATTAAACCAACTGGGATCTCTTCAGTAATTGCGCATGAACCAGGATATGCTTAGCTTGACAAATGGAG-TGAATTGTATTGTGGGAATGTATTACCAACAGAGGTGCAGGTGTCAGCCATTTGAAAGAAAGCATCAATGAGGGTGAGAGTCCTGTTTGTCATGTGCAGCCTTCTGTGCACGGTGTATATTTGCTGAGTCACACTCCTTGGCATTGGAATGCAAAGTGGGTGGTAAGTTTCATGCAAAGGTAAATATGCAATTGAGACTGATAGCGCACAAGTACCATGAGGGACATATGAAAAGGACTTTGAAAAGAGAATTAAATGAGTTTGTATTTGCTAAACACAAAGTAAACAGACTCTGGCAAAATGCTTCTGCTTGACCCGTCTTGAAACACGGACCAAGGAGTCTAACAGATGTGCAAGTTTGAAGGTGGTATACCTGTGTGTGTAATGAAAGTATTGGCTGGGATGCACCAGCAGCCGACT--AACAGACAGAGGTTTGAGTTGGAGCATATCTATTAGGACCCGAAAGATGGTGAACTATGCTTGAACAGAAAGAATTCAGAGGAAACTCTGATGGAGGTTCGTATCGATACTGACGTGCAAATCGTTCGTCATATTTGGGTATAGGGGCGAAAGACTAATCGAACCATCTAGTAGCTGGTTCCCTCCGAAGTTTCCCTCAGGATAGCTGGAGTTGCAGTTTTATCAGGTAAAGCGAATGATTAGAGGAATTGGGGAAGATGTGTCCTTGACCTATTCTCAAACTTTAAATGGGTAATATGTAGTGGTTGCTTGATGGAACTTCTAAAATGAATGGCAATATTAGGTGGGCCATTTTTGGTAAGCAGAACTGGCGATGAGGGATGAACCTAATGCTGGGTTAAGGTGCTTAATTACTTGCTCA-TTTGATACCAGAAAGGGTGTTGGTTCATTTTAACAGCAGGACGGTGGTCATGGAAGTCGAAATCCGCTAAGGAGTGTGTAACAACTCACCTGCCGAATGGACTAGCCCCGAAAATGGATGGCGCTCAAGCGGGTGACTGATACCCAACCACTGTTGCAAA----CAACATCAATGTGTAGGAGGGCATGGTGGCTGTGAAACAGCCTTTGGCAAAACCCTAGGTGCAACAGCTTCTAGTGCAGATCTTGGTGGTAGTAGCAATTATTCAAATGAAAACTTTGAAGACTGAAGTGGAGAAGGGTTTCATGTGAACAGTGCTTGGACATGGGTTAGCCGGTCATAAGAGATAGGTATGTTTTGCACATGCAGGCTTTGCTTCGCTCCTTGACAAGGAATGGGGTTAATATCCCCCAGCCAGGACGTGGATATTGCATGGTAACATAAGTGGATT-GGTGATGCAATAGGAAGCCTTGGTAAGCGTTGTCTTTTCTGTTTAATTGTTTATAACCCTGAAATCAGATTGCCTGGAGATAGGGTTGAATGGCAAGCAAAGCACCTTGTCTTCTGAGGTGTCTGGTGTGCTTTCAATTGCCCTTGAAAAACCAAATGATTGTTTTATTCTCTCCCCTGGTCGTGCCCATATCCGCATCAGGTCTCCAAGGTTTGTAGCCTCTGGTCTTTGGAACAAAGTAGGTAAGGGAAGTCGGCAAACTAGATCCGTAACTTTGGGAAAAGGATTGGCTCTGAGGGTTGGGTGCAGGGGTCCTTGTGCCTGTGCACAATGAACAACTAACTCAGAACTGAAGCGGACAAGGGGAATCCGACTGTTTAATTAAAACAAAGCATTGTGATGGCTTGAAAAGGTGTTGATGCAATGTGATTTCTGCCCAGTGCTCTGAATGTCAAAGTGATGAAATTCAAACAAGCGCGGGTAAACGGCGGGAGTAACTATGACTCTCTTAAGGTAGCCAAATGCCTCGTCATCTAATTAGTGACGCGCATGAATGGATTAACGAGATTCCCACTGTCCCTATCTACTATCTAGCGAAACCACAGCCAAGGGAACGGGCTTGGGATAATCAGCGGGGAAAGAAGACCCTGTTGAGCTTGACTCTAGTCTGACATTGTGAAATGACTTAGGGGGTGTAGCATAAGTGGGAGCTGTGGTGATCTTGAAATACCACTACTCTTAATGTCATTTTACTTATTCTGTGAAGCTGGGGCTTACTTGATGATTTTTTGAATCAAAGTTGTATCTGTTTTATGTGGAAGACATCATCAGGTGGGGAGTTTGGCTGGGGCGGCACATCTGTTAAATGATAACGCAGGTGTCCTAAGGTGAGCTCAATGAGAACAGAAATCTCATGTGGACCAAAAGGGGAAAAGCTTGCTTGATTTTCATTTTCAGTATGAATACAAACTGTGAAAACATGGCCTATCGATCCTTTAGGTCTGAAAAATGTTCAGCTAGAGGTGTCAGAAAAGTTACCACAGGGATAACTGGCTTGTGGCAGCCAAGCGTTCACAGCGACGTTGCTTTTTGATCCTTCGATGTCGGCTCTTCCTATCATTGAGACGCAGAAGTCCCAAAGTGTCGGATTGTTCACCCGCCAATAGGGAACGTGAGCTGGGTTTAGACCGTCGTGAGA-AGGTTAGTTTTACCCTACTGGTCAA--AATATTGCAACAGTAATCGAAGTAGTACGAGAGGAACACTTCGTTCAGATACTTGGTAAATGCTACCAGCTGAAAAGCTATTGTTGCAAAGCTACCATCTGTTGGATTACGACTGAACGCCTCTAAATCGGAATCTTGTCTGGCTAGTAATGTTGT-CATCATTGCTGTTTTAGGCATTGTGAACTGAAATGATAAATCTACTGTAAACGACTTTGCTGTGTCCAGGTATTGTAAGTGTGAGAGTGGTGTGTGTGCTG
Gonyaulax_polyedra_AF377944                    AGTCATATGCTTGTCTCAAAGACTAAGCCATGCATGTCTCAGTATATGCTTGCACATAGTGAA-CTGCGACTGGCTCATTAAAACAGTTATAGGTTTACTGGTTGACCATTTACATGGATACCTGTGGTAATTCTAGAGCTAATACATGCGGAAGGGTTGTGCTTATTAGATTCAAAACCAATACAAGCGCTCCTTTGGTGATACATAGTGCTTGCATGAATTGCATGCTATGCAGCTTTTAAGTTTCTGACCTATCAGCTTCGGATGGTAGGGTATTGGCCTACTATGGCAATGACGGGTAACGGAGAATTAGGGTTCGATTCCGGAGAGGGAGCCTGAGAAATGGCTACCACATCTAAGGAAGGCAGCAGGCGCGCAAATTACCCAATCCTGACACAGGGAGGTAGTGACAAGAAATAACAATACAGGGCATCTCTTGTAATTGGAATGAATATATCATAAACTCCTTTATGAGTATCGATTGGAGGGCAAGTCTGGTGCCAGCAGCCGTGGTAATTCCAGCTCCAATAGCGTATATTAAAGTTGCTGCGGTTAAAAAGCTCGTAGTTGGACTTCTGCTCCATGATTTTACTTTGAGGAAATCAGAGTGTTTCAAGCAAGCATGCGCCTTGAATACATTAGCATGGAATATTTTTATAGGGCCGTTGTTCTATTTTGTTGGTTTCTAGATA-ATGGTAATGGTTGACAGGGATAGTTGGGGGTATTTGTATTTAACTGTCAGAGGTGAAATTCTTGGATTTGTTAAAGACACACTACTGCGAAAGCATTTGCCAAGGATGTTTTCATTGATCAAGAACGAAAGTTAGGGGATCGAAGACGATCAGATACCGTCCTAGTCCTAACCATAAACCATGCCAACTAGAGATTGAAGGTCGTTATTTGACTTCTTCGGCACCTTATGAGAAATCA-AAGTCTTTGGGTTCCGGGGGGAGTATGGTCGC-----TGAAACTTAAAAGAATTGACGGAAGGGCACCACCAGGAGTGGA-CGTGCGGCTTAATTTGACTCAACACGGGGAAACTTACCAGGTCCAGACATAGAAAGGATTGACAGATTGATAGCTCTTTCTTGATTCTATGGGTGGTGGTGCATGGCCGTTCTTAGTTGGTGGATTGATTTGTCTGGTTAATTCCGTTAACGAACGAGACCTTAACCTGCTAAATAGTTACACGTAACCTTCTTAGAGGGACTTTGTGTGTCTAATGCAAGGAAGTTTGAGGCAATAACAGGTCTGTGATGCCCTTAGATGTTCCGGGCTGCACGCGCGCTAC-CTGACGTGATCAACAAGTTTCCTTGCCTGAAAAGGTTTGGTAATCTTTTCAAACTGCGTCGTGATGGGGATAGATTGTTGTAATTATTAATCTTCAACGAGGAATTCCTAGTAAGTGCGAGTCATCAGTTCGTGCTGATTATGTCCCTGCCCTTTGTACACACCGCCCGTCGCTCCTACCGATTGAGTGGTCCGGTGAATAATTCGGACTGCAAGTGGAAAGTTTAGTGAACCTTATCACTTAGAGGAAGGAGAAGTCGTAACAAGGTTTCCTGTTATTCAGTAATGGATGCCTTGGTCTGAAAATCGATGAGGAGTACAGCGAAATGTGATATGCATTGTGAACTGCAGACTTCCGTGAGTCAATGGCTTGTCGAACGTTTGCTGTGCCTTTGGGATACGCCTGAAGGCGCGCCTGCTTCAGCGTCNGAAGACATGAAGT-AGGCGAGTCAACCTGCTGAATTTAAGCATATAAGTAAGCGGAGGACTTGAAACCAAACAGGATTCCTTCAGTAACGGCGAGTGAACAGGGAGTAGCTCAGCATGGAAATTGGGGCTGAGTTGTAGTCTGGAGATGCGTTGCCAATGGGGGTGCAGATGTGAGCCTCTTGGAAAAGAGCACTAATGAGGGTGACAGTCCTGTTTGCCATCTGTCGTCTTCCATGCACGGCGTGCTTCCTACGAGTCACGTTCCTTGGGCTTGGAGCGCCAATGTGGTGGTAATTTTCACCCCAAGCTAAATACATGTTCAGGACCGACAGCAAACAAGTACCATGAGGGAAAGGTGAAAAGGACTTTGAGAAGAGTGTTAAAAGTGCATGAATTTGCTGAATGT-AAGTGAATGGAACTTGACTAAATGGCTCTATTCGACCCGTCTTGAAACACGGACCAAGGAGTCTAACGCATGTGTTAGTGTGCGGGTGGCCAACTTGTGTGCGACATGAAAGTGTTTGTTGGGATGCACTAACAATGGACC--AAGTGGGAGAGGTTTGAGTTGGAGCACATGCGCTAGGACCCGAAAGATGGTGAACTATGCCTGAGGAGGACAAATTCAGGGGAAACTCTGATGGAGGCTTGTAGCGATACTGACGTGCAAATCGTTCGTCTCACTTGGGTATAGGGGCGAAAGACTAATCGAACCATCTAGTAGCTGGTTCCCTCCGAAGTTTCCCTCAGGATAGCTGGAACTAAAGTTTTATTAGGTAAAGCAAATGTTTAGAGGAATCGGGGACGTGGTGTCCTCGACCTATTCACAAACTTTAAATGGGTAAGATGCAGTGGTTGCTTGTGTGATCTTCTGGGGTAAATGCACTTTCTACGTGGGCCGTTTTTGGTAAGCAGAACTGGCGATGAGGGATGAACCTAACGTTGGATTAAGGTGCCGAAATGCTCGCTCA-TCAGATACCATAAAGGGTGCTGGTTCATTTTAACAGCAGGACGGTGGTCATGGAAGTCGAAATCCGCTAAGGAGTGTGTAACAACTCACCTGCCGAATGGACTAACCCCGAAAATGGATGGCGCTTAAGCGGGTGACTGATATCTAACCACTTGTGCAAATGTG-GGCACCAGTGAGTAGGAGGGCGTGGAAGTTGCGATGAATCATCGGGTGCAAACCTTGGTGAAGCATCTTCTAGTGCAGATCTTGGTGGTAGTAGCATTTATTCAAATGGGAACTTTGAAGACCAAAGTGGAGAAGGGTTCCATGTGAACAGCAGTTGGACATGGGTTAGCCGACCCTAAGGAACAGGATA-TTCTGCACACAAAGGCTTTGCCTTGTCTTGCGAAAGGCAGTGGGGTTAATATTCCCCAGCCGGGACGTGGATAGTGTATGGTGACATAAGAGAATTTGGCGGTGCATTTGCGCACCTCGGGAAGCGTTGTCTTTTCTTTTTAACTCCCTTTTACCCTGAAATCAGTTTGCCTGGAGATAGGGTTCATTGGTAGGTAAAGCACCTTTTCTTTTGAGGTGCTCGATGTGTGCGCAACTGTCCTTGAAAAGCCAAAGAAAAGATTTATTCACACCCCTGGTCGTACCCATAACCGCAGCAGGTCTCCAAGGTTAGCAGCCTCTGGCCCTTAGAGCAAAGTAGGTAAGGGAAGTCGGCAAAACAGATCCGTATCTTTGGGAAAAGGATTGGCTCTGAGGGTTGCGTGCAGGGGTCCTTGCCCCCCTGCGCAGTGAACAGCCAACTCAGAACTGGAGCGGACAAGGGGAATCCGACTGTTTAATTAAAACAAAGCCTTGCGATGGCCTCAGCAGGTGTTGACACAATGTGATTTCTGCCCAATGCTCTGAATGTCAAAGTGATGAAATTCAAACAAGCGCGGGTAAACGGCGGGAGTAACTATGACTCTCTTAAGGTAGCCAAATGCCTCGCCATCTAATTAGTGACGCGCATGAATGGATTAACGAGATTCCCACTGTCCCTATCTACTATCTAGCGAAACCACAGCCAAGGGAACGGGCTTGGGATGATCAGCGGGGAAAGAAGACCCTGTTGAGCTTGACTCTAGTCTGACTTTGTGAAATGACTTAGGAGGTGTAGCATAAGTGGGAGTTTTGGCGATCTTGAAATACCACTACTCTTAATGTCATTTTACTTATTCTGTCAGCCTGCGGCTTGCATGTTGAGTTTTGGATTTAATGCTTCTTCTGATCTGTTTGGGAAGCATAGTCAGGTGGGGAGTTTGGCTGGGGCGGCACATCTGTTAAATGATAACGCAGGTGTCCTAAGGTGAGCTCACTGAGGACAGAAATCTTATGTAGACCAAAAGGGGAAATGCTTGCTTGATTTTCATTTTCAGTGCGAATACAAACTGTGAAAACATGGCCTATCGATCCTCTATGTCTGCGATTTGTTCAGCTAGGGGTGTCAGAAAAGTTACCACAGGGATAACTGGCTTGTGGCAGCCAAGCGTTCGTAGCGACGTTGCTTTTTGATCCTTCGATGTCGGCTCTTCCTATCATTGAGACGCAGCAGTCCCAAAGTGTCGGCTTGTTCACCCGCCAATAGGGAACGTGAGCTGGGTTTAGACCGTCGTGAGACAGGTTAGTTTTACCTTGCTGATCGGGCGATATTGTGACAGCAATCGAAGTAGTACGAGAGGACAACTTCGTTCAGACATTTAGTAAATGCATTTACCTGAAAAGCTATTATTGACAAGCTACCATATGTTGGATTACGACTGAACGCCTCTAAGTCAGAANNNNNNNNNNNNNNNNNNNNNNNNNNNNNNNNNNNNNNNNNNNNNNNNNNNNNNNNNNNNNNNNNNNNNNNNNNNNNNNNNNNNNNNNNNNNNNNNNNNNNNNNNNNNNNNNNNNNNNNNNNNNN
Environmental_EU304548                         AGTCATATGCTTGTCTCAAAGATTAAGCCATGCATGTCTCAGTATAAGTGTTT-CACTGCGAAACTGCGAATGGCTCATTAAAACAGTTATAGTTTCCATGTCAGTTGTATTACCTGGATATCCACGGTAATTCTAGAGCTAATACATGCGGAAGGGTTGTGCTTATTAGACACTGAACCATCCCGGC-GGTTTCGAGGTGATTGATGGTAATCGAACGAATCGCATGCGATGATTCATTCAAGTTTCTGACCTATCAGCTTCCGACGGTAGGGTATTGGCCTACCGTGGCTTTGACGGGTAACGGAGAATTAGGGTTTGATTCCGGAGAGGGAGCCTGAGAAACGGCTACCACATCTAAGGAAGGCAGCAGGCGCGCAAATTACCCAATCCTGACACAGGGAGGTAGTGACAAGAAATACCAATATGAGGCTCTTCTTGTAATTGGAATGAGCACAATTCAAAAAGCTGTTCGAGTATCGATTGGAGGGCAAGTCTGGTGCCAGCAGCCGCGGTAATTCCAGCTCCAATAGCGTATATTAAAGTTGTTGCGGTTAAAAAGCTCGTAGTTGGAGTTCTGCCCTTGACTTTTACTTTGAGGAAATAGGAGTGTTCCAAGCAGGCTCTCGTCGTGCACAGCTCAGCATGGAATAATAGCATTGGACCTCGATTCTAAGCTGTTGGTTGCCAGAGC-GAGGTAATGATGAAGAGGGATAGTTGGGGGCATTCGTATTTAACTGTCAGAGGTGAAATTCTTGGATTTGTTAAAGACGGACTACTGCGAAAGCATCTGCCATGGATGTTTTCATTGATCAAGAACGAAAGTTAGGGGATCGAAGACGATCAGATACCGTCCTAGTCTTAACTATAAACCATGCCGGCTAGAGATCGGAGGTTGTTCGTTGACGCCTTCAGCATCTTGAGAGAAATCA-AAGCCTTTGGGTTCCGGGGGGAGTATGGTCGCAAGGCTGAAACTTAAAGGAATTGACGGAAGGGCACCACCAGGAGTGGAGCCTGCGGCTTAATTTGACTCAACACGGGGAAACTTACCAGGTCCAGACTGGGTAAGGATGTACAGATTGACAGCTCTTTACAGATTCTCAGGGTGGTGGTGCATGGCCGTTCTTAGTTGGTGGAGTGATTTGTCTGGTTAATTCCGTTAACGAACGAGACCTTAACCTGCTAAATAGCGTCGAGTTTCCTTCTTAGAGGGACGTCGCGTGTCTAACGCGAGGAGGTGTGAGGCAATAACAGGTCTGTGATGCCCTTAGATGTTCTGGGCCGCACGCGCGCTACACTGATGCATTCAACGAGTTTCCTGGTCCGAGAGGAATGGGTAACCTTTTGAAAGTGCATCGTGATAGGGATAGACTATTGCAATTATTGGTCTTCAACGAGGAATTCCTAGTAGACGTAGTTCATCAGACTGCATCGATTACGTCCCTGCCCTTTGTACACACCGCCCGTCGCTCCTACCGATTGAATGCTCAGGTGAGCCATTCGGACTTTCAAAGGAAAGTCTTGCGAACCTTATCATTTAGAGGAAGGAGAAGTCGTAACAAGGTTTCCTCTCTTGCGACGACGAATGCCTTGGCTCGAGGATCGTTGAAGGACGCAGCGAACTGTGCTAAACATCTCGAATTGCAGATTTCCGAGAAAGAAAAGGATTCTGAACGCATTCTGCGAGTTGACTTCG--TGTCAGCTCACGTGATTGGCGGTGACCACGCTCACGACCAGTCACGGGATTACCCGCTGAATTTAAGCATATAAATAAGCGGAGGACATCAAACTAACCAGGATTCCCCTAGTAATGGCGAATGAACAGGGAAGAGCTCAAATCTATAACCGTGTTCGGAATGTGGCCTCGTGTGCGTTCACCAGCTGCTCCTACGTCGTTAGTTGTTTGGAACAACACATAATCACGGGTGAAAATCCCATCTGTCGACCTTATGGAGGCGCGTACGGTGTGCGTTCCCCGAGTCGCGCACCCTGGGACGGGTGCGTAAATTCGGTGGTAAGTTTCATCGAAAGCTCAATATTTCCTCGAGTCCGATAGCGAACAAGTACCATGAGGGAAAGGTGAAAAGTACTTTGAAAAGAGAGTTAAACGTGCCTGAAATCGTTGTGAATCAAGCGATTGGAATCAGACCCGCAGGTTCCAATTGACCCGTCTTGAAACACGGACCAAGGAGTCATACGCATGTGCGAGTATGTGAACAACAACGTTATATGCGAAATGAAAGTGAAAGGTAGAAAGCTCTACCGACCGACTACATCGGCGTGAAGTTCGAGTGTGAGCGCATGTGTTGGGACCCGAAAGATGGTGAACTATGCCTGAACAGGGTGAAGCCAGGGGAAACCCTGGTGGAGGCTCGTAGCGATACTGACGTGCAAATCGTTCGTCTAATTTGGGTATAGGGGCGAAAGACTAATCGAACCATCTAGTAGCTGGTTCCCTCCGAAGTTTCCCTCAGGATAGCTGGCGTGTTAGTTTCACCAGGTAAAGCGAATGATTAGAGGTTCCGGGGCTGTTTCAGCCTCGGCCTATTCTCAAACTTTCAATGGGTGAGCTCTACGATTTGCATGTTCGAATTCGTAGCAGCAATGATGATGCTCAGTGGGCCGTTTTTGGTAAGCAGAACTGGCGATGAGGGATGAACCTACCGTTGACATAAGGTGCTAAACTACTCGCTCA-TCAGACACCACAAAGGGTGTTGGTTCATTTTGACAGCAGGACGGTGGTCATGGAAGTTGAAATCCGCTAAGGAGTGTGTAACAACTCACCTGCCGAATGGACTAGCCCCGAAAATGGATGGCGCTGCAGCGAGCGACCGATAGTCGACCCGTCGTGGGAGTTGTATCCTCGACGGTGTAGGAGGGCGCAGATGTTGTGACGCATTTCGGGATGTAAATCTCGATGAAATTGCATCTGGTGCAGATCTTGGTGGTAGTAGCAACTATTCAACTGCGAATGTTGAAGACTGAAGTGGAGAAGGTTTCCATGTGAACAGGATTTGTACATGGGTTAGCCGGCCCTAAGGGACTGGAGGACGGGTCGAGTGCAG-CTTTGCTGCATTGCCCGAAAGGTAAGGTGGTTAATATTCCTCCGCCCGACAGTGGATAGTATGTGGCAACACAACAGAACTCGGGTTCGCGTGCGGGTGCTCCGGGAAGTGTTTTCTTTTCTTCTCAACAATCATAGGCCCTGGAATCAGCTTGTCAGGAGGTAGGGCTGTCAGATTGGTGGAGTGCCTCGTCATTCGAGCCACCTGGTGAGCTCTCGCACGCCCTTGAAACCCCGGGGGAAAGTTTCATTCGCACTCACGTCCGTATCCATAACCGCATCAGGTCTCCAAGGTTAGCAGCCTCTGGTCTCTAGAAGAAGGTAGCTAAGGGAAGTCGGCAAAATAGTTCCGTAACTTTGGGAAAAGGAATGGCTCTGAGGGCTGGGCACAGGGGTCCTCGCTCCCTTGTGCGATGAACAGCCATCTCAGAACTGGAGCGGACAAGGGGAATCCGACTGTTTAATTAAAACAAAGCATTGCGATACCCGCAACCGGTGTTGACGCAATGTGATTTCTGCCCAGTGCTCTGAATGTCAAAGTGATGAAATTCAAACAAGCGCGGGTAAACGGCGGGAGTAACTATGACTCTCTTAAGGTAGCCAAATGCCTCGTCATCTAATTAGTGACGCGCATGAATGGATTAACGAGATTCCCACTGTCCCTATCTACCATCTAGCGAAACCACAGCCACGGGAACGGGCGTGGAACATTCAGCGGGGAAAGAAGACCCTGTTGAGCTTGACTCTAGTTCGACTTTGTGAAGTGACTTAAGAGGTGTAGCATAAGTGGGAGCTTCGGCGCATGTGAAATACCACTACTTTTAATGTTGCTTTACTTATTCCGTTATGCTAAAACTCGGCTCTCGATTTGTTGCTC-AAAGTTCTGACTGATTCGCGCGGGAGACTTAGTCAGGTGGGGAGTTTGGCTGGGGCGGCACATCTGTTAAATGGTAACGCAGGTGTCCTAAGGTGAGCTCAGTGAGAACAGAAATCTCACGTAGACCAAAAGGGGAAAAGCTCACTTGATTTTGATTTTCAGTGTGAATACAAACTGTGAAAGCATGGCCTATCGATCCTTTAAGTCTGGGAAACGTCCAGCTAGAGGTGTCAGAAAAGTTACCACAGGGATAACTGGCTTGTGGCAGCCAAGCGTTCATAGCGACGTTGCTTTTTGATCCTTCGATGTCGGCTCTTCCTATCATTGAGACGCAGAAGTCCCAAAGTGTCGGATTGTTCACCCGCCAATAGGGAACGTGAGCTGGGTTTAGACCGTCGTGAGACAGGTTAGTTTTACCCTACTGAT-AATTAACGTTGCGACAGTAATCGAACTAGTACGAGAGGAACAGTTCGTTCAGACATTTGGTTAATGCAGTTAGCTGACACGCTAGTGCTGCGATGCTACCATCTGCCGGTTTATGACTGAACGCCTCTAAGTCAGGACCCGTGCTGGAGAGCAGCGTTATTGTGCCGACTGAATGAACCTAGCTTGGATGGTCGGTTGAAATCCTGGGAAAACGACCCAGAAGGCTCCGGGTGCTGTAAGTGTGAGAGTGGTCATTGTACCA
Environmental_sequence_AACY020214703           AGTCATATGCTTGTCTCAAAGATTAAGCCATGCATGTCTCAGTATAAGTGTTT-CACTGCGAAACTGCGAATGGCTCATTAAAACAGTTATAGTTTCCATGTCAGTTGAATTACCTGGATATCCATGGTAATTCTAGAGCTAATACATGCGGAAGGGTTGTGCTTATTAGACACTGAACCAACCCGGG-GGTTTCGAGTTGATTGATGGTAATCGAACGAATCGCATGCGATGATTCATTCAAGTTTCTGACCTATCAGCTTTCGACGGTAGGGTATTGGCCTACCGTGGCATTGACGGGTAACGGAGAATTAGGGTTTGATTCCGGAGAGGGAGCCTGAGAAACGGCTACCACATCTAAGGAAGGCAGCAGGCGCGCAAATTACCCAATCCTGACACAGGGAGGTAGTGACAAGAAATACCAATATGAGGCTTCTCTTGTAATTGGAATGAGAACAATTTAAATCCCTTACCGAGTATCAATTGGAGGGCAAGTCTGGTGCCAGCAGCCGCGGTAATTCCAGCTCCAATAGCGTATATTAAAGTTGTTGCGGTTAAAAAGCTCGTAGTTGGAGTTCTGCCCTTGACTTTTACTTTGAGGAAATAAGAGTGTTCCAAGCAGGCTCTCGTCGTGCATAGCTCAGCATGGAATAATAGCATTGGACTTCGTTTCTACGCTGTTGGTTGCAAGAGC-GAGGTAATGATGAAGAGGGATAGTTGGGGGCATTCGTATTTAACTGTCAGAGGTGAAATTCTTGGATTTGTTAAAGACGGACTACTGCGAAAGCATCTGCCATGGATGTTTTCATTGATCAAGAACGAAAGTTAGGGGATCGAAGACGATCAGATACCGTCCTAGTCTTAACTATAAACCATGCCGGCTAGAGATGAGAGGTCGTTCAATGACACCTTTTGCATCTTGAGAGAAATCA-AAGCCTTTGGGTTCCGGGGGGAGTATGGTCGCAAGGCTGAAACTTAAAGGAATTGACGGAAGGGCACCACCAGGAGTGGAGCCTGCGGCTTAATTTGACTCAACACGGGGAAACTTACCAGGTCCGGACTTAGTAAGGATGTACAGATTGATAGCTCTTTACAGATTCTAAGGGTGGTGGTGCATGGCCGTTCTTAGTTGGTGGAGTGATTTGTCTGGTTAATTCCGTTAACGAACGAGACCTTAACCTGCTAAATAGTGCTGAGTTTCCTTCTTAGAGGGACGTCACGTGTCTAACGTGAGGAGGTGTGAGGCAATAACAGGTCTGTGATGCCCTTAGATGTTCTGGGCCGCACGCGCGCTACACTGATGCATTCAACGAGTTTCCTGGTCCGAGAGGAATGGGTAACCTTTTGAAAGTGCATCGTGCTAGGGATAGACTATTGCAATTATTGGTCTTCAACGAGGAATTCCTAGTAGACGTAGTTCATCAGACTGCATCGATTACGTCCCTGCCCTTTGTACACACCGCCCGTCGCTCCTACCGATTGGATGATCCGGTGAGCTATTCGGACCTCCAAGGGAAAGTCTCGCGAACCTTATCATCTAGAGGAAGGAGAAGTCGTAACAAGGTTTCCTCTCTTGCAACGACGAATGCCTTGGCTCGAGGATCGTTGAAGGACGCAGCGAACTGTGTTACACATCTCGAATTGCAGATTTCCGAGAAAGATAAGGATTCTGAACGCATTCTGCGAGTTGC-------TTGCAACTCACGTAGCAGGCGGTGTCCACGTACACGACCTGTTACGGGATTACCCGCTGAATTTAAGCATATAAATAAGTGGAGGAGTAAAAACTAACCAGGATTCCCCCAGTAATGGCGAATGAACAGGGAAGAGCTCAAATGCATAACCGCATTCCTCGTGTGCTCTCACCAGTTGCTTCC----------TCGTCGTTTGTTGTTTGGAAAAACACATAACCACGGGTGAAAATCCCATCTGTCGGCCTACGGAAGCGGCGTACGGTGTGAGTTCCCAGAGTCGCGCACCCTGGGACGGGTGCGTAAAGTCGGTGGTAAGTTTCATCGAAAGCTCAATATCTCCTCGAGTCCGATAGCGAACAAGTACCATGAGGGAAAGGTGAAAAGTACTTTGAAAAGAGAGTTAAACGTGCCTGAAATCGTTGTGAATCAAGCAATTGGAATCAGAATCGCAGGTTCCAATTGACCCGTCTTGAAACACGGACCAAGGAGTCATACGCATGTGCGAGTATGTGACCTACAACGGTATATGCGAAATGAAAGTGAAAGGTAGAAAGCTCTACCGACCGACTACATCGGCGTGAAGTTCGAGTATGAGCGCATGTGTTGGGACCCGAAAGATGGTGAACTATGCCTGAACAGGGTGAAGCCAGGGGAAACCCTGGTGGAGGCTCGTAGCGATACTGACGTGCAAATCGTTCGTCTAATTTGGGTATAGGGGCGAAAGACTAATCGAACCATCTAGTAGCTGGTTCCCTCCGAAGTTTCCCTCAGGATAGCTGGCGTGTTAGTTTCACCAGGTAAAGCGAATGATTAGAGGTTCCGGGGATGCTTCATCCTCGGCCTATTCTCAAACTTTCAATGGGTGAGATCCGCTGTTTGCATGTTCGAATCAGTGGCTGCAATGATGATGCTCAGTGGGCCGTTTTTGGTAAGCAGAACTGGCGATGAGGGATGAACCTACCGTTGACATAAGGTGCTAAAGTACTCGCTCA-TCAGACACCACAAAGGGTGTTGGTTCATTTTGACAGCAGGACGGTGGTCATGGAAGTCGAAATCCGCTAAGGAATGTGTAACAACTCACCTGCCGAATGGACTAGCCCCGAAAATGGATGGCGCTGCAGCGAGCGACCGATAGTCAACCCGTCGTGGGAGTTGTATCCTCGACGGTGTAGGAGGGCGCAGATGTTGTGACGCATTTCGGGTTGTAAAACTCGATGAAATTGCATCTGGTGCAGATCTTGGTGGTAGTAGCAACTATTCAACTGCGACTGTTGAAGACTGAAGTGGAGAAGGTTTCCATGTGAACAGGATTTGTACATGGGTTAGCCGGCCCTAAGGGACTGGAGGACGGGTCGAGTGCTG-CATTGCAGCAATGCCCGAAAGGTAAGGTGGTTAATATTCCTCCGCCCGACAGTGGATATTATGTGGCAACACAAAAGAACTCGGGTTCGCGTGTGGGTACTCCGGGAAGTGTTTTCTTTTCTTCTCAACAATCCTAGGCCCTGGAATCAGCTTGTCAGGAGGTAGGGCTGTCAGATTGGTGAAGTGCCTCGTCTTTTGAGCCACCTGGTGAGTCCTCACACGCCCATGAAACCCCGGGGGAAAGTTTCATTCGCACTCACGTCCGTATCCATAACCGCATCAGGTCTCCAAGGTTAGCAGCCTCTGGTCTCTAGAAGAAGGTAGCTAAGGGAAGTCGGCAAAATAGTTCCGTAACTTTGGGAAAAGGAATGGCTCTGAGGGTTGGGTGCAGGGGTTCCTGATCCTCTGCACGATGAACAACCATCTCAGAACTGGAGCGGACAAGGGGAATCCGACTGTTTAATTAAAACAAAGCATTGCGATACCCGCAAACGGTGTTGACGCAATGTGATTTCTGCCNNNNNNNNNNNNNNNNNNNNNNNNNNNNNNNNNNNNNNNNNNNNNNNNNNNNNNNNNNNNNNNNNNNNNNNNNNNNNNNNNNNNNNNNNNNNNNNNNNNNNTAGTGACGCGCATGAATGGATTAACGAGATTCCCACTGTCCCTATCTACCATCTAGCGAAACCACAGCCAAGGGAACGGGCTTGGGACATTCAGCGGGGAAAGAAGACCCTGTTGAGCTTGACTCTAGTTCGACTTTGTGAAGTGACTTAAGAGGTGTAGCATAAGTGGGAGCTTCGGCGAATGTGAAATACCACTACTTTTAATGTTGCTTTACTTATTCCGTTATGCAGAAATTCGGCTCTCGATGTCTTGTTC-AAAGTCCTGACCGATCCGCGCGGGAGACTTAGTCAGGTGGGGAGTTTGGCTGGGGCGGCACATCTGTTAAATGGTAACGCAGGTGTCCTAAGGTGAGCTCAGTGAGAACAGAAATCTCACGTAGACCAAAAGGGGAAAAGCTCACTTGATTTTGATTTTCAGTGTGAATACAAACTGTGAAAGCATGGCCTATCGATCCTTTAAGTCTGTGAAACGTACAGCTAGAGGTGTCAGAAAAGTTACCACAGGGATAACTGGCTTGTGGCAGCCAAGCGTTCATAGCGACGTTGCTTTTTGATCCTTCGATGTCGGCTCTTCCTATCATTGAGACGCAGAAGTCCCAAAGTGTCGGATTGTTCACCCGCCAATAGGGAACGTGAGCTGGGTTTAGACCGTCGTGAGACAGGTTAGTTTTACCCTACTGAT-AATCAACGTTGCGACAGTAATCGAACTAGTACGAGAGGAACAGTTCGTTCAGACATTTGGTTAATGCGGTTAGCTGAGACGCTAGTGCCGCGATGCTATCATCTGCCGGTTTATGACTGAACGCCTCTAAGTCAGGACCCGTGCTGGAGAGCAGCGTTAC-GTGCCTTCTGAATGAACCTATCTTGGATGGAAGGCTGAAATCCTGGGAAGACGATCCAGAAGGCTCCGGGCGTTGTAAGTACGAGAGTGATCTTGTGTC-A
Environmental_Ma131_1A45_18S_FJ032668          NNNNNNNNNNNNNNNNNNNNNNNNNNNNNNNNNNNNNNNNNNNNNNNNNNNNNNNNNNNGCGA-CTGCGAATGGCTCATTAAAACAGTTATAGTTTCCATGTCAGTTGTATTACCTGGATATCCATGGTAATTCTAGAGCTAATACATGCGGAAGGGTTGTGCTTATTAGACACTGAACCAACCCGGGTGGTTTCGAGTTGATTGATGGTAATCGAACGAATCGCATGCGATAATTCATTCAAGTTTCTGACCTATCAGCTTTCGACGGTAGGGTATTGGCCTACCGTGGCATTGACGGGTAACGGAGAATTAGGGTTTGATTCCGGAGAGGGAGCCTGAGAAACGGCTACCACATCTAAGGAAGGCAGCAGGCGCGCAAATTACCCAATCCTGACACAGGGAGGTAGTGACAAGAAATACCAATATGAGGCTTCTCTTGTAATTGGAATGAGAACAATTTAAATCCCTTACCGAGTATCAATTGGAGGGCAAGTCTGGTGCCAGCAGCCGCGGTAATTCCAGCTCCAATAGCGTATATTAAAGTTGTTGCGGTTAAAAAGCTCGTAGTTGGAGTTCTGCCCTTGACTTTTACTTTGAGGAAATAAGAGTGTTCCAAGCAGGCTCTCGTCGTGCATAGCTCAGCATGGAATAATAGCATTGGACTTCGTTTCTACGCTGTTGGTTGCAAGAGC-GAGGTAATGATGAAGAGGGATAGTTGGGGGCATTCGTATTTAACTGTCAGAGGTGAAATTCTTGGATTTGTTAAAGACGGACTACTGCGAAAGCATCTGCCATGGATGTTTTCATTGATCAAGAACGAAAGTTAGGGGATCGAAGACGATCAGATACCGTCCTAGTCTTAACTATAAACCATGCCGGCTAGAGATCGGAGGTCGTTCGATGACACCTTCAGCATCTTGAGAGAAATCA-AAGCCTTTGGGTTCCGGGGGGAGTATGGTCGCAAGGCTGAAACTTAAAGGAATTGACGGAAGGGCACCACCAGGAGTGGAGCCTGCGGCTTAATTTGACTCAACACGGGGAAACTTACCAGGTCCGGACTTAGTAAGGATGTACAGATTGATAGCTCTTTACAGATTCTAAGGGTGGTGGTGCATGGCCGTTCTTAGTTGGTGGAGTGATTTGTCTGGTTAATTCCGTTAACGAACGAGACCTTAACCTGCTAAATAGCGCTGAGTTTCCTTCTTAGAGGGACGTCACGTGTCTAACGTGAGGAGGTGTGAGGCAATAACAGGTCTGTGATGCCCTTAGATGTTCTGGGCCGCACGCGCGCTACACTGATGCATTCAACGAGTTTCCTGGTCCGAGAGGAATGGGTAACCTTTTGAAAGTGCATCGTGCTAGGGATAGACTATTGCAATTATTGGTCTTCAACGAGGAATTCCTAGTAGACGTAGTTCATCAGACTGCATCGATTACGTCCCTGCCCTTTGTACACACCGCCCGTCGCTCCTACCGATTGAATGATCCGGTGAAGCTATCGGACTTTCGAGGGAAAGTCTCGCGAACCTTTATCCTTTAAGAAAGAAAAA-TCGTAAGAGGTTTTCCNNNNNNNNNNNNNNNNNNNNNNNNNNNNNNNNNNNNNNNNNNNNNNNNNNNNNNNNNNNNNNNNNNNNNNNNNNNNNNNNNNNNNNNNNNNNNNNNNNNNNNNNNNNNNNNNNNNNNNNNNNNNNNNNNNNNNNNNNNNNNNNNNNNNNNNNNNNNNNNNNNNNNNNNNNNNNNNNNNNNNNNNNNNNNNNNNNNNNNNNNNNNNNNNNNNNNNNNNNNNNNNNNNNNNNNNNNNNNNNNNNNNNNNNNNNNNNNNNNNNNNNNNNNNNNNNNNNNNNNNNNNNNNNNNNNNNNNNNNNNNNNNNNNNNNNNNNNNNNNNNNNNNNNNNNNNNNNNNNNNNNNNNNNNNNNNNNNNNNNTGAAAATCCCATCTGTCGGCCTACGGAAGCGGCGTACGGTTTGAGTTCCCCGAGTCGCGCACCCTGGGACGGGTGCGTAAATTCGGTGGTAAGTTTCATCGAAAGCTCAATATTTCCTCGAGTCCGATAGCGAACAAGTACCATGAGGGAAAGGTGAAAAGTACTTTGAAAAGAGAGTTAAACGTGCCTGAAATCGTTGTGAATCAAGCAATTGGAATCAGAATCGCAGGTTCCAATTGACCCGTCTTGAAACACGGACCAAGGAGTCATACGCATGTGCGAGTATGTGAGCCAAAACGCTATATGCGAAATGAAAGTGAAAGGTAGAAAGCTCTACCGACCGACTACATCGGCGTGAAGTTCGAGTGTGAGCGCATGTGTTGGGACCCGAAAGATGGTGAACTATGCCTGAACAGGGTGAAGCCAGGGGAAACCCTGGTGGAGGCTCGTAGCGATACTGACGTGCAAATCGTTCGTCTAATTTGGGTATAGGGGCGAAAGACTAATCGAACCATCTAGTAGCTGGTTCCCTCCGAAGTTTCCCTCAGGATAGCTGGCGTGTTAGTTTAACCAGGTAAAGCGAATGATTAGAGGTTCCGGGAATGCTTCTTTCTCGGCCTATTCTCAAACTTTCAATGGGTAAGATCCGCTGTTTGCATGTTCGAATCAGTGGCTGCAAGGATGATGCTCAGGGGGCCGTTTTTGGTAAGCAAAACTGGCGATGAGGGATG-ACCTACCGTTGACATAAGGTGCTAAATTACTCGCTCA-TCAGACACCACAAAGGGTGT-GGTTCA-TTTGACAGCA-GACGGTGGTCATGGAAGTCGAAATCCGCTAAGGAATGTGT-ACAACTCACCTGCCGAATGGACTAGCCCCGAAAATGGAT-GCGCTGCAGCGAGCGACCGATAGTCAACCGGTCGTGGGAGTTGTATCCTCGACCGTGTAGGAGGGCGCAGATGTTGTGACGCATTTCGGGTTGTAAAACTCGATGAAATTGCATCTGGTGCAGATCTTGGTGGTAGTAGCAACTATTCAACTGCGACTGTTGAAGACTGAAGTGGAGAAGGTTTCCATGTGAACAGGATTTGTACATGGGTTAGCCGGCCCTAAGGGACTGGAGGACGGGTCGAGTGCAG-CTT-GCTGCAATGCCCGAAAGGTAAGGTGGTTAATATTCCTCCGCCCGACAGTGGATATTATGTGGCAACACAAAAGAACTCGGGTTCACGTGCGGGCGCTCCGGGAAGTGTTTTCTTTTCTTCTCAACAATCTTAGGCCCTGGAATCAGCTTGTCAGGAGGTAGGGCTGTCAGATTGGTGAAGTGCCTCGTCTTTTGAGCCACCTGGTGAGCTCTCGCACGTCCTTGAAACCCCGGGGGAAAGTTTCATTCGCACTCACGACCGTATCCATAACCGCATCAGGTCTCCAAGGTTAGCAGCCTCTGGTCTCTAGAAGAAGGTAGCTAAGGGAAGTCGGCAAAATAGTTCCGTAACTTTGGGAAAAGGAATGGCTCTGAGGGTTGGGCGCAGGGGTTCCTGATCCTCTGCGCGATGAACAACCATCTCAGAACTGGAGCGGACAAGGGGAATCCGACTGTTTAATTAAAACAAAGCATTGCGATACCCGCAACCGGTGTTGACGCAATGTGATTTCTGCCCAGTGCTCTGAATGTCAAAGTGATGAAATTCAAACAAGCGCGGGTAAACGGCGGGAGTAACTATGACTCTCTTAAGGTAGCCAAATGCCTCGTCATCT-ATTAGTGACGCGCATGAATGGATTAACGAGATTCCCACTGTCCCTAACTACCATCTAGCGAAACCACAGCCAAGGGAACGGGCTTGGGACATTCAGCGGGGAAAGAAGACCCTGTTGAGCTTGACTCTAGTTCGACTTTGTGAAGTGACTTAAGAGGTGTAGCATATGTGGGAGCTTCGGCGAATGTGAAATACCACAACTTTTAATGTTGCTTTACTTACTCCGTTATGCAAAAATTCGGCTCTCGATGTTTTGTTT-AAAGTCCTGACCGATTTGCGCGGGAGACTTAGTCAGGTGGGGAGTTTGGCTGGGGCGGCACATCTGTTAAATGGTAACGCAGGTGTCCTAAGGTGAGCTCAGTGAGAACAGAAATCTCACGTAGACCAAAAGGGGAAAAGCTCACTTGATTTTGATTTTCAGTGTGAATACAAACTGTGAAAGCATGGCCTATCGATCCTTTAAGTCTGGGAAACGTCCAGCTAGAGGTGTCAGAAAAGTTACCACAGGGATAACTGGCTTGTGGCAGCCAAGCGTTCATAGCGACGTTGCTTTTTGATCCTTCGATGTCGGCTCTTCCTATCATTGAGACGCAGAAGTCCCAAAGTGTCGGATTGTTCACCCGCCAATAGGGAACGTGAGCTGGGTTTAGACCGTCGTGAGACAGGTTAGTTTTACCCTACTGAT-AATTAACGTTGCGACAGTAATCGAACTAGTACGAGAGGAACAGTTCGTTCAGACATTTGGTTAATGCGGTTAGCTGAGACGCTAGTGCCGCGATGCTACCATCTGCCGGTTTATGACTGAACGCCTCTAAGTCAGAANNNNNNNNNNNNNNNNNNNNNNNNNNNNNNNNNNNNNNNNNNNNNNNNNNNNNNNNNNNNNNNNNNNNNNNNNNNNNNNNNNNNNNNNNNNNNNNNNNNNNNNNNNNNNNNNNNNNNNNNNNNNN
Environmental_Ma131_1A38_18S_FJ032666          NNNNNNNNNNNNNNNNNNNNNNNNNNNNNNNNNNNNNNNNNNNNNNNNNNNNNNNNNNNNNNNNNNNNNNNNGGCTCATTAAAACAGTTATCGTCTCCTTGACAGTCACCAGTTTTGGATACCTATGGTAATTCTAGAGCTAATACATACGGAAGGGTTGTGCTTATTAGATACTGAACCAACCCAGGCGGTCTTGAGTTGACTCATAGTACCCAG-CGAATCGCGTGCGATGTGTCATCCGAGTTTCTGACCTATCAGCTTCCGACGGTAGGGTATTGGCCTACCGTTGCTTTGACGGGTAACGGAGAATTAGGGTTCGATTCCGGAGAGGGAGCCTGAGAAACGGCTACCACATCTAAGGAAGGCAGCAGGCGCGCAAATTACCCAATCCTGACACAGGGAGGTAGTGACAAGAAATACCAATACGAGGCATCTCTAGTAATTGGAATGAGTGCGATTCACAACGCTGCACGAGTATCAATTGGAGGGCAAGTCTGGTGCCAGCAGCCGCGGTAATTCCAGCTCCAATAGCGTATATTAAAGTTGTTGCGGTTAAAAAGCTCGTAGTTGGATTTCTGTCCAGGACATTTACTTTGAGGAAATGAGAGTGTTTCAAGCGGGCGTTCGCCGTGAATACGTTAGCATGGAATAATAGCATCGGACCTCGCTCCAAAGCTGTTGGTTTCTTGGTC-GAGGTAAAGGTGAATAGGGATTGTCGGGGGCATTCGTATTTAACTGTCAGAGGTGAAATTCTTGGATTTGTTGAAGACGGACTACTGCGAAAGCATCTGCCAAAGATGTTCTCATTGATCAAGAACGAAAGTTAGGTGATCGAAGACGATCAGATACCGTCCTAGTCTTAACCATAAACTATGCCGACTGGAGATAGGGGGTCGTTAAATGACGCCTTCTGCATCTTGAGAGAAATCA-AAGTCTTTGGGTTCCGGGGGGAGTATGGTCGCAAGGCTGAAACTTAAAGGAATTGACGGAAGGGCACCACCAGGAGTGGAGCCTGCGGCTTAATTTGACTCAACACGGGGAAACTTACCAGGTCCGGACATAGTGAGGATTGACAGACTGATAGCTCTTTCGAGATTCTATGGGTGGTGGTGCATGGCCGTTCTTAGTTGGTGGAGTGATTTGTCTGGTTAATTCCGTTAACGAACGAGACCTTAACCTGCTAAATAGGCTCCAGAATCCTTCTTAGAGGGACGTCGCGTGTCTAACGCTAGGAAGTGTGAGGCAATAACAGGTCTGTGATGCCCTTAGATGTTCTGGGCTGCACGCGCGCTACACTGATGCGTTCAACGAGTTCCCCGCTCCGGAAGGAACGGGCAACCTTGTGAAAGCGCATCGTGATGGGGATAGATTATTGCAATTGTTAATCTTCAACGAGGAATTCCTAGTAAGCGCGAGTCATCAACTCGTGCTGATTACGTCCCTGCCCTTTGTACACACCGCCCGTCGCTCCTACCGATTGAGTGACCCGGTGAATAATTCGGACAACAGGCTGGAAGTTTAGTGAACCNNNNNNNNNNNNNNNNNNNNNNNNNNNNNNNNNNNNNNNNNNNNNNNNNNNNNNNNNNNNNNNNNNNNNNNNNNNNNNNNNNNNNNNNNNNNNNNNNNNNNNNNNNNNNNNNNNNNNNNNNNNNNNNNNNNNNNNNNNNNNNNNNNNNNNNNNNNNNNNNNNNNNNNNNNNNNNNNNNNNNNNNNNNNNNNNNNNNNNNNNNNGAGCTCAGATTGGATTACCCGCTGAATTTAAGCATATTAGTGAGCGGAGGAATCGAAACTGAATAGGATCCCCTTAGTAATGGCGAACGAACCGGGGAGAGCTCACACTAGAAAGCAGAACTGCGTTTTGGTGTACCGACACGGGTCCAGTGGGTGCGTTGGTGTAAGTCCCTTGGTAACGGGCGTCATAGAGGGTGAGATCCCCGTCTGACACTAACGCAAGCCTGCGTACGGGCCGTGTTCTCAGAGTCGTGTACCCTGAGATGGGTGCGCAAAGTTGGTGGTACATTCCATCCGAAGCTCAATACTGACTCGAGACCGATAGCGAACAAGTACCGTGAGGGAAAGGTGCAAAGTACTTTGAAAAGAGGGTTAAACGTGCCTGAGATCGCTGTAATGCAAGCGTATGAAACTGGCTTGCAAGGCGTCATACGACCCGTCTTGAAACACGGACCAAGGAGTCATACACATGTGCGAGTATGCGAGTGCCGAACTTGTATGCGGAATGAAAGTATCCGGCGGGAAGCACCGTCGACCGGCCATGACGGAGAGAGGTTTGAGCT-GAGCACATTTGTTGGGACCCGAAAGATGGTGAACTATGTCTGGGCAGGGTGAATCCAGGGGAAACTCTGGTGGAGGCTCGTAGCGATACTGACGTGCAAATCGTTCGTCAAACCTGGATATAGGGGCGAAAGACTAATCGAACCATCTAGTAGCTGGTTCCCTCCGAAGTTTCCCTCAGGATAGCTGGCGTGTAAGTGGTATCAGGTAAAGCGAATGATTAGAGGCCTCGGGGGCGTGTCGTCCTCGACCTATTCTCAAACTTTAAATGGGTACGATGGGTTGGTTACCTAAGCGAACCTTCACACTAAATGCTTTCGCCTAGTGGGCCGTTTTTGGTAAGCAAAACTGGCGATGAGGGATGAACCTAACGTTGGGTTAAGGTGCCGAAGTGCTCGCTCA-TGAGACACCAGAAAGGGTGT-GGT-CA-TTTAACAGCAGGACGGTGGTCATGGAAGTTGAAATCCGCTAAGGAGTGTGTAACAACTCACCTGCCGAATGGACTGGCCCCGAAAATGGATGGCGCTGCAGCGGGTGACCGATACCCAACCGCTAATGCAATTATGAACCATTAGCGTGTAGGAGGGCGAATGCATTGTGACGCAGT-CATGTCGTAGGACTAGGTCTAGCAATGCGTTGTGCAGATCTTGGTGGTAGTAGCAACTATTCAAACGCGAACTTTGAAGACTGAAGAGGAGAAGGTTTCCATGTGAACAGCCTTTGGACATGGGTTAATCGGCCCTAAACGGCAGGGTAGCCCTTCGCAATGTGGCCTGGCCACGATCTGTGAAAGGAAAGGTGGTTAATATTCCACCATCGGGACGTGGATATTGTGTGGCAACACAAACGCACGCGGCGCCACTGGCGGACTCTCCGGGGAGTGTTTTCGTTTCTGTTCAACAGCTTTGGACCCTGGAAGCAGCTTGCCGGGAGAGAGGGTCCACTGTCTGGTCGAGTGCCCCGTGTTACGGGGCATCCGGTTCGGTTCCGACAGTCCTTGAAAAGCCGCGGGAGAGGTTCAGTCACACGCTCGTCCGTACCCATAACCGCATCAGGTCTCCTAGGTTAGCAGCCTCTAGTCCATAGAGTAAGGTGGCTGAGGGAAGTCGGCAAAATAGTTCCGTAACTTCGGGAAAAGGAATGGCTCTGAGGGCTGGGCGTAAGGATCCTATTC-CCTTGCGCGCTGAACAGCCAACTCAGAACTGGAGCGGACAAGGGGAATCCGACTGTTTAATTAAAACAAAGCATTGTGATGGCGCTAGCGCGTGTTGACACAATGTGATTTCTGCCCAGTGCTCTGAATGTCAAAGTGATGAAATTCAAATAAGCGCGGGTAAACGGCGGGAGTAACTATGACTCTCTTAAGGTAGCCAAATGCCTCGTCATCT-ATTAGTGACGCGCATGAATGGATTAACGAGATTCCCACTGTCCCCATCCACCATCTAGCGAAACCACAGCCAAGGGAACGGGCTTGGAACTGTCAGCGGGGAAAGAAGACCCTGTTGAGCTTGACTCTAGTCCGACTTTGTGAAGCCACTTAGGAGGTGTAGCATAAGTGGGAGCTCACGCGTCTTTGAAATACCACTACTCTTAATGTGGCTTTACTTACTCCGTTATACTGAATCTCGCTATTCGAGTTGTGGAACGAACGGCCAGCCCGATCAGTGCGGGAAACATAGTCAGGTGGGGAGTTTGGCTGGGGCGGCACATCTGTTAAATGGTAACGCAGGTGTCCTAAGGCAAGCTCAATGAGAACAGAAATCTCATGCAGACCAGAAGGGGAAAAGCTTGCTTGATTCCGATTTTCAGCGCGAATACGAACTGTGAAAGCGTGGCCTACCGATCCTCTATGTCTGAGGAATGTTCAGCTAGAGGTGTCAGAAAAGTTACCACAGGGATAACTGGCTTGTGGCAGCCAAGCGTTCATAGCGACGTTGCTTTTTGATCCTTCGATGTCGGCTCTTCCTATCATTGAGACGCAGAAGTCCCAAAGTGTCGGATTGTTCACCCGCCAATAGGGAACGTGAGCTGGGTTTAGACCGTCGTGAGACAGGTTAGTTTTACCCTACTGATGTGTGGATACCGCGACAGTAATCGAACTAGTACGAGAGGAACAGTTCGTTCAGATACCTGGTAAATGCCGTTAGCTGAAACACTAGTACGGCGACGCTACCATCTGCTGGATTACCGCTGAACGCCTCTAAGTCNNNNNNNNNNNNNNNNNNNNNNNNNNNNNNNNNNNNNNNNNNNNNNNNNNNNNNNNNNNNNNNNNNNNNNNNNNNNNNNNNNNNNNNNNNNNNNNNNNNNNNNNNNNNNNNNNNNNNNNNNNNNNNNNN
Ichthyodinium_chabelardi_FJ440623              AGTCATATGCTTGTCTCAAAGATTAAGCCATGCATGTCTCAGTATAAGCTTTT-CACTGCAAAACTGCGAATGGCTCATTAAAACAGTTCTTGTTCACTTGGCGGTTACTCTACAAGGATACCTATGGTAATTCTAGAGCTAATACATGCGGAAGAGCTGCAGTTATTAGATTCCGAACTGACCCAGGGGGACTCAAGTTGATTCATACTAACCGAACGAATCGTGTACGATTGGTCAATCAAGTTTCTGACCTATCAGCTTCCGACGGTAGGGTATTGGCCTACCGTGGCATTGACGGGTAACGGGGAATTAGGGTTCGATTCCGGAGAGGGAGCCTGAGAAACGGCTACCACATCTAAGGAAGGCAGCAGGCGCGTAAATTACCCAATCCTGACACAGGGAGGTAGTGACAAGAAATACCAATACAAGGCTTCTTTTGTAATTGGGATGAGTAGAATTTAAACCGCGATACAAGTATCAATTGGAGGGCAAGTCTGGTGCCAGCAGCCGCGGTAATTCCAGCTCCAATAGCGTATATTAAAATTGTTGCGGTTAAAACGCTCGTAGTTGAATATTTGCTCATTTTTTTTACTTTGAGGAAATGAGAGTGTTTCAAGCAGGCGTTTGTCGTGAATACGTTAGCATGGAATAATGACACAGGACCTTGCTCCGAAGTTGTTGGTTTTTGGAC--GAGGTAATCAA-AATGGGGATAGTTGGGGGCATTCGTATTTAACTGTCAGAGGTGAAATTCTTGGATTTTTTAAAGACGAACTACTGCGAAAGCATCTGCCCAGGATGTTTTTATTAATCAAGAACGAAAGTTAGGGGATCGAAGACGATCAGATACCGTCCTAGTCTTAACCATAAACTATGCCGACTAGAGATTGGGGA-CGTCATTTGACGTCGTCAGCACCTTATGAGAAATCA-AAGTCTTTGGGTTCCGGGGGGAGTATGGTCGCAAGGCTGAAACTTAAAGGAATTGACGGAAGGGCACCACCAGGAGTGGAGCCTGCGGCTTAATTTGACTCAACACGGGAAAACTTACCAGGTCCAGACATAGGTAGGATTGACAGACTGATAGCTCTTTCTTGATTCTATGGGTGGTGGTGCATGGCCGTTCTTAGTTGGTGGAGTGATTTGTCTGGTTAATTCCGTTAACGAACGAGACCTTAGCCTGCTAAATAATTGCCGGAACTTTTCTTAGAGGGACTTTGTGTGTGTAACACAAGGAAGTGTGAGGCAATAACAGGTCTGTGATGCCCTTAGATGTTCTGGGCTGCACGCGCGCTACACTGATGCGTCCAACAAGCGCCCTAGTCCGACAGGAACGGGTAATCTTGTCAACGCGCATCGTGATGGGGATAGATTATTGCAATTATTGATCTTGAACGAGGAATTCCTAGTAAGCGTAAGTCATTAGCTTGCGCTGATTACGTCCCTGCCCTTTGTACACACCGCCCGTCGCTCCTACCGATTGAGTGGTCCGGTGAATAATTCGGACGGCAGGCTGAAAGTCTAGTAAACCTTATCACTTAGAGGAAGGAGAAGTCGTAACAAGGTTTCCTTTTTTGCAGCGGTGGATGTCTTGGCTCGAGATGTGATGAAGAACGTAGCGAACCACGATATTCCTTGTGAATTGCGAAGTTTCGGGAATCAACAGAGTTTTGAACGCATGCGGCGCGCTGGCTAG---TCATAGCGCGTGTCTGAGTCGGTATTNNNNNNNNNNNNNNNNNNNNNNNNNNNNNNNNNNNNNAAAACATATAAGTAAGCGGGGATAAAAAAAACCACAGGGATTCTCTAAGTAATGGCGAATGAACAGAGGTAAGCTCACGGTATAAACCCAGGCCAGCTTGTGG-CTAGTGATC--------GTGGAAATGGT-------ATCCTTTGGAAAAAGGTGCAGAGCAGGGTGATAGTCCCGTCCATCATTTCTTCCCGGTCACGTACAGCCCAAGCTTATCGAGTCGTTCTCCTTGGGATAGGAGTGCAAATCGGATGGTATACGTCATCCAAAGCTTAATATTATCTCGAGTCCGATAGTGAACAAGTACCATGAGGGAAAGATAAAAAGTACTTTGAAAAGAGAGTTATACGCGCCTAAAATCGTTGCAGTAAAAGCCTTTTGAACNNNNNNNNNNNNNNNNNNNNNNNNNNNNNNNNNNNNNNNNNNNNNNNNNNNNNNNNNNNNNNNNNNNNNNNNNNNNNNNNNNNNNNNNNNNNNNNNNNNNNNNNNNNNNNNNNNNNNNNNNNNNNNNNNNNNNNNNNNNNNNNNNNNNNNNNNNNNNNNNNNNNNNNNNNNNNNNNNNNNNNNNNNNNNNNNNNNNNNNNNNNNNNNNNNNNNNNNNNNNNNNNNNNNNNNNNNNNNNNNNNNNNNNNNNNNNNNNNNNNNNNNNNNNNNNNNNNNNNNNNNNNNNNNNNNNNNNNNNNNNNNNNNNNNNNNNNNNNNNNNNNNNNNNNNNNNNNNNNNNNNNNNNNNNNNNNNNNNNNNNNNNNNNNNNNNNNNNNNNNNNNNNNNNNNNNNNNNNNNNNNNNNNNNNNNNNNNNNNNNNNNNNNNNNNNNNNNNNNNNNNNNNNNNNNNNNNNNNNNNNNNNNNNNNNNNNNNNNNNNNNNNNNNNNNNNNNNNNNNNNNNNNNNNNNNNNNNNNNNNNNNNNNNNNNNNNNNNNNNNNNNNNNNNNNNNNNNNNNNNNNNNNNNNNNNNNNNNNNNNNNNNNNNNNNNNNNNNNNNNNNNNNNNNNNNNNNNNNNNNNNNNNNNNNNNNNNNNNNNNNNNNNNNNNNNNNNNNNNNNNNNNNNNNNNNNNNNNNNNNNNNNNNNNNNNNNNNNNNNNNNNNNNNNNNNNNNNNNNNNNNNNNNNNNNNNNNNNNNNNNNNNNNNNNNNNNNNNNNNNNNNNNNNNNNNNNNNNNNNNNNNNNNNNNNNNNNNNNNNNNNNNNNNNNNNNNNNNNNNNNNNNNNNNNNNNNNNNNNNNNNNNNNNNNNNNNNNNNNNNNNNNNNNNNNNNNNNNNNNNNNNNNNNNNNNNNNNNNNNNNNNNNNNNNNNNNNNNNNNNNNNNNNNNNNNNNNNNNNNNNNNNNNNNNNNNNNNNNNNNNNNNNNNNNNNNNNNNNNNNNNNNNNNNNNNNNNNNNNNNNNNNNNNNNNNNNNNNNNNNNNNNNNNNNNNNNNNNNNNNNNNNNNNNNNNNNNNNNNNNNNNNNNNNNNNNNNNNNNNNNNNNNNNNNNNNNNNNNNNNNNNNNNNNNNNNNNNNNNNNNNNNNNNNNNNNNNNNNNNNNNNNNNNNNNNNNNNNNNNNNNNNNNNNNNNNNNNNNNNNNNNNNNNNNNNNNNNNNNNNNNNNNNNNNNNNNNNNNNNNNNNNNNNNNNNNNNNNNNNNNNNNNNNNNNNNNNNNNNNNNNNNNNNNNNNNNNNNNNNNNNNNNNNNNNNNNNNNNNNNNNNNNNNNNNNNNNNNNNNNNNNNNNNNNNNNNNNNNNNNNNNNNNNNNNNNNNNNNNNNNNNNNNNNNNNNNNNNNNNNNNNNNNNNNNNNNNNNNNNNNNNNNNNNNNNNNNNNNNNNNNNNNNNNNNNNNNNNNNNNNNNNNNNNNNNNNNNNNNNNNNNNNNNNNNNNNNNNNNNNNNNNNNNNNNNNNNNNNNNNNNNNNNNNNNNNNNNNNNNNNNNNNNNNNNNNNNNNNNNNNNNNNNNNNNNNNNNNNNNNNNNNNNNNNNNNNNNNNNNNNNNNNNNNNNNNNNNNNNNNNNNNNNNNNNNNNNNNNNNNNNNNNNNNNNNNNNNNNNNNNNNNNNNNNNNNNNNNNNNNNNNNNNNNNNNNNNNNNNNNNNNNNNNNNNNNNNNNNNNNNNNNNNNNNNNNNNNNNNNNNNNNNNNNNNNNNNNNNNNNNNNNNNNNNNNNNNNNNNNNNNNNNNNNNNNNNNNNNNNNNNNNNNNNNNNNNNNNNNNNNNNNNNNNNNNNNNNNNNNNNNNNNNNNNNNNNNNNNNNNNNNNNNNNNNNNNNNNNNNNNNNNNNNNNNNNNNNNNNNNNNNNNNNNNNNNNNNNNNNNNNNNNNNNNNNNNNNNNNNNNNNNNNNNNNNNNNNNNNNNNNNNNNNNNNNNNNNNNNNNNNNNNNNNNNNNNNNNNNNNNNNNNNNNNNNNNNNNNNNNNNNNNNNNNNNNNNNNNNNNNNNNNNNNNNNNNNNNNNNNNNNNNNNNNNNNNNNNNNNNNNNNNNNNNNNNNNNNNNNNNNNNNNNNNNNNNNNNNNNNNNNNNNNNNNNNNNNNNNNNNNNNNNNNNNNNNNNNNNNNNNNNNNNNNNNNNNNNNNNNNNNNNNNNNNNNNNNNNNNNNNNNNNNNNNNNNNNNNNNNNNNNNNNNNNNNNNNNNNNNNNNNNNNNNNNNNNNNNNNNNNNNNNNNNNNNNNNNNNNNNNNNNNNNNNNNNNNNNNNNNNNNNNNNNNNNNNNNNNNNNNNNNNNNNNNNNNNNNNNNNNNNNNNNNNNNNNNNNNNNNNNNNNNNNNNNNNNNNNNNNNNNNNNNNNNNNNNNNNNNNNNNNNNNNNNNNNNNNNNNNNNNNNNNNNNNNNNNNNNNNNNNNNNNNNNNNNNNNNNNNNNNNNNNNNNNNNNNNNNNNNNNNNNNNNNNNNNNNNNNNNNNNNNNN
Amoebophrya_sp_HM483394                        AGTCATATGCTTGTCTCAAAGATTCATCCATGCATGTCTCAGTATAAGTCTTCGTACGGCGAAACTGCGAATGGCTCATTAAAACAGTTATAGTTTATTTGATGGTCATGTTATATGGATAACTGTGGTAATTCTAGAGCTAATACATGCGGAAGGGTCGTATTTATTAGATACAGAACCAATACGCCTGTTTTTTGGATGATTCATAATAAATGAACGGAGCACATGTGCTGTGTCATTCAAGTTTCTGACCTATCAGCTTTCGACGGTAGGGTATTGGCCTACCGTGGCATTGACGGGTAACGGAGAATTAGGGTTCGATTCCGGAGAGGGAGCCCGAGAAACGGCTACCACATCTAAGGAAGGCAGCAGGAGCGCAAATTACCCAATCCTGACACAGGGAGGTAGTGACAAGAAATAACAAAGCAAGTCCTTTTTTGCTATTGGAATGAGTAGAATTTAAATCTCTTTTCGACTATCAATTGGAGGGCAAGTCTGGTGCCAGCAGCCGCGGTAATTCCAGCTCCAATAGCGTATATTAAAGTTGTTGCGGTTAAAAAGCTCGTAGTTGGATTTCTGTTTGGGACTTTTACTTTGAGGAAATTAGAGTGTTCACGGCAGGCAATCGCCTTGAATATATTAGCATGGAATAATAATATAGGATCTTGGTTCTATTTTGTTGGTTTCTAGACT-AAGATAATGATTAATAGGGACAATTGGGGGCATTCGTATTAACGCGTCAGAGGTGGAATTCTTGGATTGCGTTACGACGAACTACTGCGAAAGCATTTGCCAAGGATGTTTTCATTGATCAAGAACGAAAGTAAGGGGATCGAAGACGATTAGATACCGTCGTAGTCTTTACCATAAACTATGCCAACTAGAGATGGGGTGTCGTT-CTTGACTCACTCCGCACCTTATGAGAAATCA-AAGTCTTTGGGTTCCGGGGGGAGTATGGTCGCAAGGCTGAAACTTAAAGGAATTGACGGAAGGGCACCACCAGGAGTGGAGCCTGCGGCTTAATTTGACTCAACACGGGAAAACTCACCAGGTCCAGACATAGTAAGGATTGACAGATTGATAGCTCTTTCTTGATTCTATGGGTGGTGGTGCATGGCCGTTCTTAGTTGGTGGAGTGATTTGTCTGCTTAATTGCGTTAACGAACGAGACCTTAACCTGCTAAATAGATCAACCTATCCTTCTTAGAGGGACTTTGTGTTTTCAGCGCAAGGAAGTTTGAGGCAATAACAGGTCTGTGATGCCCTTAGATGTTCTGGGCTGCACGCGCGCTACACTGATGCGTTCAACGAGTGTCCTTGCCCGATAGGGTTGGGTAATCTTTTGAACACGCATCGTGATGGGGATAGATTATTGCAATTATTAATCTTCAACGAGGAATTCCTAGTAATGATGAATCATCAGTTCATCGTGATTACGTCCCTGCCCTTTGTACACACCGCCCGTCGCTCCTACCGATTGAGCAATCCGGTGAATACTTCGGACCGGTTCTGGAAAGTCCACTGAACCTTATTGCTTAGAGGAAGGAGAAGTCGTAACAAGGTTTCCCAACTTTTAGCGGTGGATGTCTCGGCTCAGGCAACGATGAAGGACGCCGCAAAATGCGATAAGCTTTGTGAATGGCAGAATTCCGCGAATCAATAGAATGCTGAACGCATACTGCACTTTTAGGTTACTCCTGAAAGTATGTCTAAGTCAGGGCGNNNNNNNNTGACTTTAGACAAGAATACCCGCTGAATTTAAGCATATAAGTAAGCGGAGGAAAAGAAAATGAATATGATTCCCTTAGTAAGGGCGACTGAACCGGGAAGAGCTCAAAATGTAAATCAGGAATGAATTGTAGTCTTGAGAGCTGTTGCT-AGGNNNNNNTCCGCGTAAGTCTTTTGGAAAAAAGCATCAGAGAGGGTGAGAATCCCGTTTCC-GTGGAGTGTCCTGCCTTTCCGGCATGGCTTCTTAGAGTCGCGCACTTTGGAAATGGTGTGCAAAATGGGAGGTAATTTTCTTCTAAAGCTAAATATAGGCCTGAGACCGATAGCAAACAAGTACCGTGAGGGAAAGATGAAAAGGACTTTGGAAAGAGAGTTAAAAGTGCCTGAAACCGCTAAGAGGGAAGCGAATGAAACATGGCTAAATGGTTTTTTTCTACCCGTCTTGAAACACGGACCAAGGAGTCGACCTCTATCGCGAGTGTGCGGGTGGCAAACCTGTACGCGGAATGAAAGTAACAGTTTGGATGCACAAACGGCCGGCTTCGATTGAGAGAGGTTTGAGTATGAGCGATAAGGGTCGGACCCGAAAGATGGTGAACTATGCTTGAGTAGGGTGAAGTCAGGGGAAACCCTGATGGAGGCTCGTAGCGGTACTGACGTGCAAATCGTTCGTCAAACTTGAGTATAGGGGCGAAAGACTAATCGAACCATCTAGTAGCTGGTTCTCTCCGAAGTTTCCCTCAGGATAGCTGGAGTCGGAGTTTTGTCAGGTAAAGCGAATGATTAGAAGCATTGGGGATGCTTAGTCCTCGACTTATTCTCAAACTTTAAATAGGCAAGATCAGTGACTTACTTTAGTGAAGTTACTGGATAAATGACGACCCCAAGTGGGCCATTCTTGGTAAGCAGGACTGGCGATGAGGGATGAACCTAACGTTGGGTTAAGGTGCCAAACTGCTCGCTCA-TCAGATACCACAAAGGGTGTTGGTTCATTTTAACAGCAGGACGGTGGTCATGGAAGTCGAAACCCGCTAAGGAGTGTGTAACAACTNNNNNNNNNNNNNNNNNNNNNNNNNNNNNNNNNNNNNNNNNNNNNNNNNNNNNNNNNNNNNNNNNNNNNNNNNNNNNNNNNNNNNNNNNNNNNNNNNNNNNNNNNNNNNNNNNNNNNNNNNNNNNNNNNNNNNNNNNNNNNNNNNNNNNNNNNNNNNNNNNNNNNNNNNNNNNNNNNNNNNNNNNNNNNNNNNNNNNNNNNNNNNNNNNNNNNNNNNNNNNNNNNNNNNNNNNNNNNNNNNNNNNNNNNNNNNNNNNNNNNNNNNNNNNNNNNNNNNNNNNNNNNNNNNNNNNNNNNNNNNNNNNNNNNNNNNNNNNNNNNNNNNNNNNNNNNNNNNNNNNNNNNNNNNNNNNNNNNNNNNNNNNNNNNNNNNNNNNNNNNNNNNNNNNNNNNNNNNNNNNNNNNNNNNNNNNNNNNNNNNNNNNNNNNNNNNNNNNNNNNNNNNNNNNNNNNNNNNNNNNNNNNNNNNNNNNNNNNNNNNNNNNNNNNNNNNNNNNNNNNNNNNNNNNNNNNNNNNNNNNNNNNNNNNNNNNNNNNNNNNNNNNNNNNNNNNNNNNNNNNNNNNNNNNNNNNNNNNNNNNNNNNNNNNNNNNNNNNNNNNNNNNNNNNNNNNNNNNNNNNNNNNNNNNNNNNNNNNNNNNNNNNNNNNNNNNNNNNNNNNNNNNNNNNNNNNNNNNNNNNNNNNNNNNNNNNNNNNNNNNNNNNNNNNNNNNNNNNNNNNNNNNNNNNNNNNNNNNNNNNNNNNNNNNNNNNNNNNNNNNNNNNNNNNNNNNNNNNNNNNNNNNNNNNNNNNNNNNNNNNNNNNNNNNNNNNNNNNNNNNNNNNNNNNNNNNNNNNNNNNNNNNNNNNNNNNNNNNNNNNNNNNNNNNNNNNNNNNNNNNNNNNNNNNNNNNNNNNNNNNNNNNNNNNNNNNNNNNNNNNNNNNNNNNNNNNNNNNNNNNNNNNNNNNNNNNNNNNNNNNNNNNNNNNNNNNNNNNNNNNNNNNNNNNNNNNNNNNNNNNNNNNNNNNNNNNNNNNNNNNNNNNNNNNNNNNNNNNNNNNNNNNNNNNNNNNNNNNNNNNNNNNNNNNNNNNNNNNNNNNNNNNNNNNNNNNNNNNNNNNNNNNNNNNNNNNNNNNNNNNNNNNNNNNNNNNNNNNNNNNNNNNNNNNNNNNNNNNNNNNNNNNNNNNNNNNNNNNNNNNNNNNNNNNNNNNNNNNNNNNNNNNNNNNNNNNNNNNNNNNNNNNNNNNNNNNNNNNNNNNNNNNNNNNNNNNNNNNNNNNNNNNNNNNNNNNNNNNNNNNNNNNNNNNNNNNNNNNNNNNNNNNNNNNNNNNNNNNNNNNNNNNNNNNNNNNNNNNNNNNNNNNNNNNNNNNNNNNNNNNNNNNNNNNNNNNNNNNNNNNNNNNNNNNNNNNNNNNNNNNNNNNNNNNNNNNNNNNNNNNNNNNNNNNNNNNNNNNNNNNNNNNNNNNNNNNNNNNNNNNNNNNNNNNNNNNNNNNNNNNNNNNNNNNNNNNNNNNNNNNNNNNNNNNNNNNNNNNNNNNNNNNNNNNNNNNNNNNNNNNNNNNNNNNNNNNNNNNNNNNNNNNNNNNNNNNNNNNNNNNNNNNNNNNNNNNNNNNNNNNNNNNNNNNNNNNNNNNNNNNNNNNNNNNNNNNNNNNNNNNNNNNNNNNNNNNNNNNNNNNNNNNNNNNNNNNNNNNNNNNNNNNNNNNNNNNNNNNNNNNNNNNNNNNNNNNNNNNNNNNNNNNNNNNNNNNNNNNNNNNNNNNNNNNNNNNNNNNNNNNNNNNNNNNNNNNNNNNNNNNNNNNNNNNNNNNNNNNNNNNNNNNNNNNNNNNNNNNNNNNNNNNNNNNNNNNNNNNNNNNNNNNNNNNNN
Syndinium_turbo_DQ146404                       AGTCATATGCTTGTCTCAAAGATTAAGCCATGCATGTCTCAGTATAAGTTTATACACGACGAAACTGCGAAAGGCTCATTAAAACAGTTATAGTTTATTTGATGATCACATTACTTGGATACCCGTAGTAATTCTAGAGCTAATACATGC-GAAGACCTGTGTTTATTAGACACAAAACCGAACTC---AGAATTCTGTTGATTCACAATAACTGTACGCAGCGCATGCGCGAGATCATTCAAGTTTCTGACCTATCAGCTTCCGACGGTAGGGTATTGGCCTACCGTGGCATTGACGGGTAACGGAGAATTAGGGTTCGATTCCGGAGAGGGAGCCTGAGAAACGGCTACCACATCTAAGGAAGGCAGCAGGCGCGCAAATTACCCAATCCTGACACAGGGAGGTAGTGACAAGAAATAACAGTACAGGGCATTTCTTGTCATTGGAATGAGTTAAATTTAAACCCCTTGACGAGTAACAATTGGAGGGCAAGTCTGGTGCCAGCAGCCGCGGTAATTCCAGCTCCAATAGCGTATATTAAAGTTGTTGCGGTTAAAAAGCTCGTAGTTGGATTTCTGTCCAGAACTTTTACTTTGAGGAAATTAGAGTGTTCACTGCAGGCAATCGCCTTGAATACATTAGCATGGAATAATAAGATAGGACCTGAGTTCTATTTTGTCGGTTTCTAGACT-TAGGTAATGATTAACAGGGATAGTTGGGGGCATTCGTATTTAACTGTCAGAGGTGAAATTCTTGGATTTGTTAAAGACGAACTACTGCGAAAGCATTTGCCAAGGATGTTTTCATTGATCAAGAACGAAAGTTAGGGGATCGAAGACGATCAGATACCGTCCTAGTCTTAACCATAAACCATGCCGACTAGAGATTGGAGGCCGTTTCTCGACACCTTCAGCACCTTACGAGAAATCA-AAGTCTTTGGGTTCCGGGGGGAGTATGGTCGCAAGGCTGAAACTTAAAGGAATTGACGGAAGGGCACCACCAGGAGTGGAGCCTGCGGCTTAATTTGACTCAACACGGGGAAACTTACCAGGTCCAGACATAATAAGGATTGACAGATTGATAGCTCTTTCTTGATTCTATGGGTGGTGGTGCATGGCCGTTCTTAGTTGGTGGAGTGATTTGTCTGGTTAATTCCGTTAACGAACGAGACCTTAACCTGCTAAATAGTTACGTGTAACCTTCTTAGAGGGACTTTGCGCGCCTAGCGCAAGGAAGTTTGAGGCAATAACAGGTCTGTGATGCCCTTAGATGTTCTGGGCTGCACGCGCGCTACACTGATGCGTTCAACGAGTTTCCTGGCTCGACAGAGTTGGGTAATCTTCTGAAAACGCATCGTGATGGGGATAGATTATTGGAATTATTAATCTTCAACGAGGAATTCCTAGTAAGCGCGATTCATCAGATCGTGCTGATTACGTCCCTGCCCTTTGTACACACCGCCCGTCGCTCCTACCGATTGAGTGATCCGGTGAATAATTCGGACGGCACGCTGGAAGTTTAGTGAACCTTATCACTTAGAGGAAGGAGAAGTCGTAACAAGGTTTCTAAAATTTTAACGATGAATGCCTCGGCTCGGCTAACGATGAAGGACGCAGCGAATTGCGATAAGCAATGCGAATTGCAGAATTCCGTGAATCATCAGATTTCTGAACGTACCCTACGCTATCGGGT-ATTCCTGATAGCATGTCTGGTCTCAGCGTNNNNNNNNNNNNNNNNNNNNNNNNNNNNNNNNNNNNNNNNNNNNNNNNGTAAGCGGTGGAAAAGAAACCAAATGGGATTCCCCTAGTAATGGCGAATGAACAGGGATCAGCTCAAATTGGGAATCGCTGCTGAATTGTAGTCTGCAAGAAT-TCACCAGCGAGAACGCTTAAGTAAGTCTCTTGGGACAGAGCTTCGTGGAGGGTGAGATGCCCGTCTGCCTTGAGCTTCTTCTCGTATACGGTGTTTTCTTTACGAGTCGCGTTCCTCGGGATTGGAGCGCTAATTAGGAGGTAAATTTCTCCTAAAGCTAAATATTGAACCGAGACCGATAGTAAACAAGTACCGTGAGGGAAAGGTGAAAAGGACTTTGGAAAGAGAGTTAAAAGTGCCTGAAATCGTTGAAATGTAAGCGAATGGAACNNNNNNNNNNNNNNNNNNNNNNNNNNNNNNNNNNNNNNNNNNNNNNNNNNNNNNNNNNNNNNNNNNNNNNNNNNNNNNNNNNNNNNNNNNNNNNNNNNNNNNNNNNNNNNNNNNNNNNNNNNNNNNNNNNNNNNNNNNNNNNNNNNNNNNNNNNNNNNNNNNNNNNNNNNNNNNNNNNNNNNNNNNNNNNNNNNNNNNNNNNNNNNNNNNNNNNNNNNNNNNNNNNNNNNNNNNNNNNNNNNNNNNNNNNNNNNNNNNNNNNNNNNNNNNNNNNNNNNNNNNNNNNNNNNNNNNNNNNNNNNNNNNNNNNNNNNNNNNNNNNNNNNNNNNNNNNNNNNNNNNNNNNNNNNNNNNNNNNNNNNNNNNNNNNNNNNNNNNNNNNNNNNNNNNNNNNNNNNNNNNNNNNNNNNNNNNNNNNNNNNNNNNNNNNNNNNNNNNNNNNNNNNNNNNNNNNNNNNNNNNNNNNNNNNNNNNNNNNNNNNNNNNNNNNNNNNNNNNNNNNNNNNNNNNNNNNNNNNNNNNNNNNNNNNNNNNNNNNNNNNNNNNNNNNNNNNNNNNNNNNNNNNNNNNNNNNNNNNNNNNNNNNNNNNNNNNNNNNNNNNNNNNNNNNNNNNNNNNNNNNNNNNNNNNNNNNNNNNNNNNNNNNNNNNNNNNNNNNNNNNNNNNNNNNNNNNNNNNNNNNNNNNNNNNNNNNNNNNNNNNNNNNNNNNNNNNNNNNNNNNNNNNNNNNNNNNNNNNNNNNNNNNNNNNNNNNNNNNNNNNNNNNNNNNNNNNNNNNNNNNNNNNNNNNNNNNNNNNNNNNNNNNNNNNNNNNNNNNNNNNNNNNNNNNNNNNNNNNNNNNNNNNNNNNNNNNNNNNNNNNNNNNNNNNNNNNNNNNNNNNNNNNNNNNNNNNNNNNNNNNNNNNNNNNNNNNNNNNNNNNNNNNNNNNNNNNNNNNNNNNNNNNNNNNNNNNNNNNNNNNNNNNNNNNNNNNNNNNNNNNNNNNNNNNNNNNNNNNNNNNNNNNNNNNNNNNNNNNNNNNNNNNNNNNNNNNNNNNNNNNNNNNNNNNNNNNNNNNNNNNNNNNNNNNNNNNNNNNNNNNNNNNNNNNNNNNNNNNNNNNNNNNNNNNNNNNNNNNNNNNNNNNNNNNNNNNNNNNNNNNNNNNNNNNNNNNNNNNNNNNNNNNNNNNNNNNNNNNNNNNNNNNNNNNNNNNNNNNNNNNNNNNNNNNNNNNNNNNNNNNNNNNNNNNNNNNNNNNNNNNNNNNNNNNNNNNNNNNNNNNNNNNNNNNNNNNNNNNNNNNNNNNNNNNNNNNNNNNNNNNNNNNNNNNNNNNNNNNNNNNNNNNNNNNNNNNNNNNNNNNNNNNNNNNNNNNNNNNNNNNNNNNNNNNNNNNNNNNNNNNNNNNNNNNNNNNNNNNNNNNNNNNNNNNNNNNNNNNNNNNNNNNNNNNNNNNNNNNNNNNNNNNNNNNNNNNNNNNNNNNNNNNNNNNNNNNNNNNNNNNNNNNNNNNNNNNNNNNNNNNNNNNNNNNNNNNNNNNNNNNNNNNNNNNNNNNNNNNNNNNNNNNNNNNNNNNNNNNNNNNNNNNNNNNNNNNNNNNNNNNNNNNNNNNNNNNNNNNNNNNNNNNNNNNNNNNNNNNNNNNNNNNNNNNNNNNNNNNNNNNNNNNNNNNNNNNNNNNNNNNNNNNNNNNNNNNNNNNNNNNNNNNNNNNNNNNNNNNNNNNNNNNNNNNNNNNNNNNNNNNNNNNNNNNNNNNNNNNNNNNNNNNNNNNNNNNNNNNNNNNNNNNNNNNNNNNNNNNNNNNNNNNNNNNNNNNNNNNNNNNNNNNNNNNNNNNNNNNNNNNNNNNNNNNNNNNNNNNNNNNNNNNNNNNNNNNNNNNNNNNNNNNNNNNNNNNNNNNNNNNNNNNNNNNNNNNNNNNNNNNNNNNNNNNNNNNNNNNNNNNNNNNNNNNNNNNNNNNNNNNNNNNNNNNNNNNNNNNNNNNNNNNNNNNNNNNNNNNNNNNNNNNNNNNNNNNNNNNNNNNNNNNNNNNNNNNNNNNNNNNNNNNNNNNNNNNNNNNNNNNNNNNNNNNNNNNNNNNNNNNNNNNNNNNNNNNNNNNNNNNNNNNNNNNNNNNNNNNNNNNNNNNNNNNNNNNNNNNNNNNNNNNNNNNNNNNNNNNNNNNNNNNNNNNNNNNNNNNNNNNNNNNNNNNNNNNNNNNNNNNNNNNNNNNNNNNNNNNNNNNNNNNNNNNNNNNNNNNNNNNNNNNNNNNNNNNNNNNNNNNNNNNNNNNNNNNNNNNNNNNNNNNNNNNNNNNNNNNNNNNNNNNNNNNNNNNNNNNNNNNNNNNNNNNNNNNNNNNNNNNNNNNNNNNNNNNNNNNNNNNNNNNNNNNNNNNNNNNNNNNNNNNNNNNNNNNNNNNNNNNNNNNNNNNNNNNNNNNNNNNNNNNNNNNNNNNNNNNNNNNNNNNNNNNNNNNNNNNNNNNNNNNNNNNNNNNNNNNNNNNNNNNNNNNNNNNNNNNNNNNNNNNNNN
Environmental_HF0200_37F04_EU795185            AGTCATATGCTTGTCTCAAAGATTAAGCCATGCATGTCTCAGTATCAGCATTTTCACCGCTAAACTGCGAATGGCTCATTAAAACAGTTATAGTTTACTTGGTGATCGAGTTATTCGGATAACTGTACTAATTGTAGAGCTAATACGTGCGGAAGGGTCGTATTTATTAGATACAGAACCAATTTCCCTGGAAAACGGATGATTCATGATAAACAGACGGAGCGTAGACGCTACGCCATTCAAGTTTCTGACCTATCAGCTTCCGACGGTAGGGTATTGGCCTACCGTGGCTTTGACGGGTAACGGAGAATTAGGGTTCGATTCCGGAGAGGGAGCCCGAGAAACGGCTACCACATCTAAGGAAGGCAGCAGGCGCGCAAATTACCCAATCCTGACATAGGGAGGTAGTGACAAGAAATAACAAAGCAAGTCTCTGCGCTGCGTTGGAATGAGTAGAATTTAAATCTCTGTACGACCATCAATTGGAGGGCAAGTCTGGTGCCAGCAGCCGCGGTAATTCCAGCTCCAATAGCGTATATTAAAGTTGTTGCGGTTAAAAAGCTCGTAGTTGGATTTCTGCCCAAGACTTTTACTTTGAGGAAATTAGAGTGGTTACGGCAAGCTATCGCTTTGAATATATTAGCATGGAATAATAATATAGGGCGTAAGTTCTATTTTGTTGGTTTCTAGACA-TACGCAATGATTAATAGGGACAATTGGGGGCATTCGTATTAACGCGTCAGAGGTGGAATTCTTAGATTGCGTTACGACGAACTACTGCGAAAGCATTTGCCAAGGATGTTTTCATTGATCAAGAACGAAAGTATGGGGATCGAAGACGATTAGATACCGTCGTAGTCTATACCATAAACTATGCCAATTAGAGATTGGAGGTCGTTTATTGACTCCTCCAGCACCTTATGAGAAATCA-AAATTTTTGGGTTCCGGGGGGAGTATGGTCGCAAGGCTGAAACTTAAAGGAATTGACGGAAGGGCACCACCAGGAGTGGAGCCTGCGGCTTAATTTGACTCAACACGGGAAAACTTACCAGGTCCAGACATAGTAAGGATTGACAGATTGATAGCTCTTTCTTGATTCTATGGGTGGTGGTGCATGGCCGTTCTTAGTTGGTGGAGTGATTTGTCTGGTTAATTCCGTTAACGAACGAGATCTTAACCTGCTAAATAGTGGCGCATTTTCTTCTTAGAGGGACTTTGACGCCTAAGCGCAAGGAAGTTTGAGGCAATAACAGGTCTGTGATGCCCTTAGATGTTCTGGGCTGCACGCGCGCTACACTGATGCGTTCAACGAGCATCCTTGTCTGAAAAGATTGGGTAATCTTTTGAAAACGCATCGTGATGGGGATAGATTATTGTAATTATTAGTCTTCAACGAGGAATTCCTAGTAAGCGCGAGTCATCAGCTCGTGCTGATTACGTCCCTGCCCTTTGTACACACCGCCCGTCGCTCCTACCGATTGAGTGATCCGGTGAATAATTCGGACCTGATCTGGAAAGTTTAGTAAACCTTATCACTTAGAGGAAGGAGAAGTCGTAACAAGGTTTCCCAACTTTTAGCGATGGATGCCTCGGCTCGAGTAACGATGAAGGACGCAGCAAAATGCGATACGCGCCGTGAATGGCAGAATTCCGAGAATCAATAGAACGCTGAACGCATACTGCACTTCCAGGCTATTCCTGGCAGTACGTCTATTTCAG-GACGTTTCGTATGAAATTAAACGTGATGACCCGCTGAATTTAAGCATATAAGTAAGCGGAGGAAAAGAAAATGAAAATGATTCCCTTAGTAATGGCGAATGAACCGGGAGTCGCTCAATTTGTAAATCCGGAATGAATTGTAGTCTTGATAAGCATTGCTAGTGTTCAGCCAGGCGCAAGTCCTTTGGAAGAATGCGTTAGAGAGGGTGAGAATCCCGTACCGAAGTTTGGCAGGAATACGTTCGGCGTGCTC-ATTAGAGTCGCGTACTTTGGAAGTGGTGCGCAAAATGGGAGGTAATCTTCTTCTAAAGCTAAATACTGACTCGAGACCGATAGCAAACAAGTACCGTGAGGGAAAGGTGAAAAGGACTTTGGAAAGAGAGTTAAAAGTGTCTGAAATCGCTGAGAGGGAAGCGAATGAAACTTGACGAAATGGCTTTTTTCGACCCGTCTTGAAACACGGACCAAGGAGTCTAGCTTTTGTGTAAGTGCGAGGGTGGTAAACCTTTACGCGTAATGAAGGTAAGAGTTTGGATGCACAAACGTCCGATTTCGATTGAGAGAGATTTGAGAAAGAACACAATGGCTAGGACCCGAAAGATGGTGAACTATGCCTGAGTAGGGTGAAGCCAGGGGAAACTCTGGTGGAGGCTCGTAGCGGTACTGACGTGCAAATCGTTCGTCGAACTTGGGTATAGGGGCGAAAGACTAATCGAACCATCTAGTAGCTGGTTCCCTCCGAAGTTTCCCTCAGGATAGCTATCAACGGAGTTTTATCAGGTAAAGCGAATGATTAGAGGCATTGGGGACGCTTAGTCCTCGACCTATTCTCAAACTTTAAATGGGTAAGAGCTAAGGATTGCTTTAGTGAATTCTTAGGATAAATGACGTTGTTGTGTGGGCCATATTTGGTAAGCAGATCTGGCGATGAGGGATGAACCTAATGCGTGGTTAAGGTGCCAAAGTGCTCGCTCA-TCAGAAACCATAAAGGGTGTTGGTTCATTTTAACAGCAGGACGGTGGTCATGGAAGTCGAAATCCGCTAAGGAGTGTGTAACAACTCACCTGCCGAATGGACTAGCCCCGAAAATGGATGGCGCTTAAGCGGGTCACCGATACCACGCCATTATTGCAATTGCGATGCAATAATGTGTAGGGGGGCGTGGGAGTATTGACGAAGTGTTTGGCGTAAGCCTGCATGAAATAGCTTCTAGTGCAGATCTTGGTGGTAGTAGCAAATATTCAAATGAGAACTTTGAAGACCGAAGTGGGGAAGGTTTCCATGTGAACAGCAATTGGACATGGGTTAGCCGATCCTAAGAGACAGGGAAGCTCCGCACACGCAGACATTGTCTCGTCTCTCGAAAGGGAATGGAGTTAATATTCTCCAGCCAGGACGTGGATACTGAATGGCAACATAAACGAACTCGGTAACGTGAGAGGCGGCCCTGGGAAGCGTTGTCTTTTCTTTTTAACGGTCTATTACCCTGAAATCAGTTTGTCTGGAGATAGGGTTAATTGACCGGTAAAGCATCTTGTTATTCGAGATGTCCGGTGCGCTGTCGCTCACCCTTGAAAAACCGAGGGAATGTTTTATTCGCACCCCTGTTCGTACCAATATCCGCATCAGGTCTCCAAGGTTAGCAGCCTCTGGTCGATAGAATAAAGTAGGTAAGGGAAGTCGGCAAAATAGATCCGTAACTTCGGGAAAAGGATTGGCTCTGAGGGTTGAGTCAAAGGATCTCGTTCTCCTTTGGCACTGAACAGCCAACTCAGAACTGGAGCGGACAAGGGGAATCCGACTGTTTAATTAAAACAAAGCATTGCGATGGCCTCAAAAGGTGTTGACGCAATGTGATTTCTGCCCAGTGCTCTGAATGTCAACTTGATGAAATTCAAGCAAGCGCGGGTAAACGGCGGGAGTAACTATGACTCTCTTAAGGTAGCCAAATGCCTCGTCATCTAATTAGTGACGCGCATGAATGGATTAACGAGATTCCCACTGTCCCTATCTACTATCTAGCGAAACCACAGCCAAGGGAACGGGCTTGGAATAAACAGCGGGGAAAGAAGACCCTGTTGAGCTTGACTCTAGTTCGACTTTGTGAATTGACATAGGGGATGTAGCATAAGTGGGAGCTTCCGCAACCTTGAAATACCACTACCCTTATCGTCGATTTACTTATTGCGTTAAACTGTGATTCCGCTTTTGGTTTTTAGAATTAAGGCGGCTGCTGACTTGTGCGCAAGACATAGTCAGGTGGGGAGTTTGGCTGGGGCGGCACATCTGTTAAACGATAACGCAGGTGTCCCAAGGTAAGCTCAATGAGAACAGAAATCTCATGTAGACCAAAAGGGGAAAAGCTTGCTTGATTTTGATTTTCAGTACGAATACAAACTTAGAAATAATGGCCTATCGATCCTTTAGGGTTGCGAAGATTGCAGCTAGAGGTGTCAGAAAAGTTACCACAGGGATAACTGGCTTGTGGCAGCCAAGCGTTCATAGCGACGTTGCTTTTTGATCCTTCGATGTCGGCTCTTCCTATCATTGGCTTGCAGCAGAGCCAAAGTGTCGGATTGTTCACCCGCCAATAGGGAACGTGAGCTGGGTTTAGACCGTCGTGAGACAGGTTAGTTTTACCCTACTGTTGAATCGGTATTGCGACAGTAATCTAGGTAGTACGAGAGGAACACCTAGTTCGCATAATTGGTAAATGCAGCTGGCTGAAAAGCCATTGCTGCGATGCTACCATGCGTGAGATTACGACTGAACGCCTCTAAGTCGGAATCTTTGCTGACTAGCAATGCTGTATAACGCTTACACTGTAGAAAAGTCGAATGGAAGCGATAAATCCTTTGTATACGACTTAGTTTCATCCGGGTATTGTAAGCATGAGAGATATCTTTGCATGT
Environmental_Ma131_1A49_18S_FJ032678          NNNNNNNNNNNNNNNNNNNNNNNNNNNNNNNNNNNNNNNNNNNNNNNNNNNNNNNNNNGGCGAACTGCGAATGGCTCATTAAAACAGTTATAGTTTATTTGGTGGTCATTTTATTCGGATAACTGAGGTAATTCTTGAGCTAATACGTGCGGAAGGGTTGTATTTATTAGATACAGAACCAATTCGGGCCGATTTTGGATGACTCATGATAAATGAACGGAGCGTATACGCTGTACCATTCAAGTTTCTGACCTATCAGCTTTCGACGGTAGGGTATTGGCCTACCGTGGCATTGACGGGTAACGGAGAATTAGGGTTCGATTCCGGAGAGGGAGCCCGAGAAACGGCTACCACATCTAAGGAAGGCAGCAGGCGCGCAAATTACCCAATCCTGACACAGGGAGGTAGTGACAAGAAATAACAAAGCAGGCCTGTTTTTGCTATTGGAATGAGTAGAATTTAAAACTCTTTACGACTATCAATTGGAGGGCAAGTCTGGTGCCAGCAGCCGCGGTAATTCCAGCTCCAATAGCGTATATTAAAGTTGTTGCGGTTAAAAAGCTCGTAGTTGGATTTCTGTCCAAGACTTTTACTTTGAGGAAATTAGAGTGTTCACTGCAAGCGTTAGCTTTGAACACATTAGCATGGAATAATAATATAGGACCTTGGTACTATTTTGTTGGTTTCTAGACT-AAGGTAATGATTAATAGGGACAATTGGGGGCATTCGTATT-AACCGTCAGAGGTGGAATTCTTAGATTGTGTTACGACGAACTACTGCGAAAGCATTTGCCAAGGATGTTTTCATTGATCAAGAACGAAAGT-AGGGGATCGAAGACGATTAGATACCGTCGTAGTCTATACCATAAACTATGCCAACTAGAGATTGGAGGTCGTTCTTTGACTCCTTCAGCACCTTATGAGAAATCA-AAGTCTTTGGGTTCCGGGGGGAGTATGGTCGCAAGGCTGAAACTTAAAGGAATTGACGGAAGGGCACCACCAGGAGTGGAGCCTGCGGCTTAATTTGACTCAACACGGGAAAACTTACCAGGTCCAGACATAGTAAGGATTGACAGATTGATAGCTCTTTCTTGATTCTATGGGTGGTGGTGCATGGCCGTTCTTAGTTGGTGGAGTGATTTGTCTGGTTAATTCCGTTAACGAACGAGACCTTAACCTGCTAAATAGTGGTGCGTATCCTTCTTAGAGGGACTTTGTGATTAAAGCACAAGGAAGTTTGAGGCAATAACAGGTCTGTGATGCCCTTAGATGTTCTGGGCTGCACGCGCGCTACACTGATGCGTTCAACGAGTATCCTTGTCCGATAGGATTGGGTAATCTTTTGAAAACGCATCGTGATGGGGATAGATTATTGTAATTATCAGTCTTCAACGAGGAATTCCTAGTAAGCGCGAGTCATCAGCTCGTGCTGATTACGTCCCTGCCCTTTGTACACACCGCCCGTCGCTCCTACCGATTGAGTGATCCGGTGAATAATTCGGACCGTCTATGGAAAGTCTAGTGAACC-TATCACT-AGAGATGATGNNNNNNNNNNNNNNNNNNNNNNNNNNNNNNNNNNNNNNNNNNNNNNNNNNNNNNNNNNNNNNNNNNNNNNNNNNNNNNNNNNNNNNNNNNNNNNNNNNNNNNNNNNNNNNNNNNNNNNNNNNNNNNNNNNNNNNNNNNNNNNNNNNNNNNNNNNNNNNNNNNNNNNNNNNNNNNNNNNNNNNNNNNNNNNNNNNNNNNNNNNNNNNNNNATTT-AGCATAT-AGT-AGCG-AG-AAAAGAAAATGAATATGATTCC-TTAGTAATGGCGAATGAACCGGGAAGAGCTCAACTTGTAAATCGGAAATGAATTGTAGTCTTGATAAACATCACCAGCATTGGTCCGGACGTAAGTCTTTTGGAAGAAAGCGTCAGAGAGGGTGAGAATCCCGTATTTCTTCTTCGGATCAGTGCGTACGGTGTGTTTTATTAGAGTCGCGTACTTTGGAAGTGGTGCGCTAAATGGGAGGTAATTGTCTTCTAAAGCTAAATATTGACTCGAGACCGATAGTAAACAAGTACCGTGAGGGAAAGGTGAAAAGGACTTTGGAAAGAGAGTTAAAAGTGCCTGAAATCGCTAAGAGGGAAGCGAATGAAACTTGATAAAATGGTTTTATCCGACCCGTCTTGAAACACGGACCAAGGAGTCTTGCTAATGTGTAAGTATGTGGGTGGCAAACCCATATGCGGAATGAAAGTAAGAGGTTGGATGCACAACCGACCGACTTCGATGCAGAGAGGTTTGAGTATGAACATATTGGCTAGGACCCGAAAGATGGTGAACTATGCGTGAGTAGGGTGAAGCCAGGGGAAACTCTGGTGGAGGCTCGTAGCGGTACTGACGTGCAAATCGTTCGTCAAACTTGCGTATAGGGGCGAAAGACTAATCGAACCATCTAGTAGCTGGTTCCCTCCGAAGTTTCCCTCAGGATAGCTGGAGTTGGAGTTTTATCAGGTAAAGCGAATGATTAGAGGCATTGGGGACGCTTAGTCCTCGACCTATTCTCAAACTTTAAATGGGTAAAAGCCGTGGTTTACTTTAGTGAAATCGCGGGATAAATGACAACTTCAAGTGGGCCATTTTTGGTAAGCAAAACTGGCGATGAGGGATGAACCTAATGTGAGGTTAAGGTGCCAAACTGCTCGCTCA-TCAAATACCATAAAGGGTGTTGGTTCATTTTGACAGTAGGACGGTGGTCATGGAAGTCGAAACCCGCTAAGGAGTGTGTAACAACTCACCTACCGAATGGACTAGCCCCGAAAATGGATGGCGCTTAAGCGGGTGACCGATACCTCACCATTGACGCAAATGCAATGTGTTAATGTGTAGGAGGGCGTGGGAGTTGTGACGAAGCCTTTGGCGTGAGCCTGGGTGAAACAGCTTCTAGTGCAGATCTTGGTGGTAGTAGCAAATATTCAAATGAGAACTTTGAAGACCGAAGTGGGGAAGGTTTCCATGTGAACAGCAATTGGCCATGGGTTAGCCGTTCCTAAGAGACAGGGAAGCTCCGCACACGCAGACTTTGTCTCGTCTCTCGAAAGGGAATGGAGTTAATATTCTCCAGCCAGGACGTGGATATTGAATGGTAACATAAGTGAACTCGGAGACGCGGGAGGAGGCCCTGGGAAGCGTTGTCTTTTCTTTTTAACCAACTATTACCCTGAAATCAGTTTATCTGGAGATAGGGTTAAATGTTGGGTAAAGCATCCTGTCCTTCGAGATGTCCGGTGCGCTTTCGACCGCCCTTGAAAATCCGAGGGAATGATTTATTCGCACCCCTGTTCGTACCAATATCCGCATCAGGTCTCCAAGGTTAGCAGCCTCTGGTCGATAGAATAAAGTAGGTAAGGGAAGTCGGCAAAATAGATCCGTAACTTCGGGAAAAGGATTGGCTCTGGGGGTTGGGTAAAGGGGTCTTAGTTTCCCTTTACAGTGAACAACCGACTCAGAACTGGAGCGGACAAGGGGAATCCGACTGTTTAATTAAAACAAAGCATTGCGATGGCCTCAAAAGGTGTTGACGCAATGTGATTTCTGCCCAGTGCTCTGAATGTCAAAGTGATGAAATTCAAGCAAGCGCGGGTAAACGGCGGGAGTAACTATGACTCTCTTAAGGTAGCCAAATGCCTCGTCATCTAATTAGTGACGCGCATGAATGGATTAACGAGATTCCCACTGTCCCTATCTACTATCTAGCGAAACCACAGCCAAGGGAACGGGCTTGGAATAAACAGCGGGGAAAGAAGACCCTGTTGAGCTTGACTCTAGTTCGACTTTGTGAATTGACATAGGGGATGTAGCATAAGTGGGAGTGTAAACAACCTTGAAATACCACTGCCCTTATCGTCGATTTACTTATTGCGTTAAACTGTGACCTAGCGTTCTGGTTTTAGACTTAAGGCGGGTGCTGACTTGTGCGCAAGACATAGTCAGGTGGGGAGTTTGGCTGGGGCGGCACATCTGTTAAATAATAACGCAGGTGTCCTATGGTGAGCTCAATGAGAACAGAAATCTCATGTAGACCAAAAGGGGAAAAGCTCGCTTGATTTTGATTTTCAGTACGAATACAAACTGTGAAAACATGGCCTATCGATCCTTTATACTCCCGACAATTGGGAATAGAGGTGTCAGAAAAGTTACCACAGGGATAACTGGCTTGTGGCAGCCAAGCGTTCATAGCGACGTTGCTTTTTGATCCTTCGATGTCGGCTCTTCCTATCATTGCCTCGCAGAAGTGGCAAAGTGTCGGATTGTTCACCCGCCAATAGGGAACGTGAGCTGGGTTTAGACCGTCGTGAGACAGGTTAGTTTTACCCTACTGTTGAATTGATATTGCGACAGTAATCTAGTTAGTACGAGAGGAACAACTAGTTCGCATAATTGGTAAATGCCGCTAGCTGAAAAGCTATTGCGGCGAAGCTACCATGCGTTGGATTACGACTGAACGCCTCT-AATCAGAANNNNNNNNNNNNNNNNNNNNNNNNNNNNNNNNNNNNNNNNNNNNNNNNNNNNNNNNNNNNNNNNNNNNNNNNNNNNNNNNNNNNNNNNNNNNNNNNNNNNNNNNNNNNNNNNNNNNNNNNNNNNN
Toxoplasma_gondii_strain_RH_M97703             AGTCATATGCTTGTCTTAAAGATTAAGCCATGCATGTCTAAGTATAAGCTTTTATACGGCTAAACTGCGAATGGCTCATTAAAACAGTTATAGTTTATTTGATGGTCTTACTACATGGATAACCGTGGTAATTCTATGGCTAATACATGCGGAAGGGCAGTGTTTATTAGATACAGAACCAACCCACCTGGTCCTCAGGTGATTCATAGTAACCGAACGGRTCGCGTGCGACGGATCATTCAAGTTTCTGACCTATCAGCTTTCGACGGTACTGTATTGGACTACCGTGGCAGTGACGGGTAACGGGGAATTAGGGTTCGATTCCGGAGAGGGAGCCTGAGAAACGGCTACCACATCTAAGGAAGGCAGCAGGCGCGCAAATTACCCAATCCTGATTCAGGGAGGTAGTGACAAGAAATAACAACACTGGAAATTTCTAGTGATTGGAATGATAGGAATCCAAACCCCTTTCAGAGTAACAATTGGAGGGCAAGTCTGGTGCCAGCAGCCGCGGTAATTCCAGCTCCAATAGCGTATATTAAAGTTGTTGCAGTTAAAAAGCTCGTAGTTGGATTTCTGCTCAGGACTTTTACTTTGAGAAAATTAGAGTGTTTCAAGCAGGCTTGTGCCTTGAATACTGCAGCATGGAATAATAAGATAGGATTTCGGCCCTATTTTGTTGGTTTCTAGGCT-GAAGTAATGATTAATAGGGACGGTTGGGGGCATTCGTATTTAACTGTCAGAGGTGAAATTCTTAGATTTGTTAAAGACGAACTACTGCGAAAGCATTTGCCAAAGATGTTTTCATTAATCAAGAACGAAAGTTAGGGGCTCGAAGACGATCAGATACCGTCGTAGTCTTAACCATAAACTATGCCGACTAGAGATAGGAAAACGTCATG-GACTTCTCCTGCACCTTATGAGAAATCA-AAGTCTTTGGGTTCTGGGGGGAGTATGGTCGCAAGGCTGAAACTTAAAGGAATTGACGGAAGGGCACCACCAGGCGTGGAGCCTGCGGCTTAATTTGACTCAACACGGGGAAACTCACCAGGTCCAGACATAGGAAGGATTGACAGATTGATAGCTCTTTCTTGATTCTATGGGTGGTGGTGCATGGCCGTTCTTAGTTGGTGGAGTGATTTGTCTGGTTAATTCCGTTAACGAACGAGACCTTAACCTGCTAAATAGGATCAGGAACTCTTCTTAGAGGGACTTTGCGTGTCTAACGCAAGGAAGTTTGAGGCAATAACAGGTCTGTGATGCCCTTAGATGTTCTGGGCCGCACGCGCGCTACACTGATGCATCCAACGAGTTTCCTTGGCCGATAGGTCTAGGTAATCTTGTGAGTATGCATCGTGATGGGGATAGATTATTGCAATTATTAATCTTCAACGAGGAATGCCTAGTAGGCGCAAGTCAGCAGCTTGCGCCGATTACGTCCCTGCCCTTTGTACACACCGCCCGTCGCTCCTACCGATTGAGTGTTCCGGTGAATTATTCGGACCGTTTATGGGAAGTTTTGTGAACCTTAACACTTAGAGGAAGGAGAAGTCGTAACAAGGTTTCCAAATTTTCAGCAATGGATGTCTTGGCTCGCGCAACGATGAAGGACGCAGCGAACTGC-AAACGCAATGTGAATTGCAGAATTCAGTGAATCATCAGATTTCTGAACGCAAATGGCACCTTGGGGATATTCTCCTTGGTACGTCTGTTTCAGTGTCATCAGACCTGAAATCAGGCGAGGTTACCCGCTGAACTTAAGCATATTATTAAGCGGAGGAGAAGAAAATAACTATGATTCCCTTAGTAACGGCGAGTGAACCGGGATCAGCTCAAAGTGGAAATCAACTGTGACTTGTAGCCTCGAGAGGCGTTACCAGTGGAAGCGCAGGGTTAAGTTTCTTGGGAAAGAACATCATAGAGGGTGAGAATCCCGTCCTTCCCCTGCGTTTTTCCACGTACGGTACGCTTTTATAGAGTCGCGTTCATCGGGATTTGAGCGCAAAATGTGTGGTAGGTTTCACATAAAGCTAAGTACTGGCGCGAGACCGATAGCAAACAAGTACCGTGAGGGAAAGATGAAAAGTTCTTTGGAAAGAGAGTTAAAAGTGCCTGAAATTGCTGAAAAGGAAGCGATTGGGACCTGGCTAATCGGTTCCAACCGACCCGTCTTGAAACACGGACCAAGGAGTCTAACATATGTGCGAGTATGCGGGTTTTACTCCTGTATGCGCAATGAAAGTGAGAGTAGGGACGCACCTACGACCGACCACGACTGAGAGAGGTTTGAGTTGGAGCATATCTGTTAGGACCCGAAAGATGGTGAACTATGCCTGAGTAGAATGAAGTCAGGGGAAACCCTGATGGAGGTTCGTAGCGATACTGACGTGCAAATCGTTCGTCAAACTTGGGTATAGGGGCGAAAGACTAATCGAACCATCTAGTAGCTGGTTTCTTCCGAAGTTTCTCTCAGGATAGCTGGAGTTTTAGTTTTATCAGGTAAAGCGAATGATTAGAGGCATCGG-GG-GCG-CGTCCTCGACCTATTCTCAAACTTTAAATGGGTAAGATCCAGTGGTTACTTCATTGAACTGCTGGGATTAATATGAACTCCAAGTGGGCCATTTTTGGTAAGCAGAACTGGCGATGAGGGATGCTCCTAACGCTTGGTTAAGGTGCCAAAATGCTCGCTCA-TCAGATACCATAAAAGGTGTTGGTTCATTTTGACAGCAGGACGGTCGTCATGGAAGTCGAAATCCGCTAAGGAGTGTGTAACAACTCACCTGCCGAATGAACCAGCCCTGAAAATGGATGGCGCTGAAGCGG-CTACCGATACCAGGCCATTGCTACTAACCTTTTGTAGCAATGAGTAGGAAGACGTGGGGATTGTGACGAAGCGTTCGGCGTAA-CGTGCGTGGAACAGTCTCTAGTGCAGATCTTGGTGGTAGTAGCAAATATTCAAATGAGAACTTTGAAGACTGAAGTGGAGAAGGGTTCCATGTGAACAGCAATTGGACATGGGTTAGCCGGTCCTAAGCGACCATGTAACTGCGTATACGTTAGGTTTACCTCGTTTCGCGAAAGGGAATCGGGTTAATATTCCCGAGCCAGGACGTGGATACTGTACGGTAACGTAAGTGAACTCCTCGACGCAGGCAGGTGCTCCGGGAAGCGTTGTCTTTGCTTTTTAACAGCCTTTTACC-TGGAATCAGTTTAGCTGGAGATAGGGTTAGCTGGCTGGTAGAGCACCTTGGTTTCCAGGGTGTCCGGTCCGCTCCTGACTGCCCTTGAAAAGAGGAGGGAAAGTTTTATTTGCACCCCTGGCCGTACCAATAACCGCATCAGGTCTCCAAGGTTAGTAGCCTCTGGTCGATAGAATGAGGTAGATAAGGGAAGTAGGAAAAATAGATCCGTAACTTCGGGAAAAGGATTGGCTCTGAGGGCTGGGTAATTGCGCCCCAGTGGGCGTGTACGGTGAACAGCTAACTCAGAACTGGAGCGGACAAGGGGAATCCGACTGTTTAATTAAAACAAAGCATTGCGATGGCCATAACTGGTGTTGACGCAATGTGATTTCTGCCCAGTGCTCTGAATGTCAATGTGATGAAATTCAATCAAGCGCGGGTAAACGGCGGGAGTAACTATGACTCTCTTAAGGTAGCCAAATGCCTCGTCATCTAATTAGTGACGCGCATGAATGGATTAACGAGATTCCCACTGTCCCTATCTACTATCTAGCGAAACCACAGCCAAGGGAACGGGCTTGGCAGAATCAGCGGGGAAAGAAGACCCTGTTGAGCTTGACTCTAGTCCGACTTTGTGAAGTGACTTAGGAGGTGTAGCATAAGTGGGAGCTTCGGCGCTCGTGAAATACCACTACTCTTAATGTCGTTTTACTTATTCCGTTAAGTTGAGACTATGCTCTTGTGTTTTGGTTTTAAGGTGGCCGCTGATCTACGCGGAAGACACAGTCAGGTTGGGAGTTTGGCTGGGGCGGCACATCTGTGAAACAATAGCGCAGGTGTCCTAAGGCAAGCTCAATGAGAACAGAAATCTCATGTTGACCAAAAGGGGAAAAGCTTGCTTGATTTTGATTTTCAGTACGAATACAAACTGTGAAAGCATGGCCTATCGATCCTTTAGGTCTGAGAAACTTTCAGCTAGAGGTGTCAGAAAAGTTACCACAGGGATAACTGGCTTGTGGCAGCCAAGCGTTCATAGCGACGTTGCTTTTTGATCCTTCGATGTCGGCTCTTCCTATCATTGAGACGCAGAAGTCTCAAAGTGTCGGATTGTTCACCCGCCAATAGGGAACGTGAGCTGGGTTTAGACCGTCGTGAGACAGGTTAGTTTTACCCTACTGATGACTTGATACTGCGACAGTAATCCAACTAGTACGAGAGGAACAGTTGGGTCGGATACTTGGTAAATGCGGCTAGCTGAAAAGCTAGTGCCGCGACGCTACCATCCGTTGGATTATGACTGAACGCCTCTAAGTCAGAATCCATGCTGGATAGCAGTGTTATTCACCGCCTCCTTTGCAGGAATCTCTAACGGAGGTGATACATCCATTGCAGACGACTTTGTTGCAACCGGGTATTGTAAGTA-GAGAGTAGGCTT-GT-CTA
Besnoitia_besnoiti_AY833646                    AGTCATATGCTTGTCTTAAAGATTAAGCCATGCATGTCTAAGTATAAGCTTTTATACGGCGAAACTGCGAATGGCTCATTAAAACAGTTATAGTTTATTTGATGGTCTTACTACATGGATAACCGTGGTAATTCTATGGCTAATACATGCGGAAGGGTAGTGTTTATTAGATACAGAACCAACCCACCTGGTCCTCAGGTGATTCATAGTAACCGAACGGATCGCGTGCGACGGATCATTCAAGTTTCTGACCTATCAGCTTTCGACGGTACTGTATTGGACTACCGTGGCAGTGACGGGTAACGGGGAATTAGGGTTCGATTCCGGAGAGGGAGCCTGAGAAACGGCTACCACATCTAAGGAAGGCAGCAGGCGCGCAAATTACCCAATCCTGATTCAGGGAGGTAGTGACAAGAAATAACAACGCTGGAAATTTCTAGCGATTGGAATGATGGGAATCCAAACCCCTTTCAGAGTAACAATTGGAGGGCAAGTCTGGTGCCAGCAGCCGCGGTAATTCCAGCTCCAATAGCGTATATTAAAGTTGTTGCAGTTAAAAAGCTCGTAGTTGGATTTCTGCTCAGGACTTTTACTTTGAGAAAATTAGAGTGTTTCAAGCAGGCTTGTGCCTTGAATACTGCAGCATGGAATAATAAGATAGGATTTCGGCCCTATTTTGTTGGTTTCTAGGCT-GAAGTAATGATTAATAGGGACGGTTGGGGGCATTCGTATTTAACTGTCAGAGGTGAAATTCTTAGATTTGTTAAAGACGAACTACTGCGAAAGCATTTGCCAAAGATGTTTTCATTAATCAAGAACGAAAGTTAGGGGCTCGAAGACGATCAGATACCGTCGTAGTCTTAACCATAAACTATGCCGACTAGAGATAGGAAAACGTCATG-GACTTCTCCTGCACCTTATGAGAAATCA-AAGTCTTTGGGTTCTGGGGGGAGTATGGTCGCAAGGCTGAAACTTAAAGGAATTGACGGAAGGGCACCACCAGGCGTGGAGCCTGCGGCTTAATTTGACTCAACACGGGGAAACTCACCAGGTCCAGACATAGGAAGGATTGACAGATTGATAGCTCTTTCTTGATTCTATGGGTGGTGGTGCATGGCCGTTCTTAGTTGGTGGAGTGATTTGTCTGGTTAATTCCGTTAACGAACGAGACCTTAACCTGCTAAATAGGATCAGGAACTCTTCTTAGAGGGACTTTGCGTGTCTAACGCAAGGAAGTTTGAGGCAATAACAGGTCTGTGATGCCCTTAGATGTTCTGGGCTGCACGCGCGCTACACTGATGCATCCAACGAGTTTCCTTGGCCGATAGGTCTAGGTAATCTTGTGAGTATGCATCGTGATGGGGATAGATTATTGCAATTATTAATCTTCAACGAGGAATGCCTAGTAGGCGCAAGTCAGCAGCTTGCGCCGATTACGTCCCTGCCCTTTGTACACACCGCCCGTCGCTCCTACCGATTGAGTGTTCCGGTGAATTATTCGGACCGTTTATGGGAAGTTTTGTGAACCTTAACACTTAGAGGAAGGAGAAGTCGTAACAAGGTTTCCAAATTTTCAGCAATGGATGTCTTGGCTCGCGCAACGATGAAGGACGCAGCGAAATGCGAAACGCAATGTGAATTGCAGAATTCAGTGAATCATCAGATTTCTGAACGCAAATGGCACCATGGGGATACTCTCCTTGGTACGTCTGTTTCAGTGTCATCAGACCTGAAATCAGGCGAGGCTACCCGCTGAACTTAAGCATATTATTAAGCGGAGGAAAAGAAAATAACTATGATTCCCCTAGTAACGGCGAGTGAACAGGGATCAGCTCAAAGTGGAAATCGACGGCGACTTGTAGCCTCGAGAGGCGTTACCAGTGGAAGCGCAGGGACAAGTTTCTTGGGAAAGAACATCAGAGAGGGTGAGAATCCCGTCCTTACCCTGCGTTTTTCCACGTACGGTACGCTTTTATAGAGTCGCGTTCATCGGGATTTGAGCGCAAAATGTGTGGTAGGTTTCACATAAAGCTAATTACTGGCGCGAGACCGATAGCAAACAAGTACCGTGAGGGAAAGATGAAAAGTTCTTTGGAAAGAGAGTTAAAAGTGCCTGAAATTGCTGAAAAGGAAGCGATTGGGACCTGGCTAAACGGTTCCAACCGACCCGTCTTGAAACACGGACCAAGGAGTCTAACATATGTGCGAGTATGCGGGTTGCAAGCCTGTATGCGCAATGAAAGTGAGAGTAGGGACACACCTACGACCGACCACGACAGAGAGAGGTTTGAGTTGGAGCATATCTGTTAGGACCCGAAAGATGGTGAACTATGCCTGGGTAGAATGAAGTCAGGGGAAACCCTGATGGAGGTTCGTAGCGATACTGACGTGCAAATCGTTCGTCAAACTTGGGTATAGGGGCGAAAGACTAATCGAACCATCTAGTAGCTGGTTTCTTCCGAAGTTTCTCTCAGGATAGCTGGAGTTTAAGTTTTATCAGGTAAAGCGAATGATTAGAGGCATCGGGGGCGCGTCGCCCTCGACCTATTCTCAAACTTTAAATGGGTAAGATCCAGTGGTTACTTCATTGAACTGCTGGGATTAATATGAACTCCAAGTGGGCCATTTTTGGTAAGCAGAACTGGCGATGAGGGATGCTCCTAACGCTTGGTTAAGGTGCCAAAGTGCTCGCTCA-TCAGATACCATAAAAGGTGTTGGTTCATTTTGACAGCAGGACGGTGGTCATGGAAGTCGAAATCCGCTAAGGAGTGTGTAACAACTCACCTGCCGAATGAACCAGCCCTGAAAATGGATGGCGCTGAAGCGGGCTACCGATACCAAGCCATTGCTACAATCCTTTCGTAGCAATGAGTAGGAAGACGTGGGGATTGTGACGAAGCGTTCGGCGTAAGCCTGCGTGGAACAGTCTCTAGTGCAGATCTTGGTGGTAGTAGCAAATATTCAAATGAGAACTTTGAAGACTGAAGTGGAGAAGGGTTCCATGTGAACAGCAATTGGACATGGGTTAGCCGGTCCTAAGCGATAGCTTAACTGCGTCTACGTCAGGTTTACCTCGTTTCGCGAAAGGGAATCGGGTTAATATTCCCGAGCCAGGACGTGGATACTGTACGGTAACGTAAGTGAACTCCTCGACGCAGGCAGGTGCTCCGGGAAGCGTTGTCTTTGCTTTTTAACAGCCTAACACCCTGGAATCAGTTTAGCTGGAGATAGGGTTAGCTGGCTGGTAGAGCACCTTGGTTTCCAAGGTGTCCGGTGCGCTCCTGACTGCCCTTGAAAAGAGGAGGGAAAGTTTTATTTGCACCCCTGGCCGTACCAATAACCGCATCAGGTCTCCAAGGTTAGCAGCCTCTGGTCGATAGAATAAGGTAGATAAGGGAAGTCGGCAAAATAGATCCGTAACTTCGGGAAAAGGATTGGCTCTGAGGGCTGGGTAATTGCGCCCTTGTTTGCGTGTACGGTGAACAGCTAACTCAGAACTGGAGCGGACAAGGGGAATCCGACTGTTTAATTAAAACAAAGCATTGCGATGGCCACAACTGGTGTTGACGCAATGTGATTTCTGCCCAGTGCTCTGAATGTCAATGTGATGAAATTCAATCAAGCGCGGGTAAACGGCGGGAGTAACTATGACTCTCTTAAGGTAGCCAAATGCCTCGTCATCTAATTAGTGACGCGCATGAATGGATTAACGAGATTCCCACTGTCCCTATCTACTATCTAGCGAAACCACAGCCAAGGGAACGGGCTTGGCAGAATCAGCGGGGAAAGAAGACCCTGTTGAGCTTGACTCTAGTCCGACTTTGTGAAATGACTTAGGAGGTGTAGCATAAGTGGGAGCTTCGGCGCTCGTGAAATACCACTACTCTTAATGTCGTTTTACTTATTCCGTTAAGTTGAGACTATGCTCATGTGTTTTGGATTTAAGGTGGCCGCTGATCTACGCGGAAGACACAGTCAGGTTGGGAGTTTGGCTGGGGCGGCACATCTGTGAAACAATAGCGCAGGTGTCCTAAGGCAAGCTCAATGAGAACAGAAATCTCATGTTGACCAAAAGGGGAAAAGCTTGCTTGATTTTGATTTTCAGTACGAATACAAACTGTGAAAGCATGGCCTATCGATCCTTTAGGTCTGAAAAACTTTCAGCTAGAGGTGTCAGAAAAGTTACCACAGGGATAACTGGCTTGTGGCAGCCAAGCGTTCATAGCGACGTTGCTTTTTGATCCTTCGATGTCGGCTCTTCCTATCATTGAGACGCAGAAGTCTCAAAGTGTCGGATTGTTCACCCGCCAATAGGGAACGTGAGCTGGGTTTAGACCGTCGTGAGACAGGTTAGTTTTACCCTACTGATGATTTGATACTGCGACAGTAATCCAACTAGTACGAGAGGAACAGTTGGGTCGGATACTTGGTAAATGCGGCTAGCTGAAAAGCTAGTGCCGCGACGCTACCATCCGTTGGATTATGACTGAACGCCTCTAAGTANNNNNNNNNNNNNNNNNNNNNNNNNNNNNNNNNNNNNNNNNNNNNNNNNNNNNNNNNNNNNNNNNNNNNNNNNNNNNNNNNNNNNNNNNNNNNNNNNNNNNNNNNNNNNNNNNNNNNNNNNNNNNNNNN
Eimeria_tenella_AF026388                       AGTCATATGCTTGTCTCAAAGATTAAGCCATGCATGTCTAAGTATAAGCTTTTATACGGTGAAACTGCGAATGGCTCATTAAAACAGTTATAGTTTATTTGATGGTCTTTTTACATGGATAACCATGGTAATTCTATGGCTAATACATGCGGAGGGGCTGTGTTTATTAGATACAAAACCAACCCACTTGGAGTCTTGGTGATTCATAGTAACCGAACGGATCGCAGGCGATGGATCATTCAAGTTTCTGACCTATCAGCTTTCGACGGTAGGGTATTGGCCTACCGTGGCAGTGACGGGTAACGGGGAATTAGGGTTCGATTCCGGAGAGGGAGCCTGGGAAACGGCTACCACATCTAAGGAAGGCAGCAGGCGCGCAAATTACCCAATGAAAACGCTTCGAGGTAGTGACGAGAAATAACAATACAGGGCATTCTTTGTAATTGGAATGATGGGAATGTAAAACCCTTCCAGAGTAACAATTGGAGGGCAAGTCTGGTGCCAGCAGCCGCGGTAATTCCAGCTCCAATAGTGTATATTAGAGTTGTTGCAGTTAAAAAGCTCGTAGTTGGATTTCTGTCTGGAACTTTTACTTTGAGAAAGATAGAGTGTTTCAAGCAGGCTTGTGCCCTGAATACTGCAGCATGGAATAATAAGATAGGACCTCGGTTCTATTTTGTTGGTTTCTAGGCC-AAGGTAATGATTAATAGGGACAGTTGGGGGCATTCGTATTTAACTGTCAGAGGTGAAATTCTTAGATTTGTTAAAGACGAACTACTGCGAAAGCATTTGCCAAGGATGTTTTCATTAATCAAGAACGACAGTAGGGGGTTTGAAGACGATTAGATACCGTCGTAATCTCTACCATAAACTATGCCGACTAGAGATAGGGAAACGCCTAC-GGCTTCTCCTGCACCTCATGAGAAATCA-AAGTCTCTGGGTTCTGGGGGGAGTATGGTCGCAAGGCTGAAACTTAAAGGAATTGACGGAGGGGCACCACCAGGCGTGGAGCCTGCGGCTTAATTTGACTCAACACGGGGAAACTCACCAGGTCCAGACATGGGAAGGATTGACAGATTGATAGCTCTTTCTTGATTCTATGGGTGGTGGTGCATGGCCGTTCTTAGTTGGTGGAGTGATCTGTCTGGTTAATTTCGATAACGAACGAGACCTTAGCCTGCTAAATAGGGTCAGTAACTCTTCTTAGAGGGACTTTGCGTGTCTAACGCAAGGAAGTTTGAGGCAATAACAGGTCTGTGATGCCCTTAGATGTTCTGGGCTGCACGCGCGCTACACTGATGCATGCAACGAGTTTCCTTGGCCGACAGGTCTGGGTAATCTTTTGAGTGTGCATCGTGATGGGGATAGATTATTGCAATTATTAATCTTCAACGAGGAATGCCTAGTAGGCGCAAGTCAGCAGCTTGCGCCGATTAAGTCCCTGCCTCTTGTACACACCGCCCGTCGCTGCAACCGATCGGAGGGTCCTGTGAATTCATCGGACGGACGTCGGGAAGTTGCGTAAATAGAGCCCTCTAAAGGATGCAAAAGTCGTAACACGGTTTCCAAACTTTCAGCAATGGATGTCTTGGCTCACGCATCGATGAAGGACGCAGCGAAATGCGATACGCATTGTGAATTGCAGATTTCAGTGAACCATCAGATTTCTGAACGCACATGGCGCTGCTGGTATTTTGCCCGCAGCACGTCTGTTTCAGTGTCTATAGACCTGAAATCAGTCGAGGTTACCCGCTGAATTTAAGCATATTATTAAGCGGAGGAAAAGAAAATAACAATGATTCCCTCAGTAACGGCGAGTGAAGCGGGAAGAGCTCAAAGTGAAAATCGTGAGCGAATTGTAGCCTCTAGAAGCGTGGCCAGTGGAGGGGCAGGTCCAAGTTTCTTGGAACAGAACATCAGAGAGGGTGACAGTCCCGTCCTTGTCCTGCTTGTTTCCACGTACGGTGCGCTTTTATTGAGTCGCGTTCATTGGGATTTGAGCGCAAAATGTGTGATAAGTTTCACATAAAGCTAAATATTGGCGTGAGACCGATAGTGAACAAGTACTGTGAAGGAAAGATGAAAAGGACTTTGGAAAGAGAGTTAAAAGTGTCTGAAATTGCTGAAAGGGAAGCGATTGAAACCTGTCTTAACGGTTTCAACCGACCCGTCTTGAAACACGGACCAAGGAGTCTAACATATGTGCGAGTATGCGGGCCGAACCCCTGTATGCACAATGAAAGTGAGAGTAGGGACGCACCTACGACCGACCACGATTGCGAGAGGTTTGAGTTGTAGCACATCTGTTAGGACCCGAAAGATGGTGAACTATGCCTGAGTAGGGTGAAGTCAGGCGAAAGCCTGATGGAGGCTCGTAGCGATACTGACGTGCAAATCGTTCGTCAAACTTGGGTATAGGGGCGAAAGACTAATCGAACCGTCTAGTAGCTGGTTTCTTCCGAAGTTTCTCTCAGGATAGCTGGAGTTCAAGTTTTATCAGGTAAAGCGAATGATTAGAGGCCTCGGGGGCGCGTTGCCCTCGACCTATTCTCAAACTTTAAATGGGTAAGATCCAGTGGTTACTTCACTGAACTGCTGGGGTTAATATGAACTCCAAGTGGGCCATTTTTGGTAAGCAGAACTGGCGATGAGGGATGCTCCTAACGCTTGGTTAAGGTGCCCAAATACTCGCTCA-TGAGATACCATAAAAGGTGTTGGTTCATTTTGACAGCAGGACGGTGGTCATGGAAGTCGAAATCCGCTAAGAAGTGTGTAACAACTTACCTGCCGAATGAACCAGCCCTGAAAATGGATGGCGCTGCAGCGG-TTACCGATACCAGGCCATTACCGCAAGCTTTGGGCGGTAATGAGTAGGAAGACGTGGGGATCGTAGCGAAGCATTCGGCGTGAGCCTGTGTGGAACGGTCTCTAGTGCAGATCTTGGTGGCAGTAGCAAATATTCAAATGAGAACTTTGAAGACTGAAGTGGAGAAGGGTTCCATGTGAACAGCAATTGGACATGGGTTAGCCGGTCCTAAGCGACAGCTTAACTGCGTAAATTTCGGGGCTTCCTCTTATCGCGAAAGGGAATAAGGATAATATTCCTGAGCCAGGACGTGGATACTGTACGGTAACGTAAATGAACT-CTCGACGCAGGCGGGTG-CCTGGGAAGCGTTGTCTTTGCTTTTTAACAGCCTCATACCCTGGAATCAGATTATCTGGAGATAGGGTTGACTGGTTGGTAAAGCTTCCTGGCTTCCAGGGAGTCCGGTGCGCTCCTGACTGCCCTTGAAAAGAGGAGGGAAAGTTTTATTTGCACCCCTGGCCGTACCATTAACCGCATCAGGTCTCCAAGGTTAGCAGCCTCTGGTCGATAGAAGAAAGTAGATAAGGGAAGTCGGCAAAATGGATCCGTAACTTCGGGAAAAGGATTGGCTCTGAGGGCTGGGTGATAGCGCCAGTGTGTGCGTGCACAGTGAACAGCTAACTCAGAACTGGAGCGGACAAGGGGAATCCGACTGTTTAATTAAAACAAAGCATTGCGATGGCCGCAAACGGTGTTGACGCAATGTGATTTCTGCCCAGTGCTCTGAATGTCAATGTGATGAAATTCAACCAAGCGCGGGTTAACGGCGGACGTAACTATGACGTTCTTAAGGTAGCCAAATGCCTCGTCATCTAATTAGTGACGTGCATGAATGGATTAATGAGATTCCCACTGTCCCTATCTACTATCTAGCGAAACCACAGCCAAGGGAACGGGCTTGGCGGAATCAGCGGGGAAAGAAGACCCTGTTGAGCTTGACTCTAGTCCGACTTTGTGGAACG-CTTGGGGGGTGTAGCATAGGTGGGAGCTTCGGCGATCGTGAAATACCACTACCCTCAGTGTCGTTTTACTTATTCCGTGAGGTTGAGACGATGCTCGTGTGTTTTTGTCTTAAGGTGCCCGCTGATCAATGCGGAAGACATAGTCAGGTGGGGAGTTTGGCTGGGGCGGCACATCTGTGAAACAATAGCGCAGGTGTCCTAAGGCAAGCTCAATGAGAACAGAAATCTCATGTTGACCAAAAGGGGAAAAGCTTGCTTGATTTTGATTTTCAGTACGAATACAAACTGTGAAAGCATGGCCTATCGATCCTTTAGGTCTGAGAAACTTTCAGCTAGAGGTGTCAGAAAAGTTACCACAGGGATAACTGGCTTGTGGCAGCCAAGCGTTCATAGCGACGTTGCTTTTTGATCCTTCGATGTCGGCTCTTCCTATCATTGAGACGCAGAAGTCTCAAAGTGTCGGATTGTTCACCCGCCAATAGGGAACGTGAGCTGGGTTTAGACCGTCGTGAGACAGGTTAGTTTTACCCTACTGATGAATTGATACTGCGACAGTAATCCAACTAGTACGAGAGGAACAGTTGGTTCAGATACTTGGTTAATGCGGCTAGCTGAAAAGCTAGTGCCGCGACGCTACCATCTGTGGGATTATGACTGAACGCCTCTAAGTCAGAATCCATGCTGGCTAGCAGTGTTTCTCATCGCCTCATTTGTTAGAATTTCCCACTGGGGCGCTACATCCATTGCAGACGACTTTGGCGCAACCAGGTATTGTAAGTG-GAGAGTAGGCTT-GTCCTA
Goussia_desseri_GU479641                       AGTCATATGCTTGTCTCAAAGATTAAGCCATGCATGTCTAAGTATAAGCTTTTATACGGTGAAACTGCGAATGGCTCATTAAAACAGTTATAGTTTATTTGATGGTCATTTTACATGGATAACCATGGTAATTCTATGGCTAATACATGCGGAGGGGCAGTGTTTATTAGATACAAAACCAACCCATCTGGAGACAAGGTGATTCATAGTAACCGAACAGATCGCATGCGATAGATCATTCAAGTTTCTGACCTATCAGCTTTCGACGGTAGGGTATTGGCCTACCGTGGCAGTGACGGGTAACGGGGAATTAGGGTTCGATTCCGGAGAGGGAGCCTGAGAAACGGCTACCACATCTAAGGAAGGCAGCAGGCGCGCAAATTACCCAATGAAAACGTTTCGAGGTAGTGACGATAAATAACAATACAGAACATTTTTTGTAATTGGAATGATGGGAATCCAAACCCCTTTCAGAGTAACAATTGGAGGGCAAGTCTGGTGCCAGCAGCCGCGGTAATTCCAGCTCCAATAGCGTATATTAGAGTTGTTGCAGTTAAAAAGCTCGTAGTTGGATTTCTGTTCGGAACTTTTACTTTGAGAAAAATAGAGTGTTTCAAGCAGGCTTGTGCCTTGAATACTGCAGCATGGAATAATAAGATAGGACTTTGGTTCTATTTTGTTGGTTTCTAGGCT-AAAGTAATGATTAATAGGGACAGTTGGGGGCATTCGTATTTAACTGTCAGAGGTGAAATTCTTAGATTTGTTAAAGACGAACTACTGCGAAAGCATTTGCCAAGGATGTTTTCATTAATCAAGAACGAAAGTAGGGGGTTTGAAGACGATTAGATACCGTCGTAATCTCTACCATAAACTATGCCGACTAGAGATAGGAAAACGTCTTA-GACTTCTCCTGCACCTCATGAGAAATCA-AAGTCTCTGGGTTCTGGGGGGAGTATGGTCGCAAGTCTGAAACTTAAAGGAATTGACGGAAGGGCACCACCAGGCGTGGAGCCTGCGGCTTAATTTGACTCAACACGGGGAAACTCACCAGGTCCAGACATGGGAAGGATTGACAGATTGATAGCTCTTTCTTGATTCTATGGGTGGTGGTGCATGGCCGTTCTTAGTTGGTGGAGTGATCTGTCTGGTTAATTTCGTTAACGAACGAGACCTTAGCCTGCTAAATAGGGTCGGGAACTCTTCTTAGAGGGACTTTGCGTGTCTAACGCAAGGAAGTTTGAGGCAATAACAGGTCTGTGATGCCCTTAGATGTTCTGGGCTGCACGCGCGCTACACTGATGCATTCAACGAGTTTCCTTGGCCGGCAGGTCTAGGTAATCTTGTGAGTATGCATCGTGATGGGGATAGATTATTGCAATTATTAATCTTTAACGAGGAATGCCTAGTAGGCGCAAGTCAGCAGCTTGCGCCGATTACGTCCCTGCCCTTTGTACACACCGCCCGTCGCTGTAACAGATCGGAAGGTCCTGTGAATTCATCGGACTGTTCACGGAAAGATGTGTAAATAGAGCCCTCTAAATGATACAAAANNNNNNNNNNNNNNNNNNNNNNNNNNNNNNNNNNNNNNNNNNNNNNNNNNNNNNNNNNNNNNNNNNNNNNNNNNNNNNNNNNNNNNNNNNNNNNNNNNNNNNNNNNNNNNNNNNNNNNNNNNNNNNNNNNNNNNNNNNNNNNNNNNNNNNNNNNNNNNNNNNNNNNNNNNNNNNNNNNNNNNNNNNNNNNNNNNNNNNNNNNNNNNNNNNNNNNNNNNNNNNNNNNNNNNNNNNNNNNNNNNNNTATGATTCCCCTAGTAACGGCGAGTGAAGCGGGATCAGCTCAAAGTGAAAATCAGTGGTGAATTGTAGCCTCGAGAGGCGCCACCAGTGGAGGTACAGGGACAAGTTTCTTGGAAAAGAACGTCAGAGAGGGTGACAGTCCCGTCCTTGCTCTGTACTTTTCCACGTACGGTGCGCTTTTATAGAGTCGCGTTCATTGGGATTTGAGCGCAAAATGTGTGATAAGTTTCACATAAAGCTAAATACAGGCGCGAGACCGATAGCGAAGAAGTACCGTGAGGGAAAGATGAAAAGGACTTTGAAAAGAGAGTTAAAAGTGCCTGAAATTGCTGAAAGGGAAGCGATTGAAACCTGTCTTAAGGGTTTCAACCGACCCGTCTTGAAACACGGACCAAGGAGTCTAACATATGTGCAAGTATGCGGGTGGCAAACCTGTATGCGTAATGAAAGTGAGAGTAGGGATGCACCTACGACCGACCACGACAGAGAGAGGTTTGAGTTGGAGCATATCTGTTAGGACCCGAAAGATGGTGAACTATGCCTGAGTAGAATGAAGTCAGGCGAAAGCCTGATGGAGGTTCGTAGCGATACTGACGTGCAAATCGTTCGTCAAACTTGGGTATAGGGGCGAAAGACTAATCGAACCATCTAGTAGCTGGTTTCTTCCGAAGTTTCTCTCAGGATAGCTGGAGTTCAAGTTTTATCAGGTAAAGCGAATGATTAGAGGCATCGGGGGCGCGAAGCCCTCGACCTATTCTCAAACTTTAAATGGGTAAGATCCAGCGGTTACTTCATTGAACTGCTGGGATTAATATGAACTCCAAGTGGGCCATTTTTGGTAAGCAGAACTGGCGATGAGGGATGCTCCTAACGCTTGGTTAAGGTGCCCAAATGCTCGCTCA-TCAGACACCAGAAAAGGTGTTGGTTCATTTTGACAGCAGGACGGTGGTCATGGAAGTCGAAATCCGCTAAGAAGTGTGTAACAACTTACCTGCCGAATGAACCAGCCCTGAAAATGGATGGCGCTGAAGCGAGCTACCGATACCAAGCCATTACCGCAATCTTTGAGCGGTAATGAGTAGGAAGACGTGGGGATTGTGACGAAACGCTTGGCGTAAGCCTGCGTGGAACAGTCCCTAGTGCAGATCTTGGTGGTAGTAGCAAATATTCAAATGAGAACTTTGAAGACTGAAGTGGAGAAGGGTTCCATGTGAACAGCAATTGGACATGGGTTAGCCGGTCCTAAGCGACAGCTTAATTGCGTATACGTCCAGGCTGCCTCATGGCGCGAAAGGGAATCAGGATAATATTCCTGAGCCAGGACGTGGATACTGTACGGTAACGTAAGTGAACTCCTCGACGCAGGCGGGTGCCCCGGGAAGCGTTGTCTTTGCTTTTTAACAGCCTCAAACCCTGGAATCAGTTTAGCTGGAGATAGGGTTGACTGGCTGGTAAAGCACCCTGGTTTCCAGGGTGTCCGGTGCGCTCCTGACTGCCCGTGAAAAGAGGAGGGAAAGTTTTATTTGCACCCCTGGCCGTACCATTAACCGCATCAGGTCTCCAAGGTTAGTAGCCTCTGGTCGATAGAAGAAAGTAGATAAGGGAAGTCGGCAAAATAGATCCGTAACTTCGGGAAAAGGATTGGCTCTGAGGGCTGGGTAATTGCGCCCTTGTGTGCGTGTACGGTGAACAGCTAACTCAGAACTGGAGCGGACAAGGGGAATCCGACTGTTTAATTAAAACAAAGCATTGCGATGGCCGCAACCGGTGTTGACGCAATGTGATTTCTGCCCAGTGCTCTGAATGTCAATGTGATGAGATTCAATCAAGCGCGGGTAAACGGCGGGAGTAACTATGACTCTCTTAAGGTAGCCAAATGCCTCGTCATCTAATTAGTGACGCGCATGAATGGATTAACGAGATTCCCACTGTCCCTATCTACTATCTAGCGAAACCACAGCCAAGGGAACGGGCTTGGCAGAATCAGCGGGGAAAGAAGACCCTGTTGAGCTTGACTCTAGTCCGACTTTGTGAAATGACTTGGGGGATGTAGAATAAGTGGGAGCTTCGGCGTCCGTGAAATACCACTGCCCTCAATGTCGTTTTACTTATTCCGTTAAGTTGAGACTATGTTTATGTGTTTTGGATTTAAGGTGCTCGCTGATCTACGCGGGAGACATAGTCAGGTTGGGAGTTTGGCTGGGGCGGCACATCTGTGAAACAATAGCGCAGGTGTCCTAAGGCAAGCTCAATGAGAACAGAAATCTCATGTTGACCAAAAGGGGAAAAGCTTGCTTGATTTTGATTTTCAGTACGAATACAAACTGTGAAAGCATGGCCTATCGATCCTTTAGGTCTGAGAAACTTTCAGCTAGAGGTGTCAGAAAAGTTACCACAGGGATAACTGGCTTGTGGCGGCCAAGCGTTCATAGCGACGTCGCTTTTTGATCCTTCGATGTCGGCTCTTCCTATCATTGGGACGCAGAAGTCCCAAAGTGTCGGATTGTTCACCCGCCAATAGGGAACGTGAGCTGGGTTTAGACCGTCGTGAGACAGGTTAGTTTTACCCTACTGATGAATTGATACTGCGACAGTAATCCAACTAGTACGAGAGGAACAGTTGGTTCAGATACTTGGTTAATGCGGCTAGCTGAAAAGCTAGTGCCGCGACGCTACCATCTGTTGGATTATGACTNNNNNNNNNNNNNNNNNNNNNNNNNNNNNNNNNNNNNNNNNNNNNNNNNNNNNNNNNNNNNNNNNNNNNNNNNNNNNNNNNNNNNNNNNNNNNNNNNNNNNNNNNNNNNNNNNNNNNNNNNNNNNNNNNNNNNNNNNNNNNNNN
Theileria_parva_L02366                         AGTCATATGCTTGTCTTAAAGATTAAGCCATGCATGTCTAAGTATAAGCTTTTATATGGTGAAACTGCGAATGGCTCATTACAACAGTTATAGTTTATTTGATGTTCGT-TTACATGGATAACCGTGCTAATTGTAGGGCTAATACATGT-----GGCGGCGTTTATTAGACCTAAAACCAAACCGCTTGGTGTCC-GGTGATTCATAATAAATATGCGAATCGTACGCGATGTATCATTCAAGTTTCTGACCTATCAGCTTTGGACGGTAGGGTATTGGCCTACCGGGGCAACGACGGGTAACGGGGAATTAGGGTTCGATTCCGGAGAGGGAGCCTGAGAAACGGCTACCACATCTAAGGAAGGCAGCAGGCGCGCAAATTACCCAATCCTGACACAGGGAGGTAGTGACAAGAAATAACAATACGGGGCTTATCTTGTAATTGGAATGATGGGAATTTAAACCTCTTCCAGAGTATCAATTGGAGGGCAAGTCTGGTGCCAGCAGCCGCGGTAATTCCAGCTCCAATAGCGTATATTAAAATTGTTGCAGTTAAAAAGCTCGTAGTTGAATTTCTGCTCTGGATGTTTACTTTGAGAAAATTAGAGTGCTCAAAGCAGGCTTTTGCCTTGAATAGTTTAGCATGGAATAATAAAGTAGGACTTTGGTTCTATTTTGTTGGTTTTAGGTCC-AAAGTAATGGTTAATAGGAACAGTTGGGGGCATTCGTATTTAACTGTCAGAGGTGAAATTCTTAGATTTGTTAAAGACGAACTACTGCGAAAGCATTTGCCAAGGATGTTTTCATTAATCAAGAACGAAAGTTAGGGGATCGAAGACGATCAGATACCGTCGTAGTCCTAACCATAAACAATGCCGACTAGAGATTGGAGGTCGTCAGTCGACTCCTTCAGCACCTTGAGAGAAATCA-AAGTCTTTGGGTTCTGGGGGGAGTATGGTCGCAAGGCTGAAACTTAAAGGAATTGACGGAAGGGCACCACCAGGCGTGGAGCCTGCGGCTTAATTTGACTCAACACGGGGAAACTCACCAGGTCCAGACAAAGGAAGGATTGACAGATTGATAGCTCTTTCTTGATTCTTTGGGTGGTGGTGCATGGCCGTTCTTAGTTGGTGGAGTGATTTGTCTGGTTAATTCCGTTAACGAACGAGACCTTAACCTGCTAAATAGGGTACGGGAATCTTCTTAGAGGGACTTTGCGGTTATAACGCAAGGAAGTTTAAGGCAATAACAGGTCTGTGATGCCCTTAGATGTCCTGGGCTGCACGCGCGCTACACTGATGCGTTCATCGAGTTTCCTTGGCCGAGAGGCCCGGGTAATCTT-T-AGTACGCATCGTGATGGGGATCGATTATTGCAATTGTTAATCGTGAACGAGGAATGCCTAGTATGCGCAAGTCATCAGCTTGTGCAGATTACGTCCCTGCCCTTTGTACACACCGCCCGTCGCTCCTACCGATCGAGTGATCCGGTGAATTATTCGGACCGTGATAGGGAAGTTTTGTGAACCTTATCACTTAAAGGAAGGAGAAGTCGTAACA-GGTTTCCAAACTTTCAGCGGTGGATGTCTTGGCTCACACAACGATGAAGGACGCAGCGAAGTGCGATAAGCATTGTGACTTGCAGACTTCTGCGAATCAACAGATTTCTGAACGTATTAGACACACCACCTCTGCTGCACGTGGTACTCCCATTTCAGTGAANNNNNNNNNNNNNNNNNNNNNNNNNNNNNNNNNNNNNNAAACATATAATTAAGTGGAAGAAGAGAAAATAAATATGATTCCCCTAGTAACGGCGAGCGAAGAGGGAGGAGCCCAAAGTGAAAATCCGTTGGGACTTGTGGACTTGAGCGGCGTTGCCAGTGGTAGCTTGGTGCTAAGTTTCTTGGGACAGGACATCAGAGAGGGTGACAATCCCGTACTCGCTCTATG-TCTTCCACGTGTGGTACGCCTGCATAGAGTCGTGCTTTTTGGGATTGAAGCGCAAATTGTGAGGTAGTCTTCTCATAAGGCTAAATACGGGTGTGAGACCGATAGCGAACAAGTACCGTGAGGGAAAGGTGAAAAGAACTTTGAAAAGAGTGTTAAAAGTACCTGAAACTGCTGAAAGGGAACCAATTGGGACCTGGAGTACATGTTCCAACTGACTCGTCTTGAAACACGAGCCAAGGAGTCTAACACTCGTGCAAGTGTTTGGGTGGCAAACCCGTACGCGAAATGAAAGTGAAAGCATGGCGTCTCAATTCACTGCGGCCGGCTTTGGGTGGATTGCGCAGGAGCATGGTTGTTAGGACCCGAAAGATGGTGAACTATGCCTGGGTAGGATGAAGTCAGGCGAAAGCCTGATGGAGGTCCGCCGCGATACTGACGTGCAAATCGTTCGTCAAACCTGGGTATAGGGGCGAAAGACTAATCGAACCATCTAGTAGCTGGTTTCTTCCGAAGTTTCTCTCAGGATAGCTGGAATTCAAGTTTTACCAGGTAAAGCTAATGATTAGAGGTATCGGTGGGCTGTGCCTGTTGACCTATTCTCAAACTTTAAATGGGTAAGACCCCGTCGTTGCTTAACTGAACATTCGGGTTGAATGTGAATTCTTAGTGGGCCATTTTTGGTAAGCAATAATGGCGATGAGGGATGCACCTAACGCTGGGTTAAGGTGCCTAAATACCTGCTCA-TCAGATACCATAAAAGGTGTTGGTTCATATAGACAGCAGGACGGTGGTCATGGAAGTCGAAATCCGCTAAGGAGTGTGTAACAACTCACCTGCCGAATGAACTGGCCCTGAAAATGGATGGCGCTCAAGCAGGTTACCGAAACCCGGCCATTGTCGCAGATTCTCGGTGACAATGTGTAGGAAGACGTGGGCGTTGCGGCGAAGTGTGGAGCGTGAGCCCACATGGAGCGGCGCCTAGTGCCGATCTTGGCGGTAGTAGTTAATATTCAAATGAGAATTTTGAAGACTGAAGTGGAGCAGGGTTCCATGTGAACTATGTTTGGACATGGGTTAGCCGGTCCTAAGCGCCA-CTTAACTGCGTGTGAGGTG-----GGTCCGCTCCGCGAAAGGGAATCGGGCTAATATTCCCGAGCCGGGTCGTGGATACTGGGTGGCAACACAAGTGAACTTCTCGACGCAGGCGTGGGTCCCGGGAAGCGTTATCTTTGCTTTTTAACAGTCTCGAGCCCTGGAATCAGCTTATCTGGCGATAGGGACTCCGTGCTGGAATAGCATCTCGACTTTCGGGGTGTCTGGTGCGCCCACGACTGTCCGTGAAAAGGGAAGGGAACATTTTATTCGCACCCCCGTCCGTACCTATATCCGCATCAGGTCTCCAAGGTTAGCAGCCTCTGGTCGATAGAATAAGGTAGATAAGGGAAGTCGGCAAAATGGATCCGTAACTTCGGGACAAGGATTGGCTCTGAGGGCCGGGCAATGGGGCCCTTGGCGCCCAGCTTAGTGAACGGCTAACTCAGAACTGGAGCGGACAAGGGGAATCCGACTGTTTAATTAAAACATAGCATTGCGATGGCTTGAAAAGGTGTTGACGCAATGTGATTTCTGCCCAGTGCTCTGAATGTCAAAGTGATGAAATTCAACCAAGCGCGGGTAAACGGCGGGAGTAACTATGACTCTCTTAAGGTAGCCAAATGCCTCGTCATCTAATTAGTGACGCGCATGAATGGATTAACGAGATTCCCACTGTCCCTATCTATCATCTAGCGAAACCACAGCCAAGGGAACGGGCTTGGCAAAATCAGCGGGGAAAGAAGACCCTGTTGAGCTTCACTCTAGTCCGGCTTTGTGAAACGACTTGAGGGGTGTAGGATAAGTGGGAGCTCCGGCGACAGTGAAATACCACTACTCTTGATGTTGTTTTACTTATTCCGTAGTATTAAGACTTGGCTCCCATGTTTTTGCGC-AAGGCTC-TGCTGATTAACGCGGAAGACATAGCCAGGTGGGGAGTTTGGCTGGGGCGGTACATCTGTTAAAAGATAACACAGGTGTCCCAAGGCGAACTCAATGAGGACAGAAATCTCATGTTGACCAAAAGGGGAAAAGTTCGCTTGATTTTGATTTTCAGTACAAATACAAACTGTGAAAGCATGGCCTATCGATCCTTTGAGTCTGTAAGATATACAGCTAGAGGTGTCAGAAAAGTTACCACAGGGATAACTGGCTTGTGGCAGCCAAGCGTTCATAGCGACGTTGCTTTTTGATCCTTCGATGTCGGCTCTTCCTATCATTGAGATGCAGAAGTCTCAAAGTGTCGGATTGTTCACCCGCTAATAGGGAACGTGAGCTGGGTTTAGACCGTCGTGAGACAGGTTAGTTTTACCCTACTGATGCACCGACGTTGTGACAGTAATCCAATTAGTACGAGAGGAACAGTTGGTTCGGATACTTGGTTAATGCGGCTAGTTGAAAAGCTAGTGCCGCGAACGTACCATCCGTTGGATAATGACTGAACGCCTCTAAGTCAGAATCCATGCTGAACA-CAACGTTTTCCATCACTTTTGGCGTACGAATTTCTCCCCAAAGTGATACATCCATCGCAGACGACCTTGACGCACCCGGGTATTGTAAGCG-GAGAGTAGGCTTNNNNNNN
Theileria_orientalis_AP011946                  AGTCATATGCTTGTCTTAAAGATTAAGCCATGCATGTCTAAGTATAAGCTTTTATATGGTGAAACTGCGAATGGCTCATTACAACAGTTATAGTTTATTTGATGTTCGT-TTACATGGATAACCGTGCTAATTGTAGGGCTAATACATGT-TTCGGGTGGCGTTTATTAGACCTAAAACCAATCCGTGCGGTTCCC-GGTGATTCATAATAAACTTGCGAATCGCTTGCGATGTATCATTCAAGTTTCTGACCTATCAGCTTTGGACGGTAGGGTATTGGCCTACCGGGGCAACGACGGGTAACGGGGAATTAGGGTTCGATTCCGGAGAGGGAGCCTGAGAAACGGCTACCACATCTAAGGAAGGCAGCAGGCGCGCAAATTACCCAATCCTGACACAGGGAGGTAGTGACAAGAAATAACAATACGGGGCTTATCTTGTAATTGGAATGATGGGAATTTAAACCTCTTCCAGAGTATCAATTGGAGGGCAAGTCTGGTGCCAGCAGCCGCGGTAATTCCAGCTCCAATAGCGTATATTAAATTTGTTGCAGTTAAAAAGCTCGTAGTTGAATTTCTGCTCCGGATGATTACTTTGAGAAAATTAGAGTGCTCAAAGCAGGCTTTTGCCTTGAATAGTTTAGCATGGAATAATAGAGTAGGACTTTGGTTCTATTTTGTTGGTTTTAGGTCC-AAAGTAATGGTTAATAGGAACAGTTGGGGGCATTCGTATTTAACTGTCAGAGGTGAAATTCTTAGATTTGTTAAAGACGAACTACTGCGAAAGCATTTGCCAAGGATGTTTTCATTAATCAAGAACGAAAGTTAGGGGATCGAAGACGATCAGATACCGTCGTAGTCCTAACCATAAACTATGCCGACTAGAGATTGGAGGTCGTCAGTCGACTCCTTCAGCACCTTGAGAGAAATCA-AAGTCTTTGGGTTCTGGGGGGAGTATGGTCGCAAGGCTGAAACTTAAAGGAATTGACGGAAGGGCACCACCAGGCGTGGAGCCTGCGGCTTAATTTGACTCAACACGGGGAAACTCACCAGGTCCAGACAAAGGAAGGATTGACAGATTAATAGCTCTTTCTTGATTCTTTGGGTGGTGGTGCATGGCCGTTCTTAGTTGGTGGAGTGATTTGTCTGGTTAATTCCGTTAACGAACGAGACCTTAACCTGCTAAATAGGATGCGGGAATCTTCTTAGAGGGACTTTGCGGTTATAACGCAAGGAAGTTTAAGGCAATAACAGGTCTGTGATGCCCTTAGATGTCCTGGGCCGCACGCGCGCTACACTGATGCGTTCATCGAGTTTCCTTGGCCGAGAGGCCCGGGTAATCTT-T-AGTACGCATCGTGATGGGGATCGATTATTGCAATTATTAATCGTGAACGAGGAATGCCTAGTATGCGCAAGTCATCAGCTTGTGCAGATTACGTCCCTGCCCTTTGTACACACCGCCCGTCGCTCCTACCGATCGAGTGATCCGGTGAATTATTCGGACCGTGATAGGGAAGTTTTGTGAACCTTATCACTTAAAGGAAGGAGAAGTCGTAACA-GGTTTCCACACTTTTAGCGGTGGATGTCTTGGCTCACACAACGATGAAGGACGCAGCGAATTGCGATAAGCATTGTGACTTGCAGACTTCTGCGAATCAACAGATTTCTGAACGTATTAGACACACCACTCTTTT-----GTGGTACTCCCATTTCAGTGAANNNNNNNNNNNNNNNNNNNNNNNNNNNNNNCTGAATTTAAACATATAACTAAGTGGAAGAAAAGAAAATAAATATGATTCCCTTAGTAACGGCGAGTGAACCGGGATGAGCCCAAAGTGGAAATCCGTTAGGACTTGTGGTCTTTAGCGGCGTTGCCAGTGGTAGCGAGTTGCCAAGTTTCTTGGGACAGGACATCATAGAGGGTGACAATCCCGTACCTGCTTTCAGTCTATCCACGTGTGGTTCGCCTGCATAGAGTCGTGCTTTTTGGGATTGAAGCGCTAATAGTGAGGTAGTTTTCTCATAAGGCTAAATATTGGTGTGAGACCGATAGCGTAGAAGTACCGTGAGGGAAAGATGAAAAGTACTTTGAAAAAAGTGTTAAAAGTACCTGAAACTGCTGAAAGGGAACCAATTGAAACCTGACGTATATGTTTCAACTGACTCGTCTTGAAACACGAGCCAAGGAGTCTAACACTCGTGCAAGTGTTTGGGTGTCAAACCCGTACGCCAAATGAAAGTGAAAGCATGGCTCTGAAACTCACTGCGGCCGGCTTTTGGTGGATTGCGCAGGAGCATGATTGTTAGGACCCGAAAGATGGTGAACTATGCCTGGGTAGGATGAAGTCAGGCGAAAGCCTGATGGAGGTCCGCAGCGATACTGACGTGCAAATCGTTCGTCAAACCTGGGTATAGGGGCGAAAGACTAATCGAACCATCTAGTAGCTGGTTTCTTCCGAAGTTTCTCTCAGGATAGCTGGAATTCAAGTTTTACCAGGTAAAGCTAATGATTAGAGGTATCGGTGGGCTGTGCCTGTTGACCTATTCTCAAACTTTAAATGGGTAAGACCCCGGTGTTGCTTAATTGAACTTCCGGGTTGAATGTGAATTCTTAGTGGGCCAATTTTGGTAAGCAATATTGGCGATGAGGGATGCACCTAACGCTGGGTTAAGGTGCCTAAATACCTGCTCA-TCAGATACCATAAAAGGTGTTGGTTCATATTGACAGCAGGACGGTGGTCATGGAAGTCGAAATCCGCTAAGGAGTGTGTAACAACTCACCTGCCGAATGAACTGGCCCTGAAAATGGATGGCGCTCAAGCAGGTTACCGAAACCCGGCCATTGTAGCGGTTTTTCTCT-ACAATGTGTAGGAAGACGTGGGCGTAGTAGCGAAGTAAGATGCGTAAGCTCTTATGGAACTGCGTCTAGTGCAGATCTTGGCGGTAGTAGTTAATATTCAAATGAGAATTTTGAAGACTGAAGTGGAGCAGGGTTCCATGTGAACTATGTTTGGACATGGGTTAGCCGGTCCTAAGCGCCAGCTTAACTGCGCGTGAGGTG-----AGTCCGCTACGCGAAAGGGAATCGGGCTAACATTCCCGAGCCGGGTCGTGGATACTGGGTGGCAACACAAGTGAACTTCTTGACGTAGGCGTGGGTCCCGGGAAGCGTTATCTTTGCTTTTTAACAGACATTAACCCTGGAATCAGATTATCTGGCGATAGGGACTAACTCCTGGAATAGCATCTCGACTTTCGGGGTGTCCGGTGCGCCCTCGACTGCCCTTGAAAAAAGAAGGGAACATTTTATTCGCACCCCCGTCCGTACCTATATCCGCATCAGGTCTCCAGGGTTAGCAGCCTCTGGTCGATAGAATAAGGTAGATAAGGGAAGTCGGCAAAATGGATCCGTAACTTCGGGACAAGGATTGGCTCTGAGGGCCGGGCAATGGGGCCTTTGGCGCCCGGCTTAGTGAACGGCTAACTCAGAACTGGAGCGGACAAGGGGAATCCGACTGTTTAATTAAAACATAGCATTGCGATGGCTTGAAAAGGTGTTGACGCAATGTGATTTCTGCCCAGTGCTCTGAATGTCAAAGTGATGAAATTCAACCAAGCGCGGGTAAACGGCGGGAGTAACTATGACTCTCTTAAGGTAGCCAAATGCCTCGTCATCTAATTAGTGACGCGCATGAATGGATTAACGAGATTCCCACTGTCCCTATCTATTATCTAGCGAAACCACAGCCAAGGGAACGGGCTTGGCAAAATCAGCGGGGAAAGAAGACCCTGTTGAGCTTCACTCTAGTCCGGCTTTGTGAAACGACTTGAGGGGTGTAGGATAAGTGGGAGCTTCGGCGTCAGTGAAATACCACTACTCTTGATGTTGTTTTACTTATTCCGTAATATTAAGACTCTGCTTTAGTGTTTTTGTTTTAAGGTCCTGACTGATTAACGCGGAAGACATAGCCAGGTGGGGAGTTTGGCTGGGGCGGTACATCTGTTAAAAGATAACACAGGTGTCCTAAGGCGAACTCAATGAGGACAGAAATCTCATGTAGACCAAAAGGGGAAAAGTTCGCTTGATTTTGATTTTCAGTACAAATACAAACTGTGAAAGCATGGCCTATCGATCCTTTGAGTCTGTAAAATATACAGCTAGAGGTGTCAGAAAAGTTACCACAGGGATAACTGGCTTGTGGCAGCCAAGCGTTCATAGCGACGTTGCTTTTTGATCCTTCGATGTCGGCTCTTCCTATCATTGAGATGCAGAAGTCTCAAAGTGTCGGATTGTTCACCCGCTAATAGGGAACGTGAGCTGGGTTTAGACCGTCGTGAGACAGGTTAGTTTTACCCTACTGATGA-CTGACGTTGTGACAGTAATCCAATTAGTACGAGAGGAACAGTTGGTTCGGATACTTGGTTAATGCAGCTAGTTGAAAAGCTAGTGCTGCGAAGCTACCATCCGTTGGATAATGACTGAACGCCTCTAAGTCAGAATCCATGCTGAATA-CAACGTTTTTCACCGCTTCTGGTGTATGAATTCCTAACAGAAGCGATACATCCATTGCAGACGACTTTGACGCACCCGGGTATTGTAAGCG-GAGAGTAGGCTT-GTCTTA
Babesia_bigemina                               AGTCATATGCTTGTCTTAAAGATTAAGCCATGCATGTCTAAGTACAAGCTTTT-TACGGTGAAACTGCGAATGGCTCATTACAACAGTTATAGTTTCTTTGGAGTTCGT--TCCATGGATAACCGTGCTAATTGTAGGGCTAATACAAGT-----GGCGGCGTTTATTAGTTCCTTAACCACTTTTTCT--------GGTGATTCATAATAAACTTGCGAATCG---GCGATGTTCCATTCAAGTTTCTGCCCCATCAGCTT--GACGGTAGGGTATTGGCCTACCGAGGCAGCAACGGGTAACGGGGAATTAGGGTTCGATTCCGGAGAGGGAGCCTGAGAAACGGCTACCACATCTAAGGAAGGCAGCAGGCGCGCAAATTACCCAATCCTGACACAGGGAGGTAGTGACAAGAAATAACAATACAGGGCTTTTCTTGTAATTGGAATGATGGTGATGTACAACCTCACCAGAGTACCAATTGGAGGGCAAGTCTGGTGCCAGCAGCCGCGGTAATTCCAGCTCCAATAGCGTATATTAAACTTGTTGCAGTTAAAAAGCTCGTAGTTGTATTTCAGCCCTTTTTTTTTACTTTGAGAAAATTAGAGTGTTTCAAGCAGACTTTTGTCTTGAATACTTCAGCATGGAATAATAGAGTAGGACCTTGGTTCTATTTTGTTGGTTTC-GA-CC-TTGGTAATGGTTAATAGGAACGGTTGGGGGCATTCGTATTTAACTGTCAGAGGTGAAATTCTTAGATTTGTTAAAGACGAACCACTGCGAAAGCATTTGCCAAGGACGTTTTCATTAATCAAGAACGAAAGTTAGGGGATCGAAGACGATCAGATACCGTCGTAGTCCTAACCATAAACTATGCCGACTAGGGATTGGAGGTCGTCATTCGACTCCTTCAGCACCTTGAGAGAAATCA-AAGTCTTTGGGTTCTGGGGGGAGTATGGTCGCAAGTCTGAAACTTAAAGGAATTGACGGAAGGGCACCACCAGGCGTGGAGCCTGCGGCTTAATTTGACTCAACACGGGGAACCTCACCAGGTCCAGACAGAGTAAGGATTGACAGATTGATAGCTCTTTCTTGATTCTTTGGGTGGTGGTGCATGGCCGTTCTTAGTTGGTGGAGTGATTTGTCTGGTTAATTCCGTTAACGAACGAGACCTTAACCTGCTAACTAGCTGCTTGGATTCTTCTTAGAGGGACTCTGTGCTTCAAGCGTGGGGAAGTTTAAGGCAATAACAGGTCTGTGATGCCCTTAGATGTCCTGGGCTGCACGCGCGCTACACTGATGCATCCATCGAGTTTCCTGTCCCGAAAGGGTTGGGTAATCTT-T-AGTGTGCATCGTGTCGGGGATTGATTTTTGCAATTCTAAATCATGAACGAGGAATGCCTAGTATGCGCAAGTCATCAGCTTGTGCAGATTACGTCCCTGCCCTTTGTACACACCGCCCGTCGCTCCTACCGATCGAGTGATCCGGTGAATTATTCGGACCGTGGTAGGGAAGTTTTGTGAACCTTATCACTTAAAGGAAGGAGAAGTCGTAACAAGGTTTCCAAACTTTCAGCGATGGATGTCTTGGCTCACACAACGATGAAGGACGCAGCGAATTGCGATACGCAGTATGACTTGCAGACTTCTGCGATTTACCAGACCTCTGAACGTAACAAACACACCGCCTCTGCTGCACGCGGTACTCCCGTTTCAGTGAGTTTGCTCCTGAGATCGGGTGAGGCCATCCGCCGAATTTAAGCATATAATTAAGCGGCAGAAAAGAAAATAACCATGATTCCCTTAGTAACGGCGAGTGAACCGGGACTAGTCCAAAGTGCAAATCGTTCCCGACTTGTGGCCTTTCGCGGCGTTGCCAGTGGCGATTGACGGCTAAGTTTCTTGGAACAGGACGCCTTTGAGGGTGATAGCCCCGTCTTTTCCGTCTCCTTCTCCACGTGTGGTTCGCCTGCATTGAGTCGTGCTTTTTGGGATTGAAGCGCAAATTGTGAGGTAGGCTTCTCATAAGACTAAATATTGGTGTGAGACCGATAGCTTACAAGTACCGTGAGGGAAAGATGAAAAGAACTCTGGAAAGAGTGTTAAAAGTACCTGAAATTGCTGTAAGGGAAGCAATTGGAACCCGCCGTACAAGTTCCAACTGACCCGTCTTGAAACACGGACCAAGGAGTCTATCACCCGTGCGAGTGCCTGGGTGTCAACCCCTCGCGCGTAATGAAAGTGAGAGCATGT-CGATTCCCCCTCTGCGGCCGGGTTTTCCTTCGTCGCGCTTTAGCACGGTTGCTAGGACCCGAAAGATGGTGAACTATGCCTGGGTAGGATGAAGTCAGGCGAAAGCCTGATGGAGGTCCGCAGCGATACTGACGTGCAAATCGTTCGTCAAATCCGGGTATAGGGGCGAAAGACTAATCGAACCATCTAGTAGCTGGTTTCTTCCGAAGTTTCCCTCAGGATAGCTGGAATCTTAGTTTTACCAGGTAAAGCTAATGATTAGAGGTATCGGGGGGCCGTGCCCCTTGACCTATTCTCAAACTTTAAATGGGTAAGACCCCGTGCTTGCTTGTTTGAAGCCTCGGGCCGAATGTAGATTCCAAGTGGGCCATTTTTGGTAAGCAGAACTGGCGATGAGGGCTGCACCTACCGCCGCGTTAAGGCGCCTAAATGTCTGCTCA-TGAGATACCATAAAAGGTGTTGGTTCATTTAGACAGCAGGACGGTGGTCATGGAAGTCGAAATCCGCTAAGGAGTGTGTAACAACTCACCTGCCGAATGAACTTGCCCTGAAAATGGATGGCGCTTAAGCAGCCTGCCGAAACGCGGCCGTCGGTTGAGTTTGT-TCTTCCGACGTGTAGGAAGACGTGGGCGTGGCTTCGAAGGCGCGCGCGTAAGCCGCGCTTGAGCCG-GCCTAGTGCGGATCTTGGTGGTAGTAGCAACTATTCAAACGAGATCTTTGAAGACTGATGTGGAGCAGGGTTCCATGTGAACATTGATTGGCCATGGGTTAGCCGGTCCTAAGCACCAGCCTTTTGGCGCGTGATGTGGGCTTGCCCCTCTCTGCGAAAGGGGATCGGGTCAATATTCCCGAGCCGGGTCGTGGATAGTGGGTGGCAACACAAGTGAACTTCCCCCCGCATGCGTGAGCCCCGGGAAGCGTTTTCTTTGCTTCTTAACGCGCGCTGTCCGTGGAATCGCTTTGCGCGGCGATACGGTGCCCGCGCCGGCATAGCAGTCCGGTTTTCGGTCTGTCCGGTGCGCTCACGACTGCCCTTGAAACGGGAAGGGAACGTTTTATTCGCACCCCCGTCCGTACCGATAACCGCATCAGGTCTCCTAGGTTAGCAGCCTCTGGTCGATAGAGCAAGGTAGATAAGGGAAGTCGGCAAAATGGATCCGTAACTTCGGGATAAGGATTGGCTCTGAGGGCCGGGCG-GCTTGCCCTCGCGCTTTCC--CGATGAACGGCCAGCTCAGAACTGGAGCGGACAAGGGGAATCCGACTGTTTAATTAAAACCAAGCATTGCGATGGCGCCGACGCGTGTTGACGCAATGTGATTTCTGCCCAGTGCTCTGAATGTCAACGTGATGAAATTCAACCAAGCGCGGGTAAACGGCGGGAGTAACTATGACTCTCTTAAGGTAGCCAAATGCCTCGTCATCTAATTAGTGACGCGCATGAATGGATTAACGAGATTCCCACTGTCCCTATCTGCCATCTAGCGAACCCACAGCCAAGGGAACGGGCTTGGCAAAATCAGCGGGGAAAGAAGACCCTGTTGAGCTTCACTCTAGTCCGGCTTTGTGAGACGACTTGAGGGGTGTAGCATAGGTGGGAGCTCCGCCGCCGGTGAAATACCACTACCCTTGATGTTGTCTTGCTTATTCCGTAATGAAAGGGCTTTTCTCG----------------------TTGTCGCTTCCGCGGAAGACATAGCCAGGTGGGGAGTTTGGCTGGGGCGGTACATCTGTTAAAAGATAACGCAGGTGTCCCAAGGCGAACTCAGTGAGGACAGAAATCTCACGTGGACCAAAAGGGGAAAAGTTCGCTTGATTTTGATTTCCAGTAAAAATACAAACTGTGTAAGCATGGCCTATCGATCCTTTGAGCCCGCGAGCATTGCGGCCAGAGGTGTCAGAAAAGTTACCACAGGGATAACTGGCTTGTGGCAGCCAAGCGTTCATAGCGACGTTGCTTTTTGATCCTTCGATGTCGGCTCTTCCTATCATTGAGATGCAGAAGTCTCAAAGTGTCGGATTGTTCACCCGCTAATAGGGAACGTGAGCTGGGTTTAGACCGTCGTGAGACAGGTTAGCTTTACCCTACTGATGA-CTG-CGCCGCGACAGTAATTCCACCAGTACGAGAGGAACAGTGGATTCGGATACTTGGTTAATGCGGTTGGCTGACTAGCCAGTGCCGCGAAGCTACCATCCGTTGGATAATGACTGAACGCCTCTAAGTCAGAATCCATGCTGGAC--CGTCGCCACCCACCGCTGCCGCGCTGCCAATTTCCAGCGACAGCGATGCATCCTCCGCACACGACCTTGACGCACCCGGGTATTGTAAGCG-GAGAGTGGGCTT-GACTCA
Babesia_microti_FO082874                       AGTCATATGCTTGTCTTAAAGATTAAGCCATGCATGTCTTAGTATAAGCTTTTATACAGCGAAACTGCGAATGGCTCATTAAAACAGTTATAGTTTATTTGATGTTCGT-TTACATGGATAACCGTGGTAATTCTAGGGCTAATACATGC-TTCGCGTGGCGTTTATTAGAC-TTTAACCAACCCTTCGGGTAATC-GGTGATTCATAATAAATTAGCGAATCGCATGCGATGTATCATTCAAGTTTCTGACCTATCAGCTTTGGACGGTAGGGTATTGGCCTACCGGGGCGACGACGGGTGACGGGGAATTGGGGTTCGATTCCGGAGAGGGAGCCTGAGAAACGGCTACCACATCTAAGGAAGGCAGCAGGCGCGCAAATTACCCAATCCTGACACAGGGAGGTAGTGACAAGAAATAACAATACAGGGCTTATCTTGTAATTGGAATGATGGGAATCTAAACCCTTCCCAGAGTATCAATTGGAGGGCAAGTCTGGTGCCAGCAGCCGCGGTAATTCCAGCTCCAATAGCGTATATTAAAGTTGTTGCAGTTAAGAAGCTCGTAGTTGAATTTCTGCCTCCAGGATTTACTTTGAGAAAACTAGAGTGTTTCAAACAGGCATTCGCCTTGAATACTACAGCATGGAATAATGAAGTAGGACTTTGGTTCTATTTTGTTGGTTATTGA-CC-AGAGTAATGGTTAATAGGAGCAGTTGGGGGCATTCGTATTTAACTGTCAGAGGTGAAATTCTTAGATTTGTTAAAGACGAACTACTGCGAAAGCATTTGCCAAGGATGTTTTCATTAATCAAGAACGAAAGTTAGGGGATCGAAGACGATCAGATACCGTCGTAGTCCTAACCATAAACTATGCCGACTAGAGATTGGAGGTCGTCAGTCGACTCCTTCAGCACCTTGAGAGAAATCA-AAGTCTTTGGGTTCTGGGGGGAGTATGGTCGCAAGTCTGAAACTTAAAGGAATTGACGGAAGGGCACCACCAGGCGTGGAGCCTGCGGCTTAATTTGACTCAACACGGGAAACCTCACCAGGTCCAGACATAGAGAGGATTGACAGATTGATAGCTCTTTCTTGATTCTATGGGTGGTGGTGCATGGCCGTTCTTAGTTGGTGGAGTGATTTGTCTGGTTAATTCCGTTAACGAACGAGACCTTAACCTGCTAAATTAGGATCTGGGACCTTCTTAGAGGGACTTTGCGTTCATAACGCAAGGAAGTGTAAGGCAATAACAGGTCTGTGATGCCCTTAGATGTCCTGGGCTGCACGCGCGCTACACTGATGCATTCAACGAGTTTCCTTGGCCGTCGGGTCCGGGTAATCTTAC-AGTATGCATCGTGATGGGGATAGATTATTGCAATTATTAATCTTGAACGAGGAATGCCTAGTAGGCGCGAGTCATCAGCTCGTGCCGACTACGTCCCTGCCCTTTGTACACACCGCCCGTCGCTCCTACCGATCGAGTGATCCGGTGAATTATTCGGACCAAGANNNNNNNNNNNNNNNNNNNNNNNNNNNNNNNNNNNNNNNNNNNNNNNNNNNNNNNNNNAAATTTTCAGCGGTGGATGTCTCGGCTCACACAACGATGAAGGACGCAGCGAAGTGCGATAATCATTGTGAATTGCAGAATTTAGCAAATCAACAGGTTTCTGAATGTATTGTACACACTGCCTCTGTTGCAAGCAGTGCACCCATTTCAGCGCCNTATGGCCTGAAATTGGATGTGATGATCCGCTGAATTTAAGCATATAACTAAGCGGAAGAAAAGAAAATAACAATGATTCCCTTAGTAACGGCGAGTGAACAGGGAAGAGTCCAAAGTGTAAATCGGCGCCGACTTGTGGTCTTTAGCGGTGTTGCCAGTGAAGGCGCAGGGCCAAGTTTCTTGGAAAAGGACATCATGGAGGGTGAAAGTCCCGTGATGTGCTTGCAGTCCTTCACGTTTGGTGCATCTGCATAGAGTCGTGCTCTTTGGGATTGGAGTGCAAATAGTGTGATAAATTTCACATAAGACTAAATACTGGTGTGAGACCGATAGCTAATAAGTACCGTGAGGGAAAGATGAAAAGAACTTTGAAAAGAGGGTTAAAAGTACCTGAAACTGCTGAGAAGGAAGCGATTGGGACCCGACGTATCAGTCCTAACCGACCCGTCTTGAAACACGGACCAAGGAGTCTAGCACCTGTGCGAGTGTTTGGGC-TGAAACCCGTACGCGAAATGAAAGTGATAACAGGGATCCGCGTTGCACTGTGGCCGACAAGTCGCGGCTTGAGTCAGAGCATATGTGCTAGGACCCGAAAGATGGTGAACTATGCCTGAGTAGGATGAAGTCAGGCGAAAGCCTGATGGAGGTCCGTCGCGATACTGACGTGCAAATCGTTCGTCAAACTTGGGTATAGGGGCGAAAGACTAATCGAACCATCTAGTAGCTGGTTTCTTCCGAAGTTTCTCTCAGGATAGCTGGGGTTTAAGTTTTACCAGGTAAAGCTAATGATTAGAGGTATCGGTGGGCTGAGCCTGTCGACCTATTCTCAAACTTTGAATGGGTAAGATCCCG--CTTTCTTAATTGAACATTCGGGCTGAATGAGAACCCCAAGTGGGCCATTTTTGGTAAGCAGAACTGGCGATGAGGGATGCACCTAACGCTGGGTTAAGGTGCCTAAATGCCTGCTCA-TCAGATACCATAAAAGGTGTTATTTCATCCCGACAGCAGGACGGTGGTCATGGAAGTTGAAATCCGCTAAGGAGTGTGTAACAACTCACCTGCCGAATGAACTAGCCCTGAAAATGGATGGCGCTGAAGCAGGTTACCGAAACCCGGCCATTGCGGCTGTTGCTATGTCGCAATGTGTAGGAAGACGTGAACATTGTTGCGAAGCGCAGTGCGTGAGCCTGTGTGGAACAGTGTTTAGTGCAGATCTTGGTGGGAGTAGCAAGTATTCAAATGAGAACTTTGAAGACTGAAGTGGAGAAGGGTTCCATGTGAACAGCATTTGGACATGGGTTAGCCGGTCCTAAGCGCCAGCTTAACTGCGCTTCGTGAGGTGGGGCCCCGGTCTGCGAAAGGGAATCGGGTTAACATTCCCGAGCCGGGTCGTGGATACTGGGTGGCAACACAAGTGAACCCTCCGACACAGGCTGAAGTTCCGGGAAGCGTTGTCTTTGCTTTTTAACAATACGGCACCCTGGAATCAAATTACTTGGCGATAGGGTTGTTCGTTTGGAATAGCACCTTGGTTTTCAGGGTGTCCGGTGCGCTTCAGACTGTCCTTGAAAAGGGGGGGGAACGTTTTATTCGCACCCCTGGCCGTACCAATAACCGCATCAGGTCTCCAAGGTTAGCAGCCTCTGGTCAATAGAAGAATGTAGATAAGGGAAGTCGGCAAAATAGATCCGTAACTTCGGGATAAGGATTGGCTCTGAGGGCCGGGCGTACGGGCCCTTTGGCTCTGTTCCGGAGAACGGCCAACTCAGAACTGGAGCGGACAAGGGGAATCCGACTGTTTAATTAAAACAAAGCATTGCGATGTCCCCAAAGGGTTTTGACGCAATGTGATTTCTGCCCAGTGCTCTGAATGTCAATGTGATGAAATTCAACCAAGCGCGGGTAAACGGCGGGAGTAACTATGACTCTCTTAAGGTAGCCAAATGCCTCGTCATCTAATTAGTGACGCGCATGAATGGATTAACGAGATTCCCACTGTCCCTATCTACCATCTAGCGAAACCACAGCCAAGGGAACGGGCTTGGCAAAATCAGCGGGGAAAGAAGACCCTGTTGAGCTTCACTCTAGTCCGGCTTTGTGAAATGGCTCGGGAGGTGTAGCATAAGTGGGAGCTTCGGCGACAGTGAAATACCACTACTCCCGATGTCGTTTTACTTATTCCGTTATGTTGAAATTCACTTTTGGTGTTTTGACTT-AAGGC---TGCCGATCTAGGCGGAAGACATAGCCAGATGGGGAGTTTGACTGGGGCGGTACATCTGTTAAAAGATAACGCAGATGTCCTAAGGCAAGCTCAATGAGGACAGAAATCTCATGTAGACCAAAAGGGGAAAAGCTTGCTTGATTTTGATTTTCAGTACGAATACAAACTGTGAAAGCATGGCCTATCGATCCTTTAGAACTGTGAAATTTACAGCTAGAGGTGTCAGAAAAGTTACCACAGGGATAACTGGCTTGTGGCAGCCAAGCGTTCATAGCGACGTTGCTTTTTGATCCTTCGATGTCGGCTCTTCCTATCATTGAGATGCAGATGTCTCAAAGTGTCGGATTGTTCACCCGCTAATAGGGAACGTGAGCTGGGTTTAGACCGTCGTGAGACAGGTTAGTTTTACCCTACTGATGA-CTGACGCTGCGACAGTAATCCAACTAGTACGAGAGGAACAGTTGGTTCAGATAATTGGTTAATGCGGCTAGTTGAAAAGCTAGTGCCGCGACGCTATCATCTGTTGGATTATGACTGAACGCCTCTAAGTCAGAATCCATGCTGAAC--CAGCGTTATTCACCGTTTCTGGCATATCAATATCAATTAGAAACGATACATCAATTGCAGACGACTTTATCGCACCCGGGTATTGTAAGCA-GAGAGCAGGCTT-GACTTG
Plasmodium_falciparum1_M19172                  AGTCATATGCTTGTCTCAAAGATTAAGCCATGCAAGTGAAAGTATATATATTTATATGTAGAAACTGCGAACGGCTCATTAAAACAGTTATAGTCTACTTGACATT--TATTATAAGGATAACTACGGAAAAGCTGTAGCTAATACTTGCTTTGGATAAGTATTTGTTAGGCCTTATAAGAAAAAAGTTATTAACTTAAGGAATTATAACAAAGAAGTAACACGTAAAGTGTGTATCAATCGAGTTTCTGACCTATCAGCTTTTGATGTTAGGGTATTGGCCTAACATGGCTATGACGGGTAACGGGGAATTAGAGTTCGATTCCGGAGAGGGAGCCTGAGAAATAGCTACCACATCTAAGGAAGGCAGCAGGCGCGTAAATTACCCAATTCTAAAGAAGAGAGGTAGTGACAAGAAATAACAATGCAAGGCCAATTTTGTAATTGGAATGGTGGGAATTTAAAACCTTCCCAGAGTAACAATTGGAGGGCAAGTCTGGTGCCAGCAGCCGCGGTAATTCCAGCTCCAATAGCGTATATTAAAATTGTTGCAGTTAAAACGCTCGTAGTTGAATTTCAAAGGGATTTTGTTACTTTGAGTAAATTAGAGTGTTCAAAGCAAACAGTTGCTTTGAATACTATAGCATGGAATAACAAAATTGAAC-AAGCTAAAATTTTGTTCTTTTTATTTGC-TTAGTTACGATTAATAGGAGTAGCTGGGGACATTCGTATTCAGATGTCAGAGGTGAAATTCTTAGATTTTCTGGAGACGAACAACTGCGAAAGCATTTGTCTAAAATACTTCCATTAATCAAGAACGAAAGTTAAGGGAGTGAAGACGATCAGATACCGTCGTAATCTTAACCATAAACTATGCCGACTAGGTGTTGGATGAAGACTTTTGCTTCCTTCAGTACCTTATGAGAAATCA-AAGTCTTTGGGTTCTGGGGCGAGTATTCGCGCAAGCGAGAAAGTTAAAAGAATTGACGGAAGGGCACCACCAGGCGTGGAGCTTGCGGCTTAATTTGACTCAACACGGGGAAACTCACTAGTTTAAGACAAGAGTAGGATTGACAGATTAATAGCTCTTTCTTGATTTCTTGGATGGTGATGCATGGCCGTTTTTAGTTCGTGAAATGATTTGTCTGGTTAATTCCGATAACGAACGAGATCTTAACCTGCTAATTAGCGGCGAGTACACTTCTTAGAGGAACATTGTGTGTCTAACACAAGGAAGTTTAAGGCAACAACAGGTCTGTGATGTCCTTAGATGAACTAGGCTGCACGCGTGCTACACTGATATATATAACGAGTTTCCTCCGCCGAAAGGCGTAGGTAATCTTATCAATATATATCGTGATGGGGATAGATTATTGCAATTATTAATCTTGAACGAGGAATGCCTAGTAAGCATGATTCATCAGATTGTGCTGACTACGTCCCTGCCCTTTGTACACACCGCCCGTCGCTCCTACCGATTGAAAGATATGATGAATTGTTTGGAC-AAGATCTGGAAAAACCGTAAATCCTATCTTTTAAAGGAAGGAGAAGTCGTAACAAGGTTTCCACAGTCTTAACGATGGATGTCTTGGTTCCTACAGCGATGAAGGCCGCAGCAAAATGCGATACGCAATGAAAATTGCAG-TGACTGTGAATCATCAGAATGCTGAATGTAAACTACACCAATTCCTTC-GGGGAATAGTGGTACTCCTACAGAAAAGTTTGATTTGATGTTAGGAGGGCAAATCCGCCGAATTTAAGCATATAATTAAGCGGAAGAAAAGAAAATAACTATGATTCCTTTAGTAACGGCGAGTGAACAAGGACCAGCTCAAACGGTTAATCCTTCGGGAATTGTCGTTGAATTATTCCATGAATGCCTTTAATTTGAGCAAAGTGAGCAGGAATGCTTCCCCATAGAGGGTGAAAGGCCCATAGTT-CTTTTTAATT-T--ATTCATGGAATTTTTATGCCGAGTCGTGTTCTTTGAGATTGGAGCACTAATCGTGTGATACATTTCACATAAAGCTAAATATGTGTAGGAGACCGATAGCAAACAAGTACCGTGAGGGAAAGATGAAAAGTACTCAGGAATGAGCATTAAAAGTACCTGAAATCGTTAAGATGGAACGGATTAAGAGATATAGTACTT-TCTTAACCCACTCGTCTTGAAACACGGACCAAGGAGTCTAGCAAATGTGCAAGTGTATATGATTCAAACATTTACGCATAATTAATGTAATTTTATTGTTTAAATCCCCACTACATCCGGATTATGCTTTATTGAGTACGAGCATATTTGGTAGGACCCGAGAGGCTTTGAACTAAGCGTGATGAGATTGAAGTCAGACGAAAGTCTGATGGAGGATCGAGTTGATACTGACGTGCAAATCGTTCATTCAATC-ACGTTTAGGGGCGAAAGACTAATCGAAAAGCCTATTAGCTGGTTATTTTCGAAAGATCTCTCAGGATCGCTGGAGTTGAAATTTTACCAGGTAGAGATAATGATTAGAGGAATCAGGGAATCGTTTTCCTTGACCTATTCTCAAACTCCCAATAGGTAAAAAGGGCGACTCACTTGTAT-TTCACTCATATTAAATAAAAACTCCAAGTGGGCCATTTTTGGTAAGCAGAACTGGCGATGAGGGATGCTCCTAACGCTTGGATAAGGTGCCTAAATATTCGCTCA-TGAGATCCCATAAAAGGTGTTGGTTCATAATGACAGTAGGACGGTGGTCATGGAAGTCGAAATCCGCTAAGGAGTGTGTAACAACTCACCTACCGAATGAACTAGCCCTGAAAATGGATGGCGCTAAAGCGGATTACCGATACCAAGCCATAAAAAGAACTAGAATCTTTTTATGAGTAGAAAATCGTGGGGTTTGTGTTGAAGCGAAATACGTGAGTTTTCGTGGAACACTCCCTAGTGCAGATCTTGGTGGAAGTAGCAACTATTCAAATGAGAACTTTGAAGACTGAAGTGGAGAAGGGTTTCTTGTCAACTGTGATTGAACAAGAGTTAGCCGCTCCTAAGGGATAGCTGAAAAGTGTTTAAAAGGGGGT-CTTCCCCGTCTCAAAAGGGAAACAGGTTGATATTCCTGTGCCAATATATGAGTTTTAGATGGTAACATATATGAACTCCTTTACATAGGCTTTACACTCGGGGTGCGTTTTCTTTGCACTTTACCTTTATAACACCTTGGAATCAATTTACTTGGAGAAGAGGTTCGTTAACTCAAATAGTAATTCGTTTTATGAATTATCCGAAGTGGTAAGGACTATCCTTGAAAAAAGGAGGGAACGGCTTAAT-ACTTGTATGAGCGTACCAACAACCGCATCAGGTCTCCAAGGTTAACAGCCTCTGGTTAATAGAAAAAAGTAGGTAAGGGAAGTCGGCAAAATAGATCCGTAACTTCGGGAAAAGGATTGGCTCTGAGGACATTAGAAAGAGAGAAAAAAAGTTTGATAC-CTATAATGTTAACTCAGAACTGAAACGGACAAGGGGAATCCGACTGTTTAATTAAAACATAGCATTGTGAAAAGCCAAACTGGTATTAACACAATGTGATTTCTGCCCAGTGCTTTGAATGTCAACTTGATGAAATTCAATCAAGCGCAGGTAAACGGCGGGAGTAACTATGACTCTCTTAAGGTAGCCAAATGCCTCGTCATCTAATTAGTGACGCGCATGAATGGATTAACGAGATTCCCACTGTCCCTACTTGCTATCTAGCGAAACCACAGCCAAGGGAACGGGCTTGGCAAAATCAGCGGGGAAAGAAGACCCTGTTGAGCTTTACTCTAGTCTGGCTTTGTGAAACGACTTAAGAGGTGTAGCATAAGTGGGAGTACTGACGACAGTGAAATACCACTACTTTTAAAGTTGTTTTACTTATCCATTTATAGGGAAATATATTATGGAATTTTTAAGAAATTGTTTCTCTCCCATTTCTATGGA-GACATAGCCAGGTGGGGAGTTTGACTGGGGCGGTACATCTGTTAAATATTAACGCAGATGTCCAAAGACAAGCTCAAAGAGAACAGAAATCTCTTGTAGACTAAAAGGGGAAAAGCTTGTTTGATTTCTATTTTCAGAACAAGTAGAAAACGTGAAAGCGTGGCCTATCGATCCTTTATATCTTACTACTGTGCATATAGAGGTGTCTGAAAAGTTACCACAGGGATAACTGGCTTGTGGCTGCCAAGCGCTCCTAGCGACGTAGCTTTTTGATCCTTCGATGTCGGCTCTTCCTATCATTGGGACGCAGAAGTCTCAAAGTGTCGGATTGTTCACCCGCTAATAGGGAACGTGAGCTGGGTTTAGACCGTCGTGAGACAGGTTAGTTTTACCCTACTGATGAATAG-TATTGTGACAGTAATCCAACTGGTACGAGAGGATTAGTTGGTTCAGACAATTGGTACA-GCAATTGGTTGACAAACCAGTGTTGCGAACGTAA-GTCTGTTGGATAATGGCTGAACGCCTCTAAGCCAGAAACCATGCTGATTAACAATACTATTTCGTTCTTTTTTGTAATGAATAGTTCTTAAAAGAATTGCACAAACTGTAGACGACTTTTTTGCCTCAGGGTGCTGTAAACA-GAAAGTAAACTTTGTTTTA
Plasmodium_berghei_M19712                      AGTCATATGCTTGTCTCAAAGATTAAGCCATGCAAGTGAAAGTATATGCATTTTT--GCAGAAACTGCGAACGGCTCATTAAAACAGTTATAATCTACTTGACATT---ATTATAAGGATAACTACGGAAAAGCTGTAGCTAATACTTGTTAATTGTATGTATTTGTTAAGACCCCTAAGAAAAAATGAATTA----AAGGAATTATAACAAAGAAGCAACACATAAAGTGTGTATCAATCGAGTTTCTGACCTATCAGCTTTTGATGTTAGGGTATTGACCTAACATGGCTTTGACGGGTAACGGGGAATTAGAGTTCGATTCCGGAGAGGGAGCCTGAGAAATAGCTACCACATCTAAGGAAGGCAGCAGGCGCGTAAATTACCCAATTCTAAATAAGAGAGGTAGTGACAAGAAATAACAATATAAGGCCAATTTTATAATTGGAATGATGGGAATTTAAAACCTTCCCAAAA-ATCA-TTGGAGGGCAAGTCTGGTGCCAGCAGCCGCGGTAATTCCAGCTCCAATAGCGTATATTAAAATTGTTGCAGTTAAAACGCTCGTAGTTGAACTTCAAGGGTTTCTCGTTACTTTGAGTAAATTAGAGTGTTTAAAGCAAACAGATGCTTTGAATACTATAGCATGGAATAACAACATTGAAT-AGGTCAAAAGTTTGAAAACTTTATTTGC-TTAGATACAGTTAATAGGAGTAGCTGGGGGCATTTGTATTCAGATGTCAGAGGTGAAATTCTTAGATTTTCTGGAGACAAACAACTGCGAAAGCATTTGCCTAAAATACTTCCATTAATCAAGAACGAAAGTTAAGGGAGTGAAGACGATCAGATACCGTCGTAATCTTAACCATAAACTATGCCGACTAAGTGTTGGATGAAGTTTTTTGCTTCCTTCAGTACCTTATGAGAAATCA-AAGTCTTTGGGTTCTGGGGCGAGTATTCGCGCAAGCGAGAAAGTTAAAAGAATTGACGGAAGGGCACCACCAGGCGTGGAGCTTGCGGCTTAATTTGACTCAACACGGGGAAACTCACTAGTTTAAGACAAGAGTAGGATTGACAGATTAATAGCTCTTTCTTGATTTCTTGGATGGTGATGCATGGCCGTTTTTAGTTCGTGAAATGATTTGTCTGGTTAATTCCGATAACGAACGAGATCTTAACCTGCTAATTAGCGGCGAGTACTCTTCTTAGAGGAACGATGTGTGTCTAACACAAGGAAGTTTAAGGCAACAACAGGTCTGTGATGTCCTTAGATATACTAGGCTGCACGCGTGCTACACTGATATGTAAAACGAGTGCCCTCCACTGAAAAGTGTAGGTAATCTTATCAATACATATCGTGATGGGGATAGATTATTGCAATTATTAATCTTGAACGAGGAATGCCTAGTAAGCATGATTCATCAGATTGTGCTGACTACGTCCCTGCCCTTTGTACACACCGCCCGTCGCTCCTACCGATTGAAAGATATGATGAATTGTTTGGAC-AAGATTTGGAAGGACCGTAAATCCTATCTTTTAAAGGAAGGAGAAGTCGTAACAAGGTTTCCACAATCTTAACGATGGATGTCTTGGTTCCTACAGCGATGAAGGCCGCAGCAAAGTGCGATAAGCAATGAAAATTGCAA-TGACTGTGAATGATCGGACCGCTGAATGTAAACTACGCCAATTTCTTT-TACGAGAAATAATGGCACTCCCTCATAATATTTTATTATGCTGGGAGGGCATATCCGCCGAATTTAAGCATATAATTAAGCGGAAGAAAAGAAAATAACAATGATTCCTTTAGTAACGGCGAGTGAACAAGGAAAAGCTCAAAAGGAAAATCCGCTTGGAATTGTCTGGTTGGGATTTAGTCCTTGTTTTTGTTGGGTGCGAAATTAGTAGGAATACTATTCCTTAGAGGGTGAAAGGCCCGTAGTT-CCTAACAATTATAGATGGAC-GTTT-CCTG--TAGAGTCGTGTTCTTTGAGATTGGAGCACAAATTGTGTGATACATTTCACATAAAGCTAAATATTTGTAGGAGACCGATAGCAAACAAGTACCGTGAGGGAAAGATGAAAAGTACTCAGGAATGAGGTTTAAAAGTACCTGAAATCGTTAAGATGGAACGGATTGAGAGAAAAAGTACTT-TCTTAACCCACTCGTCTTGAAACACGGACCAAGGAGTCTAACAAATGTGCGAGCGTATATATGTTGAACTATAACAGAGAATGAAAATTCTTAATTGGTCTAATTTGCAACCATG-CCGGATTATGCTTAATTGAGTATGAGTATATTTGTTAGGACCCGAGAGGCTTTGAACTAAGCGTGATGAGATTGAAGTCAGACGAAAGTCTGATGGAGGATCGAATTGATACTGACGTGCAAATCGTTCATTCAATC-ACGTTTAGGGGCGAAAGACTAATCGAAAAGCCTATTAGCTGGTTATTTTCGAAAGATCTCTCAGGATCGCTGGAGTTGAAGTTTTACGAGGTAGAGATAATGATTAGAGGAATCAGGGAATCGTTTTCCTTGACCTATTCTCAAACTCCCAATACGTAATAAGGGATTCTTTATTGTAT-TTTTCCCACTATAAATAAGAACTCCAAGTGGGCCATTTTTGGTAAGCAGAACTGGCGATGAGGGATGCTCCTAACGCTTGGATAAGGTGCCTAAATATTCGCTCA-TGAGATCCCATAAAAGGTGTTGGTTCATAATGACAGTAGGACGGTGGTCATGGAAGTCGAAATCCGCTAAGGAGTGTGTAACAACTCACCTACCGAATGAACTAGCCCTGAAAATGGATGGCGCTAAAGCGGATTACCGATACCAAGCCATAGAAAGAGATTGAATCTTTCTATGAGTAGAAAATCGTGGGGTTTGTGTAGAAGCAAGATGCGTGAGCTCTTGTGGAACAATCCCTAGTGCAGATCTTGGTGGAAGTAGCAATTATTCAAATGAGAACTTTGAAGACTGAAGTGGAGAAGGGTTTCTTGTCAACTGTGATTGTACAAGAGTTAGCCGCTCCTAAGGGAAAGCTGAAATGCGTTTAATTGGGGATTTCTCCCCGTCCCGAAAGG-AAACAGGTTGATATTCCTGTGCCGATATTTGGGTATGAGATGGTAACATATATGAACTCCTTTACGTAGGTCTTACACTCGGGGTGCGTTTTCTTTGCACTTTAACTTTATAGCACCTTGGAATCAATTTAGTTGGAGAAGAGGTTTGCTAATTCAAATAGTAATTCATTTTATGGATTATCCGAAGCCGTAAGGACTACCCTTGAAAAAAGGAGGGAACAGCTGATTTACTTGTATGAGCGTACCAACAACCGCATCAGGTCTCCTAGGTTAACAGCCTCTGGTTAATAGAAAAAAGTAAGTAAGGGAAGTCGGCAAAATAGATCCGTAACTTCGGGAAAAGGATTGGCTCTGAGGACATATGATAGAGAGTTTAAATTATTATGGCTCTATCATGTTAACTCAGAACTGAAACGGACAAGGGGAATCCGACTGTTTAATTAAAACATAGCATTGTGAAAGCCACAAATGGTATTAACACAATGTGATTTCTGCCCAGTGCTTTGAATGTCAACTTGATGAAATTCAATCAAGCGCAGGTAAACGGCGGGAGTAACTATGACTCTCTTAAGGTAGCCAAATGCCTCGTCATCTAATTAGTGACGCGCATGAATGGATTAACGAGATTCCCACTGTCCCTACTTGCTATCTAGCGAAACCACAGCCAAGGGAACGGGCTTGGCCAAATCAGCGGGGAAAGAAGACCCTGTTGAGCTTTACTCTAGTCTGGCTTTGTGAAACGACTTAAGAGGTGTAGCATAAGTGGGAGCATTGACGACAGTGAAATACCACTACTTTTAAAGTTGTTTTACTTATCTATTTATAGGGAAATATATTTACAGTTTGATAGATCCAAGGTTCTCTCCCGCTTCTATGGA-GACATAGCCAGGTGGGGAGTTTGACTGGGGCGGTACATCTGTTAAACAATAACGCAGATGTCCAAAGACAAGCTCAAAGAGAACAGAAATCTCTTGTAGACTAAAAGGGGAAAAGCTTGTTTGATTTCTATTTTCAGAAAAAGTAGAAAACGTGAAAGCGTGGCCTATCGATCCTTTATATCTCTCTACTGTGCATATAGAGGTGTCTGAAAAGTTACCACAGGGATAACTGGCTTGTGGCTGCCAAGCGCTCCTAGCGACGTAGCTTTTTGATCCTTCGATGTCGGCTCTTCCTATCATTGGGACGCAGAAGTCTCAAAGTGTCGGATTGTTCACCCGCTAATAGGGAACGTGAGCTGGGTTTAGACCGTCGTGAGACAGGTTAGTTTTACCCTACTGATGAAGTG-TATTGTGACAGTAATCCAACTGGTACGAGAGGATTAGTTGGTTCAGACAGTTGGTACA-GCAATTGGTTGACAAACCAGTGTTGCGAAGCTAA-GTCTGTTGGATAATGGCTGAACGCCTCTAAGCCAGAACCCATGCTGATTAACAATACTATTTTGTTCTTCTTTGTTATGTATTGTAATTAGATGAATTACACAAACTGTAGACGACTTTTTGGCCTCGGGGTGCTGTAAACA-GAAAGTAAACTTTGTTTTA
Cryptosporidium_parvum_AB089290                AGTCATATGCTTGTCTCAAAGATTAAGCCATGCATGTCTAAGTATAAACTTTTATACGGTTAAACTGCGAATGGCTCATTATAACAGTTATAGTTTACTTGATAATCTTACTACATGGATAACCGTGGTAATTCTAGAGCTAATACATGCGGAAGGGTTGTATTTATTAGATAAAGAACCAATATAATT--------GGTGACTCATAATAACTTTACGGATCACATGTGACATATCATTCAAGTTTCTGACCTATCAGCTTTAGACGGTAGGGTATTGGCCTACCGTGGCAATGACGGGTAACGGGGAATTAGGGTTCGATTCCGGAGAGGGAGCCTGAGAAACGGCTACCACATCTAAGGAAGGCAGCAGGCGCGCAAATTACCCAATCCTAATACAGGGAGGTAGTGACAAGAAATAACAATACAGGACTTTTTTTGTAATTGGAATGAGTTAAGTATAAACCCCTTTACAAGTATCAATTGGAGGGCAAGTCTGGTGCCAGCAGCCGCGGTAATTCCAGCTCCAATAGCGTATATTAAAGTTGTTGCAGTTAAAAAGCTCGTAGTTGGATTTCTGTTATGAAATTTTACTTTGAGAAAATTAGAGTGCTTAAAGCAGGCATATGCCTTGAATACTCCAGCATGGAATAATATT-AAAGATTTTTAT-CTTTCTTATTGGTTCTAAGA-TAAGAATAATGATTAATAGGGACAGTTGGGGGCATTTGTATTTAACAGTCAGAGGTGAAATTCTTAGATTTGTTAAAGACAAACTAATGCGAAAGCATTTGCCAAGGATGTTTTCATTAATCAAGAACGAAAGTTAGGGGATCGAAGACGATCAGATACCGTCGTAGTCTTAACCATAAACTATGCCAACTAGAGATTGGAGGTTGTTCCTT-ACTCCTTCAGCACCTTATGAGAAATCA-AAGTCTTTGGGTTCTGGGGGGAGTATGGTCGCAAGGCTGAAACTTAAAGGAATTGACGGAAGGGCACCACCAGGAGTGGAGCCTGCGGCTTAATTTGACTCAACACGGGAAAACTCACCAGGTCCAGACATAGGAAGGATTGACAGATTGATAGCTCTTTCTTGATTCTATGGGTGGTGGTGCATGGCCGTTCTTAGTTGGTGGAGTGATTTGTCTGGTTAATTCCGTTAACGAACGAGACCTTAACCTGCTAAATAGACATAAGAAATCTTCTTAGAGGGACTTTGTATGTTTAATACAGGGAAGTTTTAGGCAATAACAGGTCTGTGATGCCCTTAGATGTCCTGGGCCGCGCGCGCGCTACACTGATGCATCCATCAAGTATCCTGTTTCGAAGGAAATGGGTAATCTTTTGAATATGCATCGTGATGGGGATAGATCATTGCAATTATTGATCTTGAACGAGGAATTCCTAGTAAGCGCAAGTCATCAGCTTGCGCTGATTACGTCCCTGCCCTTTGTACACACCGCCCGTCGCTCCTACCGATTGAATGATCCGGTGAATTATTCGGACCATACAAGGAAAGTTTCGTAAACCTTATCATTTAGAGGAAGGAGAAGTCGTAACAAGGTTTCCACACTTTAAGTAATGGATGTCTTGGTTCTCATAACGATGAAGGACGCAGCAAAGTGCGATAAGCAATGTGAACTGCATAATTCTATGAACAATCAGATCTCTCAACGCAAATAGCAGTAATTT------AC-ATTACTATATTTATATCAGTGTCAAAAGACCTGATATTAAGTAAGATTACCCACTGAACTTAAGCATATTATTAAGTGGAGGAAAAGAAACTAACTAGGATTTCCTTAGTAACTGCGAGTGAACAGGAAAAAGCTCAACATGAAAATCAATAATGACTTGTAGTATCTAGAAGTAATGCCAGTGAATTAATAAAATTAAGTGTTTTGGAATAAACCACCATAGAGGGTGAAAGTCCCGTCTATATTTTATTTTAATTCACATACGGTTTACTATCAAAGAGTCATATTCCTTGGGAATGGAGTATAAAATGGGTGGTAATTTTCATCCAAAGCTAAATATTGATGAGAAACCGATAGCAAACAAGTACCGTGAGGGAAAGATGAAAAGAACTTTGAAAAGAGAGTTAAAAGTACCTGAAATTACTTAAAGGGAAGCAAATAAAACGTATAAAATAGGTTTTATCTGACCCGTCTTGAAACACGGACCAAGGAGTCTAACATGTGTGCAAGTATATAAGTAATAAACTTATATGCATAATGAAAGTGACAATTGGGATGCACCAATGACCGACATTAATGAATTAAAGTTTGAGTATGAGCATAAATGTTAGGACCCGAAAGATGGTGAACTATGCCTGAGTAGGGTGAAGCCAGGGGAAAGTCTGGTGGAAGCTCGCAGCGATACTGACGTGCAAATCGTTCGTCAAACTTGGGTATAGGGGCGAAAGACTAATCGAACCATCTAGTAGCTGGTTCCCTCCGAAGTTTCCCTCAGGATAGCTGGAGTTTTAGTTTTGTCAGGTAGAGATAATGATTAGAGGCATCTGGGACATGTTGTCCTAGACCTATTCTCAAACTTCGAATAGGCAAGTACTAATAATTACTTAATTGAATTATTAGAATTAATATTAACTCTTAGTGGGCCATTTTTGGTAAGCAGAACTGGCGATGAGGGATGCTCCTAACGTTTAGTTAAGGTGCCTAAATGTATGCTCA-TCAGATACCATAAAAGGTGTTGGTTCATTTAAACAGCAGGACGGTGGTCATGGAAGTCGAAATCCGCTAAGGAGTGTGTAACAACTCACCTGCCGAATGAACCAGCCCTGAAAATGGATGGCGCTGAAGCATATTACCGATACTAAACCATTATTTTTAATTATATAAAATAATGTGTAGGAGGGCGTAAAAGTTGTTTTGAAGTATAAGATGTAAATCTATATGGAACGGCTTTTAGTGCGGATCTTGGTGGTAGTAGCAATTATTCAAATGAGAACTTTGAAGACTGACGTGGAGCAGGGTTCCATGAGAACAGTATTTGGACATGGGTTAGTCGGTCCTAAGTGAGAGGTTAACACCAATAAAATAAATTATTATTTATACTCCAAAAGGGAATCAGGTTGATATTCCTGAACCAGAATATGGATATTATATGGTAACATAAAAGAACTCTAAAACACAAGTATAAATCCCGAATAGCGTTATCTTTGCTATTTAACAATCTATTACCATGGAATTAGTTCAGCTAGAGAAATGGTTATATGATTGGAATAGAATTCT-CTTTGTGGAATTTTCGGTGCATTTATAATTGTCCTTGAAAATTAGAGGGATAGATTTATTTTCATATCTGGCCGTACCGATAACCGCATCAGGTCTCCAAGGTTAACAGCCTCTGGTCAATAGATTAATGTAGATAAGGGAAGTCGGCAAAATAGATCCGTAACTTCGGGAAAAGGATTGGCTCTAAGGGTTGAGTATATAGACCCATCATTCTATATACATTGAACAACTAACTTAGAACTGGAGCGGACAAGGGGAATCCGACTGTTTAATTAAAACATAGCATTGCGATGGCCAGAAATGGTGTTGACGCAATGTGATTTCTGCCCAGTGCTCTGAATGTCAAAGTGAAGAAATTCAAACAAGCGCGGGTAAACGGCGGGAGTAACTATGACTCTCTTAAGGTAGCCAAATGCCTCGTCATCTAATTAGTGACGCGCATGAATGGATTAACGAGATTCCCACTGTCCCTATCTACTATCTAGCGAACCCACAGCCAAGGGAACGGGCTTGGAATAATCAGCGGGGAAAGAAGACCCTGTTGAGCTTGACTCTAGTTTGACTTTGTGAAATGGCTTAGAAGGTGTAGCATAAGTGGGAGCTACGGCGATCTTGAAATACCACTACTTTTAATGTCATTTTACTTATTCCGTTATATTGAGCCTCTTTTTTAGAGTTTTTGATTTAAGGTAATTGCTGATCTTCGCGGAAGACATATTCAGATGGGGAGTTTGGCTGGGGCGGCACATCTGTTAAAAGGTAACGCAGGTGTCCTAAGGTAAGCTCAATGAGAACAGAAATCTCATGTAGACCAAAAGGGGAAAAGCTTACTTGATTTTGATTTTCAGTACGAATACAAACTGTGAAAGCATGGCCTATCGATCCTTTAGATCTGTGAAAATTACAGCTAGAGGTGTCAGAAAAGTTACCACAGGGATAACTGGCTTGTGGCAGCCAAGCGTTCATAGCGACGTTGCTTTTTGATCCTTCGATGTCGGCTCTTCCTATCATTGGGATGCAGAAGTCCCAAAGTGTCGGATTGTTCACCCGCTAATAGGGAACGTGAGCTGGGTTTAGACCGTCGTGAGACAGGTTAGTTTTACCCTACTGATGAAATGATATTGCGACAGTAATCTAACTAGTACGAGAGGAACAGTTAGGTCACATAATTGGTTAATACAGCTAGTTGAAAAGCTAGTGCTGTGAAGCTACCATGTGTTGGATTATGACTGAACGCCTCTAAGTCAGAATCCATACTGAATAGCAATGTTATTCACCAATTTTAATATAGGAATTTCAAATAAAATTGATACATCCTCTGTATACGACTTTGATGCATCCGGGTRYTGTAARYA-GARAGTARRCTTNNNNNNN
Ascogregarina_taiwanensis_EF666482             AGTCATATGCTTGTCTCAAAGATTAAGCCATGCAAGTCTAAGTATTAGTTTTAATACAACGAAACTGCGAATGGCTCATTAAAACAGTTATAATTTCCGTGAATATAATACTACACGGATAACCGTGGTAATTCTGGAGCTAATACGTGCGGAAAAGCGGCACTTATTAGATTGAGAACTAACCCATGCGGTTGTTGGATGATCCATAATAAGTTGGTGAATCGCATGCGATGGTTCACTTAAGTTTCTGACCTATCAGCTTTCGACGGTAGGGTATTGGCCTACCGTGGCATTGACGGGTAACGGGGAATTAGGGTTTGATTCCGGAGAGGGAGCCTGAGAAACGGCTACCACATCTAAGGAAGGCAGCAGGCGCGCAAATTACCCAATACGAACAACGTGAGGTAGTGACGTGAAATATCAATGCAGAACTATTTTTGCAATTGGAATGAGTTAAATCTAAACCCCTTAACAAGTATCAATTGGAGGGCAAGTCTGGTGCCAGCAGCCGCGGTAATTCCAGCTCCAATAGCGTATATTAAAGTTGTTGCAGTTAAAACGCTCGTAGTTGAATTTTTGTTCAGAGACGTTACTTTGAATAAACTAGAGTGTTTCAAGCAGGCATACGCCTTGAATACTCCAGCATGGAATAACAAATGAGAACTCAAGT-TCTTCTTGTTGGTTC-AAGAGCATGAGTAATGATTAATAGGGACAGTTGGGGGCATTCGTATTTGGTAGCTAGAGGTGAAATTCTTAGATTTGCCAAAGACGAACTACTGCGAAAGCATCTGCCAGGAATGTTTTCATTAATCAAGAACGAAAGTTAGGGGATCGAAGACGATCAGATACCGTCGTAGTCTTAACCATAAACGATGCCGACTAGAGATTGGAAGTTGTCACATGCCTCTTTCAGCACCTTATGAGAAATCA-AAGTCTTTGGGTTCTGGGGGGAGTATGGTCGCAAGTCTGAAACTTAAAGGAATTGACGGAAGGGCACCACCAGGAGTGGAGCCTGCGGCTTAATTTGACTCAACACGGGAAAACTCACCAGGTCCAGACATGGGAAGGATTGACAGATTGAGAGCTCTTTCTTGATTCTATGGGTGGTGGTGCATGGCCGTTCTTAGTTGGTGGAGTGATTTGTCTGGTTAATTCCGTTAACGAACGAGACTTTAACCTGCTAAATAGACACCAAAGCTCTTCTTAGAGGGACTTTACGTGTTTAACGTAAGGAAGTTTAAGGCAATAACAGGTCTGTGATGCCCTTAGATGTTCTGGGCCGCACGCGCGCTACACTGATGCATTCAACAAGTATCCTGATCTGGCGAGGTTGGGTAATCTTTTGAGTATGCATCGTGATGGGGATAGATGATTGTAATTATTCATCTTGAACGAGGAATTCCTAGTAAGCGCAAGTCATTAGCTTGTGCTGATTATGTCCCTGCCCTTTGTACACACCGCCCGTCGCTTCAATCGACTGGATGATCCGGTGAATGACTCGGACTGACGTTGGAAAGTTTTGTGAACCTAATCATCTGAAGAATGAAAAAGTCGTAACACGGTATCCTGACTTTTGGCGATGGATGTCTCGGCTCTTGCTTCGATGAAGGACGCAGCTTACTGCGATAAGCAGTGTGACTTGCAGAATTCTGAGAAACACTAGATTTTTGAACGCATACGGTACTTCTTGGCTTG-CTAAGGAGTATGTCCAGTTCAGTGCCGAAAGGCCTGAGCTTGGACAAGGCTACCCACTGAATTTAAGCATATTACTAAGTGGAGGAAAAGAAACTAACAAGGATTCCCATAGTAACGGCGAGTGAACAGGGAATAGCTCAAGTTGAAAATCAGCGGTGAATTGTAGTCTCTTGATAAAGTGCCAGTGGTTGCTTCGGACTAAGTCTCTTGGAATAGGGCACCAAAGAGGGTGATAGTCCCGTGT--TGTCTGAATGCTACTACATACGGTCGATTATCATAGAGTCGCGTTTCTTGCAATTGAAGCGCTAAGTGGGTGATAAACTTCATCTAAAGCTAAATATCAGCAAGAGTCCGATAGAGCACAAGTACCGTGAGGGAAAGATGAAAAGAACTCTGGAAAGAGAGTTAAAAGGAACTGAAATTGCTAAGAGGAAAGTGGAGTGATGCCGTTAAGTCTTATCTCTCTATCCCGTCTTGAAACACGGACCAAGGAGTCTATCTCAAGTGCAAGTGCAAAGGTGTCAAACCTACGCGCGAAACGAAAGTAACTGTCAAGAACCTGCATTGACCCAGCTACC--------AAGCTGCGATAGAGCATTTGGGATAGGACCCGAAAGGTGGTGAACTATACCTGAGTAGGGTGAAGTCAGAGGAAACTCTGATGGAGGCTCGTAGCGATACTGACGTGCAAATCGTTCGTCAAACTTGGGTATAGGGGCGAAAGACTAATCGAACCATCTAGTAGCTGGTTCCCTCCGAAGTTTCCCTCAGGATAGCTGGAGTTAGAGTTGCACCAGGTAAAGCGAATGATTAGAGGTATCGGGGACTTATTGTCTTCGACCTATTCTCAAACTTTGAATGGGTGCGAGTTATCAGTTGCTTAATTGAACTGATGAGATCAATAAAAACTCCAAGTGGGCCATTTTTGGTAAGCAGAACTGGCGATGAGGGATGCTCCTAACGTTGAGTTAAGGTGCTCAAGT-CTCGCTCA-TCAGATACCATAAAAGGTGTTAGTTCATTTAAACAGCAGGAGGATGGTCATGGAAGTTGAAATTCCCTAAGAAGTGTGTAACAACTTACCTGCCGAATGAACCAGCCCTGAAAATGGATAGCGCTTAAGCGAGACACCGATACTCAACCATTACGACAAGTTGG-CTTCGTGATGAGTAGGAGGGCGTGAAGGTTGTACAGAAGTGTGTAGTGTGAACTCGCATGGAACGGCCTTTAGTGCAGATCTTGGTGGTAGTAGCAATTATTCAAATGAGACCTTTGAAGACTGAAGCGGAGAAGGGTTCCGTGTGAACAGTAATTGGACACGGGTTAGCCGGTCCTAAGGACGAGATTTGTTTCTTTGAGAGGAGCTTTGCTCTAGTGTCCAAAAGGGTGTCAGTTTAAAATCACTGAGCTAGGACGTGGGTATAATGTGGTAACACAACTGAACTTGGGTACACAAAGTATGGCCCCGCGTAGCGTTTTCTTTGCTGTTTAACAGCTTGTCTCCCTGGAAATAGATCATCTAGAGATAGGGATTGACAGCTGGAAAAGCATTCTACTATTTAGAGTGTGCGGTGCGCTGACCTTTGTCCTTGAAACCCCAAGGGATTCTTTTATCCGCACCCCTAGCCGTACCAAAAACCGCATCAGGTCTCCAAGGTTATAAGCCTCTGGTCATTAGGCCAAAGTAGATAAGGGAAGTCGGCAAATTAGATCCGTAACTTTGGAAAAAGGATTGGCTCTGAGGGCTGGGTATTAAGAGACTTGCACCTTCTTACATGAAACAGCTAACTCAGAACTGAAGCGGACACGTGGAATCCGACTGTTTAATTAAAACAAAGCATTGCGATGGCCTTGATTGGCGTTGACGTAATGTGATTTCTGCCCAGTGCTCTGAATGTCAATGTGGTGAAATTCAACTAAGCGCGGGTAAACGGCGGGAGTAACTATGACTCTCTTAAGGTAGCCAAATGCCTCGTCATCTAATTAGTGACGCGCATGAATGGATTAACGAGATTCCTACTGTCCCTAACTACTATCTAGCGAAACCACAGCCAAGGGAACGGGCTTGGATAAGTCAGCGGGGAAAGAAGACCCTGTTGAGCTTGACTCTAGTTTGACTTTGTGAAACGACTTGAAGGGTGTAGCATAAGTGGGAGTGAAAACGTCCGTGAAATACCACTACCTCCAATGTCGTTTTACTTATTTCGTGACGTTAAGACTTGCTTCTAAGGTTTT-GCTTTAAGGCTTCGGCTGATTAAGGCGAAAGACATAGTCAGATGGAGAGTTTGGCTGGGGCGGTACATCTGTTAAACAACAACGCAGGTGTCCTAAGGCAAGCTCAATGAGAACAGAAATCTCATGTTGACCAAAAGGGGAAAAGCTTGCTTGATTTTGATTTCCAGTACGAATACAAACTGCGAAAGCATGGCCTATCGATCCTTTAGATCTGAGAAGCTTTCAGCTAGAGGTGCCAGAAAAGTTACCACAGGGATAACTGGCTTGTGGCAGCCAAGCGTTCATAGCGACGTTGCTTTTTGATCCTTCGATGTCGGCTCTTCCTATCATTGAGACGCAGAAGTCCCAAAGTGTCGGATTGTTCACCCGTTAATAGGGAACGTGAGCTGGGTTTAGACCGTCGCGAGACAGGTTAGTTTTATCCTACTGATGAT-GG-TTTTGCAACAGTAATCTAGCTAGTACGAGAGGAACCGCTAGTTCAGGTACTTGGT-GATGCAGCTAGTTGAACAACTAGTGCTGCAAAGCTACCACCTGCTCAGGAAAGACTGAACGCCTCTAAGTCCGAACTGATGCTGAAC-GCAAAGCTCTTCATTGCTTCCATAAATAAAATATCCTACGGAAGTGGTACATCTTATGCAGACTACATAACTGGGTGCGGGTATTGTAAGCA-GAGAGCAGACTTTGTTCTG
Neogregarinorida_sp_OPPPC1_AB748927            NNNNNNNNNNNNNNNNNNNNNNNNNNNNNNNNNNNNNNNNNNNNNNNNNNNNNNNNNNNNNNNNNNNNNNNNNNNNNNNNNNNNNNNNNNNNNNNNNNNNNNNNNNNNNNNNNNNNNNNNNNNNNNNNNNNNNNNNNNNNNNNNNNNNNNNNNNNNNNNNNNNNNNNNNNNNNNNNNNNNNNNNNNNNNNNNNNNNNNNNNNNNNNNNNNNNNNNNNNNNNNNNNNNNNNNNNNNNNNNNNNNNNNNNNNNNNNNNNNNNNNNNNNNNNNNNNNNNNNNNNNNNNNNNNNNNNNNNNNNNNNNNNNNNNNNNNNNNNNNNNNNNNNNNNNNNNNNNNNNNNNNNNNNNNNNNNNNNNNNNNNNNNNNNNNNNNNNNNNNNNNNNNNNNNNNNNNNNNNNNNNNNNNNNNNNNNNNNNNNNNNNNNNNNNNNNNNNNNNNNNNNNNNNNNNNNNNNNNNNNNNNNNNNNNNNNNNNNNNNNNNNNNNNNNNNNNNNNNNNNNNNNNNNNNNNNNNNNNNNNNNNNNNNNNNNNNNNNNNNNNNNNNNNNNNNNNNNNNNNNNNNNNNNNNNNNNNNNNNNNNCGAACAAGTTACTTTGAGTAAATTAGAGTGTTTCAAGCAGGCGCACGCCCTGAATACTTTAGCATGGAATAACAAGCAAGGACTTTGGTTTTTTCTTGTTGGTTTAA-AAGCCTAAGTAATGATTAACAGAAACAGTTGGGGGCATTCGAATTTGGTAGCTAGAGGTGAAATTCTTAGATTTACCAAAGACGAACTACTGCGAAAGCATCTGTCAAGGATGTTTTCATTAATCAAGAACGAAAGTTAAGGGATCGAAGACGATCAGATACCGTCGTAGTCTTAACCATAAACGATGCCGACTAGAGATTGGAAATTGTCATTCGACACTTTCAGCACCTTATGAGAAATCA-AAGTCTTTGGGTTCTGGGGGGAGTATGGTCGCAAGTCTGAAACTTAAAGGAATTGACGGAAGGGCACCACCAGGAGTGGAGCCTGCGGCTTAATTTGACTCAACACGGGAAAACTCACCAGGTCCAGACATAGAAAGGATTGACAGATTGAGAGCTCTTTCTTAATTCTATGGGTGGTGGTGCATGGCCGTTCTTAGTTGGTGGAGTGATTTGTCTGGTTAATTCCGTTAACGAACGAGACTTTAACCTGCTAAATAGACACCGGCGTTCTTCTTAGAGGGACTTTGCGTGACTAACGCAAGGAAGTTTAAAGCAATAACAGGTCTGTGATGCCCTTAGATGTTCTGGGCCGCACGCGCGCTACACTGATACACCTAGCGAGTATCTTATCCTGGTAAGGTTGGGTAATCTTATGAATGTGTATCGTGATTGGAATAGATGATTGTAATTATTCATCTTGAACGAGGAATTCCTAGTAAGCACAAGTCATTAGCTTGTGCTGATTATGTCCCTGCCCTTTGTACACACCGCCCGTCGCCTCAATCGACTGGATGATTCGGTGAATATTTCGGACTGAAATTGGAAAGTTTTGTAAACCAAATCATCTGAAGAATGAGAAAGTCGTAACATGGTGTCTATACTTTCAGCGATGGATGGCTTGGCTCCTGCTTCGATGAAGAACGCAGCCTACTGCGATACGCAGTATGATTTGCAGAACTCAATGAATTCTTAGCTTTTTGAACGCAAAAGGCGCTTCTTTTTAA--CTTAAAAGGAAGCGT-GTTCACTTCATTTTTGTCTGAAGTTGAATAAGACGACCCGCTGAACTTAAGCATATTAATAAGCGGAGGAAAAGAAACTAAAAAGGATTTCCTTAGTAGCGGCGAGCGAACAGGAAATAGCTCAAGCTGTAAATTAACGATGAATTGTAGTCTCACGAAGCACTACGAGTAAACAAGCTGTAATAAGTCTCTTGGAAGAGAGTACCAAAGAAGGTGAAAGTCCTGTCT--TTTTCCAGTTTGGTTACGTACTGTATGCTTTCCTAGAGTCGCGTTCCTTGAGACCGGAGCGCTAAGCAGGTGGTAAATTTCATCTAAAGCTAAATATCCGTGGGAGCCCGATAGAGTACAAGTACCGTGAGGGAAAGCTGAAAAGAACTCTGAAAAGAGAGTTAAAAGAAACTGAAATTGCTGGAAGGGAAGTGGAAGGTTTCAGGTTTCCCTCACCTTCC-GTCCCGTCTTGAAACACGGGCCAAGGAGTCTAAGTTGTGCGCGAGTGCAAGGTTGTAAGACCTATGTGCAAAATGAAAGTGAA--------GCAAGTTTGTACCCACCAACGCAACAGCATTGTTGAGACCGAGCGTACAGTTTAGGACCCGAAAGATGGTGAACTATGCCTGAGTAGGGTAAAGCCAGAGGAAACTCTGGTGGAAGCTCGAAGCGATACTGACGTGCAAATCGTTCGTCAAACTTGGGTATAGGGGCGAAAGACTAATCGAACCATCTAGTAGCTGGTTCCCTCCGAAGTTTCCCTTAGGATAGCTGGATTCTAAGTTGCACTAGGTAAAGCGAATGATTAGAGGTATCGGAGGATTTTTCCCTTCGACCTATTCTCAAACTTTGAATGGGTGCGAACTAGTAGTTTCTTAATTGAACTATTAGACCTAATGACGACTCCAAGTGGGCCATTTTTGGTAAGCAGAACTGGCGATGAGGGATGCTCCTAACGTTGAGCTAAGGTGCTTAAAT-TTTGCTCA-TAAGATACCATAAAAGGTGTTGGTTCATTCAAACAGCAGGACGGTGGTCATGGAAGTTGAAATCCGCTAAGGAGTGTGTAACAACTCACCTGCCGAATGAACTAGCCCTGAAAATGGATGGCGCTGAAGCGAAATACCGATGCTTGACCATCACTTTT-GTAGCACAAAGTGATGAGTAGGAGGGCGTGGAGGTTGTAGAGAAGTGTAAGATGTAAATCTACATAGAACGGCCTCCAGTGCAGATCTTGGTGGTAGTAGCAACTATTTAAATGAAACCTTTAAAGACTGAAGCGGAGAAGGGTTCCATGTGAACAGCAATTGGACATGGGTTAGCCGTTCCTAAGAATAGGAGCTTTTTCTCTATAAGTAAAGCTGCTTTCGCTTTCGACAGGGAATTAGGTTAAGATTCCTAAGCTGGGA-GTGGATATTGCGTGGCAACACAAATAAACTTGGAAATGCAAGACGTAGCCCCGCGTAGCGTTATCTGTGCTGCTTAAC-ATTCATTTCCCTGGAAGTAGATTACCTAAAGATAGGGAAAAACAGATGGAATAGCACCTTACTTTTAAAGGTGTGCGGAGTGCAGCGTTTTGCCCTTGAAACTCCAAGGGAACGTATCGTCCACAGCCCTAGTCGTACCAATAACCGCATCAGGTCTCCTAGGTTAGCAGCCTCTGGTCATTAGACTAAAGTAGTTCAGGGAAGTCGGCAAATTAGATCCGTAACTTTGGAAAAAGGATTGGCTCTGAGGGCTGGATAAAGAAATACTTCAGCTTTTTTATGAGAAACAGTTAACTCAGAACTGGAGCGGACAAGAGGAATCCGACTGTTTAATTAAAACAAAGCATTGCGATGGCCTTAATTGGTGTTGACGCAATGTGATTTCTGCCCAGTGCTCTGAATGTCAACGTGGTGAGATTCAACTAAGCGCGGGTAAACGGCGGGAGTAACTATGACTCTCTTAAGGTAGCCAAATGCCTCGTCATCTAATTAGTGACGCGCATGAATGGATTAACGAGATTCCTACTGTCCCAAACTACTATCTAGCGAAACCACAGCCAAGGGAACGGGCTTGGAAAAATCAGCGGGGAAAGAAGACCCTGTTGAGCTTGACTCTAGTTTGACTTTGTGAAACGACTTAGAAGGTGTAGAATAAGTGGGAGTATCAACGTCCGTGAAATACCACTACTTTTAATGTCGTTTTACTTAATCTGTGAGGTTGAAACTTACCACCTAAGTTTTAGACTTAAGGCTTTTGCTGATCAATTTGGATGACAGAGTCAGATGGGGAGTTTGGCTGGGGCGGTACATCTGTTAAACAACAACGCAGGTGTCCTAAGGCGAGCTCAATGAGAACAGAAATCTCATGTGGACCAAAAGGGGAAAAGCTCGCTTGATTTTGATTTTCAGTACGAATACAAACTGCGAAAGCATGGCCTATCGATCCTTTAGTTCTGAAAAATTTTCAGCTAGAGGTGCCAGAAAAGTTACCACAGGGATAACTGGCTTGTGGCAGCCAAGCGTTCATAGCGACGTTGCTTTTTGATCCTTCGATGTCGGCTCTTCCTATCATTGAGACGCAGAAGTCCCAAAGTGTCGGATTGTTCACCCGTTAATAGGGAACGTGAGCTGGGTNNNNNNNNNNNNNNNNNNNNNNNNNNNNNNNNNNNNNNNNNNNNNNNNNNNNNNNNNNNNNNNNNNNNNNNNNNNNNNNNNNNNNNNNNNNNNNNNNNNNNNNNNNNNNNNNNNNNNNNNNNNNNNNNNNNNNNNNNNNNNNNNNNNNNNNNNNNNNNNNNNNNNNNNNNNNNNNNNNNNNNNNNNNNNNNNNNNNNNNNNNNNNNNNNNNNNNNNNNNNNNNNNNNNNNNNNNNNNNNNNNNNNNNNNNNNNNNNNNNNNNNNNNNNNNNNNNNNNNNNNNNNNNNNNNNNNNNNNNNNNN
Ancora_WSBS2010_reassembled_contig             AGTCATATGCTTGTCTCAAAGATTAAGCCATGCATGTCTAAGTTTAAGTACTAGAATGACGAAACTGCGAACGGCTCATTAAAACAGTGATAATTGATTTGATGGACATTCTATACGGATAACCGTGGGAAACC-AAGGCTAATACGTGC----GGTCTGAGTTTATTAGCTTAAGATCCATTTT-AT---------GATGGTTCATGGTAAATGATCGGATCGCACGCGATGGTTCATTCAAGTCTCTGACCTATCAGCTTTCGACGGTCGGGTATTGGCCCACCGTGGCTTTGACGGGTGACGGGGAATTAGGGTTCGATTCCGGAGAGGGAGCCTGAGAAACGGCTACCACGTCTAAGGATGGCAGCAGGCGCGTAAATTACCCAATTCTGACATAGAGAGGTAGTGACAAGAAATAGCAACGTGAGGCAATCTTTGCGATTGCAATGAGTAGAATCTAAACGTTTCTACGAGTAACAATTGGAGGGCAAGTCTGGTGCCAGCAGCCGCGGTAATTCCAGCTCCAATAGCGTATATTAAAGTTGTTGCAGTTAAAACGCTCGTAGTTGAATATCTGTTCAAACCGTTTACTTTGAGGAAATTAGAGTGTTCAAAGCAGGCAATTGCCTTGAATACTTCAGCATGGAATAAT-TGATAGGACTTCCGTTCTG--TCGTTGGTTCTTGGATGTGAAGTAATGATTAAAAGGGGCGGGCGGGGGCATTCGTATTGAACAGTCAGAGGTGAAATTCTTAGATTTGTTCAAGACGAACTACTGCGAAAGCATTTGCCAAGTACGTTCCCATTAATCAAGAACGAAAGTTAGGGGATCGAAGACGATCAGATACCGTCGTAGTCTTAACTATAAACTATGCCGACTAGAGATTGGGGGTGGTCTTTGGCCACTTTCAGCATCTTCAGAGAAATCT-AAGTTTTTGGGTTCTGGGGGGAGTATGGTCGCAAGGCTGAAACTTAAAGGAATTGACGGAAGGGCACCACCAGGAGTGGAGCCTGCGGCTTAATTTGACTCAACACGGGGAAACTCACCAGGTCCAGACATGGGAAGGATTGACAGACTGATAGCTCTTTCTTGATTCTATGGGTGGTGGTGCATGGCCGTTCTTAGTTCGTGGACTGATTTGTCTGGTTGATTCCGATAACGAGCGAGATCTTAACCTGCTAACTAGGTCTTCAGAATCTTCTTAGAGGGACTTTGCATATTTAGTGTAAGGAGGTTTGAGGCAATAACAGGTCTGTGATGCCCTTAGATGTTCTGGGCTGCACGCGCGCTACAATGACACTCGCAGCGAGTTTCCTTTCCCGAAAGGGTTGGGTAATCTTGTTAGTGAGTGTCGTAATGGGGATAGAATATTGTAATTATTGCTCTTAAACGAGGAATTCCTAGTAAGCGCAAGTCAACAGCTTGCGCTGATTACGTCCCTGCCCTTTGTACACACCGCCCGTCGCTGCTACCGAT-GGGTGATCCGGTGAATGATTTGGACTCTGTAGGGAAAACTTTGTGAACCTTATCACTTGGAGGAAGCAGAAGTCGTAACAAGGTTTCCATAACCATAACAATGGACGCATTGACTCTCGTATCGATGAAGGCCGCAGCTAGCTGCGAAAAGCAATACGAATTGCAGATTTCATTAAATG-TTGGATTGCCGAACGCACTAGGCGCAAACATATGTATATGTTGTGCAAGTAAGGGTCAGTCTGTTAACAGCTGAGCTTT-GCTAGTTTACCCGCCGAATTTAAGCATATAATTAAGCGGGGGAAAAGAAACTAACTAGGATTCCCATAGTAGCGGCGAGCGAACAGGGAAAAGCTCAATCTGGTAACTCACTTGAGGTTGTAGATTTTCGAAGTGATACC-TGCATATGTGATCGGTAAGTCCTTTGGAAAAGGCTGCCATGGAGGGTGAAAGTCCCGTTCC-GTGCAACATATTCATTC----GGGTCACTTTCGTAGAGTCGTGCTCTTTGTGATTGGAGTACAAATTGGGTGGTAAATTTCATCCAAAGCTAAATATTTGTGAGAGATCGATAGAATACAAGTACTGTGAGGGAAATGTGAAAAGAACTTTGGCAAGAGAGTTAAAAGTCCCTGAAATTGTTATGGTGGAAGCAAGTAAATGTATGATTCTGATATGACGTTGCCCCGTCTTGAAACACGGACCAAGGAGTCTAACATGCGTGCGAGTAGGCGGATGAA-ATCCGT-ATGCGAAATGAGAGTGAT--------TTGGCCGGGCATTTAT-------------GGCTTGAGTTCTAGCACACATGTTAGGACCCGAAAGGTGGTGAACTATGCCTGAGTAGGCTGAAGCCAGAGGAAACTCTGGTGGAGGGTCGTTGCGATACTGACGTGCAAATCGTTCGCAAAACTTTGGTATAGGGGCGAAAGACTAATCGAACCACCTAGTAGCTGGTTCCCCTCGAAGTTTCCCTCAGGATAGCTGGCGATAAAGTTTTGTCGGGTAAAGCGAATGATTAGAGGCATTGGGGGCTTGTAGCCCTCGACCTATTCTCAAACTTTGAATTGGCAAATAATAGGTTATTTAATT--AAACTTGTTAGTTTATCAT-ATCGCCAAGTGGGCCCGTTTTGGTAAGCAGAACTGGCGATGAGGGATGCTCCTAACGCTAAGTTAAGGTGCCGAATGTCACGCGTA-TGAGATACCAAGAAAGGTGTTGGCTCATTTTAACAGCAGGACGGTGGTCATGGAAGTTGAAATCCGCTAAGGAGTGTGTAACAACTCACCTGCCGAATGAGGTAGCCCTGAAAATTGATGGCGCTGCAGCGTGAGACTGATACTTAGCCGTTACTTGAAA-TGG-TTTAGTAACGTGTAGGGGGGTGTTTGGTTTGCGGGGATGGCTATGGTGTGAACCATACCGGAGCTTATCATAGTACAGATCTTGGTGGTAGTAGCAATTAATCAAGTGAGATCCTTGATAACTGACGTGGGGGAGGGTTCCATGCGAACTGCGTTTGATCATGGGTTAAGCGGTCCTAAGGGTATGCAGTGCTTTTGATTGGGAAAATTTGGTTCTTA-CCCGAAAGGGCGACCGGTCAATATTCCGGTCTGTTTACTTTGAA--TTGGTGGTAACACAACAGTACCCGAAGACGTGAGGGGTTACGCCGCGTAGCGTTATCTTTGCTTTCTAACGATTCGTCTCCCTGGAAGCAGCTAAGCTGGAGAAGGGGTCGCATAATCGGCATAGCATCCCATTT-GTGGGGTGTGCGGAGTGTAATTCGTCATCCGTGAAAATTCG-GGGTCT---GGTTTCTAAGTAAACGCCGTACCTA-ATCCGCATCAGGTCTCCAGGGTTCACAGCCTCTGGTTTATGGGTGAAAGTAGTTAAGGGAAGTCGGCAAATTAGGTCCGTAACTTTGGGAAAAGGACTGGCTCTGAGAACTGAGTGTGGAGTACCAGCTGTCTCTGCACAATTAACGGTCGGCTCAGAACTGGAGCGGCCAAGGGGAATCTGACTGTTTAATCAAAACAAAGCAATGCGATGGTTAGAGATAATGTTGACGCATTGTGATTTCTGCTCAGTGCTCTGAATGTCAACGTGGTGAGATTCACGCAAGCGCGGGTAAACAGCGGGAGTAACTATGACTCTCTTAAGGTAGCCAAATGCCTCGTCATCTAATTAGTGACGCGCATGAATGGATTAACGAGATTCCTACTGTCCCTAACTACTATCTAGCGAAACCACAGCCAAGGGAACGGGCTTGGCACAATCAGCGGGGAAAGAAGACCCTGTTGAGCTTGACTCTAGTCCGACTTTGTGAAATGACTCAGGGGGTGCAGCATAGGTGGGAGCGTAAGCGTCAGTGAGATACCACCACTCTTGCTGTTATTTTACTTATTCCGTGGGGTTGATATTGCAATAGCTAATTTTGGCCTGAAGACGAT-GTCGATTTTACTCGGGGACATAGTCAGGTGGGGAGTTTGGCTGGGGCGGCACATCTGTTAAATCATACCACAGGTGTCCTAAGACGAGCTCAATGAGAACAGAAATCTCATGTTGACTAAAAGGGGAAAAGCTCGTTTGATTTAGATTTTCAGTGCGAATACAAACTGCGAAAGCATGGCCTATCGATCCTTTAGG-CTGAGAAATTTTCAGTTAGAGGTGTCAGAAAAGTTACCACAGGGATAACTGGCTTGTGGCAGCCAAGCGTTCATAGCGACGTTGCTTTTTGATCCTTCGATGTCGGCTCTTCCTATCATTGAGACGCAGAAGTCTCAAAGTGTCGGATTGTTCACCCGCCAATAGGGAACGTGAGCTGGGTTTAAACCGTCGTGAGACAGGTTAGTTTTACCCTACTGATAAG-CGATATTGTGACAGTAATCCAACTAGTACGAGAGGAACAGTTGGGTCAGGTATTTGGTC--TGCGGCTAGTTGACAAGCTAGTGCTGCTAAGCTAAGCCTGCCGGAGGA-TGACTGAACGCCTCTAAGTCAGAAACCGTACTGGTACGTGTTGTTCACCGCTCTTGTTAAGAATATAAAACTGAATAAGAGCGATACATCCACTGTAGACGACTGTGGTGCATCCAGGTATTGTAAGTT-GAGAGTAGGCTT-GTCTTA
Ancora_WSBS2011_reassembled_contig             AGTCATATGCTTGTCTCAAAGATTAAGCCATGCATGTCTAAGTTTAAGTACTAGAATGACGAAACTGCGAACGGCTCATTAAAACAGTGATAATTGATTTGATGGACATTCTACACGGATAACCGTGGGAAACC-AAGGCTAATACGTGC----GGTCTGAGTTTATTAGCTTAAGATCCATTTT-GT---------GATGGTTCATGGTAAATGATCGGATCGCACGCGATGGTTCATTCAAGTCTCTGACCTATCAGCTTTCGACGGTCGGGTATTGGCCCACCGTGGCTTTGACGGGTAACGGGGAATTAGGGTTCGATTCCGGAGAGGGAGCCTGAGAAACGGCTACCACGTCTAAGGATGGCAGCAGGCGCGTAAATTACCCAATTCTGACATAGAGAGGTAGTGACAAGAAATAGCAACGTGAGGCAATCTTTGCGATTGCAATGAGTAGAATCTACACGTTTCTACGAGTAACAATTGGAGGGCAAGTCTGGTGCCAGCAGCCGCGGTAATTCCAGCTCCAATAGCGTATATTAAAGTTGTTGCAGTTAAAACGCTCGTAGTTGAATATCTGCTCAAACCGTTTACTTTGAGGAAATTAGAGTGTTCAAAGCAGGCAAGTGCCTTGAATACTTCAGCATGGAATAAT-TGATAGGACTTCCGTTCTG--TCGTTGGTTCTGGGATGTGAAGTAATGATTAAAAGGGGCGGGCGGGGGCATTCGTATTGAACAGTCAGAGGTGAAATTCTTAGATTTGTTCAAGACGAACTACTGCGAAAGCATTTGCCAAGTACGTTCCCATTAATCAAGAACGAAAGTTAGGGGATCGAAGACGATCAGATACCGTCGTAGTCTTAACTATAAACTATGCCGACTAGAGATTGGAGGTGGTCATTGGCCACCTTCAGCATCTTCAGAGAAATCT-AAGTTTTTGGGTTCTGGGGGGAGTATGGTCGCAAGGCTGAAACTTAAAGGAATTGACGGAAGGGCACCACCAGGAGTGGAGCCTGCGGCTTAATTTGACTCAACACGGGGAAACTCACCAGGTCCAGACATGGGAAGGATTGACAGACTGATAGCTCTTTCTTGATTCTATGGGTGGTGGTGCATGGCCGTTCTTAGTTCGTGGACTGATTTGTCTGGTTGATTCCGATAACGAGCGAGATCTTAACCTGCTAACTAGGTCTTCAGAATCTTCTTAGAGGGACTTTGCATATTTAGTGTAAGGAGGTTTGAGGCAATAACAGGTCTGTGATGCCCTTAGATGTTCTGGGCTGCACGCGCGCTACAATGACACTCTCAGCGAGTTTCCTTTCCCGAAAGGGTTGGGTAATCTTGTTAGTGAATGTCGTAATGGGGATAGAATATTGTAATTATTGCTCTTAAACGAGGAATTCCTAGTAAGCGCAAGTCAACAGCTTGCGCTGATTACGTCCCTGCCCTTTGTACACACCGCCCGTCGCTGCTACCGAT-GGGTGATCCGGTGAATGATTTGGACTTTGTAGGGGAAACTTTGTGAACCTTATCACTTGGAGGAAGCAGAAGTCGTAACAAGGTTTCCACAACCCTAACAATGGACGCATTGACTCTCGCATCAATGAAGGCCGCAGCTAGCTGCGAAAAGCGATACGAATTGCAGATATCATTAAATG-TTAGATTGCCGAACGCACTTGGCGCATACATATTTATATGTTGTGCAAGTAAGGCTCAGTCTGTTTACAGCTGAGCTTT-GCTAGGTTACCCGCCGAATTTAAGCATATAATTAAGCGGGGGAAAAGAAACTAACTAGGATTCCCCTAGTAGCGGCGAGCGAACAGGGAAAAGCTCAATCTGATAACTCACTCGAGGTTGTAGATTTGCGAAGTGATACC-TGCTTATGTAATCGGTAAGTCCTTTGGAAAAGGCTGCCATGGAGGGTGAAAGTCCCGTTCC-GTGACGCATATTCATTC----GGTTCACTTTCGAAGAGTCGTGCTCTTTGTGATTGGAGTACAAATTGGGTGGTAAATTTCATCCAAAGCTAAATATATGCGAGAGATCGATAGAAAACAAGTACTGTGAGGGAAATGTGAAAAGAACTTTGGCAAGAGAGTTAAAAGTCCCCGAAATTGTTAGGGTGGAATCAAGTAAATGTATGATTCTGACGTGACGTTGACCCGTCTTGAAACACGGACCAAGGAGTCTAACATGCGTGCGAGTAGGCGGATGAA-ATCCGT-ATGCGAAATGAGAGTGAT--------TTGGCCGGGCATTTAT-------------GCCTTGAGTTCTAGCACACATGTTAGGACCCGAAAGGTGGTGAACTATGCCTGAGTAGGCTGAAGCCAGAGGAAACTCTGGTGGAGGGTCGTTGCGATACTGACGTGCAAATCGTTCGCAAAACTTTGGTATAGGGGCGAAAGACTAATCGAACCACCTAGTAGCTGGTTCCCCTCGAAGTTTCCCTCAGGATAGCTGGCGATAAAGTTTTGTCGGGTAAAGCGAATGATTAGAGGCATTGGGGGCTTGTAGCCCTCGACCTATTCTCAAACTTTGAATTGGCAAATAGTGGGTTATTTAAGT--GAACTTATTAGTATATCAT-ATCGCCAAGTGGGCCCGTTTTGGTAAGCAGAACTGGCGATGAGGGATGCTCCTAACGCTAAGTTAAGGTGCCGAATGTCACGCGTA-TAAGATACCAAGAAAGGTGTTGGCTCATTTTAACAGCAGGACGGTGGTCATGGAAGTTGAAATCCGCTAAGGAGTGTGTAACAACTCACCTGCCGAATGGGGTAGCCCTGAAAATTGATGGCGCTGCAGCGTGAGACTGATACTTAGCCGTTACTGTAAA-TGG-TTTAGTAACGTGTAGGGGGGTGTTTGGTTTGCGTAGATGGCTATGGTGTGAACCATTCCGGAGCTTATCATAGTACAGATCTTGGTGGTAGTAGCAATTAATCAAGTGAGATCCTTGATAACTGACGTGGGGGAGGGTTCCATGCGAACTGCGTTTGATCATGGGTTAAGCGGTCCTAAGGGTATGCAGTGCTTATGATTGGGAAAATTTGGTTCTTA-CCCGAAAGGGCGACCGGTCAATATTCCGGTCTGTTTACTTTGAA--TTGGTGGTAACACAACAGTACCCGAAGACGTGAGGGGTTACGCCGCGTAGCGTTATCTTTGCTTTCTAACGATTCGTCTCCCCGGAAGCAGCTCAGCTGGAGAAGGGGTCGCATAATCGGCATAGCATCCCATTT-ATGGGGTGTGCGGAGTGTAATTCGTCACCCGTGAAAATTCG-GGGTCT---GGTTTCTAAGTAAACGCCGTACCTA-ATCCGCATCAGGTCTCCAGGGTTCACAGCCTCTGGTTTATGGGTGAAAGTAGTTAAGGGAAGTCGGCAAATTAGGTCCGTAACTTTGGGAAAAGGACTGGCTCTGAGAACTGAGTGTGGGGGACCAGCTGTCTCTGCACAATTAACGGTCGGCTCAGAACTGGAGCGGCCAAGGGGAATCTGACTGTTTAATCAAAACAAAGCAATGCGATGGTTAGAGATAATGTTGACGCATTGTGATTTCTGCTCAGTGCTCTGAATGTCAACGTGGTGAGATTCACGCAAGCGCGGGTAAACAGCGGGAGTAACTATGACTCTCTTAAGGTAGCCAAATGCCTCGTCATCTAATTAGTGACGCGCATGAATGGATTAACGAGATTCCTACTGTCCCTAACTACTATCTAGCGAAACCACAGCCAAGGGAACGGGCTTGGCACAATCAGCGGGGAAAGAAGACCCTGTTGAGCTTGACTCTAGTCCGACTTTGTGAAATGACTCAGGGGGTGCAGCATAGGTGGGAGCGTAAGCATCAGTGAGATACCACCACTCTTGCTGTTATTTTACTTATTCCGTGGGGTTGATATTGCAATAGCTAATTTTGGCCTGAAGACGAT-GTCGATCTTACTCGGGGACATAGTCAGGTGGGGAGTTTGGCTGGGGCGGCACATCTGTTAAATCATACCACAGGTGTCCTAAGACGAGCTCAATGAGAACAGAAATCTCATGTTGACTAAAAGGGGAAAAGCTCGTTTGATTTAGATTTTCAGTGCGAATACAAACTGCGAAAGCATGGCCTATCGATCCTTTAGG-CTGAGAAATTTTCAGTTAGAGGTGTCAGAAAAGTTACCACAGGGATAACTGGCTTGTGGCAGCCAAGCGTTCATAGCGACGTTGCTTTTTGATCCTTCGATGTCGGCTCTTCCTATCATTGAGACGCAGAAGTCTCAAAGTGTCGGATTGTTCACCCGCCAATAGGGAACGTGAGCTGGGTTTAGACCGTCGTGAGACAGGTTAGTTTTACCCTACTGATAAG-CGATATTGTGACAGTAATCCAACTAGTACGAGAGGAACAGTTGGGTCAGGTATTTGGTC--TGCGGCTAGTTGACAAGCTAGTGCTGCTAAGCTAAGCCTGTCGGAGGA-TGACTGAACGCCTCTAAGTCAGAAACCGTACTGGTACGTGTTGTTCACCGCACTTGTTAAGATTTAGAAACTGAATAAGAGCGATACATCCACTGTAGACGACTGTGGTGCATCCAGGTATTGTAAGTT-GAGAGTAGGCTT-GTCTTA
Ancora_Roscoff_Q5_28r11_corr                   AGTCATATGCTTGTCTCAAAGATTAAGCCATGCATGTCTAAGTTTAAGTACTAGAATGACGAAACTGCGAACGGCTCATTAAAACAGTGATAATTGATTTGATGGACATTCTACACGGATAACCGTGGGAAACC-AAGGCTAATACGTGC----GGTCTGAGTTTATTAGCTTAAGATCCATTTT-GT---------GATGGTTCATGGTAAATKATCGGATCGCACGCGATGGTTCATTCAAGTCTCTGACCTATCAGCTTTCGACGGTCGGGTATTGGCCCACCGTGGCTTTGACGGGTAACGGGGAATTAGGGTTCGATTCCGGAGAGGGAGCCTGAGAAACGGCTACCACGTCTAAGGATGGCAGCAGGCGCGTAAATTACCCAATTCTGACATAGAGAGGTAGTGACAAGAAATAGCAACGTGAGGCAATCTTTGCGATTGCAATGAGTAGAATCTACACGTTTCTACGAGTAACAATTGGAGGGCAAGTCTGGTGCCAGCAGCCGCGGTAATTCCAGCTCCAATAGCGTATATTAAAGTTGTTGCAGTTAAAACGCTCGTAGTTGAATATCTGCTCAAACCGTTTACTTTGAGGAAATTAGAGTGTTCAAAGCAGGCAAGTGCCTTGAATACTTCAGCATGGAATAAT-TGATAGGACTTCCGTTCTG--TCGTTGGTTCTGGGATGTGAAGTAATGATTAAAAGGGGCGGGCGGGGGCATTCGTATTGAACAGTCAGAGGTGAAATTCTTAGATTTGTTCAAGACGAACTACTGCGAAAGCATTTGCCAAGTACGTTCCCATTAATCAAGAACGAAAGTTAGGGGATCGAAGACGATCAGATACCGTCGTAGTCTTAACTATAAACTATGCCGACTAGAGATTGGAGGTGGTCATTGGCCACCTTCAGCATCTTCAGAGAAATCT-AAGTTTTTGGGTTCTGGGGGGAGTATGGTCGCAAGGCTGAAACTTAAAGGAATTGACGGAAGGGCACCACCAGGAGTGGAGCCTGCGGCTTAATTTGACTCAACACGGGGAAACTCACCAGGTCCAGACATGGGAAGGATTGACAGACTGATAGCTCTTTCTTGATTCTATGGGTGGTGGTGCATGGCCGTTCTTAGTTCGTGGACTGATTTGTCTGGTTGATTCCGATAACGAGCGAGATCTTAACCTGCTAACTAGGTCTTCAGAATCTTCTTAGAGGGACTTTGCATATTTAGTGTAAGGAGGTTTGAGGCAATAACAGGTCTGTGATGCCCTTAGATGTTCTGGGCTGCACGCGCGCTACAATGACACTCTCAGCGAGTTTCCTTTCCCGAAAGGGTTGGGTAATCTTGTTAGTGAATGTCGTAATGGGGATAGAATATTGTAATTATTGCTCTTAAACGAGGAATTCCTAGTAAGCGCAAGTCAACAGCTTGCGCTGATTACGTCCCTGCCCTTTGTACACACCGCCCGTCGCTGCTACCGAT-GGGTGATCCGGTGAATGATTTGGACTTTGTAGGGGAAACTTTGTGAACCTTATCACTTGGAGGAAGCAGAAGTCGTAACAAGGTTTCCACAACCCTAACAATGGACGCATTGACTCTCGCATCGATGAAGGCCGCAGCTAGCTGCGAAAAGCGATACGAATTGCAGATATCATTAAATG-TTAGATTGCCGAACGCACTTGGCGCATACATATTTATATGTTGTGCAAGTAACGCTCACTCTGTTTACAGCTGAGCTTT-GCTAGGTTACCCGCCGAATTTAAGCATATAATTAAGCGGGGGAAAAGAAACTAACTAGGATTCCCCTAGTAGCGGCGAGCGAACAGGGAAAAGCYCAATCTGATAACTCACTCGAGGTTGTAGATTTGCGAAGTGATACC-TGCWTATGTAATCGGTAAGTCCTTTGGAAAAGGCTGCCATGGAGGGTGAAAGTCCCGTTCC-GTGACGCATACTCATTC----GGTTCACTTTCGAAGAGTCGTGCTCTTTGTGATTGGAGTACAAATTGGGTGGTAAATTTCATCCAAAGCTAAATATATGCGAGAGATCGATAGWAAACAAGTACTGTGAGGGAAATGTGAAAAGAACTTTGGCAAGAGAGTTAAAAGTCCCCGAAATTGTTAGGGTGGAATCAAGTAAATGTATGATTCTGACATGACGTTGACCCGTCTTGAAACACGGACCAAGGAGTCTAACATGCGTGCGAGTAGGCGGATGAA-ATCCGT-ATGCGAAATGAGAGTGAT--------TTGGCCGGGCA-TTAT-------------GGCTTGAGTTCTAGCACACATGTTAGGACCCGAAAGGTGGTGAACTATGCCTGAGTAGGCTGAAGCCAGAGGAAACTCTGGTGGAGGGTCGTTGCGATACTGACGTGCAAATCGTTCGCAAAACTTTGGTATAGGGGCGAAAGACTAATCGAACCACCTAGTAGCTGGTTCCCCTCGAAGTTTCCCTCAGGATAGCTGGCGATAAAGTTTTGTCGGGTAAAGCGAATGATTAGAGGCATTGGGGGCTTGTAGCCCTCGACCTATTCTCAAACTTTGAATTGGCAAATAGTGGGTTATTTAAGT--AAACTTATTAGTATATCAT-ATCGCCAAGTGGGCCCGTTTTGGTAAGCAGAACTGGCGATGAGGGATGCTCCTAACGCTAAGTTAAGGTGCCGAATGTCACGCGTA-TGAGATACCAAGAAAGGTGTTGGCTCATTTTAACAGCAGGACGGTGGTCATGGAAGTTGAAATCCGCTAAGGAGTGTGTAACAACTCACCTGCCGAATGGGGTAGCCCTGAAAATTGATGGCGCTGCAGCGTGAGACTGATACTTAGCCGTTACTGTAAA-TGG-TTTAGTAACGTGTAGGGGGGTGTTTGGTTTGCGTAGATGGCTATGGTGTGAACCATTCCGGAGCTTATCATAGTACAGATCTTGGTGGTAGTAGCAATTAATCAAGTGAGATCCTTGATAACTGACGTGGGGGAGGGTTCCATGCGAACTGCGTTTGATCATGGGTTAAGCGGTCCTAAGGGTATGCAGTGCTTATGATTGGGAAAATTTGGTTCTTA-CCCGAAAGGGCGACCGGTCAATATTCCGGTCTGTTTACTTTGAA--TTGGTGGTAACACAACAGTACCCGAAGACGTGAGGGGTTACGCCGCGTAGCGTTATCTTTGCTTTCTAACGATTCGTCTCCCTGGAAGCAGCTCAGCTGGAGAAGGGGTCGCATAATCGGCATAGCATCCCATTT-ATGGGGTGTGCGGAGTGTAATTCGTCACCCGTGAAAATTCG-GGGTCT---GGTTTCTAAGTAAACGCCGTACCTA-ATCCGCATCAGGTCTCCAGGGTTCACAGCCTCTGGTTTATGGGTGAAAGTAGTTAAGGGAAGTCGGCAAATTACGTCCGTAACTTTGGGAAAAGGACTGGCTCTGAGAACTGAGTGTGGGGGACCAGMTGTCTCTGCACAATTAACGGTCGGCTCAGAACTGGAGCGGCCAAGGGGAATCTGACTGTTTAATCAAAACAAAGCAATGCGATGGTTAGAGATAATGTTGACGCATTGTGATTTCTGCTCAGTGCTCTGAATGTCAACGTGGTGAGATTCACGCAAGCGCGGGTAAACAGCGGGAGTAACTATGACTCTCTTAAGGTAGCCAAATGCCTCGTCATCTAATTAGTGACGCGCATGAATGGATTAACGAGATTCCTACTGTCCCTAACTACTATCTAGCGAAACCACAGCCAAGGGAACGGGCTTGGCACAATCAGCGGGGAAAGAAGACCCTGTTGAGCTTGACTCTAGTCCGACTTTGTGAAATGACTCAGGGGGTGCAGCATAGGTGGGAGCGTAAGCATCAGTGAGATACCACCACTCTTGCTGTTATTTTACTTATTCCGTGGGGTTGATATTGCAATAGCTAATTTTGGCCTGAAGACGAT-GTCGATCTTACTCGGGGACATAGTCAGGTGGGGAGTTTGGCTGGGGCGGCACATCTGTTAAATCATACCACAGGTGTCCTAAGACGAGCTCAATGAGAACAGAAATCTCATGTTGACTAAAAGGGGAAAAGCTCGTTTGATTTAGATTTTCAGTGCGAATACAAACTGCGAAAGCATGGCCTATCGATCCTTTAGG-CTGAGAAATTTTCAGTTAGAGGTGTCAGAAAAGTTACCACAGGGATAACTGGCTTGTGGCAGCCAAGCGTTCATAGCGACGTTGCTTTTTGATCCTTCGATGTCGGCTCTTCCTATCATTGAGACGCAGAAGTCTCAAAGTGTCGGATTGTTCACCCGCCAATNNNNNNNNNNNNNNNNNNNNNNNNNNNNNNNNNNNNNNNNNNNNNNNNNNNNNNNNNNNNNNNNNNNNNNNNNNNNNNNNNNNNNNNNNNNNNNNNNNNNNNNNNNNNNNNNNNNNNNNNNNNNNNNNNNNNNNNNNNNNNNNNNNNNNNNNNNNNNNNNNNNNNNNNNNNNNNNNNNNNNNNNNNNNNNNNNNNNNNNNNNNNNNNNNNNNNNNNNNNNNNNNNNNNNNNNNNNNNNNNNNNNNNNNNNNNNNNNNNNNNNNNNNNNNNNNNNNNNNNNNNNNNNNNNNNNNNNNNNNNNNNNNNNNNNNNNNNNNNNN
Gregarina_niphandrodes_AF129882                AGTCATATGCTTGTTTGAAAGATTAAGCCATGCAAGTCTAAGTATAAGTTTTCACACGACGAAACTGCGAATAGCTCATTAAAACACTTATTATAACAATGA-GACAATCTTCAATGGATATCCATGGAAAATCTGAAGCTAATACATG-GCGTGATTGGTCTTTAGTAAAAC-TCGGTAGCACTTC--GTGCTCTAGGTGATCG--GATAGACTCAGATATCGCTTGCGAGGACTCATTTCAGTTTGTGACCTATCAGCT-TGGTTGGTAAGGTATTGGCTTACCAAGGCTATTACAGGTGACGGGGAATTAGGGTTTGATTCCGGAGAGGGAGCCTGAGAGACGGCTACCACATCTAAGGGTGGCAGCAGGCGCGCAAATTACTCAGTCCCGACACGGGGAGGTAGTGAACAAAAATAGTGGCATAAAGCATATTTTATGACTGCAATGAGTGAAAATTACATCGTTTCACGAGTAACAATTGGAGGGCAAGTCTGGTGCCAGCAGCCGCGGTAATTCCAGCTCCAATAGCATATATTTGAGTTGCTGCAGTTAAAGCGTCCGTAGTTAGATATCAATTTTAACTTGTTACTTGAGAAATAAGGATGCGCCTAAGGCACGCCAATGTG-TGAACTATCTAGCATGGAATAGCGCATTTAAACTGTCAA-TAAACATGCCGAATGTTTGTTGATTAGG-ATGATTGATAAGGGCAGTCGGGGACACTTGTACTTGCTGGAGAGAGGTGAAATTCTGAGACCCGGCAAAGACACTCAAATGCGAAAGCTTTTGTCCAGAATGTTCCTGTTAATCAAGGACTAAAGTTGGGGGATCGAAGACGATTAGATACCGTCGTAGTCCCAACCGTAAACCATGCCGACTGATCGTTGGTT-AGA-AGTC-TTCTT-TTCAGCGTTCGAAAGAAATT-G-AAGTTTTTGGGCCCTGGGGGGAGTATGGTTGCAAGACTGAAACTTAAAGGAATTGACGGAAGGGCACCACCAGGAGTGGAGCTTGCGGCTTAATTCGACTCAACGCGTGAAATTTTACCACGTCCGGACATAGTTATGATTGACAAACTAAAAGATTTTTCTAAATTCTATGGGTGGTGGTGCATGGCCGTTCTCAGTCGGTGAGGTGACTTGTCTGGTTTATTCCGATAACGGACGAGACCTTGACCT-TTAATTCTTGACTGTTATCAGTCTTAAAGGGACTCAATGTTCCAAACATTGGGAAGATCAAGGCAATAACAGGTCTGTGATGCCCTTAGATAACCTGGGCTGCACGTGTGCTACAATAACATCACAACGAGTAC-CAATATCGAAACGATGTTGTGAATCTTC--AAAGCGTGTTAAGGTGGGGATTGTCGGTTGTAATTGTCCGTCATAAACGAGGAATTCCTAGTAAGCGCAAGTCATTATCTTGAGTTGATTTCGTCCCTGCCCTTTGTACACACCGCCCGTCGCTTCAACCGATTGGATGGTTAGGTGAATTTTGTGGAT-----TTGTGAAACAACGTGGGCCTAACTGTTTAGAGGATGAAGAAGTCGTAACACGGTATCCAAAGCGATAATGGTGGATGACTAGACCTTTGAAATGATGAAGAACGTGTTAAGATACGATAACTCGC--GA---CCATCATTGATTGGATG-TAGACATTTTGAATTC-TAAGGTAAATTAGCTTCTGCTTGCATCGACAATCTGTGACAATTTGTTTTGTCCAGATCTGTTG-AGAGCTACCAGCTGAATTTAAGCATATTAATAAGCTGAGGAAAAGAAATCAACTGAGATTCTTTTATTAGCGGCGAGCGAAAAAAGAAAATGCCACAGTGTTAATCT-CAAAGAGTTGTACACGGGGTAACAGGCATCAAGCCTAAACAAT-TTGAATGTTGTTGAAAAATGATGA-TACGTCATTAGGGCTGCCTTTGC-TGTTTGTTAAA-TTCCTTTT--GTTA---------GAGTAGCGCTTCTTGAGAGTGAAGTGTGAAA--GGTGGTGATCTTCACCGAAGCATAAATATTGTCAAAGGATCGATAGCGAACAAGTACCGTGAGGGAAAGTTGAAAAGATCTCTGAAAGGAGTATCAAAAG-ACCTGAAACCATGATCGTGGAAGCTAATTGACAATTTATCACGTTAAGATTA-GACCCGTCTTGAAACACGGACCAAGGAGTTGTTCACTATTGCGAGCAGAACAGTGAAAAACTGGAATGCGTAATCAAAGTGAT--------CAGACCAATAATCTA-----------------TTGAGTTAGAGTAGTAGTGATCAGACCCGAAAGATGGTGATCTATGCTTGAATAAGGTGAAGTCAGAAGAAATTCTGATGGAAGCTTTAAGCGATACTGACGTGCAAATCGTTCGTAAAATTCGAGTATAGGGGCGAAAGACTAATCGAACCATCTAGTAGCTGGTTCCCTCCGAAGTTTCCCTCAGGATAGCTGAAAATAGAGTTGAAACTGGTAAAGACAATGATTAGAGGATCCGGAGGCTTTTGGCCTTTGACCTATTCTCAAACTTGAAATAGTTTCGAAAGTATTGACTTAATTTCGAATGCTTTA-TCAATTAT-ATTTTCAAGTGGGCCAATTTTGGTAAGCAGAACTGGCGATGAGGGATGCTCCTACCGTTTAGCAAAGGTGCCTAAGTAGATGCAAA-CGAGATACCC-AAAAGATGTTACTTCATTGAGACAGCAGGACGGTGGTCATGGAAGTCGAAATCCGCTAAGGAGTGTGTAACAACTCACCTGCCGAATGAAGCAGCTCTGAAAATGGATGGCGCTGAAGCATCTCACCGATTCTAAACCAG--ATTTAAA-TAT-TGAAGT-CTGTGTAGGAGGGCGTGAGAATTGCAATTACAGTCATG-TGTGAACGTGATTTGAGCGATTCTTAGTGCAGATCTTGGTGGTAGTAATTAAAGTT-GTGTGAAACACACAACGGCCG-TGTGGAATAGGGTTCCGAGAGAACAGTAATTGTGCTCGGGTGAGTCGGTCCTAAGGCA--GGTCATGTT--GATTCTAAACTATTCGATTTAT-GCCGAAAGGAATAACGGTTGATATTCCGTTACTAAAACGAT-----AGTTTGGTGACA-AAAAGTGATTGATTCTTCAGATAGTT-TGGCAGCAGGCGCTTGCGACGCTTGACAATGACTTGAATCTTTTGAATTGATTTAGTTAGCGAAAAAGATAAAAAGTCGGACATGTTCCATTCTCAATGGGATCTTTCGCCAACCTATT-TGAACCTTGAAATTTCGA----T----TACTATTTGCTATT-GTTG-ACCTA-AACCGCATCAGGTCTCCAAGGTTAACAGCCTATGGTTAATGGAATAAAGTAGATGAGGGAAGTCGGCAAATTCGATCTGTAACTTTGGAAAAAGGATTGGCTCTGGACGTC-AGTGATTTAACTTGTTAAG----TCACAA-TTATGACATATCCAGAACTGGTGTTGACTAGAGGAATCTGACTGTTTAATTAAAACAAAGCATTGTGTAAAGTTGAAAAACTATACACGCAATGTGATTTCTGCCCAGTGCTCTGAATGTTATTGTGATGAGATTCGCATAAGCGCGGGTAAACGGCGGGAGTAACTATGACTCTCTTAAGGTAGCCAAATGCCTCGTCGTCTAATTAATGACGTGCATGAATGGATCAATGAGATTCCTACTGTCCCCAACTACTATCCAGTGAAACCACAGCCAAGGSAACGGGCTTGGCAATACAAGCGGGGAAAGAAGACCCTGTTGAGCTTGACTCTAGTTTGATATKGWAAAACTMCTTGGAAGATGTAGCATACGTGGGAGCATAATCGACAGKGAAATACCACGGCTTCTAATGTGGCTTTGCTCACTCGGAATTAGTGGATCTGCTCTGCAAACTAAAAGTGTA---------AACGACATTGCMCTGAGACATTATCAAATGGGGAGTTTGGCTGGGGCGGCACATCTGCTAAACATCAACGCAGATGCCCTAAGGTTAACTCAAAGAGAACAGAAATCTCTTGTAGACCGAAAGGAGAAAAGTTAGCATTATACGGATTTGTATCATCAATAAGAATTGCGAAAGCATGGCCTATCGATCCTTTAAGCCCAGAAAGATTCTGGCTAGAGGTGACGGAAAAGTTACCACAGGGATAACTGGCTTGTGGCAGCCAAGCGTTCATAGCGACGTTGCTTTTTGATCCTTCGATGTCGGCTCTTCCTATCATTGAGTTGCAGAAGTCTCAAAGTGTCGGATTGTTCACCCGTTAATAGGGAACGTGAGCTGGGTTTAGACCGTCGTGAGACAGGTTAGTTTTATCCTACTTATACA-CG-CATCAAAAGAGTTAATCAACTAGTACGAGAGGAACCGTTGATTCAAACCGCTGGTTAA-GCGTTTGACTGTAAAGTCAAAGACGCAAAGCTAC-GTTTGATGGATAATGACTGAACGCCTCTAAGTCAAAATCCTAACTTGT--GAAAAGATGTATTAGTCAGTAAAGGAATATGATATCAAAA--------------------TACGATTGATACTCAAGTAGACGTTGTACATT-GAGAGCAGTCTTTGAACTG
Gregarina_sp_ex_Phaedon_brassicae_JF412715     TAGTCATATGCTTGTTTCAAAGATTAGCCATGCAGGTGTAAGTATAGATC--ATTACGATGAAACTGCGAACAGCTCATTAGAATACTTATAAATAACACGGTGACT-CATTATATGGATATCCATGGTAATTCTGGAGTTAATACATGC-ACAAAATTGCAGCCATGA-TTGAATCGCCGACTGGGTTGCCCAATTGGAGGACC-GCGTGGACTTGTGAATCGCTTGCGATAGACCGTTTTAATTTGTGACCTATCAGCT-TCGTCGGTAAGGTATTGGCTTACCGAGGCGATTACGGGTAACGGAGAATTGGGGTTCGATTCCGGAGAGGGAGCCTGAGAAACGGCTACCACATCTAAGGGTGGCAGCAGGCGCGCAAATTACTCAATCCCGACACGGGGAGGTAGTGACAAAAAATAACAGCACGATGCTTTCTTCGTGACTGTAATGAGCAAAATTTACAAAAGTATGTGAGTATCAATTGGAGGGCAAGTCTGGTGCCAGCAGCCGCGGTAATTCCAGCTCCAATAGCGTATATTAAAATTGTTGCAGTTAAAGCGTTCGTAGTTTATGTTACACACTGCACTATTACTTTGAGTAAATGAATTTGCTCCAAGCAAGCTTTAGCT-TGTACCGCTCAGCATGGAATAATATAATATAACTCCCTA-TCGGCACGTCGGCGGTCGAATGGGACGTGATGATTGATAAGGACAGTCGGGGGCATTTGTATTTGCTGGAGAGAGGTGAAATTCTAAGACCCGGCAAAGACAAACTGAGGCGAAAGCTTTTGCCCAGGATGTGCCTGTTAATCAAGGACGAAAGTTGGGGGATCGAAGACGATTAGATACCGTCGTAGTCTCAACCGTAAACAATGCCGACATAATTTCGGCGAAGTAAGTT-GTCTTCTTCGGAGTTACCAGAGAAATCA-AAGTCTTTGGGCCCTGGGGGGAGTATGGTCGCAAGGCTGAAACTTAAAGGAATTGACGGAAGGGCACCACCAGGAGTGGAGCCTGCGGCTTAATTCGACTCAACGCGGGAAATCTCACCAGGCCCGAACATAATTATGATTGACGGATGAAAAGATCTTTCTCGATTCTATGGGTGGTGGTGCATGGCCGTTCTTAGTCGGTGAGGTGACTTGTCTGGTTAATTCCGATAACGGACGAGATCTCGACTTATTAAATAGACACTTTGATTCTTCTTAATGGGACATTGGATGTTCATTCCAAGGAAGTTCGAGCCTATAACAGGTCTGTGATGCCCTTAGATGGCCTGGGCTGCACGTGCGCTACATTGACTAAAGCAGAAAGTTCCCTTGGTCGATAGATCCGGGAAATCT-TTGAAATTTCGTCGTACTTGGAATCGGTGATTGCAATTATTCACCGTGAACGAGGAATTCCTTGTAAGTGCAATTCACTACATTGTGCTGACTGCGTCCCTGCCCTTTGTACACACCGCCCGTCGCTTCAACCGATTGGATGATTCGGCAAATTTCGTGGACATTAGGATGGAAGCAATGTGAGCCACATTATCT-GAGGATGAAGAAGTCGTAACACGGTATCCAAAACGTATGTGATGGATGATTTGGTTACTGAACTGATGAAAGACGTCTCAAACTGCGAAAAGTGGTATGCA--G-AGTCCTCCATAAATA-TTATATTTCTGAACAC-TTCGGTGCGAGGTTAAGACCCCATCGTGCCTTCCGTATTATGTCCAATCGTAATCGGAGGGTACGAAAATTACCGACTGAATTTAAGCATATTATTAAGTCGAGGAAAAAAAACCAACAGGGATTCCCATAATAGCGGCGAGCGAACTGGGAAAGAATCATAACGCTAATCC-CTCGGAGTTGTGCGTTCCTAACTTGATGAC-GGCTTTCATTTGGGTGAAACA-GTTGACCTTGTTGTAAATTG-GATGCAAGCTCCGATTCC-CAAATGACGT--CAGATTCTAAGTTAAGA-TCAT-GAGTAGCGCTTCTTGAGAGTGAAGTGTGG--CAGGTGGTAATCTTCACCGAAATTAGAATACAATCAGTAAACCGATAGCAAACAAGTACCGTGAGGGAAAATTGAAAAGCACTTCGAAAGGAGTCTCAAAAG-ACCTGAAATCACTTACGAGGAAGCTTACGTGAGCATGTCTGGTCCTTACGAAAGACCCGTCTTGAAACACGGACCAAGGAGTTGGTTACAGTTGCGAGTATGACAGTA-CAAACTGCGATGCGTACTCAATGACTG--------GACGTCAGCGA-CCAGGGA----------AACTTGTGTCTGAGCAACTGTGATCAGACCCGAAAGATGGTGATCTATGCCTGGATAGGGTGAAGCCAGAGGAAACTCTGGTGGAAGCTCTAAGCGATACTGACGTGCAAATCGTTCGTAAAATTTAGGTATAGGGGCGAAAGACTAATCGAACCATCTAGTAGCTGGTTCCCTCCGAAGTTTCCCTCAGGATAGCTGGAAGATTAGTTGCATCTGGTAAAGCGAATGATCAGAGGACTCGGGAACATAGTGTTCTCGGCCTATTCTCAAACTTGAAATGGATGCGCGCTATTATCATTCATTTAGTAACAGCGG-TAAATCTA-TCTTCTTAGTGGGCCATTTTTGGTAAGCAGAACTGGCGATGAGGGATGCTCCTTACGTGCGGCGAA-GTGCCAAAGAG-TTGCTGA-TCAGACACCACAAAAG-TGTTACTTCATTGAAACAGCAGG-CGGTGGTCATGGAAGTCGAAATCCGCTAAGGAGTGTGTAACAACTCACCTGCCGAATGAAGTAGTCCTGAAAATGGATGGCGCTCAAGCAACTCACCGCTACCGCACCAG--CGACTAA-TAT-AGT-TG-CTGTGTAGGAGGGCGTGTGGATAACGTCGAAGAATGATACGCAAGTTCATTTCGAGTTGTCTTCAGTGCAGATCTTGGTGTGAGTAGCAACTAGTCATGTGTAAAACGTGACAACTGTCGTGGATAAGGGTTCCGAGTGAACAGTGTTTGTTCTCGGGTTAGGCGGTCCTAAGAGG--GAGTCTTGAA-GGCTCTGAAGACATTAGTCGGC-CTCGAAAGGGAAAAAGGTTAATATTCCTTTTCTTGACTCCA-ATT-ACAGTGGCGACACAATGCCAATTCACC-TATCAGGCGATTCTCCGAGGGGCGACTCCTTTGCTTCCTAATTGCTCAACACTCTCGAATTGAATTGGTCGGCGACAGAGTTT---AA-GAGCAACGTATACTTCTATTCAGCGAGTTCGGTAGATATCGAATGATCCATGAAACGTGAA----TTGTGAATTTGAAGTCAAT--CCGTACCCTAAACCGCATCAGGTCTCTCGGGTTAATAGCCCCAAGTTTGTAGGAAAATGTGTGTGAGGGAAGTCGGCAAATTGGATCTGTAACTTTGGAATAAAGGTTGGCTCTGGGAGTC-ATTCCGTAGGTTTCGGGATTGCTGCGGAAGTATTGACAACCCCAGAACTGGTGTTGACTAGAGGAATCTGACTGTTTAATTAAAACAAAGCATTGTGAAAAGCCCCAAGGCTATACACGCAATGTGATTTCTGCCCAGTGCTCTGAATGTCATTGTGATGGAATTCATATAAGCGCGGGTAAACGGCGGGAGTAACTATGACTCTCTTAAGGTAGCCAAATGCCTCGTCGTCTAATTAATGACGCGCATGAATGGATCAACGAGATTCCTACTGTCCCCACTCACCACCTAGCGAAACCACAGCTAAGGGAACGGGCTTGGCAGAATAAGCGGGGAAAGAAGACCCTGTTGAGCTTGACTCTAGTTTGATTTTGTGGAGTGACTTATGAGGTGCAGAATACGTGGGAGCATGTGCGATCTTGAGATACCACGACTCTTAATGTCGCTCTGCTTACCCGATCACATGAACTCTGCACTGCGTACGCAATCCAAGTCGCTTGT-GATGATTCTTTGCGGG-ACAGAATCAGATGGGGAGTTTGGCTGGGGCGGCACATCTGCTAAAATGCAACGCAGATGCCCTAAGGTTAACTCAAAGAGAACAGAAATCTCTTGTAGACTGAAAGGGGAAAAGTTAGCTTGATTCTGATTTCCAGTGATAATAAGAACTGCGAAAGCATGGCCTATCGATCCTTTAAGTCCAGGTTGATTCTGGCTAGAGGTGACAGAAAAGTTACCACAGGGATAACTGGCTTGTGGCAGCCAAGCGTTCATAGCGACGTTGCTTTTTGATCCTTCGATGTCGGCTCTTCCTATCATTGAGACGCAGAAGTCCCAAAGTGTCGGATTGTTCACCCGTTAATAGGGAACGTGAGCTGGGTTTAGACCGTCGTGAGACAGGTTAGTTTTACCCTACTTATAGA-TG-CATCACAAGAGTAGAGCAACCAGTACGAGAGGAACAGTTGCTCCAAGTCACTGGTAGA-GGGGTTGGTTGGATAGCCAGTGCCCCGAAGCTAC-ACTTGCGGGATAATGGCTGAACGCCTCTAAGCCAAAACCCCAGCTTGAA-GTGCTGCTAACTACACCTGAGTTAGAATTATGACTGATTA--------------------GACGATCGGAATGCGAGTACAAGTTGTAATGG-GAAAGTAGACCTTGTGCTA
Cephaloidophora_communis_HQ891113              ATCGCATTTCTTAGTTAAAAGATTAATCCATGCAAGTGTCTG-----GCATTAATGTAATG--CCTGCAGATGGCTCATTAAAACAGAGATAATCGAACC-TCGGAGA----ATACGGATAACTATGCTAATTGTGTGGCTAATACGGGA--TATGATTGCCCCTATTA-TTTATGCGCTATT-AACTC--------GATTGT-A-TATAGGGTGTGTAGA-CATTTGTC-TATTGAGGACGAGTCTCTGATCTATCAGCTGTGGACGGTTGTGTATTGGACAACCGTGGCTTTGACGGATAACGGGGAATTAGGGTTCGGTTCCGGAGAGAACGCATGAGAATCGGCGTTCACAGCTAAGGTTGGCAGCAGGAGCGAAAACTTTTCAATAGGCATCGCCTGAAAAGGTGACTATCGGTATCGACAACTA-CTTTTAAT-TGATTGGAATGAGAGACTATTAGAATTGGTCTTGAGTAGCAAGTTCAGGGCAAGTCTGGTGCCAGCAGCCGCGGTAATACCAGCTGAGCTAGATATGGGTAACATTGTTGCAGTAAAAACGTACGTAGTCACTGCCATCCACAAAAT-----CCGCGATTAAACTAGAACGA-TAAA-CTTGA--ATGT--TGAATATGACAGCGTGG--GAATCTTTTTGATGCC-GTTACTGAGATGC--AATCTTAGTGA-T-AGGGATATACTGTAAGAATGAATGAGGGCATCAGTACTTAATAGCTAGAGGTGAAATTCCTAGATTTGTTAATGACTAGCTACCGCGAAAGCATTTGCCTAATCCATTTTTGGTGATCAAGTACTAAAGAGTGGGGATCGAAGAGGATTAGATACCCTCGTAGTCCACTCCCTAAACGATGCCAACTAGAGGTTGGTCTACGTATTA-AACTTTATCAGAACCTTAGCAGATATGA-AAGTCTTTGGGCTCTGGGGGGAGTACGGTCGCAAGGTCGAAACTTAAAGGAATTGACGAAACGGCACCACCAGGGGTGGAGCGTGCGGCTTAATTTGACTCAACGCGGGAAACCTTACTAAGGTAAGACATTGTTATGATTGACAGATTACTTGATCTTTCTTGATTTGGTGGGTGGTGGTGCATGGCCGATCTTAGTTGGTGGGGTGACCCGTCTGGTTAATTTCGATAACGAACGAGATCCGAGCTGCTTAGTTGGCAAGATTTGCTCCTCCTATGCGGACTGTCAGTTTCAGGCTGAAGGAAGTTTCGGGCTAAATCAGGTCTGTGATGCCCTTAGACACTTTAGGCGGCACGCGCGCTACAATGGATGGTAGAACGTGTCAGATCTTTTAGGAAAAGGTGTGAAACACGAATAC-TCT-CCGTGAATGGGATAGTTTGTTGCAATTTTCGGACTTAAACTAGGAATCCCTTGTAAACATGCTCGAGAATAGCGTGTTGAATACGTCCCTGCCGTTTGTACACACCGCCCGTCGTTTCTTCCAACTGATACTCATTGTGAGTTGCAAGGATTCAT-TGAAGAATTGCTGCGAACGCTTTGTATTGGAGGAAGAAAAAGTCGTAACAAGGTTATCTAGGTTGTTGTAGGCAATGCCTTGGCTTAACTTGCGAAGAAGGAAGAAGCGTACATCTTTTTTATGGTAGAACTGTGATTTTTCA-ACCTC-ATG--TCTCTGAACAC--CAGCACAGCACCTTTA---TTGGCGTGC-TATTGTATGCAGTGGAAAGAGCCCTGAATACAATAAGTAATACCCGACGAACTTAAGCATATAATTAAGCGGAGGAAATTAAAACAACTGTGATGCCCAGAGTAGTGGCGAACGAAATGGGAACAGCACCTTCAATTAACCGGATTTGGTTTGTTTGATCAGAGCTCGATGAG-TCTGT-GCAGAGTTGTCTTTCTGTTGGAAAACAGTGTGGCTGGCGGTGATGATCCGCAACAATTTCTACATTCGCTTCTTGCTTGTTTTCTG-----GAGTAGGCTACTTTCAAATTGGTGGCTGAA-CTGCAGGTAACTCTCTGCAAACGCTAAATATTCG-TTAAGTCCGATAGTGCAGAAGTACCGTGAGGGAAAGGTGAAAAGACAGCTCAAAAGTTAGTTAACAG-ACCTGAATCTACAACAACAGAAGGCTATGCGTACACATGTTGCATTCGTGTAGCGCCCGTCTTGAAACACGGACTGAGGAGTCATTCATGCATGCAAGTCG-ATGATGTTTTGCATCTCAGCGCTAT---------------------------------------------------------GAGCATGTTTGAATGGACCCGAAAGGTGGTGAACTATTCTTGGGGAAGTTGACGTCAGAGGAAACTCTGATTGAGGACTTATGTGTTACTGACGTGCAATTCGTTCATTTTACCTGTGAATAGGGGCGAAAGACTAATCGAACCACCTAGTAGCTGGTTCCCCCCGAAGTTTGTCCTAGGATAGCGGGCGAGATTGTCATGTATAGTAGAG-CAATGTTTGGCGGATAC-GGGCGTGTATACACTTGACCGACTCACAAACTACAAA--CGTACAT-CTGAGTGGAATAGAACATGTTCTCTCGGTAGAAATT-CTCGCCTCGTGGACCGTTTTTGGTAAGCAGATGCGGTGCTTTGGAATGCTCCAAGCGTGATGATAAGG--AATA-TTTTTATCGGT-TTATTGCTTCAAAAAGGTGTTAATACATTTAGACAGTCCGACGGTGGCCATGGAAGTTGGAATCCGCTAAGGAGTGTGTAACAACTCACGGACCGAATGTGTTAGCCCTTAAAATTGACTGTGCTTTACCGTTGATCCGAGATGTCACAGATCTA-----ATTTGTATTAGGTTTTGTAGGGGGGTGTATCTGTTGTGAAAAAGTGT-TGTTGTGATGCAGCATCGAACTCCAGATAGTGCAGATCTCAGTAGGAGTAGCAGTGTTT-AAGACTAAACCTTAAAGACGTATGTAGACAAGGCTTTCATAGACACATCATATGGCTATGAGTTAGTCGATCTTAACACATCAAGA---TGT----------------------T-GTGGAAAAGGATAAGGGTTAATATTCCCTTGCTTGTTCGAA-ACTA-ATTTGGCGACTCAATATTCTTTCACCTTACCGAAAGTACACTAGTAGTGCGTTTTCTATGCACTATGACTATATGATTCTGTTGAAGAGGATAATCCTAAGACGCTGAGTAAGTATAGGAAATGAGACGA--TTATTCGTCAACTAGGTGGTCTTGC--GGCACTTTTAAGTGTGAG---ATAGT-AGTTACGAGCAGAT---CGTACCAACAACCGCATCAGGTCTCTGAGGTTCATAACCTTTCGTTGATGGAAAAAAATACGTGAGGGAAGTCGGCAAATTAAATCTGTAACTTCGGGAAAAGGATTGGCTNNNNNNNNNNNNNNNNNNNNNNNNNNNNNNNNNNNNNNNNNNNNNNNNNNNNNNNNNNNNNNNNNNNNNNNNNNNNNNNNNNNNNNNNNNNNNNNNNNNNNNNNNNNNNNNNNNNNNNNNNNNNNNNNNNNNNNNNNNNNNNNNNNNNNNNNNNNNNNNNNNNNNNNNNNNNNNNNNNNNNNNNNNNNNNNNNNNNNNNNNNNNNNNNNNNNNNNNNNNNNNNNNNNNNNNNNNNNNNNNNNNNNNNNNNNNNNNNNNNNNNNNNNNNNNNNNNNNNNNNNNNNNNNNNNNNNNNNNNNNNNNNNNNNNNNNNNNNNNNNNNNNNNNNNNNNNNNNNNNNNNNNNNNNNNNNNNNNNNNNNNNNNNNNNNNNNNNNNNNNNNNNNNNNNNNNNNNNNNNNNNNNNNNNNNNNNNNNNNNNNNNNNNNNNNNNNNNNNNNNNNNNNNNNNNNNNNNNNNNNNNNNNNNNNNNNNNNNNNNNNNNNNNNNNNNNNNNNNNNNNNNNNNNNNNNNNNNNNNNNNNNNNNNNNNNNNNNNNNNNNNNNNNNNNNNNNNNNNNNNNNNNNNNNNNNNNNNNNNNNNNNNNNNNNNNNNNNNNNNNNNNNNNNNNNNNNNNNNNNNNNNNNNNNNNNNNNNNNNNNNNNNNNNNNNNNNNNNNNNNNNNNNNNNNNNNNNNNNNNNNNNNNNNNNNNNNNNNNNNNNNNNNNNNNNNNNNNNNNNNNNNNNNNNNNNNNNNNNNNNNNNNNNNNNNNNNNNNNNNNNNNNNNNNNNNNNNNNNNNNNNNNNNNNNNNNNNNNNNNNNNNNNNNNNNNNNNNNNNNNNNNNNNNNNNNNNNNNNNNNNNNNNNNNNNNNNNNNNNNNNNNNNNNNNNNNNNNNNNNNNNNNNNNNNNNNNNNNNNNNNNNNNNNNNNNNNNNNNNNNNNNNNNNNNNNNNNNNNNNNNNNNNNNNNNNNNNNNNNNNNNNNNNNNNNNNNNNNNNNNNNNNNNNNNNNNNNNNNNNNNNNNNNNNNNNNNNNNNNNNNNNNNNNNNNNNNNNNNNNNNNNNNNNNNNNNNNNNNNNNNNNNNNNNNNNNNNNNNNNNNNNNNNNNNNNNNNNNNNNNNNNNNNNNNNNNNNNNNNNNNNNNNNNNNNNNNNNNNNNNNNNNNNNNNNNNNNNNNNNNNNNNNNNNNNNNNNNNNNNNNNNNNNNNNNNN
Heliospora_longissima_ex_E_vittatus_HQ891115   ATCGCATTTCTTAGTTAAGAGATTTATCCATGCATGTGTTCG-----GCACTTTTGTAGTG--CCTGCGGACGGCTCATTAAAACAGAGATAACCTACTC-TCAGTGA----AGACGGATAACTATGCTAATTGTGTGGCTAATACGTGA--TGTCGATGTCCCAACTACCTT--GG-T-ATTTAACTT--------GATAGT-T-TGTTGGGTTCTTAGG-CTCT-GCC-TATAGAGAATGGGTCTCTGATCTATCAGCTGTAGACGGTTGTGTATTGGACAACCGTGGCTTTGACGGATAACGGGGAATTAGGGTTCGATTCCGGAGAGAAAGCATGAGAAACGGCTTTCACAGCTAAGGTTGGCAGCAGGAGCGAAAACTTTTCAATAGGCAATGCCTGAAAAGGTGACTATCTGTATCAACAACTG-CAATTAGT-TGATTGAAATGAGAGACCTCTAGACGGCGTCTCGAGTAGCAAGTTCAGGGCAAGTCTGGTGCCAGCAGCCGCGGTAATACCAGCTGAGCTAGAAATGGGTAATATTGTTGCAGTAAAAACGTTCGTAGTCACTCTCTTTCTTTTCCT-----CCGCGAGTAAAATAGAATGA-TCAA-CTT-----TGT--TGGATATGAAAGCGCGG--TAAATCTTTAGATGCC-CTG-GTTTTTTGCC---TATTAATTA---GGGGATATATCTTAAGAATGAATGAGGACATTGGTACTTAATGGCTAGAGGTGAAATTCATAGATTCATTAATGACTAACTACTGCGAAAGCATCTGTCTAATCCATTTTTGGTGATCAAGAACTAAAGTGTGGGGATCGAAGAGGATTAGATACCCTCGTAGTCCACACCTTAAACTATGCCGACTAGAGGTTGGTGTTGGTACTA--ACTTCATCAGAACCTTAGCAGATATGA-AAGTCTTTGGGCTCTGGGGGGAGTACGGTCGCAAGGGCGGAACTTAAAGGAATTGACGGAACGGCACCACCAGGGGTGGAGCGTGCGGCTTAATTTGACTCAACGCGGGAAACCTTACTAGGGTAAGACACTAGAATGATTGACAGATTACTTGATCTTTCTTGATTTGGTGGGTGGTGGTGCATGGCCGATCTTAGTTGGTGGGGTGACCCGTCTGGTTAATTTCGATAACGAACGAGATCCGAGCTATTTAGTTGGCCTTTCAGACTTCTCCTAAATGGACTATCAGTATGAAGCTGAAGGAAGTTTCGGGCTAAATCAGGTCTGTGATGCCCTTAGATACTCTAGGCGGCACGCGCGCTACAATGGGTTACTTAATGTGTTGTTGTGT-CGAAAGACTCGACTAATCACTAATGTATAC-CCGTGAATGGGATAGTTTATTGCAATTTTCGGACTTGAACTAGGAATCCCTTGTAAGTACACTCAAGAATACTGTACTGAATACGTCCCTGCCGTTTGTACACACCGCCCGTCGTTTCTTCCGACTGATGTCCATTGTGAGTTGCACGGATCTTT-TAGAAAAGTGCTGCGAATGCTGGGCCTTGGAGGAAGAAAAAGTCGTAACAAGGTTATCTTGATTGTTATAGTGGATACCTCGGCTTAGAATGCGATGAAGGGCGAAATATAACTTGCTTTTTTGAGTGAATTGTAATCTTTCA-ACCTC-TTG--TCCCTGAATAC--ATGGAAAGCACCCCT----CGGGCGTGT-TATTATCTTCAGTGAAAACTTTCCTGAGTATAATTTGTTTAACCCGCCGAATTTAAGCATATTAATAAGCGGAGGAATATAAAACAACTGTGATACCTTTAGTACTGGCGAAGGAACCAGGTATAGTGCTCTTA-CTAACCC-ATTGGGATTGTGTCTTTGGATTTCGTTCA--TCTGT----AAGGTTTTTGTGCATTGG-ATTATGCCTCCTTTCCCGTGATAGTCGGGTTTCTTCCTTACTTTTGTTCCTTTTC-CTTTGTT------GAGTAGGTCAAGTTCAAATTCTTGATTGAA-TAGGAGGTAATTTCCTTCTAACACTAAATACTTT-CTAAGTCCGATAGCGTAAAAGTACCGTGAGGGAAAGGTGAAAAGTCGGCTACAA-GCCAGTTAA-AATACTTGAAACTATAACAGTAGAAGGTAAAGCATTTACTTTTGTGTAATGTTTA-CGCCCGTCTTGAAACACGGACTAAGGAGTCATTCTTCCATGCAAGTGGAACATTGTTTACAATGTCAGCTTTTT---------------------------------------------------------GAGCATGTTTGAATGGACCCGAAAGGTGGTGAACTATTCTTGAGAGAGTTGACTTCAGAGGAAACTCTGATTGAGGACTTATGTGATACTGACGTGCAAATCGTTCATTTTACTCGTGAATAGTGGCGAAAGACTAATCGAACCACCTAGTAGCTGGTTCCCCCCGAAGTTTCTCCTAGGATAGCGGACGAGTTAATCACATACAGTAGAG-CAATGTTTTGAGGTAACGGGGAATT-CGTTCCTTGACCTGATCACAAACTACAAA--CGTATGTTCTGATCAATTTTTAACTTTTTGATCTCCTTGATACT-CTCGTCTCGTGGACCGTTTTTGGTAAGCAGATACGGTGCTTTGGAATGCTCCAAGCACGATGATAAGG--CATA-TTGTTCTTGGT-TTACTGCTATAAAAAGGCATCAATACATTTAGACAGTCTGACGGTGGCCATGGAAGTTGGAATCCGCTAAGAAGTGTGTAACAACTTACAGACCGAATGTATTGGTCCTTAAAATGGACTGTGCTCAACCATGCAGCCGAAACATCGTAGGTC-------ATCTTTGTATGATTTTGTAGGGGGGCGTGTGGGCTGTTTTGAAGATG-AGTCGTGAGTCTCATTGGAACTCCTCACAGTGCTGATCTTAGTAGGAGTAGCAGTGTTT-AAGT-TGATCCTTAAAGACGGATGTAGAAAAGGTTTTCATAGACACATTGAATGGCTATGAGTGAGACGATCCTAACACATTAATTTT-TGT--------------------------GGAAAGGGTAATAGGTTAATATTCCTATTTTGGATTGACCCATA---GCGGCGACGCGTTGTTATCTGCCTTTTCTAATGATGCCCATCTATTGCGTTTTCTATGCAATTTAACAGTTTACCACTATGGAAAAGGTTTGCCCTACGATATAGTATACACTGAATAGATG--CCC-----TTCGGGGTAAGATGCGGTGTCTT--TGGAGCTTTAAACGTCAG---ATTTCATTGGTCTTTCCATT---CGTACCAACAACCGCATCAGGTCTCTGAGGTTTATAACCTTTCGTTTTTGGAATAAAATAGATGAGGGAAGTCGGCAAATTAGATCTGTAACCTTGGAAAAAGGATTGGCTCTGCGGGCTCTGGTCGGATCTCTTTGCTACTATGTGCGGCTAAGCCATA-GT-AGAACTGAGGCAA-CGAGGGGAATCCGACAGTTTAACTAAAACCAAGCATTCTGATT-GTTTCTTACAGATGTACGGAATGTGAATTCTGCCCGGTGCTTTGAATGTCAATGAGAGGAGACTCTTTTAAGCGCGGGTTAACGGCAGGCGTAACTATGACGCTTTCAACGTAGCAAAATGCCTCGTCATCTAATTAGTGACTCGCATGAACGGATTAATGAGATTCCTACTGTCCCCATTTATTTTCCAGCGAAACTACAGGTCGGGGAACGGGCTGACCTTTGACAGAACGGCAAGAAGACCCTGTTGAGGTTGACTCTAGCTAGTTTTTGTACAGTAGCTCAAGCGGTGTAGAGTATGTGGGAGAGAAATCGCCGATGAAACACCACAACGTTTGAAGCCGCTGAACTTACTCTATTACATAATGCATTGCATTTCAAATTTT---------------------GTTTATTAGAGACATTCACTGGCGGGGAGTTTGGCTGGGGCGGTACATCTGTTAAAATCCACCACAGGTGTCCAAAGGCTATCTCAATAAGAACAGAAATCTTATGTAGACTAAAAGGAGAAAAGATAGCTTTACTCACTCCTCTATAATCGGAGTGGGTTGTGAAAGCATGGCCTATCGATCCCTTCATGGCTCAGAAATTGAACTGAGGGGTGTCTGAAAACTTACCACAGGGATAACTGATTTGTGGCAGCCAAGCGTTCATAGCGACGTTGCTTTTTGATCCTTCGATGTCGGCTCTTCCTATCA-TGAGTTGTAAAAGGCTTCAAGTGTTAGATTGTTCACCTATAAAANNNNNNNNNNNNNNNNNNNNNNNNNNNNNNNNNNNNNNNNNNNNNNNNNNNNNNNNNNNNNNNNNNNNNNNNNNNNNNNNNNNNNNNNNNNNNNNNNNNNNNNNNNNNNNNNNNNNNNNNNNNNNNNNNNNNNNNNNNNNNNNNNNNNNNNNNNNNNNNNNNNNNNNNNNNNNNNNNNNNNNNNNNNNNNNNNNNNNNNNNNNNNNNNNNNNNNNNNNNNNNNNNNNNNNNNNNNNNNNNNNNNNNNNNNNNNNNNNNNNNNNNNNNNNNNNNNNNNNNNNNNNNNNNNNNNNNNNNNNNNNNNNNNNNNNNNNNNNNNN
;
end;

begin mrbayes;
   
        set autoclose=yes nowarnings=yes autoreplace=no;
        
	outgroup 1;
	 
        log start filename=ROAncora7_sum.log;

	lset nst=6 ngammacat=8 covarion=yes rates=invgamma;  

        [mcmc ngen=7000000 nchains=4 nruns=4 temp=0.2 savebrlens=yes mcmcdiagn=yes minpartfreq=0.1 printfreq=1000 samplefreq=1000 diagnfreq=50000 burninfrac=0.5;]

	sumt nruns=4 contype=allcompat burninfrac=0.5 [relburnin=no burnin=5000] conformat=simple;
	sump nruns=4 burninfrac=0.5 [relburnin=no burnin=5000] [printtofile=yes];
        [plot match=all relburnin=no burnin=2000;]     
end;
