# Supplementary material for: A new view on the morphology and phylogeny of eugregarines suggested by the evidence from the gregarine Ancora sagittata (Leuckart, 1860) Labbé, 1899 (Apicomplexa: Eugregarinida)
Source: PeerJ. 2017 May 30;5:e3354. doi: 10.7717/peerj.3354 (PMC5452951; doi:10.7717/peerj.3354)
Supplement: Supplemental Information 4 — Raw data. The ZIP file contains two compressed folders (MrBayes and RAxML) comprising input, log, and output files as well as resulting phylogenies of two phylogenetic programs: Mr Bayes and RAxML, respectively. For MrBayes, its input file (infile.*) contains nucleotide alignment and parameters of computations, its log files (*.log) contains results of computations and summarizing of parameters, its tree files (*.tre) contain resulting phylogenies. The folder “MrBayes” also includes one subfolder “Bootstraps” containing bootstrap supports for the resulting Bayesian tree using bootstraps calculated by RAxML program with the same alignment. For RAxML, there are three subfolders (“Bootstrap”, “ML”, and “Tree”, containing results of bootstrap calculations, resulting tree of ML analysis, and the resulting tree with bootstrap supports, respectively. Also there are infiles in these subfolders containing the same alignment, *.info files containing parameters and summarized results of the computations. [file peerj-05-3354-s004.zip › MrBayes/ROAncora7_sum.log]

      Logging screen output to file "ROAncora7_sum.log"
      Setting Nst to 6
      Setting Ngammacat to 8
      Setting Covarion to Yes
      Setting Rates to Invgamma
      Successfully set likelihood model parameters
      Setting sumt nruns to 4
      Setting sumt contype to Allcompat
      Setting burnin fraction to 0.50
      Setting sumt conformat to Simple
      Summarizing trees in files "infile.nex.run1.t", "infile.nex.run2.t",...,"infile.nex.run4.t"
      Using relative burnin ('relburnin=yes'), discarding the first 50 % of sampled trees
      Writing statistics to files infile.nex.<parts|tstat|vstat|trprobs|con>
      Examining first file ...
      Found one tree block in file "infile.nex.run1.t" with 7001 trees in last block
      Expecting the same number of trees in the last tree block of all files

      Tree reading status:

      0      10      20      30      40      50      60      70      80      90     100
      v-------v-------v-------v-------v-------v-------v-------v-------v-------v-------v
      *********************************************************************************

      Read a total of 28004 trees in 4 files (sampling 14004 of them)
         (Each file contained 7001 trees of which 3501 were sampled)
                                                                                   
      General explanation:                                                          
                                                                                   
      In an unrooted tree, a taxon bipartition (split) is specified by removing a   
      branch, thereby dividing the species into those to the left and those to the  
      right of the branch. Here, taxa to one side of the removed branch are denoted 
      '.' and those to the other side are denoted '*'. Specifically, the '.' symbol 
      is used for the taxa on the same side as the outgroup.                        
                                                                                   
      In a rooted or clock tree, the tree is rooted using the model and not by      
      reference to an outgroup. Each bipartition therefore corresponds to a clade,  
      that is, a group that includes all the descendants of a particular branch in  
      the tree.  Taxa that are included in each clade are denoted using '*', and    
      taxa that are not included are denoted using the '.' symbol.                  
                                                                                   
      The output first includes a key to all the bipartitions with frequency larger 
      or equual to (Minpartfreq) in at least one run. Minpartfreq is a paramiter to 
      sumt command and currently it is set to 0.10.  This is followed by a table  
      with statistics for the informative bipartitions (those including at least    
      two taxa), sorted from highest to lowest probability. For each bipartition,   
      the table gives the number of times the partition or split was observed in all
      runs (#obs) and the posterior probability of the bipartition (Probab.), which 
      is the same as the split frequency. If several runs are summarized, this is   
      followed by the minimum split frequency (Min(s)), the maximum frequency       
      (Max(s)), and the standard deviation of frequencies (Stddev(s)) across runs.  
      The latter value should approach 0 for all bipartitions as MCMC runs converge.
                                                                                   
      This is followed by a table summarizing branch lengths, node heights (if a    
      clock model was used) and relaxed clock parameters (if a relaxed clock model  
      was used). The mean, variance, and 95 % credible interval are given for each 
      of these parameters. If several runs are summarized, the potential scale      
      reduction factor (PSRF) is also given; it should approach 1 as runs converge. 
      Node heights will take calibration points into account, if such points were   
      used in the analysis.                                                         
                                                                                    
      Note that Stddev may be unreliable if the partition is not present in all     
      runs (the last column indicates the number of runs that sampled the partition 
      if more than one run is summarized). The PSRF is not calculated at all if     
      the partition is not present in all runs.The PSRF is also sensitive to small  
      sample sizes and it should only be considered a rough guide to convergence    
      since some of the assumptions allowing one to interpret it as a true potential
      scale reduction factor are violated in MrBayes.                               
                                                                                    
      List of taxa in bipartitions:                                                 
                                                                                   
         1 -- Bigelowiella_natans_U02075
         2 -- Hyphochytrium_catenoides_X80344
         3 -- Phytophthora_megasperma_glycinea_M54938
         4 -- Cylindrotheca_closterium_DQ082742
         5 -- Chrysolepidomonas_dendrolepidota_AF123297
         6 -- Colponema_vietnamica_KF651083
         7 -- Colponema_edaphicum_strain_Chukotka_KF651068
         8 -- Acavomonas_peruviana_KF651078
         9 -- Vitrella_brassicaformis_HM245049
        10 -- Chromera_velia_strain_CMS22_DQ174731
        11 -- Stentor_coeruleus_AF357145
        12 -- Paramecium_tetraurelia_AF149979
        13 -- Sterkiella_histriomuscorum_FJ545743
        14 -- Perkinsus_atlanticus_AF509333
        15 -- Parvilucifera_infectans_KF359485
        16 -- Parvilucifera_rostrata_KF359483
        17 -- Prorocentrum_micans_AY803739
        18 -- Akashiwo_sanguinea_AY831412
        19 -- Pfiesteria_piscicida_DQ991382
        20 -- Alexandrium_catenella_AY347308
        21 -- Gonyaulax_polyedra_AF377944
        22 -- Environmental_EU304548
        23 -- Environmental_sequence_AACY020214703
        24 -- Environmental_Ma131_1A45_18S_FJ032668
        25 -- Environmental_Ma131_1A38_18S_FJ032666
        26 -- Ichthyodinium_chabelardi_FJ440623
        27 -- Amoebophrya_sp_HM483394
        28 -- Syndinium_turbo_DQ146404
        29 -- Environmental_HF0200_37F04_EU795185
        30 -- Environmental_Ma131_1A49_18S_FJ032678
        31 -- Toxoplasma_gondii_strain_RH_M97703
        32 -- Besnoitia_besnoiti_AY833646
        33 -- Eimeria_tenella_AF026388
        34 -- Goussia_desseri_GU479641
        35 -- Theileria_parva_L02366
        36 -- Theileria_orientalis_AP011946
        37 -- Babesia_bigemina
        38 -- Babesia_microti_FO082874
        39 -- Plasmodium_falciparum1_M19172
        40 -- Plasmodium_berghei_M19712
        41 -- Cryptosporidium_parvum_AB089290
        42 -- Ascogregarina_taiwanensis_EF666482
        43 -- Neogregarinorida_sp_OPPPC1_AB748927
        44 -- Ancora_WSBS2010_reassembled_contig
        45 -- Ancora_WSBS2011_reassembled_contig
        46 -- Ancora_Roscoff_Q5_28r11_corr
        47 -- Gregarina_niphandrodes_AF129882
        48 -- Gregarina_sp_ex_Phaedon_brassicae_JF412715
        49 -- Cephaloidophora_communis_HQ891113
        50 -- Heliospora_longissima_ex_E_vittatus_HQ891115

      Key to taxon bipartitions (saved to file "infile.nex.parts"):

       ID -- Partition
      ---------------------------------------------------------
        1 -- 
        2 -- 
        3 -- 
        4 -- 
        5 -- 
        6 -- 
        7 -- 
        8 -- 
        9 -- 
       10 -- 
       11 -- 
       12 -- 
       13 -- 
       14 -- 
       15 -- 
       16 -- 
       17 -- 
       18 -- 
       19 -- 
       20 -- 
       21 -- 
       22 -- 
       23 -- 
       24 -- 
       25 -- 
       26 -- 
       27 -- 
       28 -- 
       29 -- 
       30 -- 
       31 -- 
       32 -- 
       33 -- 
       34 -- 
       35 -- 
       36 -- 
       37 -- 
       38 -- 
       39 -- 
       40 -- 
       41 -- 
       42 -- 
       43 -- 
       44 -- 
       45 -- 
       46 -- 
       47 -- 
       48 -- 
       49 -- 
       50 -- 
       51 -- 
       52 -- 
       53 -- 
       54 -- 
       55 -- 
       56 -- 
       57 -- 
       58 -- 
       59 -- 
       60 -- 
       61 -- 
       62 -- 
       63 -- 
       64 -- 
       65 -- 
       66 -- 
       67 -- 
       68 -- 
       69 -- 
       70 -- 
       71 -- 
       72 -- 
       73 -- 
       74 -- 
       75 -- 
       76 -- 
       77 -- 
       78 -- 
       79 -- 
       80 -- 
       81 -- 
       82 -- 
       83 -- 
       84 -- 
       85 -- 
       86 -- 
       87 -- 
       88 -- 
       89 -- 
       90 -- 
       91 -- 
       92 -- 
       93 -- 
       94 -- 
       95 -- 
       96 -- 
       97 -- 
       98 -- 
       99 -- 
      ---------------------------------------------------------

      Summary statistics for informative taxon bipartitions
         (saved to file "infile.nex.tstat"):

       ID   #obs     Probab.     Sd(s)+      Min(s)      Max(s)   Nruns 
      ------------------------------------------------------------------
       51  14004    1.000000    0.000000    1.000000    1.000000    4
       52  14004    1.000000    0.000000    1.000000    1.000000    4
       53  14004    1.000000    0.000000    1.000000    1.000000    4
       54  14004    1.000000    0.000000    1.000000    1.000000    4
       55  14004    1.000000    0.000000    1.000000    1.000000    4
       56  14004    1.000000    0.000000    1.000000    1.000000    4
       57  14004    1.000000    0.000000    1.000000    1.000000    4
       58  14004    1.000000    0.000000    1.000000    1.000000    4
       59  14004    1.000000    0.000000    1.000000    1.000000    4
       60  14004    1.000000    0.000000    1.000000    1.000000    4
       61  14004    1.000000    0.000000    1.000000    1.000000    4
       62  14004    1.000000    0.000000    1.000000    1.000000    4
       63  14004    1.000000    0.000000    1.000000    1.000000    4
       64  14004    1.000000    0.000000    1.000000    1.000000    4
       65  14004    1.000000    0.000000    1.000000    1.000000    4
       66  14004    1.000000    0.000000    1.000000    1.000000    4
       67  14004    1.000000    0.000000    1.000000    1.000000    4
       68  14004    1.000000    0.000000    1.000000    1.000000    4
       69  14004    1.000000    0.000000    1.000000    1.000000    4
       70  14004    1.000000    0.000000    1.000000    1.000000    4
       71  14004    1.000000    0.000000    1.000000    1.000000    4
       72  14004    1.000000    0.000000    1.000000    1.000000    4
       73  14004    1.000000    0.000000    1.000000    1.000000    4
       74  14004    1.000000    0.000000    1.000000    1.000000    4
       75  14004    1.000000    0.000000    1.000000    1.000000    4
       76  14004    1.000000    0.000000    1.000000    1.000000    4
       77  14004    1.000000    0.000000    1.000000    1.000000    4
       78  14004    1.000000    0.000000    1.000000    1.000000    4
       79  14004    1.000000    0.000000    1.000000    1.000000    4
       80  14004    1.000000    0.000000    1.000000    1.000000    4
       81  14004    1.000000    0.000000    1.000000    1.000000    4
       82  14004    1.000000    0.000000    1.000000    1.000000    4
       83  14004    1.000000    0.000000    1.000000    1.000000    4
       84  14004    1.000000    0.000000    1.000000    1.000000    4
       85  14003    0.999929    0.000143    0.999714    1.000000    4
       86  14003    0.999929    0.000143    0.999714    1.000000    4
       87  14002    0.999857    0.000286    0.999429    1.000000    4
       88  14001    0.999786    0.000143    0.999714    1.000000    4
       89  13995    0.999357    0.000428    0.998857    0.999714    4
       90  13960    0.996858    0.000404    0.996572    0.997429    4
       91  13959    0.996787    0.001000    0.995716    0.998001    4
       92  13915    0.993645    0.001518    0.991717    0.995430    4
       93  13911    0.993359    0.001242    0.992288    0.995144    4
       94  13882    0.991288    0.001722    0.989432    0.993145    4
       95  13160    0.939732    0.005923    0.933162    0.945159    4
       96  12469    0.890388    0.009882    0.879749    0.902314    4
       97  11115    0.793702    0.010289    0.782919    0.806627    4
       98   2885    0.206013    0.010457    0.192802    0.216795    4
       99   1343    0.095901    0.010601    0.082548    0.106255    4
      ------------------------------------------------------------------
      + Convergence diagnostic (standard deviation of split frequencies)
        should approach 0.0 as runs converge.


      Summary statistics for branch and node parameters
         (saved to file "infile.nex.vstat"):

                                               95% HPD Interval
                                             --------------------
      Parameter       Mean       Variance     Lower       Upper       Median     PSRF+  Nruns
      ---------------------------------------------------------------------------------------
      length[1]      0.239940    0.000227    0.210099    0.269173    0.239605    1.000    4
      length[2]      0.033361    0.000021    0.024478    0.042233    0.033249    1.000    4
      length[3]      0.121584    0.000078    0.104819    0.139092    0.121251    1.000    4
      length[4]      0.110239    0.000074    0.093619    0.127423    0.109977    1.000    4
      length[5]      0.092818    0.000061    0.077780    0.108525    0.092530    1.000    4
      length[6]      0.021357    0.000012    0.014736    0.028239    0.021203    1.000    4
      length[7]      0.017397    0.000010    0.011350    0.023517    0.017253    1.000    4
      length[8]      0.076361    0.000044    0.063750    0.089312    0.076091    1.000    4
      length[9]      0.159724    0.000149    0.135775    0.183095    0.159330    1.000    4
      length[10]     0.200906    0.000201    0.174201    0.229962    0.200418    1.000    4
      length[11]     0.295686    0.000368    0.257854    0.332366    0.294893    1.000    4
      length[12]     0.195005    0.000186    0.168821    0.221903    0.194629    1.000    4
      length[13]     0.108881    0.000095    0.090220    0.128175    0.108674    1.000    4
      length[14]     0.094096    0.000152    0.069139    0.117891    0.093895    1.000    4
      length[15]     0.142612    0.000265    0.110855    0.174024    0.142050    1.000    4
      length[16]     0.035398    0.000109    0.015662    0.055776    0.034892    1.000    4
      length[17]     0.075127    0.000039    0.062537    0.086986    0.074907    1.000    4
      length[18]     0.039457    0.000018    0.031601    0.047893    0.039306    1.000    4
      length[19]     0.037057    0.000022    0.028159    0.046293    0.036852    1.000    4
      length[20]     0.174697    0.000157    0.149669    0.198749    0.174337    1.000    4
      length[21]     0.141925    0.000119    0.120994    0.163785    0.141530    1.000    4
      length[22]     0.024298    0.000017    0.016463    0.032718    0.024084    1.000    4
      length[23]     0.013640    0.000006    0.009107    0.018430    0.013491    1.000    4
      length[24]     0.015335    0.000006    0.010571    0.019969    0.015240    1.000    4
      length[25]     0.158976    0.000169    0.134621    0.185426    0.158425    1.000    4
      length[26]     0.214554    0.000414    0.175838    0.255255    0.213916    1.000    4
      length[27]     0.096169    0.000098    0.077368    0.116045    0.095726    1.000    4
      length[28]     0.116218    0.000151    0.092924    0.140627    0.115771    1.000    4
      length[29]     0.087602    0.000053    0.073780    0.102391    0.087337    1.000    4
      length[30]     0.041903    0.000027    0.031829    0.052213    0.041670    1.000    4
      length[31]     0.011925    0.000004    0.008145    0.015717    0.011846    1.000    4
      length[32]     0.004579    0.000002    0.002050    0.007368    0.004472    1.000    4
      length[33]     0.048944    0.000022    0.039961    0.058005    0.048793    1.000    4
      length[34]     0.019186    0.000010    0.013305    0.025219    0.019036    1.000    4
      length[35]     0.023248    0.000013    0.016669    0.030540    0.023110    1.000    4
      length[36]     0.025020    0.000013    0.018292    0.032539    0.024865    1.000    4
      length[37]     0.148836    0.000119    0.127612    0.170078    0.148439    1.000    4
      length[38]     0.079517    0.000055    0.065435    0.093993    0.079253    1.000    4
      length[39]     0.050316    0.000064    0.035293    0.066583    0.050085    1.000    4
      length[40]     0.063791    0.000069    0.047910    0.079992    0.063531    1.000    4
      length[41]     0.169733    0.000157    0.144905    0.193617    0.169140    1.000    4
      length[42]     0.116891    0.000128    0.094884    0.139176    0.116520    1.000    4
      length[43]     0.145207    0.000167    0.120643    0.170958    0.144810    1.000    4
      length[44]     0.012011    0.000009    0.006108    0.017805    0.011933    1.000    4
      length[45]     0.001835    0.000000    0.000567    0.003184    0.001745    1.000    4
      length[46]     0.001237    0.000000    0.000264    0.002375    0.001143    1.000    4
      length[47]     0.531702    0.001350    0.461436    0.605422    0.530703    1.000    4
      length[48]     0.384020    0.000973    0.324355    0.445187    0.382714    1.000    4
      length[49]     0.354249    0.001519    0.281296    0.432701    0.352747    1.000    4
      length[50]     0.192199    0.001174    0.128050    0.261488    0.190802    1.000    4
      length[51]     0.037307    0.000019    0.028606    0.045506    0.037152    1.000    4
      length[52]     0.022718    0.000017    0.014786    0.030844    0.022555    1.000    4
      length[53]     0.082547    0.000254    0.052105    0.113707    0.081922    1.000    4
      length[54]     0.034741    0.000026    0.024957    0.044708    0.034571    1.000    4
      length[55]     0.034708    0.000038    0.022723    0.046918    0.034418    1.000    4
      length[56]     0.049097    0.000074    0.031959    0.065733    0.048851    1.000    4
      length[57]     0.124763    0.000965    0.064266    0.184728    0.123967    1.000    4
      length[58]     0.049610    0.000030    0.038893    0.060144    0.049447    1.000    4
      length[59]     0.067945    0.000075    0.050782    0.084396    0.067728    1.000    4
      length[60]     1.402324    0.009097    1.219610    1.590996    1.397542    1.000    4
      length[61]     0.267293    0.000583    0.220837    0.313476    0.266089    1.000    4
      length[62]     0.040266    0.000033    0.029738    0.051974    0.040023    1.000    4
      length[63]     0.057866    0.000125    0.036579    0.080175    0.057382    1.000    4
      length[64]     0.071297    0.000066    0.054937    0.087218    0.071070    1.000    4
      length[65]     0.022165    0.000020    0.013892    0.031367    0.021951    1.000    4
      length[66]     0.020712    0.000027    0.010764    0.030881    0.020467    1.000    4
      length[67]     0.295625    0.000529    0.251652    0.341077    0.294761    1.000    4
      length[68]     0.042281    0.000037    0.030690    0.054610    0.042079    1.000    4
      length[69]     0.039319    0.000034    0.027942    0.050706    0.039136    1.000    4
      length[70]     0.036685    0.000028    0.026525    0.047084    0.036459    1.000    4
      length[71]     0.490920    0.000805    0.436141    0.547051    0.490226    1.000    4
      length[72]     0.033871    0.000023    0.024688    0.043459    0.033588    1.000    4
      length[73]     0.039353    0.000022    0.030730    0.048800    0.039204    1.000    4
      length[74]     0.015549    0.000015    0.008171    0.023310    0.015395    1.000    4
      length[75]     0.068560    0.000133    0.046960    0.091973    0.068142    1.000    4
      length[76]     0.020635    0.000010    0.014440    0.027052    0.020504    1.000    4
      length[77]     0.020603    0.000016    0.013094    0.028658    0.020390    1.000    4
      length[78]     0.029218    0.000046    0.016002    0.042785    0.028987    1.000    4
      length[79]     0.125973    0.000178    0.100412    0.152563    0.125409    1.000    4
      length[80]     0.016282    0.000014    0.009204    0.023541    0.016114    1.000    4
      length[81]     0.042566    0.000070    0.026270    0.058727    0.042297    1.000    4
      length[82]     0.018041    0.000016    0.010571    0.026305    0.017839    1.000    4
      length[83]     0.332912    0.001545    0.259058    0.412530    0.331619    1.000    4
      length[84]     0.185172    0.000193    0.157709    0.211564    0.184776    1.000    4
      length[85]     0.012445    0.000011    0.005853    0.018718    0.012282    1.000    4
      length[86]     0.033744    0.000066    0.018414    0.050314    0.033431    1.000    4
      length[87]     0.015379    0.000012    0.008706    0.022189    0.015192    1.000    4
      length[88]     0.013246    0.000016    0.005621    0.020959    0.013131    1.000    4
      length[89]     0.012735    0.000020    0.004508    0.021489    0.012380    1.000    4
      length[90]     0.014272    0.000013    0.007390    0.021403    0.014090    1.000    4
      length[91]     0.029980    0.000094    0.011478    0.049130    0.029578    1.000    4
      length[92]     0.006321    0.000007    0.001182    0.011530    0.006110    1.000    4
      length[93]     0.029829    0.000054    0.015761    0.044185    0.029540    1.000    4
      length[94]     0.011277    0.000014    0.004194    0.018864    0.011080    1.000    4
      length[95]     0.014289    0.000027    0.004230    0.024338    0.014065    1.000    4
      length[96]     0.007854    0.000008    0.002347    0.013410    0.007661    1.000    4
      length[97]     0.015424    0.000024    0.006435    0.025309    0.015178    1.000    4
      length[98]     0.009394    0.000012    0.002908    0.016103    0.009062    1.000    4
      length[99]     0.005051    0.000005    0.001343    0.009582    0.004860    0.999    4
      ---------------------------------------------------------------------------------------
      + Convergence diagnostic (PSRF = Potential Scale Reduction Factor; Gelman
        and Rubin, 1992) should approach 1.0 as runs converge. NA is reported when
        deviation of parameter values within all runs is 0 or when a parameter
        value (a branch length, for instance) is not sampled in all runs.


      Summary statistics for partitions with frequency >= 0.10 in at least one run:
          Average standard deviation of split frequencies = 0.001106
          Maximum standard deviation of split frequencies = 0.010601
          Average PSRF for parameter values ( excluding NA and >10.0 ) = 1.000
          Maximum PSRF for parameter values = 1.000


      Clade credibility values:

      Subtree rooted at node 93:

                                                           /----- Colponema_vietn~ (6)
           /----------------------100----------------------+                          
           |                                               \----- Colponema_edaph~ (7)
           |                                                                          
           |     /----------------------------------------------- Acavomonas_peru~ (8)
           |     |                                                                    
           |     |                                         /----- Vitrella_brassi~ (9)
           |     |         /---------------94--------------+                          
           |     |         |                               \----- Chromera_velia~ (10)
           |     |         |                                                          
           |     |         |                               /----- Toxoplasma_gon~ (31)
           |     |         |                         /-100-+                          
      --99-+     |         |                         |     \----- Besnoitia_besn~ (32)
           |     |         |          /------100-----+                                
           |     |         |          |              |     /----- Eimeria_tenell~ (33)
           |     |         |          |              \-100-+                          
           |     |         |          |                    \----- Goussia_desser~ (34)
           |     |    /-100+          |                                               
           |     |    |    |          |                    /----- Theileria_parv~ (35)
           |     |    |    |    /-100-+              /-100-+                          
           |     |    |    |    |     |              |     \----- Theileria_orie~ (36)
           |     |    |    |    |     |         /-100+                                
           |     |    |    |    |     |         |    \----------- Babesia_bigemi~ (37)
           \-100-+    |    |    |     |    /-100+                                     
                 |    |    |    |     |    |    \---------------- Babesia_microt~ (38)
                 |    |    |    |     \-100+                                          
                 |    |    |    |          |               /----- Plasmodium_fal~ (39)
                 |    |    \-100+          \------100------+                          
                 |    |         |                          \----- Plasmodium_ber~ (40)
                 |    |         |                                                     
                 |    |         |     /-------------------------- Cryptosporidiu~ (41)
                 |    |         |     |                                               
                 |    |         |     |                    /----- Ascogregarina_~ (42)
                 |    |         |     |    /------100------+                          
                 |    |         \-100-+    |               \----- Neogregarinori~ (43)
                 |    |               |    |                                          
                 |    |               |    |         /----------- Ancora_WSBS201~ (44)
                 |    |               |    |         |                                
                 |    |               \-100+    /-100+     /----- Ancora_WSBS201~ (45)
                 |    |                    |    |    \--99-+                          
                 |    |                    |    |          \----- Ancora_Roscoff~ (46)
                 |    |                    |    |                                     
                 \-100+                    \-100+          /----- Gregarina_niph~ (47)
                      |                         |    /-100-+                          
                      |                         |    |     \----- Gregarina_sp_e~ (48)
                      |                         \-100+                                
                      |                              |     /----- Cephaloidophor~ (49)
                      |                              \-100-+                          
                      |                                    \----- Heliospora_lon~ (50)
                      |                                                               
                      |                              /----------- Perkinsus_atla~ (14)
                      |                              |                                
                      |               /------100-----+     /----- Parvilucifera_~ (15)
                      |               |              \-100-+                          
                      |               |                    \----- Parvilucifera_~ (16)
                      |               |                                               
                      |               |              /----------- Environmental_~ (22)
                      |         /--79-+              |                                
                      |         |     |         /-100+     /----- Environmental_~ (23)
                      |         |     |         |    \-100-+                          
                      |         |     |    /-100+          \----- Environmental_~ (24)
                      |         |     |    |    |                                     
                      |         |     \-100+    \---------------- Environmental_~ (25)
                      |         |          |                                          
                      |         |          \--------------------- Ichthyodinium_~ (26)
                      |         |                                                     
                      \---100---+          /--------------------- Prorocentrum_m~ (17)
                                |          |                                          
                                |     /-100+    /---------------- Akashiwo_sangu~ (18)
                                |     |    |    |                                     
                                |     |    \-100+    /----------- Pfiesteria_pis~ (19)
                                |     |         |    |                                
                                |     |         \-89-+     /----- Alexandrium_ca~ (20)
                                |     |              \-100-+                          
                                \-100-+                    \----- Gonyaulax_poly~ (21)
                                      |                                               
                                      |              /----------- Amoebophrya_sp~ (27)
                                      |              |                                
                                      |         /-100+     /----- Environmental_~ (29)
                                      |         |    \-100-+                          
                                      \---100---+          \----- Environmental_~ (30)
                                                |                                     
                                                \---------------- Syndinium_turb~ (28)
                                                                                      
      Root part of tree:

      /---------------------------------------------------------- Bigelowiella_na~ (1)
      |                                                                               
      |                                           /-------------- Hyphochytrium_c~ (2)
      |                            /------100-----+                                   
      |                            |              \-------------- Phytophthora_me~ (3)
      |-------------100------------+                                                  
      +                            |              /-------------- Cylindrotheca_c~ (4)
      |                            \------100-----+                                   
      |                                           \-------------- Chrysolepidomon~ (5)
      |                                                                               
      |              /------------------------------------------- (93)
      |              |                                                                
      \------100-----+             /----------------------------- Stentor_coerul~ (11)
                     |             |                                                  
                     \-----100-----+              /-------------- Paramecium_tet~ (12)
                                   \------99------+                                   
                                                  \-------------- Sterkiella_his~ (13)
                                                                                      

      Phylogram (based on average branch lengths):

                                                                                                                                                                                                                                                                                                                                                                                                                                                                                                                                                                                                                              /------ Bigelowiella_na~ (1)
      |                                                                               
      |/- Hyphochytrium_c~ (2)
      ||                                                                              
      ||---- Phytophthora_me~ (3)
      |+                                                                              
      ||/--- Cylindrotheca_c~ (4)
      |\+                                                                             
      | \-- Chrysolepidomon~ (5)
      |                                                                               
      |  / Colponema_vietn~ (6)
      |/-+                                                                            
      || \ Colponema_edaph~ (7)
      ||                                                                              
      ||/-- Acavomonas_peru~ (8)
      |||                                                                             
      ||| /---- Vitrella_brassi~ (9)
      |||/+                                                                           
      ||||\----- Chromera_velia~ (10)
      ||||                                                                            
      ||||  / Toxoplasma_gon~ (31)
      |||| /+                                                                         
      |||| |\ Besnoitia_besn~ (32)
      ||||/+                                                                          
      ||||||/-- Eimeria_tenell~ (33)
      |||||\+                                                                         
      ||||| \- Goussia_desser~ (34)
      |||||                                                                           
      |||||    /- Theileria_parv~ (35)
      |||||   /+                                                                      
      +||||   |\- Theileria_orie~ (36)
      |||||  /+                                                                       
      |||||  |\---- Babesia_bigemi~ (37)
      ||+|| /+                                                                        
      ||||| |\-- Babesia_microt~ (38)
      |||||-+                                                                         
      ||||| |            /- Plasmodium_fal~ (39)
      ||||+ \------------+                                                            
      |||||              \-- Plasmodium_ber~ (40)
      |||||                                                                           
      |||||----- Cryptosporidiu~ (41)
      |||||                                                                           
      |||||    /--- Ascogregarina_~ (42)
      |||||/---+                                                                      
      ||||||   \---- Neogregarinori~ (43)
      ||||||                                                                          
      ||||||         /- Ancora_WSBS201~ (44)
      ||||||         |                                                                
      ||||\+ /-------+/ Ancora_WSBS201~ (45)
      |||| | |       \+                                                               
      |||| | |        \ Ancora_Roscoff~ (46)
      |||| | |                                                                        
      ||\+ \-+            /-------------- Gregarina_niph~ (47)
      || |   |   /--------+                                                           
      || |   |   |        \---------- Gregarina_sp_e~ (48)
      || |   \---+                                                                    
      || |       |                                    /---------- Cephaloidophor~ (49)
      || |       \------------------------------------+                               
      || |                                            \------ Heliospora_lon~ (50)
      \+ |                                                                            
       | | /--- Perkinsus_atla~ (14)
       | | |                                                                          
       | |/+       /--- Parvilucifera_~ (15)
       | ||\-------+                                                                  
       | ||        \- Parvilucifera_~ (16)
       | ||                                                                           
       | ||      /- Environmental_~ (22)
       | |+      |                                                                    
       | || /----+/ Environmental_~ (23)
       | || |    \+                                                                   
       | || |     \ Environmental_~ (24)
       | || |                                                                         
       | |\-+----- Environmental_~ (25)
       | |  |                                                                         
       | |  \----- Ichthyodinium_~ (26)
       | |                                                                            
       | |/-- Prorocentrum_m~ (17)
       | ||                                                                           
       | ||/- Akashiwo_sangu~ (18)
       | |||                                                                          
       | ||+- Pfiesteria_pis~ (19)
       | |||                                                                          
       | |||/----- Alexandrium_ca~ (20)
       | ||\+                                                                         
       | \+ \---- Gonyaulax_poly~ (21)
       |  |                                                                           
       |  | /--- Amoebophrya_sp~ (27)
       |  | |                                                                         
       |  |-+/-- Environmental_~ (29)
       |  | \+                                                                        
       |  |  \- Environmental_~ (30)
       |  |                                                                           
       |  \--- Syndinium_turb~ (28)
       |                                                                              
       | /-------- Stentor_coerul~ (11)
       | |                                                                            
       \-+/----- Paramecium_tet~ (12)
         \+                                                                           
          \--- Sterkiella_his~ (13)
                                                                                      
      |------------| 0.500 expected changes per site

      Calculating tree probabilities...

      Credible sets of trees (80 trees sampled):
         90 % credible set contains 4 trees
         95 % credible set contains 7 trees
         99 % credible set contains 24 trees

      Setting sump nruns to 4
      Setting burnin fraction to 0.50
      Summarizing parameters in 4 files (infile.nex.run1.p,
         infile.nex.run2.p, etc)
      Writing summary statistics to file infile.nex.pstat
      Using relative burnin ('relburnin=yes'), discarding the first 50 % of samples

      Below are rough plots of the generation (x-axis) versus the log   
      probability of observing the data (y-axis). You can use these     
      graphs to determine what the burn in for your analysis should be. 
      When the log probability starts to plateau you may be at station- 
      arity. Sample trees and parameters after the log probability      
      plateaus. Of course, this is not a guarantee that you are at sta- 
      tionarity. Also examine the convergence diagnostics provided by   
      the 'sump' and 'sumt' commands for all the parameters in your     
      model. Remember that the burn in is the number of samples to dis- 
      card. There are a total of ngen / samplefreq samples taken during 
      a MCMC analysis.                                                  

      Overlay plot for all 4 runs:
      (1 = Run number 1; 2 = Run number 2 etc.; * = Several runs)

      +------------------------------------------------------------+ -81741.65
      |                                                     2      |
      |           4 2                                         2    |
      |3                                           3               |
      |      2     4       *             4  2       2              |
      |2  *1    4  *   3      4             1    1       24     4  |
      |   4 *         **  2    1  1   *43 1  4     1   44    2 1   |
      |1 2 4214   2     2  4 *2 1 2 *34 41    3*  3  **21    *    1|
      |4   3 3 13*1    1131 1  **4 *        3 14* 2   4 312   *2*4 |
      | *3  1 1     32  *  343   1      *3**  4 421 3  324 **  * 1 |
      |  122  33 13 11   23 3    242 *3*  4   2    44    3134 4   *|
      |         22 3     44 2  2333  4   2   *  3 4 14 1   2    1 3|
      | 4    4 4    4 4  1    *    43      *4  1 4 2  1          3 |
      |  4    2 1    4              1  1     2               4   2 |
      |        2     3       4                                     |
      |                                          3        3        |
      +------+-----+-----+-----+-----+-----+-----+-----+-----+-----+ -81749.99
      ^                                                            ^
      3500000                                                      7000000


      Estimated marginal likelihoods for runs sampled in files
         "infile.nex.run1.p", "infile.nex.run2.p", etc:
         (Use the harmonic mean for Bayes factor comparisons of models)

         (Values are saved to the file infile.nex.lstat)

      Run   Arithmetic mean   Harmonic mean
      --------------------------------------
        1     -81729.29        -81769.30
        2     -81732.20        -81765.22
        3     -81732.10        -81766.35
        4     -81732.19        -81771.96
      --------------------------------------
      TOTAL   -81730.52        -81770.64
      --------------------------------------


      Model parameter summaries over all 4 runs sampled in files
         "infile.nex.run1.p", "infile.nex.run2.p" etc:
         Summaries are based on a total of 14004 samples from 4 runs.
         Each run produced 7001 samples of which 3501 samples were included.
         Parameter summaries saved to file "infile.nex.pstat".

                                             95% HPD Interval
                                           --------------------
      Parameter      Mean      Variance     Lower       Upper       Median    min ESS*  avg ESS    PSRF+ 
      ---------------------------------------------------------------------------------------------------
      LnPr       -48.929143   12.120444  -55.601030  -42.009220  -48.913200   2389.29   2541.80    1.000
      TL          10.020104    0.129999    9.312980   10.717640   10.012190   2380.61   2545.38    1.000
      r(A<->C)     0.093858    0.000018    0.085488    0.102268    0.093786   1930.94   2239.61    1.000
      r(A<->G)     0.239653    0.000070    0.223185    0.255925    0.239524   1062.04   1175.66    1.000
      r(A<->T)     0.101053    0.000016    0.093460    0.109057    0.100989   1672.13   1986.70    1.000
      r(C<->G)     0.080399    0.000016    0.072418    0.088285    0.080339   2012.60   2102.20    1.000
      r(C<->T)     0.419740    0.000116    0.398999    0.440674    0.419764   1027.95   1144.33    1.000
      r(G<->T)     0.065297    0.000011    0.058969    0.071880    0.065232   2007.35   2055.08    1.000
      pi(A)        0.272997    0.000018    0.264281    0.281054    0.272996   1581.91   1845.37    1.000
      pi(C)        0.184031    0.000012    0.177011    0.190569    0.183982   1518.55   1623.03    1.000
      pi(G)        0.241011    0.000018    0.232342    0.249071    0.240966   1439.93   1728.65    1.000
      pi(T)        0.301961    0.000019    0.293314    0.310236    0.301944   1646.43   1894.57    1.000
      alpha        0.364661    0.000116    0.344064    0.386313    0.364577   2708.65   2749.86    1.000
      s(off->on)   2.563527    0.045515    2.155634    2.984994    2.556970   1343.70   1468.73    1.000
      s(on->off)   1.637283    0.044520    1.235427    2.058273    1.627648   1256.46   1399.41    1.000
      ---------------------------------------------------------------------------------------------------
      * Convergence diagnostic (ESS = Estimated Sample Size); min and avg values
        correspond to minimal and average ESS among runs. 
        ESS value below 100 may indicate that the parameter is undersampled. 
      + Convergence diagnostic (PSRF = Potential Scale Reduction Factor; Gelman
        and Rubin, 1992) should approach 1.0 as runs converge.


   Exiting mrbayes block
   Reached end of file

   Tasks completed, exiting program because mode is noninteractive
   To return control to the command line after completion of file processing, 
   set mode to interactive with 'mb -i <filename>' (i is for interactive)
   or use 'set mode=interactive'
