# Supplementary material for: A new view on the morphology and phylogeny of eugregarines suggested by the evidence from the gregarine Ancora sagittata (Leuckart, 1860) Labbé, 1899 (Apicomplexa: Eugregarinida)
Source: PeerJ. 2017 May 30;5:e3354. doi: 10.7717/peerj.3354 (PMC5452951; doi:10.7717/peerj.3354)
Supplement: Supplemental Information 4 — Raw data. The ZIP file contains two compressed folders (MrBayes and RAxML) comprising input, log, and output files as well as resulting phylogenies of two phylogenetic programs: Mr Bayes and RAxML, respectively. For MrBayes, its input file (infile.*) contains nucleotide alignment and parameters of computations, its log files (*.log) contains results of computations and summarizing of parameters, its tree files (*.tre) contain resulting phylogenies. The folder “MrBayes” also includes one subfolder “Bootstraps” containing bootstrap supports for the resulting Bayesian tree using bootstraps calculated by RAxML program with the same alignment. For RAxML, there are three subfolders (“Bootstrap”, “ML”, and “Tree”, containing results of bootstrap calculations, resulting tree of ML analysis, and the resulting tree with bootstrap supports, respectively. Also there are infiles in these subfolders containing the same alignment, *.info files containing parameters and summarized results of the computations. [file peerj-05-3354-s004.zip › RAxML/ML/RAxML_info.result]

Using BFGS method to optimize GTR rate parameters, to disable this specify "--no-bfgs" 


Using BFGS method to optimize GTR rate parameters, to disable this specify "--no-bfgs" 


Using BFGS method to optimize GTR rate parameters, to disable this specify "--no-bfgs" 


Using BFGS method to optimize GTR rate parameters, to disable this specify "--no-bfgs" 


Using BFGS method to optimize GTR rate parameters, to disable this specify "--no-bfgs" 


This is RAxML version 8.1.11 released by Alexandros Stamatakis on December 10 2014.

With greatly appreciated code contributions by:
Andre Aberer      (HITS)
Simon Berger      (HITS)
Alexey Kozlov     (HITS)
Kassian Kobert    (HITS)
David Dao         (KIT and HITS)
Nick Pattengale   (Sandia)
Wayne Pfeiffer    (SDSC)
Akifumi S. Tanabe (NRIFS)

Alignment has 3167 distinct alignment patterns

Proportion of gaps and completely undetermined characters in this alignment: 8.94%

RAxML rapid hill-climbing mode

Using 1 distinct models/data partitions with joint branch length optimization


Executing 100 inferences on the original alignment using 100 distinct randomized MP trees

All free model parameters will be estimated by RAxML
ML estimate of 25 per site rate categories

Likelihood of final tree will be evaluated and optimized under GAMMA

GAMMA Model parameters will be estimated up to an accuracy of 0.1000000000 Log Likelihood units

Partition: 0
Alignment Patterns: 3167
Name: No Name Provided
DataType: DNA
Substitution Matrix: GTR


RAxML was called as follows:

/opt/raxml/bin/raxmlHPC-HYBRID -T 6 -n result -s infile -c 25 -p 12345 -m GTRCAT -N 100 


Partition: 0 with name: No Name Provided
Base frequencies: 0.280 0.194 0.264 0.262 

Inference[0]: Time 14.622564 CAT-based likelihood -75646.801995, best rearrangement setting 5
alpha[0]: 1.000000 rates[0] ac ag at cg ct gt: 1.018176 2.499208 1.352513 0.818207 4.526965 1.000000 
Inference[60]: Time 14.626418 CAT-based likelihood -75600.615019, best rearrangement setting 5
alpha[0]: 1.000000 rates[0] ac ag at cg ct gt: 1.002511 2.502992 1.344640 0.804655 4.496956 1.000000 
Inference[20]: Time 14.727348 CAT-based likelihood -75593.351329, best rearrangement setting 5
alpha[0]: 1.000000 rates[0] ac ag at cg ct gt: 1.009255 2.476096 1.351888 0.811473 4.567168 1.000000 
Inference[80]: Time 16.590922 CAT-based likelihood -75507.589485, best rearrangement setting 5
alpha[0]: 1.000000 rates[0] ac ag at cg ct gt: 0.991592 2.489388 1.342124 0.792751 4.470525 1.000000 
Inference[40]: Time 17.179314 CAT-based likelihood -75529.394267, best rearrangement setting 5
alpha[0]: 1.000000 rates[0] ac ag at cg ct gt: 1.020457 2.511997 1.355029 0.815792 4.600862 1.000000 
Inference[21]: Time 14.176749 CAT-based likelihood -75433.872502, best rearrangement setting 5
alpha[0]: 1.000000 rates[0] ac ag at cg ct gt: 1.030107 2.552477 1.369339 0.821476 4.720655 1.000000 
Inference[1]: Time 14.509747 CAT-based likelihood -75765.852928, best rearrangement setting 5
alpha[0]: 1.000000 rates[0] ac ag at cg ct gt: 0.990941 2.431557 1.329354 0.802882 4.338151 1.000000 
Inference[61]: Time 17.226852 CAT-based likelihood -75634.224315, best rearrangement setting 5
alpha[0]: 1.000000 rates[0] ac ag at cg ct gt: 1.013594 2.536396 1.349802 0.813197 4.560759 1.000000 
Inference[41]: Time 14.751335 CAT-based likelihood -75603.749630, best rearrangement setting 5
alpha[0]: 1.000000 rates[0] ac ag at cg ct gt: 1.002169 2.490943 1.344292 0.807566 4.453125 1.000000 
Inference[81]: Time 16.870762 CAT-based likelihood -75409.816429, best rearrangement setting 5
alpha[0]: 1.000000 rates[0] ac ag at cg ct gt: 1.051312 2.637671 1.414996 0.837242 4.892961 1.000000 
Inference[22]: Time 14.513514 CAT-based likelihood -75655.435268, best rearrangement setting 5
alpha[0]: 1.000000 rates[0] ac ag at cg ct gt: 1.002158 2.488310 1.348703 0.807600 4.432446 1.000000 
Inference[2]: Time 14.491440 CAT-based likelihood -75765.857152, best rearrangement setting 5
alpha[0]: 1.000000 rates[0] ac ag at cg ct gt: 0.990900 2.431450 1.329290 0.802839 4.337964 1.000000 
Inference[42]: Time 14.381813 CAT-based likelihood -75492.568664, best rearrangement setting 5
alpha[0]: 1.000000 rates[0] ac ag at cg ct gt: 1.006301 2.508289 1.330199 0.801301 4.612958 1.000000 
Inference[62]: Time 14.655052 CAT-based likelihood -75655.178749, best rearrangement setting 5
alpha[0]: 1.000000 rates[0] ac ag at cg ct gt: 1.003548 2.489842 1.348965 0.808176 4.435032 1.000000 
Inference[82]: Time 16.807589 CAT-based likelihood -75384.150558, best rearrangement setting 5
alpha[0]: 1.000000 rates[0] ac ag at cg ct gt: 1.035144 2.558931 1.373848 0.817686 4.780989 1.000000 
Inference[3]: Time 14.566983 CAT-based likelihood -75655.181064, best rearrangement setting 5
alpha[0]: 1.000000 rates[0] ac ag at cg ct gt: 1.003469 2.489596 1.348833 0.808052 4.434605 1.000000 
Inference[23]: Time 17.261574 CAT-based likelihood -75610.026918, best rearrangement setting 5
alpha[0]: 1.000000 rates[0] ac ag at cg ct gt: 0.999896 2.497077 1.347364 0.802425 4.512047 1.000000 
Inference[63]: Time 14.400229 CAT-based likelihood -75458.091798, best rearrangement setting 5
alpha[0]: 1.000000 rates[0] ac ag at cg ct gt: 1.083241 2.703206 1.444845 0.862103 5.058726 1.000000 
Inference[43]: Time 16.777918 CAT-based likelihood -75417.187898, best rearrangement setting 5
alpha[0]: 1.000000 rates[0] ac ag at cg ct gt: 1.016587 2.516159 1.358716 0.806011 4.675591 1.000000 
Inference[83]: Time 19.335021 CAT-based likelihood -75634.210482, best rearrangement setting 5
alpha[0]: 1.000000 rates[0] ac ag at cg ct gt: 1.013625 2.536489 1.349881 0.813242 4.560997 1.000000 
Inference[4]: Time 14.319128 CAT-based likelihood -75519.542862, best rearrangement setting 5
alpha[0]: 1.000000 rates[0] ac ag at cg ct gt: 1.018402 2.559236 1.368196 0.818475 4.674674 1.000000 
Inference[24]: Time 14.536123 CAT-based likelihood -75655.213842, best rearrangement setting 5
alpha[0]: 1.000000 rates[0] ac ag at cg ct gt: 1.003497 2.488970 1.348818 0.807776 4.434773 1.000000 
Inference[44]: Time 14.627329 CAT-based likelihood -75655.181406, best rearrangement setting 5
alpha[0]: 1.000000 rates[0] ac ag at cg ct gt: 1.003465 2.489587 1.348828 0.808048 4.434588 1.000000 
Inference[64]: Time 16.951887 CAT-based likelihood -75699.529910, best rearrangement setting 5
alpha[0]: 1.000000 rates[0] ac ag at cg ct gt: 1.003493 2.557415 1.375082 0.808121 4.659588 1.000000 
Inference[84]: Time 17.002575 CAT-based likelihood -75660.835555, best rearrangement setting 5
alpha[0]: 1.000000 rates[0] ac ag at cg ct gt: 1.001379 2.503495 1.360249 0.811329 4.504913 1.000000 
Inference[5]: Time 16.970191 CAT-based likelihood -75363.896973, best rearrangement setting 5
alpha[0]: 1.000000 rates[0] ac ag at cg ct gt: 1.008457 2.556117 1.356784 0.805829 4.662171 1.000000 
Inference[25]: Time 14.634089 CAT-based likelihood -75655.182866, best rearrangement setting 5
alpha[0]: 1.000000 rates[0] ac ag at cg ct gt: 1.003450 2.489548 1.348805 0.808033 4.434519 1.000000 
Inference[65]: Time 14.475908 CAT-based likelihood -75398.822937, best rearrangement setting 5
alpha[0]: 1.000000 rates[0] ac ag at cg ct gt: 1.052091 2.648813 1.416159 0.845366 4.901134 1.000000 
Inference[45]: Time 17.192377 CAT-based likelihood -75634.222951, best rearrangement setting 5
alpha[0]: 1.000000 rates[0] ac ag at cg ct gt: 1.013608 2.536433 1.349823 0.813212 4.560824 1.000000 
Inference[85]: Time 14.779704 CAT-based likelihood -76083.606556, best rearrangement setting 5
alpha[0]: 1.000000 rates[0] ac ag at cg ct gt: 0.968994 2.375749 1.311165 0.794509 4.151643 1.000000 
Inference[6]: Time 14.624682 CAT-based likelihood -75550.436490, best rearrangement setting 5
alpha[0]: 1.000000 rates[0] ac ag at cg ct gt: 0.998536 2.461526 1.338003 0.800983 4.493624 1.000000 
Inference[26]: Time 14.592646 CAT-based likelihood -75581.577359, best rearrangement setting 5
alpha[0]: 1.000000 rates[0] ac ag at cg ct gt: 1.003107 2.478902 1.339500 0.800386 4.488256 1.000000 
Inference[66]: Time 16.692438 CAT-based likelihood -75503.043593, best rearrangement setting 5
alpha[0]: 1.000000 rates[0] ac ag at cg ct gt: 0.990548 2.489185 1.340544 0.794436 4.472058 1.000000 
Inference[46]: Time 17.272437 CAT-based likelihood -75610.033863, best rearrangement setting 5
alpha[0]: 1.000000 rates[0] ac ag at cg ct gt: 0.999932 2.497148 1.347400 0.802472 4.512239 1.000000 
Inference[86]: Time 14.060946 CAT-based likelihood -75437.373150, best rearrangement setting 5
alpha[0]: 1.000000 rates[0] ac ag at cg ct gt: 1.019990 2.548294 1.365852 0.816302 4.636857 1.000000 
Inference[7]: Time 14.427341 CAT-based likelihood -75386.559098, best rearrangement setting 5
alpha[0]: 1.000000 rates[0] ac ag at cg ct gt: 1.005055 2.518848 1.348910 0.801011 4.613172 1.000000 
Inference[27]: Time 19.115053 CAT-based likelihood -75413.381795, best rearrangement setting 5
alpha[0]: 1.000000 rates[0] ac ag at cg ct gt: 1.021884 2.551139 1.363626 0.812525 4.663534 1.000000 
Inference[67]: Time 16.616530 CAT-based likelihood -75503.095102, best rearrangement setting 5
alpha[0]: 1.000000 rates[0] ac ag at cg ct gt: 0.990581 2.489036 1.340663 0.794352 4.472313 1.000000 
Inference[47]: Time 14.246976 CAT-based likelihood -75433.872132, best rearrangement setting 5
alpha[0]: 1.000000 rates[0] ac ag at cg ct gt: 1.030111 2.552487 1.369345 0.821480 4.720674 1.000000 
Inference[87]: Time 14.471718 CAT-based likelihood -75631.590104, best rearrangement setting 5
alpha[0]: 1.000000 rates[0] ac ag at cg ct gt: 0.979937 2.451980 1.338047 0.799249 4.381489 1.000000 
Inference[8]: Time 14.495123 CAT-based likelihood -75655.219553, best rearrangement setting 5
alpha[0]: 1.000000 rates[0] ac ag at cg ct gt: 1.003439 2.488818 1.348727 0.807714 4.434503 1.000000 
Inference[28]: Time 14.377725 CAT-based likelihood -75458.199873, best rearrangement setting 5
alpha[0]: 1.000000 rates[0] ac ag at cg ct gt: 1.083083 2.703363 1.444868 0.862002 5.057643 1.000000 
Inference[48]: Time 14.625824 CAT-based likelihood -75631.589341, best rearrangement setting 5
alpha[0]: 1.000000 rates[0] ac ag at cg ct gt: 0.979945 2.452001 1.338059 0.799258 4.381527 1.000000 
Inference[68]: Time 17.122193 CAT-based likelihood -75634.210476, best rearrangement setting 5
alpha[0]: 1.000000 rates[0] ac ag at cg ct gt: 1.013625 2.536490 1.349880 0.813241 4.560999 1.000000 
Inference[88]: Time 14.336233 CAT-based likelihood -75661.391817, best rearrangement setting 5
alpha[0]: 1.000000 rates[0] ac ag at cg ct gt: 0.978025 2.450162 1.329641 0.793360 4.369804 1.000000 
Inference[9]: Time 16.837951 CAT-based likelihood -75555.453147, best rearrangement setting 5
alpha[0]: 1.000000 rates[0] ac ag at cg ct gt: 1.009487 2.495137 1.356593 0.812804 4.553779 1.000000 
Inference[29]: Time 14.597480 CAT-based likelihood -75668.654848, best rearrangement setting 5
alpha[0]: 1.000000 rates[0] ac ag at cg ct gt: 1.008432 2.493528 1.354681 0.806819 4.456870 1.000000 
Inference[49]: Time 14.600096 CAT-based likelihood -75655.194794, best rearrangement setting 5
alpha[0]: 1.000000 rates[0] ac ag at cg ct gt: 1.003398 2.489427 1.348739 0.807983 4.434261 1.000000 
Inference[69]: Time 14.245351 CAT-based likelihood -75440.583970, best rearrangement setting 5
alpha[0]: 1.000000 rates[0] ac ag at cg ct gt: 1.032117 2.558863 1.372041 0.820541 4.718292 1.000000 
Inference[89]: Time 17.064994 CAT-based likelihood -75634.221284, best rearrangement setting 5
alpha[0]: 1.000000 rates[0] ac ag at cg ct gt: 1.013624 2.536477 1.349849 0.813230 4.560904 1.000000 
Inference[10]: Time 14.650432 CAT-based likelihood -75892.572069, best rearrangement setting 5
alpha[0]: 1.000000 rates[0] ac ag at cg ct gt: 0.991186 2.436854 1.331267 0.804554 4.288426 1.000000 
Inference[30]: Time 14.510833 CAT-based likelihood -75655.180863, best rearrangement setting 5
alpha[0]: 1.000000 rates[0] ac ag at cg ct gt: 1.003471 2.489601 1.348837 0.808055 4.434614 1.000000 
Inference[50]: Time 14.465448 CAT-based likelihood -75628.995111, best rearrangement setting 5
alpha[0]: 1.000000 rates[0] ac ag at cg ct gt: 1.013855 2.506503 1.354765 0.813423 4.490675 1.000000 
Inference[70]: Time 17.158143 CAT-based likelihood -75414.772886, best rearrangement setting 5
alpha[0]: 1.000000 rates[0] ac ag at cg ct gt: 1.025673 2.555932 1.369293 0.813016 4.673637 1.000000 
Inference[90]: Time 14.467122 CAT-based likelihood -75668.654136, best rearrangement setting 5
alpha[0]: 1.000000 rates[0] ac ag at cg ct gt: 1.008440 2.493548 1.354692 0.806825 4.456904 1.000000 
Inference[11]: Time 16.961897 CAT-based likelihood -75538.994379, best rearrangement setting 5
alpha[0]: 1.000000 rates[0] ac ag at cg ct gt: 1.000932 2.448655 1.339386 0.792157 4.510829 1.000000 
Inference[31]: Time 16.674324 CAT-based likelihood -75503.043799, best rearrangement setting 5
alpha[0]: 1.000000 rates[0] ac ag at cg ct gt: 0.990547 2.489179 1.340541 0.794433 4.472048 1.000000 
Inference[51]: Time 14.230623 CAT-based likelihood -75545.842858, best rearrangement setting 5
alpha[0]: 1.000000 rates[0] ac ag at cg ct gt: 1.018798 2.488056 1.349036 0.812712 4.605218 1.000000 
Inference[71]: Time 17.307987 CAT-based likelihood -75610.024925, best rearrangement setting 5
alpha[0]: 1.000000 rates[0] ac ag at cg ct gt: 0.999916 2.497129 1.347395 0.802447 4.512139 1.000000 
Inference[91]: Time 17.004723 CAT-based likelihood -75510.842672, best rearrangement setting 5
alpha[0]: 1.000000 rates[0] ac ag at cg ct gt: 1.007689 2.489609 1.350093 0.807699 4.535659 1.000000 
Inference[12]: Time 14.505610 CAT-based likelihood -75655.434716, best rearrangement setting 5
alpha[0]: 1.000000 rates[0] ac ag at cg ct gt: 1.002210 2.488423 1.348784 0.807649 4.432683 1.000000 
Inference[32]: Time 17.328346 CAT-based likelihood -75610.027553, best rearrangement setting 5
alpha[0]: 1.000000 rates[0] ac ag at cg ct gt: 0.999889 2.497059 1.347355 0.802419 4.512017 1.000000 
Inference[52]: Time 17.110397 CAT-based likelihood -75610.026300, best rearrangement setting 5
alpha[0]: 1.000000 rates[0] ac ag at cg ct gt: 0.999902 2.497092 1.347374 0.802433 4.512075 1.000000 
Inference[72]: Time 14.686049 CAT-based likelihood -75657.209420, best rearrangement setting 5
alpha[0]: 1.000000 rates[0] ac ag at cg ct gt: 0.992118 2.457526 1.336445 0.802171 4.392897 1.000000 
Inference[92]: Time 14.180042 CAT-based likelihood -75541.797112, best rearrangement setting 5
alpha[0]: 1.000000 rates[0] ac ag at cg ct gt: 0.992861 2.500492 1.342256 0.796804 4.486721 1.000000 
Inference[13]: Time 14.317821 CAT-based likelihood -75511.030277, best rearrangement setting 5
alpha[0]: 1.000000 rates[0] ac ag at cg ct gt: 1.049148 2.625581 1.405120 0.842854 4.878831 1.000000 
Inference[33]: Time 14.558788 CAT-based likelihood -75655.435969, best rearrangement setting 5
alpha[0]: 1.000000 rates[0] ac ag at cg ct gt: 1.002151 2.488291 1.348692 0.807593 4.432413 1.000000 
Inference[53]: Time 19.340041 CAT-based likelihood -75634.210830, best rearrangement setting 5
alpha[0]: 1.000000 rates[0] ac ag at cg ct gt: 1.013621 2.536480 1.349875 0.813238 4.560981 1.000000 
Inference[93]: Time 14.494991 CAT-based likelihood -75655.202852, best rearrangement setting 5
alpha[0]: 1.000000 rates[0] ac ag at cg ct gt: 1.003316 2.489210 1.348611 0.807895 4.433881 1.000000 
Inference[73]: Time 17.109033 CAT-based likelihood -75634.206099, best rearrangement setting 5
alpha[0]: 1.000000 rates[0] ac ag at cg ct gt: 1.013669 2.536607 1.349949 0.813289 4.561206 1.000000 
Inference[14]: Time 16.668044 CAT-based likelihood -75503.096429, best rearrangement setting 5
alpha[0]: 1.000000 rates[0] ac ag at cg ct gt: 0.990568 2.489002 1.340642 0.794338 4.472250 1.000000 
Inference[34]: Time 17.188177 CAT-based likelihood -75610.025737, best rearrangement setting 5
alpha[0]: 1.000000 rates[0] ac ag at cg ct gt: 0.999908 2.497107 1.347383 0.802439 4.512102 1.000000 
Inference[54]: Time 14.319985 CAT-based likelihood -75533.952998, best rearrangement setting 5
alpha[0]: 1.000000 rates[0] ac ag at cg ct gt: 1.000181 2.513385 1.352273 0.804361 4.569298 1.000000 
Inference[94]: Time 16.809175 CAT-based likelihood -75417.186417, best rearrangement setting 5
alpha[0]: 1.000000 rates[0] ac ag at cg ct gt: 1.016602 2.516198 1.358738 0.806027 4.675661 1.000000 
Inference[74]: Time 17.274082 CAT-based likelihood -75610.026071, best rearrangement setting 5
alpha[0]: 1.000000 rates[0] ac ag at cg ct gt: 0.999904 2.497098 1.347378 0.802435 4.512086 1.000000 
Inference[15]: Time 14.175053 CAT-based likelihood -75503.170814, best rearrangement setting 5
alpha[0]: 1.000000 rates[0] ac ag at cg ct gt: 0.990533 2.488839 1.340728 0.794277 4.472147 1.000000 
Inference[35]: Time 14.617724 CAT-based likelihood -75631.604952, best rearrangement setting 5
alpha[0]: 1.000000 rates[0] ac ag at cg ct gt: 0.979869 2.451784 1.337916 0.799171 4.381097 1.000000 
Inference[55]: Time 14.518074 CAT-based likelihood -75549.379067, best rearrangement setting 5
alpha[0]: 1.000000 rates[0] ac ag at cg ct gt: 0.996733 2.459936 1.335652 0.801349 4.488303 1.000000 
Inference[75]: Time 14.476370 CAT-based likelihood -75511.029058, best rearrangement setting 5
alpha[0]: 1.000000 rates[0] ac ag at cg ct gt: 1.049168 2.625636 1.405152 0.842876 4.878929 1.000000 
Inference[16]: Time 14.198459 CAT-based likelihood -75440.584642, best rearrangement setting 5
alpha[0]: 1.000000 rates[0] ac ag at cg ct gt: 1.032110 2.558845 1.372030 0.820534 4.718258 1.000000 
Inference[95]: Time 17.167414 CAT-based likelihood -75544.805362, best rearrangement setting 5
alpha[0]: 1.000000 rates[0] ac ag at cg ct gt: 0.999051 2.520038 1.356794 0.800567 4.572400 1.000000 
Inference[36]: Time 14.643658 CAT-based likelihood -75603.749450, best rearrangement setting 5
alpha[0]: 1.000000 rates[0] ac ag at cg ct gt: 1.002173 2.490947 1.344301 0.807558 4.453135 1.000000 
Inference[56]: Time 17.121577 CAT-based likelihood -75544.814921, best rearrangement setting 5
alpha[0]: 1.000000 rates[0] ac ag at cg ct gt: 0.998989 2.519872 1.356698 0.800508 4.572131 1.000000 
Inference[76]: Time 14.615038 CAT-based likelihood -75626.716881, best rearrangement setting 5
alpha[0]: 1.000000 rates[0] ac ag at cg ct gt: 1.016406 2.510247 1.353754 0.815581 4.479105 1.000000 
Inference[96]: Time 14.368750 CAT-based likelihood -75569.613083, best rearrangement setting 5
alpha[0]: 1.000000 rates[0] ac ag at cg ct gt: 1.010330 2.503872 1.353553 0.802874 4.474763 1.000000 
Inference[17]: Time 17.187864 CAT-based likelihood -75569.158234, best rearrangement setting 5
alpha[0]: 1.000000 rates[0] ac ag at cg ct gt: 1.007252 2.487344 1.347862 0.805249 4.539897 1.000000 
Inference[37]: Time 16.487951 CAT-based likelihood -75340.348742, best rearrangement setting 5
alpha[0]: 1.000000 rates[0] ac ag at cg ct gt: 1.031859 2.592370 1.371824 0.812615 4.818157 1.000000 
Inference[57]: Time 16.856081 CAT-based likelihood -75384.502299, best rearrangement setting 5
alpha[0]: 1.000000 rates[0] ac ag at cg ct gt: 1.035880 2.559963 1.374753 0.817697 4.783828 1.000000 
Inference[77]: Time 17.152002 CAT-based likelihood -75594.221449, best rearrangement setting 5
alpha[0]: 1.000000 rates[0] ac ag at cg ct gt: 1.012349 2.514208 1.354070 0.812789 4.522048 1.000000 
Inference[97]: Time 17.063980 CAT-based likelihood -75544.815768, best rearrangement setting 5
alpha[0]: 1.000000 rates[0] ac ag at cg ct gt: 0.998980 2.519848 1.356687 0.800500 4.572091 1.000000 
Inference[18]: Time 14.501844 CAT-based likelihood -75659.728386, best rearrangement setting 5
alpha[0]: 1.000000 rates[0] ac ag at cg ct gt: 1.022864 2.512929 1.355384 0.812361 4.575415 1.000000 
Inference[38]: Time 17.262918 CAT-based likelihood -75610.027519, best rearrangement setting 5
alpha[0]: 1.000000 rates[0] ac ag at cg ct gt: 0.999890 2.497060 1.347356 0.802419 4.512017 1.000000 
Inference[58]: Time 14.476375 CAT-based likelihood -75661.392328, best rearrangement setting 5
alpha[0]: 1.000000 rates[0] ac ag at cg ct gt: 0.978020 2.450149 1.329633 0.793356 4.369781 1.000000 
Inference[78]: Time 14.572066 CAT-based likelihood -75617.472833, best rearrangement setting 5
alpha[0]: 1.000000 rates[0] ac ag at cg ct gt: 1.000478 2.455403 1.340316 0.802818 4.444291 1.000000 
Inference[98]: Time 14.555752 CAT-based likelihood -75915.685940, best rearrangement setting 5
alpha[0]: 1.000000 rates[0] ac ag at cg ct gt: 0.986610 2.427748 1.327043 0.802665 4.297872 1.000000 
Inference[19]: Time 17.089643 CAT-based likelihood -75524.170566, best rearrangement setting 5
alpha[0]: 1.000000 rates[0] ac ag at cg ct gt: 1.009428 2.548079 1.367597 0.806672 4.641135 1.000000 
Inference[59]: Time 14.297025 CAT-based likelihood -75661.373377, best rearrangement setting 5
alpha[0]: 1.000000 rates[0] ac ag at cg ct gt: 0.978026 2.450182 1.329639 0.793335 4.369749 1.000000 
Inference[39]: Time 16.638361 CAT-based likelihood -75661.390294, best rearrangement setting 5
alpha[0]: 1.000000 rates[0] ac ag at cg ct gt: 0.978039 2.450199 1.329663 0.793377 4.369870 1.000000 
Inference[99]: Time 14.585515 CAT-based likelihood -75580.003384, best rearrangement setting 5
alpha[0]: 1.000000 rates[0] ac ag at cg ct gt: 1.004089 2.500316 1.344719 0.805586 4.496388 1.000000 
Inference[79]: Time 17.143492 CAT-based likelihood -75529.258464, best rearrangement setting 5
alpha[0]: 1.000000 rates[0] ac ag at cg ct gt: 0.995208 2.507452 1.357525 0.801573 4.573550 1.000000 


Conducting final model optimizations on all 100 trees under GAMMA-based models ....

Inference[60] final GAMMA-based Likelihood: -82219.574951 tree written to file /projects/ps-ngbt/backend/trestles_workspace/NGBW-JOB-RAXMLHPC2_TGB-146C47D9A6D34AC98034637217F4D95D/RAxML_result.result.RUN.60
Inference[20] final GAMMA-based Likelihood: -82219.501494 tree written to file /projects/ps-ngbt/backend/trestles_workspace/NGBW-JOB-RAXMLHPC2_TGB-146C47D9A6D34AC98034637217F4D95D/RAxML_result.result.RUN.20
Inference[40] final GAMMA-based Likelihood: -82221.729694 tree written to file /projects/ps-ngbt/backend/trestles_workspace/NGBW-JOB-RAXMLHPC2_TGB-146C47D9A6D34AC98034637217F4D95D/RAxML_result.result.RUN.40
Inference[61] final GAMMA-based Likelihood: -82221.817072 tree written to file /projects/ps-ngbt/backend/trestles_workspace/NGBW-JOB-RAXMLHPC2_TGB-146C47D9A6D34AC98034637217F4D95D/RAxML_result.result.RUN.61
Inference[21] final GAMMA-based Likelihood: -82219.501494 tree written to file /projects/ps-ngbt/backend/trestles_workspace/NGBW-JOB-RAXMLHPC2_TGB-146C47D9A6D34AC98034637217F4D95D/RAxML_result.result.RUN.21
Inference[62] final GAMMA-based Likelihood: -82219.574952 tree written to file /projects/ps-ngbt/backend/trestles_workspace/NGBW-JOB-RAXMLHPC2_TGB-146C47D9A6D34AC98034637217F4D95D/RAxML_result.result.RUN.62
Inference[41] final GAMMA-based Likelihood: -82219.501579 tree written to file /projects/ps-ngbt/backend/trestles_workspace/NGBW-JOB-RAXMLHPC2_TGB-146C47D9A6D34AC98034637217F4D95D/RAxML_result.result.RUN.41
Inference[0] final GAMMA-based Likelihood: -82219.502132 tree written to file /projects/ps-ngbt/backend/trestles_workspace/NGBW-JOB-RAXMLHPC2_TGB-146C47D9A6D34AC98034637217F4D95D/RAxML_result.result.RUN.0
Inference[80] final GAMMA-based Likelihood: -82221.730644 tree written to file /projects/ps-ngbt/backend/trestles_workspace/NGBW-JOB-RAXMLHPC2_TGB-146C47D9A6D34AC98034637217F4D95D/RAxML_result.result.RUN.80
Inference[22] final GAMMA-based Likelihood: -82219.501493 tree written to file /projects/ps-ngbt/backend/trestles_workspace/NGBW-JOB-RAXMLHPC2_TGB-146C47D9A6D34AC98034637217F4D95D/RAxML_result.result.RUN.22
Inference[63] final GAMMA-based Likelihood: -82219.574951 tree written to file /projects/ps-ngbt/backend/trestles_workspace/NGBW-JOB-RAXMLHPC2_TGB-146C47D9A6D34AC98034637217F4D95D/RAxML_result.result.RUN.63
Inference[42] final GAMMA-based Likelihood: -82219.501579 tree written to file /projects/ps-ngbt/backend/trestles_workspace/NGBW-JOB-RAXMLHPC2_TGB-146C47D9A6D34AC98034637217F4D95D/RAxML_result.result.RUN.42
Inference[1] final GAMMA-based Likelihood: -82219.502132 tree written to file /projects/ps-ngbt/backend/trestles_workspace/NGBW-JOB-RAXMLHPC2_TGB-146C47D9A6D34AC98034637217F4D95D/RAxML_result.result.RUN.1
Inference[23] final GAMMA-based Likelihood: -82221.729615 tree written to file /projects/ps-ngbt/backend/trestles_workspace/NGBW-JOB-RAXMLHPC2_TGB-146C47D9A6D34AC98034637217F4D95D/RAxML_result.result.RUN.23
Inference[64] final GAMMA-based Likelihood: -82221.817073 tree written to file /projects/ps-ngbt/backend/trestles_workspace/NGBW-JOB-RAXMLHPC2_TGB-146C47D9A6D34AC98034637217F4D95D/RAxML_result.result.RUN.64
Inference[65] final GAMMA-based Likelihood: -82219.574954 tree written to file /projects/ps-ngbt/backend/trestles_workspace/NGBW-JOB-RAXMLHPC2_TGB-146C47D9A6D34AC98034637217F4D95D/RAxML_result.result.RUN.65
Inference[81] final GAMMA-based Likelihood: -82221.730644 tree written to file /projects/ps-ngbt/backend/trestles_workspace/NGBW-JOB-RAXMLHPC2_TGB-146C47D9A6D34AC98034637217F4D95D/RAxML_result.result.RUN.81
Inference[82] final GAMMA-based Likelihood: -82221.730645 tree written to file /projects/ps-ngbt/backend/trestles_workspace/NGBW-JOB-RAXMLHPC2_TGB-146C47D9A6D34AC98034637217F4D95D/RAxML_result.result.RUN.82
Inference[43] final GAMMA-based Likelihood: -82221.729695 tree written to file /projects/ps-ngbt/backend/trestles_workspace/NGBW-JOB-RAXMLHPC2_TGB-146C47D9A6D34AC98034637217F4D95D/RAxML_result.result.RUN.43
Inference[2] final GAMMA-based Likelihood: -82219.502133 tree written to file /projects/ps-ngbt/backend/trestles_workspace/NGBW-JOB-RAXMLHPC2_TGB-146C47D9A6D34AC98034637217F4D95D/RAxML_result.result.RUN.2
Inference[24] final GAMMA-based Likelihood: -82219.501494 tree written to file /projects/ps-ngbt/backend/trestles_workspace/NGBW-JOB-RAXMLHPC2_TGB-146C47D9A6D34AC98034637217F4D95D/RAxML_result.result.RUN.24
Inference[66] final GAMMA-based Likelihood: -82221.817072 tree written to file /projects/ps-ngbt/backend/trestles_workspace/NGBW-JOB-RAXMLHPC2_TGB-146C47D9A6D34AC98034637217F4D95D/RAxML_result.result.RUN.66
Inference[83] final GAMMA-based Likelihood: -82221.730645 tree written to file /projects/ps-ngbt/backend/trestles_workspace/NGBW-JOB-RAXMLHPC2_TGB-146C47D9A6D34AC98034637217F4D95D/RAxML_result.result.RUN.83
Inference[44] final GAMMA-based Likelihood: -82219.501579 tree written to file /projects/ps-ngbt/backend/trestles_workspace/NGBW-JOB-RAXMLHPC2_TGB-146C47D9A6D34AC98034637217F4D95D/RAxML_result.result.RUN.44
Inference[3] final GAMMA-based Likelihood: -82219.502132 tree written to file /projects/ps-ngbt/backend/trestles_workspace/NGBW-JOB-RAXMLHPC2_TGB-146C47D9A6D34AC98034637217F4D95D/RAxML_result.result.RUN.3
Inference[25] final GAMMA-based Likelihood: -82219.501494 tree written to file /projects/ps-ngbt/backend/trestles_workspace/NGBW-JOB-RAXMLHPC2_TGB-146C47D9A6D34AC98034637217F4D95D/RAxML_result.result.RUN.25
Inference[67] final GAMMA-based Likelihood: -82221.817073 tree written to file /projects/ps-ngbt/backend/trestles_workspace/NGBW-JOB-RAXMLHPC2_TGB-146C47D9A6D34AC98034637217F4D95D/RAxML_result.result.RUN.67
Inference[45] final GAMMA-based Likelihood: -82221.729696 tree written to file /projects/ps-ngbt/backend/trestles_workspace/NGBW-JOB-RAXMLHPC2_TGB-146C47D9A6D34AC98034637217F4D95D/RAxML_result.result.RUN.45
Inference[84] final GAMMA-based Likelihood: -82221.730644 tree written to file /projects/ps-ngbt/backend/trestles_workspace/NGBW-JOB-RAXMLHPC2_TGB-146C47D9A6D34AC98034637217F4D95D/RAxML_result.result.RUN.84
Inference[4] final GAMMA-based Likelihood: -82219.502132 tree written to file /projects/ps-ngbt/backend/trestles_workspace/NGBW-JOB-RAXMLHPC2_TGB-146C47D9A6D34AC98034637217F4D95D/RAxML_result.result.RUN.4
Inference[5] final GAMMA-based Likelihood: -82221.730183 tree written to file /projects/ps-ngbt/backend/trestles_workspace/NGBW-JOB-RAXMLHPC2_TGB-146C47D9A6D34AC98034637217F4D95D/RAxML_result.result.RUN.5
Inference[26] final GAMMA-based Likelihood: -82219.501494 tree written to file /projects/ps-ngbt/backend/trestles_workspace/NGBW-JOB-RAXMLHPC2_TGB-146C47D9A6D34AC98034637217F4D95D/RAxML_result.result.RUN.26
Inference[68] final GAMMA-based Likelihood: -82221.817072 tree written to file /projects/ps-ngbt/backend/trestles_workspace/NGBW-JOB-RAXMLHPC2_TGB-146C47D9A6D34AC98034637217F4D95D/RAxML_result.result.RUN.68
Inference[46] final GAMMA-based Likelihood: -82221.729695 tree written to file /projects/ps-ngbt/backend/trestles_workspace/NGBW-JOB-RAXMLHPC2_TGB-146C47D9A6D34AC98034637217F4D95D/RAxML_result.result.RUN.46
Inference[85] final GAMMA-based Likelihood: -82219.502666 tree written to file /projects/ps-ngbt/backend/trestles_workspace/NGBW-JOB-RAXMLHPC2_TGB-146C47D9A6D34AC98034637217F4D95D/RAxML_result.result.RUN.85
Inference[6] final GAMMA-based Likelihood: -82219.502132 tree written to file /projects/ps-ngbt/backend/trestles_workspace/NGBW-JOB-RAXMLHPC2_TGB-146C47D9A6D34AC98034637217F4D95D/RAxML_result.result.RUN.6
Inference[27] final GAMMA-based Likelihood: -82222.643265 tree written to file /projects/ps-ngbt/backend/trestles_workspace/NGBW-JOB-RAXMLHPC2_TGB-146C47D9A6D34AC98034637217F4D95D/RAxML_result.result.RUN.27
Inference[69] final GAMMA-based Likelihood: -82219.574951 tree written to file /projects/ps-ngbt/backend/trestles_workspace/NGBW-JOB-RAXMLHPC2_TGB-146C47D9A6D34AC98034637217F4D95D/RAxML_result.result.RUN.69
Inference[47] final GAMMA-based Likelihood: -82219.501579 tree written to file /projects/ps-ngbt/backend/trestles_workspace/NGBW-JOB-RAXMLHPC2_TGB-146C47D9A6D34AC98034637217F4D95D/RAxML_result.result.RUN.47
Inference[86] final GAMMA-based Likelihood: -82219.502665 tree written to file /projects/ps-ngbt/backend/trestles_workspace/NGBW-JOB-RAXMLHPC2_TGB-146C47D9A6D34AC98034637217F4D95D/RAxML_result.result.RUN.86
Inference[7] final GAMMA-based Likelihood: -82219.502132 tree written to file /projects/ps-ngbt/backend/trestles_workspace/NGBW-JOB-RAXMLHPC2_TGB-146C47D9A6D34AC98034637217F4D95D/RAxML_result.result.RUN.7
Inference[28] final GAMMA-based Likelihood: -82219.501495 tree written to file /projects/ps-ngbt/backend/trestles_workspace/NGBW-JOB-RAXMLHPC2_TGB-146C47D9A6D34AC98034637217F4D95D/RAxML_result.result.RUN.28
Inference[70] final GAMMA-based Likelihood: -82221.817073 tree written to file /projects/ps-ngbt/backend/trestles_workspace/NGBW-JOB-RAXMLHPC2_TGB-146C47D9A6D34AC98034637217F4D95D/RAxML_result.result.RUN.70
Inference[48] final GAMMA-based Likelihood: -82219.501579 tree written to file /projects/ps-ngbt/backend/trestles_workspace/NGBW-JOB-RAXMLHPC2_TGB-146C47D9A6D34AC98034637217F4D95D/RAxML_result.result.RUN.48
Inference[87] final GAMMA-based Likelihood: -82219.502666 tree written to file /projects/ps-ngbt/backend/trestles_workspace/NGBW-JOB-RAXMLHPC2_TGB-146C47D9A6D34AC98034637217F4D95D/RAxML_result.result.RUN.87
Inference[8] final GAMMA-based Likelihood: -82219.502132 tree written to file /projects/ps-ngbt/backend/trestles_workspace/NGBW-JOB-RAXMLHPC2_TGB-146C47D9A6D34AC98034637217F4D95D/RAxML_result.result.RUN.8
Inference[29] final GAMMA-based Likelihood: -82219.501495 tree written to file /projects/ps-ngbt/backend/trestles_workspace/NGBW-JOB-RAXMLHPC2_TGB-146C47D9A6D34AC98034637217F4D95D/RAxML_result.result.RUN.29
Inference[71] final GAMMA-based Likelihood: -82221.817073 tree written to file /projects/ps-ngbt/backend/trestles_workspace/NGBW-JOB-RAXMLHPC2_TGB-146C47D9A6D34AC98034637217F4D95D/RAxML_result.result.RUN.71
Inference[49] final GAMMA-based Likelihood: -82219.501579 tree written to file /projects/ps-ngbt/backend/trestles_workspace/NGBW-JOB-RAXMLHPC2_TGB-146C47D9A6D34AC98034637217F4D95D/RAxML_result.result.RUN.49
Inference[88] final GAMMA-based Likelihood: -82219.502666 tree written to file /projects/ps-ngbt/backend/trestles_workspace/NGBW-JOB-RAXMLHPC2_TGB-146C47D9A6D34AC98034637217F4D95D/RAxML_result.result.RUN.88
Inference[9] final GAMMA-based Likelihood: -82219.502133 tree written to file /projects/ps-ngbt/backend/trestles_workspace/NGBW-JOB-RAXMLHPC2_TGB-146C47D9A6D34AC98034637217F4D95D/RAxML_result.result.RUN.9
Inference[30] final GAMMA-based Likelihood: -82219.501494 tree written to file /projects/ps-ngbt/backend/trestles_workspace/NGBW-JOB-RAXMLHPC2_TGB-146C47D9A6D34AC98034637217F4D95D/RAxML_result.result.RUN.30
Inference[72] final GAMMA-based Likelihood: -82219.574951 tree written to file /projects/ps-ngbt/backend/trestles_workspace/NGBW-JOB-RAXMLHPC2_TGB-146C47D9A6D34AC98034637217F4D95D/RAxML_result.result.RUN.72
Inference[50] final GAMMA-based Likelihood: -82219.501579 tree written to file /projects/ps-ngbt/backend/trestles_workspace/NGBW-JOB-RAXMLHPC2_TGB-146C47D9A6D34AC98034637217F4D95D/RAxML_result.result.RUN.50
Inference[89] final GAMMA-based Likelihood: -82221.730645 tree written to file /projects/ps-ngbt/backend/trestles_workspace/NGBW-JOB-RAXMLHPC2_TGB-146C47D9A6D34AC98034637217F4D95D/RAxML_result.result.RUN.89
Inference[10] final GAMMA-based Likelihood: -82219.502133 tree written to file /projects/ps-ngbt/backend/trestles_workspace/NGBW-JOB-RAXMLHPC2_TGB-146C47D9A6D34AC98034637217F4D95D/RAxML_result.result.RUN.10
Inference[31] final GAMMA-based Likelihood: -82221.729615 tree written to file /projects/ps-ngbt/backend/trestles_workspace/NGBW-JOB-RAXMLHPC2_TGB-146C47D9A6D34AC98034637217F4D95D/RAxML_result.result.RUN.31
Inference[73] final GAMMA-based Likelihood: -82221.817072 tree written to file /projects/ps-ngbt/backend/trestles_workspace/NGBW-JOB-RAXMLHPC2_TGB-146C47D9A6D34AC98034637217F4D95D/RAxML_result.result.RUN.73
Inference[51] final GAMMA-based Likelihood: -82219.501580 tree written to file /projects/ps-ngbt/backend/trestles_workspace/NGBW-JOB-RAXMLHPC2_TGB-146C47D9A6D34AC98034637217F4D95D/RAxML_result.result.RUN.51
Inference[90] final GAMMA-based Likelihood: -82219.502666 tree written to file /projects/ps-ngbt/backend/trestles_workspace/NGBW-JOB-RAXMLHPC2_TGB-146C47D9A6D34AC98034637217F4D95D/RAxML_result.result.RUN.90
Inference[11] final GAMMA-based Likelihood: -82221.730183 tree written to file /projects/ps-ngbt/backend/trestles_workspace/NGBW-JOB-RAXMLHPC2_TGB-146C47D9A6D34AC98034637217F4D95D/RAxML_result.result.RUN.11
Inference[32] final GAMMA-based Likelihood: -82221.729615 tree written to file /projects/ps-ngbt/backend/trestles_workspace/NGBW-JOB-RAXMLHPC2_TGB-146C47D9A6D34AC98034637217F4D95D/RAxML_result.result.RUN.32
Inference[74] final GAMMA-based Likelihood: -82221.817073 tree written to file /projects/ps-ngbt/backend/trestles_workspace/NGBW-JOB-RAXMLHPC2_TGB-146C47D9A6D34AC98034637217F4D95D/RAxML_result.result.RUN.74
Inference[52] final GAMMA-based Likelihood: -82221.729695 tree written to file /projects/ps-ngbt/backend/trestles_workspace/NGBW-JOB-RAXMLHPC2_TGB-146C47D9A6D34AC98034637217F4D95D/RAxML_result.result.RUN.52
Inference[12] final GAMMA-based Likelihood: -82219.502132 tree written to file /projects/ps-ngbt/backend/trestles_workspace/NGBW-JOB-RAXMLHPC2_TGB-146C47D9A6D34AC98034637217F4D95D/RAxML_result.result.RUN.12
Inference[91] final GAMMA-based Likelihood: -82221.730645 tree written to file /projects/ps-ngbt/backend/trestles_workspace/NGBW-JOB-RAXMLHPC2_TGB-146C47D9A6D34AC98034637217F4D95D/RAxML_result.result.RUN.91
Inference[33] final GAMMA-based Likelihood: -82219.501494 tree written to file /projects/ps-ngbt/backend/trestles_workspace/NGBW-JOB-RAXMLHPC2_TGB-146C47D9A6D34AC98034637217F4D95D/RAxML_result.result.RUN.33
Inference[75] final GAMMA-based Likelihood: -82219.574952 tree written to file /projects/ps-ngbt/backend/trestles_workspace/NGBW-JOB-RAXMLHPC2_TGB-146C47D9A6D34AC98034637217F4D95D/RAxML_result.result.RUN.75
Inference[53] final GAMMA-based Likelihood: -82221.729694 tree written to file /projects/ps-ngbt/backend/trestles_workspace/NGBW-JOB-RAXMLHPC2_TGB-146C47D9A6D34AC98034637217F4D95D/RAxML_result.result.RUN.53
Inference[13] final GAMMA-based Likelihood: -82219.502132 tree written to file /projects/ps-ngbt/backend/trestles_workspace/NGBW-JOB-RAXMLHPC2_TGB-146C47D9A6D34AC98034637217F4D95D/RAxML_result.result.RUN.13
Inference[92] final GAMMA-based Likelihood: -82219.502667 tree written to file /projects/ps-ngbt/backend/trestles_workspace/NGBW-JOB-RAXMLHPC2_TGB-146C47D9A6D34AC98034637217F4D95D/RAxML_result.result.RUN.92
Inference[34] final GAMMA-based Likelihood: -82221.729615 tree written to file /projects/ps-ngbt/backend/trestles_workspace/NGBW-JOB-RAXMLHPC2_TGB-146C47D9A6D34AC98034637217F4D95D/RAxML_result.result.RUN.34
Inference[76] final GAMMA-based Likelihood: -82219.574951 tree written to file /projects/ps-ngbt/backend/trestles_workspace/NGBW-JOB-RAXMLHPC2_TGB-146C47D9A6D34AC98034637217F4D95D/RAxML_result.result.RUN.76
Inference[54] final GAMMA-based Likelihood: -82219.501579 tree written to file /projects/ps-ngbt/backend/trestles_workspace/NGBW-JOB-RAXMLHPC2_TGB-146C47D9A6D34AC98034637217F4D95D/RAxML_result.result.RUN.54
Inference[14] final GAMMA-based Likelihood: -82221.730182 tree written to file /projects/ps-ngbt/backend/trestles_workspace/NGBW-JOB-RAXMLHPC2_TGB-146C47D9A6D34AC98034637217F4D95D/RAxML_result.result.RUN.14
Inference[93] final GAMMA-based Likelihood: -82219.502667 tree written to file /projects/ps-ngbt/backend/trestles_workspace/NGBW-JOB-RAXMLHPC2_TGB-146C47D9A6D34AC98034637217F4D95D/RAxML_result.result.RUN.93
Inference[35] final GAMMA-based Likelihood: -82219.501494 tree written to file /projects/ps-ngbt/backend/trestles_workspace/NGBW-JOB-RAXMLHPC2_TGB-146C47D9A6D34AC98034637217F4D95D/RAxML_result.result.RUN.35
Inference[77] final GAMMA-based Likelihood: -82221.817072 tree written to file /projects/ps-ngbt/backend/trestles_workspace/NGBW-JOB-RAXMLHPC2_TGB-146C47D9A6D34AC98034637217F4D95D/RAxML_result.result.RUN.77
Inference[55] final GAMMA-based Likelihood: -82219.501579 tree written to file /projects/ps-ngbt/backend/trestles_workspace/NGBW-JOB-RAXMLHPC2_TGB-146C47D9A6D34AC98034637217F4D95D/RAxML_result.result.RUN.55
Inference[15] final GAMMA-based Likelihood: -82221.730182 tree written to file /projects/ps-ngbt/backend/trestles_workspace/NGBW-JOB-RAXMLHPC2_TGB-146C47D9A6D34AC98034637217F4D95D/RAxML_result.result.RUN.15
Inference[94] final GAMMA-based Likelihood: -82221.730644 tree written to file /projects/ps-ngbt/backend/trestles_workspace/NGBW-JOB-RAXMLHPC2_TGB-146C47D9A6D34AC98034637217F4D95D/RAxML_result.result.RUN.94
Inference[36] final GAMMA-based Likelihood: -82219.501495 tree written to file /projects/ps-ngbt/backend/trestles_workspace/NGBW-JOB-RAXMLHPC2_TGB-146C47D9A6D34AC98034637217F4D95D/RAxML_result.result.RUN.36
Inference[37] final GAMMA-based Likelihood: -82221.729615 tree written to file /projects/ps-ngbt/backend/trestles_workspace/NGBW-JOB-RAXMLHPC2_TGB-146C47D9A6D34AC98034637217F4D95D/RAxML_result.result.RUN.37
Inference[78] final GAMMA-based Likelihood: -82219.927345 tree written to file /projects/ps-ngbt/backend/trestles_workspace/NGBW-JOB-RAXMLHPC2_TGB-146C47D9A6D34AC98034637217F4D95D/RAxML_result.result.RUN.78
Inference[56] final GAMMA-based Likelihood: -82221.729695 tree written to file /projects/ps-ngbt/backend/trestles_workspace/NGBW-JOB-RAXMLHPC2_TGB-146C47D9A6D34AC98034637217F4D95D/RAxML_result.result.RUN.56
Inference[57] final GAMMA-based Likelihood: -82221.729695 tree written to file /projects/ps-ngbt/backend/trestles_workspace/NGBW-JOB-RAXMLHPC2_TGB-146C47D9A6D34AC98034637217F4D95D/RAxML_result.result.RUN.57
Inference[16] final GAMMA-based Likelihood: -82219.502132 tree written to file /projects/ps-ngbt/backend/trestles_workspace/NGBW-JOB-RAXMLHPC2_TGB-146C47D9A6D34AC98034637217F4D95D/RAxML_result.result.RUN.16
Inference[95] final GAMMA-based Likelihood: -82221.730645 tree written to file /projects/ps-ngbt/backend/trestles_workspace/NGBW-JOB-RAXMLHPC2_TGB-146C47D9A6D34AC98034637217F4D95D/RAxML_result.result.RUN.95
Inference[38] final GAMMA-based Likelihood: -82221.729615 tree written to file /projects/ps-ngbt/backend/trestles_workspace/NGBW-JOB-RAXMLHPC2_TGB-146C47D9A6D34AC98034637217F4D95D/RAxML_result.result.RUN.38
Inference[58] final GAMMA-based Likelihood: -82219.501579 tree written to file /projects/ps-ngbt/backend/trestles_workspace/NGBW-JOB-RAXMLHPC2_TGB-146C47D9A6D34AC98034637217F4D95D/RAxML_result.result.RUN.58
Inference[79] final GAMMA-based Likelihood: -82221.817073 tree written to file /projects/ps-ngbt/backend/trestles_workspace/NGBW-JOB-RAXMLHPC2_TGB-146C47D9A6D34AC98034637217F4D95D/RAxML_result.result.RUN.79
Inference[17] final GAMMA-based Likelihood: -82221.730183 tree written to file /projects/ps-ngbt/backend/trestles_workspace/NGBW-JOB-RAXMLHPC2_TGB-146C47D9A6D34AC98034637217F4D95D/RAxML_result.result.RUN.17
Inference[96] final GAMMA-based Likelihood: -82219.502665 tree written to file /projects/ps-ngbt/backend/trestles_workspace/NGBW-JOB-RAXMLHPC2_TGB-146C47D9A6D34AC98034637217F4D95D/RAxML_result.result.RUN.96
Inference[39] final GAMMA-based Likelihood: -82219.501494 tree written to file /projects/ps-ngbt/backend/trestles_workspace/NGBW-JOB-RAXMLHPC2_TGB-146C47D9A6D34AC98034637217F4D95D/RAxML_result.result.RUN.39
Inference[59] final GAMMA-based Likelihood: -82219.501579 tree written to file /projects/ps-ngbt/backend/trestles_workspace/NGBW-JOB-RAXMLHPC2_TGB-146C47D9A6D34AC98034637217F4D95D/RAxML_result.result.RUN.59
Inference[18] final GAMMA-based Likelihood: -82219.502132 tree written to file /projects/ps-ngbt/backend/trestles_workspace/NGBW-JOB-RAXMLHPC2_TGB-146C47D9A6D34AC98034637217F4D95D/RAxML_result.result.RUN.18
Inference[97] final GAMMA-based Likelihood: -82221.730644 tree written to file /projects/ps-ngbt/backend/trestles_workspace/NGBW-JOB-RAXMLHPC2_TGB-146C47D9A6D34AC98034637217F4D95D/RAxML_result.result.RUN.97
Inference[19] final GAMMA-based Likelihood: -82221.730182 tree written to file /projects/ps-ngbt/backend/trestles_workspace/NGBW-JOB-RAXMLHPC2_TGB-146C47D9A6D34AC98034637217F4D95D/RAxML_result.result.RUN.19
Inference[98] final GAMMA-based Likelihood: -82219.502666 tree written to file /projects/ps-ngbt/backend/trestles_workspace/NGBW-JOB-RAXMLHPC2_TGB-146C47D9A6D34AC98034637217F4D95D/RAxML_result.result.RUN.98
Inference[99] final GAMMA-based Likelihood: -82219.502666 tree written to file /projects/ps-ngbt/backend/trestles_workspace/NGBW-JOB-RAXMLHPC2_TGB-146C47D9A6D34AC98034637217F4D95D/RAxML_result.result.RUN.99


Starting final GAMMA-based thorough Optimization on tree 22 likelihood -82219.501493 .... 

Final GAMMA-based Score of best tree -82219.501493

Program execution info written to /projects/ps-ngbt/backend/trestles_workspace/NGBW-JOB-RAXMLHPC2_TGB-146C47D9A6D34AC98034637217F4D95D/RAxML_info.result
Best-scoring ML tree written to: /projects/ps-ngbt/backend/trestles_workspace/NGBW-JOB-RAXMLHPC2_TGB-146C47D9A6D34AC98034637217F4D95D/RAxML_bestTree.result

Overall execution time: 353.559308 secs or 0.098211 hours or 0.004092 days
