# Supplementary material for: A new view on the morphology and phylogeny of eugregarines suggested by the evidence from the gregarine Ancora sagittata (Leuckart, 1860) Labbé, 1899 (Apicomplexa: Eugregarinida)
Source: PeerJ. 2017 May 30;5:e3354. doi: 10.7717/peerj.3354 (PMC5452951; doi:10.7717/peerj.3354)
Supplement: Supplemental Information 6 — The cut down (minimized to mask) alignment (matrix), which was further used to create the input files for computer programs. Can be read with BioEdit program. [file peerj-05-3354-s006.fas]

>Bigelowiella_natans_U02075
AGTCATATGCTTGTCTCAAAGACTAAGCCATGCATGTCTAAGTATAAACATTTGTACTGTGAAACTGCAGATGGCTCATTAAATCAGAAATAATTTCTTTGATGGTGAATCTACACGGATACCCGTAGTAATTCTAGAGCTAATACGTGC------GAGGTATTTATTAGATCC-GAACCAGCCC-CCTGGTATTTTGGTGAATCATGATAACTGTTCGAATCGCCAGCGATAGTTCATTCAAATTTCTGCCCTATCAGCTATTGACGGTAGTGTAGTGGACTACCGTGGCCGTAACGGGTGACGGAGAATTAGGGTTCGATTCCGGAGAGGGAGCCTGAGAAACGGCTACCACATCCAAGGAAGGCAGCAGGCGCGCAAATTACCCAATCCCGACACGGGGAGGTAGTGACAAGAAATATCGTGACTGTGCCCTCAGAGTCTTCGAAATGAGCAATACGTAAATGCCTTTGCGAGTATCCATTGGAGGGCAAGTCTGGTGCCAGCAGCCGCGGTAATTCCAGCTCCAATAGCGTATATTAATGTTGTTGCAGTTAAAAAGCTCGTAGTTGGATATCTGGCCGGATCGTTTACTTTGAAGAAATTCGAGTGTTCAAAGCAGGCTTACGCCGTGAAGATTGCAGCATGGAATAATGACATAGGACTATCGTTCTATTTTGTTGGTTCT-GGGACCGTAGTAATGATTGATAGGGACAGTTGGGGGTGCTGCTATTCCGCGGNCAGAGGTGAAATTCTCAGATTCCCGGAAGAGCAACTTATGCGAAAGCATTCACCAAGGATGTCTTCTTTAATCAAGAACGAAAGTAGGGGGATCGAAGACGATCAGATACCGTCGTAGTCTCTACCATAAACTATGCCGACTAGGGATTGGTGGACGTTGTTCGACTCCATCAGCACCTTATGAGAAATCA-AAGTCTTTGGGTTCCGGGGGGAGTATGGTCGCAAGGCTGAAACTTAAAGGAATTGACGGAAGGACACCACCAGAAGTGGAACTTGCGGCTTAATTTGACTCAACACGGGAAAACTTTCCAGGTCCAGACATAGTAAGGATTGACAGATTGAAGA-TCTTTCTTGATTCTATGGGTGGTGGTGCATGGCCGTTCTTAGTTGGTGGAGTGATTTGTCTGGTTAATTCCGTTAACGAACGAGACCTCGACCTGCTAAATAGGTTCAGTATCGCTTCTTAGAGGGACTATCGGATCCAAACCGGTGGAAGTGCGAGGCAATAACAGGTCTGTGATGCCCTTAGATGTTCTGGGCCGCACGCGTGTTACACTGACGCATTCATCAAGCGCCCTTGGCCGAGAGGCCTCGGTAATCTTGA-AAGTCCG-TCGTGTTAGGGATAGATTATTGTAATTATTAGTCTTGAACGAGGAATTTCTAGTAAACGCGAGTCATCAACTCGCATTGATTACGTCCCTGTCCTTTATACACACCGCCCGTCGCTACTACCGATTGAATCATTTGGTGAGGCTCACGGACTGTCGTTGGGAAGTGATACAAACCTGATGATTTAGAGGAAGTAAAAGTCGTAACAAGGTTTCC
>Chrysolepidomonas_dendrolepidota_AF123297
AG-CATACGCTTGTCTCAAAGATTAAGCCATGCATGTCTAAGTATAAACATCTATAC-GTGAAACTGCGAATGGCTCATTATATCAGTTATAGTTTATTTGATGGTCCTGCTACTTGGATAACCGTAGTAATTCTAGAGCTAATACATGCGGAAGGGGTGTATTTATTAGATG-GAAACCAATGC-GGGGGTAT-ATGGTGATTCATAATAACTTT-CGGATCG-ATTCGATGCATCATTCAAGTTTCTGCCCTATCAGCTTTGGATGGTAGGGTATTGGCCTACCATGGCTTTAACGGGTAACGGAGAATTAGGGTTCGATTCCGGAGAGGGAGCCTGAGAAATGGCTACCACATCCAAGGAAGGCAGCAGGCGCGTAAATTACCCAATCCTGACACAGGGAGGTAGTGACAATAAATAACAATGCCGGGCTATTCTGGCAATTGGAATGAGAACAATTTAAATCCCTTATCGAGGATCAATTGGAGGGCAAGTCTGGTGCCAGCAGCCGCGGTAATTCCAGCTCCAATAGCGTATACTAAAGTTGTTGCAGTTAAAAAGCTCGTAGTTGAATTTCTGGTCTCGTCATTTACTGTGAGCAAAATAGAGTGTTCAAAGCAGGCTTATGCCTTGAATACATTAGCATGGAATAATAAGATAAGACCTTGGT-CTATTTTGTTGGTTTGTA-CTCCAAGGTAATGATTAATAGGGATAGTTGGGGGTATTCGTATTCAATTGTCAGAGGTGAAATTCTTGGATTTATGGAAGACGAACTACTGCGAAAGCATTTACCAAGGATGTTTTCATTAATCAAGAACGAAAGTTAGGGGATCGAAGATGATTAGATACCATCGTAGTCTTAACCATAAACTATGCCGACTAGGGATTGGTGGACGTTTGTCGACTCCATCAGCACCTTATGAGAAATCA-AAGTCTTTGGGTTCCGGGGGGAGTATGGTCGCAAGGCTGAAACTTAAAGAAATTGACGGAAGGGCACCACCAGGAGTGGAGCCTGCGGCTTAATTTGACTCAACACGGGGAAACTTACCAGGTCCAGACATAGTGAGGATTGACAGATTGAGAGCTCTTTCTTGATTCTATGGGTGGTGGTGCATGGCCGTTCTTAGTTGGTGGAGTGATTTGTCTGGTTAATTCCGTTAACGAACGAGACCCCCGCCTGCTAAATAGTTATGTGAATGCTTCTTAGAGGGACTTTTGGTGACTAACCAAAGGAAGTTGGGGGCAATAACAGGTCTGTGATGCCCTTAGATGTCCTGGGCCGCACGCGCGCTACACTGACACACGCAGCGAGTCTCCTTGTCCGAAAGGTCTGGGTAATCTTGTAAATGTGTGTCGTGATAGGGATAGATTATTGCAATTATTAATCTTGAACGAGGAATTCCTAGTAAATGCGGGTCATCAGCTCGCGTTGATTACGTCCCTGCCCTTTGTACACACCGCCCGTCGCACCTACCGATTGAATGATTCGGTGAAACTTTCGGACCGCAGGTGGGAAGTTATTTAAACCTCATCATTTAGAGGAAGGTGAAGTCGTAACAAGGTTTCC
>Hyphochytrium_catenoides_X80344
AGTCATACGCTCGTCTCAAAGATTAAGCCATGCATGTCTAAGTATAAACATCTATACTGTGAAACTGCGAATGGCTCATTATATCAGTTATAGTTTATTTGATAGTATTACTACTTGGATAACCGTAGTAATTCTAGAGCTAATACATGCGGAAGGGATGTATTTATTAGATT-GAAACCAATGC-AGGGGTATTGTGGTGAGTCATAATAACTGTGCGGATCGCATGCGACAAATCATTCAAGTTTCTGCCCTATCAGCTTTGGATGGTAGGGTATTGGCCTACCATGGCATTAACGGGTAACGGAGAATTGGGGTTCGATTCCGGAGAGGGAGCCTGAGAGACGGCTACCACATCCAAGGAAGGCAGCAGGCGCGTAAATTACCCAATCCTGACACAGGGAGGTAGTGACAATAAATAACAATGCCGGGCTTTTCTGGCAATTGGAATGAGTACAATTTAAATCCCTTAACGAGGATCAATTGGAGGGCAAGTCTGGTGCCAGCAGCCGCGGTAATTCCAGCTCCAATAGCGTATATTAAAGTTGTTGCAGTTAAAAAGCTCGTAGTTGGATTTCTGGCCCCATCGTTTACTGTGAAAAAATTAGAGCGTTTAAAGCAGGCTTACGCCTTGAATACATTAGCATGGAATAATAAGATAGGGCATTGGTTCTATTTTGTTGGTTTGCA-CACTTATGCAATGATTAATAGGGATAGTTGGGGGTATTCGTATTTAATTGTCAGAGGTGAAATTCTTGGATTTCTGAAAGACGAACTACTGCGAAAGCATTTACCAAGGATGTTTTCATTAATCAAGAACGAAAGTTAGGGGATCGAAGATGATTAGATACCATCGTAGTCTTAACCATAAACTATGCCGACTCGGGATTGGCGGGCGTTCTTTGACTCCGTCAGCACCGTATGAGAAATCA-AAGTCTTTGGGTTCCGGGGGGAGTATGGTCGCAAGGCTGAAACTTAAAGGAATTGACGGAAGGGCACCACCAGGAGTGGAGCCTGCGGCTTAATTTGACTCAACACGGGGAAACTTACCAGGTCCAGACATAGTGAGGATTGACAGATTGAGAGCTCTTTCTTGATTCTATGGGTGGTGGTGCATGGCCGTTCTTAGTTGGTGGAGTGATTTGTCTGGTTAATTCCGTTAACGAACGAGACCTCCGCCTGCTAATTAGTTGCGCTAATGCTTCTTAGAGGGACTTTTGGTGACTAACCAAAGGAAGTTGGAGGCAATAACAGGTCTGTGATGCCCTTAGATGTTCTGGGCCGCACGCGCGCTACACTGATGCATTCAACGAGTTTCCTTGGCTGAAGAGCCTGGGTAATCTTTTGAAAGTGCATCGTGCTAGGGATAGACCATTGCAATTATTGGTCTTGAACGAGGAATTCCTAGTAAACGCGAGTCATCAGCTCGCATTGATTACGTCCCTGCCCTTTGTACACACCGCCCGTCGCACCTACCGATTGAATGATTCGGTGAAAATTCCGGACCGCGGGTGGGAAGTTATTTAAACCTCATCATTTAGAGGAAGGTGAAGTCGTAACAAGGTTTCC
>Phytophthora_megasperma_glycinea_M54938
AGTCATACGCTTGTCTCAAAGATTAAGCCATGCATGTCTAAGTATAAACATTTGTACTGTGAAACTGCGAATGGCTCATTATATCAGTTATAGTCTACTCGATAGTACTACTACTTGGATACCCGTAGTAATTCTAGAGCTAATACATGCGGGCGGGTAGCATTTATTAGATT-GAAACCAATGC-AGTGGTATTGTGTTGAGTCATAATAACTGTGCGGATCGCG-GCGATAAATCGATTGAGTTTCTGCCCTATCAGCTTTGGATGGTAGGATATGGGCCTACCATGGCATTAACGGGTAACGGGGAATTAGGGTTTGATTCCGGAGAGGGAGCCTTAGAAACGGCTACCACATCCAAGGAAGGCAGCAGGCGCGTAAATTACCCAATCCTGACACAGGGAGGTAGTGACAATAAATAACAATGCTCTGGCTCTCGGGCAATTGGAATGAGAACAATTTAAATCCCTTAACGAGGATCAATTGGAGGGCAAGTCTGGTGCCAGCAGCCGCGGTAATTCCAGCTCCAATAGCGTATATTAAAGTTGTTGCAGTTAAAAAGCTCGTAGTTGGATTTCTGTTTGCATCGTTTACTGTGAAAAAATTAGAGTGTTTAAAGCAGGCGTTTGCCTTGAATACATTAGCATGGAATAATAAGATACGGCCTTGGTTCTATTTTGTTGGTTTGCA-CACCAGGGTAATGATTAATAGGGACAGTTGGGGGTATTCATATTTCAGCGTCAGAGGTGAAATTCTTGGATCGCTGAAAGATGAGCTTAGGCGAAAGCATTTACCAAGGATGTTTTCATTAATCAAGAACGAAAGTTAGGGGATCGAAGATGATTAGATACCATCGTAGTCTTAACCATAAACTATGCCGACTCGGGATTGGCAGTCGTTTACTGACCTTGTCAGCACCGTATGAGAAATCA-AAGTCTTTGGGTTCCGGGGGGAGTATGGTCGCAAGGCTGAAACTTAAAGGAATTGACGGAAGGGCACCACCAGGAGTGGAGCCTGCGGCTTAATTTGACTCAACACGGGAAAACTTACCAGGTCCAGACATAGTAAGGATTGACAGATTGAGAGCTCTTTCTTGATTCTATGGGTGGTGGTGCATGGCCGTTCTTAGTTGGTGGAGTGATTTGTCTGGTTAATTCCGTTAACGAACGAGACCTCCGCGTGCTAAATAGTCCCGCTTACCCTTCTTAGAGGGACTTTTGGGTAACAACCAAAGGAAGTTGGAGGCAATAAC-GGTCTGTGATGCCCTTAGATGTTCTGGGCCGCACGCGCGCTACACTGATGCGTTCAACGAGTATCCTTGATCGATAGGTCTGGGTAATCTTGTGAATGCGCATCGTGCTAGGGATAGACTGTTGCAATTTTCAGTCTTGAACGAGGAATTCCTAGTAAACGCAAGTCATCAGCTTGCATTGATTACGTCCCTGCCCTTTGTACACACCGCCCGTCGCACCTACCGATTGAATGACTCGGTGAAAAATTGGGATCGTGAATGAGAACTTTTTTAAACCTCGCCATTTAGAGGAAGGTGAAGTCGTAACAAGGTTTCC
>Cylindrotheca_closterium_DQ082742
AGTCATACGCTCGTCTCAAAGATTAAGCCATGCATGTCTAAGTATAAATCTTTAC-T-TTGAAACTGCGAACGGCTCATTATATCAGTTATAGTTTATTTGATAGTCCTACTACTTGGATAACCGTAGTAATTCTAGAGCTAATACATGC---GGGGTAGTATTTATTAGATT-GAAACCAACCC-CTTGGTGATGTGGTGATTCATAATAAGCTTGCGGATCGCATGCGATGGATCATTCAAGTTTCTGCCCTATCAGCTTTGGATGGTAGGGTATTGGCCTACCATGGCTTTAACGGGTAACGGGAAATTAGGGTTTGATTCCGGAGAGGGAGCCTGAGAGACGGCTACCACATCCAAGGAAGGCAGCAGGCGCGTAAATTACCCAATCCTGACACAGGGAGGTAGTGACAATAAATAACAATGCCGGGCCTTTCTGGCAATTGGAATGAGAACAATTTAAACCCCTTATCGAGTATCAATTGGAGGGCAAGTCTGGTGCCAGCAGCCGCGGTAATTCCAGCTCCAATAGCGTATATTAAAGTTGTTGCGGTTAAAAAGCTCGTAGTTGGATTTGTGGTCCCATCGTTTACTGTGAAAAAATTAGAGTGTTCAAAGCAGGCTTATGCCTTGAATATATTAGCATGGAATAATAAGATAGGACCTTGGTACTATTTTGTTGGTTTGCG-CACCAAGGTAATGATTAATAGGGACAGTTGGGGGTATTCGTATTTCATTGTCAGAGGTGAAATTCTTGGATTTTTGAAAGACGAACTACTGCGAAAGCATTTACCAAGGATGTTTTCATTAATCAAGAACGAAAGTTAGGGGATCGAAGATGATTAGATACCATCGTAGTCTTAACCATAAACTATGCCGACAAGGGATTGGTGGA-GTTTCGTGTCTCCATCAGCACCTTATGAGAAATCACAAGTCTTTGGGTTCCGGGGGGAGTATGGTCGCAAGGCTGAAACTTAAAGAAATTGACGGAAGGGCACCACCAGGAGTGGAGCCTGCGGCTTAATTTGACTCAACACGGGAAAACTTACCAGGTCCAGACATAGTGAGGATTGACAGATTGAGAGCTCTTTCTTGATTCTATGGGTGGTGGTGCATGGCCGTTCTTAGTTGGTGGAGTGATTTGTCTGGTTAATTCCGTTAACGAACGAGACCCCTGCCTGCTAAATAGGTTGCCTAGTGCTTCTTAGAGGGACG-TGCATTCTTAGGTGCAGGAAGATAGGGGCAATAACAGGTCTGTGATGCCCTTAGATGTCCTGGGCCGCACGCGCGCTACACTGATGCATTCAACGAGTTCCCTTGGCCGAGAGGCCTGGGCAATCTTTTGAACCTGCATCGTGATAGGGATAGATTATTGCAATTATTAATCTTGAACGAGGAATTCCTAGTAAACGCAGATCATCAATCTGCATTGATTACGTCCCTGCCCTTTGTACACACCGCCCGTCGCACCTACCGATTGAATGGTCCGGTGAAGCCTCGGGATTGTGGGCGAGAACTTGTCTAAACCTTATCATTTAGAGGAAGGTGAAGTCGTAACAAGGTTTCC
>Cryptosporidium_baileyi_CBAIH_1_AJ276096
AGTCATATGCTTGTCTCAAAGATTAAGCCATGCATGTCTAAGTATAAGCTTCTATACGGCTAAACTGCGAATGGCTCATTATAACAGTTATAGTTTACTTGATAATCCTACTACATGGATAACCGTGGTAATTCTAGAGCTAATACATGCGGAAGGGTTGTATTTATTAGATAAAGAACCAATACTCTT--------GGTGACTCATAATAACTTTACGGATCACATGTGACATATCATTCAAGTTTCTGACCTATCAGCTTTAGACGGTAGGGTATTGGCCTACCGTGGCTATGACGGGTAACGGGGAATTAGGGTTCGATTCCGGAGAGGGAGCCTGAGAAACGGCTACCACATCTAAGGAAGGCAGCAGGCGCGCAAATTACCCAATCCTGACACAGGGAGGTAGTGACAAGAAATAACAATACAGGGCCTATCTTGTAATTGGAATGAGTTAAGTATAAACCCCTTTACAAGTAGCAATTGGAGGGCAAGTCTGGTGCCAGCAGCCGCGGTAATTCCAGCTCCAATAGCGTATATTAAAGTTGTTGCAGTTAAAAAGCTCGTAGTTGGATTTCTGTTGTGAAACTTTACTTTGAGAAAATTAGAGTGCTTAAAGCAGGCTATTGCCTTGAATACTCCAGCATGGAATAATATT-AAAGATTTTTAT-CTTTCTTATTGGTTCTAGGA-TAAAAATAATGATTAATAGGGACAGTTGGGGGCATTTGTATTTAACAGTCAGAGGTGAAATTCTTAGATTTGTTAAAGACAAACTACTGCGAAAGCATTTGCCAAGGATGTTTTCATTAATCAAGAACGAAAGTTAGGGGATCGAAGACGATCAGATACCGTCGTAGTCTTAACCATAAACTATGCCGACTAGAGATTGGAGGTTGTTCCTT-ACTCCTTCAGCACCTTATGAGAAATCA-AAGTCTTTGGGTTCTGGGGGGAGTATGGTCGCAAGGCTGAAACTTAAAGGAATTGACGGAAGGGCACCACCAGGAGTGGAGCCTGCGGCTTAATTTGACTCAACACGGGAAAACTCACCAGGTCCAGACATAGGAAGGATTGACAGATTGATAGCTCTTTCTTGATTCTATGGGTGGTGGTGCATGGCCGTTCTTAGTTGGTGGAGTGATTTGTCTGGTTAATTCCGTTAACGAACGAGACCTTAACCTGCTAAATAGACATAAGAAAACTTCTTAGAGGGACTTTGTGTGTTTAACACGAGGAAGTTTTAGGCAATAACAGGTCTGTGATGCCCTTAGATGTCCTGGGCCGCGCGCGCGCTACACTGATGTATCCATCAAGTATCCTGTTTCGAAGGAAATGGGTAATCTTATGAATATACATCGTGATGGGGATAGATCATTGCAATTATTGATCTTCAACGAGGAATTCCTAGTAAGCGCAAGTCATCAGCTTGCGCTGATTACGTCCCTGCCCTTTGTACACACCGCCCGTCGCTCCTACCGATTGAGTGATCCGGTGAATTATTCGGACCATACAAGGAAAGTTTTGTAAACCTTATCACTTAGAGGAAGGAGAAGTCGTAACAAGGTTTCC
>Cryptosporidium_serpentis_AF151376
AGTCATATGCTTGTCTCAAAGATTAAGCCATGCATGTCTAAGTATAAGCTTTTATACGGCGAAACTGCGAATGGCTCATTAAAACAGTTATAGTTTACTTGATAATCAAACTACATGGATAACCGTGGTAATTCTAGAGCTAATACATGCGGAAGGGTTGTATTTATTAGATAAAGAACCAATATTTTT--------GGTGATTCATAATAACTTTACGGATCGCATGCGACATATCATTCAAGTTTCTGACCTATCAGCTTTAGACGGTAGGGTATTGGCCTACCGTGGCTATGACGGGTAACGGGGAATTAGGGTTCGATTCCGGAGAGGGAGCCTGAGAAACGGCTACCACATCTAAGGAAGGCAGCAGGCGCGCAAATTACCCAATCCTGACACAGGGAGGTAGTGACAAGAAATAACAATACAGGGCCTATCTTGTAATTGGAATGAGTGAAGTATAAACCCCTTTACAAGTATCAATTGGAGGGCAAGTCTGGTGCCAGCAGCCGCGGTAATTCCAGCTCCAATAGCGTATATTAAAGTTGTTGCAGTTAAAAAGCTCGTAGTTGGATTTCTGTTTAGGAATTTTACTTTGAGAAAATTAGAGTGCTTAAAGCAGGCAACTGCCTTGAATACTCCAGCATGGAATAATAAGTAAGGACTTTTGT-CTTTCTTGTTGGTTCTAGGA-TAAAAGTAATGGTTAATAGGGACAGTTGGGGGCATTCGTATTTAACAGTCAGAGGTGAAATTCTTAGATTTGTTAAAGACGAACTACTGCGAAAGCATTTGCCAAGGATGTTTTCATTAATCAAGAACGAAAGTTAGGGGATCGAAGACGATCAGATACCGTCGTAGTCTTAACCATAAACTATGCCGACTAGAGATTGGAGGTTGTTCCTT-ACTCCTTCAGCACCTTATGAGAAATCA-AAGTCTTTGGGTTCTGGGGGGAGTATGGTCGCAAGGCTGAAACTTAAAGGAATTGACGGAAGGGCACCACCAGGAGTGGAGCCTGCGGCTTAATTTGACTCAACACGGGAAAACTCACCAGGTCCAGACATAGGAAGGATTGACAGATTGATAGCTCTTTCTTGATTCTATGGGTGGTGGTGCATGGCCGTTCTTAGTTGGTGGAGTGATTTGTCTGGTTAATTCCGTTAACGAACGAGACCTTAACCTGCTAAATAGATAATAAAAATCTTCTTAGAGGGACTTTGCGTGTCTAACGCGAGGAAGTTTGAGGCAATAACAGGTCTGTGATGCCCTTAGATGTCCTGGGCCGCACGCGCGCTACACTGATGCATCCAGCGAGTATCCTGTTTCGAAGGAAATGGGTAATCTTGTGAGTATGCATCGTGATGGGGATAGATCATTGCAATTATTGATCTTTAACGAGGAATTCCTAGTAAGCGCAAGTCATCAGCTTGCGCTGATTACGTCCCTGCCCTTTGTACACACCGCCCGTCGCTCCTACCGATTGAGTGATCCGGTGAATAATTCGGACCATGCAAGGAAAGTTTCGTAAACCTTATCACTTAGAGGAAGGAGAAGTCGTAACAAGGTTTCC
>Cryptosporidium_parvum_AB089290
AGTCATATGCTTGTCTCAAAGATTAAGCCATGCATGTCTAAGTATAAACTTTTATACGGTTAAACTGCGAATGGCTCATTATAACAGTTATAGTTTACTTGATAATCTTACTACATGGATAACCGTGGTAATTCTAGAGCTAATACATGCGGAAGGGTTGTATTTATTAGATAAAGAACCAATATAATT--------GGTGACTCATAATAACTTTACGGATCACATGTGACATATCATTCAAGTTTCTGACCTATCAGCTTTAGACGGTAGGGTATTGGCCTACCGTGGCAATGACGGGTAACGGGGAATTAGGGTTCGATTCCGGAGAGGGAGCCTGAGAAACGGCTACCACATCTAAGGAAGGCAGCAGGCGCGCAAATTACCCAATCCTAATACAGGGAGGTAGTGACAAGAAATAACAATACAGGACTTTTTTTGTAATTGGAATGAGTTAAGTATAAACCCCTTTACAAGTATCAATTGGAGGGCAAGTCTGGTGCCAGCAGCCGCGGTAATTCCAGCTCCAATAGCGTATATTAAAGTTGTTGCAGTTAAAAAGCTCGTAGTTGGATTTCTGTTATGAAATTTTACTTTGAGAAAATTAGAGTGCTTAAAGCAGGCATATGCCTTGAATACTCCAGCATGGAATAATATT-AAAGATTTTTAT-CTTTCTTATTGGTTCTAAGA-TAAGAATAATGATTAATAGGGACAGTTGGGGGCATTTGTATTTAACAGTCAGAGGTGAAATTCTTAGATTTGTTAAAGACAAACTAATGCGAAAGCATTTGCCAAGGATGTTTTCATTAATCAAGAACGAAAGTTAGGGGATCGAAGACGATCAGATACCGTCGTAGTCTTAACCATAAACTATGCCAACTAGAGATTGGAGGTTGTTCCTT-ACTCCTTCAGCACCTTATGAGAAATCA-AAGTCTTTGGGTTCTGGGGGGAGTATGGTCGCAAGGCTGAAACTTAAAGGAATTGACGGAAGGGCACCACCAGGAGTGGAGCCTGCGGCTTAATTTGACTCAACACGGGAAAACTCACCAGGTCCAGACATAGGAAGGATTGACAGATTGATAGCTCTTTCTTGATTCTATGGGTGGTGGTGCATGGCCGTTCTTAGTTGGTGGAGTGATTTGTCTGGTTAATTCCGTTAACGAACGAGACCTTAACCTGCTAAATAGACATAAGAAATCTTCTTAGAGGGACTTTGTATGTTTAATACAGGGAAGTTTTAGGCAATAACAGGTCTGTGATGCCCTTAGATGTCCTGGGCCGCGCGCGCGCTACACTGATGCATCCATCAAGTATCCTGTTTCGAAGGAAATGGGTAATCTTTTGAATATGCATCGTGATGGGGATAGATCATTGCAATTATTGATCTTGAACGAGGAATTCCTAGTAAGCGCAAGTCATCAGCTTGCGCTGATTACGTCCCTGCCCTTTGTACACACCGCCCGTCGCTCCTACCGATTGAATGATCCGGTGAATTATTCGGACCATACAAGGAAAGTTTCGTAAACCTTATCATTTAGAGGAAGGAGAAGTCGTAACAAGGTTTCC
>Selenidium_orientale_FJ832161
AGTCATATGCTTGTCTCAAAGGCTAAGCCATGCATGTGTAAGTATCAGCATTCTGATTGCTAGACTGCGAAAGGCTCATTAAAACGGTTTCAGTTTATTTGGTGAATTTTTTATATGGATAACCGTGGTAATTCTAGGGCTAATACATGCTAAAGAGT-GCACTTATTAGATACAGGATTAAGGTCTTTGGACATTTGTTGATTCATTTTAAGTATGCTTATCATGAATGATATACCATTCAAGTTTCTGACCTATCAGCTTCTGACGGTAGGGTCTTGGCTTACCGTGGCAGTAACGGGTGACGGGGGATTAGGGTTCGATTCCGGAGAGGGAGCCTTAGAGATGGCTACCACATCTAAGGATGGCAGCAGGCGCGCAAATTACCCAATCCTGAGTTAGGGAGGTAGTGACAAGAAATAACAACTCAGGGCAAATCTTGTGATTGGAATGATCGGTCCCTAAAGACGTCCGAGAGTATCAATTGGAGGGCAAGTCTGGTGCCAGCAGCCGCGGTAATTCCAGCTCCAATAGCGTATATTAAAGTTGTTGCAGTTAAAACGCTCGTAGTTGAAGTTGTGTTTTGCTCATTTACTTTGAGAAACTTAGGGTGTTTCAAGCACGTTGCAGT-GTGAATATTCCAGCATGGAATAAAGGTGTAAGGCTCGAAGTCT-TCATTTTGGTCCGTAGACTTTGAGCAATGATTAATAGGGATGGTCGGGGGCATTAGTATTTGGCTGTCAGAGGTGAAATTCTTAGATTTGCTAAGGACTAGCTACTGCGAAAGCATTTGTCAAGGATGTCTCCATTAATCAAGAACGAAAGTTAGGGGATCGAAGACGATCAGATACCGTCGTAGTCTTAACCATAAACTATGCCATCTAGAGATCAGAGGCTGTCAAATGACGCTTCTTGCATCTTCCGAGAAATCA-AAGCTTTTGGGTTCTGGGGGGAGTATGGTCGCAAGGCTGAAACTTAAAGGAATTGACGGAAGGGCACCACCAGGAGTGGAGCCTGCGGCTTAATTTGACTCAACACGGGAAAACTCACCAGGTCCAGACATAGGAAGGATTGACAGATTGATAGCTCTTTCTTGATTCTATGGGTGGTGGTGCATGGCCGTTCTTAGTTGGTGGAGTGATTTGTCTGGTTAATTCCGTTAACGAACGAGACCTTGACCTGCTTGTTGGGAGGTTTGACACGTCTGAGAGGGACTCTGTGTGTCTAACGCTGGGAAGTTCTAGGTAATAACAGGTCTGTGATGCCCTTAGATGTTCTGGGCTGCACGCGCGCTACACTGACGCATTCATCGAGTTCCCTTGCCTGAAAAGGTTTGGTAATCTGTAGAGTGTGCGTCGTGACGGGAATAGAGCTTTGCAACTATTGTTCTTGAACGAGGAATTCCTCGTAAGCATTAGTCATCAGCTTGTGCTGATTACGTCCCTGCCCTTTGTACACACCGCCCGTCGCTCCTACCGATTGGGTGCTCCGGTGAATTGTTCGGAT-GGATTTTCGAAGTTCTGTGAACCTTATCACCTAGAGGAAGGAGAAGTCGTAACAAGGTTTCC
>Selenidium_pisinnus_FJ832162
AGTCATATGCTTGTCTCAAAGATTAAGCCATGCATGTCTCGGTATAAGCTTTTGTACGGCGAAACTGCGAATGGCTCATTAAAACAGTTATCGTTTATTTGATGGTCAAATTACATGGATAACTGTGGTAATTCTACAGCTAATACATGCGGAAGGGTTGTGCTTATTAGTTCCCGAACCAGCCCAGGCGGACCCTCGGTGAGTCACAGTAACTGAACGGATCGTGTACGATGAATCATTCAAGTTTCTGACCTATCAGCTTTAGACGGTAGGGCCTTGGCCTACCGTGGCGGTGACGGGTGACGGGGGATTAGGGTTTGATTCCGGAGAGGGAGCCTTAGAGACGGCTACCACCTCTAAGGAAGGCAGCAGGCGCGCAAATTACCCAATCCTAACACTGGGAGGTAGTGACAAGAAATAACAACTCAGGGCATACTTTGTGATTGGAATGATCGGTCTTTAAAACCGTCCGAGGGTATCAATTGGAGGGCAAGTCTGGTGCCAGCAGCCGCGGTAATTCCAGCTCCAATAGCGTATATTAAAGTTGTTGCAGTTAAAATGCTCGTAGTTGAATTTTTGTCCATCACTTTTACTTTGAGAAACTTAGGGTGTTCCAAGCACGTTTCTGC-GTGAATATTCCAGCATGGAATAAGGTAGTATGACTCGGGCTCT-GCTGTTTGGTTCGCAGGACTTGAGTAATGATTAACAGGGATCGTCGGGGGCATTAGTATTTAACTGTCAGAGGTGAAATTCTTAGATTTGTTAAGGACTTACTACTGCGAAAGCATTTGCCAAGGATATCTCCATTAATCAAGAACGAAAGTTAGGGGATCGAAGACGATCAGATACCGTCGTAGTCTTAACCATAAACTATGCCAACTAGAGATCAGAGGTCGTCACTCGACACTTCTTGCATCTTTCAAGAAATCA-AAGTTTTTGGGTTCTGGGGGGAGTATGGTCGCAAGGCTGAAACTTAAAGGAATTGACGGAAGGGCACCACCAGGAGTGGAGCCTGCGGCTTAATTTGACTCAACACGGGAAAACTCACCAGGTCCAGACATAGGAAGGATTGACAGATTGATAGCTCTTTCTTGATTCTATGGGTGGTGGTGCATGGCCGTTCTTAGTTGGTGGAGTGATTTGTCTGGTTAATTCCGTTAACGAACGAGACCTTAACCTGCTAATTGGGAGTGTCAAGACGTCTTAGAGGGACTCTGTGTGTCTAACGCAAGGAAGTTTGAGGTAATAACAGGTCTGTGATGCCCTTAGATGTCCTGGGCTGCACGCGCGCTACACTGATGCATTCAACGAGTATCCTGGTTTGAAGAGGCTTGGTAATCTGTAGAGTATGCATCGTGCTGGGAATAGAGTCTTGCAACTATTACTCTTGAACGAGGAATTCCTCGTAAGCACGAGTCATCAGCTCGTGCTGATTACGTCCCTGCCCTTTGTACACACCGCCCGTCGCCCCTACCGATTGGGTGCTCCGGTGAATTGTTTGGACTGGTGACGGAAAGTTCTGTGAACCTTATCACCTAGAGGAAGGAGAAGTCGTAACAAGGTTTCC
>Uncultured_alveolate_BOLA566_AF372780
NNNNNNNNNNNNNNNNNNNNNNNNNNNNNNNNNNNNNNNNNNNNNNNNNNNNNNNNNNNNGAAGCTGCGAATGGCTCATTAAAACAGTTATAATCTACTCGATGGTGAAATTACATGGATAACCGTGGTAATTCTAGAGCTAATACATGCGGAAGAGTGGTATTTATTAGATAAAGAACCAAGCATAGCGAA-G-TTGGTGATCCATAATAACTGAACGAATCGCATGCGATAGATCATTCGAGTTTCTGACCTATCAGCTTTCGACGGTAGGGTATTGGCCTACCGTGGCAATGACGGGTAACGGGGAATTAGGGTTCGATTCCGGAGAGGGAGCCTGAGAAACGGCTACCACATCTAAGGATGGCAGCAGGCGCGCAAATTACCCAATCCTGACTCAGGGAGGTAGTGACAAGAAATAACAACACAGGGCCTTTCTTGTGATTGGAATGAGTAGAAAGTAAGCCTCTTTACAAGTATCAATTGGAGGGCAAGTCTGGTGCCAGCAGCCGCGGTAATTCCAGCTCCAATAGCGTATATTAAAGTTGTTGCAGTTAAAAAGCTCGTAGTTGAATTTCTGCACAGGTT-TTTACTTTGAGAAAATTAGAGTGTTTCAAGCAGGCTTTTGCCTTGAATACTGCAGCATGGAATAATAAAATAGGACTTCTGTTCTCGTTTATTGGTTCA-AGAACTGAAGTAATGATTAAAAGGGACAGTTGGGGGCATTTGAATTTAACTGTCAGAGGTGAAATTCTTAGATTTGTTAAAGACGAACCAATGCGAAAGCATTTGCCAAAAATGTTTTCATTAATCAAGAACGAAAGTTAGGGGATCGAAGACGATCAGATACCGTCGTAGTCTTAACCATAAACTATGCCGACTAGAGATTGGAGGTCGTCAAACGTCCCCTTCAGCACCTTACGAGAAATCA-AAGTCTTTGGGTTCTGGGGGGAGTATGGTCGCAAGGCTGAAACTTAAAGGAATTGACGGAAGGGCACCACCAGGAGTGGAGCCTGCGGCTTAATTTGACTCAACACGGGAAATCTCACCAGGTCCAGACATAGGAAGGATTGACAGATTGAGAGCTCTTTCTTGATTCTATGGGTGGTGGTGCATGGCCGTTCTTAGTTGGTGGAGTGATTTGTCTGGTTAATTCCGTTAACGAACGAGACCTTACCCTGCTAAATAGGAGCGGGAAGTCTTCTTAGAGGGACATTGCGTGTCTAACGCAAGGAAGTTCGAGGCAATAACAGGTCTGTGATGCCCTTAGATGTCCTGGGCTGCACGCGCGCTACACTGATGCATCCAACGAGTTTCCTTTTCCGACGGGACTGGGTAATCTTGTGAGTTTGCATCGTGATGGGGATAGATTATTGCAATTATTGATCTTCAACGAGGAATTCCTAGTAAGCGCGAGTCATCAGCTTGTGCTGACTACGTCCCTGCCCTTTGTACACACCGCCCNNNNNNNNNNNNNNNNNNNNNNNNNNNNNNNNNNNNNNNNNNNNNNNNNNNNNNNNNNNNNNNNNNNNNNNNNNNNNNNNNNNNNNNNNNNNNNNNNNNNNNNN
>Uncultured_alveolate_BAQA40_AF372776
AGTCATATGCTTGTCTCAAAGATTAAGCCATGCACGTCCAAGTATACGCTTTTACTCGGTGAAACTGCGAATGGCTCATTACAACAGTTATAGTCGATTGGACGACGCAATTACATGGATAACCGTGGTAATTCTAGAGCTAATACATGCGAAGAGCAGTGTCTAATTAGATAACGAACCATTACGCTTGTCTCTTTGGTGAGTCATAATGATTTAACAAATCGAACTCGATGTGTCCTTTGAGTTTCTGGCCTATCAGCTTTCGACGGTAGGGTATTGGCCTACAGTGGCTACGACGGGTAACGGGGAATTAGGGTTCGATTCCGGAGAGGGAGCCTGAGAGACGGCTACCACATCTAAGGATAGCAGCAGGCGCGCAAATTACCCAATCCTGACACAGGGAGGTAGTGACAAGAAATAACAACACAGGGCAATCTTTGTGATTGGAATGAGTGYAGTTCAAAAGTCTRCGCAAGTACCAATTGGAGGGCAAGTCTGGTGCCAGCAGCCGCGGTAATTCCAGCTCCAATAGCGTATATTAAAGTTGTTGCAGTTAAAAAGCTCGTAGTTGGATTATTGCAGAGGCCTTTTACTTTGAGAAAATTAGAGTGTTCCAAGCAGGTCAAT-CCTTGAATATTGCAGCATGGAATAATAATCTA-GACTCCTAATCA-GCTTATTGGTGCGAGA-TTAGGAGTAATTTTTAACAGGAACGGTTGGGGGCATTCGAATTTGACTGTCAGAGGTGAAATTCTTAGATTAGTTGAAGGCGAGCAACTGCGAAAGCATTTGTCAAACATGTTTCCATTAATCAAGAACGAAAGTTAGGGGATCGAAGACGATCAGATACCGTCGTAGTCTTAACCATAAACTATGCCGACTAGAAAATTGGAGGTGTCTGTCGACTCCTTCAGTATTTTGAGAGAAATCA-AAGTCTTTGGGTTCTGGGGGGAGTATGGTCGCAAGGCTGAAACTTAAAGGAATTGACGGAAGGGCACCACCAGGAGTGGAGCCTGCGGCTTAATTTGACTCAACGCGGGGAAACTTACCAGGTCCAGACATGGGAAGGATTGACAGATTGA-AGTTCTTTCTTGATTCTATGGGTAGTGGTGCATGGCCGTTCTTAGTTGGTGGAGTGATTTGTCTGGTTAATTCCGTTAACGAACGAGACCTTAACCTGCTAAATAG-GAGCCTAACACTTCTTAGAGGGACATTGTGTGTCTAACACAAGGAAGCCTGAGGCAATAACAGGTCTGTGATGCCCTTAGATGTTCTGGGCTGCACGCGCGCTACACTGATGCTACCAACGAGTTACCTTGCCTAAAAGGATTTGGTAATCTTG-AAGTCAGCATCGTGATGGGGATAGATTATTGGAATTATTGGTCTTGAACGAGGAATTCCTCGTAAGCGCAAGTCATTAGCTTGTGCTGAATATGTCCCTGCCCTTTGTACACACCGCCCGTCGCTCCTACCGATTGGGTGATCCGGTGAATTACTCGGACTTGTGCAGGGAGGTTTTGTGAACCTTATCACTTAGAGGAAGGAGAAGTCGTAACAAGGTWKCC
>Selenidium_terebellae_AY196709
AGTCATATGCTTGTCTCAAAGATTAAGCCATGCATGTCTAAGTATAAGCTTTTATACAGCAAAACTGCGAATGGCTCATTAAAACAGTTATAGTTTATTTGATGATCAAATTACATGGATAACCGTGGTAATTCTAGAGCTAATACATGCGGAAGGGTGGTATTTATTAGATAAAGAACCATTAGTCTCGCTTTTCTGGTGATTCATAATAACTTAACGAATCGTTTACGATAGATCATTCAAGTTTCTGACCTATCAGCTT-CGACGGTAGGGTATTGGCCTACCGTGGCATTGACGGGTAACGGGGAATTAGGGTTCGATTCCGGAGAGGGAGCCTGAGAAACGGCTACCACATCTAAGGATGGCAGCAGGCGCGCAAATTACCCAATCCTGACACAGGGAGGTAGTGACAAGAAATAACAACGCAGGGCATATCTTGTGATTGGAATGAGTAGAATCTAAAACCCTTTACA-AACTCCATTGGAGGGCAAGTCTGGTGCCAGCAGCCGCGGTAATTCCAGCTCCAATAGCGTATATTAAAGTTGTTGCAGTTAAAACGCTCGTAGTTGAACTTCTGCACATGACATTTACTTTGAGAAAATTAGAGTGTTTCAAGCAGGTTTTCGCCTTGAATACTTCAGCATGGAATAATAAGATAAGACTTTGGTTTTATGTTATTGGTTCA-AAAACCTTAGTAATGATTAATAGGGACAGTTGGGGGCATTTGTACTTACCTGTCAGAGGTGAAATTCTATGATTAGGGAAGGACAAACAACTGCGAAAGCATTTGCCAAAGATGTTCTCATTAATCAAGAACGAAAGTCAGGGTAATGAAGACGATCAGATACCGTCGTAGTCTTGACCATAAACTATGCCGACTAGAGATTGGAGGTCGTCATTCGACTCCTTCAGCACCTTATGAGAAATCA-AAGTCTTTGGGTTCCGGGGGGAGTATGGTCGCAAGGCTGAAACTTAAAGGAATTGACGGAAGGGCACCACCAGGAGTGGAGCCTGCGGCTTAATTTGACTCAACACGGGAAAACTCACCAGGTCCAGACATGGGAAGGATTGACAGATTGATAGCTCTTTCTTGATTCTATGGGTGGTGGTGCATGGCCGTTCTTAGTTGGTGGAGTGATTTGTCTGGTTAATTCCGTTAACGAACGAGACCTTAACCTGCTAAATAGTGACACGAAACCTTCTTAGAGGGACCTCGCGTGTCTAACGCGTGGAAGTTTGAGGCAATAACAGGTCTGTGATGCCCTTAGATGTTCTGGGCTGCACGCGCGCTACACTGATGCATCCAACGAGTTTCCTTATCCGATAGGATTGGGTAATCTTGTGAGTATGCATCGTGATGGGGATAGATTATTGCAATTATTAATCTTCAACGAGGAATTCCTAGTAAGCGCAAGTCATCAGCTTGCGCTGATTACGTCCCTGCCCTTTGTACACACCGCCCGTCGCTCCTACCGATTGGGTGATTAGGTGAATTATTCGGACCACACGTGGGAAGTCTTGTGAACCTCATCGTCTAGAGGAAGGAGAAGTCGTAACAAGGTTTCN
>Selenidium_melongena_KC890799
NNNNNNNTGCTTGTCTCAAAGATTAAGCCATGCATGTCTAAGTATAAGCTTTTATACAGCGAAACTGCGAATGGCTCATTAAAACAGTTATAGTTTATTTGATGAACAAAATACATGGATAACCGTGGTAATTCTAGAGCTAATACATGCGGAAGGGCTGTATTTATTAGATAAAGAACCAATTGTCCTCATTTTTTGGTGATTCATAATAACTTTTCGAATCGCGTGCGATAGATCATTCAAGTTTCTGACCTATCAGCTT-CGACGGTAGGGTATTGGCCTACCGTGGCATTGACGGGTAACGGGGAATTAGGGTTCGATTCCGGAGAGGGAGCCTGAGAAACGGCTACCACATCTAAGGATGGCAGCAGGCGCGCAAATTACCCAATCCTGACACAGGGAGGTAGTGACAAGAAATAACAACACAGGGCATCTCTTGTGATTGGAATGAGTATAATCTAAAAACCTATTCGAATG-CAATTGGAGGGCAAGTCTGGTGCCAGCAGCCGCGGTAATTCCAGCTCCAATAGCGTATATTAAAGTTGTTGCAGTTAAAACGCTCGTAGTTGAATTTCTGATGGTGTCTTTTACTTTGAGAAAATTAGAGTGTTTCAAGCAGGCATACGTCTTGAATACTACAGCATGGAATAATAAGATAGGACTTTAGTTCTAACTTATTGGTTCA-AGAACTAGAGTAATGATTAATAGGAACAGTTGGGGGCATTTGTACTCGCCTGTCAGAGGTGAAATTCTATGATTAGGTGAGGACAGACAACTGCGAAAGCATTTGCCAAACATGTTTTCATTAATCAAGAACGAAAGTTAGGGTAATGAAGACGATCAGATACCGTCGTAGTCTTAACCATAAACTATGCCGACTAGAGATTGGAGGTCGTCACTCGACTCCTTCAGCACCTTATGAGAAATCT-AAGTCTTTGGGTTCTGGGGGGAGTATGGTCGCAAGGCTGAAACTTAAAGGAATTGACGGAAGGGCACCACCAGGAGTGGAGCCTGCGGCTTAATTTGACTCAACACGGGAAAACTCACCAGGTCCAGACATAGCAAGGATTGACAGATTGATAGTTCTTTCTTGATTCTATGGGTGGTGGTGCATGGCCGTTCTTAGTTGGTGGACTGATTTGTCTGGTTAATTCCGTTAACGAACGAGACCTTAACCTGCTAAATAGGAGCGAGAAACCTTCTTAGAGGGACTTTGCGTATCTAACGCATGGAAGTTTGAGGCAATAACAGGTCTGTGATGCCCTTAGATGTTCTGGGCTGCACGCGCGCTACACTGATGCATCCAACGAGTAACCTTATCCGATAGGGTTGGGTAATCTTTGGAATATGCATCGTGATGGGGATAGATTATTGCAATTATTAATCTTCAACGAGGAATTCCTAGTAAGCGCAAGTCATCAGCTTGTGCTGATTACGTCCCTGCCCTTTGTACACACCGCCCGTCGCTCCTACCGATCGGGTGATTAGGTGAATTATTCGGACCACACGTGGGAAGTCTTGTGAACCTCATCGTCTAGTGGAAGGAGAAGTCGTAACAAGGTTTCN
>Selenidium_pendula_LN901443
AGTCATATGCTTGTCTCAAAGATTAAGCCATGGATGTTCCAGTATGAGTTTT-ATATAACGAAACTGGGAAGGGCTCATTAAATCGGTTATTAAACAATCGACGGTTATCATATATGGTTATCCGTGGTAATTCTACGGCTAATACATGT--CGGGGTGCCTATATTTCGACTTTGA-CAAACAAGGCTGATCGTCCGAGGAATTATCTGTGCTTATCATTTCGCCAAAGAAGCTTCGAAATTATTTCCGCCCTATCAGCTTTCGTCGGTAACGTAGTGGTTTACCGTGGCAGTGACGGGTAACGGGGAATTAGGGTTTGACTCCGGAGAGGGAGCCTGAGAAATGGCTACCACATCTATGGAAGGCAGCAGGCGCGCGAATTACCCAATCCTATACTAGGGAGGTAGTGACAAGAAATAACATCATAGATATATATCTATGATTGGAATGAAAGGACTTTAAATCATTTCTTGAGGATCCATTGGAGGGCAAGTCTGGTGCCAGCAGCCGCGGTAATTCCAGCTCCAACAGCGTATATTAAAGTTGCTGCAGTTAAAACGCTCGTAGTTGTTGTCCAACTTTCTGCCAAAACCTTGAGGAAAGATTAGTGTTCCAAGCAATTATC-TCTTTGTCCTCCCCAGCATGGTATTCCACCTAACAGAAGAAAA--------GTGT---CG-A--TTTTCTTCT-TACTATATAGAAATTCAAGGGGGTATACGTACTTTAATGTCAGAGGTGAAATTCTTAGATTTTTAAAAGACGGTCAATTGCGAAAGCATTCACCAAGCGACTTTTCTTTGATCAAGAACGAAAGTTAGGGGATTGAAGACGATCAGATACCGTCGTAATCTTAACCGTAAACTATGCCGACTTGTCGCAGGTAGACGTTTCCCATGTTTATCGTCGACTTTTGAGAAATCA-AAGTTTTTGGGTTCTGGGGGGAGTATGATTGCAAGATTGAAACTTAAAGGAATTGACGGAAGGGCACCACCAGGAGTGGAGCTTGCGGCTTAATTTGACTCAACACGGGAAATCTCACCAGCCCCACACATAAAGAGGATTGACAGTTTGATAGTTCTTTCTTGATTCTATGGTTGGTGGTGCATGGCCGTTCTTAGTTGGTGGAGTGATCTGTCTGGTTAATTCCGTTAACGAACGAGATCTTACCCTACTAAATAGACAATTGTACGCTTCTTAGAGGGACTTTGATCGTTTAGATCAAGGAAGTTTGAGGTAATAACAGGTCTGTGATGCCCCTAGACGTTCT-GGCTCCACGCGCGCTACAATAATACGCACAACAAGTATCCCAGCTCGAAAAGGTAAAGTAAACATCAGAAAAAGTACTGTAATGGTTATAGATCCTTGTAATTATTGATCTTCAACGAAGAATTCCTAGTAAGTATGTGTCATCATCACGCACTGACTACGTCCCTCCCCTTTGTACACACCGCCCGTCGCTCCTACCGATTGAGTGATCCGATGAAACTCTCGGAC-GCAGTGAAAAAGAGATTTGAATCGTACCACTTAGAGGAAGGAGAAGTCGTAACAAGGTTTCC
>Selenidium_hollandei_LN901445
NNNNNNNNNNNNNNNNNNNNNNNNNNNNNNNNNNNNNNNNNGT-TGAGTTTTGATATAACGAAACTGCGAAGGGCTCAATAAATCGGTTATTAAATAATCGACGGT--TCTCAGATGGTTATCCGTGTTAATTTTACGGTTAATACATGT--TGTGGTGCCTTTATTTCGACTATGACTCCCCAGGCCTGATCGTCGGAAGAATTATCTGTGCTTATCGTTCTTTTGAAGAAACTTCGAAGTTATTTCCGCCCTATCAGCTTTCGTTGGTAACGTAGTGGGTTACCAAGGCAGTGACGGGTAACGGGGAATTAGGGTTTGACTCCGGAGAGGGAGCCTGAGAAACGGCTACCACATCTATGGACGGCAGCAGGCGCGCGAATTACCCAATCCTATACTAGGGAGGTAGTGACAAGAAATAACAACATAGATTTTTATTTATGATTGGAATGAGAGGGCTTTAAAATATTCCTCGAATGTCCATTGGAGGGCAAGTCTGGTGCCAGCAGCCGCGGTAATTCCAGCTCCAACAGCGTATATTAAAGTTGCTGCTGTTAAAACGCTCGTAGTTGTTGTCCAGCTCTCCGCCAAAACCTTGAGGAAAGATTAGTGTTCCAAGCAATATAT-TCTTTGTCCTCCCCAGCATGGTATATAACCAAATCGAAGCAGA------AAGTTG---TCACT-TCTGCGTCT-AACTAAATAGAAATTCAAGGGGGTATACGTACTTTAATGTCAGAGGTGAAATTCTTAGATTTTTAAAAGACGATCAAATGCGAAAGCATTTACCAAGGGAATTTTCTTTGATCAAGAACGAAAGTTAGGGGATTGAAGACGATCAGATACCGTCGTAATCTTAACCGTAAACTATGCCGACTTGTCGCAGGTAGATGGCTTT-ATATTTATCGTCGACTTTTGAGAAATCA-AAGTTTTTGGGTTCTGGGGGGAGTATGATTGCAAGATTGAAACTTAAAGGAATTGACGGAAGGGCACCTCCAGGAGTGGAGCTTGCGGCTTAATTTGACTCAACACGGGAAATCTCACCAGCCCCACACATAAAGAGGATTGACAGTTTGATAGTTCTTTCTTGATTCTATGGTTGGTGGTGCATGGCCGTTCTTAGTTGGTGGAGTGATCTGTCTGGTTAATTCCGTTAACGAACGAGATCTTACCCTGCTAATTAGACAATTGAACGCTTCTTAGAGGGACTTTAATCATCTAGATTAAGGAAGTTTGAGGTAATAACAGGTCTGTGATGCCCCTAGACGTTCTGGGCTGCACGTGCGCTACAATAATACGCACAACGAGTATCCAAGCTCGAAAGGGCAAGGTAATCAATAGAAAACGTACTATAATGGTTATAGATCCTTGTAATTATTGATCTTCAACGAGGAATTCCTAGTAAGTATGTGTCATCATCACGCACTGATTACGTCCCTGCCCTTTGTACACACCGCCCGTCGCTCCTACCGATTGGATGTTCCGATGAAACTCTCGGAA-GCACTGAAGAAGAGATTTGAATCGTAACATTTAGAGGAAGGAGAAGTCGTAA-AGGATTTCC
>Selenidium_serpulae_DQ683562
AGTCATATGCTTGTCTCAAGGATTAAGCCATGCATGTTCCAGTATGAGTTTTGATATAACGAAACTGCGAAGGGCTCATTAAATCGGTTATTAAACAATCGACGAT--TCACATATGGTTATCCGTGACAATTCTACGGTTAATACATGCTTTGTGGTGCCTTTATTTCGACTATGG-CTGACAGCTTCGATCGTCGGAAGAATTATCTGTGCTTATCGTTCTTCTGAAGAAGCGTCGAAGTTATTTCCGCCCTATCAGCTTTCGTCGGTAACGTAGTGGTTTACCGTGGCAGTGACGGGTAACGGGGAATTAGGGTTTGACTCCGGAGAGGGAGCCTGAGAAATGGCTACCACATCTAAGGATGGCAGCAGGCGCGCGAATTACCCAATCCTATACTAGGGAGGTAGCGACAAGAAATAACAACATAGGTATTTATTTATGATTGGAATGGAGGGACCGTAGCGTATCCCCTGAA-AGCCATTGGAGGGCAAGACTGGTGCCAGCAGCCGCGGTAATTCCAGCTCCAACAGCGTATATTAATGTTGCTGCAGTTAAAACGCTCGTAGTTGTTGTCCAACTTTCCGCCAAAACCTTGAGGAAAGATTAGTGTTCCAAGCAGTTCC--ACTTTGTCCTCCCCAGCATGGTATTTCACCTATTCGAAGAAGA------TCATTG---CCAAA-TCTTCATCA-TACAAAATAGAAACTCAAGGGGGTATACGTATTTTAATGTCAGAGGTGAAATTCCTGGATTATTAAAAGACGAACAATTGCGAAAGCATTCGCCAAGCGATTTTTCTTTGATCAAGAACGAAAGTTAGGGGATTGAAGACGATCAGATACCGTCGTAATCCTGACTGTAAACTATGCCAACTTGTCGCAGGTAGATCTTTCGCGAATCTATCGTCGGCTTTTGAGAAATCA-AAGTCTTTGGGTTCTGGGGGGAGTATGATCGCAAGCTTGAAACTTAAAGGAATTGACGGAAGGGCACCACCAGGAGTGGAGCTTGCGGCTTAATTTGACTCAACACGGGAAATCTCACCAGCCCCACACATAAGGAGGATTGACAGTTTGATAGTTCTTTCTTGATTCTATGGATGGTGGTGCATGGCCGTTCTTAGTTGGTGGAGTGATCTGTCTGGCTAATTCCGTTAACGAACGAGATCTTAACCTACTAACTAGAAAGTTCAACACTTCTTAGAGGGACATTAATCGTTTAGATTAGGGAAGTTTGAGGTAATAACAGGTCTGTGATGCCCCTAGACGTTCTGGGCTGCACGCGCGCTACAATAGTACGCACAGCGAGTATCCAAGCTCGAAAGGGCAAGGTAAACT-AAGAAAAGGTACTGTAATTGTTATAGATCCTTGTAATTATTGATCTTCAACGAGGAATTCCTAGTAAGTATGTGTCATCATCACGCACTGATTACGTCCCTGCCCTTTGTACACACCGCCCGTCGCTCCTACCGATTGGATGAGGCGATGAAACTCTCGGAC-GAGGTTTGAAAGAGATTTGAATCGGTTCATTTAGAGGAAGGAGAAGTCGTAACAAGGTTTCC
>Caliculium_glossobalani_KC890798
AGTCATATGCTTGTTTCAAAGATTAAGCCATGCAAGTCTAAGTATAAGCTTTTATACGGCAAAACTGCGAATAGCTCATTATAACAGTTATAATCTACACGATGATCGTACCAAATGGATATCCATGGTAATTCTGGAGCTAATACATGCGGGATGGTAGCATTCATTAGTATCAGACCCAGCCACAACTGTGAAGTGGTGA-TCATAATGACGGAGTGGATCGCGCGCGACAGTTCGTTCGAGTTTCTGACCTATCAGCTCCCGTCGGTAGGGTATTGGCCTACCGAGGCTGTGACGGGTAACGGGGAATTAGGGTTCGATTCCGGAGAGGGAGCCTGAGAGACGGCTACCACATCTAAGGATGGCAGCAGGCGCGCAAATTACCCAATCCCGACACGGGGAGGTAGTGACCAGAAATAGCAACGCAGGGCA-CCTCTGTGATTGCAATGAGCGGAAAGCAAAATTGTTTGCGAGTATCTATTGGAGGGCAAGTCTGGTGCCAGCAGCCGCGGTAATTCCAGCTCCAATAGCGTATATTAAAATTGCTGCAGTTAAAGCGTCCGTAGTTGAATTTCGTCCCACTCCCGTTACTTTGAGCAAAATGGAGTGCTTCAACCAAGCTAAAGC-TTGAACAGCTCAGCATGGAATAACAAGATAGGACTTCGATTCT-TCTTGTTGGTGTCAGAATCGAAAGTAATGATTGATAAGGACTTACGGGGGCATTTGTACTT-GCTGGAAGAGGTGAAGTTCTAAGACCCAGCAAAGACAAACAAGTGCGAAAGCATTTGCCCAGTATGTGCCTGTTAATCAAGGACGAAAGTTGGGGGATCGAAGACGATTAGATACCGTCGTAGTCCCAACTATAAACTATGCCGACTGAGAATCGGTGGAAGTACTTTAACTCCTTCGGCACTCCAAGAGAAATCT-AAGTTTTTGGGCCCTGGGGGGAGTATGGTCGCAAGGCTGAAACTTAAAGGAATTGACGGAAGGGCACCACCAGGAGTGGAGCCTGCGGCTTAATTTGACTCAACGCGGGGAACCTCACCAGGCCCGGACATAGTCATGATTGACAGATTGAGAGTTCTTTCTCGATTCTATGGGTGGTGGTGCATGGCCGTTCTTAGTCGGTGAGGTGACTTGTCTGGTTAATTCCGATAACGGACGAGACCTCGACCTGCTAAATAGCTTTCTTTCACCTTCTTAGAGGGACTTTGGGAGTTTATCCCAAGGAAGTTCGAGCCTATAACAGGTCTGTGATGCCCTTAGATGGCCTGGGCTGCACGTGCGCTACAATGACAGAGACAGCGAGTATCCTACTCCGTATGGTGTGGGAAATCTTGTGAAACTCTGTCGTGATAGGGATTGACCTTTGCAATTATGGGTCATGAACGAGGAATTCCTAGTAAGGACAAGTCATCACCTTGTGCTGATTACGTCCCTGCCCTTTGTACACACCGCCCGTCGCTTCAACCGATTGGATGATCCGGCAAATTACATGGACTATTAAGAGGAAGTGTCGTAAGCCTTATCATCTAGAGGATGAAGAAGTCGTAACACGGTATCC
>Gregarina_kingi_FJ459746
NNNNNNNNNNNNNNNNNNNNNNNNNNNNNNNNNNNNNNTACGTATTAGCTGCTTTACAGTGGAACTGCGAATAGCTCATTATAACAGTTATAATTTACACGACG-TCAAACCATATGGATATCCTTGGTAATTCTGGTGCTAATACACGCTCCAGAACAGCTGCCAGAAAACTCAACACTCTCTGTGTTTGCAGTGTGATGATCA-AACTGGCTCAGCCAATCGCTCGCGACATGTCGTTCAAGTTTCTGACCTATCAGCTCCCATTAGTAAGGTATTGGCTTACTCAGGCTGTGACGGGTAACGGGGAATTGGGGTTCGATTCCGGAGAGGGAGCCTTAGAAATAGCTACCACATCTAAGGATGGCAGCAGGCGCGCAAATTACCCAATCCCGACTCGGGGAGGTAGTGACAAGAAATAGCAACACGAGACCATTTTCGTGATTGCAATGAGTTAGAAACAAATCAGCTAACGAGTATCTATTGGAGGGCAAGTCTGGTGCCAGCAGCCGCGGTAATTCCAGCTCCAAGAGCATATATTAAAATTGTTGCAGTTAAAGCGTCCGTAGTTGAAACTAGTCCCAAATGCGTTACCTTGAGTAAATTGGAGTGTTCCAATCAGATTTCTGTC-TGAACAGCTCAGCATGGGATAACCTAACACGACTTTGGTTGCAAAAT-TGAGTTCTGTAACCGAAAGTAATAATATCAAGGGATATACGGAGGCATTTGTACTTGCTGGAGAGAGGTGAAATTCTGAGACCCTGCAAAGACAAACAAGTGCGAAAGCATTTGCCTAGTGTATGCCCTCTAATCAAGGACGAAAGTTGGGGGATCGAAGACGATTAGATACCGTCGTAGTCCCAACCATAAACGATGCCGACTGAGGATCAGAGGCAGTTAATGTACGCCTTTGGCACTCAAAGAGAAATCT-AAGTCTTTGGGCCCTGGGGGGAGTATGGTCGCAAGTCTGAAACTTAAAGGAATTGACGGAAGGGCACCACCAGGAGTGGAGCTTGCGGCTTAATTTGACTCAACGCGGGAAATCTCACCAGGCCCGAACATAATAATGATTGACAGATTAAGTGTTCTTTCTTGATTCTATGGGTGGTGGTGCATGGCCGTTCTTAGTCGGTGAGGTGACTTGTCTGGTTAATTCCGATAACGGACGAGACCTCGACCCACTAAATAGCCTTGGAGGTACTTCTTAGAGGGACCTTGTGAGTTTATCACACGGAAGCTCGAGACTATAACAGGTCTGTGATGCCCTTAGATGGCCTGGGCTGCACGTGTGCTACAATCGCACGGAGATCAGGTTTTCTGCTCTGAAAAGAGTTGATAATCATTTGAAACTGTTTGGTATCTGGAATTGACTCTTGTAATTATGAGTCATAAACTAGGAATTCCTAGTAAGGACAAGTCATTACCTTGTGCTGATTATGTCCCTGCCCTTTGTACACACCGCCCGTCGCTTCAACCGATTGGATGATCCGGCAAATTGCATGGACTGATATCGGGAAACGCCACGAGCAGGATCCTGTNNNNNNNNNNNNNNNNNNNNNNNNNNNNNN
>Gregarina_blattarum_FJ459741
NNNNNNNNNNNNNNNNNNNNNNNNNNNNCATGCAAGTCTAAGTATAAGCTACTATACGGCGAAACTGCGAATAGCTCATTACAACAGTTATAATTTACACGAAGATCAACCTAAATGGATATCCATGGTAATTCTGGAGCTAATACATGCGGAAAGGTGGCATTCATTAGTTGCAGAACCATCCGGGTTTCGAACTTGGTGATCA-TAATGACGGAGCGGATCGCATGCGACAGTTCGTTCAAGTTTCTGACCTATCAGCTCCCGTCGGTAAGGTATTGGCTTACCGAGGCTGTGACGGGTAACGGGGAATTGGGGTTCGATTCCGGAGAGGGAGCCTGAGAAACGGCTACCACATCTAAGGATGGCAGCAGGCGCGCAAATTACCCAATCCCGATACGGGGAGGTAGTGACCAGAAATAGCAACTTGGGGCATTCTTCATGATTGCAATGGGCGGAAAGCAAAACTGTTTGCGAGTACCTATTGGAGGGCAAGTCTGGTGCCAGCAGCCGCGGTAATTCCAGCTCCAATAGCGTATATTAAAATTGCTGCAGTTAAAGCGTCCGTAGTTGGATTTCGTTCTTCTGCCGTTACTTTGAGCAAATTGGAGTGCTCCAACCAGGCTTACGC-TTGAACAGCTCAGCATGGAATAACAAGATAGGACTTTGGT-TCTTCTTGTTGGTGTATGAACCAATAGTAATGGTTGATAAGGACATACGGGGGCATTTGTACTTGCTGGAGAGAGGTGAAATTCTAAGACCCAGCAAAGACAAACAACTGCGAAAGCATTTGCCCAGTGTGTACCTGTTAATCAAGGACGAAAGTTGGGGGATCGAAGACGATTAGATACCGTCGTAGTCCCAACTATAAACTATGCCGACTGAGGATCGGAGGCCGTAACACGACTCCTTCGGCACTCCAAGAGAAATCT-AAGTCTCTGGGCCCTGGGGGGAGTATGGTCGCAAGGCTGAAACTTAAAGGAATTGACGGAAGGGCACCACCAGGAGTGGAGCCTGCGGCTTAATTTGAGTCAACGCGGGGAACCTCACCAGGCCCGGACATAGTCATGATTGACAGATTGAGAGTTCTTTCTCGATTCTATGGGTGGTGGTGCATGGCCGTTCTTAGTCGGTGAGGTGACTTGTCTGGTTAATTCCGATAACGGACGAGACCTCGACCTGCTAACTAGCAAGCGTTTACCTTCTTAGAGGGACTTTGTGAGTCTATCACAAGGAAGTTCGAGCCTATAACAGGTCTGTGATGCCCTTAGATGGCCTGGGCTGCACGTGCGCTACAATGACAGAGCCAGCGAGTATCCTTCTCCGTTCGGAGTGGGCAATCTTTTGAAACTCTGTCGTGATAGGGATTGACCCTTGCAATTGTGGGTCATGAACGAGGAATTCCTAGTAAGGACAAGTCATCACCTTGTGCTGATTACGTCCCTGCCCTTTGTACACACCGCCCGTCGCTTCAACCGATTGGATGATCCGGCAAACTGTACGGACATTTGAGTGGAAGTACCGTGAGCCTTATCATCTAGAGGA-GAAGAAGTNNNNNNNNNNNNNNN
>Gregarina_coronata_FJ459743
NNNNNNNNNNNNNNNNNNNNNNATTAGCCATGCAGGTGTAAGTATAAATCATATAACGATAAAACTGCGANTAGCTCATTAGAACACTTATAATTAACACGGTGATC-TTTTATATGGATATCCATGGTAATTCTGGAGTTAATACATGC-ACCATTGTGCAGCCATGATATTAATCACCGAACAAGTTGCTTGTTTGGATGACC-TCGTGGACTAGTGAATCGCTTGCGATAGACCGTTTTAGTTTGTGACCTATCAGCT-TTGTCGGTAAGGTATTGGCTTACCGAGGCGATTACGGGTAACGGAGAATTGGGGTTCGATTCCGGAGAGGGAGCCTGAGAAACGGCTACCACATCTAAGGGTGGCAGCAGGCGCGCAAATTACTCAATCCCGACACGGGGAGGTAGTGACAAAAAATAACAGCACGATGCATTCTTCGTGACTGTAATGAGCAGAAATTACAAAAGTATGCGAGTATCAATTGGAGGGCAAGTCTGGTGCCAGCAGCCGCGGTAATTCCAGCTCCAATAGCGTATATTAAAATTGTTGCAGTTAAAGCGTTCGTAGTTTACACTCCGCATTGCGTTATTACTTTGAGTAAATGGAAATGCTCCAAGCAGGCTTTAGCC-TGAACCGCTCAGCATGGAATAATATAATATAGCTCCTTC-GCGACTTGTCGGTGGTAGCTTGGGATGTGATGATTGATAAGGACGGTCGGGGGCATTTGTACTTGCTGGAGAGAGGTGAAATTCTAAGACCCGGCAAAGACAGACTGACGCGAAAGCTTTTGCCCAGGACGTGCCTATTAATCAAGGACGAAAGTTGGGGGATCGAAGACGATTAGATACCGTCGTAGTCTCAACCGTAAACGATGCCGACATAATTTCGGCGAAGAGAGTTAGTCTTCTTCGGAGTTACCAGAGAAATCA-AAGTCTTTGGGCCCTGGGGGGAGTATGGTCGCAAGGCTGAAACTTAAAGGAATTGACGGAAGGGCACCACCAGGAGTGGAGCCTGCGGCTTAATTCGACTCAACGCGGGAAATCTCACCAGGCCCGAACATAATTATGATTGACGGATGAAAAGATCTTTCTTGATTCTATGGGTGGTGGTGCATGGCCGTTCTTAGTCGGTGAGGTGACTTGTCTGGTTAATTCCGATAACGGACGAGATCTCGACTTATTAACTGATGAAATGAATTTCGCTTAATAGGACATTGGATGTTTATTCCAAGGAAGTTCGAGCCTATAACAGGTCTGTGATGCCCTTAGATGGCCTGGGCTGCACGTGCGCTACATTGACAAATGCAAAAAGTTACCTTGACTGAGAAGTCTGGGAAATC--TCAAAAGTTTGTCGTACTTGGAATCGGTGCTTGCAATTATTCACCGTGAACGAGGAATTCCTAGTAAGTACAATTCACTATATTGTGCTGACTGCGTCCCTGCCCTTTGTACACACCGCCCGTCGCTTCAACCGATTGGATGATTCGGCAAATTTCGTGGACATTATGATGGAAGCAATGTGAGCCACATTATCTNNNNNNNNNNNNNNNNNNNNNNNNNNNNNN
>Gregarina_sp_ex_Phaedon_brassicae_JF412715
TAGTCATATGCTTGTTTCAAAGATTAGCCATGCAGGTGTAAGTATAGATC--ATTACGATGAAACTGCGAACAGCTCATTAGAATACTTATAAATAACACGGTGACT-CATTATATGGATATCCATGGTAATTCTGGAGTTAATACATGC-ACAAAATTGCAGCCATGA-TTGAATCGCCGACTGGGTTGCCCAATTGGAGGACC-GCGTGGACTTGTGAATCGCTTGCGATAGACCGTTTTAATTTGTGACCTATCAGCT-TCGTCGGTAAGGTATTGGCTTACCGAGGCGATTACGGGTAACGGAGAATTGGGGTTCGATTCCGGAGAGGGAGCCTGAGAAACGGCTACCACATCTAAGGGTGGCAGCAGGCGCGCAAATTACTCAATCCCGACACGGGGAGGTAGTGACAAAAAATAACAGCACGATGCTTTCTTCGTGACTGTAATGAGCAAAATTTACAAAAGTATGTGAGTATCAATTGGAGGGCAAGTCTGGTGCCAGCAGCCGCGGTAATTCCAGCTCCAATAGCGTATATTAAAATTGTTGCAGTTAAAGCGTTCGTAGTTTATGTTACACACTGCACTATTACTTTGAGTAAATGAATTTGCTCCAAGCAAGCTTTAGCT-TGTACCGCTCAGCATGGAATAATATAATATAACTCCCTA-TCGGCACGTCGGCGGTCGAATGGGACGTGATGATTGATAAGGACAGTCGGGGGCATTTGTATTTGCTGGAGAGAGGTGAAATTCTAAGACCCGGCAAAGACAAACTGAGGCGAAAGCTTTTGCCCAGGATGTGCCTGTTAATCAAGGACGAAAGTTGGGGGATCGAAGACGATTAGATACCGTCGTAGTCTCAACCGTAAACAATGCCGACATAATTTCGGCGAAGTAAGTTAGTCTTCTTCGGAGTTACCAGAGAAATCA-AAGTCTTTGGGCCCTGGGGGGAGTATGGTCGCAAGGCTGAAACTTAAAGGAATTGACGGAAGGGCACCACCAGGAGTGGAGCCTGCGGCTTAATTCGACTCAACGCGGGAAATCTCACCAGGCCCGAACATAATTATGATTGACGGATGAAAAGATCTTTCTCGATTCTATGGGTGGTGGTGCATGGCCGTTCTTAGTCGGTGAGGTGACTTGTCTGGTTAATTCCGATAACGGACGAGATCTCGACTTATTAAATAGACACTTTGATTCTTCTTAATGGGACATTGGATGTTCATTCCAAGGAAGTTCGAGCCTATAACAGGTCTGTGATGCCCTTAGATGGCCTGGGCTGCACGTGCGCTACATTGACTAAAGCAGAAAGTTCCCTTGGTCGATAGATCCGGGAAATCT-TTGAAATTTCGTCGTACTTGGAATCGGTGATTGCAATTATTCACCGTGAACGAGGAATTCCTTGTAAGTGCAATTCACTACATTGTGCTGACTGCGTCCCTGCCCTTTGTACACACCGCCCGTCGCTTCAACCGATTGGATGATTCGGCAAATTTCGTGGACATTAGGATGGAAGCAATGTGAGCCACATTATCT-GAGGATGAAGAAGTCGTAACACGGTATCC
>Gregarina_niphandrodes_AF129882
AGTCATATGCTTGTTTGAAAGATTAAGCCATGCAAGTCTAAGTATAAGTTTTCACACGACGAAACTGCGAATAGCTCATTAAAACACTTATTATAACAATGA-GACAATCTTCAATGGATATCCATGGAAAATCTGAAGCTAATACATG-GCGTGATTGGTCTTTAGTAAAAC-TCGGTAGCACTTC--GTGCTCTAGGTGATCG--GATAGACTCAGATATCGCTTGCGAGGACTCATTTCAGTTTGTGACCTATCAGCT-TGGTTGGTAAGGTATTGGCTTACCAAGGCTATTACAGGTGACGGGGAATTAGGGTTTGATTCCGGAGAGGGAGCCTGAGAGACGGCTACCACATCTAAGGGTGGCAGCAGGCGCGCAAATTACTCAGTCCCGACACGGGGAGGTAGTGAACAAAAATAGTGGCATAAAGCATATTTTATGACTGCAATGAGTGAAAATTACATCGTTTCACGAGTAACAATTGGAGGGCAAGTCTGGTGCCAGCAGCCGCGGTAATTCCAGCTCCAATAGCATATATTTGAGTTGCTGCAGTTAAAGCGTCCGTAGTTAGATATCAATTTTAACTTGTTACTTGAGAAATAAGGATGCGCCTAAGGCACGCCAATGTG-TGAACTATCTAGCATGGAATAGCGCATTTAAACTGTCAA-TAAACATGCCGAATGTTTGTTGATTAGG-ATGATTGATAAGGGCAGTCGGGGACACTTGTACTTGCTGGAGAGAGGTGAAATTCTGAGACCCGGCAAAGACACTCAAATGCGAAAGCTTTTGTCCAGAATGTTCCTGTTAATCAAGGACTAAAGTTGGGGGATCGAAGACGATTAGATACCGTCGTAGTCCCAACCGTAAACCATGCCGACTGATCGTTGGTT-AGA-AGTCTATTCTTTTCAGCGTT-CGAAAGAAATTG-AAGTTTTTGGGCCCTGGGGGGAGTATGGTTGCAAGACTGAAACTTAAAGGAATTGACGGAAGGGCACCACCAGGAGTGGAGCTTGCGGCTTAATTCGACTCAACGCGTGAAATTTTACCACGTCCGGACATAGTTATGATTGACAAACTAAAAGATTTTTCTAAATTCTATGGGTGGTGGTGCATGGCCGTTCTCAGTCGGTGAGGTGACTTGTCTGGTTTATTCCGATAACGGACGAGACCTTGACCT-TTAATTCTTGACTGTTATCAGTCTTAAAGGGACTCAATGTTCCAAACATTGGGAAGATCAAGGCAATAACAGGTCTGTGATGCCCTTAGATAACCTGGGCTGCACGTGTGCTACAATAACATCACAACGAGTAC-CAATATCGAAACGATGTTGTGAATCTTC--AAAGCGTGTTAAGGTGGGGATTGTCGGTTGTAATTGTCCGTCATAAACGAGGAATTCCTAGTAAGCGCAAGTCATTATCTTGAGTTGATTTCGTCCCTGCCCTTTGTACACACCGCCCGTCGCTTCAACCGATTGGATGGTTAGGTGAATTTTGTGGAT-----TTGTGAAACAACGTGGGCCTAACTGTTTAGAGGATGAAGAAGTCGTAACACGGTATCC
>Gregarina_tropica_FJ459749
NNNNNNNNNNNNNNNNNNNNNNNNNNNNNNNNNNAGTCTAAGTATAAGCTACTATACGGCGAAACTGCGAATAGCTCATTACAACAGTTATAATTCACACGACGATCATACCAGATGGATATCCATGGTAATTCTGGAGCTAATACATGCGGAAGGGTGGCATTCATTAGTTCTACAGCCCAACCAGAATGAGCTTTGGTGATCA-TAGTGACGGAGCGGATCGCATGCGACAGTTCGTTCAAGTTTCTGACCTATCAGCTCCCGTCGGTAGGGTATTGGCCTACCGAGGCTGTGACGGGTAACGGGGAATTAGGGTTCGATTCCGGAGAGGGAGCCTGAGAAACGGCTACCACATCTAAGGATGGCAGCAGGCGCGCAAATTACCCAATCCCGACACGGGGAGGTAGTGACCAGAAATAGCAACGCAGGGCATACTCTGTGATTGCAATGAGCGGAAAGCAAAACTGTTTGCGAGTACCTATTGGAGGGCAAGTCTGGTGCCAGCAGCCGCGGTAATTCCAGCTCCNATAGCGTATATNAAAGTTGCTGCAGTTAAAGCGTCCGTAGTTGGATTTCGTTCCCCAATCGTTACTTTGAGCAAATTGGAGTGCTCCAACCAAGCTACAGC-TTGAACAGCTCAGCATGGAATAACAAGATAGGACTTCGGA-TCTTCTTGTTGGTGCTTCAGCCGAAAGTAATGGTTGATAAGGACATACGGGGGCATTTGTACTTGCTGGAGAGAGGTGAAATTCTAAGACCCAGCAAAGACAAACAAGTGCGAAGGCATTTGCCCAGTATGTACCTGTTAATCAAGGACGAAAGTTGGGGGATCGAAGATGATTAGATACCGTCGTAGTCCCAACTATAAACTATGCCGACTGAGGATCGGTGGCCGTACTTCGACTCCTTCGGCACTCCAAGAGAAATCT-AAGTCTTTGGGCCCTGGGGGGAGTATGGTCGCAAGGCTGAAACTTAAAGGAATTGACGGAAGGGCACCACCAGGAGTGGAGCCTGCGGCTTAATTTGACTCAACGCGGGGAACCTCACCAGGCCCGGACATAGTCATGATTGACAGATTGAGAGTTCTTTCTCGATTCTATGGGTGGTGGTGCATGGCCGTTCTTAGTCGGTGAGGTGACTTGTCTGGTTAATTCCGATAACGGACGAGACCTCGACCTGCTAACTAGCTATCTTTTACCTTCTTAGAGGGACTTTGGGAGTTTATCCCAAGGAAGTTCGAGCCTATAACAGGTCTGTGATGCCCTTAGATGGCCTGGGCTGCACGTGCGCTACAATGACAAAGTCAGCGAGTATCCTTCTCCGTTCGGAGTGGGCAATCTTTTGAAACTTTGTCGTGATAGGGATTGACCCTTGCAATTATGGGTCATGAACGAGGAATTCCTAGTAAGGACAAGTCATCACCTTGTGCTGATTACGTCCCTGCCCTTTGTACACACCGCCCGTCGCTTCAACCGATTGGATGATCCGGCANNNNNNNNNNNNNNNNNNNNNNNNNNNNNNNNNNNNNNNNNNNNNNNNNNNNNNNNNNNNNNNNNNNNNNNNNNN
>Amoebogregarina_nigra_FJ459737
NNNNNNNNNNNNNNNNTTCAGATTAAGCCATGCAGGTCTAAGTATAAGCTACTTTACGGCGAAACTGCGAATAGCTCATTACAACAATTATAATTTACTCGAT-ATATTACTACATGGATATCCATGGTAATTCTGGAGCTAATACATGCACGAGATCTGCATTTAGACGCAT-AGCACCCTCCGAGCATCGTTGATAATGATGG-ACTGAATATGT-AAATCGCATGCGGCATTTCGTCCAAGTTTTTGACCTATCAGCTCCCGTCGGTAGGGTATAGGCCTACTGAGGCAGTGACGGGTAACGGGGAATTAGGGTTCGATTCCGGAGAGGGAGCCTGAGAAACGGCTACCACATCTAAGGATGGCAGCAGGCGCGCAAATTACCCAATCCCGACATGGGGAGGTAGTGACGAGAAATAGCAACGCAAGACCTATTTTGTGATTGCAATGAGCGGAGAGCAAAACATTTCGTGATTATCTATTGGAGGGCAAGTCTGGTGCCAGCAGCCGCGGTAATTCCAGCTCCAATAGCGTATATTAATGTTGCTGCAGTTAAAGCGTCCGTAGTCGAATTTGACATCAGTGACATTACTTTGAGCAAAATGGAGTGCTTAGGCCAAGCGTTAGC-TTGCACAACTCAGCATGGAATGACAAGATA-AACTTTGGT-TCTTCTTGTGGGTGACATGATCGAAGGAATTGATTGAAAAGGACACACGAGGGTACTTGTACTTGCTGGAGAGAGGTGAAATTCTAAGACCCAGCAAAGACAAACAAGTGCAAAAGCATTTACTCAGTATGTGCCTGTTGATCAAGGACGAAAGTTGGGGGATCGAAGACGATTAGATACCGTCGTAGTCCCAACCATAAACTATGCCGACTGAGGATCGGAGGATGTATCACAACTCCTTCGGCACTCCATGAGAAATTT-GAGTCTATGGGCCCTGGGGGGAGTATGGTCGCAAGGCTGAAACTTAAAGGAATTGACGGAAGGGCACCACCAGGAGTGGAGCCTGCGGCTTAATTTGACTCAACGCGGGAAACCTCACCAGGCCCGGACATAGTTATGATTGACAGAATGAACGTTCTTTCTCGATTCTATGGGTGGTGGTGCATGGCCGTTCTTAGTCGGTGAGGTGACTTGTCTGGTTAATTCCGATAACGGACGAGACCTCGACCTACTAAATAGGGGACTCTTTACTACTTAGAGGGACCGTGGAAATATATTCCAAGGAAGTTCGAGCCTATAACAGGTCTGTGATGCCCTTAGATGGCCTGGGCTGCACGTGCGCTACAATGACAGTAACAGCGAGTTTCCCATTCCGTGAGGAAATGGTAAGCTTTTGAAATGCAGTCTTGATGGGAATTGACCTTTGCAATTGTGGGTCATGAACGAGGAATTCCTAGTAAGGACAAGTCATTAACTTGTGCTGATTGCGTCCCTGCCCTTTGTACACACCGCCCGTCGCTTCAACCGATTGGATGATCCGGCGAACCACAAAGACCTGTTGAGGAAATTGTTGTGAGCCTTATCATCTNNNNNNNNNNNNNNNNNNNNNNNNNNNNNN
>Leidyana_erratica_FJ459752
NNNNNNNNNNNNNNNNNNNNNNNNNNNNNNNNNNNNNNNNNNNNNNNNNNNCTG-GAGGCGGGTGGGTGAACCGGCCGATAGATCAGGATCCGGGTGGGTGAACATACTAG-GGATGGAT-TCCCGGGTAATTCTGGAGCTAATACATGCGGAAAGGTGGCATTCATTAGTCT-TCGACCAACCAGGTTCTGTTCATGGTGATCA-TAATGACCGAGCGGATCGCTTGCGACAGTTCGTTCGAGTTTCTGACCTATCAGCTCCCGTCGGTAGGGTATTGGCCTACCGAGGCTGTGACGGGTAACGGGGAATTAGGGTTCGATTCCGGAGAGGGAGCCTGAGAGACGGCTACCACATCTAAGGATGGCAGCAGGCGCGCAAATTACCCAATCCCGATACGGGGAGGTAGTGACCAGAAATAGCGGCCCAGGACCAATTCTGTGATTGCAATGAGTGGAAAGCAAATTACTTTGCGGGTACTTATTGGAGGGCAAGTCTGGTGCCAGCAGCCGCGGTAATTCCAGTTTCATTAGCGTATATTAAA-TTGCTGCAGTTAAAGCGTCCGTAGTTGGATTTCGTCTTTTACTTGTTACTTTGAGCAAATTGGAGTGCTCCAACCAGGCTTCTGC-TTGAACAGCTCAGCATGGAATAACAATATAGGACTGTGAT-CCTCCTTGTTGGTGATGTGGACACAAGTAATGGTTGATAGGGACATACGGGGGCATCTGTACTTGCTGGAGAGAGGTGAAATTCTAAGACCCAGCAAAGACAAACAAGTGCGAAAGCATTTGCCCAGTGTGTGCCTGTTAATCAAGGACGAAAGTTGGGGGATTGAAGACGATTAGATACCGTCGTAGTCCCAACTATAAACTATGCCGACTGAGGATCGGAGGCTGTACAACGACTCCTTCGGCACTCCAAGAGAAATTT-AAGTCTCTGGGCCCTGGGGGGAGTATGGTCGCAAGGCTGAAACTTAAAGGAATTGACGGAAGGGCACCACCAGGAGTGGAGCCTGCGGCTTAATTTGACTCAACGCGGGGAACCTCACCAGGCCCGGACATAGTCATGATTGACAGATTGAGAGTTCTTTCTCGATTCTATGGGTGGTGGTGCATGGCCGTTCTTAGTCGGTGAGGTGACTTGTCTGGTTAATTCCGATAACGGACGAGACCTCGACCTACTAACTAGCTGTGGTTTACCTTCTTAGAGGGACTTTGTGAGTCTATCACAAGGAAGTTCGAGCCTATAACAGGTCTGTGATGCCCTTAGATGGCCTGGGATGCACACGCGCTACATCGACGAAGCCAGCGAGTATCCTTCTCCGTCCGGACTGGGAAATATTCTGAAAAT-CGTCGTGATAGGGATTGACCTTTGCAATTATGGGTCACGAACGAGGAATTCCTAGTAAGGACAAGTCATCACCTTTTGCTGATTACGTCCCTGCCCTTTGTACACACCGCCCG-AAANT-GGTCGAT-------CCTGGCG-----------------GTC-GAATTGAACTTGATCGATCCGGACGGTCGAATGCAA-CTCGATCGACGGTCGAA
>Selenidium_boccardiellae_JN857969
AGTCATATGCTTGTCTCAAAGATTAAGCCATGCATGTTCCAGTATGAGTTTTTATATAACGAAACTGCGAAGGGCTCATTAAATCGGTTATTAAACAATCGACGAA--TTTCATATGGTTATCCGTGCTAATTGTACGGTTAATACATGTTTCGGGGTGCCTATATTTCGACTATGA-CAAACAGGTTTGATCGTCCGAGGAATTATCTGTGCTTATCATTTCGCAAAAGAAGCTTCGAAATTATTTCCGCCCTATCAGCTTTCGTCGGTAACGTAGTGGTTTACCGTGGCAGTGACGGGTAACGGGGAATTAGGGTTTGACTCCGGAGAGGGAGCCTGAGAAACGGCTACCACATCTATGGAAGGCAGCAGGCGCGCAAATTACCCAATCCTATACTAGGGAGGTAGTGACAAGAAATAACAACATAGATCTTAATTTATGATTGGAATGAAAGGACTTTAAAACATTTCTTGAGGATCCATTGGAGGGCAAGTCTGGTGCCAGCAGCCGCGGTAATTCCAGCTCCAACAGCGTATATTAAAGTTGCTGCAGTTAAAACGCTCGTAGTTGTTGTCCAACTTTCTGCCAAAACCTTGAGGAAAGATTAGTGTTCCAAGCAGTTAAA-ACTTTGTCCTCCCCAGCATGGTATTCAACCTATCAGAAGAAAA---------TTG---TCGA--TTTTCTTCT-TACTATATAGAAATTCAAGGGGGTATACGTACTTTAATGTCAGAGGTGAAATTCTTAGATTTTTAAAAGACGGTCAATTGCGAAAGCATTCACCAAGCGACTTTTCTTTGATCAAGAACGAAAGTTAGGGGATTGAAGACGATCAGATACCGTCGTAATCTTAACCGTAAACTATGCCGACTTGTCGCAGGTATATATCTTC-GTGTGTATCGTCGACTTTTGAGAAATCA-AAGTTTTTGGGTTCTGGGGGGAGTATGATTGCAAGGTTGAAACTTAAAGGAATTGACGGAAGGGCACCACCAGGAGTGGAGCTTGCGGCTTAATTTGACTCAACACGGGAAATCTCACCAGCCCCACACATAAAGAGGATTGACAGTTTGATAGTTCTTTCTTGATTCTATGGTTGGTGGTGCATGGCCGTTCTTAGTTGGTGGAGTGATCTGTCTGGTTAATTCCGTTAACGAACGAGATCTTACCCTACTAAATAGACAATTGTACACTTCTTAGAGGGACTTTGT-CGTTTAGATCAAGGAAGTTTGAGGTAATAACAGGTCTGTGATGCCCCTAGACGTTCTGGGCTGCACGCGCGCTACAATAATACGCACAACAAGTATCCAAGCTCGAAAGGGCAAGGTAAACATCAGAAAAGGTACTGTAATGGTTATAGATCCTTGTAATTATTGATCTTCAACGAGGAATTCCTAGTAAGTATGTGTCATCATCACGCACTGATTACGTCCCTGCCCTTTGTACACACCGCCCGTCGCTCCTACCGATTGGGCGATCCGATGAAACTCTCGGACGCAATTGAACAAGAGATTTGAATCGTACCGCTTAGAGGAAGGAGAAGTCGTAACAAGGTTTCC
>Veloxidium_leptosynaptae_JN857966
NNNNNNNNNNNNNNNNNNNNNNNNNNNNNNNGCATGTCTAAGTGTAAATATTT-TACAGTGAAACTGCGAAGAGCTCATTACAACAGTTATGGTTTGCTTGAAGTA--TTTCCACCGGATAACTGTGGAAATCCTACAGCTAATACGTAGGAAGTGTTGCATATTAGTTTGGG--CTGAT-TGCGGCTTGTAAT-TATTTGAACAATTGTA--TGCACAAATCG-GTCCGAGAGTTCATCAAAGTTTCTGACCTATCAGGTTCCGACGGTAGGGTATTGGCTTACCGTGCCTATGACGGGTAACGGGGGATGAGGGTTCGATCCCGGAGAGGGAGCTTGAGAGATAGCTACCACATCTAAGGAAGGCAGCAGGCGCGCAAATTACCTATCCCTGACACAGGGAGGTAGTAAACAGAAATAATGACGCATGATTATTCGTGCGATTGGAATGAATAGCACTTAAACGTTGCTATGAA-ATCGATTGGAGGGCAAGTCTGGTGCCAGCAGCCGCGGTAATTCCAGCTCCAATAGCGTATATTAAAGTTGTTGCAGTTAAAACGTTCGTAGTCGAACTTAGTTTTCTATATGTTACTTTGAGTGAATCGGCGTGCTCAACGCAGGCGTTTGCCTTGAACGATTTACCATAGTATAAAAGATTATAAGAGCATTTTT---TTATCAGTTCGAAAA-TGCTTTTTATAA-AGAAAGGAACGGCTGGGGGCATTCGTATTCAATTGCCAGAGGTGAAATTCTTTGACTAGTTGAGGACGAACCACTGCGAAAGCATCTGCCAAGGACGTTTCCTTTGATCAAGAACGAAAGTTAGGTGATCGAAGATGATTAGATACCGTCGTAGTCCTGACTATAAACTATGCTATCCAAGAATTGGATT-GGTGATTATGCTCTTCCAGTACTTTATGAGAAATCATAAGTCTCTGAGTTCTGGGGGGAGTATAGTTGCAAGGCTGAAACTTAAAGGAATTGACGGAAGGGCACCACCAGGAGTGGAGCTTGCGGCTTAATTTGACTCAACACGGGAAAACTTACCAGGACAAGACATAAGAAGGATTGACAGATTGATCGCTCTTTCTTGATGTTATGGGTGGTGGTGCATGGCCGTTCTTAGTTCGTGGAGTAATCTGTCAGGTCAATTCCGATAACGAACGAGACCTTATCTTACTAATTGGAGAACTGAATGTCCATTAGAAGGACTCTATGTGTTTAACATAAGGAAGTTTGAGGCAATAACAGGTCTGTGATGCCCTTAGATGTTCTGGGCAGCACGCGTGCTACATTGGTGCATATACTGTGTCTCGTAATTCGAAAGGATTGCGGAATC--ATCAATATGCATCAACACTGGGATTGCTTGTTGTAAT-GTCAAGCATGAACGAGGAATTCCTAGTAAGCGCGTATCATTAATTCGTGTTGATTATGTCCCTGCCCTTTGTACACACCGCCTGTCGCACCTATCGATTAGGTAACATGGTGAATACAATGGAGATGATTGTTAAAATTGCGTAAACCNNNNNNNNNNNNNNNNNNNNNNNNNNNNNNNNNNNNNNN
>Difficilina_tubulani_FJ832160
AGTCATATGCTTGTCTCGCAGATTAAGCCATGCATGTCTTAGTGTAAATATTT-CACTGTGAAACTGCGGATGGCTCATTAAAACAGCTATAGTTTGCTTGGAGTTTTTTTCCATCGGATATCCGTGGAAATCCTACAGTTAATACGTTAGGGGTAGAATAATGTACTAACAA--GAATG-TACCATGTATGT--TTATGGAATACTTTTA--CGTGTGAATCGT-TACGATATTCCATCAAAGTTTCTGACCTATCAGGTTCCGACGGTTGGGTATTGGCCAACCGTGCCTATAACGGGTAACGGGGGATTAGGGTTTGATCCCGGAGAGGGAGCTTGAGAGATAGCTACCACATCTAAGGAAGGCAGCAGGCGCGCAAATTACCAATCCTTGAAACGAGGAGGTAGTAAACAGAAATAATGACGCACGACATATCGAGCGATCGGAATTAGTGACTTTTAAACGGAGTCACGAA-ATAAAAGCGAGGGCAAGTCTGGTGCCAGCAGCCGCGGTAATACCAGCTCGCTTAGCATATATTATTGATGTTGCAGTTAAAACGTTCGTAGTCGAAATTTATCTATAATAATATACTTCGAGTGAATCGGCGTGTTCCACGCAAGCTAACGCTTTGAACGATTTACCAGAGAATATAACAATATGATACCATCCTT---ATGTATATTCGAGGA-TGTTATGTATAC-AAATAAGAACGGTTGAGGGCATTCATATTCAACTGCCAGAGGTGAAATTCTATGATCAGTTGAAGATGAACAAAGGCGAAAGCATTTGCCAAGGACGTTTCTGTTGATCAAGAACGAAAGTTAGGGGATCGAAGATGATTAGATACCGTTGTAGTCCTAACTGTAAACATTACTAACTAATTATTGGGTT-GGTG-ATATACTTCTTCAGTACTTCATGAGAAATTATAAGTCTTTGAGTTCTGGGGGGAGTATAGTTGCAAGGCTGAAACTTAAAGGAATTGACGGAAGGGCACCACCAGGCGTGGAGCTTGCGGCTTAATTTGACTCAACACGGGAAAGCTTACCAGGACAAGACATGAGAAGGATTGACAGACTGATCGCTCTTTCTTGATTTTATGGGTGGTGGTGCATGGCCGTTCTTAGTTCGTGGAGTAATCTGTCTGGTTAATTCCGTTAACGAACAAGACCTTAACTTGCTAATTGGGG-TGTATATTTCTTTTAGAAGGACCGTGTATTCATAATACAAGGAAGCGTGAGGCAATAACAGGTCTGTGATGCCCTTAGATGTCCTGGGCAGCACGCGTGCTACAATGATATATATAATATGTCATGCTTTTAGATATAATGGCGTAATC--ATTAATATATATCATGCTAGGGATTATTTGTTGAAAT-GTTAAATATCAACAAGGAATGCCTAGTAAGCGCGAATCATTAATTCGTGTTGATTATGTCCCTGCCCTTTGTACACACCGCCCGTCGCACCTATTGATTAGGTTGTATTATGAGTTGGATGGATATGTTTATAGAAATCTTACAAATAGTACATCCCAGAAACAGGTAAAGTCGTAACACGGCATCT
>Difficilina_paranemertis_FJ832159
AGTCATATGCTTGTCTCGCAGATTAAGCCATGCATGTCTAAGTGTAAATATCT-TACAGTGAAACTGCGAATGGCTCATTAAAACAGTTATTGTTTGCTTGGAGTTT-ATTCCACCGGATATCCGTGGAAATCCTACAGTTAATATGTAC-GAAGGGT-T-GCATACTAATCT--GAACG-GACGATGTATCA--AATCTGAATACTTGTG--TGCGCGGATCGTATACGAGCGTCCATCAAAGTTTCTGACCTATCAGGTTCCGACGGTAGGGTATTGGCCTACCGTGCCGATAACGGGTAACGGGGGATTAGGGTTTGATTCCGGAGAGGGAGCTTGAGAGATAGCTACCACATCTAAGGAAGGCAGCAGGCGCGCAAATTACCAATCCCCGACACGGGGAGGTAGTAAACAGAAATAATGACGCATGATTCTTCGTGCGATCGGAATTAGTGGCTTCTAAACCAAGCCACGAA-CAAAAAGCGAGGGCAAGTCTGGTGCCAGCAGCCGCGGTAATACCAGCTCGCTTAGCATATATTATTGATGTTGCAGTTAAAACGTTCGTAGTCGATCTTTGTCTATGCTACCTTACTTTGAGTGAATCGGCGTGTTCCACGCAGGCGAAAGCCTTGAACGATTTACCATAGAATAAAACATTATAACAATATTCTT---TCGTCTGTTCGAGAT-TATTGTTTATAA-TGATAAGAACGGTTGAGGGCATTCATATTCAACTGCCAGAGGTGAAATTCTTTGATTAGTTGAGGATGAACAATGGCGAAAGCATCTGCCAAGGACGTTTCTGTTGATCAAGAACGAAAGTTAGGTGATCGAAGATGATTAGATACCGTCGTAGTCCTAACTGTAAACTTTACTGACCAAGCGTTGAATT-GGTGGATATGCTCCTTCAGTGCTTTCTGAGAAATTACAAGTCTTTGAGTTCTGGGGGGAGTATAGTTGCAAGGCCGAAACTTAAAGGAATTGACGGAAGGGCACCACCAGGCGTGGAGCTTGCGGCTTAATTTGACTCAACACGGGCAACCTTACGAGGACAAGACATAAGAAGGATTGACAGACTGATCGCTCTTTCTTGATTTTATGGGTGGTGGTGCATGGCCGTTCTTAGTTCGTGGAGTAATTTGTCTGGTTAATTCCGTTAACGAACGAGACCTTAACTTGCTAATTGGGA-TGTGTATTTCTCTTAGAAGGACCATGTATGCATAATACAAGGAAGCGTGAGGCAATAACAGGTCTGTGATGCCCTTAGATGTCCTCGGCAGCACGCGTGCTACAATGATGCATATAATGCGTTATGCCATTCAAAAGATTGGTGCAATC--GTCAATATGCATCTAACTAGGGATTATTTGTTGGAAT-GTCAAATATCAACAAGGAATGCCTAGTAAGCGCGAATCATTAGTTCGTGTTGATTATGTCCCTGCCCTTTGTACACACCGCCCGTCGCACCTAGTGATTAGGTTATATCATGAGTTAGACAGAAAAGTTTTTTGAAGTTTTGCGAATGGTATATCCCAGAACCAGGTAAAGTCGTAACACGGTATCT
>Pterospora_floridiensis_DQ093794
AGTCATATGCTTGTCTCGCAGATTAAGCCATGCATGTCTAAGTATAAACAGAT-TACAGTGAAACTGCGAATGGCTCATTAAAACAGTTATTGTTTGCTTGGAGTAT-TTTCCACCGGATATCCGTGGAAATCCTACAGCTAATACGTAG-AGGGGATGTAGCATATTAGTTT--GAACA-ATCGGCACGTGA--ATTATGAGAAATTTTA--TGCACGAATCGTATACGACAGTCCATCAAAGTTTCTGACCTATCAGGTTCCGACGGTTGGGTATTGGCCAACCGTGCCTATAACGGGTAACGGGGGATTAGGGTTTGATTTCGGAGAGGGAGCATGAGAGATGGCTACCACATCTAAGGAAGGCAGCAGGCGCGCAAATTACCTATCCCTGACTCAGGGAGGTAGTAAACAGAAATAATGGCACATG-TTTTACATGTGATCGGAACGAATGGTTTCTAAATAAAACCATGAA-AGCAATTGGAGGGCAAGTCTGGTGCCAGCAGCCGCGGTAATACCAGCTCCAATAGCGTATATTATTGATGTTGCAGTTAAAAAGTTCGTAGTTTGACTTTGCCTGTTTAGTATTACTTTGAGTTAATCGGCGTGTTCCACGCAGGCTTTTGTCTTGAACGATTTACCATAGAATAACAATTTATGATTTTGTGTCT---TTGTTTGTTCGGACA-CATTATCTATAC-GAATAAGAACGGTTGAGGGCATTCGTATTCAACTGCCAGAGGTGAAATTCTTTGATTAGTTGAGGACGAACAATTGCGAAAGCATCTGCCAGGGACGTTTCTGTTGATCAAGAACGAAAGTTAGGGGATCGAAGATGATTAGATACCGTTGTAGTCCTAACCATAAACTTTACTATCCAAGAGTTGGATT-AGTTATTATACTCTTCCAGTACTTTTTGAGAAATCATAAGTCTTTGAGTTCTGGGGGGAGTATAGTTGCAAGGCTGAAACTTAAAGGAATTGACGGAAGGGCACCACCAGGAGTGGAGCTTGCGGCTTAATTTGACTCAACACGGGAAAACTTACCAGGACAAGACATAAGAAGGATTGACAGATTGATCGCTCTTTCTTGATTTTATGGGTGGTGGTGCATGGCCGTTCTTAGTTCGTGGAGTAATTTGTCTGGTCAATTCCGTTAACGAACGAGACCTCAACTAACTAATTGGTGATGTTTATGCGTGTTAGAAGGACCATGTGTGTTTAACACAAGGAAGCGTGAGGCAATAACAGGTCTGTGATGCCCTTAGATATCCTGGGCAGCACGCGTGCTACAGTGATATATATAATGTGTTACACCACCTGAGAGGGCGGTGCAATC--ATAAATGTATATCAATACAGGGATTGCTTGTTGGAAT-GTCAAGCATGAACGAGGAATTCCTAGTAAGCGTGTATCATTAGTTCGCGTTGATTACGTCCCTGCCCTTTGTACACACCGCCCGTCGCGTCTATTGATTAGGTAGCATCATGAGTGAGGCAGAGGAGAATACTGAAGCCCCGCGAATGGTGCTACCCAGAAACAGACAAAGTCGTAACATGGTTTCT
>Pterospora_schizosoma_DQ093793
AGTCATATGCTTGTCTCGCAGATTAAGCCATGCATGTCTAAGTATAAACAGAT-TACAGTAAAACTGCGAATGGCTCATTAAAACAGTTATTGTTTGCTTGGAGTAT-TTTCCACCGGATAACCGTGGAAATCCTACAGCTAATACGTAG--GGGGATGTAGCATATTAGTTG--GAACA-TTCGACGCGTGA--ATTATGAAAAATTTTA--TGCACGAATCGTATACGAGAGTCCATCAAAGTTTCTGACCCATCAGGTGACGACGGTTGGGTATTGGCCAACCGTGCCTATAACGGGTAACGGGGGATTAGGGTTTGATTCCGGAGAGGGAGCATGAGAGATGGCTACCACATCTAAGGAAGGCAGCAGGCGCGCAAATTACCAATCCCTGACTCAGGGAGGTAGTAAACAGAAATAATGGCGCA-CATTTTATGTGTGATCGGAATGAGTGGTTTCTAAATAATACCACGAA-AGCAATTGGAGGGCAAGTCTGGTGCCAGCAGCCGCGGTAATACCAGCTCCAATAGCGTATATTATTGATGTTGCAGTTAAAAAGTTCGTAGTTCATTTTTGTCTTTTTTGTATTACTTTGAGTTAATCGGCGTGTTCCACGCAGGCTTTTGCCTTGAACGATTTACCATAGAATAATAGATTATGATTTTGTGTCT---TTGTTTGTTCAGACA-CATCATCTATAT-GAATAAGAACGGTTGAGGGCATTCGTATTCAACTGCTAGAGGTGAAATTCTTTGATTAGTTGAGGACGAACGATTGCGAAAGCATCTGCCAGGGACGTTTCTGTTGATCAAGAACGAAAGTTAGGGGATCGAAGATGATTAGATACCGTTGTAGTCCTAACCATAAACTATACTATCCAAGAGTTGGATT-GGTTGAATTGCCCTTTCAGTACTTTTTGAGAAATCATAAGTCTTTGAGTTCTGGGGGGAGTATAGTTGCAAGGCTGAAACTTAAAGGAATTGACGGAAGGGCACCACCAGGAGTGGAGCTTGCGGCTTAATTTGACTCAACACGGGAAAACTTACCAGGGCAAGACATGAGAAGGATTGACAGATTGATCGCTCTTTCTTGATTTTATGGGTGGTGGTGCATGGCCGTTCTTAGTTCGTGGAGTAATTTGTCTGGTTAATTCCGTTAACGAACGAGACCTCAACTAACTAATTGGTGATAGTTATACGTGTTAGGGGGACCATGTGTGTTTAACACAAGGAAGTGTGAGGCAATAACAGGTCTGTGATGCCCTTAGATGTCCTGGGCAGCACGCGTGCTACAATGATGTATATAATGTGTTACGCCTCCCGAGAGGGTGGTGCAATC--ATAAATGTACATCGTAACAGGGATTGCTTGTTGTAAT-GTCAAGCATGAACGAGGAATTCCTAGTAAGCGTGTATCATTAGTTCGCGTTGATTACGTCCCTGCCCTTTGTACACACCGCCCGTCGCGTCTATTGATTAGGCAACATCATGAGTGAGGTGGAGATGACCGTTGAAGCCCCGCAAATGGTGTTGTTGAGAAACAGACAAAGTCGTAACACGGTATCA
>Lithocystis_sp_DQ093795
AGTCATATGCTTGTCTCGCAGATTAAGCCATGCATGCCTAAGTGTAAATATTT-TACAGTGAAACTGCGGATGGCTCATTATAACAGTTATCGTTTGATTGGACGGA--GTCAAACGGATATCTGTGGTAATTCTACAGTTAATACGTAT---GAAGTGTTGCATATTACTGT--GAATA-TTCGACGAGTCT--TGCCCGAATACTTTTA--TGCACGAATCGCATGCGAAAGTCCATTAAAGTTTCTGACCTATCAGGTTCCGACGGTAGGGTATTGGCTTACCGTGCCGATAACGGGTAACGGGGAATTAGGGTTTGATTCCGGAGAGGGAGCTTGAGAGATGGCTACCACATCTAAGGATGGCAGCAGGCGCGTAAATTACCGATCCCTGACACAGGGAGGTAGTAAACAGAAATAATGACGCATGATTTTTTGTGCGATCGGAATGAATGGTTTTTAAACTAAGCCATGAA-AACGATTGGAGGGCAAGTCTTGTGCCAGCAGCCGCGGTAATACCAGCTCCAATAGCGTATATTATTGATGTTGCAGTTGAAACGTTCGTAGTCGACTTTCGTCGCTTTTATGTTACTTTGAGTAAATCGGCGTGTTCTACGCAGGCAATCGCC-TGAACGATTTACCATAGTATAATACATTATGAAAACTTCTTT---TTGTTTATTCAAAGA-TGTTTTCAATAA-TGACGAGAACGGCTGAGGGCATTCGTATTCAACTGTTAGAGGTGAAATTCTTTGATCAGTTGAGGACGAACAATGGCGAAAGCATCTGCCAAGGGCGTTTCTTTCGATCAAGAACGAAAGTTAGGTGATCGAAGATGATTAGACACCGTTGTAGTCCTAACTATAAAGTTTACTATCCAAGAATTGGATG-GGTGACTACGCCTTTCCAGTACTTTTTGAGAAATCATAAGTCTCTGAGTTCTGGGGGGAGTATAGTCGCAAGGCTGAAACTTAAAAGAATTGACGGAAGGCCACCACCAGGAGTGGAGCTTGCGGCTTATTTTGACTCAACACGGGAAAACTTACCAGGACAAGACATAAGAAGGATTGACAGATTGATCGCTCTTTCTTGATTTTATGGGTGGTGGTGCATGGCCGTTCTTAGTTCGTGGAGTAATTTGTCTGGTCAATTCCGTTAACGAACGAGACCTCAACTAACTAATTGGTGATGTTTATGCGTGTTAGAAGGACCATGTGTGTTTAACACAAGGAAGCGTGAGGCAATAACAGGTCTGTGATGCCCTTAGATATCCTGGGCAGCACGCGTGCTACAGTGATATATATAATGTGTTACACCACCTGAGAGGGCGGTGCAATC--ATAAATGTATATCAATACAGGGATTGCTTGTTGGAAT-GTCAAGCATGAACGAGGAATTCCTAGTAAGCGTGTATCATTAGTTCGCGTTGATTACGTCCCTGCCCTTTGTACACACCGCCCGTCGCGTCTATTGATTAGGTAGCATCATGAGTGAGGCAGAGGAGAATACTGAAGCCCCGCGAATGGTGCTACCCAGAAACAGACAAAGTCGTAACATGGTTTCT
>TAGIRI_29_
NNNNNNNNNNNNNNNNNNNNNNNNNNNNNNNNNNTGTCTAAGTGTAAATATTT-TACAGTAAAACTGCGGATGGCTCATTACAACAGTTATTGTTTGCTTGGAATAT-TTCTCTACGGATATCCGTGGAAATCCTACAGTTAATACGTAT---GAAGTGCTGCATATTGCTGT--GAACC-TTCGGCGAGTCT--TTAATGAACACTTGTA--TGCACGAATCGTATACGAAAGTCCATCAAAGTTTCTGACCCATCAGGTTCCGACGGTAAGGTATTGGCTTACCGTGCCGATAACGGGTAACGGGGGATTAGGGTTCGATCCCGGAGAGGGAGCTTGAGAAATGGCTACCACATCTAAGGAAGGCAGCAGGCGCGCAAATTACCGATCCCTAACACAGGGAGGTAGTGAACAGAAATAATGACGCATGATTCTTCGTGCGATCGGAATGAATGGTTTCTAAACAAAACCATGAA-ATCAATTGGAGGAAAAGTCTGGTGCCAGCACCCGCGGTAATACCAGCTCCAATAGCGTATATTATTGATGTTGCAGTTGAAACGTTCGTAGTCGAACCTTATCCCTTTTGTCTTACTTTGAGTGAATCGGCGTGTTCCACGCAGGCATGTGCCTTGAACGATTTACCATAGCATAATAGAGTATGAGAATACTTCC---TTGTTTGTTCGGAGG-TGTTTTCGATAC-TGATAAGAACGGTTGAGGGCATTCGTATTCAACTGCCAGAGGTGAAATTCTTTGATTAGTTGAGGACGAACTATTGCGAAAGCATCTGCCAAGGACGTTTCTTTTGATCAAGAACGAAAGTTAGGTGATCGAAGATGATTAGATACCGTTGTAGTCCTAACTATAAACTTTACTATCCAAGAATTGGATT-GGTGACTACGCCTCTCCAGTACTTTCTGAGAAATCATAAGTCTTTGAGTTCTGGGGGGAGTATAGTTGCAAGGCCGAAACTTAAAGGAATTGACGGAAGGGCACCACCAGGAGTGGAACTTGCGGCTTAATTTGACTCAACACGGAAAATCTTACGAGGATAAGACAAACGAAGGATTGACAGATTGATCGCTCTTTCTTGATTGTTTGGGTGGTGGTGCATGGCCGTTCTTAGTTCGTGGATTAATTTGTCTGGTTAATTCCGTTAACGAACGAGACCTTAACTTGCTAATTGGAATGCAGCATTTCTGTTAGAAGGACCATGTGTGTCTAACACAAGGAAGCGTGAGGCAATAACAGGTCTGTGATGCCCTTAGATATCCTCGGCAGCACGCGTGTTACAATGATGTATATAATATGTTACGCCTTCTGAAAGAATGGTGCAATC--ATTAATATACATCAACCCAGGGATTGTTTGTTGGAAT-GTCAAGCATCAACGAGGAATTCCTAGTAAGCGCGTATCATTAGTTCGCGTTGATTACGTCCCTGCCCTTTGTACACACCGCCTGTCGCATCTATTGATTAGGTTGTATCATGAGTTAGGCGGAGGTGACTTCTAAAGCTTTGCAAATGGTATTACCCAGAAACGGATAAAGTCATAACACGGCAGCT
>Lankesteria_chelyosomae_EU670240
AGTCATATGCTTGTCTCGCAGATTAAGCCATGCATGTCTAAGTGTAAATATTT-TACTGTGAAACTGCGGATGGCTCATTACAACAGTTATTGTTTGCTTGGAAAAT-TTACCTACGGATATCCGTGGAAATCCTACAGTTAATACGTAT--CGGAGTGCCGCATATTGCTGA--GAACT-TTCGGCGGGTCT--TTTATGAACACTATTA--TGCACGAATCGCACGCGAAAGTCCATCAAAGTTTCTGACCCATCAGGTTCCGACGGTAAGGTATTGGCTTACCGTGCCTATAACGGGTAACGGGGGATTAGGGTTCGATCCCGGAGAGGGAGCTTGAGAAATGGCTACCACATCTAAGGAAGGCAGCAGGCGCGCAAATTACCTATCCCTGACTCGGGGAGGTAGTAAACAGAAATAATGACGCATGATTCATCGTGCGATCGGAATGAATGGTTTCTAAACAAAACCATGAA-CACAATTGGAGGAAAAGTCTGGTGCCAGCACCCGCGGTAATACCAGCTCCAATAGCGTATATTATTGATGTTGCAGTTGAAACGTTCGTAGTCGAACTTTGCCCCTCTTGCCTTACTTTGAGTGAATCGGCGTGTTCCACGCAGGCCTGTGCCTTGAACGATTTACCATAGCATAACAGAGTATGGGGGTGTTTCC---TTGTTAGTTCGGAAG-CACTTCTGATAC-CGAAAAGAACGGTTGAGGGCATTCGTATTCAACTGCTAGAGGTGAAATTCTTTGATTAGTTGAGGACGAACCATTGCGAAAGCATCTGCCAAGGACGTTTCTTTTGATCAAGAACGAAAGTTAGGTGATCGAAGATGATTAGATACCGTTGTAGTCCTAACTATAAACTTTACTATCCAAGGATTGGATT-GGTGACTACGCCTCTCCAGTACTTTCTGAGAAATCATAAGTCTTTGAGTTCTGGGGGGAGTATAGTTGCAAGGCCGAAACTTAAAGGAATTGACGGAAGGGCACCACCAGGAGTGGAACTTGCGGCTTAATTTGACTCAACACGGAAAACCTTACGAGGATAAGACAAACGAAGGATTGACAGATTGATCGCTCTTTCTTGATTGTTTGGGTGGTGGTGCATGGCCGTTCTTAGTTCGTGGATTAATTTGTCTGGTTAATTCCGTTAACGAACGAGACCTTAACTTGCTAATTGGATCACGATATTTCTGTTAGAAGGACCATGTGTGTCTAACACAAGGAAGCGTGAGGCAATAACAGGTCTGTGATGCCCTTAGATATCCTCGGCAGCACGCGTGTTACAATGATGGATATACTGTGTGACGCCTCTCGAAAGAGCGGTGCAATC--ATTAATATCTATCAACCCAGGGATTGCTTGTTGGAAC-GCCAAGCACCAACGAGGAATTCCTAGTAAGCGCGTATCATTAGTTCGCGTTGATTACGTCCCTGCCCTTTGTACACACCGCCTGTCGCATCTATTGATTAGGTTGTATCATGAGTTAGGCGGAGGTTGCGGCTAAAGCTTTGCAAATGGTGCTACCCAGAAACAGATAAAGTCATAACACGGCAGCT
>Lankesteria_cystodytae_EU670241
AGTCATATGCTTGTCTCGCAGATTAAGCCATGCATGTCTAAGTGTAAATATTT-TACGGTGAAACTGCGGATGGCTCATTACAACAGTTATTGTTTGCTTGGAAAAT-TTACCTACGGATATCCGTGGTAATTCTACAGTTAATACGTAT---GGAGTGCCGCATATTGCTGA--GAACT-TTCGGCGGGTCT--TTAATGAACACTATTA--TGCACGAATCGCATGCGAAGGTCCATCAAAGTTTCTGACCCATCAGGTTCCGACGGTAAGGTATTGGCTTACCGTGCCTATAACGGGTAACGGGGGATTAGGGTTCGATCCCGGAGAGGGAGCTTGAGAAATGGCTACCACATCTAAGGAAGGCAGCAGGCGCGCAAATTACCTATCCCTGACTCAGGGAGGTAGTAAACAGAAATAATGACGCATGATTAATCGTGCGATCGGAATGAATGGTTTCTAAACAAAACCATGAA-CACAATTGGAGGAAAAGTCTGGTGCCAGCACCCGCGGTAATACCAGCTCCAATAGCGTATATTATTGATGTTGCAGTTGAAACGTTCGTAGTCGAACTTTGCCCCTCTTGCCTTACTTTGAGTGAATCGGCGTGTTCCACGCAGGCTTGTGCCTTGAACGATTTACCATAGCATAACAGAGTATGGGGGTGTTTCC---TTGTTAGTTCGGAAG-CACTTTCGATAC-TGAAAAGAACGGTTGAGGGCATTCGTATTCAACTGCTAGAGGTGAAATTCTTTGATTAGTTGAGGACGAACCATTGCGAAAGCATCTGCCAAGGACGTTTCTTTTGATCAAGAACGAAAGTTAGGTGATCGAAGATGATTAGATACCGTTGTAGTCCTAACTATAAACTTTACTATCCAAGAATTGGATT-GGTGACTACGCCTTTCCAGTGCTTTCTGAGAAATCATAAGTCTTTGAGTTCTGGGGGGAGTATAGTTGCAAGGCCGAAACTTAAAGGAATTGACGGAAGGGCACCACCAGGAGTGGAACTTGCGGCTTAATTTGACTCAACACGGAAAACCTTACGAGGATAAGACAAACGAAGGATTGACAGATTGATCGCTCTTTC-TGATTGTTTGGGTGGTGGTGCATGGCCGTTCTTAGTTCGTGGATTAATTTGTCTGGTTAATTCCGTTAACGAACGAGACCTTAACTTGCTAATTGGGTTTCTGTATTCCTGTTAGAGGGACCATGTGTGTCTAACACAAGGAAGCGTGAGGCAATAACAGGTCTGTGATGCCCTTAGATATCCTCGGCAGCACGCGTGTTACAATGATGGATATACTGTGTTACGCTTTTCGAAAGAGCGGTGCAATC--ATTAATATCTATCAACCCAGGGATTGCTTGTTGGAAC-GTCAAGCATCAACGAGGAATTCCTAGTAAGCGCGTATCATTAGTTCGCGTTGATTACGTCCCTGCCCTTTGTACACACCGCCTGTCGCATCTATTGATTAGGTTGTATCATGAGTTAGGCGGAGGTTGGTCCCGAAGCTTTGCAAATGGTGCTACCCAGAAACAGATAAAGTCATAACACGGCAGCT
>Lankesteria_abbotti_DQ093796
AGTCATATGCTTGTCTCGCAGATTAAGCCATGCATGTCTAAGTGTAAATACTT-TACAGTAAAACTGCGGATGGCCCATTACAACAGTTATTGTTTGCTTGGAGCAT-ACCTCTACGGATATCCGTGGAAATTCTACAGTTAATACGTAC---AGTATGTTGCATATTACTGT--GAACG-TTCAACAGGTTA--ACTATGAACAATTTTA--TGCATGAATCGCTTGCGAAAGTCCATCAAAGTTTCTGACCCATCAGGTTCCGACGGTAAGGTATTGGCTTACCGTGCCGATAACGGGTAACGGGGGATTAGGGTTCGATCCCGGAGAGGGAGCTTGAGAGATAGCTACCACATCTAAGGAAGGCAGCAGGCGCGCAAATTACCTATCCCTGACTCAGGGAGGTAGTAAACAGCAATACTGACGCATGATTTTTCGTGCGATCGGAATGGATGGTTTCTAAACAAAACCATGAA-AACCATTAGAGGAAAAGTCTGGTGCCAGCACCCGCGGTAATACCAGCTCTAATAGCGTATATTATTAATGTTGCAGTTGAAACGTTCGTAGTCGATCCTTATCTTTTTCATTTTACTTTGAGTGAATCGGCGTGTTCCACGCAGGCAATCGCCTTGAACGATTTACCATAGTATAAGACAGTATGGAAATATCTCC---TTGTTCGTTTGAAGA-TACTTTCGATAC-GTAAAAGAACGGTTGAGGGCATTCGTATTCAACTGCTAGAGGTGAAATTCTTTGATTAGTTGAGGACGAACCATTGCGAAAGCATCTGCCCAGGACGTTTCTTTTGATCAAGAACGAAAGTTAGGTGATCGAAGATGATTAGATACCGTTGTAGTCCTAACTATAAACTTTACTATCCAAGAATTGGATT-GGTGACTACGCCTCTCCAGTACTTTCTGAGAAATCATAAGTCTTTGAGTTCTGGGGGGAGTATAGTTGTAAGGCTGAAACTTAAAGGAATTGACGGAAGGGCACCACCAGGAGTGGAACTTGCGGCTTAATTTGACTCAACACGGAAAACCTTACGAGGATAAGACAAACGAAGGATTGACAGATTGATCGCTCTTTCTTGATTGTTTGGGTGGTGGTGCATGGCCGTTCTTAGTTCGTGGATTAATTTGTCTGGTTAATTCCGTTAACGAACGAGACCTTAACTTGCTAATTAGAATTGTAGATTTCTGTTAGAAGGACCGTGTGTTCCTAACACAAGGAAGCGTGAGGCAATAACAGGTCTGTGATGCCCTTAGATATCCTCGGCAGCACGCGTGTTACAATGATGTGTATAAAATGTTT-ACTATTCGAAAGAATTGTGCAATC--ATTAATACACATCAACCCAGGAATTGTTTGTTGGAAC-GTCAAACATCAACTAGGAATTCCTAGTAAACGCGTATCATTAGTTCGCGTTGATTACGTCCCTGCCCTTTGTACACACCGCCTGTCGCATCTATTGATTAGGTTGTATCATGAGTTAGGCGGANNNNNNNNNNNNNNNNNNNNNNNNNNNNNNNNNNNNNNNNNNNNNNNNNNNNNNNNNNNNNNNN
>Lecudina_phyllochaetopteri_FJ832156
AGTCATATGCTTGTCTCGCAGATTAAGCCATGCATGTCTAAGTGTAAAT-TTTTTACAGTGAAACTGCGGATGGCTCATTACAACAGTTATAGTTTGCTTGGAATAT-TTTCCTACGGATATCCGTGGAAATCCTACAGTTAATACGTAT---GAAGTGTTGCGTATTGCTGT--GAACC-TTCGGCGAGTCT--TTAATGAACACTTGTA--TGCACGAATCGTATACGAAAGTCCATCAAAGTTTCTGACCCATCAGGTTCCGACGGTAAGGTATTGGCTTACCGTGCCGATAACGGGTAACGGGGGATTAGGGTTCGATCCCGGAGAGGGAGCTTGAGAAATGGCTACCACATCTAAGGAAGGCAGCAGGCGCGCAAATTACCGATCCCTGACACAGGGAGGTAGTAAACAGAAATAATGACGCATGATTCTTCGTGCGATCGGAATGAATGGTTTCTAAACAAAACCATGAA-ATCAATTGGAGGAAAAGTCTGGTGCCAGCACCCGCGGTAATACCAGCTCCAATAGCGTATATTATTGATGTTGCAGTTGAAACGTTCGTAGTCGAACTTTATCTCTTTTGTCTTACTTTGAGTGAATCGGCGTGTTCCACGCAGGCATGTGCCTTGAACGATTTACCATAGCATAATAGAGTATGAGAATACTTCC---TTGTTTGTTCGGAGG-TATTTTCGATAC-TGATAAGAACGGTTGAGGGCATTCGTATTCAACTGCCAGAGGTGAAATTCTTTGATTAGTTGAGGACGAACTATTGCGAAAGCATCTGCCAAGGACGTTTCTTTTGATCAAGAACGAAAGTTAGGTGATCGAAGATGATTAGATACCGTTGTAGTCCTAACCATAAACTTTACTATCCAAGAGTTGGATT-GGTGACTACGCCTCTCCAGTACTTTCTGAGAAATCATAAGTCTTTGAGTTCTGGGGGGAGTATAGTTGCAAGGCCGAAACTTAAAGGAATTGACGGAAGGGCACCACCAGGAGTGGAACTTGCGGCTTAATTTGACTCAACACGGAAAAACTTACGAGGATAAGACAAACGTAGGATTGACAGATTGATCGCTCTTTCTTGATTGTTTGGGTGGTGGTGCATGGCCGTTCTTAGTTCGTGGATTAATTTGTCTGGTTAATTCCGTTAACGAACGAGACCTTAACTTGCTAATTGGGATACATTATTCCTGTTAGAAGGACCATGTGTGTCTAACACAAGGAAGCGTGAGGCAATAACAGGTCTGTGATGCCCTTAGATATCCTCGGCAGCACGCGTGTTACAATGATGCATATAATGTGTTACGCTTTTCGAGAGAATAGTGCAATC--ATTAATATGCATCAACCCAGGGATTGTTTGTTGGAAT-GTCAAGTATCAACGAGGAATTCCTAGTAAGCGCGTATCATTAGTTCGCGTTGATTACGTCCCTGCCCTTTGTACACACCGTCTGTCGCATCTATTGATTAGGTTGTATCATGAGTTAGGCGGAGGTAATTTCTGAAGCTTTGCAAATGGTATTACCCAGAAACAGATAAAGTCATAGCACGGCAGCT
>Lecudina_pellucida
AGTCATATGCTTGTCTCGCAGATTAAGCCATGCATGTCTTAGTGTAAATATTT-TACAGTGAAACTGTGGATGGCTCATTACAACAGTTATTGTTTGCTTGGGAAAT-TCGTCTACGGATAACCGTGGAAATGCTACAGCTAATACGTAA----GGGTGTAGCATATTACTGT--GATGA-AACCGC--GCGT--TTCTTGAATACTTTTA--TGCATAAATCGTGCACGAAATCCCATCAAAGTTTCTGACCCATCAGGTTTCGACGGTAAGGTATTGGCTTACCGTGCCGATAACGGGTAACGGGGGATTAGGGTTCGATCCCGGAGAGGGAGCTTGAGATATGGCTACCACATCTAAGGAAGGCAGCAGGCGCGCAAATTACCTATCCTTGACACAAGGAGGTAGTAAACAGAAATAATGACGCGTGATTCATCGTGCGATCGGAATGAGTGGTTCCTAAATAGAACTACGAA-CTCAATTGGAGGAAAAGTCTGGTGCCAGCACCCGCGGTAATACCAGCTCCAATAGCGTATATTATTGATGTTGCAGTTGAAACGTTCGTAGTCAACTTCTGTCTGTCTGTTTGTACTTTGAGTGAATCGGCGTGTTCCACGCAAGCTTATGCTTTGAACGATTTACCATAGTATACAAGAGTGTGAAGTCAGTTCC---CCGTTTCGTCGGAGG-TGACTTTGATAC-TCATAAGAACGGTTGAGGGCATTCGTATTCAACTGCCAGAGGTGAAATTCTTTGATTAGTTGGGGACGAACCATTGCGAAAGCATCTGCCAAGGACGTATCTTTTGATCAAGAACGAAAGTTAGGTGATCGAAGATGATTAGATACCGTTGTAGTCCTAACTATAAACTCTACTATCCAAGAGTTGGATT-GGTGGCTTCGCCTCTCCAGTACTTTCTGAGAAATCA-AAGTCTTTGAGTTCTGGGGGGAGTATAGTTGCAAGGCCGAAACTTAAAGGAATTGACGGAAGGGCACCACCAGGAGTGGAACTTGCGGCTTAATTTGACTCAACACGGGAAAACTTACGAGGATAAGACAAACGAAGGATTGACAGATTGATCGCTCTTTCTTGATTGTTTGGGTGGTGGTGCATGGCCGTTCTTAGTTCGTGGATTAATTTGTCTGGTTAATTCCGTTAACGAACGAGACTTTAACTTGCTAGTTGGGTGATTGTATTTCTGCTAGAAGGACCATGTGTGTCTAACACAAGGAAGCGTGAAGCAATAACAGGTCTGTGATGCCCTTAGATATCCTCGGCAGCACGCGTGTTACAATGATGCATAGAACATGTTTCGCCACTTGTAAAAGTGGTGCAATC--ATCAATATGCATCAACCCAGGGATTGTTTGTTGTAAT-GTCAAGCATCAACGAGGAATTCCTAGTAAGCGCGTATCATTAATTCGCGTTGATTACGTCCCTGCCCTTTGTACACGCCGCCTGTCGCATCTATTGATTAGGTTGTATCATGAGTTGAGCGGACATGACTGTAAAAGCTTTGCAAATGGTATTACCCAGAAACAGATAAAGTCATAACACGGCAGCT
>Lecudina_tuzetae_AF457128
AGTCATATGCTTGTCTTGCAGATTAAGCCATGCATGTCTTAGTGTAAATATTT---CAGTTAAACTGCGGATGGCTCATTACAACAGTTATCGTCTGCACGGGCAAC-CTTTCTACGGATATCCGTGGAAATACTACAGTTAATACGTATGAGGAGATCTCCTTCTATGTAA---GAA----TCGC------------------------------------------CGAACGCCCGTCAGAGTTTCTGACCCATCAGGTTTCGACGGTAGGGTATTGGCCTACCGTGCCTATAACGGGTAACGGGGGATTAGGGTTCGATCCCGGAGAGGGAGCTTGAGAGATGGCTACCACATCTAAGGAAGGCAGCAGGCGCGCAAATTACCTATCCTTGACTCAAGGAGGTAGTAAATAGCAATAATGAC-CATGATTCTTCGTGCGATCGGAATGAGTGGTTTCTAAACCA-AACACGAA-CTCAATTGGAGGAAAAGTCTGGTGCCAGCACCCGCGGTAATACCAGCTCCAATAGCGTATATTATTGATGTTGCAGTTGAAACGTTCGTAGTCGAACTTTTTCT------CTGTACTTTGAGTGAATCGGCGTGTTCCACGCAGGCTTTTGC-ATGAACGA-TTACCA-AGT-TATCATAGTATGAAAGC--TCTT------------CG-AGG-CATT-TG-ATAC-TTAAAAGAACGGTCGAGGGCATTCGTATTCAACTGCCAGAGGTGAAATTCTTTGATTAGTTGAGGACGAACCATTGCGAAAGCATCTGCCAAGGACGTTTCTGTTGATCAAGAACGAAAGTTAGGTGATCGAAGATGATTAGATACCGTTGTAGTCCTAACTATAAACTCTACTATCCAAGAATTGGATT-GGT-----------------ACTTTCTGAGAAATCA-AAGTCTTTGAGTTCTGGGGGGAGTATAGTTGCAAGGCCGAAACTTAAAGGAATTGACGGAAGGGCACCACCAGGAGTGGAACTTGCGGCTTAATTTGACTCAACACGGAAAAACTTACGAGGATAAGACAAACGAAGGATTGACAGATTGATCGCTCTTTCTTGATTGTTTGGGTGGTGGTGCATGGCCGTTCTTAGTTCGTGGATTAATTTGCCTGGTTAATTCCGTTAACGAACGAGACTTTGACTTACTAGTTAGAATTT------TCTTCTAGAAGG-CCATGTGTTCCTAACACAAGGAAGCGCGAAGCAATAACAGGTCTGTGATGCCCTTAGATATCCTCGGCAGCACGCGTGTTACAATGATGTATAGAACATG------------------------AATC--ATTAATATACATCAACCCAGGGATTGTTTGTTGTAAT-GTCAAGCATCAACGAGGAATTCCTAGTAAGCGTGCATCATTAATCCGCGTTGATTACGTCCCTGCCCTTTGTACACACCGCCTGTCGCATCTATTGATTAGGTTGTATCATGAGTTGAGCGGAGATG------GAAGCTTTGCAAATGGTATTACCCAGAAACAGATAAAGTCATAACACGGCAGCT
>Lecudina_longissima_FJ832157
AGTCATACGCTTGTCTCGCAGATTAAGCCATGCATGTCTAAGTGTAAATGTTTTTACAGTAAAACTGCGGATGGCTCATTACAACAGTTATAGTTTGCTTGGACTATTAAATCTACGGATATCCGTGGAAATACTACAGTTAATACGTAA--GGAGGTGCTGCATATTTCTGT--AAACT---CGCAGTTGCT-ATTACTGAATGCTGGTA--TGCTTTTATCGTATACGAAAGTCCATCAAAGTTTCTGACCCATCAGGTTCCGACGGTAAGGTATTGGCTTACCGTGCCGATAACGGGTAACGGGGGATTAGGGTTCGATCCCGGAGAGGGAGCTTGAGATATAGCTACCACATCTAAGGAAGGCAGCAGGCGCGCAAATTACCGATCCTTGACACAAGGAGGTAGTAAACAGAAATAATGACGCATGATTTTTCGTGCGATCGGAATAAATGGTTTTTAAACAAAACCATGAA-ATCAATTGGAGGAAAAGTCTGGTGCCAGCACCCGCGGTAATACCAGCTCCAATAGCGTATATTATTGATGTTGCAGTTGAAACGTTCGTAGTCGAACTTTTTCTCTTTTGTTTTACTTTGAGTGAATCGGCGTGTTCCACGCAGGCTATTGCCTAGAACGTTTTACCATAGCATAATAGAGTATAAAAACAATTCC---TTGCTTGTTTGGAAT-TGTATTTCATAC-TCATAAGAACGGTTGAGGGCATTCGTATTCAACTGCTAGAGGTGAAATTCTTTGATTAGTTGAAGACGAACAATGGCGAAAGCATCTGCCAAGGACGTTTCTTTTGATCAAGAACGAAAGTTAGGTGATCGAAGATGATTAGATACCGTTGTAGTCCTAACTATAAACTTTACTATCCAAGAATTGGATT-GGTGACTACGTCTTTCCAGTGCTTTTTGAGAAATCATAAGGCTTTGAGTTCTGGGGGGAGTATAGTTGCAAAGCTGAAACTTAAAGGTATTGACGGAAGGGCACCACCAGGAGTGGAACTTGCGGCTTAATTTGACTCAACACGGAAAAACTTACGAGGATAAGACAAACGTAGGATTGACAGATTGATCGCTCTTTCTTGATTGTTTGGGTGGTGGTGCATGGCCGTTCTTAGTTCGTGGATTAATTTGTCTGGTTAATTCCGTTAACGAACGAGACCTTAACTTGCTAATTGGAGTTTATTATTTCTGTTAGAAGGACCATGTGTCTCTAACACAAGGAAGCGTGAGGCAATAACAGGTCTGTGATGCCCTTAGATATCCTCGGCAGCACGCGTGTTACAATGATATATATAATGTGTTGTGTTTCTCGAAAGAGTGATACAACC--ATGAATATATATCAAACTAGGGATTGTTTGTTGGAAT-GTCAAACATCAACGAGGAATTCCTAGTAAGCGTGAATCATTAATTCACGTTGATTACGTCCCTGCCCTTTGTACACACCGCCTGTCGCATCTATTGATTAGGTTATATCATGAGTTAGGTGGAGATGGTCGTTGAAACCTTGCAAATGGTATTACCCAGAAACAGATAAAGTCATAACACGGCAGCT
>Lecudina_polymorpha_morph1_AY196706
AGTCATATGCTTGTCTCAAAGATTAGGCCATGCATGTGGAAGCATAAGCTTCTTATCCGCAAAGCTGCGAATGGCTCATTAAATCTGCGCTGATCTGTCCAAGAGTCGACAGAGATGGATAATTGTGCTAATTGTGCAACTAATACGTGCTTCTTCGAGGCGCTTATTAGAACCAGAACCATTCCGCGTTCTTAGGATGTGAACAATAAGGA-GGTATA--CCGTGGCAGGTATTTTGGGTGAAGCGCAGCCCTATCAGTTGTGGACGGTAAGGTATTGGCTTACCGTGGCAGTTACGGGTGACGGGGAATTTGGGTTCGATTCCGGAGAGGGAGCCTGAAAAACGGCTACCACGTCTAAGGATGGCAGCAGGCGCGCAAATTACCCAATCTTAATGGATGGAGGTAGTGACGAGTAATAACAGCGTGTGGCTAACTGCACGACTGGAATGAATCGGGCTTAATAACCCCGTTGAGTATCAATTGGAGGGCAAGTCTGGTGCCAGCAGCCGCGGTAATTCCAGCTCCAATAGCATATATTAAAGTTGTTGCAGTTAAAACGCTCGTAGTCGAAGATGGCTTTGGTGTTGTCACTTTGAATATTTCAAAGTGTTCAAGGCAATTT---GT-TTGATTGCTCAAGCATGAAATA-C-AGAATTGGCCTCCGCTGG-T-TCTATGGTTCTACAAGCATGTGCAATGATTGAGATGAACGGTTGGGGGGATACGCATTTGGCTGTTAGAGGTGAAATTCTTGGATCAGTCAAGGGCGAACTGATGCGAAAGCGTTTCCCAAGAACGTTTTTATTGATCAAGAACGAAGGTTAAGGGATCGAAGACGATCAGATACCGTCGTAGTCTTAACGGTAAACTATGCCGTCCAAAGACCAAGTT-TTCGCGTGAGATCACTTGGGATTTCGAGAGAAATCA-GAGATTTTGGGTTCTGGGGGAAGTATGTGCGCAAGCTGGAAACTTAAAGGAATTGACGGAAGGGCACCACAAGGAGTGGAACATGCGGCTTAATTTGACTCAACACGGGGAAACTTACCAGGGCAAGACATAGGAAGGATTGACAGGATGATAGTTCTTTCTTGATTCTTTGGGTGGTGGTGCATGGCCGATTCTAGTTGGTGGAGTGATTTGTCTGGTTGATTCCGTTAACGAACGAGACCTTTTCTCCCAAATTGCTTTGGCTTATGGAAAGTTGGAGCACAACATGTAGAAAACATGGGGAAGATGAAGGCGAAATCAGGTCTGTGATGCCCCTAGATGTTCTGGGCCGCACGCGTGTTACAATGGTGATTTCAGATAGCATCTCCTTATAAAAACGGAAGGTG-TCT-GTAAATGGACGCCAAACTTGGGATTGGCTATTGGAATTTTTGGCCGTGAACGAGGAATTCCTTGTGATTGCAGATCATCAGTCTCCGATGAATACGTCCCTGCCCTTTGTACACACCGCCCGTCGCTCCTACCGATTGGGTGATCCGGTTAATTCCACAGAGGAGTCTTCCGAAGTGGTGTGAACCTTATCATTTAGAGGAAGGAGAAGTCGTAACAAGGTTTCC
>Lecudina_polymorpha_morph_2_AY196707
AGTCATATGCTTGTCTCAAAGATTAAGCCATGCATGTGGAAGCATAAGCTTCTTATCCGCAAAGCTGCGAATGGCTCATTAAATCTGCGCTGATCTGTCCAAGAGTCAACAGAGATGGATAATTGTGCTAATTGTGCAACTAATACGTGCTTCTTCGAGGCGCTTATTAGAACCAGAACCATTCCGCGTTCTTAGGATGTGAACAATAAGGA-GGTATA--CCGTGGCAGGTATTTTGGGTGAAGCGCAGCCCTATCAGTTGTGGACGGTAAGGTATTGGCTTACCGTGGCAGTTACGGGTGATGGGGAATTTGGGTTCGATTCCGGAGAGGGAGCCTGAAAAACGGCTACCACGTCTAAGGATGGCAGCAGGCGCGCAAATTACCCAATCTTAATGGATGGAGGTAGTGACGAGTAATAACAGCGTGTGGCTAACTGCACGACTGGAATGAATCGGGCTTAATAACCCCGTTGAGTATCAATTGGAGGGCAAGTCTGGTGCGAGCAGCCGCGGTAATTCCAGCTCCAATAGCATATATTAAAGTTGTTGCAGTTAAAACGCTCGTAGTCGAAGATGGCTTTGGTGTTGTCACTTTGAATATTTCAAAGTGTTCAAGGCAATTT---GT-TTGATTGCTCAAGCATGGAATA-C-AGAATTGGCCTCCGCTGG-T-TCTATGGTTCTACAAGCATGTGCAATGATTGAGATGAACGGTTGGGGGGATACGCATTTGGCTGTTAGAGGTGAAATTCTTGGATCAGTCAAGGGCGAACTGATGCGAAAGCGTTTCCCAAGAACGTTTTTATTGATCAAGAACGAAGGTTAAGGGATCGAAGACGATCAGATACCGTCGTAGTCTTAACGGTAAACTATGCCGTCCAAAGACCAAGTT-TTCGCGTGAGATCACTTGGGATTTCGAGACAACTCA-GAGATTTTGGGTTCTGGGGGAAGTATGTGCGCAAGCTGGAAACTTAAAGAAATTGACGGAAGGGCACCACAAGGAGTGGAACATGCGGCTTAATTTGACTCAACACGGGGAAACTTACCAGGGCAAGACATAGGAAGGATTGACAGGATGATAGTTCTTTCTTGATTCTTTGGGTGGTGGTGCATGGCCGATTCTAGTTGGTGGAGTGATTTGTCTGGTTGATTCCGTTAACGAACGAGACCTTTTTTCCCAAATTGCTTTGGCTTATGGAAAGTTGGAGCACAACATGTAGAAAACATGGGGAAGATGAAGGCGAAATCAGGTTTGTGATGCCCCTAGATGTTCTGGGCCGCACGCGTGTTACAATGGTGATTTCAGATAGCATCTCCTTATAAAAACGGAAGGTG-TCT-GTAAATGGACGCCAAACTTGGGATTGGCTATTGGAATTTTTGGCCGTGAACGAGGAATTCCTTGTGATTGCAGATCATCAGTCTCCGATGAATACGTCCCTGCCCTTTGTACACACCGCCCGTCGCTCCTACCGATTGGGTGATCCGGTTAATTCCACAGAGGAGTCTTCCGAAGTGGTGTGAACCTTATCATTTAGAGGAAGGAGAAGTCGTAACAAGGTTTCC
>NAMAKO_25_AB252765
NNNNNNNNNNNNNNNNNNNNNNNNNNNNNNNNNNNNNNNNNNNNNNNNNNNNNNNNNNNNNNNNNNNNNNNNNNNNNATTAAATCTGCGCTAATCTGTCCAAGAGTCATATTAGACGGATAATTGTGCTAATTGTGCAACTAATACGTGCAGTCCTG-GGCATTTATTAGATAAAGAACCGTCCCGCCTTCTTAGGATGTCATCAATAAGGT-TGCATA--CCGTGACTGGTATCTTGGGTGAGGCGCAGCCCTATCAGTTGCGGACGGTAAGGTCTTGGCTTACCGTGGCGTTTACGGGTAACGGAGAATTTGGGTTCGATTCCGGAGAGGGAGCCTGAAAAACGGCTACCACATCTAAGGATGGCAGCAGGCGCGCAAATTACCCAATCTTAACAGAGGGAGGTAGTGACGAGCAATAACAGCGTGTGACATATTGCACGACTGGAATGAAACGGGCCTAAAAAACCCGTTGAGAATCAATTGGAGGGCAAGTCTGGTGCCAGCAGCCGCGGTAATTCCAGCTCCAATAGCATATATTAAAATTGTTGCAGTTAAAAAGCTCGTAGTCTAACTTTGCTCTGGTGCCGCCACTTTGAATATATCAAAGTGTTCAAAGCAAGTT---TTCTTGATTGCTCAAGCATGGAATA-C-GGAATCGGCGCTTGC-CT-TTTCTAAGGTTCTAAAGGCATTTGCAATGATTGAGAGGAACGGTTGGGGGGATACGCATTTGACTGTTAGAGGTGAAATTCTTGGATCAGTCAAGGGCGAACTGATGCGAAAGCGTTTCTCAAAAACGTTTTTGTTGATCAAGAACGAAGGTTAAGGGATCGAAGACGATCAGATACCGTCGTAGTCTTAACGGTAAACTATGCCATCCAAAGATCGGGCA-AATGCATGAGCTTGCTCGGGATTTCGTGAGAAATCA-GAGATATTGGGTTCTGGGGGAAGTATGTGCGCAAGCCGGAAACTTAAAGGAATTGACGGAAGGGCACCACAAGGAGTGGAGTATGCGGCTTAATTTGACTCAACACGGGGAACCTTACCAGGGCCAGACATAGGAAGGATTGACAGGATGCTAGTTCTTTCTTGATTCTATGGGTGGTGGTGCATGGCCGTTTCTAGTTGGTGGAGTGATTTGTCTGGTTGATTCCGTTAACGAACGAGACCTTTTCTTCCAAATTGCTGTTACATTACGTAACTCGGAGTACAACATGTGGAAAGCATGGGGAAGAGAAAGGCGAAAACAGGTCTGTGATGCCCTTAGATGTTCTGGGCCGCACGCGTATTACAATGGCGTTGTCACTTAGCATTCCCTTGTAAAAGAGGGTGGT-ATCTCACTAACTGACGCCAAAATCGGGATTGGCTATTGGAATTATTGGCCTTGAACGAGGAATTCCTTGTAATTGCAAATCATCAGTTTGCGATGAATACGTCCCTGCCCTTTGTACACACCGCCCGTCGCTCCTACCGATTGGGTGATCCGGTTAATTCCATGGAGTGTCAATGCAAAATGGTGTGAACCTTATCATTTAGAGGAAGGAGAAGTCGNNNNNNNNNNNNN
>Environmental_sequence_DSGM_8_AB275008
NNNNNNNNNNNNNNNNNNNNNNNNNNNNNNNNNNTGTCAAAGCATAAGTCCTAGTACGACGAAGCTGCGAATGGCTCATTACATTTGTGATAACTTAATCGAAAGTTGAAGTATACGGATAACTGTGGAAATGCTACAGCTAATACGTCCTATACTGGGCCAGCGCTTATTAGATAAA--GAACCAAC-ATTGGTACGAGTAATTGTAAGAG-AGCGGA--CCG-A--CGGCAGTTCGAATAGGTCTCAAACCTATCAGCT--TGACGTTAGGGTATTGGCCTAACGTGGCATTAACGGGTAACGGGGAATTTGGGTTTGATTCCGGAGAGGGAGCCTGAGAAACGGCTACCACATCTACGGATAGCAGCAGGCGCGTAAATTACCCAATCCTGACAAAGGGAGGTAGTGACAAGCAATAACAGGGTGTGGCTAACTGCACTACTGGAATGAGTAATGCGTAGGAACCATTTCGAGTAACAATTGGAGGGCAAGTCTGGTGCCAGCAGCCGCGGTAATTCCAGCTCCAATAGCGTATATTAAAATTGTTGCAGTTAAAAAGCTCGTAGTTGATGCTTCCTGTTATTGTTTCACTTTGAAGAAATTAGAGTGTTTCAGGCAAACT-TTGT-TTGAATGCTACAGCATGGAATAGC-AGATAGA-CGTTAACTCT-TTTTGTTGGTTCAATGAGCTTCCGTAATGGTTAATAGGAATAGACGGGGGGATTTGTATTGGAACGTCAGAGGTGAAATTCTTGGATTGTTTCAAGACAAACTTATGCGAAAGCGTTTCCCAAGAATGTTTTCATTAATCAAGAACGAAAGTTAAGGGATCGAAGACGATCAGATACCGTCGTAGTCTTAACAGTAAACTATGCCATCCGAGGATCGGATA--ACCAC-TAGGTTTTTCGGTATTTTGTGAGAAATCA-GAGAAAATGGGTTCTGGGGGAAGTATGGTCGCAAGGCTGAAACTTAAAGAAATTGACGGAAGGGCACCACCAGGAGTGGAGCCTGCGGCTTAATTTGACTCAATACGGGAAAACTCACCAGGTCCAGACATAGGAAGGATTGACAGGTTGATAGTTCTTTCTTGATTCTATGGGTGGTGGTGCATGGCCGTTCTTAGTTGGTGGAGTGATTTGTCTGGTTGATTCCGTTAACGAACGAGACTTCCGCTGTCTGATTACATGTATTTTACGGAATAAGAAGGACTTTGTGTGGAAAGCGCAAGGAAGAAGGAGGCAATAACAGGTCTGTGATGCCCTTAGATGTTCTGGGCCGCCCGCGCGCTACAATGATGTTGTCAACAAGCTACCTAGCCTCAGTGGGTCCGGTAATCTTTTTAAACAACATCGTATTGGGGATTGACCATTGCAATTATTGGTCATGAACGAGGAATTCCTTGTAAACGCGGATCATCAGTTCGCGTTGAATGCGTCCCTGCCCTTTGTACACACCGCCCGTCGCTCCTACCGATTGGGTGATCCGGTGAATTATGTGGATTGGCTTTGAAAAGCATTGTAAACCTAATCACTTAGAGGAAGGAGAAGTCGTAACAAGGTTTCC
>Clone_from_Ammonia_beccarii__U07937
AGTCATAT-CTTGTTTCAAAGATTAAGCCATGCATGTGTCAGAATATGT-CTGTATAGACGAATCTGCGGACGGCTCATTACAACAGTAATCACATA-TTGACGCT--TTCATTACGGATAACCGTGGGAAACC-AAGGCTAATACGAGTAGCAACGC-GTATTTCTTGTGTCTTGAGTCGAACGCGCTGCGTGTGCGATGAATCGCAAGAACTTTTCGAATCG-AT-CGATCGGTCATATTGGTTTCTGACCTATCAGCTCTCGATGGTGAGGTATTGGCTAACCATGGCGATGACGGGTGACGGGGAATTGGGGTTTGATTCCGGAGAGGGCGCCTGAGAAATGGCGACCACGTCTAAGGATGGCAGCAGGCGCGCAAATTACCCAATCCTGACACAGGGAGGTAGTGACAAGAAATAGCAACACAAAGCAC-CTTGCT--TTGCAATGATAGGCGGTTAACTCTCGCTTAGAGTAACAATTGGAGGGCAAGTCAGGTGCCAGCAGCCGCGGTAATTCCAGCTCCAATAGCGTATATTAAAGTTGTTGCAGTTAAAAAGCTCGTAGTTGAAATGATGAC------GGTTACTTTGAGAAAAATAGAGTGTTTCAAGCGGGCAATTGC-TGAAATAGTGTACCGTGGAATGAC-GAAAAGG-CCGCTCTTCTGT-TTGTTGACTCTCGGAATTGCGGTGCGTGTTGAGAGGAACAGTCGGGGGTATTCGTATTGAACAGTCAGAGGTGAAATTCTTAGATTTGTTCACGACGAACTAGTGCGAAACGATCTACCAAGGATGATTTCATTAATCAAGAACGAAAGTTAGGGGATCGAAGACGATCAGATACCGTCGTAGTCTTAACCATAAACTATGCCGACTAGAGATCGGTGGATATCATTTAGCTTCTTCGGCATCTTATGAGAAATCA-AAGTCTTTGGGTTCTGGGGGGAGTATGGTCGCAAGGCTGAAACTTAAAGGAATTGACGGAAGGGCACCACCAGGAGTGGAGCCTGCGGCTTAATTTGACTCAACACGGGAAATCTCACCAGGTCCGGACATAGGAAGGATTGACAGCTTGAGAGCGCTTTCTTGATTCTATGGGTGGTGGTGCATGGCCGTTCTTAGTTGGTGGATTGATTTGTCTGGTTGATTCCGACAACGAACGAGACCTTCGCCAGCTAAATAGCAGCCCTGTTCCTTCTTAGCGGGACTTTGTGCGTTCAGC-CAATGAAGTG-AAGGCAATAACAGGTCTGTGATGCCCTTAGATGTTCTGGGCTGCACGCGTGCTACAGTGGAACTCGCACCGAGTCGCGAAA-CTGAGAAGTTAAGCGAATCTTG-GAAAGTGTTCCGTGACCGGGACAGTTGATTGCAATTATTCAACTCGAACGAGGAATTCCTTGTAATCGTGATTCATCATATCGCGATGAATACGTCCCTGCCCTTTGTACACACCGCCCGTCGCTCCTACCGATTGGGTGATCCGGTGAATTACTTGGAACAGCCTCGTGAAATGTTGTGAACCTTATCATCTAGAGGAAGGAAAAGTCGTAACAAGGTTTCC
>Uncultured_alveolate_clone_AT4_16_AF530523
NNNNNNNNNNNNNNNNNNNNNNNNNNNNNNNNNNTGTCTAAGTATATGC-TCGTATGAGCGACTCTGCGGACGGCTCATTATAACAGTAATCACATATTTGACGTT--TTTTATACGGATATCCGTGGGAAACC-AAGGCTAATACGGGTGGTCTCGCGGCATTTCCCGCTCTTTAAATCGAACGCGCTGCGTGTGCGAGGAATCGCAGGAACTTTCCGAATCGAAT-CGATGCGTCATTTTGGTTTCTGACCTATCAGCTTTCGACGGTAGGATATTGGCCTACCGTGGCTATGACGGGTAACGGGGAATTAGGGTTTGATTCCGGAGAGGGAGCCTGAGAAATGGCTACCACGTCTAAGGATGGCAGCAGGCGCGCAAATTACCCAATCCTAACTCAGGGAGGTAGTGACACGAAATAGCGACTCAAAGCATTCTTTGCGATTGCAATGGGATTTGGCCAAAGCTCATTTCGAGTATCAATTGGAGGGCAAGTCTGGTGCCAGCAGCCGCGGTAATTCCAGCTCCAATAGCGTATATTAAAGTTGTTGCAGTTAAAAAGCTCGTAGTTGAAATG-TACG------TGTTACTTTGAGAAAAATAGAGTGTTTCAGGCGGGCCAGAGC-TGAAATAGTGTACCATGGAATAAC-GAAGTGG-CTATTCTTCCGTTTTTTCGATTTT-GGAGGGATAGCGCGTGGTTGTAGGAACAGTCGGGGGTATTCGTATTGAACAGTCAGAGGTGAAATTCTTAGATTTGTTCAAGACGAACTAATGCGAAAGCATCTACCAAGGATGTTTCCATTAATCAAGAACGAAAGTTAGGGGATCCAAGACGATCAGATACCGTCGTAGTCTTAACTGTAAACTATGCCGACTAGAGATCGGTGGACATCATTGGATTCCTTCGGCACCTTATGAGAAATCA-AAGTTCTTGGGTTCTGGGGGGAGTATGGTCGCAAGGCTGAAACTTAAAGGAATTGACGGAAGGGCACCACCAGGAGTGGAGCCTGCGGCTTAATTTGACTCAACACGGGAAAACTCACCAGGTCCAGACATGGGAAGGATTGACAGATTGAGAGCTCTTTCTTGATTCTATGGGTGGTGGTGCATGGCCGTTCTTAGTTGGTACTGTGAAGCGTCTGGTTTATTCCGATAACGAACGAGACCTTCGCCTGCTTATTAGGGGTGTTTCCTCTTCTTAGCGGGACTGTGTGCGTCCAGCACAATGAAGCG-AAGGCAATAACAGGTCTGTGATGCCCTTAGATGTTCTGGGCTGCACGCGTGCTACAATGGCGTTTGCAACAAGACTGCCAACGCGAAAGCGTGAGCAGATCTTTGAAGTG-GCGTCGTGATCGGGACAGTTGATTGCAATTATTCGACTCGAACGAGGAATTCCTTGTAATCGCGATTCATCAGATCGCGCTGAATACGTCCCTGCCCTTTGTACACACCGCCCGTCGCTCCTACCGATTGAACGATCCGGTGAATTATTTGGAATGGTGCTACGAAATTTTGTAAACCTTATCGCTTAGAGGAAGGAGAAGTCGCNNNNNNNNNNNN
>Uncultured_eukaryote_clone_D5P10H10_EF100378
NNNNNNNNNNNNNNNNNNNNNNNNNNNNNNNNNNNNNNNNNNNNNNNNNNNNNNNNNNNNNNNNNNNNNNNNNNNNNNNNNNNNNNNNNNNNNNNNNNNNNNNNNNNNNNNNNNNNNNNNNNNNNNNNNNNNNNNNNNNNNNNNNNNNNNNNNNNNNNNNNNNNNNNNNNNNNNNNNNNNNNNNNNNNNNNNNNNNNNNNNNNNNNNNNNNNNNNNNNNNNNNNNNNNNNNNNNNNNNNNNNNNNNNNNNNNNNNNNNNNNNNNNNNNNNNNNNNNNNNNNNNNNNNNNNNNNNNNNNNNNNNNNNNNNNNNNNNNNNNNNNNNNNNNNNNNNNNNNNNNNNNNNNNNNNNNNNNNNNNNNNNNNNNNNNNNNNNNNNNNNNNNNNNNNNNNNNNNNNNNNNNNNNNNNNNNNNNNNNNNNNNNNNNNNNNNNNNNNNNNNNNNNNNNNNNNNNNNNNNNNNNNNNNNNNNNNNNNNNNNNNNNNNNNNNNNNNNNNNNNNNNNNNNNNNTCGGTAATTCCAGCTCCAATAGCGTATATTAAAGTTGTTGCAGTTAAAAAGCTCGTAGTTGGCCAGAT---------TGTTACTTTGAGAAAAATAGAGTGTTTCAGGCGGGCCAGAGC-TGAAATAGTGTACCATGGAATAAC-GAGGTGG-CCATATTTCCGTTTCTTTGGTTCT-GGAAATGTGGTTCGTGGTTGTAGGAACAGTCGGTGGTATTCGTATTGAACAGTCAGAGGTGAAATTCTTAGATTTGTTCAAGGCGCACTAGTGCGAAAGCATCTACCAAGGATGTCTTCATTAATCAAGAACGAAAGTTAGGGGATCGAAGACGATCAGATACCGTCATAGTCTTAACTGTAAACTATGCCGACTAGAGATCGGTGGATATCATTAGATTCCTTCGGCACCTTATGAGAAATCA-AAGTTTTTGGGTTCTGGGGGGAGTATGGTCGCAAGGCTGAAACTTAAAGGAATTGACGGAAGGGCACCACCAGGAGTGGAGCCTGCGGCTTAATTTGACTCAACACGGGAAAACTCACCAGGTCCAGACATAGGAAGGATTGACAGATTGAGAGCTCTTTCTTGATTCTATGGGTGGTGGTGCATGGCCGTTCTTAGTTGGTGGATTGATTTGTCTGGTTGATTCCGACAACGAACGAGACCTTCGCCTGCTTATTAACCGTGCTTTCTGTTCTTAGCGGGACTTTGTGCGTCCAGCATAATGAAGCG-AAGGCAATAACAGGTCTGTGATGCCCTTAGATGTTCTGGGCTGCACGCGTGCTACAATGGAACTTCCAACAAGTT-GCAAAGCCGTCAGGCCTAGCAGATCTTTGAAGAC-GTTTCGTGACCGGGACAGTTGATTGCAATTATTCGACTCGAACGAGGAATTCCTTGTAATCGTGGTTCATCATATCGCGCTGAATGCGTCCCTGCCCTTTGTACACACCGCCCGTCGCTCCTACCGATTGAGCGATCCGGTGAATTATTTGGACTGGCTCTTGGAAATTTTGTGAACCTTATTGCTTAGAGGAAGGAAAAGTCGTAACAAGGTTTCC
>Ancora_WSBS_Q5A_28d3_corr
NNNNNNNNNNNNNNNNNNNNGATTAAGCCATGCATGTCTAAGTTTAAGTACTAGAATGACGAAACTGCGAACGGCTCATTAAAACAGTGATAATTGATTTGATGGACATTCTACACGGATAACCGTGGGAAACC-AAGGCTAATACGTGC----GGTCTGAGTTTATTAGCTTAAGATCCATTTT-GT---------GATGGTTCATGGTAAATGATCGGATCGCACGCGATGGTTCATTCAAGTCTCTGACCTATCAGCTTTCGACGGTCGGGTATTGGCCCACCGTGGCTTTGACGGGTAACGGGGAATTAGGGTTCGATTCCGGAGAGGGAGCCTGAGAAACGGCTACCACGTCTAAGGATGGCAGCAGGCGCGTAAATTACCCAATTCTGACATAGAGAGGTAGTGACAAGAAATAGCAACGTGAGGCAATCTTTGCGATTGCAATGAGTAGAATCTACACGTTTCTACGAGTAACAATTGGAGGGCAAGTCTGGTGTCAGCAGCCGCGGTAATTCCAGCTCCAATAGCGTATATTAAAGTTGTTGCAGTTAAAACGCTCGTAGTTGAATATCTGCTCAAACCGTTTACTTTGAGGAAATTAGAGTGTTCAAAGCAGGCAAGTGCCTTGAATACTTCAGCATGGAATAAT-TGATAGGACTTCCGTTCTG--TCGTTGGTTCTGGGATGTGAAGTAATGATTAAAAGGGGCGGGCGGGGGCATTCGTATTGAACAGTCAGAGGTGAAATTCTTAGATTTGTTCAAGACGAACTACTGCGAAAGCATTTGCCAAGTACGTTCCCATTAATCAAGAACGAAAGTTAGGGGATCGAAGACGATCAGATACCGTCGTAGTCTTAACTATAAACTATGCCGACTAGAGATTGGAGGTGGTCATTGGCCACCTTCAGCATCTTCAGAGAAATCT-AAGTTTTTGGGTTCTGGGGGGAGTATGGTCGCAAGGCTGAAACTTAAAGGAATTGACGGAAGGGCACCACCAGGAGTGGAGCCTGCGGCTTAATTTGACTCAACACGGGGAAACTCACCAGGTCCAGACATGGGAAGGATTGACAGACTGATAGCTCTTTCTTGATTCTATGGGTGGTGGTGCATGGCCGTTCTTAGTTCGTGGACTGATTTGTCTGGTTGATTCCGATAACGAGCGAGATCTTAACCTGCTAACTAGGTCTTCAGAATCTTCTTAGAGGGACTTTGCATATTTAGTGTAAGGAGGTTTGAGGCAATAACAGGTCTGTGATGCCCTTAGATGTTCTGGGCTGCACGCGCGCTACAATGACACTCTCAGCGAGTTTCCTTTCCCGAAAGGGTTGGGTAATCTTGTTAGTGAATGTCGTAATGGGGATAGAATATTGTAATTATTGCTCTTAAACGAGGAATTCCTAGTAAGCGCAAGTCAACAGCTTGCGCTGATTACGTCCCTGCCCTTTGTACACACCGCCCGTCGCTGCTACCGAT-GGGTGATCCGGTGAATGATTTGGACTTTGTAGGGGAAACTTTGTGAACCTTATCACTTGGAGGAAGCAGAAGTCGTAACAAGGTTTCC
>Ancora_Roscoff_Q5_28r11_corr
AGTCATATGCTTGTCTCAAAGATTAAGCCATGCATGTCTAAGTTTAAGTACTAGAATGACGAAACTGCGAACGGCTCATTAAAACAGTGATAATTGATTTGATGGACATTCTACACGGATAACCGTGGGAAACC-AAGGCTAATACGTGC----GGTCTGAGTTTATTAGCTTAAGATCCATTTT-GT---------GATGGTTCATGGTAAATKATCGGATCGCACGCGATGGTTCATTCAAGTCTCTGACCTATCAGCTTTCGACGGTCGGGTATTGGCCCACCGTGGCTTTGACGGGTAACGGGGAATTAGGGTTCGATTCCGGAGAGGGAGCCTGAGAAACGGCTACCACGTCTAAGGATGGCAGCAGGCGCGTAAATTACCCAATTCTGACATAGAGAGGTAGTGACAAGAAATAGCAACGTGAGGCAATCTTTGCGATTGCAATGAGTAGAATCTACACGTTTCTACGAGTAACAATTGGAGGGCAAGTCTGGTGCCAGCAGCCGCGGTAATTCCAGCTCCAATAGCGTATATTAAAGTTGTTGCAGTTAAAACGCTCGTAGTTGAATATCTGCTCAAACCGTTTACTTTGAGGAAATTAGAGTGTTCAAAGCAGGCAAGTGCCTTGAATACTTCAGCATGGAATAAT-TGATAGGACTTCCGTTCTG--TCGTTGGTTCTGGGATGTGAAGTAATGATTAAAAGGGGCGGGCGGGGGCATTCGTATTGAACAGTCAGAGGTGAAATTCTTAGATTTGTTCAAGACGAACTACTGCGAAAGCATTTGCCAAGTACGTTCCCATTAATCAAGAACGAAAGTTAGGGGATCGAAGACGATCAGATACCGTCGTAGTCTTAACTATAAACTATGCCGACTAGAGATTGGAGGTGGTCATTGGCCACCTTCAGCATCTTCAGAGAAATCT-AAGTTTTTGGGTTCTGGGGGGAGTATGGTCGCAAGGCTGAAACTTAAAGGAATTGACGGAAGGGCACCACCAGGAGTGGAGCCTGCGGCTTAATTTGACTCAACACGGGGAAACTCACCAGGTCCAGACATGGGAAGGATTGACAGACTGATAGCTCTTTCTTGATTCTATGGGTGGTGGTGCATGGCCGTTCTTAGTTCGTGGACTGATTTGTCTGGTTGATTCCGATAACGAGCGAGATCTTAACCTGCTAACTAGGTCTTCAGAATCTTCTTAGAGGGACTTTGCATATTTAGTGTAAGGAGGTTTGAGGCAATAACAGGTCTGTGATGCCCTTAGATGTTCTGGGCTGCACGCGCGCTACAATGACACTCTCAGCGAGTTTCCTTTCCCGAAAGGGTTGGGTAATCTTGTTAGTGAATGTCGTAATGGGGATAGAATATTGTAATTATTGCTCTTAAACGAGGAATTCCTAGTAAGCGCAAGTCAACAGCTTGCGCTGATTACGTCCCTGCCCTTTGTACACACCGCCCGTCGCTGCTACCGAT-GGGTGATCCGGTGAATGATTTGGACTTTGTAGGGGAAACTTTGTGAACCTTATCACTTGGAGGAAGCAGAAGTCGTAACAAGGTTTCC
>Ancora_WSBS2010_reassembled_contig
AGTCATATGCTTGTCTCAAAGATTAAGCCATGCATGTCTAAGTTTAAGTACTAGAATGACGAAACTGCGAACGGCTCATTAAAACAGTGATAATTGATTTGATGGACATTCTATACGGATAACCGTGGGAAACC-AAGGCTAATACGTGC----GGTCTGAGTTTATTAGCTTAAGATCCATTTT-AT---------GATGGTTCATGGTAAATGATCGGATCGCACGCGATGGTTCATTCAAGTCTCTGACCTATCAGCTTTCGACGGTCGGGTATTGGCCCACCGTGGCTTTGACGGGTGACGGGGAATTAGGGTTCGATTCCGGAGAGGGAGCCTGAGAAACGGCTACCACGTCTAAGGATGGCAGCAGGCGCGTAAATTACCCAATTCTGACATAGAGAGGTAGTGACAAGAAATAGCAACGTGAGGCAATCTTTGCGATTGCAATGAGTAGAATCTAAACGTTTCTACGAGTAACAATTGGAGGGCAAGTCTGGTGCCAGCAGCCGCGGTAATTCCAGCTCCAATAGCGTATATTAAAGTTGTTGCAGTTAAAACGCTCGTAGTTGAATATCTGTTCAAACCGTTTACTTTGAGGAAATTAGAGTGTTCAAAGCAGGCAATTGCCTTGAATACTTCAGCATGGAATAAT-TGATAGGACTTCCGTTCTG--TCGTTGGTTCTTGGATGTGAAGTAATGATTAAAAGGGGCGGGCGGGGGCATTCGTATTGAACAGTCAGAGGTGAAATTCTTAGATTTGTTCAAGACGAACTACTGCGAAAGCATTTGCCAAGTACGTTCCCATTAATCAAGAACGAAAGTTAGGGGATCGAAGACGATCAGATACCGTCGTAGTCTTAACTATAAACTATGCCGACTAGAGATTGGGGGTGGTCTTTGGCCACTTTCAGCATCTTCAGAGAAATCT-AAGTTTTTGGGTTCTGGGGGGAGTATGGTCGCAAGGCTGAAACTTAAAGGAATTGACGGAAGGGCACCACCAGGAGTGGAGCCTGCGGCTTAATTTGACTCAACACGGGGAAACTCACCAGGTCCAGACATGGGAAGGATTGACAGACTGATAGCTCTTTCTTGATTCTATGGGTGGTGGTGCATGGCCGTTCTTAGTTCGTGGACTGATTTGTCTGGTTGATTCCGATAACGAGCGAGATCTTAACCTGCTAACTAGGTCTTCAGAATCTTCTTAGAGGGACTTTGCATATTTAGTGTAAGGAGGTTTGAGGCAATAACAGGTCTGTGATGCCCTTAGATGTTCTGGGCTGCACGCGCGCTACAATGACACTCGCAGCGAGTTTCCTTTCCCGAAAGGGTTGGGTAATCTTGTTAGTGAGTGTCGTAATGGGGATAGAATATTGTAATTATTGCTCTTAAACGAGGAATTCCTAGTAAGCGCAAGTCAACAGCTTGCGCTGATTACGTCCCTGCCCTTTGTACACACCGCCCGTCGCTGCTACCGAT-GGGTGATCCGGTGAATGATTTGGACTCTGTAGGGAAAACTTTGTGAACCTTATCACTTGGAGGAAGCAGAAGTCGTAACAAGGTTTCC
>Ancora_WSBS2011_reassembled_contig
AGTCATATGCTTGTCTCAAAGATTAAGCCATGCATGTCTAAGTTTAAGTACTAGAATGACGAAACTGCGAACGGCTCATTAAAACAGTGATAATTGATTTGATGGACATTCTACACGGATAACCGTGGGAAACC-AAGGCTAATACGTGC----GGTCTGAGTTTATTAGCTTAAGATCCATTTT-GT---------GATGGTTCATGGTAAATGATCGGATCGCACGCGATGGTTCATTCAAGTCTCTGACCTATCAGCTTTCGACGGTCGGGTATTGGCCCACCGTGGCTTTGACGGGTAACGGGGAATTAGGGTTCGATTCCGGAGAGGGAGCCTGAGAAACGGCTACCACGTCTAAGGATGGCAGCAGGCGCGTAAATTACCCAATTCTGACATAGAGAGGTAGTGACAAGAAATAGCAACGTGAGGCAATCTTTGCGATTGCAATGAGTAGAATCTACACGTTTCTACGAGTAACAATTGGAGGGCAAGTCTGGTGCCAGCAGCCGCGGTAATTCCAGCTCCAATAGCGTATATTAAAGTTGTTGCAGTTAAAACGCTCGTAGTTGAATATCTGCTCAAACCGTTTACTTTGAGGAAATTAGAGTGTTCAAAGCAGGCAAGTGCCTTGAATACTTCAGCATGGAATAAT-TGATAGGACTTCCGTTCTG--TCGTTGGTTCTGGGATGTGAAGTAATGATTAAAAGGGGCGGGCGGGGGCATTCGTATTGAACAGTCAGAGGTGAAATTCTTAGATTTGTTCAAGACGAACTACTGCGAAAGCATTTGCCAAGTACGTTCCCATTAATCAAGAACGAAAGTTAGGGGATCGAAGACGATCAGATACCGTCGTAGTCTTAACTATAAACTATGCCGACTAGAGATTGGAGGTGGTCATTGGCCACCTTCAGCATCTTCAGAGAAATCT-AAGTTTTTGGGTTCTGGGGGGAGTATGGTCGCAAGGCTGAAACTTAAAGGAATTGACGGAAGGGCACCACCAGGAGTGGAGCCTGCGGCTTAATTTGACTCAACACGGGGAAACTCACCAGGTCCAGACATGGGAAGGATTGACAGACTGATAGCTCTTTCTTGATTCTATGGGTGGTGGTGCATGGCCGTTCTTAGTTCGTGGACTGATTTGTCTGGTTGATTCCGATAACGAGCGAGATCTTAACCTGCTAACTAGGTCTTCAGAATCTTCTTAGAGGGACTTTGCATATTTAGTGTAAGGAGGTTTGAGGCAATAACAGGTCTGTGATGCCCTTAGATGTTCTGGGCTGCACGCGCGCTACAATGACACTCTCAGCGAGTTTCCTTTCCCGAAAGGGTTGGGTAATCTTGTTAGTGAATGTCGTAATGGGGATAGAATATTGTAATTATTGCTCTTAAACGAGGAATTCCTAGTAAGCGCAAGTCAACAGCTTGCGCTGATTACGTCCCTGCCCTTTGTACACACCGCCCGTCGCTGCTACCGAT-GGGTGATCCGGTGAATGATTTGGACTTTGTAGGGGAAACTTTGTGAACCTTATCACTTGGAGGAAGCAGAAGTCGTAACAAGGTTTCC
>Uncultured_eukaryote_DSGM_13__AB275013
NNNNNNNNNNNNNNNNNNNNNNNNNNNNNNNNNNTGTCTAAGTGTAAGTACACGATCGACGAAACTGCGAACGGCTCATTACAATAGTTATTATTGATATGAAGGACATTCTACACGGCTAACCGTGGGAAACC-AAGGCTAATACGTGC--CGGGTCAGCGTTTATTAGATTGAGAGCCAACAT-CA---------GGTGCTTCACAGTAACCGTGCGGATCGCATGCGATGGTTCATTCAAGTTTCTAACCTATCAGGTTTCGACGGTCGGATAGTGGCCCACCGTGACTCT-ACGGGTAACGGGGAATTAGGGTTCGATTCCGGAGAGGGAGCCTTAGAAACGGCTACCACGTCTAAGGATGGCAGCAGGCGCGTAAATTACCCAATCCCGACATGGGGAGGTAGTGACAAGAAATAGCAACGCGAGGCACACTTTGCGATTGCAATGAGCAGAATCTAAACGTTTCTGTGAGTATCTATTGGAGGGCAAGTCTGGTGCCAGCAGCCGCGGTAATTCCAGCTCCAATAGCGTATATTAAATTTGTTGCAGTTAAAACGCTCGTAGTTGAATATCTGGTCAAACCTTTCACTTTGAGGAAATTAGAGTGTTCAAAGCAGGCTATCGCCTTGAATACTTCAGCATGGAATGAT-TGCTAGGACATCCGTCCTAT-CAGTTGGTTCTAGGGCA-GATGTAATGATTAAGAGGGTCGGCTGGGGGCATTCGTATTTCAAAGTCAGAGGTGAAATTCTAAGACCTTTGAAAGACGGACTACTGCGAAAGCATTTGCCAAGGACGTTCCCATTAATCAAGAACGAAAGTTAGGGGATCGAAGACGATCAGATACCGTCGTAGTCCTGACCGTAAACTATGCCGACTTCAGATTGGAGGTTGTCCTCGGACTCCTTCAGCATCTTCAGAGAAATCC-AAGTCTTTGGGTTCTGGGGGGAGTATGGTCGCAAGGCTGAAACTTAAAGGAATTGACGGAAGGGCACCACCAGGAGTGGAGCCTGCGGCTTAATTTGACTCAACACGGGAAAACTCACCAGGTCCAGACATAGGAAGGATTGACAGATTGATAGCTCTTTCTTGATTCTATGGGTGGTGGTGCATGGCCGTTCCTAGTTCGTGGACTGATTTGTCTGGTTGATTCCGTTAACGAGCGTGATCTTAACCTGCTAACTAGGTCGTCTAAATCTTCTTAGAGGGACTATGTGTTTCTAACACAGGGAGGTTTGAGGCAATAACAGGTCTGTGATGCCCTTAGATGTTCTGGGCTGCACGCGCGCTACACTGACGTACCCAACGAGTGTCCTTTACCGAGAGGTACGGGTAATCATTTGAGTGTACGTCGTGATGGGGATAGAATATTGTAATTATTACTCTTCAACGAGGAATTCCTAGTAAGCATAAATCATCAGTTTGTGCTGGATACGTGCCTGCCCTTTGTACACACCGCCCGTCGCTCCTACCGAGGGGGTGATCCGGTGAATGATTCGGACTCCGGAGAGGAAGTTTTGTGAACCTTATCACTTGGAGGAAGGAGAAGTCGNNNNNNNNNNNNN
>Polyplicarium_citrusae__JX535336
AGTCATATGCTTGTCTCAAAGATTAAGCCATGCATGTCTTAGTTTAAGTACT-GATCGACGAAACTGCGAACGGCTCATTACAACAGTTATAATTGCTTTGAAGGACATTCTATGCGGATAACCGTGGGAAACC-AAGGCTAATACGTGC----AACTAGCGTTTATTAGAGAAAGAACCAACAT-TC---------GGTGCTTCATGATAACCATGCGGATCGCATGCGATGGTTCATTCAAGTTTCTGACCTATCAGCTCTCGACGGTCGGGTAGTGGCCCACCGTGGCTGTTACGGGTAACGGGGAATTGGGGTTCGATTCCGGAGAGGGAGCCTGAGAAACGGCTACCACGTCTAAGGATGGCAGCAGGCGCGTAAATTACCCAATCCCGACATGGGGAGGTAGTGACAAGAAATAGCGACGCGAGGCAATTCTTGTGATTGCAATGAGTAGAATCTAAACCTTTCTACGAGTACCAATTGGAGGGCAAGTCTGGTGCCAGCAGCCGCGGTAATTCCAGCTCCAATAGCGTATATTAAAATTGTTGCAGTTAAAACGCTCGTAGTTGTATATCTGTCCAGACCGTTCACTTTGAGGAAATTAGAGTGTTCAAAGCAGGCTTACGCCTTGAATACTTCAGCATGGAATGAT-CGATAGGACTTCCGTCTTA--TCCGTTGGTCTAGGGCGCGAAGTAATGGTAAACAGGGTCGGTTGGTGGCATTCGTATTGAACAGTCAGAGGTGAAATTCTTAGATTTGTTCAAGACGAACAACTGCGAAAGCATTTGCCAAGGACGATCCCATTAATCAAGAACGAAAGTTAGGGGATCGAAGACGATCAGATACCGTCGTAGTCTTAACCATAAACTATGCCGACTAGAGATTGGAGGTCGTCTAT-GACTCCTTCAGCATCTTCAGAGAAATCC-AAGTTTTTGGGTTCTGGGGGGAGTATGGTCGCAAGGCTGAAACTTAAAGGAATTGACGGAAGGGCACCACCAGGAGTGGAGCCTGCGGCTTAATTTGACTCAACACGGGAAAACTCACCAGGTCCAGACATAGGTAGGATTGACAGATTGATAGCTCTTTCTTGATTCTATGGGTGGTGGTGCATGGCCGTTCCTAGTTCGTGGACTGATTTGTCTGGTTAATTCCGATAACGACCGAGACCTTAACCTGCTAAATAGCCCAGTCGACTCTTCTTAGAGGGACTATTGGCGTTTAGCCAATGGAAGTTTGAGGCAATAACAGGTCTGTGATGCCCTTAGATGTTCTGGGCCGCACGCGCGCTACACTGACGGAGCCAACGAGTCTCCTTGTCCGGAAGGACTGGGTAATCTTGTGAACTT-CGTCGTGCTGGGGATAGAGCATTGCAATTATTGCTCTTCAACGAGGAATTCCTAGTAAGCGTGAGTCATCAGCTCGCGTTGATTACGTCCCTGCCCTTTGTACACACCGCCCGTCGCTACTACCGATTGAATGGCTTAGTGAGCCTTTGGGATTGGCAGCTGAAACTTAGGCAAACTTGGTCATTTAGAGGAAGTAAAAGTCGTAACAAGGTTTCT
>Polyplicarium_lacrimae__JX535344
AGTCATATGCTTGTCTCAAAG-TTAAGCCATGCATGTCTAAGTATAAGTACT-GACTGACGAAACTGCGAACGGCTCATTAAAACAGTAATAATTGGTGTGAAGGGCATCATACACGGGCAACCGTGGGAAACC-AAGGCTAATACGTGC----GGCCAGCGTTTATTAGATAAAGAGCCAGCAA-TC---------GGTGTTTCATGGTAACCAATCTGATCGCACGCGACGGTTCATTCAAGTTTCTGACCTATCAGCTCTCGACGGTCGGGTATTGGCCCACCGTGGCGTTAACGGGTGACGGGGAATTGGGGTTCGATTCCGGAGAGGGAGCCTGAGAGATGGCTACCACGTCTAAGGATGGCAGCAGGCGCGCAAATTACCCAATCCAGATTCTGGGAGGTAGTGACAAGAAATAGCAGGTCGAGACATATCTTGGGATTGCAATGAGTAGAATCTAAACGTTTCTACGATTATCAATTGGAGGGCAAGTCTGGTGCCAGCAGCCGCGGTAATTCCAGCTCCAATAGCGTATATTAAAATTGTTGCAGTTAAAACGCTCGTAGTTGAATGTCTGTCCAAGCCATTCACTTTGAGGAAATTAGAGTGTTCAACGCAGGCTGTTGTCTTGAATACTTCAGCATGGAATGAT-CGATAGGACTTCGGCCCTG--TCAGTTGGTCGAGGGTGAGGAGTAATGATGAAAAGGGTCGGTCGGGGGCATTCGTATTGAACAGTCAGAGGTGAAATTCTAAGATTTGTTCAAGACGCGCTACTGCGAAAGCATTTGCCAAGTATGACTCCATTAATCAAGAACGAAAGTTAGGGGATCGAAGACGATCAGATACCGTCGTAGTCTTAACCATAAACTATGCCGACTAGAGATTGGGGGCTGTCTTT-GACTCCTTCAGCATCTTCAGAGAAATCC-AAGTTTTTGGGTTCTGGGGGGAGTATGGTCGCAAGGCTGAAACTTAAAGGAATTGACGGAAGGGCACCACCAGGAGTGGAGCCTGCGGCTTAATTTGACTCAACACGGGGAAACTCACCAGGTCCAGACGTAGGCAGGATTGACAGATTGATAGCTCTTTCTTGATTCTATGGGTGGTGGTGCATGGCCGTTCCTAGTTCGTGGATTGATTTGTCTGGTTGATTCCGTTAACGAGCGAGATCTTAGCCTGCTAACTAGGTCGACAGAGCCTTCTTAGAGGGACATTGCGCGTTTAGCGCACGGAAGTTTGAGGCAATAACAGGTCTGTGATGCCCTTAGATGTTCTGGGCTGCACGCGCGCTACACTGACACTTTCAGCAAGTGCCCTGCTCCGTGAGGACTGGGTAACCAACTGAGTCTGTGTCGTGATGGGGATAGAATATTGTAATTATTACTCTTGAACGAGGAATTCCTAGTAAGCGCGAGTCAGCAGCTCGCGCTGATTACGTCCCTGCCCTTTGTACACACCGCCCGTCGCTCCTACCGATTGGGTGATCCGGTGAATTATTCGGACTCTGANNNNNNNNNNNNNNNNNNNNNNNNNNNNNNNNNNNNNNNNNNNNNNNNNNNNNNNNNN
>Polyplicarium_curvarae__JX535340
NNNNNNNNNNNNNNNNNNNNNNNNNNNNNNNNNNNGTCTAAGTATAAGTACT-GATCGACGAAACTGCGAACGGCTCATTAAAACAGTTACAATTGCTTTGAAGGGCACTCTACACGGATAACCGTGGGAAACC-AAGGCTAATACGTGC----GGCCAGCGTTTATTAGATAAAGAACCAACAT-ACA--------GGTGCTTCATGGTAACCATTCGGATCGCATGCGATGGTTCATTCAAGTTTCTGACCTATCAGCTCTCGACGGTCGGGTAGTGGCCCACCGTGGCTTTGACGGGTAACGGGGAATTGGGGTTCGATTCCGGAGAGGGAGCCTGAGAAACGGCTACCACGTCTAAGGAGGGCAGCAGGCGCGCAAATTACCCAATCCCGACACGGGGAGGTAGTGACAAGAAATAGCGACGCGAGGCATTTCTTGTGATTGCAATGAGTAGAATCTAGACGTTTCTATGAGTACCCATTGGAGGGCAAGTCTGGTGCCAGCAGCCGCGGTAATTCCAGCTCCAATAGCGTATATTAAAGTTGTTGCAGTTAAAACGCTCGTAGTTGAATATCTGCCCAAACCGTTCACTTTGAGGAAATTAGAGTGTTCATAGCAGGCTTTCGCCTTGAATACTTCAGCATGGAATGAT-CGATAGGACTTCCGTCTTA--TCCGTTGGTCTAGAGCGCGAAGTAATGATAAACAGGGTCGGTCGGGGGCATTCGTATTGAACAGTCAGAGGTGAAATTCTTAGATTTGTTCAAGACGAACAACTGCGAAAGCATTTGCCAAGGACGACCCCATTAATCAAGAACGAAAGTTAGGGGATCGAAGACGATCAGATACCGTCGTAGTCTTAACCATAAACTATGCCGACTAGAGATTGGAGGGTGTCTTT-GACCCCTTCAGCATCTTCAGAGAAATCC-AAGTTTTTGGGTTCTGGGGGGAGTATGGTCGCAAGGCTGAAACTTAAAGGAATTGACGGAAGGGCACCACCAGGAGTGGAGCCTGCGGCTTAATTTGACTCAACACGGGGAAACTCACCAGGTCCAGACATGGGAAGGATTGACAGATTGATAGCTCTTTCTTGATTCTATGGGTGGTGGTGCATGGCCGTTCCTAGTTCGTGGACTGATTTGTCTGGTTGATTCCGATAACGAGCGAGATCTTATCCTGCTAAATAGGCCGCCGAAGTCTTCTTAGAGGGACATTGCGTGTCTAACGCAAGGAAGTTTGAGGCAATAACAGGTCTGTGATGCCCTTAGATGTTCTGGGCTGCACGCGCGCTACACTGACACACTCAGCGAGTCTCCTGACCCGAGAGGGCCGGGTAATCATGTGAGCGTGTGTCGTGATGGGGATAGAATATTGTAATTATTGCTCTTCAACGAGGAATTCCTAGTAAGCGCGAGTCAGCAGCTCGCGCTGATTACGTCCCTGCCCTTTGTACACACCGCCCGTCGCTCCTACCGAGGGGGTGATCCGGTGAATGATTCGGACTCTGGGGAGGAAGTCTTGTGAACCTTATCACTGGANNNNNNNNNNNNNNNNNNNNNNNNNNNN
>Polyplicarium_translucidae__JX535348
NNNNNNNNNNNNNNNNNNNNNNNNNNNNNNNNNNNNNNNNNNNNNNNNNNNNNNNNNNNNNNNNNNNNNNNNNNNNNNNNNNNNNNNNNNNNNNNNNNNNNNNNNNCGTCCTACACGGATAACCGTGGGAAACC-AAGGCTAATACGTGC----GACTTGCGTTTATTAGATTAAGAACCAACAT-TTT--------GGGGCTTCATGGTAACCATTCGAATCGCATGCGATGGTTCATACAAGTTTCTGACCTATCAGCTCTCGACGGTCGGGTAGTGGCCCACCGTGGCTTTGACGGGTAACGGGGAATTGGGGTTCGATTCCGGAGAGGGAGCCTGCGAAATGGCTACCACGTCTAAGGATGGCAGCAGGCGCGTAAATTACCCAATCCTGGCACGGGGAGGTAGTGACAAGAAATAGCAGGTCGAGACTTATCTTGGGATTGCAATGAGTAGAATCTAAACGTTTCTACGATTACCAATTGGAGGGCAAGTCTGGTGCCAGCAGCCGCGGTAATTCCAGCTCCAATAGCGTATATTAAAGTTGTTGCAGTTAAAACGCTCGTAGTTGTATATCTGTTCAAACCGTTCACTTTGAGGAAATTAGAGTGTTCAAAGCAGGCTAGCGCCTTGAATACTTCAGCATGGAATGAT-CTATAGGACTTCCGTCCTA--TCCGTTGGTCTAGGGCGTGAGGTAATGATAAATAGGGCCGGTCGGGGGCATTCGTATTGAACAGTCAGAGGTGAAATTCTTAGATTTGTTCAAGACGAACTACTGCGAAAGCATTTGCCAAGTACGGTCCCATTAATCAAGAACGAAAGTTAGGGGATCGAAGACGATCAGATACCGTCGTAGTCTTAACCATAAACTATGCCGACTAGAGATTGGGGGCTGTCTTT-GACTCCTTCAGCATCTTCAGAGAAATCC-AAGTTTTTGGGTTCTGGGGGGAGTATGGTCGCAAGGCTGAAACTTAAAGGAATTGACGGAAGGGCACCACCAGGAGTGGAGCCTGCGGCTTAATTTGACTCAACACGGGGAAACTCACCAGGTCCAGACGTAGGAAGGATTGACAGATTGATAGCTCTTTCTTGATTCTATGGGTGGTGGTGCATGGCCGTTCCTAGTTCGTGGACTGATTTGTCTGGTTGATTCCGTTAACGAGCGAGATCTTAACCTGCTAAATAGGTCCTTAAGAGCTGCTTAGAGGGACATTGCGTGTTTAACGCAAGGAAGTTTGAGGCAATAACAGGTCTGTGATGCCCTTAGATGTTCTGGGCTGCACGCGCGCTACACTGACACACTCAGCGAGTTTCCTGCGCCGAGAGGCCTGGGTAATCATGTGAGCGTGTGTCGTGATGGGGATAGAATATTGTAATTATTACTCTTAAACGAGGAATTCCTAGTAAGCGCGAGTCAGCAGCTCGCGCTGATTACGTCCCTGCCCTTTGTACACACCGCCCGTCGCTCCTACCGATTGGGTGATCCGGTGAATGTTTCGGACTCTGGGGTGAAAGTCTTGTGAACCTTATCACTGGNNNNNNNNNNNNNNNNNNNNNNNNNNNNN
>Stylocephalus_giganteus__FJ459761
NNNNNNNNNNNNNNNNNNNNNNNNNNNCCATGCATGTCTAAGTATAAGTTCTTATACGGCGAAACTGCGAATGGCTCATTAAAACAGTTATTGTTTATTTGATGGTCATACTACACGGATAACCGTGGTAATTCTGGAGCTAATACGTGCGGAAGGGCGGCATTTATTAGATAAAGAACCAACCCACTTGGTGTTTTGGTGATCCATAATAACTGAGCGAATCGCATGCGATAGTTCATTTAAGTTTCTGACCTATCAGCTTTCGACGGTAGGGTATTGGCCTACCGTGGCTTTGACGGGTAACGGGGAATTAGGGTTCGATTCCGGAGAGGGAGCCTGAGAAACGGCTACCACATCTAAGGAAGGCAGCAGGCGCGCAAATTACCCAATCCTGACACAGGGAGGTAGTGACAAGAAATAGCAATGCAGGGCCTTTTTTGCAATTGGAATGAGTAGAGTTCAAACCCCTTTACGAGTATCAATTGGAGGGCAAGTCTGGTGCCAGCAGCCGCGGTAATTCCAGCTCCAATAGCGTATATTAAAATTGTTGCAGTTAAAAAGCTCGTAGTTGGATTTTTGCTCAGAGCTGTTACTTTGAGAAAATTAGAGTGTTTCAAGCAGGTTTCTGCCTTGAATACTCCAGCATGGAATAACAAGAAT-GACTCTAGT-CTTTCTTGTTGGTTTAAAGACTTG-AGTAATGGTTAAGAGGAACAGTCGGGGGCATTCGTATTTGCCAGCTAGAGGTGAAATTCTTAGATTTGGCAAAGACGAACTACTGCGAAAGCATTTGCCAAGGATGTTTTCATTGATCAAGAACGAAAGTTAGGGGATCGAAGACGATCAGATACCGTCGTAGTCTTAACCATAAACTATGCCGACTAGAGATTGGAGGCAGCCATT-GACTCCTTCAGCACCTTATGAGAAATCA-AAGTCTTTGGGTTCTGGGGGGAGTATGGTCGCAAGGCTGAAACTTAAAGGAATTGACGGAAGGGCACCACCAGGGGTGGAGCCTGCGGCTTAATTTGACTCAACACGGGAAAACTCACCAGGTCCAGACATAGGAAGGATTGACAGATTGAGAGCTCTTTCTTGATTCTATGGGTGGTGGTGCATGGCCGTTCTTAGTTGGTGGAGTGATTTGTCTGGTTAATTCCGATAACGAACGAGACCTTAACCTGCTAACTAGGCACTGAAACTCTTCTTAGAGGGACTTTGCGTGTCTAACGCAAGGAAGTTTGAGGCAATAACAGGTCTGTGATGCCCTTAGATGTTCTGGGCTGCACGCGCGCTACACTGATGCGTTCAACGAGTGCCCTTGCCCGATGGGGTTGGGTAATCTCTTTAGTACGTATCGTGATGGGGATAGACGATTGCAATTATTCGTCTTCAACGAGGAATCCCTAGTAAGCACAAGTCATCAGCTTGTGCTGATTACGTCCCTGCCCTTTGTACACACCGCCCGTCGCTCCTACCGATTGAGCGGTCCGGTGAGCCATTCGGACTGGTGCTGGGAAGTTTTGCAAACCTTATCGCTTAGAGGAAGGAGAAGTCNTAACACGGTTTCC
>Colepismatophila_watsonae_FJ459738
NNNNNNNNNNNNNNNNNNNNNNNNNNNNNNNNNNNNNNNNNNNTCAGGCTGCTATATGGCGAGACTGCGAACGGCTCATTAAAACAGTTATTGTCTTCTTGTTCATCACTCTATACGGATAACCGTGGTAATTCTGGAGCTAATACGTGCGGGAGGGTGGCATTTATTAGAGA-A-AACCAATCTACCCAGCACGAGGATGAATCGAAGTAACATAGCAAATTGCAGGCAATGACTCATTTGAGTTTCTGACCTATCAGCTTTAGACGGTAGATTATTGGCCTACCGTGGCATTGACGGGTGACGGGGAATTGGGGTTCGATTCCGGAGAGGGAGCCTAAGAAACGGCTACCACATCTAAGGAAGGCAGCAGGCGCGCAAATTACCCAATACTGACTCAGTGAGGTAGCGACAAGAAATAGCAATGCAGAGCCCGTTTTGCAATTGGAATGAGTTGAGTGCAAACTCTTCGACAAGTATCAATTGGAGGGCAAGTCTGGTGCCAGCAGCCGCGGTAATTCCAGCTCCAATAGCGTATATTAAAATTGTTGCAGTTGAAAAGCTCGTAGTTGGATTTCTGTTGCTAGCTGTTACTTTGAGAAAATTAGAGTGTTTCAAGCGGGTAAATGCCTTGAATACTGCAGCATGGAATAACAAGGATCAGCTCTTGC-CTTGTTTGTTGGTTTGAAGA-TGAGAGTAACGGTTGATAGGAACAGTCGGGGGTATTCGTATTTGCCAGCTAGAGGTGAAATTCTCAGATTTGGTGAAGACGAACTACTGCGAAAGCATCTGCCAAGGATGTTTCCCTTGATCAAGAACGAAAGTTAGGGGATCGAAGATGATCAGATACCGTCGTAGTCTTAACCATAAACTATGCCGACTAGAGATTGGAGGTGGTCATTTGACTCCTTCAGCACCTTGTGAGAAATCA-AAGTCTTTGGGTTCTGGGGGGAGTATGGTCGCAAGGCTGAAACTTAAAGGAATTGACGGAAGGGCACCACCAGGAGTGGAGCCTGCGGCTTAATTTGACTCAACACGGGAAAACTTACCAGGTCCAGACATGGTTAGGATTGACAGACTGATAGCTCTTTCTTGATTCTATGGGTGGTGGTGCATGGCCGTTCTTAGTTGGTGGAGTGATTTGTCTGGTTAATTCCGATAACGAACGAGACCTTAACCTGCTAACTAGGCACTAGAACTCTTCTTAGAGGGACTTTGTGTGTATAACGCGAGGAAGTCTGAGGCAATAACAGGTCTGTGATGCCCTTAGATGTTCTGGGCCGCACGCGCGCTACACTAGTGTTTTCAGCAAGTTCCCTTGCTCGAACGAGCTGGGTAATCTCGCGAATGTGCACTGTGATGGGGATAGACGATTGTAATTATTCGTCTTCAACGAGGAATTCCTAGTAAGTGCAAGTCATCAGCTTGCGCTGATTATGTCCCTGCCCTTTGTACACACCGCCCGTCGCTCCTACCGATTGAGCGGTCCGGTGAACGTTTCGGACTGGNNNNNNNNNNNNNNNNNNNNNNNNNNNNNNNNNNNNNNNNNNNNNNNNNNNNNNNNNNNN
>Geneiorhynchus_manifestus_FJ459739
NNNNNNNNNNNNNNNNNNNNNNNNNAGCCATGCATGTCTAAGTATAAGT-TTTATACAACGAAACTGCGAATAGCTCATTATAACAGTTGTAGTTTACTCGAAACTACCTCTACACGGATAACCGTGGTAATTCTGGAGCTAATACGTGAGGAAGGATGGCAGCTATTAGATCAAGAACTAACCTTTCCAGAGCGTTGGTGATCCATGATAACGAAGCGAATCGCATGCGATGATTCGAAACTTTTTCTGTCCTATCAGCTGTAGACGGTAGGGTATTGGCCTACCGTGGCTATGACGGGTAACGGGGAATTAGGGTTCGATTCCGGAGAGGGAGCCTGAGAGACCGCTACCAATCTTACGAGATGCAGCAGGCGCGCAAATTACCCACTCAAGACTTTTGGAGGTAGTGACCAGAAATATCAATGCAGGACTTTTTTTGCAATTGGAATGAGTTTAATCTAAATCCCTTTACAAGTATCAATTGGAGGGCAAGTCTGGTGCCAGCAGCCGCGGTAATTCCAGCTCCAATAGCGTATATTAAAGTTGTTGCAGTTAAAAAGCTCGTAGTTGGATTTCTGCTGGGAAGGGTTACTTTGAGAAAATTAGAGTGTTTCAAGCAGGCGTTTGCCTTGAATACTCCAGCATGGAATAACAAGATAAGACTTTTGT-CCTACTTGTTGGTTCGAGGGTAA-AAGTAATGATTAATAGGGACAGTTGGGGGCATTCGTATTTGGCAGTTAGAGGTGAAATTCTTAGATTTGCCAAAGACGAACTACTGCGAAAGCATCTGCCAAGGATGTTTTCATTAATCAAGAACGAAAGTTAGGGGATCGAAGACGATCAGATACCGTCGTAGTCTTAACTATAAACTATGCCGACTAGAGATCGGAGGTTGTTCTATGTCACCTTCAGCACCTTATGAGAAATCA-AAGTTTTTGGGTTCTGGGGGTAGTATGGTCGCAAGTCTGAAACTTAAAGGAATTGACGGAAGGGCACCACCAGGAGTGGAGCCTGCGGCTTAATTTGACTCAACACGGGAAAACTCACCAGGTCCAGACATGGGAAGGATTGACAGATTGAGAGCTCTTTCTTGATTCTATGGGTGGTGGTGCATGGCCGTTCTTAGTTGGTGGAGTGATTTGTCTGGTTAATTCCGATAACGAACGAGACTTTAACCTGCTAAATAGACACTAGAGCTCTTCTTAGAGGGACTTTGCGTGTTTAACGCAAGGAGGTTTGAGGCAATAACAGGTCTGTGATGCCCTTAGATGTTCTGGGCCGCACGCGCGCTACACTGATGCATTCAGCGAG-TTCTTGGCCTGAAGAGGTTGGGTAATCTTGTGAATATGCATCGTGATGGGGATAGATGATTGCAATTATTCATCTTGAACGAGGAATTCCTAGTAAGCACAAGTCATCAGCTTGTGCTGATTACGTCCCTGCCCTTTGTACACACCGCCCGTCGCTTCTATCGATTGAGTGATNNNNNNNNNNNNNNNNNNNNNNNNNNNNNNNNNNNNNNNNNNNNNNNNNNNNNNNNNNNNNNNNNNNNNNNNNNNNNNNNN
>Prismatospora_evansi_FJ459756
NNNNNNNNNNNTCNTTTTGAGACTAAGCCATGCATGTCTAAGTATAAGTTTTTATACAACGAAACTGCGAATAGCTCATTAAAACAATTATAGCCTATGTGGGTGTAATACTACACGGATACCTGTGGTAATTCTGGAGCTAATACGTG----GAGGTGTCATTTATTAGATTAA-AACCAGTCTATGCAGTACTTCGGTGATCCATAATAAGGTTGTGAATCGTACGCGATATCCCACCTGAGTTTTTGACTTATCAGCT--AGACGGTAGGGTATTGGCCTACCGTGGCTATGACGAGTAACGGGGAATTAGGGTTTGATTCCGGAGAGGGAGCCTGAGAAATGGCTACCACTTCCACGGAAGGCAGCAGGCGCGCAAATTGTCCAATCCCAATCCGGGGAGACAGTGAAGAGAAATATCAATGCAGTGCTTTTGTTGCAATTGGAATGAGTTTATTTCAAAACTCTTTATGAGTATCAATTGGAGGGCAAGTCTGGTGCCAGCAGCCGCGGTAATTCCAGCTCCAATAGCGTATACTAAAATTGTTGCAGTTGAAACGCTCGTAGTTGGAGTTCTGTTGAGGATTGTTACTTTGAGAAAATTAGAGTGTTTCAAGCAAGCGTATGCTTTGAATATTGTAGCATGGAATAACGAATAAGGACTAAGGT-TCTTTTCGTTGGTTTGA-GAGCCTAAGTAATGATTAAGAGGAGCAGTTGGGGGCATTCGTACTCGGTCGTTAGAGGTGAAATTCTTAGATCGACTGAAGACGAACTACTGCGAAAGCATCTGCCATGGATGTTTTCATTAATCAAGAACGAAAGTTAGGGGATCGAAGATGATCAGATACCATCGTAGTCTTAACTATAAACTATGCCGACTAGAGATCGGAAGCGGTCAATCGACTCTTTCAGTACCTTATGAGAAATCA-AAGTCTTTGGGTTCTGGGGGGAGTATGGTCGCAAGACTGAAACTTAAAGGAATTGACGGAAGGGCACCACCAGGAGTGGAGCCTGCGGCTTAATTTGACTCAACACGGGAAAACTCACCAGGCCCAGACATGGGAAGGATTGACAGATTGAGAGCTCTTTCTTGATTCTATGGGTGGTGGTGCATGGCCGTTCTTAGTTGGTGGAGTGATTTGTCTGGTTAATTCCGTTAACGAACGAGACTTTGACCTGCTAACTAGACAGTATAGTTCTTCTTAGAGGGACTTTACGTGTTTAACGTAAGGAAGTTCAAAGCGATAACAGGTCTGTGATGCCCTTAGATGTCCTGGGCCGCACGCGCGCTACACTGATGCATTCAGCGAGTTTCTTGACCTGAAAGGGTTGGGTAACCTTATGAATATGCATCGTGATGGGGATTGACAATTGTAATTATTTGTCATGAACGAGGAATTCCTAGTAAGCGCAAGTCATCAACTTGTGCTGACTACGTCCCTGCCCTTTGTACACACCGCCCGTCGCATCAATCGATTGTGCGTTTCGGTGAATGGTTCGGATTTGGTCGAAGAAGTTCCGTGAACCATAACGCATAGAGAATGGTCAAGTCGNNNNNNNNNNNNN
>Hoplorhynchus_acanthatholius_FJ459750
AGTCATATGCTTGTCTCAAAGATTAAGCCATGCAAGTCTAAGTATAAGTTACTATGTAACGAAACTGCGAACGGCTCATTAGAACAGTAATAATTTGTGTGAGGATGATACTACACGGATATCTGTGGTAATTCTGGAGCTAAGACGTGCGAGAAGTCAGCACCTATTAGCTACTGCCTCAACCTAAGCTAGGTAAGAGTGATCTATAATAGTGTTGCTTATCATAGATGGAACCTCACTTAAGTTTCTGACCTATCAGCTGTCGACGGTAGGGTATTGGCCTACCGTGGCTATGACGGGTAACGGGGAATTAGGGTTTGATTCCGGAGAGGGAGCCTGAGAGACGGCTACCACATCTAAGGAAGGCAGCAGGCGCGCAAATTACCCAATCGAGACACTCGGAGGTAGTGACAAGAAATATCAATGCAATGCTATTTTTGCAATTGGAATGAGTTGAGGGTACAACACTCTACAAGTATCAATTGGAGGGCAAGTCTGGTGCCAGCAGCCGCGGTAATTCCAGCTCCAATAGCGTATATTAAAGTTGTTGCAGTTGAAAAGCTCGTAGTTGATAATAAATATGAACATGTTACTTTGAATAATTTTGAGTGTTTAAAGCAGGCTTTCGCCTTGTAAACCACAGCATGGAATAACAATGTAGGGCTAATAC-TCGACTTTGAGGTT-AAAGAGAATTGGTCAAGATTAAGAGGAACAGTTGGGGGCATTCGTACTTGGTAGTCAGAGGTGAAATTCTTAGATTTACCAAAGACGAACTACTGCGAAAGCATCTGCCAAGGATGTTTTCATTAATCAAGAACGAAAGTTAGGGGATCGAAGACGATCAGATACCGTCGTAGTCTTAACTGTAAACTATGCCGACTAGAGATCGGAAGTTGTCAATAGACTCTTTCAGTACCTTATGAGAAATCA-AAGTCTTTGGGTTCTGGGGGGAGTATAGTCGCAAGGCTGAAACTTAAAGGAATTGACGGAAGGGCACCACCAGGAGTGGAGCCTGCGGCTTAATTTGACTCAACACGGGAAATCTTACCAGGTCCAGACATAGGAAGGATTGACAGATTGAGAGCTCTTTCTTGATTCTATGGGTGGTGGTGCATGGCCGTTCTTAGTTGGTGGAGTGATTTGTCTGGTTAATTCCGATAACGAACGAGACTTTGACCTGCTAATTAGACTTTGTAGGGCTTCTTAGAGGGACTTTGTGTGTTTAACACAAGGAAGTTCAAGGCAATAACAGGTCTGTGATGCCCTTAGATGTTCTGGGCCGCACGCGCGCTACAATGGTGTGCTCATTAAGTGTCCTTACCTGAAAAGGTTGGGTAATCTTTTGAAAGTGCACCGTGAATGGGATTGACAATTGTAATTATTTGTCATGAACGAGGAATTCCTAGTAAGCATAAGTCATTAACTTGTGCTGATTACGTCCCTGCCCTTTGTACACACCGCCCGTCGCCTCAATCGACTGGATGATTCGGTGAACTATTCGGAGTATCAATGCGAAGTCTCGTAAACCACATCATCTGGAGAATGAGAAAGTCGTAACACGGTATTC
>Ascogregarina_taiwanensis_EF666482_18S_from_operon_
AGTCATATGCTTGTCTCAAAGATTAAGCCATGCAAGTCTAAGTATTAGTTTTAATACAACGAAACTGCGAATGGCTCATTAAAACAGTTATAATTTCCGTGAATATAATACTACACGGATAACCGTGGTAATTCTGGAGCTAATACGTGCGGAAAAGCGGCACTTATTAGATTGAGAACTAACCCATGCGGTTGTTGGATGATCCATAATAAGTTGGTGAATCGCATGCGATGGTTCACTTAAGTTTCTGACCTATCAGCTTTCGACGGTAGGGTATTGGCCTACCGTGGCATTGACGGGTAACGGGGAATTAGGGTTTGATTCCGGAGAGGGAGCCTGAGAAACGGCTACCACATCTAAGGAAGGCAGCAGGCGCGCAAATTACCCAATACGAACAACGTGAGGTAGTGACGTGAAATATCAATGCAGAACTATTTTTGCAATTGGAATGAGTTAAATCTAAACCCCTTAACAAGTATCAATTGGAGGGCAAGTCTGGTGCCAGCAGCCGCGGTAATTCCAGCTCCAATAGCGTATATTAAAGTTGTTGCAGTTAAAACGCTCGTAGTTGAATTTTTGTTCAGAGACGTTACTTTGAATAAACTAGAGTGTTTCAAGCAGGCATACGCCTTGAATACTCCAGCATGGAATAACAAATGAGAACTCAAGT-TCTTCTTGTTGGTTC-AAGAGCATGAGTAATGATTAATAGGGACAGTTGGGGGCATTCGTATTTGGTAGCTAGAGGTGAAATTCTTAGATTTGCCAAAGACGAACTACTGCGAAAGCATCTGCCAGGAATGTTTTCATTAATCAAGAACGAAAGTTAGGGGATCGAAGACGATCAGATACCGTCGTAGTCTTAACCATAAACGATGCCGACTAGAGATTGGAAGTTGTCACATGCCTCTTTCAGCACCTTATGAGAAATCA-AAGTCTTTGGGTTCTGGGGGGAGTATGGTCGCAAGTCTGAAACTTAAAGGAATTGACGGAAGGGCACCACCAGGAGTGGAGCCTGCGGCTTAATTTGACTCAACACGGGAAAACTCACCAGGTCCAGACATGGGAAGGATTGACAGATTGAGAGCTCTTTCTTGATTCTATGGGTGGTGGTGCATGGCCGTTCTTAGTTGGTGGAGTGATTTGTCTGGTTAATTCCGTTAACGAACGAGACTTTAACCTGCTAAATAGACACCAAAGCTCTTCTTAGAGGGACTTTACGTGTTTAACGTAAGGAAGTTTAAGGCAATAACAGGTCTGTGATGCCCTTAGATGTTCTGGGCCGCACGCGCGCTACACTGATGCATTCAACAAGTATCCTGATCTGGCGAGGTTGGGTAATCTTTTGAGTATGCATCGTGATGGGGATAGATGATTGTAATTATTCATCTTGAACGAGGAATTCCTAGTAAGCGCAAGTCATTAGCTTGTGCTGATTATGTCCCTGCCCTTTGTACACACCGCCCGTCGCTTCAATCGACTGGATGATCCGGTGAATGACTCGGACTGACGTTGGAAAGTTTTGTGAACCTAATCATCTGAAGAATGAAAAAGTCGTAACACGGTATCC
>Psychodiella_chagasi_FJ865354
AGTCATATGCTTGTCTTAAAGATTAAGCCATGCAAGTCTAAGTATAAGCCTTTATACGGTGAAACTGCGAATGGCTCATTACAACAGTTACAATTTACATGAAACTGATTCTACACGGATAACCGTGGTAATTCTGGAGCTAATACGTGCAATGAGGGAGCGCATATTAGGTTAAGAACACAGCTACCTAGTTCTATGTTGATCCACAATATTGCCGTGAATCGCAAGCGATGGTTCATCTAAGTTTCTGACCTATCAGCTGTGGACGGTGGGGTAGTGGCCTACCGTGGCAATGACGGGTAACGGGGAATTAGGGTTTGATTCCGGAGAGGGAGCCTGAGAAACGGCTACCACATCTAAGGAAGGCAGCAGGCGCGTAAATTACCCAATCCTGACACAGGGAGGTAGTGACAAGAAATATCGGTGTAAGACATTTTTTGCAATTGGAATGAGAACAATTTAAAATCTTGATTGAGTACCAATTAGAGGGCAAGCCTGGTGCCAGCAGCCGCGGTAATTCCAGCTCTAATAGCGTATATTAAAGTTGTTGCAGTTGAAAAGCTCGTAGTTGAACTTTTGTTGGGAAATGTTACTTTAAATAAATTAGAGTGCTTCAAGCATGCGTTTGTCTTGAATATTTCATTCTGGAATAACAACCAAAAA-TGA-GT-TTG---TGTTGGTTTGAACGGCTCAATTAATGATTGAAAGAAGCAGTCGGGGGCATTCGTATTTGGTAGCTAGAGGTGAAATTCTTAGATTTACCAAAGACGAACCATTGCGAAAGCATTTGCCAAGGATGTTTTCATTAATCAAGAACGAAAGTTAGGGGATCGAAGACGATCAGATACCGTCGTAGTCTTAACTGTAAACTATGCCGACTTGAGATTGGATGATGCCAAA-AGCTCCTCCAGCACCAGAAGAGAAATCG-AAGTTTTTGGGTTCTGGGGGGAGTATGGTCGCAAGGCTGAAACTTAAAGGAATTGACGGAAGGGCACCACCAGGAGTGGAGCCTGCGGCTTAATTTGACTCAACACGGGGAACCTCACCAGGTCCAGACATAAGAAGGATTGACAGATTGAGAGCTCTTTCTTGATTTTATGGGTGGTGGTGCATGGCCGTTCTTAGTTGGTGGAGTGATTTGTCTGGTTAATTCCGTTAACGAACGAGACTTTAACCTGCTAACTAGACAGCGGAATACTTCTTAGAGGGACTTTGCGTGTTTAACGCAAGGAGGTTTAAGGCAATAACAGGTCTGTGATGCCCTTAGATGATCTGGGCTGCACGCGCGCTACACTAATAGGGGCAACAAGTTTTTCTGTCTTATCAAGATAGGTAAACTTCTGAATCCTTATTGTGATGGGAACAGATGATTGCAATTTTTCATCTTGAACGAGGAATTCCTAGTAAGCGCAATTTAATAAATTGCGCTGATTACGTCCCTGCCCTTTGTACACACCGCCCGTCGCCTCAATCGACTGGATGATTCGGTGAATTGTTCTGAGCGGTGCTGCAAAGTCCTGTAAACCTAATCATCTGAAGAATGAGAAAGTCGTAACACGGTATCT
>Paraschneideria_metamorphosa_FJ459755
NNNNNNNNNNNNNNNNNNNNNNNNNNNNNNNNNNNGTCTACGTATTGATTGTGATACAGCGAGGCTGCGAATGGCTCATTATAACAGTTATAATTTACGTGAAAGTAATACTACACGGATAACCGTGGTAATTCTGGAGCTAATACGTGCGGAACAGTGGCACTTATTAGATTAAGAACTAACCTATGCAGTAGTTGGGTGATCCATAATAAGTTGGCGAATCGCANGCGATAGTTCACTTAAGTTTCTGACCTATCAACTTTCGACGGTAGGGTATTGGCCTACCGTGGCTTTGACGGGTAACGGGGAATTAGGGTTTGATTCCGGAGAGGGAGCCTGAGAAATGGCTACCACATCTAAGGAAGGCAGCAGGCGCGCAAATTACCCAATACGAACAGCGTGAGGTAGTGACAAGAAATATCAATGCAGAACTATTTGTGCAATTGGAATGAGTTAAATCTAAATCCCTTAACAAGTATCAATTGGAGGGCAAGTCTGGTGCCAGCAGCCGCGGTAATTCCAGCTCC-ATAGCGTATATTAAAGTTGTTGCAGTTAAAACGCTCGTAGTTGAACTTTTGTTCAGAAACGTTACTTTGAGTAAACTAGAGTGTTTCAAGCAGGCTTATGCCTTGAATACTCCAGCATGGAATAATAAGTAAGGACTCAGGT-TCTTCTTGTTGGTTC-AAGAGCCAGAGTAATGATTAATAGGGACAGTTGGGGGCATTCGTATTTGGAAGCTAGAGGTGAAATTCTTAGATTTTCCAAAGACGAACTACTGCGAAAGCATCTGCCAGGGATGTTTTCATTAATCAAGAACGAAAGTTAGGGGATCGAAGACGATCAGATACCGTCGTAGTCTTAACCATAAACGATGCCGACTAGAGATTGGAAGTTGTCACATGCCTCTTTCAGCACCTTATGAGAAATCA-AAGTCTTTGGGTTCTGGGGGGAGTATGGTCGCAAGTCTGAAACTTAAAGGAATTGACGGAAGGGCACCACCAGGAGTGGAGCCTGCGGCTTAATTTGACTCAACACGGGAAAACTCACCAGGTCCAGACATGGGAAGGATTGACAGATTGAGAGCTCTTTCTTGATTCTATGGGTGGTGGTGCATGGCCGTTCTTAGTTGGTGGAGTGATTTGTCTGGTTAATTCCGTTAACGAACGAGACTTTAACCTGCTAAATAGACACTAAAGCTCTTCTTAGAGGGACTTTGCGTGTTTAACGCAAGGAAGTTTAAGGCAATAACAGGTCTGTGATGCCCTTAGATGTTCTGGGCTGCACGCGCGCTACACTGATGCATTCAACAAGTATCCTAATCTGGCGAGATTTGGTAATCTTTTGAGTATGCATCGTGATGGGGATAGATGATTGTAATTATTCATCTTGAACGAGGAATTCCTAGTAAGCACAAGTCATCAACTTGTGCTGATTACGTCCCTGCCCTTTGTACACACCGCCCGTCGCCTCAACCGATTGGATGATCCGGTGAATGACTCGGACTGAGGTTGGAAAGTTTTGTAAACCAAATCATCTAGAG-ATGAGAAAGTCGTAACACGGTATCT
>Syncystis_mirabilis_DQ176427
AGTCATATGCTCAATTTGAAGATTAAGCCATGCAAGTGTCAGTATAAGATTTTATACGTCGAAACTGCGAATAGCTCATTMAAACAATTATAGTTTATGTGGAGATACTACTACACGGATACCTGTGGTAATTCTGGAGCTAATACGTGA----GGATGTCACTTATTAGATA-AGAACCAACCTATGCTGTTAATTGGTGATCCATAATAACTTAGTGAATCGCATGCGATAGTCCACCTAAGTTTTTGACCTATCAGCT--AGACGATAGGGTATTGACCTATCGTGGCATTGACGGGTAACGGGGAATTAGGGTTTGATTCCGGAGAGGGAGCCTGAGAAACAGCTACCACTTCCACGGAAGGCAGCAGGCGCGCAAATTGTCCAATCCCAAAACGGGGAGACAGTGAAGAGAAATATCAATGCAGGGCTATCTTTGCAATTGGAATGAGTTTAACCTAAATCCCTTTACAAGTATCAATTGGAGGGCAAGTCTGGTGCCAGCAGCCGCGGTAATTCCAGCTCCAATAGCGTATATTAAAGTTGTTGCAGTTAAAACGCTCGTAGTTGAAGTTTTGTTCGGAACTGTTACTTTGAGAAAATTAGAGTGTTTCAAGCAGGCGTACGCCTTGAATACTCCAGCATGGAATAACAAGCAAGGACTCAAGTTCT-TCTTGTTGGTT-TAAGAGCCTGAGTAATGATTAAGAGGAACAGTCGGGGGTATTCGTACTTGGTAGTCAGAGGTGAAATTCTTAGATTTACCAAAGACGAACTATTGCGAAGGCATCTACCATGGATGTTTTCATTAATCAAGAACGAAAGTTAGGGGATCGAAGATGATCAGATACCATCGTAGTCTTAACCATAAACTATGCCGACTAGAGATCGGAAGTTGTCAATTGACTCTTTCAGCACCTTATGAGAAATCA-AAGTCTTTGGGTTCTGGGGGAAGTATGATCGCAAGGTTGAAACTTAAAGGAATTGACGGAAGGGCACCACCAGGAGTGGAGCCTGCGGCTTAATTTGACTCAACACGGGAAAACTCACCAGGTCCAGACATGGGAAGGATTGACAGATTGAGAGCTCTTTCTTGATTCTATGGGTGGTGGTGCATGGCCGTTCTTAGTTGGTGGAGTGATTTGTCTGGTTAATTCCGTTAACGAACGAGACTTTGACCTGCTAAATAGACACTACAGCCCTTCTTAGAGGGACTTTGCGTGTTTAACGCAAGGAAGTTCAAAGCAATAACAGGTCTGTGATGCCCTTAGATGTTCTGGGCCGCACGCGCGCTACACTGATGCATTTAACGAGTACCCTGGCCTGAATAGGTTGGGTAATCTTGTGAATATGCATCGTGATGGGGATTGACGATTGTAATTATTCGTCATGAACGAGGAATTCCTAGTAAGCGCAAGTCATTAACTTGTGCTGATTACGTCCCTGCCCTTTGTACACACCGCCCGTCGCATCAATCGATTGGATGATTCGGTGAATGATTCGGACCGAGTTTGGGAAGTCTTGTAAACCCAATCATTTAGAGAATGGTCAAGTCGTAACACGGTATCC
>Monocystis_agilis_AF457127
AGTCATATGCTCATTTCGAAGACTAAGCCATGCATGTCTAAGTATAAGTTGTTATACAACGAAACTGCGAATAGCTCATTAAAACAATTATAGTCTATGTGGGCGTAATACTACACGGATACCTGTGGTAATTCTGGAGCTAATACGTGA---AGGATGTCACTTATTAGATT-AGAACCAACCTATGCAGAGATCTGGTGGTCCATAATAAGGTCGTGAATCGCATGCGATATTCCACCTGAGTTTTTGACTTATCAGCT--AGATGGTAGGGTATTGTCCTATCGTGGCTTTGACGAGTAGCGGGGAATTAGGGTTTGATTCCGGAGAGGGAGCCTGAGAAACAGCTACCACTTCCACGGAAGGCAGCAGGCGCGCAAATTGTCCAATCCCTATATGGGGAGACAGTGAAAAGAAATATCAATGCAGAAC-TTTTTTGCAATTGGAATGAGTTTAACCCAAATGCCTTTACAAGTATCAATTGGAGGGCAAGTCTGGTGCCAGCAGCCGCGGTAATTCCAGCTCCAATAGCGTATATTAAAGTTGTTGCAGTTAAAACGCTCGTAGTTGAAATTGTGGTCGGGACTGTTACTTTGAGAAAATTAGAGTGTTTCAAGCAGGCGTATGCTTTGAATACTCCAGCATGGAATGACAACAAAGGACTCATATCCT-TCTTGTTGGTTTAAGGAGTTGA-GTAATGATTAAGAGGAACAGTCGGGGGTATTCGTATTCAGTCGTTAGAGGTGAAATTCTTAGATTGACTGAAGACGAACTACTGCGAAGGCATCTACCATGGATGTTTTCATTAATCAAGAACGAAAGTTAGGGGATCGAAGATGATCAGATACCATCGTAGTCTTAACCTTAAACTATGCCGACTAGATATCGGAAGTTGTCAATTGACTCTTTCGGAATCCTATGAGAAATTA-AAGTCTTTGGGTTCTGGGGGTAGTATGATCGCAAGGTTGAAACTTAAAGGAATTGATGGAAGGGCACCACCAGGAGTGGAGCCTGCGGCTTAATTTGACTCAACACGGGAAAACTTACCAGGCCCAGACATGTGAAGGATTGACAGATTGAGAGCTCTTTCTTGATTCTATGGGTGGTGGTGCATGGCCGTTCTTAGTTGGTGGAGTGATTTGTCTGGTTAATTCCGTTAACGAACGAGACTTTGCCCTGCTAAATAGACACTCTAGCTCTTCTTAGAGGGACTTTGCGTGTATAATGCAAGGAAGTTCAAGGCAATAACAGGTCTGTGATGCCCTTAGATGCTCTGGGATGCACGCGCGCTACACTGAAGCATTCACCGAGTGTCCTGACTTGGAGGAGTTGGGTACTCTTATTAGTATGCTTCGTGATGGGGATTGACCATTGTAATTATTGGTCATGAACGAGGAATTCCTAGTAAGCATAAGTCATCAACTTGTGCTGATTATGTCCCTGCCCTTTGTACACACCGCCCGTCGCATCAATCGATTGGATAATTCGGTGAATGATTCGGATTGAATTTGAGAAGTCTTGTAAACCCAATTATCTAGAGAATGGTCAAGTCGTAACANN-TATCT
>Ophryocystis_elektroscirrha_AF129883
AGTCATATGCTTGTCTCAAAGATGTAGCCATGCAAGTCTTAGTATTAGTTTTTATACAACGAAACTGCGAATGGCTCATTAAAACAGTTATAATTTACGTGAAAATCTTACTACACGGATAACCGTGGTAATTCTGGAGCTAATACGTGCGGAAGAGCGGCACTTATTAGATTGAGAACTAATATTGTGCACATTTTGGTAATCCATAATAAGATAGCGAATCGC--GCGATAGTTCACTTAAGTTTCTGACCTATCAGCTTTCGACGGTAGGGTATTGGCCTACCGTGGCGATGACGGGTAACGGGGAATTAGGGTTTGATTCCGGAGAGGGAGCCTGAGTAACGGCTACCACATCTAAGGATGGCAGCAGGCGCGCAAATTACCCAATCCTGACACAGGGAGGTAGTGACAAGAAATATCATTGCAAAGCGAATTTTGTAATTGGAATGANTTAAATTTAAACTCCTTAACAAACGTCAATTGGAGGGCAAGTCTGGTGCCAGCAGCCGCGGTAATTCCAGCTCCAATAGCGTATATTAAAGTTGTTGCAGTTAAAACGCTCGTAGTTGAATTTTTGCTTAGATACGTTACTGTGAGTAAACTANAGTGTTTCAAGCAGGCTTATGCCCTGAATACTCCAGCATGGAATAACAAGTAAAGACTTTGGT-TTTTCTTGTTGGTTCAAGAATC-GAAGTAATGATTAATAGGGACAGTTAGGGGCATTCGTATTTGGTAGCTAGAGGTGATATTCTTAGATTTACCAAAGACGAACTACTGCGAAAGCATCTGCCAGGGATGTTTTCATTAATCAAGAACGAAAGTTAGGGGATCGAAGACGATCAGATACCGTCGTAGTCTTAACCATAAACGATGCCGACTAGAGATTGGAAGTTGTCATT-GACTCTTTCAGCACCTTATGAGAAATCA-AAGTCTTTGGGTTCTGGGGGGAGTATGGTCGCAAGTCTGAAACTTAAAGGAATTGACGGAAGGGCACCACCAGGAGTGGAGCCTGCGGCTTAATTTGACTCAACACGGGAAAACTCACCAGGTCCAGACATGGGAAGGATTGACAGATTGAAAGCTCTTTCTTGATTCTATGGGTGGTGGTGCATGGCCGTTCTTAGTTGGTGGAGTGATTTGTCTGGTTAATTCCGTTAACGAACGAGACTTTAACCTGCTAAATAGACATCAAAGCTCTTCTTAGAGGGACTTTGCGTGTATAACGCAAGGAAGTTTAAGGCAATAACAGGTCTGTGATGCCCTTAGATGTTCTGGGCTGCACGCGCGCTACACTGATGCATTCAACAAGTTACCTGATCTGAAGAGGTTGGGTAATCTTTTGAATATGCATCGTGATGGGGATAGATGATTGTAATTATTCATCTTGAACGAGGAATTCCTAGTAAGCGCAAGTCATCAGCTTGTGCTGATTACGTCCCTGCCCTTTGTACACACCGCCCGTCGCCTCAATCGACTGGATGATCCGGTGAATTATTCGGACCGACTACGGAAAGTTTTATGAACCAAATCATCTGAAGAATGAGAAAGTCCTAACATGGTATCC
>Mattesia_geminata_AY334568
AGTCATATGCTTGTCTCAAAGATTAAGCCATGCATGTCTAAGTATAAGTTTTTATACAACGAAACTGCGAATGGCTCATTAAAACAGTTATAGTTTCTGTGAAATTAATACTACACGGATAACCGTGGTAATTCTGGAGCTAATACGTGCGGAAAGGTGGCACTTATTAGATTAAGAACCGACCTATGCAGTTGTCTGGTGATCCATAATAATTTTGTGAATCGCGTGCGATGGTTCACTTAAGTTTCTGACCTATCAGCTTTAGACGGTAGGGTATTGGCCTACCGTGGCTATGACGGGTAACGGGGAATTAGGGTTTGATTCCGGAGAGGGAGCCTGAGAAACGGCTACCACATCTAAGGAAGGCAGCAGGCGCGCAAATTACCCAATCCTGACATAGGGAGGTAGTGACAAGAAATATCGATGCAGAATTT-TTTTGCAATTGGAATGAGTTTGATGTACAACCCCATGCGAGTATCAATTGGAGGGCAAGTCTGGTGCCAGCAGCCGCGGTAATTCCAGCTCCAATAGCGTATATTAAAGTTGTTGCAGTTGAAAAGCTCGTAGTTGAATTTTTGTCCAGG--TGTTACTTTGAGAAAATTAGAGTGCTTCAAGCAGGCGTTCGCCCTGAATACTCCAGCATGGAATAACATGTAAGGACTATGGTTCT-TCTTGTCGGTTTAAGGACC--AAGTAATGATTAATAGGGACAGTTGGGGGCATTCGTATTTAGTAGCTAGAGGTGAAATTCTTAGACCTACTAAAGACGAACTACTGCGAAAGCATCTGCCAAGGATGTTTTCATTAATCAAGAACGAAAGTTAAGGGATCGAAGACGATCAGATACCGTCGTAGTCTTAACCATAAACGATGCCGACTAGAGATTGGAAGCTGTCAAACGCCACTTTCAGCACCTTAAGAGAAATCA-AAGTCTTTGGGTTCTGGGGGGAGTATGGTCGCAAGTCTGAAACTTAAAGGAATTGACGGAAGGGCACCACCAGGAGTGGAGCCTGCGGCTTAATTTGACTCAACACGGGAAAACTCACCAGGTCCAGACATGGGAAGGATTGACAGATTGAGAGCTCTTTCTTAATTCTATGGGTGGTGGTGCATGGCCGTTCTTAGTTGGTGGAGTGATTTGTCTGGTTAATTCCGTTAACGAACGAGACCTTAACCTGCTAAATAGCCTCCTAAGCACTTCTTAGAGGGACTTTGCGTGTATAACGCAAGGAAGTTTAAGGCAATAACAGGTCTGTGATGCCCTTAGATGTCCTGGGCTGCACGCGCGCTACACTGATACACACAACGAGTTTCCTGACTTGAAAGGGTTGGGTAATCTTGTGAAAGTGTATCGTGATGGGGATAGATGATTGCAATTATTCGTCTTGAACGAGGAATTCCTAGTAAGCGCAAGTCATTAGCTTGTGCTGATTACGTCCCTGCCCTTTGTACACACCGCCCGTCGCCTCAATCGACTGGATGATCCGGTGAACAACTCGGACCGAGATTGGGAAGTCTTGTAAACCAAATCATCTGAAGAATGAGAAANNNNNNNNNNNNNNNNN
>Neogregarinorida_sp_OPPPC1_AB748927
NNNNNNNNNNNNNNNNNNNNNNNNNNNNNNNNNNNNNNNNNNNNNNNNNNNNNNNNNNNNNNNNNNNNNNNNNNNNNNNNNNNNNNNNNNNNNNNNNNNNNNNNNNNNNNNNNNNNNNNNNNNNNNNNNNNNNNNNNNNNNNNNNNNNNNNNNNNNNNNNNNNNNNNNNNNNNNNNNNNNNNNNNNNNNNNNNNNNNNNNNNNNNNNNNNNNNNNNNNNNNNNNNNNNNNNNNNNNNNNNNNNNNNNNNNNNNNNNNNNNNNNNNNNNNNNNNNNNNNNNNNNNNNNNNNNNNNNNNNNNNNNNNNNNNNNNNNNNNNNNNNNNNNNNNNNNNNNNNNNNNNNNNNNNNNNNNNNNNNNNNNNNNNNNNNNNNNNNNNNNNNNNNNNNNNNNNNNNNNNNNNNNNNNNNNNNNNNNNNNNNNNNNNNNNNNNNNNNNNNNNNNNNNNNNNNNNNNNNNNNNNNNNNNNNNNNNNNNNNNNNNNNNNNNNNNNNNNNNNNNNNNNNNNNNNNNNNNNNNNNNNNNNNNNNNNNNNNNNNNNNNNNNNNNNNNNNNNNNNNNNNNNNNNNNNNNNNNNNNNNNCGAACAAGTTACTTTGAGTAAATTAGAGTGTTTCAAGCAGGCGCACGCCCTGAATACTTTAGCATGGAATAACAAGCAAGGACTTTGGTTTTTTCTTGTTGGTTTAA-AAGCCTAAGTAATGATTAACAGAAACAGTTGGGGGCATTCGAATTTGGTAGCTAGAGGTGAAATTCTTAGATTTACCAAAGACGAACTACTGCGAAAGCATCTGTCAAGGATGTTTTCATTAATCAAGAACGAAAGTTAAGGGATCGAAGACGATCAGATACCGTCGTAGTCTTAACCATAAACGATGCCGACTAGAGATTGGAAATTGTCATTCGACACTTTCAGCACCTTATGAGAAATCA-AAGTCTTTGGGTTCTGGGGGGAGTATGGTCGCAAGTCTGAAACTTAAAGGAATTGACGGAAGGGCACCACCAGGAGTGGAGCCTGCGGCTTAATTTGACTCAACACGGGAAAACTCACCAGGTCCAGACATAGAAAGGATTGACAGATTGAGAGCTCTTTCTTAATTCTATGGGTGGTGGTGCATGGCCGTTCTTAGTTGGTGGAGTGATTTGTCTGGTTAATTCCGTTAACGAACGAGACTTTAACCTGCTAAATAGACACCGGCGTTCTTCTTAGAGGGACTTTGCGTGACTAACGCAAGGAAGTTTAAAGCAATAACAGGTCTGTGATGCCCTTAGATGTTCTGGGCCGCACGCGCGCTACACTGATACACCTAGCGAGTATCTTATCCTGGTAAGGTTGGGTAATCTTATGAATGTGTATCGTGATTGGAATAGATGATTGTAATTATTCATCTTGAACGAGGAATTCCTAGTAAGCACAAGTCATTAGCTTGTGCTGATTATGTCCCTGCCCTTTGTACACACCGCCCGTCGCCTCAATCGACTGGATGATTCGGTGAATATTTCGGACTGAAATTGGAAAGTTTTGTAAACCAAATCATCTGAAGAATGAGAAAGTCGTAACATGGTGTCT
>Cephaloidophora_communis_HQ891113
ATCGCATTTCTTAGTTAAAAGATTAATCCATGCAAGTGTCTG-----GCATTAATGTAATG--CCTGCAGATGGCTCATTAAAACAGAGATAATCGAACC-TCGGAGA----ATACGGATAACTATGCTAATTGTGTGGCTAATACGGGA--TATGATTGCCCCTATTA-TTTATGCGCTATT-AACTC--------GATTGT-A-TATAGGGTGTGTAGA-CATTTGTC-TATTGAGGACGAGTCTCTGATCTATCAGCTGTGGACGGTTGTGTATTGGACAACCGTGGCTTTGACGGATAACGGGGAATTAGGGTTCGGTTCCGGAGAGAACGCATGAGAATCGGCGTTCACAGCTAAGGTTGGCAGCAGGAGCGAAAACTTTTCAATAGGCATCGCCTGAAAAGGTGACTATCGGTATCGACAACTA-CTTTTAAT-TGATTGGAATGAGAGACTATTAGAATTGGTCTTGAGTAGCAAGTTCAGGGCAAGTCTGGTGCCAGCAGCCGCGGTAATACCAGCTGAGCTAGATATGGGTAACATTGTTGCAGTAAAAACGTACGTAGTCACTGCCATCCACAAAAT-----CCGCGATTAAACTAGAACGA-TAAA-CTTGA--ATGT--TGAATATGACAGCGTGG--GAATCTTTTTGATGCC-GTTACTGAGATGC--AATCTTAGTGA-T-AGGGATATACTGTAAGAATGAATGAGGGCATCAGTACTTAATAGCTAGAGGTGAAATTCCTAGATTTGTTAATGACTAGCTACCGCGAAAGCATTTGCCTAATCCATTTTTGGTGATCAAGTACTAAAGAGTGGGGATCGAAGAGGATTAGATACCCTCGTAGTCCACTCCCTAAACGATGCCAACTAGAGGTTGGTCTACGTATTA-AACTTTATCAGAACCTTAGCAGATATGA-AAGTCTTTGGGCTCTGGGGGGAGTACGGTCGCAAGGTCGAAACTTAAAGGAATTGACGAAACGGCACCACCAGGGGTGGAGCGTGCGGCTTAATTTGACTCAACGCGGGAAACCTTACTAAGGTAAGACATTGTTATGATTGACAGATTACTTGATCTTTCTTGATTTGGTGGGTGGTGGTGCATGGCCGATCTTAGTTGGTGGGGTGACCCGTCTGGTTAATTTCGATAACGAACGAGATCCGAGCTGCTTAGTTGGCAAGATTTGCTCCTCCTATGCGGACTGTCAGTTTCAGGCTGAAGGAAGTTTCGGGCTAAATCAGGTCTGTGATGCCCTTAGACACTTTAGGCGGCACGCGCGCTACAATGGATGGTAGAACGTGTCAGATCTTTTAGGAAAAGGTGTGAAACACGAATAC-TCT-CCGTGAATGGGATAGTTTGTTGCAATTTTCGGACTTAAACTAGGAATCCCTTGTAAACATGCTCGAGAATAGCGTGTTGAATACGTCCCTGCCGTTTGTACACACCGCCCGTCGTTTCTTCCAACTGATACTCATTGTGAGTTGCAAGGATTCAT-TGAAGAATTGCTGCGAACGCTTTGTATTGGAGGAAGAAAAAGTCGTAACAAGGTTATC
>Ganymedes_themistos_FJ976721
ATCGCATTTCTTAGTTAAAAGATTTATCCATGCATGTTTTCG-----GCACTTTTATAGTG--CCTGCGGACGGCTCATTATATCAAAGATAACCTACTC-TCATGGA----AGACGGATAACTATACTAATTGTGTGGCTAATACGTGA--TCTCCTTGTCCCAATTATTTT-TG--C-AATAAACTT--------GATTGT-T-TGTTGGGTTGTTAGG-CTTACGCC-TTCAGAGAATGGGTCTTTGTTCTATCAGCTGTGGACGGTTATGTATTGGATAACCGTGGCTTTGACGGATAACGGGGAATTAGGGTTTGATTCCGGAGAGAAAGCCTGAGAAACGGCTTTCACGGCTAAGGTCGGCAGCAGGAGCGAAAACTTTTCAATGAGCATTGCTTGAAAAGGTGACTATCTGTATTAGCAACTG-CAAATAGTTTGACTGAAATGAAAGATTTTTAAACAAAGTCTTGAGGAGCAAGTTTAGGGCAAGTCTGGTGCCAGCAGCCGCGGTAATACCAGCTAAGCTAGGAATGGGTAACATTGTTGCAGTAAAAACGTTCGTAGTCACTCCTTTTCTCCTTGT-----CTGCGAGTAAATTAGAATGG-TTAA-CTTACATTTTT-TTGGATAATAAAGCGCAG--TAAATCTTCATATGCTTATTTA-AAG-TGCT---GTTTAAGTC-T--TGGATACACAGTAAGAATAAGTGAGGATACTGGTACTTAACAGCTAGAGGTGAAATTCATAGATTTGTTAATGTCCAACTATTGCGAAAGCATTTATCTAACTTATTTTTGGTGATCAAGAACTAAAGTGTGGGGATCAAAGAGGATTAGATACCCTCGTAGTCCACACCTTAAACTATGCCAACTAGAGGTTGGTGCAGGTACGA--ACTTCATCAGAACCTTAGCAGATATGA-AAGTTTTTGGGCTCTGGGGGGAGTACGGTCGCAAGGGCGAAACTTAAAGGAATTGACGGAACGGCACCACCAGGGGTGGAGCGTGCGGCTTAATTTGACTCAACGCGGGAAACCTTACTAGGATAAGACATTAGAATGATTGACAGACTGCTTGATCTTTCTTGATTTTATGGGTGGTGGTGCATGGCCGGTCTTAGTTGGTGGGGTGACCCGTCTGGTTAATTTCGGTAACGAACGAGATCCGAGTTGTTTAGTTGGCGAACTCTAGGTCTCCTAAATGGACTATCAGTTTTAAATTGAGGGAAGTTTCGGGCTAAATCAGGTCTGTGATGCCCTTATATATTCTAGGCGGCACGCGCGCTACAATAGATTATAGATTGTGTCACTTTGACCGAGAGGTATGGTTAATCACGAAGATATAT-CTGTGAATGGGATAGTTTGTTGCAATTATCGGACTTGAACTAGGAATCCCTTGTAAGCACGTTCAAGAATAGCGTGTTGAATACGTCCCTGCCGTTTGTACACACCGCCCGTCGTTTCTTCCGACTGATATCCATTGTGAGTTACAGGGATCGC--AAGAAAACTGTTGCAAATGCTGGATATTGGAGGAAGAAAAAGTCGTAACAAGGTTATC
>Heliospora_longissima_pJ1_ex_E_vittatus_HQ891115
ATCGCATTTCTTAGTTAAGAGATTTATCCATGCATGTGTTCG-----GCACTTTTGTAGTG--CCTGCGGACGGCTCATTAAAACAGAGATAACCTACTC-TCAGTGA----AGACGGATAACTATGCTAATTGTGTGGCTAATACGTGA--TGTCGATGTCCCAACTACCTT--GG-T-ATTTAACTT--------GATAGT-T-TGTTGGGTTCTTAGG-CTCT-GCC-TATAGAGAATGGGTCTCTGATCTATCAGCTGTAGACGGTTGTGTATTGGACAACCGTGGCTTTGACGGATAACGGGGAATTAGGGTTCGATTCCGGAGAGAAAGCATGAGAAACGGCTTTCACAGCTAAGGTTGGCAGCAGGAGCGAAAACTTTTCAATAGGCAATGCCTGAAAAGGTGACTATCTGTATCAACAACTG-CAATTAGT-TGATTGAAATGAGAGACCTCTAGACGGCGTCTCGAGTAGCAAGTTCAGGGCAAGTCTGGTGCCAGCAGCCGCGGTAATACCAGCTGAGCTAGAAATGGGTAATATTGTTGCAGTAAAAACGTTCGTAGTCACTCTCTTTCTTTTCCT-----CCGCGAGTAAAATAGAATGA-TCAA-CTT-----TGT--TGGATATGAAAGCGCGG--TAAATCTTTAGATGCC-CTG-GTTTTTTGCC---TATTAATTA---GGGGATATATCTTAAGAATGAATGAGGACATTGGTACTTAATGGCTAGAGGTGAAATTCATAGATTCATTAATGACTAACTACTGCGAAAGCATCTGTCTAATCCATTTTTGGTGATCAAGAACTAAAGTGTGGGGATCGAAGAGGATTAGATACCCTCGTAGTCCACACCTTAAACTATGCCGACTAGAGGTTGGTGTTGGTACTA--ACTTCATCAGAACCTTAGCAGATATGA-AAGTCTTTGGGCTCTGGGGGGAGTACGGTCGCAAGGGCGGAACTTAAAGGAATTGACGGAACGGCACCACCAGGGGTGGAGCGTGCGGCTTAATTTGACTCAACGCGGGAAACCTTACTAGGGTAAGACACTAGAATGATTGACAGATTACTTGATCTTTCTTGATTTGGTGGGTGGTGGTGCATGGCCGATCTTAGTTGGTGGGGTGACCCGTCTGGTTAATTTCGATAACGAACGAGATCCGAGCTATTTAGTTGGCCTTTCAGACTTCTCCTAAATGGACTATCAGTATGAAGCTGAAGGAAGTTTCGGGCTAAATCAGGTCTGTGATGCCCTTAGATACTCTAGGCGGCACGCGCGCTACAATGGGTTACTTAATGTGTTGTTGTGT-CGAAAGACTCGACTAATCACTAATGTATAC-CCGTGAATGGGATAGTTTATTGCAATTTTCGGACTTGAACTAGGAATCCCTTGTAAGTACACTCAAGAATACTGTACTGAATACGTCCCTGCCGTTTGTACACACCGCCCGTCGTTTCTTCCGACTGATGTCCATTGTGAGTTGCACGGATCTTT-TAGAAAAGTGCTGCGAATGCTGGGCCTTGGAGGAAGAAAAAGTCGTAACAAGGTTATC
>Thiriotia_pugettiae_HQ876006
ATCTCATCTCTGAGTTTAAAGATTAATCCATGCATGTGTTCG-----GCATAGTTGTAGTG--CCTGCGGAAGGCTCATTATAACAAAGATAACCTACCC-TATATAT----ATTCGGATAACTTTGCTAATTGTGAGGGTAATACGTGA--TGTTCG-CATTAAATTACTCG-TGGAG-TTGTAAGTA--------GGAAAT---AGAGTGGTCGTCAGG-AGTGTTCC-TGCGTAGGAGGGGTCTTTGATCTATCAGCTACTGACGGTTGTGTATTGGACTACCGTGGCTTTTACAGATAACGAGGAATTCGGGTTTGATTTCGGAGAGAACGCCTGAGATATAGCGTTTACAGCTAAGGTTGGCAGCAGGAGCGAAAACTTTTCTATGAGCGATGCTTGAAAAGGTGACGAACTGTATCAACATCAG-CTTTTTGA-TGATTGAAATGGGGAGTATGTAGATAATACTCCGAGTAGCTAGTTCAGGGCAAGTCTGGTGCCAGCAGCCGCGGTAATACCAGCTGAGCTAGGGATGGGTAATATTGTGGCAGTAAAAACATTCGTAGTCACTAATGGGCAGTCAAT-----CCGCGATTAAATTAGAAAGG-TAGA-TTTGT--ATGG--TGTATAGTCAAGCGTGG--TAAATCTGATGATAC--TTTTATAAGGTGC--AACATTTGATA-G-AGGAATAAACAGTAAGAGTTAATGAGGGTAGTGATACTTACCAGCTAGAGGTGAAATTCAAAGATTTGGTAATGATTAACGACTGCAAAGGCATCTAGCCAATTTATTTTTGGTGATCAAGAATTAAAGTGTGGGGATCGAAGAGGATTAGATACCCTCGTAGTCCACACCCTAAACTATGTCAACTAGAGATTGGTGGAAAGAATA---CTCTATCAGAACCTTAGCAGATATGA-AAGTCTTTGGACTCTGGGGGGAGTATGGTCGCAAGGGCGAAACTTAAAGGAATTGACGGAACGGCACCATCAGGGGTGGAGCGTGCGGCTTAATTTGACTCAACGCGGGAAACCTTACTAGGGTATGACATTATGATGATTGACAAACTGCTTGGTTTTTCTTGATTTAATGGGTGGTGGTGCATGGCCGATCTTAGTTGGTGGGGTGACTTGTCTGGTTAATTTCGATAACGAACGAGATCCGAGCCGTTTAGTTGTACATGTTCGTGATCTCGAAATGGACCGTCTGCTC-AAGCAGAAGGAAGTGACGGGCTAAATCAGGTCTGTGATGCCCTTTGATACTCTGGGCGGCACGCGCGCTACAATGGAAGGATTAATGTG-CAACTCTGCGTAATCGTTGGGTGAATCAGCAATTTTTTG-TCTTGATTGGGATAGTCTTTTGCAATTTTCAGACTTGAACTAGGAATCCCTTGTAGGAGTAGTAAAGAATACTGCTCCGAATACGTCCCTGCCGTTTGTACACACCGCCCGTCGTTTCTTCCGACTGGTACTCATTGTGAATCTCGAGGACGGTG-GCTGAATTCGCTGTGAATGCTGGGTATTGGAGGAAGAAAAAGTCGTAACAAGGTTATC
>Sterkiella_histriomuscorum_FJ545743
AGTCATATGCTTGTCTCAAAGACTAAGCCATGCATGTCTAAGTATAAA-TGTTATACAGTGAAACTGCGAATGGCTCATTAAAACAGTTATAGTTTATTTGATAATC-ATTTACATGGATAACCGTGGTAATTCTAGAGCTAATACATGCGGAAGGGCTGTATTTATTAGATAACAAATCAATATTCCTTCTATTGTGACGACTCATAATAACTGATCGAATCGCATGCGATACATCATTCAAGTTTCTGCCCCATCAGCTTTCGATGGTAGTGTATTGGACTACCATGGCGTTCACGGGTAACGGAGGATTAGGGTTCGATTCCGGAGAGGGAGCCTGAGAAACGGCTACCACATCTAAGGAAGGCAGCAGGCGCGTAAATTACCCAATCCTGACTCAGGGAGGTAGTGACAAGAAATAACGGACCGAAGCCTATTTCGGGATTGCAATGAGTAGAATTTAAACCCCTTTACGAGGATCAATTGGAGGGCAAGTCTGGTGCCAGCAGCCGCGGTAATTCCAGCTCCAATAGCGTATATTAAAGTTGTTGCAGTTAAAAAGCTCGTAGTTGGATTTCTGGGCAGATATTTTACCTTGAGAAAATTAGAGTGTTCCAGGCAGGCTCGCGCC-GGAATACATTAGCATGGAATAATAGAATAGGACTTTAGT-CT-CTTTGTTGGTTTGAGGGCT-GAAGTAATGATTAATAGGGATAGTTGGGGGCATTAGTATTTAATTGTCAGAGGTGAAATTCTCGGATTTGTTAAAGACTAACTTATGCGAAAGCATTTGCCAAGGATGTTTTCATTAATCAAGAACGAAAGTTAGGGGATCAAAGACGATCAGATACCGTCCTAGTCTTAACCATAAACTATGCCGACTAGGGATCGGAGGC-GCGCCTC--CGCCTTCGGCACCTTATGAGAAATCA-AAGTCTTTGGGTTCTGGGGGGAGTATGGTCGCAAGGCTGAAACTTAAAGGAATTGACGGAAGGGCACCACCAGGAGTGGAGCTTGCGGCTCAATTTGACTCAACACGGGAAAACTTACCAGGTCCAGACATAGTGAGGATTGACAGATTGATAGCTCTTTCTTGATTCTATGGGTGGTGGTGCATGGCCGTTCTTAGTTGGTGGAGTGATTTGTCTGGTTAATTCCGTTAACGAACGAGACCTTAGCCTACTAACTAGTCGATCCGTTGCTTCTTAGAGGGACTTTGTGACT-AAACACAAGGAAGTTTGAGGCAATAACAGGTCTGTGATGCCCTTAGATGTCCTGGGCCGCACGCGTGCTACACTGACGCATACAGCGAGTACCCCAGCTCGTGAGGCACTGGTAATC-AGC-AATATGCGTCGTGATGGGGATAGATCTTTGGAATTATAGATCTTGAACGAGGAATTCCTAGTAAGCGCAAGTCATTAGCTTGCGCTGATTAAGTCCCTGCCCTTTGTACACACCGCCCGTCGCTCCTACCGATTGAGTGATCCGGTGAACCATTTGGACCGCGAGTGGAAAATCTAGTAAACCATATCACTTAGAGGAAGGAGAAGTCGTAACAAGGTTTCC
>Paramecium_tetraurelia_AF149979
AGTCATATGCTTGTCTTAAAGATTAAGCCATGCATGTCTAAGTATAAA-TAGTATACAGTGAAACTGCGAATGGCTCATTAAAACAGTTATAGTTTATTTGATAGTGCAATTACATGGATAACCGTGGTAATTCTAGAGCTAATACATGCAGAATGGTAGCATTTATTAGAT-TT-AACCA----------TCACATGGTGAATCATAGTAACTTAGCTGACCGCGTGTGGTAAATCATTCAAGTTTCTGCCCTATCAGCTTTCGATGGTAGTGTATTGGACTACCATGGCAGTCACGGGTAACGGAGAATTAGGGTTCGATTCCGGAGAGGGAGCCTGAGAAACGGCTACCACATCTAAGGAAGGCAGCAGGCGCGTAAATTACCCAATCCCGATTCGGGGAGGTAGTGACAAGAAATAGCAACTCGTGCGGGTTTACGGGATTGCAATGAGATAAGTCCAAATCCGTAAACGATTAACAATTGGAGGGCAAGTCTGGTGCCAGCAGCCGCGGTAATTCCAGCTCCAATAGCGTATACTTAAGTTGTTGCAGTTAAAAAGCTCGTAGTTGAAATTCGAGTTAGACAATTTACCTTGAAAAAATTAGAGTGTTCCAGGCAGGTCTTCGCC-GGAATACATTAGCATGGAATAATGGAATAGGACTTGGGT-CT-TTT-GTTGGTTTTAGGATT-G-AGTAATGATTAATAGGGACAGATGGGGGCATTAGTATTTAATTGTCAGAGGTGAAATTCTTGGATTTATTAAAGACTAACTTATGCGAAAGCATTTGCCAAGGATGTTTTCATTAATCAAGAACGAAAGTTAGGGGATCAAAGACGATCAGATACCGTCGTAGTCTTAACTATAAACTATACCGACTCGAGATCGGAAGG-GTAATAAGTCCCTTTCGGCATCGTAAGAGAAATCA-AAGTCTTTGGGTTCTGGGGGGAGTATGGTCGCAAGGCTGAAACTTAAAGGAATTGACGGAAGGGCACCACCAGGAGTGGAGCCTGCGGCTTAATTTGACTCAACACGGGGAAACTTACCAGGTCAAAACATGGATGGGATTGACAGATTGAAAGCTCTTTCTTGATTCTATGGGTGGTGGTGCATGGCCGTTCTTAGTTGGTGGAGTGATTTGTCTGGTTAATTCCGATAACGAACGAGACCTTAACCTGCTAACTAGTTGCTTGTGAACTTCTTAGAGGGACTATGTATGT-AAGTGCATGGAAGTTTAAGGCAATAACAGGTCTGTGATGCCCCTAGACGTCCTGGGCCGCACGCGCGCTACACTGACACGTTCAGCGAGCTTCCTGTCCCGAAAGGGCCGGGAAATCTTGTTAGGACGTGTCGTGCTGGGGATAGATCTTTGCAATTATAGATCTTGAACGAGGAATTCCTTGTAAGCACAGGTCATCAGCCTGTGCTGAATACGTCCCTGCCCTTTGTACACACCGCCCGTCGCTCCTACCGATTGAGTGATGTGGTGAACTATCTGGACTGCGGGCGGGAAGTTTCGTAAACCTTATCACTTAGAGGAAGGAGAAGTCGTAACAAGGTTTCC
>Stentor_coeruleus_AF357145
AGTCATATGCTTGTCTTAAAGACTAAGCCATGCATGTCTAAGTATAAACTTGTATACGGTGAGACTGCGAATGGCTCATTAAAACAGTTATAGTTTATTTGCTAAAGT--TTATATGGATAACCGTAGTAATTCTAGAGCTAATACATGC------GTAGTATTTATTAGAC---AAACACTAACGGGAGATCCTGTGGAGGAATCATAATAACTTACGAAC-----GAAGTGAAGCATTCAAGTTTCTGCCCTATCAGCTTTCGATGGTAGTGTATTGGACTACCATGGCAATGACGGGTGACGGAGAATTAGGGTTCGATTCCGGAGAGGGAGCCTGAGAAACGGCTACCACATCTAAGGAAGGCAGCAGGCGCGCAAATTACCCAATCCTAATTCAGGGAGGTAGTGACAAGAAATAACAACGC-GGGGCTTTCTCGTGATTGGAATGAGATAAGTGTAAATACTTGT-CGATTATCAACTGGAGGGCAAGTCTGGTGCCAGCAGCCGCGGTAATTCCAGCTCCAGTAGCGTATATTAAAGTTGTTGCAGTTAAAAAGCTCGTAGTTGAAGTTCTGTTCAGATAGTTTACCTTGAGCAAATTAAAGTGTTCCAGGCAGGCTTTGGCC-TGAATAGTCCAGCATGGAATAATAGAAGAGGACTGAATG-TCATTT-ATTGGTGTTATGGGT-TTAGTAATGATTAATAGGGATAGTTGGGGGCATTCGTACTTAATTGTCAGAGGTGAAATTCTATGATTTATTAAAGACGAACTTATGCGAAAGCATTTGCCAAGGATGTTTTCATTAATCAAGAACGAAAGTTAAGGGATCAAAGACGATCAGATACCGTCGTAGTCTTAACCATAAACTATGCCGACTAGAGATTGGAGGT-GCAACTGTACTCCTTCAGCATCTTCCGAGAAATCA-AAGTCTTTGGGTTCTGGGGGAAGTATGGTCGCAAGACTGAAACTTAAAGGAATTGACGGAAGGGCACCACCAGGAGTGGAGCCTGCGGCTTAATTTGACTCAACACGGGGAAACTTACCAGGTCCAGACATGGGAAGGATTGACAGATTGATAGCTCTTTCTTGATTCTATGGGTGGTGGTGCATGGCCGTTCTTAGTTGGTGGAGTGATTTGTCTGGTTAATTCCGATAACGAACGAGACCTTAACCTGCTAACTAGTCGCTTCTCGTCTTCTTAGAGGGACTTTGGGGGC-TACTCCAAGGAAGTTTGAGGCAATAACAGGTCTGTGATGCCCTTAGATGTCCTGGGCCGCACGCGCGCTACACTGATGCAGGCAGTAAGCTCTCCGCAGAGACATG-CCCGGTAAACTTC--AAACTGCATCGTGATGGGGATTGACTCTTGGAATTTTTGGTCATCAACGAGGAATTCCTAGTAAACGCAAGTCATCAGCTTGCATTGACTACGTCCCTGCCCTTTGTACACACCGCCCGTCGCTCCTACCGATTGAGTGATGAGGTGAACCCTCCGGACTGTGCTTGGGAAGTTGAGTAAACCTTATCACTTAGAGGAAGGAGAAGTCGTAACAAGGTATCT
>Perkinsus_atlanticus_AF509333
AGTCATATGCTTGTCTCAAAGATTAAGCCATGCATGTCTAAGTATAAGC-TTTAAACGGCGAAACTGCGAATGGCTCATTAAAACAGTTATAGTTTATTTGGTGATCGTACTATTTGGATAACCGTAGTAATTCTAGAGCTAATACATGCGGAAGGGCTGCGTTTATTAGATACAGAACCAACCTAGGCGTCCTTGTTGGTGATTCATAATAACCCGCGAATCGCACGCGATGGACCATTCAAGTTTCTGACCTATCAGCTATGGACGGTAGGGTATTGGCCTACCGTGGCGTTGACGGGTAACGGGGAATTAGGGTTCGATTCCGGAGAGGGAGCCTGAGAAACGGCTACCACATCTAAGGAAGGCAGCAGGCGCGCAAATTACCCAATCCTGATACAGGGAGGTAGTGACAAGAAATAACAATACAGGGCAATTCTTGTAATTGGAATGAGTAGATTTTAAATCTCTTTACGAGTATCAATTGGAGGGCAAGTCTGGTGCCAGCAGCCGCGGTAATTCCAGCTCCAATAGCGTATATTAAAGTTGTTGCGGTTAAAAAGCTCGTAGTTGGATTTCTGCCCAAGACTTTTACTTTGAGGAAATTAGAGTGTTTCAAGCAGGCTTATGCCGTGAATACATTAGCATGGAATAATAGGATATGACTTCGGTCATATTTTGTTGGTTTCTAGGCT-GAAGTAATGATTAATAGGGACAGTCGGGGGCATTCGTATTTAACTGTCAGAGGTGAAATTCTTGGATTTGTTAAAGACGAACTACTGCGAAAGCATTTGCCAAGGATGTTTTCATTGATCAAGAACGAAAGTTAGGGGATCGAAGACGATCAGATACCGTCCTAGTCTTAACCATAAACTATGCCGACTAGGGATTGGGGGTCGTTAATAGACGCCCTCAGCACCTCGTGAGAAATCA-AAGTCTTTGGGTTCCGGGGGGAGTATGGTCGCAAGGCTGAAACTTAAAGGAATTGACGGAAGGGCACCACCAGGAGTGGAGCCTGCGGCTTAATTTGATTCAACACGGGAAAACTCACCAGGTCCAGACATAGGAAGGATTGACAGATTGATAGCTCTTTCTTGATTCTATGGGTGGTGGTGCATGGCCGTTCTTAGTTGGTGGAGTGATTTGTCTGGTTAATTCCGTTAACGAACGAGACCTTAACCTGCTAAATAGTTGCGAGAAACCTTCTTAGAGGGACTTTGTGTGTTTAACACAAGGAAGCTTGAGGCAATAACAGGTCTGTGATGCCCTTAGATGTTCTGGGCTGCACGCGCGCTACACTGACACGATCAACAAGTATCCTTGCCCGGTAGGGTTGGGTAATCTTTTGAAATCGTGTCGTGCTAGGGATAGACGATTGCAATTATTCGTCTTCAACGAGGAATTCCTAGTAAATGCAAGTCATCAGCTTGCGTTGATTACGTCCCTGCCCTTTGTACACACCGCCCGTCGCTCCTACCGATTGAGTGATCCGGTGAGCTGTCCGGACTGCGAGCGGGAAGTTCTGCAAACCTTATCACTTAGAGGAAGGAGAAGTCGTAACAAGGTTTCC
>Parvilucifera_prorocentri_FJ424512
AGTCATATGCTTGTCTCAAAGATTAAGCCATGCATGTCTGAGTATAAGCTTTTAAATGGCGAAACTGCGAATGGCTCATTAAAACAGTTATAGTTTATTTGATGGTCTTTCTACATGGATAACTGTAGTAATTCTAGAGCTAATACATGCGGAAGGGCTGCGTTTATTAGATACAAAGCCATCCTAGGCAGAGTTTTTGGTGATTCATTTTAACCTTCGAATCGTATACGATAAATCTTTCAAGTTTCTGACCTATCAGCTTTTGATGGTAAGGTATTGGCTTACCATGGCATTGACGGGTAACGGAGAATTAGGGTTCGATTCCGGAGAGGGAGCCTGAGAAACGGCTACCACTTCTAAGGAAGGCAGCAGGCGCGCAAATTACCCAATCCTGATACAGGGAGGTAGTGACAAGAAATAACAATACGTGGCATTTCTCGTAATTGGAATGAGAAGGGTGTAAATACTCTTTCGAAT-TCAATTGGAGGGCAAGTCTGGTGCCAGCAGCCGCGGTAATTCCAGCTCCAATAGCGTATATTAAAGTTGTTGCGGTTAAAAAGCTCGTAGTTGGATTTCAGTCCAAGTTCTTTACTTTGAGGAAATTAGAGTGTTCCAAGCAGGCATTTGCCTTGAATATATTAGCATGGAATAATAAAATAAGACATTAGTTCTGTTTTGTTGGTTTTAGGATT-GATGTAATGATTAATAGGGATAGCCGGGGGCATTCGTACTTAACTGTCAGAGGTGGAATTCTTGGATTTGTTAAAGACGACCTACTGCGAAAGCATTTGCCAAGAATGTTTTCATTGATCAAGAACGAAAGTTAGGGGATCGAAGACGATTAGATACCGTCCTAGTCTTAACCATAAACTATGCCGACTAGAGATTGGAGGTTATTAATTGATACCTTCAGCACCTCGAGAGAAATCA-AAGTCTATGGGTTCCGGGGGGAGTATGGTCGCAAGGCTGAAACTTAAAGGAATTGACGGAAGGGCACCACCAGGAGTGGAGCCTGCGGCTTAATTTGACTCAACACGGGAAACCTCACCAGGTCCAGACATAGGAAGGATTGACAGATTGACGGCTCTTTCTTGATTCTTTGGGTGGTGGTGCATGGCCGTTCTTAGTTGGTGGAGTGATTTGTCTGGTTAATTCCGTCAACGAACGAGACCTTAGCCTGCTAAATAGTCACCTGTTAGCTTCTTAGAGGGACTTTGTATGTTTAATACAGGGAAGTTTGAGGCAATAACAGGTCTGTGATGCCCTTAGATGTCCTGGGCTGCACGCGCGCTACACTGACACATTCAACGAGTATCCTTCTCCGGAGGGAGTGGGTAATCTTGTTAACGTGTGTCGTGATGGGGATAGATTATTGAAATTATTAATCTTAAACGAGGAATTCCTAGTAAGTGCAAGTCATCAGCTTGCGCTGATTACGTCCCTGCCCTTTGTACACACCGCCCGTCGCTCCTACCGATTGGGTAATCCGGTGAATTATTCGGACTACGAGTGGAAAGTTTAGTGAACCTTATTACTTAGAGGAAGGAGAAGTCGTAACAAGGTTTCC
>Parvilucifera_rostrata_KF359483
NNNNNNNNNNNNNNNNNNNNNNNNNNNNNNNNNNNNNNNNNNNNNNNNNNNNNNNNNNNNNNNNNNNNNNNNNNNNNNNNNNNNCAGTTATAATTTCTTTGGTGGTCACACTACATGGATAACTGTAGTAATTCTAGAGCTAATACATGCGGAACGGTTGCGATTATTAGATAAAAAACCATCCTGGCCAGATCTCATGGTGATTCATAATAATGGACGAATCGTCGACGATGTACCATTCAAATTTCTGACCTATCAGCTCTAGATGGTAAGATAGAGGCTTACCATGGCAATGACGGGTAACGGGGAATTAGGGTTCGACTCCGGAGAGGGAGCCTGAGAAACGGCTACCACATCTAAGGAAGGCAGCAGGCGCGCAAATTACCCAATCCTGACACAGGGAGGTAGTGACAAGAAATATCAATACACGGT-TTCTGTGTAATTGGAATGAGAGGAATGTAAATATTTCCTCGAGTAACAATTGGAGGGCAAGTCTGGTGCCAGCAGCCGCGGTAATTCCAGCTCCAATAGCGTATGCTAAAGTTGTTGCGGTTAAAAAGCTCGTAGTTGGAATTCAGCCCGGAGCCTTTACTTTGAAGAAATTAGAGTGTTTCAAGCAGGCATCTGCCTTGAATATGATAGCATGGAATAATAAGATAAGACATTGGTCTTATTTTGTTGGTTTTCATCCC-AATGTAATAATTAATAGGGACAGTCAGGGGCATTCGTATTCGCTTGTTAGAGGTGGAATTCTTGGATCTTGCGAGGACGAACTAGTGCGAAAGCATTTGCCAGGGATGTTTTCATTAATCAAGAACGAAAGTTAGGGGATCGAAGACGATTAGATACCGTCCTAGTCTTAACCATAAACTATGCCGACTGGAGATCGGAGATCATCACTTGTTGACTTCGGCATCTCGTGGGAAACCA-AAGTCTATGGGTTCCGGGGGGAGTATGGTCGCAAGGCTGAAACTTAAAGGAATTGACGGAAGGGCACCACCAGGAGTGGAGCCTGCGGCTTAATTTGACTCAACGCGGGAAACCTCACCAGGTCCAGACATAAGAAGGATTGACAGAGAAACAGCTCTTTCTCGATTTTATGGGTGGTGGTGCATGGCCGTTCTTAGTTGGTGGAGTGATTTGTCTGGTTAATTCCGTTAACGAACGAGACCTTGACCTACTAAATAACTTTGGCTTACTTTCTTAGAGGGACTTTGCATGCTTAATGCAAGGAAGTACGAGGCAATAACAGGTCTGTGATGCCCTTAGATGTTCTGGGCTGCACGCGCGCTACACTGACACATGCAATGAGTTTC-TGCTCCGAAAGGAGTGGGTAATCTACAGAAGCTGTGTCGTGATGGGGATAGTTTATTGCAATTATTAAACTTGAACGAGGAATTCCTAGTAAGTGTAAGGAATCAACTTACGCTGACTACGTCCCTGCCCTTTGTACACACCGCCCGTCGCTCCTACCGATTGAGTTATCCGGTGAACTATTTGGACCGAC-TCGGGAAGTTTCGTGAACCTTATAACTTAGAGGAAGGAGAAGTCGTAACAAGGTTTCC
>Parvilucifera_infectans_KF359485
NNNNNNNNNNNNNNNNNNNNNNNNNNNNNNNNNNNNNNNNNNNNNNNNNNNNNNNNNNNNNNNNNNNNNNNNNNCTCATTATAACAGTTACAATTTATTTAGTGGTTGTTTTACATGGATAACTGTAGTAATTCTAGAGCTAATACATGAGGAACGATCGCACTTATTAGATACAAAACCATCGTAACCACTAGTAAGGGTGATTCATTATAAATGTTAGACTGTCGACAGTGTACTATTCAAATTTCTGACCTATCAGCTCTCGATGGTAAGATAGAGGCTTACCATGGCATTGACGGGTAACGGGGAATTAGGGTTCGACTCCGGAGAGGGAGCCTGAGAAACGGCTACCACATCTAAGGAAGGCAGCAGGCGCGCAAATTACCCAATCCTGACATAGGGAGGTAGTGACAAGAAATATCAATACATGGTTTTCTATGTAATTGGAATGAGGGAATTTTAAATATATATTCGAGTAACAATTGGAGGGCAAGTCTGGTGCCAGCAGCCGCGGTAATTCCAGCTCCAATAGCGTATGCTAAAGTTGTTGCGGTTAAAAAGCTCGTAGTTGGAATTTAGCCCGAAGCATTTACTTTGAAGAAATTASAGTGTTTCAAGCAGGTATACGCCGTGAATATGTTAGCATGGAATAACAAAAGAARACATTGGTCTTATTTTGTTGGTTTATATCCC-AATGTAATAATTAATAGGAACAATCAGGGGCATTCGTATTCGCTTGTTAGAGGTGGAATTCTTGGATCTTGCGAGGACGCTCGACTGCRAAAGCATCTGTCAGGAATGTTTTCATTAATCAAGAACGAAAGTTAGGGGATCGAARACRATTARATACCGTCCTAGTCTTAACCATAAACTATGCCAACTAKAGATTGGAGACTATCACATGATGTCTTCAGCATCTAATGGGAAACCA-AAGTCTATGGGTTCCGGGGGGAGTATGGTCGCAAGGCTGAAACTTAAAGGAATTGACGGAAGGGCACCACCAGGAGTGGAGCCTGCGGCTTAATTTGACTCAACGCGGGAAACCTTACCAGGTCCAGACATAAGAAGGATTGACAGAGAAAAAGCTCTTTCATGATTTTATGGGTGGTGGTGCATGGCCGTTCTTAGTTGGTGGAGTGATTTGTCTGGTTAATTCCGTTAACGAACGAGACCTTGACCTACTAAATAACATGAATTTACTTTCTTAGGGGGACTTTGTACATATAGTGCAAGGAAGTACGAGGCAATAACAGGTCTGTGATGCCCTTAGATGTTCTGGGCTGCACGCGCGCTACACTGACACAAGCAGAGAGTTTCC-CTTCTGAAAGGAATGGAGAATCTT--GAAGTTGTGTCGTGATGGGGATAGTTTATTGCAATTATTAAACTTGAACGAGGAATTCCTAGTAAGTGTAAGGAAATAACTTGCGCTGATTACGTCCCTGCCCTTTGTACACACCGCCCGTCGCTCCTACCGATTGAGTTATCCGGTGAACTATTTGGACCATCCGAGGGAAGTTTCGTGAACCTTATAACTTAGAGGAAGGAGAAGTCGTAACAAGGTTTCT
>Environmental_sequence_AACY020214703
AGTCATATGCTTGTCTCAAAGATTAAGCCATGCATGTCTCAGTATAAGTGTTT-CACTGCGAAACTGCGAATGGCTCATTAAAACAGTTATAGTTTCCATGTCAGTTGAATTACCTGGATATCCATGGTAATTCTAGAGCTAATACATGCGGAAGGGTTGTGCTTATTAGACACTGAACCAACCCGGG-GGTTTCGAGTTGATTGATGGTAATCGAACGAATCGCATGCGATGATTCATTCAAGTTTCTGACCTATCAGCTTTCGACGGTAGGGTATTGGCCTACCGTGGCATTGACGGGTAACGGAGAATTAGGGTTTGATTCCGGAGAGGGAGCCTGAGAAACGGCTACCACATCTAAGGAAGGCAGCAGGCGCGCAAATTACCCAATCCTGACACAGGGAGGTAGTGACAAGAAATACCAATATGAGGCTTCTCTTGTAATTGGAATGAGAACAATTTAAATCCCTTACCGAGTATCAATTGGAGGGCAAGTCTGGTGCCAGCAGCCGCGGTAATTCCAGCTCCAATAGCGTATATTAAAGTTGTTGCGGTTAAAAAGCTCGTAGTTGGAGTTCTGCCCTTGACTTTTACTTTGAGGAAATAAGAGTGTTCCAAGCAGGCTCTCGTCGTGCATAGCTCAGCATGGAATAATAGCATTGGACTTCGTTTCTACGCTGTTGGTTGCAAGAGC-GAGGTAATGATGAAGAGGGATAGTTGGGGGCATTCGTATTTAACTGTCAGAGGTGAAATTCTTGGATTTGTTAAAGACGGACTACTGCGAAAGCATCTGCCATGGATGTTTTCATTGATCAAGAACGAAAGTTAGGGGATCGAAGACGATCAGATACCGTCCTAGTCTTAACTATAAACCATGCCGGCTAGAGATGAGAGGTCGTTCAATGACACCTTTTGCATCTTGAGAGAAATCA-AAGCCTTTGGGTTCCGGGGGGAGTATGGTCGCAAGGCTGAAACTTAAAGGAATTGACGGAAGGGCACCACCAGGAGTGGAGCCTGCGGCTTAATTTGACTCAACACGGGGAAACTTACCAGGTCCGGACTTAGTAAGGATGTACAGATTGATAGCTCTTTACAGATTCTAAGGGTGGTGGTGCATGGCCGTTCTTAGTTGGTGGAGTGATTTGTCTGGTTAATTCCGTTAACGAACGAGACCTTAACCTGCTAAATAGTGCTGAGTTTCCTTCTTAGAGGGACGTCACGTGTCTAACGTGAGGAGGTGTGAGGCAATAACAGGTCTGTGATGCCCTTAGATGTTCTGGGCCGCACGCGCGCTACACTGATGCATTCAACGAGTTTCCTGGTCCGAGAGGAATGGGTAACCTTTTGAAAGTGCATCGTGCTAGGGATAGACTATTGCAATTATTGGTCTTCAACGAGGAATTCCTAGTAGACGTAGTTCATCAGACTGCATCGATTACGTCCCTGCCCTTTGTACACACCGCCCGTCGCTCCTACCGATTGGATGATCCGGTGAGCTATTCGGACCTCCAAGGGAAAGTCTCGCGAACCTTATCATCTAGAGGAAGGAGAAGTCGTAACAAGGTTTCC
>Uncultured_marine_alveolate_EU304548
AGTCATATGCTTGTCTCAAAGATTAAGCCATGCATGTCTCAGTATAAGTGTTT-CACTGCGAAACTGCGAATGGCTCATTAAAACAGTTATAGTTTCCATGTCAGTTGTATTACCTGGATATCCACGGTAATTCTAGAGCTAATACATGCGGAAGGGTTGTGCTTATTAGACACTGAACCATCCCGGC-GGTTTCGAGGTGATTGATGGTAATCGAACGAATCGCATGCGATGATTCATTCAAGTTTCTGACCTATCAGCTTCCGACGGTAGGGTATTGGCCTACCGTGGCTTTGACGGGTAACGGAGAATTAGGGTTTGATTCCGGAGAGGGAGCCTGAGAAACGGCTACCACATCTAAGGAAGGCAGCAGGCGCGCAAATTACCCAATCCTGACACAGGGAGGTAGTGACAAGAAATACCAATATGAGGCTCTTCTTGTAATTGGAATGAGCACAATTCAAAAAGCTGTTCGAGTATCGATTGGAGGGCAAGTCTGGTGCCAGCAGCCGCGGTAATTCCAGCTCCAATAGCGTATATTAAAGTTGTTGCGGTTAAAAAGCTCGTAGTTGGAGTTCTGCCCTTGACTTTTACTTTGAGGAAATAGGAGTGTTCCAAGCAGGCTCTCGTCGTGCACAGCTCAGCATGGAATAATAGCATTGGACCTCGATTCTAAGCTGTTGGTTGCCAGAGC-GAGGTAATGATGAAGAGGGATAGTTGGGGGCATTCGTATTTAACTGTCAGAGGTGAAATTCTTGGATTTGTTAAAGACGGACTACTGCGAAAGCATCTGCCATGGATGTTTTCATTGATCAAGAACGAAAGTTAGGGGATCGAAGACGATCAGATACCGTCCTAGTCTTAACTATAAACCATGCCGGCTAGAGATCGGAGGTTGTTCGTTGACGCCTTCAGCATCTTGAGAGAAATCA-AAGCCTTTGGGTTCCGGGGGGAGTATGGTCGCAAGGCTGAAACTTAAAGGAATTGACGGAAGGGCACCACCAGGAGTGGAGCCTGCGGCTTAATTTGACTCAACACGGGGAAACTTACCAGGTCCAGACTGGGTAAGGATGTACAGATTGACAGCTCTTTACAGATTCTCAGGGTGGTGGTGCATGGCCGTTCTTAGTTGGTGGAGTGATTTGTCTGGTTAATTCCGTTAACGAACGAGACCTTAACCTGCTAAATAGCGTCGAGTTTCCTTCTTAGAGGGACGTCGCGTGTCTAACGCGAGGAGGTGTGAGGCAATAACAGGTCTGTGATGCCCTTAGATGTTCTGGGCCGCACGCGCGCTACACTGATGCATTCAACGAGTTTCCTGGTCCGAGAGGAATGGGTAACCTTTTGAAAGTGCATCGTGATAGGGATAGACTATTGCAATTATTGGTCTTCAACGAGGAATTCCTAGTAGACGTAGTTCATCAGACTGCATCGATTACGTCCCTGCCCTTTGTACACACCGCCCGTCGCTCCTACCGATTGAATGCTCAGGTGAGCCATTCGGACTTTCAAAGGAAAGTCTTGCGAACCTTATCATTTAGAGGAAGGAGAAGTCGTAACAAGGTTTCC
>Ichthyodinium_chabelardi_FJ440623
AGTCATATGCTTGTCTCAAAGATTAAGCCATGCATGTCTCAGTATAAGCTTTT-CACTGCAAAACTGCGAATGGCTCATTAAAACAGTTCTTGTTCACTTGGCGGTTACTCTACAAGGATACCTATGGTAATTCTAGAGCTAATACATGCGGAAGAGCTGCAGTTATTAGATTCCGAACTGACCCAGGGGGACTCAAGTTGATTCATACTAACCGAACGAATCGTGTACGATTGGTCAATCAAGTTTCTGACCTATCAGCTTCCGACGGTAGGGTATTGGCCTACCGTGGCATTGACGGGTAACGGGGAATTAGGGTTCGATTCCGGAGAGGGAGCCTGAGAAACGGCTACCACATCTAAGGAAGGCAGCAGGCGCGTAAATTACCCAATCCTGACACAGGGAGGTAGTGACAAGAAATACCAATACAAGGCTTCTTTTGTAATTGGGATGAGTAGAATTTAAACCGCGATACAAGTATCAATTGGAGGGCAAGTCTGGTGCCAGCAGCCGCGGTAATTCCAGCTCCAATAGCGTATATTAAAATTGTTGCGGTTAAAACGCTCGTAGTTGAATATTTGCTCATTTTTTTTACTTTGAGGAAATGAGAGTGTTTCAAGCAGGCGTTTGTCGTGAATACGTTAGCATGGAATAATGACACAGGACCTTGCTCCGAAGTTGTTGGTTTTTGGAC--GAGGTAATCAA-AATGGGGATAGTTGGGGGCATTCGTATTTAACTGTCAGAGGTGAAATTCTTGGATTTTTTAAAGACGAACTACTGCGAAAGCATCTGCCCAGGATGTTTTTATTAATCAAGAACGAAAGTTAGGGGATCGAAGACGATCAGATACCGTCCTAGTCTTAACCATAAACTATGCCGACTAGAGATTGGGGA-CGTCATTTGACGTCGTCAGCACCTTATGAGAAATCA-AAGTCTTTGGGTTCCGGGGGGAGTATGGTCGCAAGGCTGAAACTTAAAGGAATTGACGGAAGGGCACCACCAGGAGTGGAGCCTGCGGCTTAATTTGACTCAACACGGGAAAACTTACCAGGTCCAGACATAGGTAGGATTGACAGACTGATAGCTCTTTCTTGATTCTATGGGTGGTGGTGCATGGCCGTTCTTAGTTGGTGGAGTGATTTGTCTGGTTAATTCCGTTAACGAACGAGACCTTAGCCTGCTAAATAATTGCCGGAACTTTTCTTAGAGGGACTTTGTGTGTGTAACACAAGGAAGTGTGAGGCAATAACAGGTCTGTGATGCCCTTAGATGTTCTGGGCTGCACGCGCGCTACACTGATGCGTCCAACAAGCGCCCTAGTCCGACAGGAACGGGTAATCTTGTCAACGCGCATCGTGATGGGGATAGATTATTGCAATTATTGATCTTGAACGAGGAATTCCTAGTAAGCGTAAGTCATTAGCTTGCGCTGATTACGTCCCTGCCCTTTGTACACACCGCCCGTCGCTCCTACCGATTGAGTGGTCCGGTGAATAATTCGGACGGCAGGCTGAAAGTCTAGTAAACCTTATCACTTAGAGGAAGGAGAAGTCGTAACAAGGTTTCC
>Duboscquella_sp_AB295041
NNNNNNNNNNNNNNNNNNNNNNNNNNNNCATGCATGTCTAAGTATAAGT-TTTGTACAGCGAAACTGTGAATGGCTCATTATAACAGTTATTATTTCCTAGCCGGTCCTGTTCCTTGGATACCCATGGTAATTCTAGAGCTAATACATGCGGAAGGGTTGCGCTTATTAGATACCGAACCAACCCAGGTGGTTTGT-GTGGATTCATAGTATTTCAGCGAATCGACT-TGATGAGGCTATCAAGTTTCTGACCTATCAGCTTCCGACGGTAGGGTATTGGCCTACCGTGGCTTTGACGGGTAACGGAGAATTAGGGTTCGATTCCGGAGAGGGAGCCTGAGAAACGGCTACCACATCTAAGGAAGGCAGCAGGCGCGTAAATTACCCAATCCTGACACAGGGAGGTAGTGACAAGAAATATCAATATAAGACGTTTCTTGTAATTGGGATGAGCGAAACATAAATCGCTTCTCGAGTATCAATTGGAGGGCAAGTCTGGTGCCAGCAGCCGCGGTAATTCCAGCTCCAATAGCGTATATTAAAATTGTTGCAGTTAAAAAGCTCGTAGTTGGATTTCTGCCTTGAATCTTTACTTTGAGGAAATGAGAGTGTTTCAAGCAGGCTTTTGCCGTGAATATGATAGCATGGAATAATAGCATAGGACCCCTTTCCAAAGCTGTTGGTTTTTGG-AC-GAGGTAATCAG-AATAAGGATAGTTGGGGGTATTCGTATTTAACTGTCAGAGGTGAAATTCTTGGATTTTTTAAAGACGAACTATTGCGAAGGCATCTGCCCAGGATGTTTTTGTTGATCAAGAACGAAAGTTAGGGGATCGAAGACGATCAGATACCGTCCTAGTCTTAACCATAAACTATGCCGACTGGAGATCGGA-GTTGTCAGCTGACTTCTTCGGCATCTTGAGAGAAATCG-AAGTCTTTGGGTTCCGGGGGGAGTATGGTCGCAAGGCTGAAACTTAAAGGAATTGACGGAAGGGCACCACCAGGAGTGGAGCCTGCGGCTTAATTTGACTCAACACGGGAAAACTCACCAG-TCCAGACATAGATAGGATTGACAGACTGATAGCTCTTTCTTAATTCTATGGGTGGTGGTGCATGGCCGTTCTTAGTTGGTGGAGTGATTTGTCAGGTTAATTCCGTTAACGAACGAGACCTTAACCTGCTAAATAGTTTCCAGAACTCTTCTTAGAGGGACTTCGTGTGTTTAACGCGAGGAAGTTTGAGGCAATAACAGGTCTGTGATGCCCTTAGATGTCCTGGGCTGCACGCGCGCTACACTGATGTGTCCAATAAGCTCCCTACTCCGAAGGGATTGGGTAACCTTAGCAAAGCACATCGTGATGGGGATAGACTCTTGCAATTTTTAGTCTTGAACGAGGAATTCCTAGTAAGCATAAGTCATCAGCTTATGTTGATTACGTCCCTGCCCTTTGTACACACCGCCCGTCGCTCCTACCGATTGAGTGATCCGGTGAATACTTCGGAGTGCTGGCGCAAAGTTGAATAAACCTTATCACTTTGAGGAAGGAGAAGTCGTAACAAGGATTCC
>Syndinium_turbo_DQ146404
AGTCATATGCTTGTCTCAAAGATTAAGCCATGCATGTCTCAGTATAAGTTTATACACGACGAAACTGCGAAAGGCTCATTAAAACAGTTATAGTTTATTTGATGATCACATTACTTGGATACCCGTAGTAATTCTAGAGCTAATACATGC-GAAGACCTGTGTTTATTAGACACAAAACCGAACTC---AGAATTCTGTTGATTCACAATAACTGTACGCAGCGCATGCGCGAGATCATTCAAGTTTCTGACCTATCAGCTTCCGACGGTAGGGTATTGGCCTACCGTGGCATTGACGGGTAACGGAGAATTAGGGTTCGATTCCGGAGAGGGAGCCTGAGAAACGGCTACCACATCTAAGGAAGGCAGCAGGCGCGCAAATTACCCAATCCTGACACAGGGAGGTAGTGACAAGAAATAACAGTACAGGGCATTTCTTGTCATTGGAATGAGTTAAATTTAAACCCCTTGACGAGTAACAATTGGAGGGCAAGTCTGGTGCCAGCAGCCGCGGTAATTCCAGCTCCAATAGCGTATATTAAAGTTGTTGCGGTTAAAAAGCTCGTAGTTGGATTTCTGTCCAGAACTTTTACTTTGAGGAAATTAGAGTGTTCACTGCAGGCAATCGCCTTGAATACATTAGCATGGAATAATAAGATAGGACCTGAGTTCTATTTTGTCGGTTTCTAGACT-TAGGTAATGATTAACAGGGATAGTTGGGGGCATTCGTATTTAACTGTCAGAGGTGAAATTCTTGGATTTGTTAAAGACGAACTACTGCGAAAGCATTTGCCAAGGATGTTTTCATTGATCAAGAACGAAAGTTAGGGGATCGAAGACGATCAGATACCGTCCTAGTCTTAACCATAAACCATGCCGACTAGAGATTGGAGGCCGTTTCTCGACACCTTCAGCACCTTACGAGAAATCA-AAGTCTTTGGGTTCCGGGGGGAGTATGGTCGCAAGGCTGAAACTTAAAGGAATTGACGGAAGGGCACCACCAGGAGTGGAGCCTGCGGCTTAATTTGACTCAACACGGGGAAACTTACCAGGTCCAGACATAATAAGGATTGACAGATTGATAGCTCTTTCTTGATTCTATGGGTGGTGGTGCATGGCCGTTCTTAGTTGGTGGAGTGATTTGTCTGGTTAATTCCGTTAACGAACGAGACCTTAACCTGCTAAATAGTTACGTGTAACCTTCTTAGAGGGACTTTGCGCGCCTAGCGCAAGGAAGTTTGAGGCAATAACAGGTCTGTGATGCCCTTAGATGTTCTGGGCTGCACGCGCGCTACACTGATGCGTTCAACGAGTTTCCTGGCTCGACAGAGTTGGGTAATCTTCTGAAAACGCATCGTGATGGGGATAGATTATTGGAATTATTAATCTTCAACGAGGAATTCCTAGTAAGCGCGATTCATCAGATCGTGCTGATTACGTCCCTGCCCTTTGTACACACCGCCCGTCGCTCCTACCGATTGAGTGATCCGGTGAATAATTCGGACGGCACGCTGGAAGTTTAGTGAACCTTATCACTTAGAGGAAGGAGAAGTCGTAACAAGGTTTCT
>Amoebophrya_sp_HM483394
AGTCATATGCTTGTCTCAAAGATTCATCCATGCATGTCTCAGTATAAGTCTTCGTACGGCGAAACTGCGAATGGCTCATTAAAACAGTTATAGTTTATTTGATGGTCATGTTATATGGATAACTGTGGTAATTCTAGAGCTAATACATGCGGAAGGGTCGTATTTATTAGATACAGAACCAATACGCCTGTTTTTTGGATGATTCATAATAAATGAACGGAGCACATGTGCTGTGTCATTCAAGTTTCTGACCTATCAGCTTTCGACGGTAGGGTATTGGCCTACCGTGGCATTGACGGGTAACGGAGAATTAGGGTTCGATTCCGGAGAGGGAGCCCGAGAAACGGCTACCACATCTAAGGAAGGCAGCAGGAGCGCAAATTACCCAATCCTGACACAGGGAGGTAGTGACAAGAAATAACAAAGCAAGTCCTTTTTTGCTATTGGAATGAGTAGAATTTAAATCTCTTTTCGACTATCAATTGGAGGGCAAGTCTGGTGCCAGCAGCCGCGGTAATTCCAGCTCCAATAGCGTATATTAAAGTTGTTGCGGTTAAAAAGCTCGTAGTTGGATTTCTGTTTGGGACTTTTACTTTGAGGAAATTAGAGTGTTCACGGCAGGCAATCGCCTTGAATATATTAGCATGGAATAATAATATAGGATCTTGGTTCTATTTTGTTGGTTTCTAGACT-AAGATAATGATTAATAGGGACAATTGGGGGCATTCGTATTAACGCGTCAGAGGTGGAATTCTTGGATTGCGTTACGACGAACTACTGCGAAAGCATTTGCCAAGGATGTTTTCATTGATCAAGAACGAAAGTAAGGGGATCGAAGACGATTAGATACCGTCGTAGTCTTTACCATAAACTATGCCAACTAGAGATGGGGTGTCGTT-CTTGACTCACTCCGCACCTTATGAGAAATCA-AAGTCTTTGGGTTCCGGGGGGAGTATGGTCGCAAGGCTGAAACTTAAAGGAATTGACGGAAGGGCACCACCAGGAGTGGAGCCTGCGGCTTAATTTGACTCAACACGGGAAAACTCACCAGGTCCAGACATAGTAAGGATTGACAGATTGATAGCTCTTTCTTGATTCTATGGGTGGTGGTGCATGGCCGTTCTTAGTTGGTGGAGTGATTTGTCTGCTTAATTGCGTTAACGAACGAGACCTTAACCTGCTAAATAGATCAACCTATCCTTCTTAGAGGGACTTTGTGTTTTCAGCGCAAGGAAGTTTGAGGCAATAACAGGTCTGTGATGCCCTTAGATGTTCTGGGCTGCACGCGCGCTACACTGATGCGTTCAACGAGTGTCCTTGCCCGATAGGGTTGGGTAATCTTTTGAACACGCATCGTGATGGGGATAGATTATTGCAATTATTAATCTTCAACGAGGAATTCCTAGTAATGATGAATCATCAGTTCATCGTGATTACGTCCCTGCCCTTTGTACACACCGCCCGTCGCTCCTACCGATTGAGCAATCCGGTGAATACTTCGGACCGGTTCTGGAAAGTCCACTGAACCTTATTGCTTAGAGGAAGGAGAAGTCGTAACAAGGTTTCC
>Uncultured_marine_alveolate_clone_Ma131_1A45_18S_FJ032668
NNNNNNNNNNNNNNNNNNNNNNNNNNNNNNNNNNNNNNNNNNNNNNNNNNNNNNNNNNNGCGA-CTGCGAATGGCTCATTAAAACAGTTATAGTTTCCATGTCAGTTGTATTACCTGGATATCCATGGTAATTCTAGAGCTAATACATGCGGAAGGGTTGTGCTTATTAGACACTGAACCAACCCGGGTGGTTTCGAGTTGATTGATGGTAATCGAACGAATCGCATGCGATAATTCATTCAAGTTTCTGACCTATCAGCTTTCGACGGTAGGGTATTGGCCTACCGTGGCATTGACGGGTAACGGAGAATTAGGGTTTGATTCCGGAGAGGGAGCCTGAGAAACGGCTACCACATCTAAGGAAGGCAGCAGGCGCGCAAATTACCCAATCCTGACACAGGGAGGTAGTGACAAGAAATACCAATATGAGGCTTCTCTTGTAATTGGAATGAGAACAATTTAAATCCCTTACCGAGTATCAATTGGAGGGCAAGTCTGGTGCCAGCAGCCGCGGTAATTCCAGCTCCAATAGCGTATATTAAAGTTGTTGCGGTTAAAAAGCTCGTAGTTGGAGTTCTGCCCTTGACTTTTACTTTGAGGAAATAAGAGTGTTCCAAGCAGGCTCTCGTCGTGCATAGCTCAGCATGGAATAATAGCATTGGACTTCGTTTCTACGCTGTTGGTTGCAAGAGC-GAGGTAATGATGAAGAGGGATAGTTGGGGGCATTCGTATTTAACTGTCAGAGGTGAAATTCTTGGATTTGTTAAAGACGGACTACTGCGAAAGCATCTGCCATGGATGTTTTCATTGATCAAGAACGAAAGTTAGGGGATCGAAGACGATCAGATACCGTCCTAGTCTTAACTATAAACCATGCCGGCTAGAGATCGGAGGTCGTTCGATGACACCTTCAGCATCTTGAGAGAAATCA-AAGCCTTTGGGTTCCGGGGGGAGTATGGTCGCAAGGCTGAAACTTAAAGGAATTGACGGAAGGGCACCACCAGGAGTGGAGCCTGCGGCTTAATTTGACTCAACACGGGGAAACTTACCAGGTCCGGACTTAGTAAGGATGTACAGATTGATAGCTCTTTACAGATTCTAAGGGTGGTGGTGCATGGCCGTTCTTAGTTGGTGGAGTGATTTGTCTGGTTAATTCCGTTAACGAACGAGACCTTAACCTGCTAAATAGCGCTGAGTTTCCTTCTTAGAGGGACGTCACGTGTCTAACGTGAGGAGGTGTGAGGCAATAACAGGTCTGTGATGCCCTTAGATGTTCTGGGCCGCACGCGCGCTACACTGATGCATTCAACGAGTTTCCTGGTCCGAGAGGAATGGGTAACCTTTTGAAAGTGCATCGTGCTAGGGATAGACTATTGCAATTATTGGTCTTCAACGAGGAATTCCTAGTAGACGTAGTTCATCAGACTGCATCGATTACGTCCCTGCCCTTTGTACACACCGCCCGTCGCTCCTACCGATTGAATGATCCGGTGAAGCTATCGGACTTTCGAGGGAAAGTCTCGCGAACCTTTATCCTTTAAGAAAGAAAAA-TCGTAAGAGGTTTTCC
>Uncultured_marine_alveolate_clone_Ma131_1A38_18S_FJ032666
NNNNNNNNNNNNNNNNNNNNNNNNNNNNNNNNNNNNNNNNNNNNNNNNNNNNNNNNNNNNNNNNNNNNNNNNGGCTCATTAAAACAGTTATCGTCTCCTTGACAGTCACCAGTTTTGGATACCTATGGTAATTCTAGAGCTAATACATACGGAAGGGTTGTGCTTATTAGATACTGAACCAACCCAGGCGGTCTTGAGTTGACTCATAGTACCCAG-CGAATCGCGTGCGATGTGTCATCCGAGTTTCTGACCTATCAGCTTCCGACGGTAGGGTATTGGCCTACCGTTGCTTTGACGGGTAACGGAGAATTAGGGTTCGATTCCGGAGAGGGAGCCTGAGAAACGGCTACCACATCTAAGGAAGGCAGCAGGCGCGCAAATTACCCAATCCTGACACAGGGAGGTAGTGACAAGAAATACCAATACGAGGCATCTCTAGTAATTGGAATGAGTGCGATTCACAACGCTGCACGAGTATCAATTGGAGGGCAAGTCTGGTGCCAGCAGCCGCGGTAATTCCAGCTCCAATAGCGTATATTAAAGTTGTTGCGGTTAAAAAGCTCGTAGTTGGATTTCTGTCCAGGACATTTACTTTGAGGAAATGAGAGTGTTTCAAGCGGGCGTTCGCCGTGAATACGTTAGCATGGAATAATAGCATCGGACCTCGCTCCAAAGCTGTTGGTTTCTTGGTC-GAGGTAAAGGTGAATAGGGATTGTCGGGGGCATTCGTATTTAACTGTCAGAGGTGAAATTCTTGGATTTGTTGAAGACGGACTACTGCGAAAGCATCTGCCAAAGATGTTCTCATTGATCAAGAACGAAAGTTAGGTGATCGAAGACGATCAGATACCGTCCTAGTCTTAACCATAAACTATGCCGACTGGAGATAGGGGGTCGTTAAATGACGCCTTCTGCATCTTGAGAGAAATCA-AAGTCTTTGGGTTCCGGGGGGAGTATGGTCGCAAGGCTGAAACTTAAAGGAATTGACGGAAGGGCACCACCAGGAGTGGAGCCTGCGGCTTAATTTGACTCAACACGGGGAAACTTACCAGGTCCGGACATAGTGAGGATTGACAGACTGATAGCTCTTTCGAGATTCTATGGGTGGTGGTGCATGGCCGTTCTTAGTTGGTGGAGTGATTTGTCTGGTTAATTCCGTTAACGAACGAGACCTTAACCTGCTAAATAGGCTCCAGAATCCTTCTTAGAGGGACGTCGCGTGTCTAACGCTAGGAAGTGTGAGGCAATAACAGGTCTGTGATGCCCTTAGATGTTCTGGGCTGCACGCGCGCTACACTGATGCGTTCAACGAGTTCCCCGCTCCGGAAGGAACGGGCAACCTTGTGAAAGCGCATCGTGATGGGGATAGATTATTGCAATTGTTAATCTTCAACGAGGAATTCCTAGTAAGCGCGAGTCATCAACTCGTGCTGATTACGTCCCTGCCCTTTGTACACACCGCCCGTCGCTCCTACCGATTGAGTGACCCGGTGAATAATTCGGACAACAGGCTGGAAGTTTAGTGAACCNNNNNNNNNNNNNNNNNNNNNNNNNNNNNNNNNNNNNNN
>Uncultured_marine_dinoflagellate_clone_Ma131_1A49_18S_FJ032678
NNNNNNNNNNNNNNNNNNNNNNNNNNNNNNNNNNNNNNNNNNNNNNNNNNNNNNNNNNGGCGAACTGCGAATGGCTCATTAAAACAGTTATAGTTTATTTGGTGGTCATTTTATTCGGATAACTGAGGTAATTCTTGAGCTAATACGTGCGGAAGGGTTGTATTTATTAGATACAGAACCAATTCGGGCCGATTTTGGATGACTCATGATAAATGAACGGAGCGTATACGCTGTACCATTCAAGTTTCTGACCTATCAGCTTTCGACGGTAGGGTATTGGCCTACCGTGGCATTGACGGGTAACGGAGAATTAGGGTTCGATTCCGGAGAGGGAGCCCGAGAAACGGCTACCACATCTAAGGAAGGCAGCAGGCGCGCAAATTACCCAATCCTGACACAGGGAGGTAGTGACAAGAAATAACAAAGCAGGCCTGTTTTTGCTATTGGAATGAGTAGAATTTAAAACTCTTTACGACTATCAATTGGAGGGCAAGTCTGGTGCCAGCAGCCGCGGTAATTCCAGCTCCAATAGCGTATATTAAAGTTGTTGCGGTTAAAAAGCTCGTAGTTGGATTTCTGTCCAAGACTTTTACTTTGAGGAAATTAGAGTGTTCACTGCAAGCGTTAGCTTTGAACACATTAGCATGGAATAATAATATAGGACCTTGGTACTATTTTGTTGGTTTCTAGACT-AAGGTAATGATTAATAGGGACAATTGGGGGCATTCGTATT-AACCGTCAGAGGTGGAATTCTTAGATTGTGTTACGACGAACTACTGCGAAAGCATTTGCCAAGGATGTTTTCATTGATCAAGAACGAAAGT-AGGGGATCGAAGACGATTAGATACCGTCGTAGTCTATACCATAAACTATGCCAACTAGAGATTGGAGGTCGTTCTTTGACTCCTTCAGCACCTTATGAGAAATCA-AAGTCTTTGGGTTCCGGGGGGAGTATGGTCGCAAGGCTGAAACTTAAAGGAATTGACGGAAGGGCACCACCAGGAGTGGAGCCTGCGGCTTAATTTGACTCAACACGGGAAAACTTACCAGGTCCAGACATAGTAAGGATTGACAGATTGATAGCTCTTTCTTGATTCTATGGGTGGTGGTGCATGGCCGTTCTTAGTTGGTGGAGTGATTTGTCTGGTTAATTCCGTTAACGAACGAGACCTTAACCTGCTAAATAGTGGTGCGTATCCTTCTTAGAGGGACTTTGTGATTAAAGCACAAGGAAGTTTGAGGCAATAACAGGTCTGTGATGCCCTTAGATGTTCTGGGCTGCACGCGCGCTACACTGATGCGTTCAACGAGTATCCTTGTCCGATAGGATTGGGTAATCTTTTGAAAACGCATCGTGATGGGGATAGATTATTGTAATTATCAGTCTTCAACGAGGAATTCCTAGTAAGCGCGAGTCATCAGCTCGTGCTGATTACGTCCCTGCCCTTTGTACACACCGCCCGTCGCTCCTACCGATTGAGTGATCCGGTGAATAATTCGGACCGTCTATGGAAAGTCTAGTGAACC-TATCACT-AGAGATGATGNNNNNNNNNNNNNNNNNNNN
>Uncultured_eukaryote_HF0200_37F04_EU795185
AGTCATATGCTTGTCTCAAAGATTAAGCCATGCATGTCTCAGTATCAGCATTTTCACCGCTAAACTGCGAATGGCTCATTAAAACAGTTATAGTTTACTTGGTGATCGAGTTATTCGGATAACTGTACTAATTGTAGAGCTAATACGTGCGGAAGGGTCGTATTTATTAGATACAGAACCAATTTCCCTGGAAAACGGATGATTCATGATAAACAGACGGAGCGTAGACGCTACGCCATTCAAGTTTCTGACCTATCAGCTTCCGACGGTAGGGTATTGGCCTACCGTGGCTTTGACGGGTAACGGAGAATTAGGGTTCGATTCCGGAGAGGGAGCCCGAGAAACGGCTACCACATCTAAGGAAGGCAGCAGGCGCGCAAATTACCCAATCCTGACATAGGGAGGTAGTGACAAGAAATAACAAAGCAAGTCTCTGCGCTGCGTTGGAATGAGTAGAATTTAAATCTCTGTACGACCATCAATTGGAGGGCAAGTCTGGTGCCAGCAGCCGCGGTAATTCCAGCTCCAATAGCGTATATTAAAGTTGTTGCGGTTAAAAAGCTCGTAGTTGGATTTCTGCCCAAGACTTTTACTTTGAGGAAATTAGAGTGGTTACGGCAAGCTATCGCTTTGAATATATTAGCATGGAATAATAATATAGGGCGTAAGTTCTATTTTGTTGGTTTCTAGACA-TACGCAATGATTAATAGGGACAATTGGGGGCATTCGTATTAACGCGTCAGAGGTGGAATTCTTAGATTGCGTTACGACGAACTACTGCGAAAGCATTTGCCAAGGATGTTTTCATTGATCAAGAACGAAAGTATGGGGATCGAAGACGATTAGATACCGTCGTAGTCTATACCATAAACTATGCCAATTAGAGATTGGAGGTCGTTTATTGACTCCTCCAGCACCTTATGAGAAATCA-AAATTTTTGGGTTCCGGGGGGAGTATGGTCGCAAGGCTGAAACTTAAAGGAATTGACGGAAGGGCACCACCAGGAGTGGAGCCTGCGGCTTAATTTGACTCAACACGGGAAAACTTACCAGGTCCAGACATAGTAAGGATTGACAGATTGATAGCTCTTTCTTGATTCTATGGGTGGTGGTGCATGGCCGTTCTTAGTTGGTGGAGTGATTTGTCTGGTTAATTCCGTTAACGAACGAGATCTTAACCTGCTAAATAGTGGCGCATTTTCTTCTTAGAGGGACTTTGACGCCTAAGCGCAAGGAAGTTTGAGGCAATAACAGGTCTGTGATGCCCTTAGATGTTCTGGGCTGCACGCGCGCTACACTGATGCGTTCAACGAGCATCCTTGTCTGAAAAGATTGGGTAATCTTTTGAAAACGCATCGTGATGGGGATAGATTATTGTAATTATTAGTCTTCAACGAGGAATTCCTAGTAAGCGCGAGTCATCAGCTCGTGCTGATTACGTCCCTGCCCTTTGTACACACCGCCCGTCGCTCCTACCGATTGAGTGATCCGGTGAATAATTCGGACCTGATCTGGAAAGTTTAGTAAACCTTATCACTTAGAGGAAGGAGAAGTCGTAACAAGGTTTCC
>Akashiwo_sanguinea_AY831412
AGTCATATGCTTGTCTCAAAGATTAAGCCATGCATGTCTCAGTATAAGCTTCTATATGGCAAAACTGCGAATGGCTCATTAAAACAGTTATAGTTCATTTGATGGTCTCACTACATGGATAACTGTGGTAATTCTAGAGCTAATACATGCAGAAGGGTTGTGCTTATTAGACACAGAACCAACCCAGGCGGTCTTGTGGTGAGTCATAATAACTGAACGAATCGCATGCGATAAATCATTCAAGTTTCTGACCTATCAGCTTCCGACGGTAGGGTATTGGCCTACCGTGGCAATGACGGGTAACGGAGAATTAGGGTTCGATTCCGGAGAGGGAGCCTGAGAAACGGCTACCACATCTAAGGAAGGCAGCAGGCGCGCAAATTACCCAATCCCGACACGGGGAGGTAGTGACAAGAAATAACAATACAGGGCATCTCTTGTAATTGGAATGAGTAGAATTTAAATCCCTTTACGAGTATCGATTGGAGGGCAAGTCTGGTGCCAGCAGCCGCGGTAATTCCAGCTCCAATAGCGTATATTAAAGTTGTTGCGGTTAAAAAGCTCGTAGTTGGATTTCTGCCCAGGACATTTACTTTGAGGAAATTAGAGTGTTTCAAGCAGGCATGTGCCTTGAATACATTAGCATGGAATAATAATATAGGACCTTAATTCTATTTTGTTGGTTTCTAGATT-GAGGTAATGATTAATAGGGATAGTTGGGGGCATTCGTATTTAACTGTCAGAGGTGAAATTCTTGGATTTGTTAAAGACGGACTACTGCGAAAGCATTTGCCAAGGATGTTTTCATTGATCAAGAACGAAAGTTAGGGGATCGAAGACGATCAGATACCGTCCTAGTCTTAACCATAAACCATGCCGACTAGAGATTGGAGGTCGTTATCCGACTCCTTCAGCACCTTATGAGAAATCA-AAGTCTTTGGGTTCCGGGGGGAGTATGGTCGCAAGGCTGAAACTTAAAGGAATTGACGGAAGGGCACCACCAGGCGTGGAGCCTGCGGCTTAATTTGACTCAACACGGGGAAACTTACCAGGTCCAGACATAGTAAGGATTGACAGATTGATAGCTCTTTCTTGATTCTATGGGTGGTGGTGCATGGCCGTTCTTAGTTGGTGGAGTGATTTGTCTGGTTAATTCCGTTAACGAACGAGACCTTAACCTGCTAAATAGTTACACGTAACCTTCTTAGAGGGACTTTGTGTGTCTAACGCAAGGAAGTTTGAGGCAATAACAGGTCTGTGATGCCCTTAGATGTTCTGGGCTGCACGCGCGCTACACTGATGCGGTCAACGAGTTTCCTGGTCCGGCAGGATTGGGTAATCTTCTTAAATCGCATCGTGATGGGGATAGATTATTGCAATTATTAATCTTCAACGAGGAATGCCTAGTAAGCGCGAGTCATCAGCTCGTGCTGATTACGTCCCTGCCCTTTGTACACACCGCCCGTCGCTCCTACCGATTGAGTGATCCGGTGAATAATTCGGACCAACCGTGGAAAGTTTAGTGAACCTTATCACTTAGAGGAAGGAGAAGTCGTAACAAGGTTTCC
>Prorocentrum_micans_AY803739
AGTCATATGCTTGTCTCAAAGATTAAGCCATGCATGTCTCAGTATAAGCTTCTATACGGCGAAACTGCGAATGGCTCATTAAAACAGTTATAGTTTATTTGATGGTCACTTTACATGGATAACTGTGCTAATTGTAGAGCTAATACATGCGGAAGGGTTGTGTTTATTAGTTACAGAACCAACCCAGGCGGTCTTGTGGTGATTCATAATAACCGAACGAATCGCATGCGATGAATCATTCAAGTTTCTGACCTATCAGCTTCCGACGGTAGGGTATTGGCCTACCGTGGCAATGACGGGTAACGGAGAATTAGGGTTCGATTCCGGAGAGGGAGCCTGAGAAACGGCTACCACATCTAAGGAAGGCAGCAGGCGCGCAAATTACCCAATCCTGACACAGGGAGGTAGTGACAAGAAATAACAATACAGGGCATATCTTGTAATTGGAATGAGTAGAATTTAAATCCCTTTACGAGTACCAATTGGAGGGCAAGTCTGGTGCCAGCAGCCGCGGTAATTCCAGCTCCAATAGCGTATATTAAAGTTGTTGCGGTTAAAAAGCTCGTAGTTGGATTTCTGCCCAGGACTTTTACTTTGAGGAAATTAGAGTGTTTCAAGCAGGCTTACGCCTTGAATACATTAGCATGGAATAATAAGATAGGACCTCGGTTCTATTTTGTTGGTTTCTAGACT-GAGGTAATGATTAATAGGGATAGTTGGGGGCATTCGTATTTAACTGTCAGAGGTGAAATTCTTGGATTTGTTAAAGACGGACTACTGCGAAAGCATTTGCCAAGGATGTTTTCATTGATCAAGAACGAAAGTTAGGGGATCGAAGACGATCAGATACCGTCCTAGTCTTAACCATAAACCATGCCGACTAGAGATTGGAGGTCGTTATCCGACTCCTTCAGCACCTTATGAGAAATCA-AAGTCTTTGGGTTCCGGGGGGAGTATGGTCGCAAGGCTGAAACTTAAAGGAATTGACGGAAGGGCACCACCAGGAGTGGAGCCTGCGGCTTAATTTGACTCAACACGGGGAAACTTACCAGGTCCAGACATAGTAAGGATTGACAGATTGATAGCTCTTTCTTGATTCTATGGGTGGTGGTGCATGGCCGTTCTTAGTTGGTGGAGTGATTTGTCTGGTTAATTCCGTTAACGAACGAGACCTTAACCTGCTAAATAGTTACACGTAACCTTCTTAGAGGGACTTTGCGTGTCTAACGCAAGGAAGTTTGAGGCAATAACAGGTCTGTGATGCCCTTAGATGTTCTGGGCTGCACGCGCGCTACACTGATGCGTTCAACGAGTTTCCTTGCCCGATAGGGTTGGGTAATCTTTTTAAATCGCATCGTGATGGGGATAGATTATTGCAATTATTAATCTTCAACGAGGAATTCCTAGTAAGCGCGAGTCATCAGCTCGTGCTGATTACGTCCCTGCCCTTTGTACACACCGCCCGTCGCTCCTACCGATTGAGTGATCCGGTGAATAATTCGGACTGCAGGCGGAAAGTTTAGTGAACCTTATCACTTAGAGGAAGGAGAAGTCGTAACAAGGTTTCC
>Pfiesteria_piscicida_DQ991382
AGTCATATGCTTGTCTCAAAGATTAAGCCATGCATGTCTCAGCCTAAGCTGTTAAACGGCAATGCTGCGAATGGCTCATTAAAACAGTTAGATTGTCTTTGGTGGTCACCTTACATGGATAACTGTGGTAATTCTAGAGCTAATACATGCGGAAGGGTTGTGTTTATTAGTTACAGAACCAACCCAGGCGGTCTTGTGGTGATTCATAATAACCGAACGAATCGCATGCGATATACCATATCACTTTCTGACCTATCAGCTATCGTCGGTAGGGTCTTGGCCTACCGAGGCAATGACGGGTAACGGAGAATTAGGGTTCGATTCCGGAGAGGGAGCCTGAGAAACGGCTACCACATCTAAGGAAGGCAGCAGGCGCGCAAATTACCCAATCCTGACACAGGGAGGTAGTGACAAGAAATAACAATACAGGGCATCTCTTGTAATTGGAATGAGTAGAATTTAAACCCCTTTATGAGTATCAATTGGAGGGCAAGTCTGGTGCCAGCAGCCGCGGTAATTCCAGCTCCAATAGCGTATATTAAAGTTGTTGCGGTTAAAAAGCTCGTAGTTGGATTTCTGCCCAGGACTTTTACTTTGAGGAAATTAGAGTGTTTCAAGCAGGCACACGCCTTGAATACGTTAGCATGGAATAATAAGATAGGACCTTGGTTCTATTTTGTTGGTTTCTAGACT-GAGGTAATGATTAATAGGGATAGTTGGGGGCATTCGTATTTAACTGTCAGAGGTGAAATTCTTGGATTTGTTAAAGACGGACTACTGCGAAAGCATTTGCCAAGGATGTTTTCATTGATCAAGAACGAAAGTTAGGGGATCGAAGACGATCAGATACCGTCCTAGTCTTAACCATAAACCATGCCGACTAGAGATTGGAGGTCGTTATCCGACTCCTTCAGCACCTTATGAGAAATCA-AAGTCTTTGGGTTCCGGGGGGAGTATGGTCGCAAGGCTGAAACTTAAAGGAATTGACGGAAGGGCACCACCAGGAGTGGAGCCTGCGGCTTAATTTGACTCAACACGGGGAAACTTACCAGGTCCAGACATAGTAAGGATTGACAGATTGATAGCTCTTTCTTGATTCTATGGGTGGTGGTGCATGGCCGTTCTTAGTTGGTGGAGTGATTTGTCTGGTTAATTCCGTTAACGAACGAGACCTTAACCTGCTAAATAGTTACACGTAACCTTCTTAGAGGGACTTTGCGTGTCTAACGCAAGGAAGTTTGAGGCAATAACAGGTCTGTGATGCCCTTAGATGTTCTGGGCTGCACGCGCGCTACACTGATGCACTCAACGAGTTTCCTTGCCCGATAGGGTTGGGTAATCTTCTTAAAATGCATCGTGATGGGGATAGATTATTGCAATTATTAATCTTCAACGAGGAATTCCTAGTAAGCACGAGTCATCAGCTCGTGCTGATTACGTCCCTGCCCTTTGTACACACCGCCCGTCGCTCCTACCGATTGAGTGTTCCGGTGAATAATTCGGACCGCACGTGGAAAGTTTGGTGAACCTTAACACTTAGAGGAAGGAGAAGTCGTAACAAGGTTTCC
>Alexandrium_catenella_AY347308
AGTCATATGCTTGTCTCAAAGATTAAGCCATGCATGTCTCAGTATAAGCTTTTGATTTGTGAAACTGCAAATGGCTCATTAAACAAGTTATAATGCATTTGACAATCGC-CTACATGGATATCTGTGGAAATTCTATAGTTAATACATGCGGAAAGGTTGTGGTCGTTGGTTGCAGAACCAATTCAAGCGTATATTTATTGAATCGCAATGACAAAATGAATTACATGTAATAATTCATGCCAGTTTCTGACCTATCAGCTTTCGACGGTAAGGTATTGGCTTACCGTGGCAATGACAGGTGACGGAGGATTAGGGTTTGATTCCGGAGAGGGAGCTTGAGAAATGGCTACCACATCTAAGGAAGGCAGCAGGCGCGCAAATTACCCAATCCTGGCACAGGGAGGTAGTGACAAGAAATAACAATACAAGGCATCTCTTGTACTTGGAATGATTGGACATCAAACCTTTCTATAAGTATCAATTGGAGGGCAAGTCTGGTGCCAGCAGCCGCGGTAATTCCAGCTCCAATAGCGTATATTAAAGTTGTTGCGGTTAAAAAGCTCGTAGTTGGATTTCTGCTGAGAACATTTACTTTGAGGAAATCAGAGTGTTTCAAGCAGGTGTTTGCCTTGAATACATTAGCATGGAATAATAATTAAGATCATGA-TTCT-TTTTGTTGGTTTCTAGATT-GAGGTAATGATTAATAGGGATAGTTGGGGGCATTCGTATTTGATTGTCAGAGGTGAAATTCTTGGATTTGTTAAAGACGGACTACTGCGAAAGCATTTGCCAAGGATGTTTTCATTGATCAAGAACGAAAGTTAAGGGATCGAAGACGATCAGATACCGTCCTAGTCTTAACCATAAACCATGCCAACTAGAGATTGAAGGTTGTTACTTGACTTTTTCAGCACCCTATGAGAAATCA-GAGTGTTTGGGTTCCGGGGGGAGTATGGTCGCAAGGCTGAAACTTAAAGGAATTGACGGAAGGGCACCACCAGGAGTGGAGCCTGCGGCTTAATTTGACTCAACACGGGGAAACTTACCAGGTCCAGACATAATGCGGATTGACAGATTGATAGCTTGTTCTTGATTCTATGGGTGGTGGTGCATGGCCGTTCTTAGTTGGTGGAGTGATTTGTCTGGTTAATTCCGTTAACGAACGAGACCTTAACCTGCTAAATAGTTACATGTAATCTTCTTAGAGGGACTTTGTGTGCATAATGCAAGGAAGTTTGAGGCAATAACAGGTCTGTGATGCCCTTAGATGTTCTGGGCTGCACGCGCGCTACACTGATGTGTTCAACGAGTTTCCTTGCCTGGAAAGGTTTGGTAATCTTG--AACAGGCATCGTGATGGGGATTGTTTATTGTAATTATTAATCTTAAACGAGGAATTCCTAGTAAGCTTGAGTCATCAGCTTGTGCTGATTATGTCCCTGCCCTTTGTACACACCGCCCGTCGCTCCTACCGATTGAGTGATCCGGTGAATAATTTGGACTGTAGATGGAAAGTTTAATGAACCTTATCACTTAGAGGAAGGAGAAGTCGTAACAAGGTTTCT
>Gonyaulax_polyedra_AF377944
AGTCATATGCTTGTCTCAAAGACTAAGCCATGCATGTCTCAGTATATGCTTGCACATAGTGAA-CTGCGACTGGCTCATTAAAACAGTTATAGGTTTACTGGTTGACCATTTACATGGATACCTGTGGTAATTCTAGAGCTAATACATGCGGAAGGGTTGTGCTTATTAGATTCAAAACCAATACAAGCGCTCCTTTGGTGATACATAGTGCTTGCATGAATTGCATGCTATGCAGCTTTTAAGTTTCTGACCTATCAGCTTCGGATGGTAGGGTATTGGCCTACTATGGCAATGACGGGTAACGGAGAATTAGGGTTCGATTCCGGAGAGGGAGCCTGAGAAATGGCTACCACATCTAAGGAAGGCAGCAGGCGCGCAAATTACCCAATCCTGACACAGGGAGGTAGTGACAAGAAATAACAATACAGGGCATCTCTTGTAATTGGAATGAATATATCATAAACTCCTTTATGAGTATCGATTGGAGGGCAAGTCTGGTGCCAGCAGCCGTGGTAATTCCAGCTCCAATAGCGTATATTAAAGTTGCTGCGGTTAAAAAGCTCGTAGTTGGACTTCTGCTCCATGATTTTACTTTGAGGAAATCAGAGTGTTTCAAGCAAGCATGCGCCTTGAATACATTAGCATGGAATATTTTTATAGGGCCGTTGTTCTATTTTGTTGGTTTCTAGATA-ATGGTAATGGTTGACAGGGATAGTTGGGGGTATTTGTATTTAACTGTCAGAGGTGAAATTCTTGGATTTGTTAAAGACACACTACTGCGAAAGCATTTGCCAAGGATGTTTTCATTGATCAAGAACGAAAGTTAGGGGATCGAAGACGATCAGATACCGTCCTAGTCCTAACCATAAACCATGCCAACTAGAGATTGAAGGTCGTTATTTGACTTCTTCGGCACCTTATGAGAAATCA-AAGTCTTTGGGTTCCGGGGGGAGTATGGTCGC-----TGAAACTTAAAAGAATTGACGGAAGGGCACCACCAGGAGTGGA-CGTGCGGCTTAATTTGACTCAACACGGGGAAACTTACCAGGTCCAGACATAGAAAGGATTGACAGATTGATAGCTCTTTCTTGATTCTATGGGTGGTGGTGCATGGCCGTTCTTAGTTGGTGGATTGATTTGTCTGGTTAATTCCGTTAACGAACGAGACCTTAACCTGCTAAATAGTTACACGTAACCTTCTTAGAGGGACTTTGTGTGTCTAATGCAAGGAAGTTTGAGGCAATAACAGGTCTGTGATGCCCTTAGATGTTCCGGGCTGCACGCGCGCTAC-CTGACGTGATCAACAAGTTTCCTTGCCTGAAAAGGTTTGGTAATCTTTTCAAACTGCGTCGTGATGGGGATAGATTGTTGTAATTATTAATCTTCAACGAGGAATTCCTAGTAAGTGCGAGTCATCAGTTCGTGCTGATTATGTCCCTGCCCTTTGTACACACCGCCCGTCGCTCCTACCGATTGAGTGGTCCGGTGAATAATTCGGACTGCAAGTGGAAAGTTTAGTGAACCTTATCACTTAGAGGAAGGAGAAGTCGTAACAAGGTTTCC
>Colponema_edaphicum_strain_Chukotka_KF651068
NNNNNNNNNNNNNNNNNNNNNNNNNNGCCATGCATGTCTAGTTATAAGCTTTTATACGGTGAAACTGCGAATGGCTCATTAAAACAGTTATAGTTTATTTGATAATACTACTACTTGGATAACCGTAGTAATTCTAGAGCTAATACATGCGGAAGGGCTGTATTTATTAGA-GTAAAACCAACTCGGGGGATCT---GGTGATTCATAATAACTGATCGAATCG-ACACGATGAATCATTCAAGTTTCTGCCCTATCAGCTTCCGACGGTAGGGTATTGGCCTACCGTGGCAGTGACGGGTAACGGAGAATTAGGGTTCGATTCCGGAGAGGGAGCCTGAGAAACGGCTACCACATCTAAGGAAGGCAGCAGGCGCGCAAATTACCCAATCCTGACACAGGGAGGTAGTGACAAGAAATAACAATGCAGGGCTTTTCTTGCAATTGGAATGAGAACAATTTAAATCCCTTATCGAGGATCAATTGGAGGGCAAGTCTGGTGCCAGCAGCCGCGGTAATTCCAGCTCCAATAGCGTATATTAAAGTTGTTGCAGTTAAAAAGCTCGTAGTTGGATTTCTGATCAGAATTGTTACTTTGAAAAAATTAGAGTGTTTAAAGCAGGCGTTTGC-TTGAATACTAAAGCATGGAATAACATAATAGGACTTTGGTTCTATTTTGTTGGTT-CTAGGCC-GAAGTAATGATTAATAGG-ATAGTTGGGGGCATTCGTATTTAATTGTCAGAGGTGAAATTCTTGGATTTGTTAAAGACGAACTACTGCGAAAGCATTTGCCAAGGATGTTTTCATTAATCAAGAACGAAAGTTAGGGGATCGAAGACGATCAGATACCGTCCTAGTCTTAACCATAAACTATGCCGACTAGGGATTGGAGGTCGTTATTCGACTCCTTCAGCACCTTATGAGAAATCA-AAGTCTTTGGGTTCCGGGGGGAGTATGGTCGCAAGGCTGAAACTTAAAGGAATTGACGGAAGGGCACCACCAGGAGTGGAGCCTGCGGCTTAATTTGACTCAACACGGGGAAACTCACCAGGTCCAGACATAGTAAGGATTGACAGATTGATAGCTCTTTCTTGATTCTATGGGTGGTGGTGCATGGCCGTTCTTAGTTGGTGGAGTGATTTGTCTGGTTAATTCCGTTAACGAACGAGACCTTAACCTACTAAATAGTTACGCCAATCCTTCTTAGAGGGACTTTGGGCTTTTAGCCTAAGGAAGTTTGAGGCAATAACAGGTCTGTGATGCCCTTAGATGTTCTGGGCCGCACGCGCGCTACACTGATGCACTCAACGAGTTTCCTTGCTCGGAAGGGCTGGGTAATCTTTTGAATTTGCATCGTGATGGGGATAGATTATTGCAATTATTAATCTTCAACGAGGAATTCCTAGTAAGCGCAATTCATCAGATTGCGCTGATTACGTCCCTGCCCTTTGTACACACCGCCCGTCGCTCCTACCGATTGAGTGGTCCGGTGAACTCTTGGGACCGGGACTGGAAACTTGCGTAAACCTTATCACTTAGAGGAAGGAGAAGTCGTAACAAGGTTTCC
>Colponema_vietnamica_KF651083
AGTCATATGCTTGTCTCAAAGATTAAGCCATGCATGTCTAAGTATAAGCTTTTATACGGTGAAACTGCGAATGGCTCATTAAAACAGTTATAGTTTATTTGATAGTACTACTACTTGGATAACCGTAGTAATTCTAGAGCTAATACATGC---AGGGCTGTATTTATTAGATTCAAAACCATCTCGGGGGGTTTT--GGTGATTCATAATAACTGATCGAATCGCAGGCGATGAATCATTCAAGTTTCTGCCCTATCAGCTTCCGACGGTAGGGTATTGGCCTACCGTGGCAGTGACGGGTAACGGAGAATTAGGGTTCGATTCCGGAGAGGGAGCCTGAGAAACGGCTACCACATCTAAGGAAGGCAGCAGGCGCGCAAATTACCCAATCCTGACACAGGGAGGTAGTGACAAGAAATAGCAATGCCGGGCATTTCTGGCAATTGGAATGAGAACAATTTAAATCCCTTATCGAGGATCAATTGGAGGGCAAGTCTGGTGCCGGCAGCCGCGGTAATTCCAGCTCCAATAGCGTATATTAAAGTTGTTGCAGTTAAAAAGCTCGTAGTTGGATTTCTGATCAGAACTGTTACTTTGAAAAAATTAGAGTGTTTAAAGCAGGCTTTTGC-TTGAATACTAAAGCATGGAATAACAAAATAGGACTTTGGTTTTATTTTGTTGGTTTCTAGACC-GAAGTAATGATTAATAGG-ATAGTTGGGGGCATTCGTATTTAATTGTCAGAGGTGAAATTCTTGGATTTGTTAAAGACGAACTACTGCGAAAGCATTTGCCAAGGATGTTTTCATTAATCAAGAACGAAAGTTAGGGGATCGAAGACGATCAGATACCGTCCTAGTCTTAACCATAAACTATGCCGACTAGGGATTGGAGGTCGTTAT-CGACTCCTTCAGCACCTTATGAGAAATCA-AAGTCTTTGGGTTCCGGGGGGAGTATGGTCGCAAGGCTGAAACTTAAAGGAATTGACGGAAGGGCACCACCAGGAGTGGAGCCTGCGGCTTAATTTGACTCAACACGGGGAAACTCACCAGGTCCAGACATAGTAAGGATTGACAGATTGATAGCTCTTTCTTGATTCTATGGGTGGTGGTGCATGGCCGTTCTTAGTTGGTGGAGTGATTTGTCTGGTTAATTCCGTTAACGAACGAGACCTTAACCTACTAAATAGTTACGCGAATCCTTCTTAGAGGGACTTTGGGCTATTAGTCCAAGGAAGTTTGAGGCAATAACAGGTCTGTGATGCCCTTAGATGTTCTGGGCCGCACGCGCGCTACACTGATGCATTCAACGAGTTTCCTTGTTCGGAAGGACTGGGTAATCTTTTGAATTTGCATCGTGATGGGGATAGATTATTGCAATTATTAATCTTCAACGAGGAATTCCTAGTAAGCGCAATTCATCAGATTGCGCTGATTACGTCCCTGCCCTTTGTACACACCGCCCGTCGCTCCTACCGATTGAGTGATCCGGTGAGCCTTTGGGACCGGAGCTGGAAACTCATGCAAACCTTATCACTTAGAGGAAGGAGAAGTCGTAACAAGGTTTCC
>Acavomonas_peruviana_KF651078
AGTCATATGCTTGTCTCAAAGATTAAGCCATGCATGTCTAAGTATAAGCTTTTATACAGCGAAACTGCGAATGGCTCATTAAAACAGTTATAGTTTATTTGATAGTACTACTACATGGGTAACCGTAGTAATTCTAGAGCTAATACATGCGGAAGGGTTGTATTTATTAGATAAAAAACCAATGCGGGGGGTATTGCGATGATTCATAATAACTTAGCGAATCGC-TGCGATAGATCATTCAAGTTTCTGCCCTATCAGCTTCCGACGGTAGGGTATTGGCCTACCGTGGCAGTGACGGGTAACGGGGAATTAGGGTTCGATTCCGGAGAGGGAGCCTGAGAAACGGCTACCACTTCTAAGGAAGGCAGCAGGCGCGCAAATTACCCAATCCTAATTCAGGGAGGTAGTGACAAGAAATAACAATACAGGGCACTTCTTGTAATTGGAATGAGTACAATTTAAAACCCTTAACGAGGATCAATTGGAGGGCAAGTCTGGTGCCAGCAGCCGCGGTAATTCCAGCTCCAATAGCGTATATTAATGTTGTTGCAGTTAAAAAGCTCGTAGTTGGATTTCTGGCCAGAATTTTTACTTTGAGGAAAATAGAGTGTTTAAAGCAGGCGTTAGCTTTGAATACATTAGCATGGAATAATAAGATAGGACTTTGGTCTTATTTTGTTGGTTTCTAAGCC-GAAGTAATGATTAATAGG-ATAGTTGGGGGCATTCGTATTTAATTGTCAGAGGTGAAATTCTTGGATTTGTTAAAGACGAACTTCTGCGAAAGCATTTGCCAAGGATGTTTTCATTAATCAAGAACGAAAGTTAGGGGATCGAAGACGATCAGATACCGTCGTAGTCTTAACCATAAACTATGCCGACTAGGGATTGGAGGTTCTTTAATGAGACCTTCAGCACCTTATGAGAAATCA-AAGTCTTTGGGTTCCGGGGGGAGTATGGTCGCAAGGCTGAAACTTAAAGGAATTGACGGAAGGGCACCACCAGGAGTGGAGCCTGCAGCTTAATTTGACTCAACACGGGAAAACTTACCAGGTCCAGACATAGTAAGGATTGACAGATTGATAGCTCTTTCTTGATTCTATGGGTGGTGGTGCATGGCCGTTCTTAGTTGGTGGAGTGATTTGTCTGCTTAATTGCGTTAACGAACGAGACCTTAACCTACTAAATAGTTACGTGTAACCTTCTTAGAGGGACTTTGCGTGTTTAACGCAAGGAAGTTTGAGGCAATAACAGGTCTGTGATGCCCTTAGATGTTCTGGGCCGCACGCGCGCTACACTGATGCATTCAACGAGTTCCCTTGCTCGATGGAGTTGGGTAATCT-GTGAAACTGCATCGTGATGGGGATAGATTATTGCAATTATTAGTCTTCAACGAGGAATTCCTAGTAAGCGCGAGTCATCAGCTCGCGCTGATTACGTCCCTGCCCTTTGTACACACCGCCCGTCGCTCCTACCGATTGGGTGATCCGGTGAACTGTTCGGAGCGCACGTGTGAAGTTCTGTAAACCTTATCACCTAGAGGAAGGAGAAGTCGTAACAAGGTTTCC
>Chromera_velia_strain_CMS22_DQ174731
NNNNNNNNNNNNNNNNNNNAGATTAAGCCATGCATGTCTCAGTATGAGCTTTCATACAGTGAAACTGCGAATGGCTCATTAAAACAGTTATCGCTTCTCTGATACTGAGACTACATGGATATCCGTGGTAATTCTAGAGCTAATACATGCGGAAGGGTTGTATTTATTAGATTAAAAGCCAATCCATCTGGTTTGTTGGTGATTCATAATAAACGAACGAATCGCATGCGATGCATCTTGCAGGTTTCTGACCTATCAGCTTCCGACGGTACGGTATTGGCCTACCGTGGCAATGACGGGTAACGGGGAATTAGGGTTCGATTCCGGAGAGGGAGCCTGAGAAACGGCTACCACATCTAAGGAAGGCAGCAGGCGCGCAAATTACCCAATCCTGACACAGGGAGGTAGTGACAAGAAATAACAATACAGGGCTTCTCTTGTAATTGGAATGAGTAGATCCCAAACCTCTTTGCGAGTAACAATTGGAGGGCAAGTCTGGTGCCAGCAGCCGCGGTAATTCCAGCTCCAATAGCGTATATTAAAGTTGTTGCAGTTAAAAAGCTCGTAGTTGAATTTCTGGTCAGGAAGTTTACTTTGAGAAAATTAGAGTGTTTCAAGCAAGCCCTTGCTTTGAATACTGCAGCATGGAATAATACGATAAGACTTCGGTTTTATTT-GTTGGTTTCTACGCT-GAAGTAATGATTAATAGGGATAGTTGGGGGCATTCGTATTTAACTGTCAGAGGTGAAATTCTTGGATTTGTTAAAGACGAACTACTGCGAAAGCATTTGCCAGGGATGTTTTCATTAATCAAGAACGAAAGTTAGGGGATCGAAGACGATCAGATACCGTCCTAGTCTTAACCATAAACTATGCCGACTAGAGATTGGCGGTCGTTCCACGACACCTTCAGCACCTTATGAGAAATCA-AAGTCTTTGGGTTCTGGGGGGAGTATGGTCGCAAGGCTGAAACTTAAAGGAATTGACGGAAGGGCACCACCAGGAGTGGAGCCTGCGGCTTAATTTGACTCAACACGGGAAAACTCACCAGGTCCAGACATAGTGAGGATTGACAGATTGATAGCTCTTTCTTGATTCTATGGGTGGTGGTGCATGGCCGTTCTTAGTTGGTGGAGTGATTTGTCTACTTAATTGTGATAACGAACGAGACCTTAACCTGCTAAATAGTCGGTCGAATCCTTCTTAGAGGGACTTTGCGTGTCTAACGCAAGGAAGTTTGAGGCAATAACAGGTCTGTGATGCCCTTAGATGTTCTGGGCTGCACGCGCGCTACACTGATGCAGTCAGCGAGTTTCCTGTTCCGGAAGGATCGGGTAATCTTCTGAAACTGCATCGTGATGGGGATAGATTATTGCAATTATTAATCTTGAACGAGGAATTCCTAGTAAGTGCAAGTCATCAGCTTGTACTGATTACGTCCCTGCCCTTTGTACACACCGCCCGTCGCTCCTACCGATTGAATGATCCGGTGAATTATTTGGACCGTGCGTGCGAAATTTTGTGAACCTTATCATTTAGAGGAAGGAGAAGTCNNNNNNNNNNNNNN
>Vitrella_brassicaformis_HM245049
A-CTATATGCTTGTCTCAAAGGCTAAGCCATGCATGTCTAAGTATAAG--TATATACAGCGAAACTGCGAATGGCTCATTAAAACAGTTATAGTTTATTTGATGGTCATCCTATATGGCTAACTGTCCTAATTCGAGAGCTAATACATGCGGAAGGGCTGTATTTATTAGATAAAGAACCAAGTC-TCTGAGACGCTGGTGAATCACAATAACTAATCGGAGCTCAGGAGCCAGATCATTCAAGTTTCTGACCTATCAGGTTTCGACGGTAAGGTATTGGCTTACCGTGCCTATGACGGGTAACGGGGAATTAGGGTTCGATTCCGGAGAGGGAGCCTGAGAGACGGCTACCACATCTAAGGAAGGCAGCAGGCGCGCAAATTACCCAATCCTGACACAGGGAGGTAGTGACAAGAAATAACAATACAGGGCATCTCTTGTAATTGGAATGAGTAGAATCCACACCCCTCTACGAGTATCAATTGGAGGGCAAGTCTGGTGCCAGCAGCCGCGGTAATTCCAGCTCCAATAGCGTATATTTAAGTTGTTGCAGTTAAAAAGCTCGTAGTTGGATTTCTGCTCGGAGCTAATACTTTGAGAAAATTAGAGTGTTCCACGCAGGCGCGTGCCTTGAATACTGCAGCATGGGATATTGGAAGGCCGATTGAGCTTTCTT--GTTGGT-TCTCGGTT-GACGGAATGATTAATAGGGATAGTTGGGGGCATTCGTATTCAACTGTCAGAGGTGAAATTCTTGGATTTGTTGAAGACGGACTACTGCGAAAGCATCTGCCATGGATGTTCTCATTGATCAAGAACGAAAGTTAGGGGATCGAAGACGATCAGATACCGTCCTAGTCTTAACCATAAACTATCTCGACTAGGGATTGGAGGCCGTTACTCGACTCCTTCAGCACCTTATGGGAAACCA-AAGTCTTTGGGGTCTGGGGGGAGTATGGTCGCAAGGCTGAAACTTAAAGGAATTGACGGAAGGGCACCACCAGGAGTGGAGCCTGCGGCTTAATTTGACTCAACACGGGAAAACTCACCAGGTCCAGACATGGTAAGGATTGACAGATTGAAAGCTCTTTCTTGATTCTATGGGTGGTGGTGCATGGCCGTTCTTAGTTGGTGGAGTGATTTGTCTGGTTAATTCCGTTAACGAACGAGACCTTGGCCTGCTAAATAGA-CACTGTCTCCTTCTTAGAGGGACTCAGCGAATCTATCGCTGGGAAGTGCGAGGCAATAACAGGTCTGTGATGCCCTTAGATGTTCTGGGCTGCACGCGCGCTACACTGATGCACTCAACGAGTTTCCTTATCCGGAAGGATTGGGTAATCTTTTGAACGTGCATCGTGATGGGGATAGATTATTGCAATTATTAATCTTCAACGAGGAATTCCTAGTAAGCGCAAGTCATCAGCTTGCGCTGATTACGTCCCTGCCCTTTGTACACACCGCCCGTCGCTCCTACCGATTGAGTGATCCGGTGAATGACTCGGACTGCTGGTGGAAAGTTTTGTAAACCTTATCACTTAGAGGAAGGAGAAGTCGTAACAAGGTTTCC
>Colpodella_edax_AY234843
AGTCATATGCTTGTCTCAAAGATTAAGCCATGCATGTCTAAGTATAAGCTTTTATACGGTGAAACTGCGAATGGCTCATTAAAACAGTTATAGTTTATTTGATGGTCACACTACTTGGATAACCGTGGTAATTCTAGAGCTAATACATGCGGAAGGGTTGTATTTATTAGATAAAGAACCAATCCATGCGGTTTTGTGGTGATTCATAATAACTGATCGAATCGCATGCGATGTATCATTCAAGTTTCTGACCTATCAGCTTCCGACGGTAGGGTATTGGCCTACCGTGGCAATGACGGGTAACGGGGAATTAGGGTTCGATTCCGGAGAGGGAGCCTGAGAAACGGCTACCACATCTAAGGAAGGCAGCAGGCGCGCAAATTACCCAATCCTGACACAGGGAGGTAGTGACAAGAAATAACAATACAGGGCATTTCTTGTAATTGGAATGAGTAGAATTTAAATCCCTTTACGAGTATCAATTGGAGGGCAAGTCTGGTGCCAGCAGCCGCGGTAATTCCAGCTCCAATAGCGTATATTAAAGTTGTTGCAGTTAAAAAGCTCGTAGTTGGATTTCTGCCCAGCAATTTTACTTTGAGAAAATTAGAGTGTTTCAAGCAGGCCTTCGCCTTGAATACTGCAGCATGGAATAATAAGATAGGACTTTAGTTCTAGCTTGTTGGTTTCTGGGCT-GAAGTAATGATTAATAGGGATAGTTGGGGGCATTCGTATTTGACTGTCAGAGGTGAAATTCTTGGATTTGTCAAAGACGAACTACTGCGAAAGCATTTGCCAAGGATGTTTTCATTAATCAAGAACGAAAGTTAGGGGATCGAAGACGATCAGATACCGTCCTAGTCTTAACCATAAACTATGCCGACTAGAGATTGGAGGTCGTTATTCGACTCCTTCAGCACCTTATGAGAAATCA-AAGTCTTTGGGTTCTGGGGGGAGTATGGTCGCAAGGCTGAAACTTAAAGGAATTGACGGAAGGGCACCACCAGGAGTGGAGCCTGCGGCTTAATTTGACTCAACACGGGAAAACTCACCAGGTCCAGACATGGTAAGGATTGACAGATTGATAGCTCTTTCTTGATTCTATGGGTGGTGGTGCATGGCCGTTCTTAGTTGGTGGAGTGATTTGTCTGGTTAATTCCGTTAACGAACGAGACCTTAACCTGCTAAATAGTTGCACGAAACCTTCTTAGAGGGACTTTGCGAGTCTATCGCAAGGAAGTTTGAGGCAATAACAGGTCTGTGATGCCCTTAGATGTTCTGGGCCGCACGCGCGCTACACTGATGCATTCAACGAGTTCCCTTGTCCGGAAGGATTGGGTAATCTTTTGAAAATGCATCGTGATGGGGATAGATCATTGCAATTATTGATCTTCAACGAGGAATTCCTAGTAAGCGCAAGTCATCAGCTTGCGCTGATTACGTCCCTGCCCTTTGTACACACCGCCCGTCGCTCCTACCGATTGAGTGATCCGGTGAATTATTCGGACTGCGAGCGGAAAGTTTTGTAAACCTTATCACTTAGAGGAAGGAGAAGTCGTAACAAGGTTTCC
>Colpodella_pontica_AY078092
AGTC-TATGCTTGTCTCAAAGATTAAGCCATGCATGTCTCTGTTTAACTCTTTAAACGAGGAAACTGCGAATGGCTCATTAAAACAGTTATAGTTTATTTGATGGTCATACTACATGGATAACCGTGGTAATTCTAGAGCTAATACATGCGGAAGGGATGTGTTTGTTAGATTTGATGCCAACCCTCGCGGTTTGCTGGTGATTCATAACAACCGATCGAATCGCATGCGATAAATCATTCAAGTTTCTGACCTATCAGCTTCCGACGGTAGGGTATTGGCCTACCGTGGCAATGACGGGTAACGGGGAATTAGGGTTCGATTCCGGAGAGGGAGCCTGAGAAACGGCTACCACATCTAAGGAAGGCAGCAGGCGCGCAAATTACCCAATCCTGACACAGGGAGGTAGTGACAAGAAATAACAACACAGGGC-CTTCTTGTGATTGGAATGAGTGAATTTTAAAACTCTTCACGAGTATCAATTGGAGGGCAAGTCTGGTGCCAGCAGCCGCGGTAATTCCAGCTCCAATAGCGTGTATTAAAGTTGTTGCAGTTAAAAAGCTCGTAGTTGGATTTCTGTTCAGGACTTTTACTTTGAGAAAATTAGAGTGTTTCAAGCAGGCGTTTGCCTTGAACACTGCAGCATGGAATAATACCATAGGACTTCGGTTCTATT--GTTGGTTTCTAGTCC-GAAGTAATGATTAATAGGGACAGTTGGGGGCACTCGTATTTAACTGTCAGTGGTGAAACTCTTGGATTTGTTAAAGACGAACTACTGCGAAAGCATTTGCCAAGGATGTTTTCATTAATCAAGAACGAAAGTTAGGGGATCGAAGACGATCAGATACCGTCGTAGTCTTAACCATAAACTATGCCGACTAGAGATTGGAGGTTGTT-CTCGCCCCCTTCAGCACCTTATGGGAAACCA-AAGTTTTTGGGTTTTGGGGGGAGTATGGTCGCAAGGCTGAAACTTAAAGGAAATGACGGAAGGGCACCACCAGGAGTGGAGCCTGCGGCTTAATTTGACTCAACACGGGGAAACTCACCAGGTCCAGACATAGTAAGGATTGACAGATTGATAGCTCTTTCTTGATTCTGTGGGTGGTGGTGCATGGCCGTTCTTAGTTGGTGGAGTGATTTGTCTGGTTAATTCCGTTAACGAACGAGACCTTAACCTGCTAAATAGTCTCG-GTGACCTTCTTAGAGGGACTTTGCGCGTCTANCGCAAGGAAGTTTGAGGCAATAACAGGTCTGTGATGCCCTTAGATGTTCTGGGCCGCACGCGCGCTACACTGATGCAAT-AACGAGTCCCCTTGCCTGACAACGT-GGGTAATCTTCTGAAATTGCATCGTGATGGGGATAGATTATTGCAATTATTAATCTTCAACGAGGAATTCCTAGTAAGCGCAAGTCATCAGCTAGTGCTGATTACGTCCCTGCCCTTTGTACACACCGCCCGTCGCTCCTACCGATTGAGTGATCCGGTGAATTATTTGGACCAAGGATGGGAAGTTTTGTGAACCTTATCACTTAGAGGAAGGAGAAGTCGTAACAAGGTTTCT
>Colpodella_tetrahymenae_AF330214
AGTCATATGCTTGTCTCAAAGATTAAGCCATGCATGTCTCAGTGTAAACTTTTAAACAGTGAAACTGCGAATGGCTCATTAAAACAGTTATAGTTTATTTGATAATCATTTTACATGGATAACCGTGGGAATTCTAGGGCTAATACATGCGCAAGGGTTGTGTTTATTAGAATATAAACCAACACTGTAAGTAACGTTGGAAT-GATAATAACCGATCGGATCGCACGCGATAGATCATTCAAGTTTCTGACCTATCAGCTCTCGTCGGTAGGGTATTGGCCTACCGAGGCGATGACGGGTAACGGGGAATTAGGGTTCGATTCCGGAGAGGGAGCCTGAGAAACGGCTACCACATC-AAGGAAGGCAGCAGGCGCGCAAATTACCCAATCCTGACACAGGGAGGTAGTGACAAGAAATAGCGATATGGTACATACC--GTAATTGCAATGAGTTGATGTTAAATCTCTCAACGAGTAACGAT-GGAGGGCAAGTCTGGTGCCAGCAGCCGCGGTAATTCCAGCTCCAATAGCGTATATTAAAGTTGTTGCAGTTAAAAAGCTCGTAGTTGGATTTCTGTCTAGAGCCTTTACTTTGAGAAAATTAGAGTGTTTCAAGCAAGCGTTTGCTTTGAATACTACAGCATGGAATAAAACAATAGGACTTCGGACCTATTT--TTGGTTTCTAGGTT-GAAGTAATGGTTAATAGGGACAGTTGGGGGCATTCGTATTCGATAGTCAGTGGTGAAATACTTGGATTTATCGAAGACGAACTACTGCGAAAGCATTTGCCAAAGATGTTTTCATTAATCAAGAACGAAAGTTAGGGGATCGAAGACGATTAGATACCGTCGTAGTCTTAACCATAAACTATGCCGACTAGAGATTGGAGGGCGTCCATTGTCTCCTTCAGCACCTTATGAGAAATCA-AAGTCTTTGGGTTCTGGGGGGAGTATGGTCGCAAGGCTGAAACTTAAAGGAATTGACGGAAGGGCACCACCAGGAGTGGAGCCTGCGGCTTAATTTGACTCAACRCGGGGARACTCACCAGGTCCAGACACAATAAGGATTGACAGATTGATAGCTCTTTCTTGATTCTGTGGGTGGTGGTGCATGGCCGTTCTTAGTTGGTGGAGTGATTTGTCTGGTTAATTCCGTTAACGAACGAGACCTTAACCTGCTAAATAGTCATAAGAACCCTTCTTAGAGGGACTTTGTG-GGATGACACAAGGAAGTTTGAGGCAATAACAGGTCTGTGATGCCCTTAGATGTTCTGGGCTGCACGCGCGCTACACTGATGCAATCAACGAGTTAGCTGGTTCGAGAGGATTGGCAAATCTTTT-AAATTGCATCGTGACGGGGATAGATTATTGTAATTATTAATCTTCAACGAGGAATTCCTAGTAGGTGCATGTCATCAGCATGCGCCGATTACGTCCCTGCCCTTTGTACACACCGCCCGTCGCTCCTACCGATTGAATGTTCCGGTGAATTATTCGGACCGTGTGTGGAAAGTCTTGTGAACCTTAACATTTAGAGGAAGGAAAAGTCGTAACAAGGTTTCC
>Toxoplasma_gondii_strain_RH_M97703
AGTCATATGCTTGTCTTAAAGATTAAGCCATGCATGTCTAAGTATAAGCTTTTATACGGCTAAACTGCGAATGGCTCATTAAAACAGTTATAGTTTATTTGATGGTCTTACTACATGGATAACCGTGGTAATTCTATGGCTAATACATGCGGAAGGGCAGTGTTTATTAGATACAGAACCAACCCACCTGGTCCTCAGGTGATTCATAGTAACCGAACGGRTCGCGTGCGACGGATCATTCAAGTTTCTGACCTATCAGCTTTCGACGGTACTGTATTGGACTACCGTGGCAGTGACGGGTAACGGGGAATTAGGGTTCGATTCCGGAGAGGGAGCCTGAGAAACGGCTACCACATCTAAGGAAGGCAGCAGGCGCGCAAATTACCCAATCCTGATTCAGGGAGGTAGTGACAAGAAATAACAACACTGGAAATTTCTAGTGATTGGAATGATAGGAATCCAAACCCCTTTCAGAGTAACAATTGGAGGGCAAGTCTGGTGCCAGCAGCCGCGGTAATTCCAGCTCCAATAGCGTATATTAAAGTTGTTGCAGTTAAAAAGCTCGTAGTTGGATTTCTGCTCAGGACTTTTACTTTGAGAAAATTAGAGTGTTTCAAGCAGGCTTGTGCCTTGAATACTGCAGCATGGAATAATAAGATAGGATTTCGGCCCTATTTTGTTGGTTTCTAGGCT-GAAGTAATGATTAATAGGGACGGTTGGGGGCATTCGTATTTAACTGTCAGAGGTGAAATTCTTAGATTTGTTAAAGACGAACTACTGCGAAAGCATTTGCCAAAGATGTTTTCATTAATCAAGAACGAAAGTTAGGGGCTCGAAGACGATCAGATACCGTCGTAGTCTTAACCATAAACTATGCCGACTAGAGATAGGAAAACGTCATG-GACTTCTCCTGCACCTTATGAGAAATCA-AAGTCTTTGGGTTCTGGGGGGAGTATGGTCGCAAGGCTGAAACTTAAAGGAATTGACGGAAGGGCACCACCAGGCGTGGAGCCTGCGGCTTAATTTGACTCAACACGGGGAAACTCACCAGGTCCAGACATAGGAAGGATTGACAGATTGATAGCTCTTTCTTGATTCTATGGGTGGTGGTGCATGGCCGTTCTTAGTTGGTGGAGTGATTTGTCTGGTTAATTCCGTTAACGAACGAGACCTTAACCTGCTAAATAGGATCAGGAACTCTTCTTAGAGGGACTTTGCGTGTCTAACGCAAGGAAGTTTGAGGCAATAACAGGTCTGTGATGCCCTTAGATGTTCTGGGCCGCACGCGCGCTACACTGATGCATCCAACGAGTTTCCTTGGCCGATAGGTCTAGGTAATCTTGTGAGTATGCATCGTGATGGGGATAGATTATTGCAATTATTAATCTTCAACGAGGAATGCCTAGTAGGCGCAAGTCAGCAGCTTGCGCCGATTACGTCCCTGCCCTTTGTACACACCGCCCGTCGCTCCTACCGATTGAGTGTTCCGGTGAATTATTCGGACCGTTTATGGGAAGTTTTGTGAACCTTAACACTTAGAGGAAGGAGAAGTCGTAACAAGGTTTCC
>Besnoitia_besnoiti_AY833646
AGTCATATGCTTGTCTTAAAGATTAAGCCATGCATGTCTAAGTATAAGCTTTTATACGGCGAAACTGCGAATGGCTCATTAAAACAGTTATAGTTTATTTGATGGTCTTACTACATGGATAACCGTGGTAATTCTATGGCTAATACATGCGGAAGGGTAGTGTTTATTAGATACAGAACCAACCCACCTGGTCCTCAGGTGATTCATAGTAACCGAACGGATCGCGTGCGACGGATCATTCAAGTTTCTGACCTATCAGCTTTCGACGGTACTGTATTGGACTACCGTGGCAGTGACGGGTAACGGGGAATTAGGGTTCGATTCCGGAGAGGGAGCCTGAGAAACGGCTACCACATCTAAGGAAGGCAGCAGGCGCGCAAATTACCCAATCCTGATTCAGGGAGGTAGTGACAAGAAATAACAACGCTGGAAATTTCTAGCGATTGGAATGATGGGAATCCAAACCCCTTTCAGAGTAACAATTGGAGGGCAAGTCTGGTGCCAGCAGCCGCGGTAATTCCAGCTCCAATAGCGTATATTAAAGTTGTTGCAGTTAAAAAGCTCGTAGTTGGATTTCTGCTCAGGACTTTTACTTTGAGAAAATTAGAGTGTTTCAAGCAGGCTTGTGCCTTGAATACTGCAGCATGGAATAATAAGATAGGATTTCGGCCCTATTTTGTTGGTTTCTAGGCT-GAAGTAATGATTAATAGGGACGGTTGGGGGCATTCGTATTTAACTGTCAGAGGTGAAATTCTTAGATTTGTTAAAGACGAACTACTGCGAAAGCATTTGCCAAAGATGTTTTCATTAATCAAGAACGAAAGTTAGGGGCTCGAAGACGATCAGATACCGTCGTAGTCTTAACCATAAACTATGCCGACTAGAGATAGGAAAACGTCATG-GACTTCTCCTGCACCTTATGAGAAATCA-AAGTCTTTGGGTTCTGGGGGGAGTATGGTCGCAAGGCTGAAACTTAAAGGAATTGACGGAAGGGCACCACCAGGCGTGGAGCCTGCGGCTTAATTTGACTCAACACGGGGAAACTCACCAGGTCCAGACATAGGAAGGATTGACAGATTGATAGCTCTTTCTTGATTCTATGGGTGGTGGTGCATGGCCGTTCTTAGTTGGTGGAGTGATTTGTCTGGTTAATTCCGTTAACGAACGAGACCTTAACCTGCTAAATAGGATCAGGAACTCTTCTTAGAGGGACTTTGCGTGTCTAACGCAAGGAAGTTTGAGGCAATAACAGGTCTGTGATGCCCTTAGATGTTCTGGGCTGCACGCGCGCTACACTGATGCATCCAACGAGTTTCCTTGGCCGATAGGTCTAGGTAATCTTGTGAGTATGCATCGTGATGGGGATAGATTATTGCAATTATTAATCTTCAACGAGGAATGCCTAGTAGGCGCAAGTCAGCAGCTTGCGCCGATTACGTCCCTGCCCTTTGTACACACCGCCCGTCGCTCCTACCGATTGAGTGTTCCGGTGAATTATTCGGACCGTTTATGGGAAGTTTTGTGAACCTTAACACTTAGAGGAAGGAGAAGTCGTAACAAGGTTTCC
>Eimeria_tenella_AF026388
AGTCATATGCTTGTCTCAAAGATTAAGCCATGCATGTCTAAGTATAAGCTTTTATACGGTGAAACTGCGAATGGCTCATTAAAACAGTTATAGTTTATTTGATGGTCTTTTTACATGGATAACCATGGTAATTCTATGGCTAATACATGCGGAGGGGCTGTGTTTATTAGATACAAAACCAACCCACTTGGAGTCTTGGTGATTCATAGTAACCGAACGGATCGCAGGCGATGGATCATTCAAGTTTCTGACCTATCAGCTTTCGACGGTAGGGTATTGGCCTACCGTGGCAGTGACGGGTAACGGGGAATTAGGGTTCGATTCCGGAGAGGGAGCCTGGGAAACGGCTACCACATCTAAGGAAGGCAGCAGGCGCGCAAATTACCCAATGAAAACGCTTCGAGGTAGTGACGAGAAATAACAATACAGGGCATTCTTTGTAATTGGAATGATGGGAATGTAAAACCCTTCCAGAGTAACAATTGGAGGGCAAGTCTGGTGCCAGCAGCCGCGGTAATTCCAGCTCCAATAGTGTATATTAGAGTTGTTGCAGTTAAAAAGCTCGTAGTTGGATTTCTGTCTGGAACTTTTACTTTGAGAAAGATAGAGTGTTTCAAGCAGGCTTGTGCCCTGAATACTGCAGCATGGAATAATAAGATAGGACCTCGGTTCTATTTTGTTGGTTTCTAGGCC-AAGGTAATGATTAATAGGGACAGTTGGGGGCATTCGTATTTAACTGTCAGAGGTGAAATTCTTAGATTTGTTAAAGACGAACTACTGCGAAAGCATTTGCCAAGGATGTTTTCATTAATCAAGAACGACAGTAGGGGGTTTGAAGACGATTAGATACCGTCGTAATCTCTACCATAAACTATGCCGACTAGAGATAGGGAAACGCCTAC-GGCTTCTCCTGCACCTCATGAGAAATCA-AAGTCTCTGGGTTCTGGGGGGAGTATGGTCGCAAGGCTGAAACTTAAAGGAATTGACGGAGGGGCACCACCAGGCGTGGAGCCTGCGGCTTAATTTGACTCAACACGGGGAAACTCACCAGGTCCAGACATGGGAAGGATTGACAGATTGATAGCTCTTTCTTGATTCTATGGGTGGTGGTGCATGGCCGTTCTTAGTTGGTGGAGTGATCTGTCTGGTTAATTTCGATAACGAACGAGACCTTAGCCTGCTAAATAGGGTCAGTAACTCTTCTTAGAGGGACTTTGCGTGTCTAACGCAAGGAAGTTTGAGGCAATAACAGGTCTGTGATGCCCTTAGATGTTCTGGGCTGCACGCGCGCTACACTGATGCATGCAACGAGTTTCCTTGGCCGACAGGTCTGGGTAATCTTTTGAGTGTGCATCGTGATGGGGATAGATTATTGCAATTATTAATCTTCAACGAGGAATGCCTAGTAGGCGCAAGTCAGCAGCTTGCGCCGATTAAGTCCCTGCCTCTTGTACACACCGCCCGTCGCTGCAACCGATCGGAGGGTCCTGTGAATTCATCGGACGGACGTCGGGAAGTTGCGTAAATAGAGCCCTCTAAAGGATGCAAAAGTCGTAACACGGTTTCC
>Goussia_desseri_GU479641
AGTCATATGCTTGTCTCAAAGATTAAGCCATGCATGTCTAAGTATAAGCTTTTATACGGTGAAACTGCGAATGGCTCATTAAAACAGTTATAGTTTATTTGATGGTCATTTTACATGGATAACCATGGTAATTCTATGGCTAATACATGCGGAGGGGCAGTGTTTATTAGATACAAAACCAACCCATCTGGAGACAAGGTGATTCATAGTAACCGAACAGATCGCATGCGATAGATCATTCAAGTTTCTGACCTATCAGCTTTCGACGGTAGGGTATTGGCCTACCGTGGCAGTGACGGGTAACGGGGAATTAGGGTTCGATTCCGGAGAGGGAGCCTGAGAAACGGCTACCACATCTAAGGAAGGCAGCAGGCGCGCAAATTACCCAATGAAAACGTTTCGAGGTAGTGACGATAAATAACAATACAGAACATTTTTTGTAATTGGAATGATGGGAATCCAAACCCCTTTCAGAGTAACAATTGGAGGGCAAGTCTGGTGCCAGCAGCCGCGGTAATTCCAGCTCCAATAGCGTATATTAGAGTTGTTGCAGTTAAAAAGCTCGTAGTTGGATTTCTGTTCGGAACTTTTACTTTGAGAAAAATAGAGTGTTTCAAGCAGGCTTGTGCCTTGAATACTGCAGCATGGAATAATAAGATAGGACTTTGGTTCTATTTTGTTGGTTTCTAGGCT-AAAGTAATGATTAATAGGGACAGTTGGGGGCATTCGTATTTAACTGTCAGAGGTGAAATTCTTAGATTTGTTAAAGACGAACTACTGCGAAAGCATTTGCCAAGGATGTTTTCATTAATCAAGAACGAAAGTAGGGGGTTTGAAGACGATTAGATACCGTCGTAATCTCTACCATAAACTATGCCGACTAGAGATAGGAAAACGTCTTA-GACTTCTCCTGCACCTCATGAGAAATCA-AAGTCTCTGGGTTCTGGGGGGAGTATGGTCGCAAGTCTGAAACTTAAAGGAATTGACGGAAGGGCACCACCAGGCGTGGAGCCTGCGGCTTAATTTGACTCAACACGGGGAAACTCACCAGGTCCAGACATGGGAAGGATTGACAGATTGATAGCTCTTTCTTGATTCTATGGGTGGTGGTGCATGGCCGTTCTTAGTTGGTGGAGTGATCTGTCTGGTTAATTTCGTTAACGAACGAGACCTTAGCCTGCTAAATAGGGTCGGGAACTCTTCTTAGAGGGACTTTGCGTGTCTAACGCAAGGAAGTTTGAGGCAATAACAGGTCTGTGATGCCCTTAGATGTTCTGGGCTGCACGCGCGCTACACTGATGCATTCAACGAGTTTCCTTGGCCGGCAGGTCTAGGTAATCTTGTGAGTATGCATCGTGATGGGGATAGATTATTGCAATTATTAATCTTTAACGAGGAATGCCTAGTAGGCGCAAGTCAGCAGCTTGCGCCGATTACGTCCCTGCCCTTTGTACACACCGCCCGTCGCTGTAACAGATCGGAAGGTCCTGTGAATTCATCGGACTGTTCACGGAAAGATGTGTAAATAGAGCCCTCTAAATGATACAAAANNNNNNNNNNNNNNNNN
>Theileria_parva_L02366
AGTCATATGCTTGTCTTAAAGATTAAGCCATGCATGTCTAAGTATAAGCTTTTATATGGTGAAACTGCGAATGGCTCATTACAACAGTTATAGTTTATTTGATGTTCGT-TTACATGGATAACCGTGCTAATTGTAGGGCTAATACATGT-----GGCGGCGTTTATTAGACCTAAAACCAAACCGCTTGGTGTCC-GGTGATTCATAATAAATATGCGAATCGTACGCGATGTATCATTCAAGTTTCTGACCTATCAGCTTTGGACGGTAGGGTATTGGCCTACCGGGGCAACGACGGGTAACGGGGAATTAGGGTTCGATTCCGGAGAGGGAGCCTGAGAAACGGCTACCACATCTAAGGAAGGCAGCAGGCGCGCAAATTACCCAATCCTGACACAGGGAGGTAGTGACAAGAAATAACAATACGGGGCTTATCTTGTAATTGGAATGATGGGAATTTAAACCTCTTCCAGAGTATCAATTGGAGGGCAAGTCTGGTGCCAGCAGCCGCGGTAATTCCAGCTCCAATAGCGTATATTAAAATTGTTGCAGTTAAAAAGCTCGTAGTTGAATTTCTGCTCTGGATGTTTACTTTGAGAAAATTAGAGTGCTCAAAGCAGGCTTTTGCCTTGAATAGTTTAGCATGGAATAATAAAGTAGGACTTTGGTTCTATTTTGTTGGTTTTAGGTCC-AAAGTAATGGTTAATAGGAACAGTTGGGGGCATTCGTATTTAACTGTCAGAGGTGAAATTCTTAGATTTGTTAAAGACGAACTACTGCGAAAGCATTTGCCAAGGATGTTTTCATTAATCAAGAACGAAAGTTAGGGGATCGAAGACGATCAGATACCGTCGTAGTCCTAACCATAAACAATGCCGACTAGAGATTGGAGGTCGTCAGTCGACTCCTTCAGCACCTTGAGAGAAATCA-AAGTCTTTGGGTTCTGGGGGGAGTATGGTCGCAAGGCTGAAACTTAAAGGAATTGACGGAAGGGCACCACCAGGCGTGGAGCCTGCGGCTTAATTTGACTCAACACGGGGAAACTCACCAGGTCCAGACAAAGGAAGGATTGACAGATTGATAGCTCTTTCTTGATTCTTTGGGTGGTGGTGCATGGCCGTTCTTAGTTGGTGGAGTGATTTGTCTGGTTAATTCCGTTAACGAACGAGACCTTAACCTGCTAAATAGGGTACGGGAATCTTCTTAGAGGGACTTTGCGGTTATAACGCAAGGAAGTTTAAGGCAATAACAGGTCTGTGATGCCCTTAGATGTCCTGGGCTGCACGCGCGCTACACTGATGCGTTCATCGAGTTTCCTTGGCCGAGAGGCCCGGGTAATCTT-T-AGTACGCATCGTGATGGGGATCGATTATTGCAATTGTTAATCGTGAACGAGGAATGCCTAGTATGCGCAAGTCATCAGCTTGTGCAGATTACGTCCCTGCCCTTTGTACACACCGCCCGTCGCTCCTACCGATCGAGTGATCCGGTGAATTATTCGGACCGTGATAGGGAAGTTTTGTGAACCTTATCACTTAAAGGAAGGAGAAGTCGTAACA-GGTTTCC
>Theileria_orientalis_AP011946
AGTCATATGCTTGTCTTAAAGATTAAGCCATGCATGTCTAAGTATAAGCTTTTATATGGTGAAACTGCGAATGGCTCATTACAACAGTTATAGTTTATTTGATGTTCGT-TTACATGGATAACCGTGCTAATTGTAGGGCTAATACATGT-TTCGGGTGGCGTTTATTAGACCTAAAACCAATCCGTGCGGTTCCC-GGTGATTCATAATAAACTTGCGAATCGCTTGCGATGTATCATTCAAGTTTCTGACCTATCAGCTTTGGACGGTAGGGTATTGGCCTACCGGGGCAACGACGGGTAACGGGGAATTAGGGTTCGATTCCGGAGAGGGAGCCTGAGAAACGGCTACCACATCTAAGGAAGGCAGCAGGCGCGCAAATTACCCAATCCTGACACAGGGAGGTAGTGACAAGAAATAACAATACGGGGCTTATCTTGTAATTGGAATGATGGGAATTTAAACCTCTTCCAGAGTATCAATTGGAGGGCAAGTCTGGTGCCAGCAGCCGCGGTAATTCCAGCTCCAATAGCGTATATTAAATTTGTTGCAGTTAAAAAGCTCGTAGTTGAATTTCTGCTCCGGATGATTACTTTGAGAAAATTAGAGTGCTCAAAGCAGGCTTTTGCCTTGAATAGTTTAGCATGGAATAATAGAGTAGGACTTTGGTTCTATTTTGTTGGTTTTAGGTCC-AAAGTAATGGTTAATAGGAACAGTTGGGGGCATTCGTATTTAACTGTCAGAGGTGAAATTCTTAGATTTGTTAAAGACGAACTACTGCGAAAGCATTTGCCAAGGATGTTTTCATTAATCAAGAACGAAAGTTAGGGGATCGAAGACGATCAGATACCGTCGTAGTCCTAACCATAAACTATGCCGACTAGAGATTGGAGGTCGTCAGTCGACTCCTTCAGCACCTTGAGAGAAATCA-AAGTCTTTGGGTTCTGGGGGGAGTATGGTCGCAAGGCTGAAACTTAAAGGAATTGACGGAAGGGCACCACCAGGCGTGGAGCCTGCGGCTTAATTTGACTCAACACGGGGAAACTCACCAGGTCCAGACAAAGGAAGGATTGACAGATTAATAGCTCTTTCTTGATTCTTTGGGTGGTGGTGCATGGCCGTTCTTAGTTGGTGGAGTGATTTGTCTGGTTAATTCCGTTAACGAACGAGACCTTAACCTGCTAAATAGGATGCGGGAATCTTCTTAGAGGGACTTTGCGGTTATAACGCAAGGAAGTTTAAGGCAATAACAGGTCTGTGATGCCCTTAGATGTCCTGGGCCGCACGCGCGCTACACTGATGCGTTCATCGAGTTTCCTTGGCCGAGAGGCCCGGGTAATCTT-T-AGTACGCATCGTGATGGGGATCGATTATTGCAATTATTAATCGTGAACGAGGAATGCCTAGTATGCGCAAGTCATCAGCTTGTGCAGATTACGTCCCTGCCCTTTGTACACACCGCCCGTCGCTCCTACCGATCGAGTGATCCGGTGAATTATTCGGACCGTGATAGGGAAGTTTTGTGAACCTTATCACTTAAAGGAAGGAGAAGTCGTAACA-GGTTTCC
>Babesia_microti_FO082874
AGTCATATGCTTGTCTTAAAGATTAAGCCATGCATGTCTTAGTATAAGCTTTTATACAGCGAAACTGCGAATGGCTCATTAAAACAGTTATAGTTTATTTGATGTTCGT-TTACATGGATAACCGTGGTAATTCTAGGGCTAATACATGC-TTCGCGTGGCGTTTATTAGAC-TTTAACCAACCCTTCGGGTAATC-GGTGATTCATAATAAATTAGCGAATCGCATGCGATGTATCATTCAAGTTTCTGACCTATCAGCTTTGGACGGTAGGGTATTGGCCTACCGGGGCGACGACGGGTGACGGGGAATTGGGGTTCGATTCCGGAGAGGGAGCCTGAGAAACGGCTACCACATCTAAGGAAGGCAGCAGGCGCGCAAATTACCCAATCCTGACACAGGGAGGTAGTGACAAGAAATAACAATACAGGGCTTATCTTGTAATTGGAATGATGGGAATCTAAACCCTTCCCAGAGTATCAATTGGAGGGCAAGTCTGGTGCCAGCAGCCGCGGTAATTCCAGCTCCAATAGCGTATATTAAAGTTGTTGCAGTTAAGAAGCTCGTAGTTGAATTTCTGCCTCCAGGATTTACTTTGAGAAAACTAGAGTGTTTCAAACAGGCATTCGCCTTGAATACTACAGCATGGAATAATGAAGTAGGACTTTGGTTCTATTTTGTTGGTTATTGA-CC-AGAGTAATGGTTAATAGGAGCAGTTGGGGGCATTCGTATTTAACTGTCAGAGGTGAAATTCTTAGATTTGTTAAAGACGAACTACTGCGAAAGCATTTGCCAAGGATGTTTTCATTAATCAAGAACGAAAGTTAGGGGATCGAAGACGATCAGATACCGTCGTAGTCCTAACCATAAACTATGCCGACTAGAGATTGGAGGTCGTCAGTCGACTCCTTCAGCACCTTGAGAGAAATCA-AAGTCTTTGGGTTCTGGGGGGAGTATGGTCGCAAGTCTGAAACTTAAAGGAATTGACGGAAGGGCACCACCAGGCGTGGAGCCTGCGGCTTAATTTGACTCAACACGGGAAACCTCACCAGGTCCAGACATAGAGAGGATTGACAGATTGATAGCTCTTTCTTGATTCTATGGGTGGTGGTGCATGGCCGTTCTTAGTTGGTGGAGTGATTTGTCTGGTTAATTCCGTTAACGAACGAGACCTTAACCTGCTAAATTAGGATCTGGGACCTTCTTAGAGGGACTTTGCGTTCATAACGCAAGGAAGTGTAAGGCAATAACAGGTCTGTGATGCCCTTAGATGTCCTGGGCTGCACGCGCGCTACACTGATGCATTCAACGAGTTTCCTTGGCCGTCGGGTCCGGGTAATCTTAC-AGTATGCATCGTGATGGGGATAGATTATTGCAATTATTAATCTTGAACGAGGAATGCCTAGTAGGCGCGAGTCATCAGCTCGTGCCGACTACGTCCCTGCCCTTTGTACACACCGCCCGTCGCTCCTACCGATCGAGTGATCCGGTGAATTATTCGGACCAAGANNNNNNNNNNNNNNNNNNNNNNNNNNNNNNNNNNNNNNNNNNNNNNNNNNNNNNNNNN
>Babesia_bigemina
AGTCATATGCTTGTCTTAAAGATTAAGCCATGCATGTCTAAGTACAAGCTTTT-TACGGTGAAACTGCGAATGGCTCATTACAACAGTTATAGTTTCTTTGGAGTTCGT--TCCATGGATAACCGTGCTAATTGTAGGGCTAATACAAGT-----GGCGGCGTTTATTAGTTCCTTAACCACTTTTTCT--------GGTGATTCATAATAAACTTGCGAATCG---GCGATGTTCCATTCAAGTTTCTGCCCCATCAGCTT--GACGGTAGGGTATTGGCCTACCGAGGCAGCAACGGGTAACGGGGAATTAGGGTTCGATTCCGGAGAGGGAGCCTGAGAAACGGCTACCACATCTAAGGAAGGCAGCAGGCGCGCAAATTACCCAATCCTGACACAGGGAGGTAGTGACAAGAAATAACAATACAGGGCTTTTCTTGTAATTGGAATGATGGTGATGTACAACCTCACCAGAGTACCAATTGGAGGGCAAGTCTGGTGCCAGCAGCCGCGGTAATTCCAGCTCCAATAGCGTATATTAAACTTGTTGCAGTTAAAAAGCTCGTAGTTGTATTTCAGCCCTTTTTTTTTACTTTGAGAAAATTAGAGTGTTTCAAGCAGACTTTTGTCTTGAATACTTCAGCATGGAATAATAGAGTAGGACCTTGGTTCTATTTTGTTGGTTTC-GA-CC-TTGGTAATGGTTAATAGGAACGGTTGGGGGCATTCGTATTTAACTGTCAGAGGTGAAATTCTTAGATTTGTTAAAGACGAACCACTGCGAAAGCATTTGCCAAGGACGTTTTCATTAATCAAGAACGAAAGTTAGGGGATCGAAGACGATCAGATACCGTCGTAGTCCTAACCATAAACTATGCCGACTAGGGATTGGAGGTCGTCATTCGACTCCTTCAGCACCTTGAGAGAAATCA-AAGTCTTTGGGTTCTGGGGGGAGTATGGTCGCAAGTCTGAAACTTAAAGGAATTGACGGAAGGGCACCACCAGGCGTGGAGCCTGCGGCTTAATTTGACTCAACACGGGGAACCTCACCAGGTCCAGACAGAGTAAGGATTGACAGATTGATAGCTCTTTCTTGATTCTTTGGGTGGTGGTGCATGGCCGTTCTTAGTTGGTGGAGTGATTTGTCTGGTTAATTCCGTTAACGAACGAGACCTTAACCTGCTAACTAGCTGCTTGGATTCTTCTTAGAGGGACTCTGTGCTTCAAGCGTGGGGAAGTTTAAGGCAATAACAGGTCTGTGATGCCCTTAGATGTCCTGGGCTGCACGCGCGCTACACTGATGCATCCATCGAGTTTCCTGTCCCGAAAGGGTTGGGTAATCTT-T-AGTGTGCATCGTGTCGGGGATTGATTTTTGCAATTCTAAATCATGAACGAGGAATGCCTAGTATGCGCAAGTCATCAGCTTGTGCAGATTACGTCCCTGCCCTTTGTACACACCGCCCGTCGCTCCTACCGATCGAGTGATCCGGTGAATTATTCGGACCGTGGTAGGGAAGTTTTGTGAACCTTATCACTTAAAGGAAGGAGAAGTCGTAACAAGGTTTCC
>Plasmodium_falciparum1_M19172
AGTCATATGCTTGTCTCAAAGATTAAGCCATGCAAGTGAAAGTATATATATTTATATGTAGAAACTGCGAACGGCTCATTAAAACAGTTATAGTCTACTTGACATT--TATTATAAGGATAACTACGGAAAAGCTGTAGCTAATACTTGCTTTGGATAAGTATTTGTTAGGCCTTATAAGAAAAAAGTTATTAACTTAAGGAATTATAACAAAGAAGTAACACGTAAAGTGTGTATCAATCGAGTTTCTGACCTATCAGCTTTTGATGTTAGGGTATTGGCCTAACATGGCTATGACGGGTAACGGGGAATTAGAGTTCGATTCCGGAGAGGGAGCCTGAGAAATAGCTACCACATCTAAGGAAGGCAGCAGGCGCGTAAATTACCCAATTCTAAAGAAGAGAGGTAGTGACAAGAAATAACAATGCAAGGCCAATTTTGTAATTGGAATGGTGGGAATTTAAAACCTTCCCAGAGTAACAATTGGAGGGCAAGTCTGGTGCCAGCAGCCGCGGTAATTCCAGCTCCAATAGCGTATATTAAAATTGTTGCAGTTAAAACGCTCGTAGTTGAATTTCAAAGGGATTTTGTTACTTTGAGTAAATTAGAGTGTTCAAAGCAAACAGTTGCTTTGAATACTATAGCATGGAATAACAAAATTGAAC-AAGCTAAAATTTTGTTCTTTTTATTTGC-TTAGTTACGATTAATAGGAGTAGCTGGGGACATTCGTATTCAGATGTCAGAGGTGAAATTCTTAGATTTTCTGGAGACGAACAACTGCGAAAGCATTTGTCTAAAATACTTCCATTAATCAAGAACGAAAGTTAAGGGAGTGAAGACGATCAGATACCGTCGTAATCTTAACCATAAACTATGCCGACTAGGTGTTGGATGAAGACTTTTGCTTCCTTCAGTACCTTATGAGAAATCA-AAGTCTTTGGGTTCTGGGGCGAGTATTCGCGCAAGCGAGAAAGTTAAAAGAATTGACGGAAGGGCACCACCAGGCGTGGAGCTTGCGGCTTAATTTGACTCAACACGGGGAAACTCACTAGTTTAAGACAAGAGTAGGATTGACAGATTAATAGCTCTTTCTTGATTTCTTGGATGGTGATGCATGGCCGTTTTTAGTTCGTGAAATGATTTGTCTGGTTAATTCCGATAACGAACGAGATCTTAACCTGCTAATTAGCGGCGAGTACACTTCTTAGAGGAACATTGTGTGTCTAACACAAGGAAGTTTAAGGCAACAACAGGTCTGTGATGTCCTTAGATGAACTAGGCTGCACGCGTGCTACACTGATATATATAACGAGTTTCCTCCGCCGAAAGGCGTAGGTAATCTTATCAATATATATCGTGATGGGGATAGATTATTGCAATTATTAATCTTGAACGAGGAATGCCTAGTAAGCATGATTCATCAGATTGTGCTGACTACGTCCCTGCCCTTTGTACACACCGCCCGTCGCTCCTACCGATTGAAAGATATGATGAATTGTTTGGAC-AAGATCTGGAAAAACCGTAAATCCTATCTTTTAAAGGAAGGAGAAGTCGTAACAAGGTTTCC
>Plasmodium_berghei_M19712
AGTCATATGCTTGTCTCAAAGATTAAGCCATGCAAGTGAAAGTATATGCATTTTT--GCAGAAACTGCGAACGGCTCATTAAAACAGTTATAATCTACTTGACATT---ATTATAAGGATAACTACGGAAAAGCTGTAGCTAATACTTGTTAATTGTATGTATTTGTTAAGACCCCTAAGAAAAAATGAATTA----AAGGAATTATAACAAAGAAGCAACACATAAAGTGTGTATCAATCGAGTTTCTGACCTATCAGCTTTTGATGTTAGGGTATTGACCTAACATGGCTTTGACGGGTAACGGGGAATTAGAGTTCGATTCCGGAGAGGGAGCCTGAGAAATAGCTACCACATCTAAGGAAGGCAGCAGGCGCGTAAATTACCCAATTCTAAATAAGAGAGGTAGTGACAAGAAATAACAATATAAGGCCAATTTTATAATTGGAATGATGGGAATTTAAAACCTTCCCAAAA-ATCA-TTGGAGGGCAAGTCTGGTGCCAGCAGCCGCGGTAATTCCAGCTCCAATAGCGTATATTAAAATTGTTGCAGTTAAAACGCTCGTAGTTGAACTTCAAGGGTTTCTCGTTACTTTGAGTAAATTAGAGTGTTTAAAGCAAACAGATGCTTTGAATACTATAGCATGGAATAACAACATTGAAT-AGGTCAAAAGTTTGAAAACTTTATTTGC-TTAGATACAGTTAATAGGAGTAGCTGGGGGCATTTGTATTCAGATGTCAGAGGTGAAATTCTTAGATTTTCTGGAGACAAACAACTGCGAAAGCATTTGCCTAAAATACTTCCATTAATCAAGAACGAAAGTTAAGGGAGTGAAGACGATCAGATACCGTCGTAATCTTAACCATAAACTATGCCGACTAAGTGTTGGATGAAGTTTTTTGCTTCCTTCAGTACCTTATGAGAAATCA-AAGTCTTTGGGTTCTGGGGCGAGTATTCGCGCAAGCGAGAAAGTTAAAAGAATTGACGGAAGGGCACCACCAGGCGTGGAGCTTGCGGCTTAATTTGACTCAACACGGGGAAACTCACTAGTTTAAGACAAGAGTAGGATTGACAGATTAATAGCTCTTTCTTGATTTCTTGGATGGTGATGCATGGCCGTTTTTAGTTCGTGAAATGATTTGTCTGGTTAATTCCGATAACGAACGAGATCTTAACCTGCTAATTAGCGGCGAGTACTCTTCTTAGAGGAACGATGTGTGTCTAACACAAGGAAGTTTAAGGCAACAACAGGTCTGTGATGTCCTTAGATATACTAGGCTGCACGCGTGCTACACTGATATGTAAAACGAGTGCCCTCCACTGAAAAGTGTAGGTAATCTTATCAATACATATCGTGATGGGGATAGATTATTGCAATTATTAATCTTGAACGAGGAATGCCTAGTAAGCATGATTCATCAGATTGTGCTGACTACGTCCCTGCCCTTTGTACACACCGCCCGTCGCTCCTACCGATTGAAAGATATGATGAATTGTTTGGAC-AAGATTTGGAAGGACCGTAAATCCTATCTTTTAAAGGAAGGAGAAGTCGTAACAAGGTTTCC
