# Supplementary material for: A new view on the morphology and phylogeny of eugregarines suggested by the evidence from the gregarine Ancora sagittata (Leuckart, 1860) Labbé, 1899 (Apicomplexa: Eugregarinida)
Source: PeerJ. 2017 May 30;5:e3354. doi: 10.7717/peerj.3354 (PMC5452951; doi:10.7717/peerj.3354)
Supplement: Supplemental Information 7 — Initial alignment of 5.8S rDNA containing alignment mask. [file peerj-05-3354-s007.fas]

>Mask
---------------------------------------------------------------------------------------------------------------------------------------------------------------------------------------------------------------------------------------------------58S--111111111111111111111111-11111111111111111111111111-1111-1111111111111-1111111111111111111111111111-1111111111111111111111111111111111--1111111111111111111111-1111------------------------------------------------------------------------------------------------------------------------------------------------------------------------------------------------------------------------------------------------------
>Bigelowiella_natans_AF289035________________
-----------------------------------------------------------------------------------------------------------------------------------------------------------------------GAAAATTACACCTTATTATCTCTCATAATCTTCATTATTATGRGAAATAGTATRAAAAACAATA--TCA------------TGACCVTTAGCGAAGGATGTCTTG-GTTCCGGCAACGATGAAGAACGCWGC-GAAA-TGCGATACGTAAT-GCGAATTGCAGAATTCAGTGAATCATCA-AATTTTTGAACGCAAATTGCGCTCCGTAGGTGTCC-CCTTGGAGCATGCCTCCTTCAG-TGTC-GTGTC------TA-CCAATCTCA-------------GCGACGTGCTTATTCGAAAT---------------------------------------------------------------------------------------------------------------------------------------------------------------------------------------------
>Hyphochytrium_catenoides_X80346_____________
--------------------------------------------------------------------------------------------------------------------------------------------------------------------------AAGTGTGTTGTGTTTGCCTCCTTCAAGGGGCCGCAATGCCGTTTTTTGTATAACAAAACTCAAAA-------------CAACTTTCAGCGATGGATATCTTG-GCTCTCGCAACGATGAAGAACGCAGC-GAAA-TGCGATACGTAAT-GCGAATTGCAGAATTCAGTGAATCATCA-AAACTTTGAACGCAAATTGCGCTTCCGGG-TATC--CCTGGGAGCATGCCTGTATGAG-TGTC-TGTTGA-----CA-CCACTCACGTC----------------------------------------------------------------------------------------------------------------------------------------------------------------------------------------------------------------------------
>Phytophthora_megasperma_EF213612____________
-----------------------------------------------------------------------------------------------------------------------------------------------------------------------CAATTTTAAACCCTTTCTTAAATACTGAACATACTGTGGGGACGAAAGTCTCTGCTTTTAACTAGATAG------------CAACTTTCAGCAGTGGATGTCTAG-GCTCGCACATCGATGAAGAACGCTGC-GAAC-TGCGATACGTAAT-GCGAATTGCAGGATTCAGTGAGTCATCG-AAATTTTGAACGCATATTGCACTTCCGGGTTAGT--CCTGGGAGTATGCCTGTATCAG-TGTC-CGTACAT----CAACCTTGGTTTTC-----------TTCCTTCCGTGTAGTCGGTG---------------------------------------------------------------------------------------------------------------------------------------------------------------------------------------------
>Mallomonas_asmundae_AF409122________________
-----------------------------------------------------------------------------------------------------------------------------------------------------------------------GTAGTGTGATACTGATTATAAACAATATAAACTTGAGGAGAAATCCTTTAAGTAATATAACCTA--A-A------------ACACTTTCAGCAACGGATGTCTTG-GCTCCCACAACGATGAAGAACGCAGC-GAAA-TGCGATACGTCAT-GCGAATTGCAGAATCCAGCGAGTCATCA-AAATTTTGAACGCACCTTGCACT-GC---TT-----C--GGCAGTATGTCTGTTGGAG-TGTC-TGCTCAT---ACAACAAC---CAACTACAACAATTGTAGGTTGAGTCGACCGCTTT---------------------------------------------------------------------------------------------------------------------------------------------------------------------------------------------
>Chrysolepidomonas dendrolepidota_58_28_AF409121
-----------------CCTCTTGCGTCTCTCTGAGAAGCAAGAAACAAGAGAAAGGGAATATAAGCCTCAAAACTTATATTCTCCGACTTTTGCGTCCCGCGAACCGTTAAAATTTATGGTGTCGAAAGATGCCCAATTTTTTAAACATTGACAAGAATTGATTGTTTATGATTGTGAATTTCTCAATAGGCAATTACAAACAGTTTATCTGGGAGTTTTGCACAAATATAATGAAAAA--------ACACTTTCAGCAACGGATGTCTTG-GCTCCCATATCGATGAAGAACGCAGC-GAAA-TGCGATACGTAAT-GCGAATTGCAAAATCCAGTGAGTCATCA-AAACTTTGAACGCATCTTGCACTTCC---TT-----TTAGGGAGTATGTCTGTTGGAG-TGTC-TGTTCATCCCCACCACAAAAACCCATTCTCTAAGAATAGGATCTATGTGTAGTCAGTCAGTAATAGTAATTCCTCGGAATGAAATACCGAACTTAGATGAATCAACACAAAATTTGAAAACATCGTATCTTTTAACTCTTTAATGAGTAGAAGAACGCGACGTCAATCTGACCAAATTCTTCGGGATTTGAACAAATTAGTTCGCGTTGCT----------------------------------
>Cylindrotheca_closterium_AF289049___________
-----------------------------------------------------------------------------------------------------------------------------------------------------------------------ATACTGATCTAAAGCAAAGAGTGCTGCCTGAACCTAGTGTTTGGGCCCTCGAAAATATAATCTA--GTA------------CAACTTTCAGCGGTGGATGTCTAG-GTTCCCACAACGATGAAGAACGCAGC-GAAA-TGCGATACGTAAT-GCGAATTGCAAGACCTCGTGAATCATTA-AGATTTTGAACGCACATTGCGCTTTCGGGATTTT--CCCGGTAGCATGCTTGTTTGAG-TGTC-TGTG-------AACCCCACTCA---------------GCGTTGATGTATTTCAACA---------------------------------------------------------------------------------------------------------------------------------------------------------------------------------------------
>Sterkiella_histriomuscorum_____
-----------------------------------------------------------------------------------------------------------------------------------------------------------------------------------TGCAACCTCAACAAAATTAATCAAACAAAGAACTATAACTAAGTCAATCATCAAAACC-----------AAATTCTCAACGATGGATATCTTG-GTTCCTATTACGATGAAGAACGCAGC-GAAG-TGCGATAAGCAAT-GCGAATTGCAGAA--CCGTGAGTCATCA-GATTTTTGAACGCAACTGGCGCTAGAAGGTTATC--CTTTT-AGCATGCTTGTTTCAG-TGTC-TTTTTATTTCCTAACC--------------GAAATCATAATGCGAGAGATATCCTT---------------------------------------------------------------------------------------------------------------------------------------------------------------------------------------------
>Paramecium_tetraurelia_AF149979_____________
------------------------------------------------------------------------------------------------------------------------------------------------------------------------GTTAGTCAGAAGTTCAATAAACCTATTCTCTAATTTTTATTTAACATGTCATCATTATACCAGA----------------AAATTTTCAACGATGGATATCTGG-GTTCCCATAACGATGAAGAACGCAGC-GAAA-TGCGATACGCAAT-GCGAATAGCAGAT--CTGCGAGACATTA-GATTTTCGAACGCACTTGGCGCTAG----TTT-A--CT----AGCATGTTTGTTTCAG-TGTG-TTTGGAGAGCATCTTATCATC---------AAAAAGAATGTGATTGAGGCTTCGGC---------------------------------------------------------------------------------------------------------------------------------------------------------------------------------------------
>Prorocentrum_micans__AF370878_______________
-----------------------------------------------------------------------------------------------------------------------------------------------------------------------TTCAACTTGCTACAAAGCATTTATTGTTCCATTTGTTCTCGAGTGGTTATCCACTTGTTTATTGTATTA------------CAACTTTCAGCGACGGATGTCTCG-GCTCGAACAACGATGAAGGGCGCAGC-GAAG-TGTGATAAGCATT-GTGAATTGCAGAATTCCGTGAACCAATA-GGGACTTGAACGTATACTGCGCTTTCGGGATATC--CCTGAAAGCATGCCTGCTTCAG-TGTC-TATTCTTTTTCATTCCAGCGA------TCTGGGTTTCCAGCGTCGCTTGTGTGTCT---------------------------------------------------------------------------------------------------------------------------------------------------------------------------------------------
>Akashiwo_sanguinea_AY831412_________________
--------------------------------------------------------------------------------------------------------------------------------------------------------------------------CTCTGTAAACTCCGTTTGTGCTCGCTTGTGTGAAGCTTGTGCTGCTATCAGTTAGCCAGGCA----------------CAACTTTCAGCAATGGATACCTCG-GCTCGGACACCGATGAAGGGCGCAGC-GAAC-TGTGATAAGCATT-GTGAATTGCAGAATTCCGTGAACCAACA-GAATCTTGAACGTATACTGTGCTCTCGGGATATG--CCTGAGAGCATGCCTGCTTCAG-TGTC-TCTTGCCTTGTCGCT---------------GCGGGCCTCGGGTCTTCGACCCTGGG---------------------------------------------------------------------------------------------------------------------------------------------------------------------------------------------
>Pfiesteria_piscicida_AY112746_______________
--------------------------------------------------------------------------------------------------------------------------------------------------------------------------TTCCTTTGCTCGGGGTCGGGGTGCCTCTCGTGCACACCAGCTCCCTGCATTTTCCTTCTTA-----------------CAACTTTCAGCGATCGATGTCTCG-GCTCGAACAACGATGAAGGGCACAGC-GAAC-TGTGATAAGCATT-GTGAATTGCAGAATTCCGTGAATCAATA-GAAACTTGAACGTAAAATGCGGTTTCGGGATATC--CCTGAAACCATGCCTGCTTCAG-TGTC-CCAACCTCTTCTTCCGGA------------GTCGTGTCTTCCGGCCCGCCCTCGGG---------------------------------------------------------------------------------------------------------------------------------------------------------------------------------------------
>Alexandrium_catenella_AY347308______________
-----------------------------------------------------------------------------------------------------------------------------------------------------------------------TCAAGCATGTGTGCTGTAGCGTGTGATGTGTTGTGTAAACTGTTTGCATTTCTCTAGTTGCTGCAACAC------------TTATGTTTTGCAAGGAATGTCTTA-GCTCAATAAATGATGAAGAATGCAGC-AACA-TGCAATATGCATT-GCGAATTGCAGAATTCCGTGAGCTAACA-GATGTTTGAATGTTACTTGTACCTTTGGGATATT--CTTGAAGGTTTGCTTGGTTTAA-TG-C-AAAGT-AGCTTTCATATACA-----------GTTAATGCTGATTAGCATTGTTGTG---------------------------------------------------------------------------------------------------------------------------------------------------------------------------------------------
>Gonyaulax_polyedra_AF377944_________________
------------------------------------------------------------------------------------------------------------------------------------------------------------------------ATCTGCCGTGGTTGCTGGTCTTGTGCCTGATGCTTAACAAATTGTTTTTATGTGAATGCACGTGCTCG------------TGTTATTCAGTAATGGATGCCTTG-GTCTGAAAATCGATGAGGAGTACAGC-GAAA-TGTGATATGCATT-GTGAACTGCAGACTTCCGTGAGTCAATG-GCTTGTCGAACGTTTGCTGTGCCTTTGGGATACG--CCTGAAGGCGCGCCTGCTTCAG-CGTC-TGTTCCAGCATGTGCATGCCG-----------TGCAACTGTCTTGCTTTAAGTGGC---------------------------------------------------------------------------------------------------------------------------------------------------------------------------------------------
>Perkinsus_atlanticus_AF509333_______________
----------------------------------------------------------------------------------------------------------------------------------------------------------------------------------CTAGTCACAGTATCCAAATCCTTTTGGATTTTGGTATTTCAAAACGAAATTCC-----------------AAACTCTCAACGATGGATGCCTCG-GCTCGAGAATCGATGAAGGACGCAGC-GAAG-TGCGATAAGCACT-GCGATTTGCAGAATTCCGTGAACCAGTA-GAAATCTCAACGCATACTGCACAAAGGGGATCTTT-CCTCTTTGTACATACATATCAG-TGTC-GCTC-------------------------TTCTTCCCGATACAAACATTTTGTTGT---------------------------------------------------------------------------------------------------------------------------------------------------------------------------------------------
>Toxoplasma_gondii_X75453____________________
--------------------------------------------------------------------------------------------------------------------------------------------------------------------------TATCTTTCTGCATCTCTCTCGATGTGCTTTCAGATTGCTTCCTAAACTATAATGTTATTTT-----------------AAATTTTCAGCAATGGATGTCTTG-GCTCGCGCAACGATGAAGGACGCAGC-GAAC-TGC-AAACGCAAT-GTGAATTGCAGAATTCAGTGAATCATCA-GATTTCTGAACGCAAATGGCACCTTGGGGATATT--CTCCTTGGTACGTCTGTTTCAG-TGTC-TTTGAAATCACAA---------------TTTTCTGCTTTTTTAGGGTCGTTGCTTC---------------------------------------------------------------------------------------------------------------------------------------------------------------------------------------------
>Besnoitia_besnoiti_AY833646
--------------------------------------------------------------------------------------------------------------------------------------------------------------------------------------------------------------GGTTAATACAAACCTTTTGTATTTT-----------------AAATTTTCAGCAATGGATGTCTTG-GCTCGCGCAACGATGAAGGACGCAGC-GAAA-TGCGAAACGCAAT-GTGAATTGCAGAATTCAGTGAATCATCA-GATTTCTGAACGCAAATGGCACCATGGGGATACT--CTCCTTGGTACGTCTGTTTCAG-TGTC-TTTGACATATTACCTTATT----------------------------------------------------------------------------------------------------------------------------------------------------------------------------------------------------------------------------------
>Eimeria_tenella_AF026388____________________
-------------------------------------------------------------------------------------------------------------------------------------------------------------------------------CGAATCACTTTTGTTGATGAGCAGAAGGAAGAATAGGTAGAAATCGGAAA-----------------------AAACTTTCAGCAATGGATGTCTTG-GCTCACGCATCGATGAAGGACGCAGC-GAAA-TGCGATACGCATT-GTGAATTGCAGATTTCAGTGAACCATCA-GATTTCTGAACGCACATGGCGCTGCTGGTATTTT--GCCCGCAGCACGTCTGTTTCAG-TGTC-TCTT-AACAACTCCTACTAGTAGGCCATGCTGCTGTCTGTCTCTGTTCCTTGTGGT---------------------------------------------------------------------------------------------------------------------------------------------------------------------------------------------
>Theileria_parva_AF218825____________________
-----------------------------------------------------------------------------------------------------------------------------------------------------------------------GTAGTTACGTAATTACTTTAATTATTCTAATTGCATGTAATCACTTGGTTACATTATAAATTTT-----------------AAACTTTCAGCGGTGGATGTCTTG-GCTCACACAACGATGAAGGACGCAGC-GAAG-TGCGATAAGCATT-GTGACTTGCAGACTTCTGCGAATCAACA-GATTTCTGAACGTATTAGACACACCACCTCTGCTT-GCACGTGGTACTCCCATTTCAG-TGAA-CCTCAAATTCCTATCCC--------------AACCCAATAACAACATACTACTGAG---------------------------------------------------------------------------------------------------------------------------------------------------------------------------------------------
>Theileria_orientalis_AP011946
--------------------------------------------------------------------------------------------------------------------------------------------------------------------------------------------------------------------------------------------------------ACACTTTTAGCGGTGGATGTCTTG-GCTCACACAACGATGAAGGACGCAGC-GAAT-TGCGATAAGCATT-GTGACTTGCAGACTTCTGCGAATCAACA-GATTTCTGAACGTATTAGACACACCACTCTTTT-------GTGGTACTCCCATTTCAG-TGAA-C----------------------------------------------------------------------------------------------------------------------------------------------------------------------------------------------------------------------------------------------------
>Babesia_microti_58S_FO082874
--------------------------------------------------------------------------------------------------------------------------------------------------------------------------------------------------------------------------------------------------------AAATTTTCAGCGGTGGATGTCTCG-GCTCACACAACGATGAAGGACGCAGC-GAAG-TGCGATAATCATT-GTGAATTGCAGAATTTAGCAAATCAACA-GGTTTCTGAATGTATTGTACACACTGCCTCTGTTC-GCAAGCAGTGCACCCATTTCAG-CGCC-TCTT-------------------------------------------------------------------------------------------------------------------------------------------------------------------------------------------------------------------------------------------------
>Babesia_bigemina_Contig4162_________________
---------------------------------------------------------------------------------------------------------------------------------------------------------------------------GTGTCTCGGCTGCCTTTTGGTTGTTGCAACTCCGCGCCTTTTGGCGTCTCTGTAAACTTT-----------------AAACTTTCAGCGATGGATGTCTTG-GCTCACACAACGATGAAGGACGCAGC-GAAT-TGCGATACGCAGT-ATGACTTGCAGACTTCTGCGATTTACCA-GACCTCTGAACGTAACAAACACACCGCCTCTGCTC-GCACGCGGTACTCCCGTTTCAG-TGAG-CCCCCAATCCTGA-----------------GGCCCCGGCCCATTTATAACAGCTAT---------------------------------------------------------------------------------------------------------------------------------------------------------------------------------------------
>Plasmodium_falciparum__U21939_______________
-----------------------------------------------------------------------------------------------------------------------------------------------------------------------TTATGTTTTGAAGAAAAGATACATATAATATATATTATATATATCGTAATTCATAATATAAT---TAGC------------ACAGTCTTAACGATGGATGTCTTG-GTTCCTACAGCGATGAAGGCCGCAGC-AAAA-TGCGATACGCAAT-GAAAATTGCAG-TGACTGTGAATCATCA-GAATGCTGAATGTAAACTACACCAATTCCTTC-G--GGGAATAGTGGTACTCCTACAG-AAAA-TAAAATAATACTT--------------TGCTCTCTAGGTTTCTTTTAAATATAAAA---------------------------------------------------------------------------------------------------------------------------------------------------------------------------------------------
>Plasmodium_berghei_the_A_unit_AJ298081______
----------------------------------------------------------------------------------------------------------------------------------------------------------------------------------------------------------------------------------------TAGC------------ACAATCTTAACGATGGATGTCTTG-GTTCCTACAGCGATGAAGGCCGCAGC-AAAG-TGCGATAAGCAAT-GAAAATTGCAA-TGACTGTGAATGATCG-GACCGCTGAATGTAAACTACGCCAATTTCTTT-T--ACGAGAAATAATGGCACTCCCT-CATA--AGTAT-----------------------------------------------------------------------------------------------------------------------------------------------------------------------------------------------------------------------------------------------
>EU304548_Uncultured_marine_alveolate________
-----------------------------------------------------------------------------------------------------------------------------------------------------------------------TGTCATCAGGAAAAGTTTTTTCCGTCTCGTCGATGTTGCGATCTCATTGCAATGTTTGCGATGTTATCTA-----------TCTCTTGCGACGACGAATGCCTTG-GCTCGAGGATCGTTGAAGGACGCAGC-GAAC-TGTGCTAAACATC-TCGAATTGCAGATTTCCGAGAAAGAAAA-GGATTCTGAACGCATTCTGCGAGTTGACTTCGTG--TCAGCTCACGTGATTGG--CGG-TGAC-CGAAATATGCAGTCGCTCGAACTCCGAAGTTTGAGTGGTAT-CACATGTTGTCGAA---------------------------------------------------------------------------------------------------------------------------------------------------------------------------------------------
>AACY020214703_Marinemetagenome1096626819912_
-----------------------------------------------------------------------------------------------------------------------------------------------------------------------TCTTCATGAAGGACTCCTAGTCCAACTCGTCGATGTTGCAACTTCATTGTAGCGTTTACGATGTTATTTA-----------TCTCTTGCAACGACGAATGCCTTG-GCTCGAGGATCGTTGAAGGACGCAGC-GAAC-TGTGTTACACATC-TCGAATTGCAGATTTCCGAGAAAGATAA-GGATTCTGAACGCATTCTGCGAGTTG-CTT---G---CAACTCACGTAGCAGG--CGG-TGTC-CGCAATATGCAGTCGTCCGAACTCCGAAGTTTGGATGGTATTCTCATGTTGTCGCC---------------------------------------------------------------------------------------------------------------------------------------------------------------------------------------------
>HF0200_37F04_EU795185
TAACAAGGTTTCCGTAGGTGAACCTGCGGAAGGATCATTTACACGATTTGTATCCATACCAAAACCTGAATGTCATTGTGAGTAAATGAGGGTGATCCTTGGGATTGCCTAATTTTACTCGAGGGCACTAGAAGGCTGCTTCGTTTTACATGTTGCAGCAGTCCGGTGTCGTGTGAATATTTCGGATATGTCCGTTTCGTGCATATTTTCTGAGTTTCGTGGTAACCAATGCCTTAA-----------CAACTTTTAGCGATGGATGCCTCG-GCTCGAGTAACGATGAAGGACGCAGC-AAAA-TGCGATACGCGCC-GTGAATGGCAGAATTCCGAGAATCAATA-GAACGCTGAACGCATACTGCACTTCCAGGCTATT--CCTGGCAGTACGTCTATTTCAG--GAC-GGTAACGTGAACATGCGTCC------AAGA-----------------------------------------------------------------------------------------------------------------------------------------------------------------------------------------------------------------------
>Acavomonas_peruviana____________
-------------------------------------------------------------------------------------------------------------------------------------------------------------------------------------------------------------------------------------------------------------------------------------TTGCATCGATGGAGAACGCWGC-GAAA-TGCGATAAGCAAT-GCGAATTGCAGAATTCAGTGAATCATCA-GAATTTTGAACGCAAATTGCACCTT-CGGTA-TC--CCCGAAGGTATGTCTGTTTCAG-TGTC-TTTAATTTCTACTCATCAAGTAATTGATGGAGAATGAGTGTTATAGAGGAGACTTT---------------------------------------------------------------------------------------------------------------------------------------------------------------------------------------------
>Vitrella_brassicaformis_HM245049
------------------------------------------------------------------------------------------------------------------------------------------------------------------------------------------------------------------------------CGGTTTTTGCCAATTTGAATTTCTA-CAAGTTGTAGCGGTGGATGTCTCG-GTTCTCACAACGATGAAGGACGCAGC-GAAA-TGCGATAACTCAGCGTGAATTGCAGAATTCAGTGAA-CGTTA-GGCTTCTGAACGCAAACGGCACTCTCGGGATACT--CCTGAGAGTATGTCTAATTGAG-GGTC-TAATTATACCTCATGGAGAAGTTATTCTTTCCTGACCTGTTGGGG--------------------------------------------------------------------------------------------------------------------------------------------------------------------------------------------------------
>Colponema_edaphicum
---------------------------------------------------------------------------------------------------------------------------------------------------------------------------------AACTACTTAATGTTTTGACTGACTGTTTGGCGTGCCTTAATCGGCCGCATCATCAATCGAAA---------CAACTTTCAGCAACGGATATCTTG-GCTCTCGTAACGATGAAGAACGCAGC-GAAG-TGCGATAAGCAGT-GCGAATTGCAGAATTCAGTGAATCATCA-GAACTTTGAACGCATCTTGCGCTCTCGGGAAA----TCTGGGAGCATGTCTGTTTCAG-TGTC-TTTAAAGATCCTCAAAGCTTTTGCTTTGGATAATGAGCGTCAATTAAGGTTGTCGCTTTAAGTGTATGGCCGGGAGCTACGTTC-----------------------------------------------------------------------------------------------------------------------------------------------------------------
>Cryptosporidium_parvum_AF040725_____________
-----------------------------------------------------------------------------------------------------------------------------------------------------------------------------------GAAAAAAAAAAGAAAGTTTATAGAAAATAAAAATAAAATGAATAACCTA--------------------ACACTTTAAGTAATGGATGTCTTG-GTTCTCATAACGATGAAGGACGCAGC-AAAG-TGCGATAAGCAAT-GTGAACTGCATAATTCTATGAACAATCA-GATCTCTCAACGCAAATAGCAGTAATTT--------AC-ATTACTATATTTATATCAG-TGTC--TATTAACTACTTCATA------------------TAATATAATGTTTTTTTTAAA---------------------------------------------------------------------------------------------------------------------------------------------------------------------------------------------
>Ascogregarina_taiwanensis_EF666482
--------------------------------------------------------------------------------------------------------------------------------------------------------------------------TAGCTTTGACTTGTGACGTAAAACAAACACAACAAATGTCGTATTACAAAACAAAAAACTTTA---------------TGACTTTTGGCGATGGATGTCTCG-GCTCTTGCTTCGATGAAGGACGCAGC-TTAC-TGCGATAAGCAGT-GTGACTTGCAGAATTCTGAGAAACACTA-GATTTTTGAACGCATACGGTACTTCTTGGCTTG---CTAAGGAGTATGTCCAGTTCAG-TGCC-TCATATTTCTGCTAAGTCAATAAGGATTTAGCGTGAATAGATGCTGTATTGACGACGGCTTCTCGACTTCAGATGCAACTATC------------------------------------------------------------------------------------------------------------------------------------------------------------------
>Neogregarinorida_sp_OPPPC1_AB748927
--------------------------------------------------------------------------------------------------------------------------------------------------------------------------GATACATTCGTTTTACGTTGATTATTTCACTTTTAATTTGATTAATAAATATAGATTGTTCTATTTGGCAAATTA---ATACTTTCAGCGATGGATGGCTTG-GCTCCTGCTTCGATGAAGAACGCAGC-CTAC-TGCGATACGCAGT-ATGATTTGCAGAACTCAATGAATTCTTA-GCTTTTTGAACGCAAAAGGCGCTTCTTTTTAA----CTTAAAAGGAAGCGT-GTTCAC-TTCA-GAACAACATTTTCTATTGTTAAATTTGCACGCAGTGCAATCTAGCGGGGTTAAGCG---------------------------------------------------------------------------------------------------------------------------------------------------------------------------------------------
>Ancora_Roscoff
--------------------------------------------------------------------------------------------------------------------ATTCGCGTTAAATTGGTTAATTTGGATGTGATAATAATTGAGGGGTCGTATTCGGCGGTTAAATTGTATTAAGGGCCCCTAAGGTTGTGATTGATGGCTATGTTATATTGGTTAAGTTGGTATAAT------ACAACCCTAACAATGGACGCATTG-ACTCTCGCATCGATGAAGGCCGCAGC-TAGC-TGCGAAAAGCGAT-ACGAATTGCAGATATCATTAAATG-TTA-GATTGCCGAACGCACTTGGCGCATACATATTTAT--ATGTTGTGCAAGTAACGCTCAC-TCTG-TGT-------ATTTCATACATATAAACTATTTCAGTTTATATACCAGTTATGCTTTACGGCATTTCATACCTCGTGTGTTTGCAATAATAGCAATTCACATTCAAGTTTTACAGCTGAGCTTTGCTAGGTT------------------------------------------------------------------------------------------------------------------
>AncoraWSBS_2010
----------------------------------------------------------------------------------------------------------------------------------------------------------------------------------------------------------------------ATTGGTAAATTTGGTATAAT--------------ATAACCATAACAATGGACGCATTG-ACTCTCGTATCGATGAAGGCCGCAGC-TAGC-TGCGAAAAGCAAT-ACGAATTGCAGATTTCATTAAATG-TTG-GATTGCCGAACGCACTAGGCGCAAACATATGTAT--ATGTTGTGCAAGTAAGGGTCAG-TCTG-TGTACAATAAATATTAACTACCATATTTAATATAC------------------------------------------------------------------------------------------------------------------------------------------------------------------------------------------------------------------
>AncoraWSBS_2011
----------------------------------------------------------------------------------------------------------------------------------------------------------------------------------------------------------------------ATTGGTTAAGTTTGTATAAT--------------ACAACCCTAACAATGGACGCATTG-ACTCTCGCATCAATGAAGGCCGCAGC-TAGC-TGCGAAAAGCGAT-ACGAATTGCAGATATCATTAAATG-TTA-GATTGCCGAACGCACTTGGCGCATACATATTTAT--ATGTTGTGCAAGTAAGGCTCAG-TCTG-TTT-------ATTTCATACATATAAACTATTTCAGTTTATGTAC---------------------------------------------------------------------------------------------------------------------------------------------------------------------------------------------------------
>Gregarina_niphandrodes_DQ837379_____________
-----------------------------------------------------------------------------------------------------------------------------------------------------------------------ATGGATTATTTAATAACAATAACAACGTTGAAAATATGATTCTGATTACTAATTCAATATTTAAAAGTTA-----------AAAGCGATAATGGTGGATGACTAG-ACCTTTGAAATGATGAAGAACGTGTT-AAGA-TACGATAAC-TCG--CGA---CCATCATTGATTGGATGTAGA-CATT-TTGAATTCTAA-GGTAAATTAGCTTCT----GCTGATTGCA-----TCGACAA-TCTG-TGACAATTTGATTCATTAGCAGGAGATATTTGTCTGATAGACATATTCCAATGGACATAG-----------------------------------------------------------------------------------------------------------------------------------------------------------------------------------------
>Gregarina_sp_ex_Phaedon_brassicae_JF412715
-------------------------------------------------------------------------------------------------------------------------------------------------------------------------------------------------AAAATCAATAAACAAACCTCAGATTGCTTT-AAGATATACGAATTTATAAGA---AAAACGTATGTGATGGATGATTTG-GTTACTGAACTGATGAAAGACGTCTC-AAAC-TGCGAAAAG-TGG-TATGCA-GAGTCCTCCA-TAAATATTAT-ATTT-CTGAACACTTCGGTGCGAGGTTAAGACCT--CCATCGTGCC--TTCCGTATTA-TGTC-CAAATAGCATTCGCTAATTGCTCAAGGAGCTCAAATAAA-------------------------------------------------------------------------------------------------------------------------------------------------------------------------------------------------------------
>Cephaloidophora_communis
------------------------------------------------------------------------------------------------------------------------------------------------------------------------------GGATCATTACAGTGAATGAACTGAACTTTCAATGATTCTCATTGATGAAACCATTTTAATAATAATCTTTT---TAGGTTGTTGTAGGCAATGCCTTG-GCTTAACTTGCGAAGAAGGAAGAAGC-GTAC-ATCTTTTTTATGG-TAGAACTGTGATTTTT---CAACCTCAT-GTCT-CTGAACACCAGCACAGCACCTTTATTGG---CGTGCTATTG-----TATGCAG-TGGA-ATAAATCCAACGATTTTCACTTCTACCTCGGACGCGATGTCATGTGGTCAGATGTTGTCTTTATTAACTAAGTAAAATGATAGATTACTATGAAAGAGCCCTGAATACAATAAGTAATACCCGACGAACTTAAGCATATAATTAAGCGGAGGAAATTAAAACAACTGTGATGCCCAGAGTAGT--------------------------------------------------------------
>Heliospora_longissima_ex_E_vittatus
-----------------------------------------------------------------------------------------------------------------------------------------------------------------------------------ATAGGATCATTCTCATATGAAAATACGAGTTTTTAAAAAATAATAATAATATAATCAAATTTTTC----TTGATTGTTATAGTGGATACCTCG-GCTTAGAATGCGATGAAGGGCGAAAT-ATAA-CTTGCTTTTTTGA-GTGAATTGTAATCTTT---CAACCTCTT-GTCC-CTGAATACATGGAAAGCACCCCTCGGG----CGTGTTATTA-----TCTTCAG-TGAA-ATTTAATTAACAATTCATTACCCTATTACTTGTGGTGATTACTCTTAAATACAAACTTCTGTTTAAGGATCAAATGTTAAACTTTCCTGAGTATAATTTGTTTAACCCGCCGAATTTAAGCATATTAATAAGCGGAGGAATATAAAACAACTGTGATACCTTTAGTACTGGCGAAGGAACCAGGTATAGT-------------------------------------------------------
