# Supplementary material for: A new view on the morphology and phylogeny of eugregarines suggested by the evidence from the gregarine Ancora sagittata (Leuckart, 1860) Labbé, 1899 (Apicomplexa: Eugregarinida)
Source: PeerJ. 2017 May 30;5:e3354. doi: 10.7717/peerj.3354 (PMC5452951; doi:10.7717/peerj.3354)
Supplement: Supplemental Information 8 — Initial alignment of LSU (28S) rDNA containing alignment mask. [file peerj-05-3354-s008.fas]

>mask
-----------------------------------------------------------------------------------------------------1111111111111111111111111111111111111111111111111111111111111111111111111-111111111111111111111111111-1111111111111111111111-11111111-------------------------------1111111111-----1111111111-11-11111--1-----11111-1111111111111-1111-111111-1111111111-111111111111111111111111-1111-11111111-----1111-11111--111111111-11111-1111111111111111111111111111111-111111111111111111111111111111111-11111111111111111111111111111111111111111111-111111111111111111-111111-1111111111111111111111-11111111111111----------------------------------------------------------------------------------------------------------------------------------------------------------------------------------------------------------------------------------------------------------------------------------------------------------------------------------------------------------------------------------------------------------------------------------------------------------------------------------------------------------------------------------------------------------------------------------------------------------------------------------------------------------------------------------------------------------------------------------------------------------------------------------------------------------------------------------------------------------------11111-11111111111111111111111111111111111111111111-1111111111111111111-111111111-----111111-1-------------1111111-----111111111111-------------------------11111111---------------------------------------------1111111111-11------111-111111-----------111111111111111111111111111111111111111111111111111111111111111111111111111111111111111111111111111111111111-1111111111111111111-111111111111111111111111111111111111111111111111111111111111111111111111111111-11111111------------------------1111111111111111111111111111111111111111-1111111111111111111111111111111111-111111111111111-----111----1111-1111--------1111111-111-1111-11111--1-1-1-11111111111111-11111111111111111111111111111111111111111111111111111111111111111111-1111111111111111111111111111111111111111111111111111111111111111111111111111111111111111111111111111-11111111111111111111111111111-11111-11111111111111111111111111-111----------------------------------------111111111-11111111111111111111111111-11111111111111111111111111111111111-1111111111111111111111111111111111111111-111111111111111111111111111111111111111111111111111111111111-11111111111111111111---1111111-1111-111111111------------11111----------------------------------------11111----111111-111111111111-11111111111111111111111----111111111----111111111111111------1111111111111111111111111-1111111-11111111111111111111-1111-1111111----------1111-11111111111111111111111111111111-111111--------------------------------------------------------------11111111111-11-1111111111111111111111111111111111111111111111111111111----------------------------------------------11111111111111111111111111111111111111111111111111111111-111111111-11111111111111111111111111111111-111111111111111111111111-111111111111111111111--111111-111111111------------------------------------------------------------------------------------------------------------------------------------------------------------------------1111111-11111111111111111111111111111111111111111111111111111111111111111111111111111111-111111111111111111111111111111111111111111111111111111111111111111111111111111111111111111111111111111111111111111111111111111111111111111111111111111111111111111111111111111111111111111111-11111-111111111111111111111111111111111-1111111111111111111111111111111111111111111111111111111111111111111111111111-11------1111-------------1111111111111111111111111111111111111111111111111111111111-1111111------------------------------------------------11111111-111111--11111111-------------------------------11111111111111111-1111111111111111111111111111111111111111111111111111111111111111111111111111111111111111111111111111111111111111111111111111111111111111111111111111111111111111111111111111111111111-----------------------------1111-111111111111111111111111111111111111111111-------------------------------------------------------------------------------------------------------------------------------------------------------------------------------------------------------------------------------------------------------------------------------------------------------------------------------------------------------------------------------------------------------------------------------------------------------------------1111111111111111111111111111111111111111111111111111111111111111111111111111-11111111111111111111111111111111111111111-111111111111111111111111111111111111111111111111111111111111---------------------------11-11111111111111111111111-11111111111111111111111111111111111111111111111111111111111111111111111111111111111111111111111111111-111111111111111111111-111111111111-1-11111111111111----------------1111---------------------------------------------------------------------------------------------------1111111111---------111111111111111111111111111111111--11111111111111111111-11111111111111111111------------------------------------------------------------------------------------------------------------------------------------------------------------------------------------------------------------------------------------------------------------------------------------------------------------------
>Bigelowiella_natans
---------------------------------------------------------------------------ATGAATGATGAGAGATATTTTCGAC-TGTTGACCTGAAGTGAGGTGAGAGGACCGGCCGAATTTAAGCATATTAATAAGCCGAGGAAAAGAAACTAACA-AGGATTCCCCTAGTAACGGCGAGTGAA-GCGGGAAGAGCTCAAGTTGATA-AGCGTTGTCACTTGTGG-C------------------ATCGCGTTGTAA-----ACTGATGAGC-GT-GGGTC--A-----GTGGTGGACCTGGGGGCAG-GTTG-TTTGGA-ACAACGCGTT-ATAAAGGGTGAGAACCCCGTACAG-ACCC-CGGAGATC-----CCCA-CGTAC--GACTACGTT-TCGAA-GAGTCGTGTTGTTTGGGATTGCAGCACTAAT-TGGGAGGTAAGCTTCTTCCAAAGCTAAATATCA-GCCGGAGACCGATAGCGAACAAGTACCGTGAGGGAAAGATGAAA-AGAACTTTGGAAAGAGAG-TTAAAA-AGTACCTGAAATTGCTAAGGGG-GAAGTGATGGAAAG-TAACATTGTAGGTTCAGTTCTAGGTTCGTCTGCTATATCCGTC------------------------------------------------------------------------------------------------------------------------------------------------------------------------------------------------------------------GCGTGTCTAACC----GGCCGCATGGTGG-CAAAGGC--GGTCTGATTGGCTGGATTTGCTG---------------------------------------TGTCAGCTTGGCTTTTCTTC----------------------------------------------------------------------------------------------------------------------------------------------GTGGGATAATGCCTAG----------------------------------------------------------TCTATTGACGA-------------CGGCGACTGCCATGTTGG-------------------------------------------------------------------------------------------------------GGAGTTTTTTATTAAAA------------------------------------------------------------------------------GCTGGC-GAAATGGTTTTCATCGACCCGTCTTGAAACACGGACCAAGGAGT-CTAACATGTGTGCGAGTGT-TTGGGTGGT-----AAACCC-T-------------GACGCGG-----AATGAAAGTGAA------------------------AGGGTGGGT----------------------------------------------TCACCACCG-AC------CGG-CCGTGG--C--------TTGCCATTGGTCTGAGTAAGAGCAGATATGTTGGGACCCGAAAGATGGTGAACTATGCCTGAACAGGGTGAAGCCAGGGGAAACTCTGGTGGAGGCTCGTAGCGATAC-TGACGTGCAAATCGTTCGT-CTGATTTGGGTATAGGGGCGAAAGACTAATCGAACCATCTAGTAGCTGGTTTCCTCCGAAGTTTCCCTCAGGATAGCT-GGAGCTTGT--A----------------GTACAGTTTTATCAGGTAAAGCTAATGATTAGAGGATGTTGAGT-TGAAACAACTTGCACCTATTCTCAAACTTTAAAT-AGGTAAGAAGCCGTT---TGATTTTTTTCTT-GATT--------GATCATC-GGC-CTCG-AATGG--A-A-G-CTCTTAGTGGGCCA-TTTTTGGTAAGCAGAACTGGCGATGCGGGATGAACCGGACGTTTGGTTAAGGTGCCCAACTGGTCACT-CATCTAGATACCATAAAAGGTGTTGGTTGATCTGGACAGCAGGACGGTGGTCATGGAAGTCGAAATCCGCTAAGGAGTGTGTAACAACTCACCTGCCGAA-TCAACTAGCCCTGAAAATGGATGGCGCTG-AAGTG-ATCGACCTATACCGGACCATCGGAGC-GAG----------------------------------------TGCGAAGCTTCCGATGAGTAGGAGGACGTGGGGGCG-GTGACGCAGCTCGTGGCGTGAGCCAGAGTGAAACC-ACCCCTAGTGCAGATCTTGGTGGTAGTAGCAAATATTCAA-ATGAGAACTTTGAAGACTGAAGTGGAGAAAGGTTCCATGTGAACAGCAATTGGACATGGG-TTAGTCGATCCTAAGAGATA---GGGAAAT-TCCG-TATGAAAGT----------GTGCATTTAT-----------------------------------TTGCGCC----GCCTAT-CGAAAGGGAAAC-AGGTTAATATTCCTGTACCTGGG----CGTGGATAA-----GGGTGGCAACACAA------GTGAACTTGCCGACGGCAGCGGGGA-GTCCGGG-AAGAGTTATCTTTTCTTTTT-AACA-GCCTGTA----------GCCC-TGGAATCGGATTACCCGGAGATAGGGTGATGT-GGCTGG--------------------------------------------------------------TAAAGCACCTC-AC-GTCTTGAGGTGTCCGGTGCCTCTCCGACGCCCCTTGAAAAGGCAAGGGAAGGA------------------------------------------------TTATTTGCACCCCAGGTCGTACTCATAACCGCATCAGGTCTCCAAGGTGAACAGCC-TCTAGTCGA-TAGAACAATGTAGGTAAGGGAAGTCGGCAAAA-TAGATCCGTAACTTCGGGAAAAGG-ATTGGCTCTTAGGGCTGGGGA-GGTTGGG-CCTTAGATT-------AGAAG----GA-GCCACCTCGAGCCGGATCGGCGGA---ACGCAAGTT----TAGCTGAGAACGCTTGTTGGTGCGCTGTG--GAC--GGTCTTTGGTAGTCTTCGGGCG---------------------------------------------------TCCTCCT-CCTAGTA-CAGCTAACTAAGAACTGGAGCGGACAAGGGGAATCCGACTGTTTAATTAAAACAAAGCATTGTGATGGCCCT-CACGGGTGTTGACACAATGTGATTTCTGCCCAGTGCTCTGAATGTCAACGTGAAGAGATTCAAGCAAGCGCGGGTAAACGGCGGGAGTAACTATGACTCTCTTAAGGTAGCCAAATGCCTCGTCATCTAATTAGTGACGCGCATGAATGGATTAACGAGATTCCCACTGTCCCTATCTACTATCTAGCG-AAACC-ACAGCCAAGGGAACGGGCTTGGAATAATCAGCG-GGGAAAGAAGACCCTGTTGAGCTTGACTCTAGTCCGACTTTGTGAACTCACCTAAGAGGTGTAGAATAAGTGGGAG-CT------TCGG-------------CGCCGGTGAAATACCACTACTCTTGGAGTGAGTTTACTCATTACATTATGCAAGGCCG-CGGTTCG-C-----------GCCG-------------------------------CTGGTTCT-AGCGTT--ACGTCGGTTTCGTG------------------------CCGGCAACTTGCGTGTAA-GACAAAGTCAGGTGGGGAGTTTGGCTGGGGCGGCACATCTGTTAAACGATAACACAGGTGTCCTAAGGTAAGCTCAATGAGAACAGAAATCTCATGTAGAACAAAAGGGTAAAAGCTTACTTGATTCTGATTTTCAGTATGAATACGAACCGTGAAAGCGTGGCCTATCGATCCTTTAGAT-----------------------------TTTA-GAAGCTTTAAGCTAGAGGTGTCAGAAAAGTTACCACAGGGAT-------------------------------------------------------------------------------------------------------------------------------------------------------------------------------------------------------------------------------------------------------------------------------------------------------------------------------------------------------------------------------------------------------------------------------------------------------------------AACTGGCTTGTGGCAGCCAAGCGTTCATAGCGACGTTGCTTTTTGATTCTTCGATGTCGGCTCTTCCTATCATTGG-CCCGCAGCAGAGCCAAAGTGCAGGATTGTTCATCCACCAAC-AGGGAACGTGAGCTGGGTTTAGACCGTCGTGAGACAGGTTAGTTTTACCCTACTGATGAA---------------------------TG-GTCGTGGCGACAGTAATCCAATTTAGTACGAGAGGAACCGTTGGTTCACGCATTTGGCA-ATGCGGTTGATTGAAACGTCAATGCCGCGAAGCTACCACGTGCAGGATTAAGGCTGAACGCCTCT-AAGCCCGAATCCAGGCTGGAC-A-GCCACGATGTGCGCACTCCGATGTAGAGACTAAGTATAGCCT-TTGG---CCAAGAGTT-ACCAA----GCCGACAAAA----CGGCG-AGCGT-----------TGATCACAAG-T-----------------------------GTACTCAAAC------ATCGGAAGTGACAAATCCCTTGTAGACGACTTGACA--TGAAAGAGGTATTGTAAGCT-GGAGAGTGCCATTTTGGCAN------------------------------------------------------------------------------------------------------------------------------------------------------------------------------------------------------------------------------------------------------------------------------------------------------------------
>Hyphochytrium_catenoides
-------------------------------------------------------------------------------CCTTTCCCGCTCTCTTTCCTC-TTTGGACCTCATATCAGGCAAGAGGACCCGCTGAATTTAAGCATATAACTAAGCGGAGGAAAAGAAACTAACC-AGGATTCCCCTAGTAACGGCGAGTGAA-GCGGGAAAAGCTCAACTTGAAA-ATCCGTGTAGCCCCGCT-GC-----------------ACTGAATTGTAG-----TCTATCGAAG-CT-GTTGTC-A-----GTGAC-CCTCCCGGGAGAA-GTCT-CTTGGA-ACAGGGCATC-ATAGAGGGTGAGAATCCCGTCTGT-GCCC-GGGACGTG-----GCCA-CGTAC--GACACGCTT-TCAAC-GAGTCGAGTTGCTTGGGACTGCAGCTCAAAA-TGGGTGGTAAATTCCATCTAAGGCTAAATACTG-GCGAGAGACCGATAGCGAACAAGTACCGTGAGGGAAAGATGCAA-AGAACTTTGAAAAGAGAG-TTAAAA-AGTACTTGAAATTGCTGAAAGG-GAAGCGAATCAAAC-CAGTGTTGATGCGCCGTCATCTTTCAGTGATGTCCTTGCTTGGGGTTGCGTGTC--------------------------------------------------------------------------------------------------------------------------------------------------------------GGAGAGGGTTCACCTCCCTCCGCTGCTTCTTGTTTTGTAAGGTCATCGCTGCGCTGTGACGGCGCGTAGCTCAGCATC--AGTTCATATTCCGCGAGATATCGTCATCAG-----------------------------GGAGGTAGAGTATGGTCTTGTAC-------------------------------------------------------------------------------------------------------------------------------------------TATACTTGTTATATCCTGTTGTCGGCGTCGTGGA------------------------------------------TAGGACTGAGGTATAT------ACATCACAGTGTACGCCTTTACGGCT--------------------GGGTGCGTGTTGCTCTGTTCCAGGTACTCGATTGGACTGCTCGTCAGTGCTGTTTGGTATTC-----CTGTGGATACTGTGATACGTTGCCCATGTACACT------------------------------------------------------------------CGGGATGCTGAG-GAAATGGTTTGATCCGGCCCGTCTTGAAACACGGACCAAGGAGT-CTAACATCTATGCGAGTAT-TCGGGTGGC-----AAACCC-T-------------TGTGCGC-----AATGAAAGTGAAGGTTG------ATGTAGGTCAACTGAGGTAGGACGGGTGGTCTAA--------CTTGTT---------AGGCTGCCC-CGCACTATCG-AC------CGG-CCATGA-TCCT-----CTGGAAAAAGGTCTGAGTGTGAGCATATATGTTGGGACCCGAAAGATGGTGAACTATGCCTGAATAGGGTGAAGCCAGGGGAAACTCTGGTGGAGGCTCGTAGCGATTC-TGACGTGCAAATCGATCGT-CAAATTTGGGTATAGGGGCGAAAGACTAATCGAACCATCTAGTAGCTGGTTCCCTCCGAAATTTCCCTCAGGATAGCA-GTAACTCGGTCA----------------ACACAGTTTTATCAGGTAAAGCGAATGATTAGAGGACTCGGGGA-AGAAACTTCCTTGACCTATTCTCAAACTTTAAAT-GGGTAAGAGCACGGG-----GTT----ACTT-AATT--------GAACCCT-GCT-GTAG-AATGT--G-A-G-TTGCTAGTGGGCCA-TTCCGGGTAAGCTGGACTGGCGATGCGGGATGATCCGAACGTCAAGTTAAAGTGCCAAAGTGTTCGCT-CACCTAGATCCCATAAAAGGTGTTGGTTCATTTAGACAGCAGGACGGTGGCCATGGAAGTCGGAACCCGCTAAGGAGTGTGTAACAACTCACCTGCCGAA-TGAACTAGCCCTGAAAATGGATGGCGCTG-AAGCG-GGCCACTTATACTTGACCACTAGGGC-AAG----------------------------------------TGCCATGCC-TTAGTGAGTAGGAGGGCGTGGGGGTCTGTTGTGCAGCCTTGGGCGTGAGCCTGGGTGAAACG-GCCTCTAGTGCAGATCTTGGTGGTAGTAGCAAATATTCAA-ATGAGAACTTTGAAGACTGAAGTGGAGAAAGGTTCCATGTGAACAGCAATTGGACATGGG-TGAGCCGATCCTAAGAGATA---GGAGAAT-TCCG-TTTGAAAGTC---------GGGCTTTCCTC---------------------------------GGAGAGCC--CCGCCTAT-CGAAAGGGAATC-AGGTTAATATTCCTGAGCCGGGA----CGTGGATAC----TGTATGGTAACATAA------CTGAACTCGGAGACGCCAGCGGCAG-CCTCGGG-AAGAGTTCTCTTTTCTTTTT-AACAGGTTCCTTT-TTTCC---ATCCCTGGAATCGGATTACCCGGCGATAGGGTGGAAG-GACTGG--------------------------------------------------------------CAAAGCACCAT-AA-TCTCTGTGGTGTCCGATGCGCTGCCGACGGCCCTTGAAAATCCGAGGGAGAGAC-----------------------------------------------TTATTCGCACCCCCGGTCGTACTCATAACCGCATCAGGTCTCCAAGGTGAGCAGCC-TCTAGTTGA-TAGAACAATGTAGATAAGGGAAGTCGGCAAAA-TAGATCCGTAACTTCGGGAAAAGG-ATTGGCTCTGAGGGTTGGGCC--TAGGGG-TCTCGAGGT--------CAAG-ATTGATGCTGCCTACGGCG-GACTGCGCAG--CTCTCACGGG----CCGTGCGGACCGCTGTCGGTGCGGCGCTTTCGCGACTTCGAGGACGGTGTTGGCTTTAGTCTTCTTCGGGGGACGGGCTTTCACTTTT--------------------TCCCTAGT-GCGTGGAACAACCAGCTCAGAACTGGAGCGGACAAGGGGAATCCGACTGTTTAATTAAAACAAAGCATTGCGATGGCCGG-AGACGGTGTTGACGCAATGTGATTTCTGCCCAGTGCTCTGAATGTCAAAGTGAAGGAATTCAACCAAGCGCGGGTAAACGGCGGGAGTAACTATGACTCTCTTAAGGTAGCCAAATGCCTCGTCATCTAATTAGTGACGCGCATGAATGGATTAATGAGATTCCCACTGTCCCTATCTACTATCTAGCG-AACCC-ACAGCCAAGGGAACGGGCTTGGAAAAATCAGCG-GGGAAAGAAGACCCTGTTGAGCTTGACTCTAGTCCGACGTTGTGAAATGACTTATGAGGTGTAGAATAAGTGGGAGGCT------TCGG------------CCGCCGGTGAAATACCACTACTCGTAATGTTGTTTTACTTATTCCGTAAAGTAGAGTCC-GGTCACC-TTC-----ACGGGTGC-------------------------------CCGGTTCT-TGCGTTGCAAGCTCCATTGCCTCCTTGTGGGGT------------AGGGGTGATCTACGCGGAA-GACAACGTCAGGTGGGGAGTTTGGCTGGGGCGGCACATCTGTTAAACGATAACACAGGTGTCCTAAGGTGAGCTCAATGAGAACAGAAATCTCATGTAGAACAAAAGGGTAAAAGCTCACTTGATTTTGATTTTCAGTATGAATACAAACCGTGAAAGCGTGGCCTATCGATCCTTTAGTC-----------------------------TTTT-AGAATTTTAAGCTAGAGGTGTCAGAAAAGTTACCACAGGGAT-------------------------------------------------------------------------------------------------------------------------------------------------------------------------------------------------------------------------------------------------------------------------------------------------------------------------------------------------------------------------------------------------------------------------------------------------------------------AACTGGCTTGTGGCAGCCAAGCGTTCATAGCGACGTTGCTTTTTGATTCTTCGATGTCGGCTCTTCCTATCATTGC-GAAGCAGAATTCGCCAAGTGTTGGATTGTTCACCCACCAAT-AGGGAACGTGAGCTGGGTTTAGACCGTCGTGAGACAGGTTAGTTTTACCCTACTGATGAGG--------------------------TC-GTTGTCGCGACAGTAATCCAACTTAGTACGAGAGGAACCGTTGGTTCAGATAATTGGTAAATGCGGTTGCCTGAAAAGGCAGTGCCGCGAAGCTACCATCTGTAGGATTATGACTGAACGCCTCT-AAGTCAGAATCCATGCTGGAA-A-GCGACGATAT-T-CACCTTTCCTGATGTAACGCGAGTAGCGA-TAGG---CCTTC-GG-GTCCAA----CATCATAAAATTG-CGGCG--CCCAC-GCC------TGTCAACAAA-TGGCGGGTGTGTGTACGCT--GAAACAC--AATTTCAAAT------ATTGGGAAAGATAAATCCTTTGTAGACGACTTAACTAGGGAACGGGGTATTGTAAGCA-TGAGAGCAATCCTTGCATTG------------------------------------------------------------------------------------------------------------------------------------------------------------------------------------------------------------------------------------------------------------------------------------------------------------------
>Phytophthora_megasperma
----------------------------------------------------------------------------------------GCGCGCATCTCA-ATTGGACCTGATATCAGGCAAGATTACCCGCTGAACTTAAGCATATCAATAAGCGGAGGAAAAGAAACTAACA-AGGATTCCCCTAGTAACGGCGAGTGAA-GCGGGAAGAGCTCAAGCTTAAA-ATCTCCGCGCAAGTTT-TGCGCGG---------------CGAATTGTAG-----TCTATAGAGG-CG-TGGTC--A-----GCGTGGGCGCTTGGGGCAA-GTTC-CTTGGA-AGAGGACAGC-ATGGAGGGTGATACTCCCGTTCAT-CCCT-GAGTGGCT-----CGCG-CGTAC--GACCCGTGT-TCTTT-GAGTCGCGTTGTTTGGGAATGCAGCGCAAAG-TAGGTGGTAAATTCCATCTAAAGCTAAATATTG-GTGCGAGACCGATAGCGAACAAGTACCGTGAGGGAAAGATGAAA-AGAACTTTGAAAAGAGAG-TTAAAG-AGTACCTGAAACTGCTGAAAGG-GAACCGAATCGTTTCCAGTGTCTATAATCTGTGGCATATTTCATTGGCGAGTGTGTGCGCGCGTGCG-C-----------------------------------------------------------------------------------------------------------------------------------------TGTGGCAGCGGCTTTTTTGGCTGCGCTCGGTGCGTGTGTTGTGTGTGCT--------TGCTGGTGCCCTGTGC-----TGCGGTGGGACGT-CAAGGTC--AGTTCGTATGCTGCGGGAAATGGCTACCG----------------------------------AGGAGGTAGGGCTTACGCTCT-------------------------------------------------------------------------------------------------------------------------------------GCGTTTGTCTA-TTATATCTTGGTGGACGAGTCGTCGCGGTTG---------------------------------------GGACTGAGGTGC-----------CTACAACGTGCTTTTGAGT--------------------------GGGTGTGTGTCTCCGTGTGC---------GCCGTGTGCGGATAGCTTGCTA------------------TGCGTGTGTGGTTGTGTGTGGATTGATGCGTGCCTTAACTT----------------------------------------------GTCGCCGTTCGGGACGTTGAC-GAAATGGAGCGATCCGACCCGTCTTGAAACACGGACCAAGGAGT-CTAACATGTGTGCAAGTGT-TAGGGTGTG----GAAACCC-C-------------AGCGCGA-----AATGAAAGTGAAGGGCA------GCGCAAGTTGTCTGAGGTAGGAAATGTTGCGGGCTTC--GG-TCTG--------------CGGCGT-GGCACTATCG-AC------CGA-TCATGAACCTT----CGTGGTGAAAGATTTGAGTTTGAGCACATATGTTGGTACCCGAAAGATGGTGAACTATGCCTGAGTAGGGTGAAGCCAGGGGAAACTCTGGTGGAAGCTCGTAGCGATTC-TGACGTGCAAATCGATCGT-CAAACTTGGGTATAGGGGCGAAAGACTAATCGAACCATCTAGTAGCTGGTTCCCTCCGAAATTTCCCTCAGGATAGCA-GCAACTTATTTACG----------------ATAGTTTTATGAGGTAAAGCGAATGATTAGAGGATTCGGGGA-AGAAACTTTCTCGACCTATTCTCAAACTTTAAAT-CTGTAAGACCTGCAG-----GTT----TCTT-AATT--------GAACTTG-TGG-ATGTGAATAT--C-AAG-TTGCTAGTGGGCCA-TACGGGGTAAGCTCGTCTGGCGATGCGGGATGAACCGAACGCAAAGTTAAAGTGCCAAAATGCCCGCT-CACCTAGATACCATAAAAGGTGTTGGTTCATTTAGACAGCAGGACGGTGGCCATGGAAGTCGGAATCCGCTAAGGAGTGTGTAACAACTCACCTGCCGAA-TGAACTAGCCCTGAAAATGGATGGCGCTA-AAGCG-GGCTACTTATACTTTGCCGTTAGCGC-GAT-AGCATAATTA-----------------------------ATGTACGCG-TTAATGAGTAGGAGGGCGTGAGGGTC-GTGAAGAAGCTCGTGGCGTGAGCCTGAGTGAAACG-GCCTTTAGTGCAGATCTTGGTGGTAGTAGCAAATATTCAA-ATGCGAACTTTGAAGACTGAAGTGGAGAAAGGTTCCGTGTGATCAGTAATTGGACACGGG-TGAGTCGATCCTAAGAGATA---GGATAAT-TCCG-TTTGAAAGCTGGGCTGTTTGGGGCGTGGGGTTCGTCCTCGC-------------GTTTTGTATGCAGCCTC----GTGTAT-CGAAAGGGAATC-AGGTTAATATTCCTGAACCGAGA----CGTGGATAA----TGTGTGGCAACACAA------CCGACCCAGGAGACGCTAGCGTGTG-CCCAGGG-AAGAGTTCTCTTTTCTTTTT-AACA-AGCATATC-CT------ACCT-TGGAAACGGATTATCCGGCGATAAGGAGGATG-CCTTGG--------------------------------------------------------------CAAAGCACTTT-AC-TTTTTGAAGTGTCCTGCGCGCCCACGACAGCCCTTGAAAATCCTGGCTAGAGAT-----------------------------------------------TTATTCGCACCCTCGTTCGTACTCATAACCGCATCAGGTCTCCAAGGTTAGCAGCC-TCTAGTTGA-TAGAAGAATGTAGATAAGGGAAGTCGGCAAAA-TAGATCCGTAACTTCGGGAAAAGG-ATTGGCTCTGAGGGTTGGGCC--TAGGGG-TCTTATCGG-------AGAGC--TTGTGGCGGCCTACGCTG-GGCTGCGTCTGGACCTTTCGGG----GACCGGATGCGGCCTGGCGGTCGGGCTGCTCTTGCTGTGCCGTTGAGAAAGGTTGTTGGCTTTCGGGCTGGCGGCTGT-----------------------------TTCCCTAGT-GCGTTGAACAACCGGCTCAGAACTGGAGCGGACAAGGGGAATCCGACTGTTTAATTAAAACAAAGCATTGTGATGGCCGG-AGACGGTGTTGACACAATGTGATTTCTGCCCAGTGCTCTGAATGTCAAAGTGAAGAGATTCAACCAAGCGCGGGTAAACGGCGGGAGTAACTATGACTCTCTTAAGGTAGCCAAATGCCTCGTCATCTAACTAGTGACGCGCATGAATGGATTAATGAGATTCCCACTGTCCCTATCTACTGTCTAGCG-AACCC-ACAGCCAAGGGAACGGGCTTGGAATAATCAGCG-GGGAAAGAAGACCCTGTTGAGCTTGACTCTAGTCTGACGTTGTGAAATGACTTGGGAGGTGTAGAATAAGTGGGAGGCT------CT-G------------CCGTCCGTGAAATACCACTACTCTCAATGTTGTTTTACTTATACCATGATGTAGCATCT-GGCTGGC-CTC-----GCGGTCGC-------------------------------CCAGTTCT-AGTTGT--AATCTCGGGCTT-------------TTTGTC-------TGGGTGAGCTACGTGGAA-GACATCGTCAGGTGGGGAGTTTGGCTGGGGCGGCACATCTGTTAAATGATAACACAGGTGTCCTAAGGTGAGCTCAATGAGAACAGAAATCTCATGTAGAACAAAAGGGTAAAAGCTCACTTGATTTTGATTTTCAGTATGAATACAAACCGTGAAAGCGTGGCCTATCGATCCTTTAGTT-----------------------------CTTT-AGAATTTTAAGCTAGAGGTGTCAGAAAAGTTACCACAGGGAT-------------------------------------------------------------------------------------------------------------------------------------------------------------------------------------------------------------------------------------------------------------------------------------------------------------------------------------------------------------------------------------------------------------------------------------------------------------------AACTGGCTTGTGGCAGCCAAGCGTCCATAGCGACGTTGCTTTTTGATTCTTCGATGTCGGCTCTTCCTATCATTGC-GAAGTAGAACTCGCCAATTGTTGGATTGTTCACCCACTAAT-AGGGAACGTGAGCTGGGTTTAGACCGTCGTGAGACAGGTTAGTTTTACCCTACTGATGAG--------------------------TTC-GTTGTCTAAACAGTAATCCAACCCAGTACGAGAGGAACCGTTGGTTCAGATAATTGGTAACTGCGGTTAGCTGAAAAGCTAGTGCCGCCAAGCTACCATCTGTAGGATTATGGCTGAACGCCTCT-AAGTCAGAATCCATGCTGGAA-T-A-GACGATAA-T-CACCTTTCCCGATGTGCCGCGAATAGCGA-TAGGTGTCCTCTGGGCACCCAA----CATCATACAATTGCAACGCACTCCGCTGCC------TGTCAAATGC-TGGCGGTGGAGAGTAGGCT--GACTTGT--AATTTCAAAT------ATTGGGAAAGATAAATCCTTTGTAGACGACTTAACTACAGAACGGGGTGTTGTAAGCA-TGAGAGTAGTCTT-GTACTACGATCTGCTGAGATTTAGCCCTTGTTCTATTGATTTGTTCAGAAATGAACATTTCTCCCCCCAAGCAATTGCAACCGCGCAAAAATAATAATAATAATAATAACAA--------------------------------------------------------------------------------------------------------------------------------------------------------------------------------------------------------
>Cylindrotheca_closterium_AF289049
---------------------------------------------------------GGGCAAATATCGCGTGTATTAATTTACACGTGATATAATTCAT-TCCGGATCTCAAATCAAGCAAGAAGACCCGCCGAATTTAAGCATATAATTAAGCGGAGGAAAAGAAACTAACC-AGGATTCCCTCAGTAAGGGCGACTGAA-GCGGGAAGTGCTCAGGATGTGA-ATCTGCGCTAT-GC----GC-------------------CGAATTGTGG-----TCTGTAGA-C-TG-TGAC---A------TTAT-TGGCCGGG-CCAA-GTCC-CTTGGA-AAAGGGCAGC-AGAGAGGGTGAGACTCCCGTCC---GCCT--GG-----------CCG-AGT----GAGTCGCTAGTCAAC-GAGTCGAGTTGTTTGGGATTGCAGCTCTAAG-TGGGTGGTAAATTCCATCTAAAGCTAAATATTG-GTGGGAGACCGATAGCGTACAAGTACCGTGAGGGAAAGATGCAA-AGAACTTTGAAAAGAGAG-TTAAAG-AGTACCTGAAATTGCTGAAAGG-GAAGCGAAGGAAAC-CAGTGTTGAATG-----TGTCATACTTCTTGATCCGCTTGCGGATT---------------------------------------------------------------------------------------------------------------------------------------------------------------------------------------------------------------GGGCGCTGTGTC---ATGTTTTGGGTTGTCCTTGGTT--GGTCGCGATGGAAGAGCGCTA-----------------------------------------AAGGAGTTGACTTTGGTT-------------------------------------------------------------------------------------------------------------------------------------------------GCTAGCATTGCTT------------------------------------------------------------CTGACTGAGG---------------------------------------------------------------------------------------------------------------------------------------------------------------------------------------------------------------------------------------AGGAC-GAAATGGTTTTCTTTACCCCGTCTTGAAACACGGACCAAGGAGT-CTAACATATGTGCGAGTAT-AGGAGTGTC-----AAACTC-C-------------CATGCGC-----AATGAAAGTGAC-----------------------AGTGGTTGGA--------------------CCTT------------------TG-GGCACAATCC-GC------CGG-CCTCAA-TCCT----TCGGGAGAACGGTCTGAGTGTGAGCATACATGTTGGGACCCGAAAGATGGTGAACTATGCCTGAATAGGGTGAAGCCAGGGGAAACTCTGGTGGAGGCTCGTAGCGATTC-TGACGTGCAAATCGATCGT-CAAATTTGGGTATAGGGGCGAAAGACTAATCGAACCATCTAGTAGCTGGTTCCCTCCGAAATTTCCCTCAGGATAGCT-GCGATCGGA-------------------GTTCAATTTTATCAGGTAAAGCGAATGATTAGAGGTTCCGGAGG-CGTAATGCTTTCGGCCTATTCTCAAACTTTAAAT-GGGTAAGAACTCGGG-----GTT----GCTT-AATT--------GAACCTG-CG--GTCG-AATGA--C-G-G-TCGCTAGTGGGCCA-CACCGGGTAAGCTGGTTTGGCGATGCGGGATGATCCGAACGTGGAGATAAAGTGCCAAAGTGCTCGCT-CACCTAGATCCCACAAAAGGTGTTGGTTCATATTGACAGCAGGACGGTGGCCATGGAAGTCGGAATCCGCTAAGGAGTGTGTAACAACTCACCTGCCGAA-TGAACTAGCCCTGAAAATGGATGGCGCTG-AAGCG-GGCCACTTATACTCCACCACTGATGC-AAA----------------------------------------TGTTTAGTG-TCAGTGAGTAGGAGGGCGTGAAGGTT-GTCGTGCAGCTCGTGGCGTGAGCCAGAGTGAAACA-GCCTTTAGTGCAGATCTTGGTGGTAGTAGCAAATATTCAA-ATGAGAACTTTGAAGACTGAAGTGGAGAAAGGTTCCACGTGAACAGCAATTGGACGTGGG-TTAGTCGATCCTAAGAGATA---GGAGAAA-TCCG-TTGCAAGGT----------GGGCGTTTC-----------------------------------GGCGCCCC----TTCTAT-CGAAAGGGAATC-GGGTTAATATTCCCGAACCAGGA----CGTGGATGT----TGAGTGGTAACACAA------GCAAAGCCGGGGACGACGGCGGTAG-CCCCGAC-GAGAGTTTTCTTTTCTTGTT-AACAGATTCACCA---------ACCC-TGGAATCGGATTGACCGGAGATAGGGTTGTCG-GTCTGG--------------------------------------------------------------GAAAGGCGGTC-AA-TTTTGGACCGCTTCGGTGCGCTATCGACGTCCCTTGAAAACCTGGCGGCGTGTC-----------------------------------------------TTATTCGCACTCCTGGTCGTACTCATCACCGCATCAGGTCTCCAAGGTTAGCAGCC-TCTAGTCGA-TAGAAGAATGTAGATAAGGGAAGTCGGCAAAC-TAGATCCGTAACTTCGGGAAAAGG-ATTGGCTCTGAGGGTTGGGCC--TAGGGG-TCTCTTGGC-------TTTAG---TTGCGGCTGCTAGGAGG-GACTGCGGGC-----AACTGCG----GACCTTCCGGGCGGCCCTTCGTCGGCCTTGAGAACG---------------------------------------------------------------------------CCACG-GCGATGAACAACCAGCTCAGAACTGGAGCGGACAAGGGGAATCCGACTGTTTAATTAAAACAAAGCATTGCGAAGGCCGG-AAACGGTGTTGACGCAATGTGATTTCTGCCCAGTGCTCTGAATGTCAAAGTGAAGGAATTCAACCAAGCGCGGGTAAACGGCGGGAGTAACTATGACTCTCTTAAGGTAGCCAAATGCCTCGTCATCTAATTAGTGACGCGCATGAATGGATGAATGAGATTCCCACTGTCCCTATCTACTATCTAGCG-AACCC-ACAGCCAAGGGAACGGGCTTGGAAGAATCAGCG-GGGAAAGAAGACCCTGTTGAGCTTGACTCTAGTCCGACGTTGTGAAATGACTTATGAGGTGTAGAATAAGTGGGAG-CT------TCGG-------------CGCACATGAAATACCACTACTCGTAATGTTGTTTTACTTATTCCGTGACGTAGCATCC-AGCGCCT-TC------GCGGGCC--------------------------------CTGGTTCT-GGCTTT--CAAACCTTT------------------------------TGGTGAGCTACGCGGGA-GACAACGTCAGGTGGGGAGTTTGGCTGGGGCGGCACATCTGTTAAAGAATAACACAGGTGTCCTAAGGTCAGCTCAATGAGAACAGAAATCTCATGTAGAACAAAAGGGTAAAAGCTGACTTGATTTTGATTTTCAGTACGAATACAAACCGGGAAACCGTGGCCTATCGATCCTTTCAGT-----------------------------TTTT-GGAATTTGAAGTGAGAGGTGTCAGAAAAGTTACCACAGGGAT-------------------------------------------------------------------------------------------------------------------------------------------------------------------------------------------------------------------------------------------------------------------------------------------------------------------------------------------------------------------------------------------------------------------------------------------------------------------AACTGGCTTGTGGCAGCCAAGCGTTCATAGCGACGTTGCTTTTTGATTCTTCGATGTCGGCTCTTCCTATCATTGT-GTCGCAGAAGTCACCAAGTGTAGGATTGTTCACCCACTAAC-AGGGAACGTGAGCTGGGTTTAGACCGTCGTGAGACAGGTTAGTTTTACCCTACTGATAAA---------------------------TG-GTTGTCGCGACAGTAATCCAACTTAGTACGAGAGGAACCGTTGGTTCGGATATTTGGTA-ATGCGGTTGGCTGACCAGCCAATGCCGCGAAGCTATCATCCGTAGGATTATGACTGAACGCCTCT-AAGTCAGAATCCATGCTGGAA-T-GCGACGATAT-T-CACCTCGACTGGTGTTTT---AGTACCAA-TAG----CCTTTTGG------T----CAACACGCTATTT--------------------------CAAAGT--------------------------------ATTACCGAAT------GTTGGTCGAGTTAAATCCTCTGTAGACGACTTAATT--GGAACGTGGTACTGTAAGCA-TGAGAGTAGCCTTTGTGCTA------------------------------------------------------------------------------------------------------------------------------------------------------------------------------------------------------------------------------------------------------------------------------------------------------------------
>Chrysolepidomonas_dendrolepidota_AF409121
-----------------------------------------------------------------------------------------------------TTCGGACCTCCAATCAGTCAAGAATACCCGCTGAATTTAAGCATATAACTAGGCGGAGGAAAAGAAACTAACA-AGGATTCCCTCAGTAACGGCGAGTGAA-GCGGGAAAAGCTCAGACTGAAA-ATCTTCG---------------------------------GAATTGTAG-----TCTGGAGAAG-TT-AGGTC--A-----ACGAAAAGTAGTGGGCAAA-GTCT-CTTGGA-ATAGAGCACC-AAGGAGGGTGACAGTCCCGTTCAT-GCCT-GCTACT-------TTAG-TGTAC--GACCAGCTT-TCTAC-GAGTCGAGTTGCTTGGGATTGCAGCTCTAAT-TGGGTGGTAAATTCCATCTAAAGCTAAATATTG-ATGGGAGACCGATAGCGAACAAGTACCGTGAGGGAAAGATGCAA-AGAACTTTGAAAAGAGAG-TTAAAT-AGTACCTGAAATTGCTGAAATG-GAACCGATGGGAGA-CAGTGTTGGTTT---GTTGTCATGATTGGCAATAAGCAA---------------------------------------------------------------------------------------------------------------------------------------------------------------------------------------------------------------------GTTATGCTTCCT------TATTTGTG-TGAGAAAGGTG----------------------------------------------------------------CTTGAACCAGTTGTGTC-------------------------------------------------------------------------------------------------------------------------------------------------AAGATTTCCGTCATG------------------------------------------------------------CGAACAAGGGA-----------------------------------------------------------------------------------------------------------------------------------------------------------------------------------------------------------------------------------CTATAAC-GAAATGTCTCTTATCATCCCGTCTTGAAACACGGACCAAGGAGT-CTAACATATGTGCGAGTGC-TCGGG-GTT----AACCCCC-A-------------AGCGCGG-----AATTAATGTAAAGGTG--------AATTTATTCACTTAGGTAGGA----------------------TG-----------------TTT-TGCACTATCG-AC------CGA-CCATGA-TCCT----CCGGGAGAAAGGTTTGAGTGTGAGCATATATGTTGGGACCCGAAAGATGGTGAACTATGCCTGAGTAGGGCGAAGCCAGGGGAAACTCTGGTGAAGGCCCGCAGCGATTC-TAACGTGCAAATTGATCGT-CGAACTTGGGTATAGGGGCGAAAGACTAATCGAACCATCTAGTAGCTGGTTCCTCCCGAAATTTCCCTTAGGATAGCT-GCAACCGA----------------------ACAGTTTTATCAGGTAAAGCGAATGATTAGAGGCCTCAGGGG-TGGAACGTCCTTGACCTATTCTCAAACTTTAAAT-GGGTAAGATCCCTGG-----GTT----GCTT-AATT--------GAACCCG-GTG-GTTG-AATGA--C-G-G-TTGCTAGTGGGCCA-ATCTGGGTAAGCTAGATTGGCGATGCGGGATGCTCCGAACGTCGAGTTAAAGTGCCAAAGTATCCGCT-AACCTAGATCCCACAAAAGGTGTTGGTTCATTAAGACAGCAGGACGGTGGCCATGGAAGTCGGAACCCGCTAAGGAGTGTGTAACAACTCACCTGCCGAA-TGAACTAGCCCTGAAAATGGATGGCGCTT-AAGCG-GATCACTTATACTCGACCAACATGGC-AAA----------------------------------------TGCGAGGCT-GTGTTGAGTAGGGGGGCGTGGGGCTT-GTTGTGCATTCTGTGGCGTAAGCCGGGATGAAACG-GGCTCTAGTGCAGATCTTGGTAGCAGTAGCAAATATTCAA-ATGAGAACTTTGAAGACTGAAGTGGAGAAAGGTTCCATGTGAACAGTAATTGGACATGGG-TGAGTCGATCCTAAGAGATA---GGAAAAT-TCTT-TTTGAAAGT----------GACCTTTC---------CTCG----------------------GATTGGTCC----AGCTAT-CGAAAGGGAATC-AGGTTAATATTCCTGAACCAGAA----CGTGGATGA----TAAGTGGTAACACAA------ATGAAATTGGGGACGCTGGCGAGAG-CCCTGGA-AAGAGTTATCTTTTCTTTTT-AACA-GTACGGTG-T-------ACCT-TGGAATCGGATTGCCCGGCGATAAGGTTCAGT-GTCTGG--------------------------------------------------------------TAGAGCAGTAA--T-CTTTTGTACTGTCCGGTGCGCTTTCGACGGCCCTTGAAAACCCAATGGAGTGAT-----------------------------------------------TTATTCGCACCTCTGGTCGTACTCATAACCGCCTCAGGTCTCCAAGGTGTGCAGCC-TCTAGTCGA-TAGAACAATGTAGATAAGGGAAGTCGGCAAAA-TAGATCCGTAACCTCGGGATAAGG-ATTGGCTCTGAGGGTTGGGCC--TAAGGG-TCTCTAGAA-------CGAAG---ATTGAATGATAGGAGGA-GACTGCGATC---TCGGTTGCG----GATTCCACCCGTTGATCTTTCTGAGATTTAGAG------AATGTTTT--CGGACTTTTC---------------------------------------------------CTTAGT-GCGTGGAACAACCGACTCAGAACTGGAGCGGACAAGGGGAATCCGACTGTTTAATTAAAACAAAGCATTGCGATGGCTGGAGAACGGTGTTGACGCAATGTGATTTCTGCCCAGTGCTCTGAATGTCAAAGTGAAGGAATTCAACCAAGCGCGGGTAAACGGCGGGAGTAACTATGACTCTCTTAAGGTAGCCAAATGCCTCGTCATCTAATTAGTGACGCGCATGAATGGATTAATGAGATTCCCACTGTCCCTATCTACTATCTAGCG-AACCTTACAGCCAAGGGAACGGGCTTGGAAGAATCAGCG-GGGAAAGAAGACCCTGTTGAGCTTGACTCTAGTCCGACGTTGTGAAACGACTTATGAGGTGTAGAATAAGTGGGAG-GT------TTTG------------CCAACGATGAAATACCACTACTCGTAATGTTGTTTTACTTATTCCGTGACGTAGAAGCC-AGTCACG-A-------AAGTGC---------------------------------CTGATTCT-AGTGTA--AAGCCATTTTA--------------------------TATGGTGATCTACGCGGGA-GACAACGTCAGGTGGGGAGTTTGGCTGGGGCGGCACATCTGTTAAACGATAACACAGGTGTCCTAAGGTCAGCTCAATGAGAACAGAAATCTCATGTAGAACAAAAGGGTAAAAGCTGACTTGATTTTGATTTTCAGTACGAATACAAACTGTGAAAGCATGGCCTATCGATCCTTTAATT-----------------------------TTTT-CGAATTTTAAGCTAGAGGTGTCAGAAAAGTTACCACAGGGAT-------------------------------------------------------------------------------------------------------------------------------------------------------------------------------------------------------------------------------------------------------------------------------------------------------------------------------------------------------------------------------------------------------------------------------------------------------------------AACTGGCTTGTGGCAGCCAAGCGTTCATAGCGACGTTGCTTTTTGATTCTTCGATGTCGGCTCTTCCTATCATTGT-GTCGCAGAAGTCACCAAGTGTAGGATTGTTCACCCACTAAC-AGGGAACGTGAGCTGGGTTTAGACCGTCGTGAGACAGGTTAGTTTTACCCTACTGATGAA---------------------------TG-GTTGTCGCGACAGTAATCCAACTTAGTACGAGAGGAACCGTTGGTTCAGACAATTGGTTTATGGGGTTGGCTGAACAGCCAGTGCCCCGAAGCTACCATCTGCAGGATAATGACTGAACGCCTCT-AAGTCAGAATCTATGCTGGAA-A-GCGACGATAT-A-TTCCGCTCTCTGTGTTTACGC-GTAGCGA-TAGG----CTCC-GGCCCAA------CACCAAATTCAGTCG--------------------------------------------------------------CCTTTCGGGC------ACTGAGAGCGATAAATCCTTTGTAGACGACTTTGATATAGAACTGGGTACTGTAAGTG-TGAGAGTAGGCTT-GTCCTA------------------------------------------------------------------------------------------------------------------------------------------------------------------------------------------------------------------------------------------------------------------------------------------------------------------
>Colponema_sp_Vietnam_Colp7_28S_KF651084
------------------------------------------------------------------------------------------------------------------------------------------------------------------------------------------------------------------------------------------------------------------------------------------------------------------------------------------------------------------------------------------------------------------------------------------------------------------------------------------------------------------------------------------------------------------------------------------------------------------------------------------------------------------------------------------------------------------------------------------------------------------------------------------------------------------------------------------------------------------------------------------------------------------------------------------------------------------------------------------------------------------------------------------------------------------------------------------------------------------------------------------------------------------------------------------------------------------------------------------------------------------------------------------------------------------------------------------------------------------------------------------------------------------------------------------------------------------------------------------------------------------------------------T-CTAACACATATGCGAGTAT-TTGGGTGGC-----AAACCC-A-------------CATGCGC-----AATGAAAGTAAATGT----------------------AGGTGGGA-------------------ATCCG---------------CAAGGAGGCACCATCG-AC------CGACCATGAT-CTT-------CTGTGAAAGGTTTGAGTAAGAGCATATTTGTTAGGACCCGAAAGATGGTGAACTATGCCTGAGTAGGGTGAAGCCAGGGGAAACTCTGGTGGAGGCTCGTAGCGATTC-TGACGTGCAAATCGATCGT-CGAACTTGGGTATAGGGGTGAAAGACTAATCGAACCATCTAGTAGCTGGTTCCCTCCGAAGTTTCCCTCAGGATAGCT-GGAACTTGT---------------------ACAGTTTTATCAGGTAAAGCGAATGATTAGAGGCCTCGGAGT-TGAAACAACTTCGACCTATTCTCAAACTTTAAAT-AGGTAAGCACCGTGG-----GTT----ACTT-AATT--------GAACTCA-TGG-GACA-AATGGAAA---G-TTCTTAGTGGGCCA-TTTTTGGTAAGCAGAACTGGCGATGAGGGATGAACCTAACGTTCGGTTAAGGTGCCCAACTGCCCGCT-CA-CTAGACACCATAAAAGGTGTTGGTTCATTTTGACAGCAGGACGGTGGTCATGGAAGTCGAAACCCGCTAAGGAGTGTGTAACAACTCACCTGCCGAA-TGGACCAGCCCTGAAAATGGATGGCGCTG-AAGCG-AGCGACCGATACCGGACCATTAGGGC-AAA----------------------------------------TGCGAAGCT-CTAATGAGTAGGAGGGCGTGGAGGTTTGTGAAGAAGCTTAGGGCGTAAGCCCGAGTGAAACA-GCCTCTAGTGCAGATCTTGGTGGTAGTAGCAAATATTCAA-ATGAGAACTTTGAAGACTGAAGTGGAGAAGGGTTCCATGTGAACAGCATTTGGACATGGG-TTAGTCGATCCTAAGAGATA---GGGAAAC-TCCG-TTTCAATGT------------GAGCT---------------------------------GTTCTGCAGCTC----CGCTAT-CGAAAGGGAATG-GGGTTAATATTCCCCAACCGGGA----CGTGGATAA----TGTACGGCAACGTAA------GTGAACTCCGAGACGCCGGCAGGAG-CCCTGGG-AAGAGTTATCTTTTCTTTTT-AACA-ACCTATT----------ACCC-TGAAAACGGTTTACCTGGAGCTAGGGTTAAAT-GGTTGG--------------------------------------------------------------TAAAGCACCTC-AC-GTCTTGAGGTGTCCGGTGCGCTCTTGACGGCCCTTGAAAATCGGAGGGAAAGAT-----------------------------------------------CTATTCGCACCCCCGGTCGTACCGATAACCGCATCAGGTCTCCAAGGTTAACAGCC-TCTAGTCAA-TAGAACAATGTAGGTAAGGGAAGTCGGCAAAA-TAGATCCGTAACTTCGGGAAAAGG-ATTGGCTCTGAGGGCTGGGCA--TAGGGG-CCCTTGACTC------AACGG-CCAAGACGGTCGGA-GGACTGCCATTTGCC----CTCACGGG---TGAGCGGCGGACCACCTTCTGTCGAAAGTCTGCGGGTCTTGGGACGCA-CGCA--AGTGC-----------------------------------------------TTTCCCTATG-CAAT-GAACAGCCAACTCAGAACTGGAGCGGACAAGGGGAATCCGACTGTTTAATTAAAACAAAGCATTGCGATGGACTG-AAAAGTTGTTGACGCAATGTGATTTCTGCCCGGTGCTCTGAATGTCAAAGTGGAGAAATTCAACCAAGCGCGGGTAAACGGCGGGAGTAACTATGACTCTCTTAAGGTAGCCAAATGCCTCGTCATCTAATTAGTGACGCGCATGAATGGATTAACGAGATTCCCACTGTCCCTATCTACTATCTAGCG-AAACC-ACAGCCAAGGGAACGGGCTTGGAATAATCAGCG-GGGAAAGAAGACCCTGTTGAGCTTGACTCTAGTCCGACTTTGTGAAATGACTTAGGAGGTGTAGAATAAGTGGGAGGGG------CAAC------------CCGACGGTGAAATACCACTACTCTTAATGTTATTTTACTTATTCCGTGATATAGAGCCC-AACATTC-GC------------------------------------------GTGTTGGTTCT-AGTCTT--AAGGTTGCATTAGT-------------------------GGCCGATCTATGCGGAA-GACATAGTCAGGTGGGGAGTTTGGCTGGGGCGGCACATCTGTTAAAAGATAACGCAGGTGTCCTAAGGTGAGCTCAATGAGAACAGAAATCTCATGTTGACCAAAAGGGGAAAAGCTCACTTGATTTTGATTTTCAGTATGAATACAAACCGTGAAAGCGTGGCCTATCGATCCTTTAGTC-----------------------------TTTA-GAAATTTTAAGCTAGAGGTGTCAGAAAAGTTACCACAGGGAT-------------------------------------------------------------------------------------------------------------------------------------------------------------------------------------------------------------------------------------------------------------------------------------------------------------------------------------------------------------------------------------------------------------------------------------------------------------------AACTGGCTTGTGGCAGCCAAGCGTTCATAGCGACGTTGCTTTTTGATCCTTCGATGTCGGCTCTTCCTATCATTGT-GAAGCAGAATTCACCAAGTGTTGGATTGTTCACCCACCAAT-AGGGAACGTGAGCTGGGTTTAGACCGTCGCGAGACAGGTTAGTTTTACCCTACTGATGAAG--------------------------TC-GATGTCGCGACAGTAATCCAACTTAGTACGAGAGGAACCGTTGGTTCAGATACTTGGTAATTGCCGTTGGCTGAACAGCCAGTGCGGCGAAGCTACCATCTGTAGGATTATGA--------------------------------------------------------------------------------------------------------------------------------------------------------------------------------------------------------------------------------------------------------------------------------------------------------------------------------------------------------------------------------------------------------------------------------------------------------------------------------------------------------------------------------------------------------------------------------------------------------
>Colponema_edaph_Chukotka
-------------------------------------------------------------------------------------TTTAATACTCTCTTA-CTGAGACCTGAAATCAGGCAAGATTACCCGCTGAATTTAAGCATATAACTAAGCGGAGGAAAAGAAACTAACA-AGGATCCCCTGAGTAACGGCGAGTGAA-ACGGGAAAAGCTCAACTTTAAA-ATCTGGGTCCTTCGGA-CTC-------------------CGAATTGTAG-----TCTAGAGGTG-CA-ATACC--A-----TCGTA-GGTACAGGTTTAA-GTCT-CCTGGA-ATGGGGCATC-ATAGAGGGTGAGAATCCCGTCTTT-GACT-TGTACT-------GAAG-AGTCT--GGTATGCTA-CCAAC-GAGTCGGGTTGTTTGAGAATGCAGCCCTAAA-TGGGAGGTAAATTTCTTCTAAAGCTAAATATTG-ACGAGAGACCGATAGTGAACAAGTACCGTGAGGGAAAGATGAAA-AGAACTTTGAAAAGAGAG-TTAAAT-AGTGCTTGAAATTGCTGAAAGG-GAAGCGATTGAGAC-CAGTGTTGCACTTATCAGATTAAGTCGGACTGCGTGA-GTT--GCCTTG--------------------------------------------------------------------------------------------------------------------------------------------------------------------------------------------------------CTATGGTCAGCGCAAG-CGGCCTGGTGGGGTATACAAAGCGTAGACTGATGCTATTCTGGTAGGAGCGGGTCAACATCAGTTTGAGTGGCGGGTTAAGGGCAGAAGGAAGGTGAGCAATGGTTCTCCATTGCAGTTAAGCCTTTTGTCTCTACCGTCGCTTAGACTGAGGTATGCGAGACGCGCCGCAAGGTGGGCGATGTGTAAGTCTGTGAAACTCTGATACTGGACAGCTTGCTGTGCTGTGTTTAGAGGATAGCAAAACTGCACTAGCACTAGC-G---------------------------------------------------------------------------------------------------------------------------------------------------------------------------------------------------------------------------------------------------------------------------------------------------TCTCCAGGATGTTGAC-GAAATGGTCTTAACCGACCCGTCTTGAAACACGGACCAAGGAGT-CTAACATATATGCGAGTAT-TTGGGTGAC------AACCC-A-------------CATGCGT-----AATGAAAGTAAA-------------------------AGGTGGGA--------------------ACCG---------------CAAGG-GGCACCATCG-AC------CGACTTTCGA-CTT-------CTG-TCAAGGTTTGAGTAAGAGCATATCTGTTAGGACCCGAAAGATGGTGAACTATGCCTGAGTAGGGTGAAGCCAGGGGAAACTCTGGTGGAGGCTCGTAGCGATAC-TGACGTGCAAATCGTTCGT-CGAACTTGGGTATAGGGGCGAAAGACTAATCGAACCATCTAGTAGCTGGTTCCCTCCGAAGTTTCCCTCAGGATAGCT-GGAACTTAT---------------------ACAGTTTTATCAGGTAAAGCGAATGATTAGAGGCATCGGAGC-TGTAACAGCTTCGACCTATTCTCAAACTTTAAAT-AGGTAAGAACCGTGG-----GTT----GCTT-CATT--------GAACTCA-TGG-ATCA-AATGGA-A-A-G-TTTCAAGTGGGCCA-TTTTTGGTAAGCAGAACTGGCGATGAGGGATGAACCTAACGTTTGGTTAAGGTGCCAAAGTGCCCGCT-CA-TTAGACACCATAAAAGGTGTTGGTTCATTTTGACAGCAGGACGGTGGTCATGGAAGTCGAAACCCGCTAAGGAGTGTGTAACAACTCACCTGCCGAA-TGGACCAGCCCTGAAAATGGATGGCGCTG-AAGCG-AGCCACCGATACCAAACCATTAGAGC-AAA----------------------------------------TGCGAAGCT-CTAATGAGTAGGAGGGCGTGGAGGTTTGTGAAGAAGCCTTAGGCGTAAGCCTGGGTGAAACG-GCCTCTAGTGCAGATCTTGGTGGTAGTAGCAAATATTCAA-ATGAGAACTTTGAAGACTGAAGTGGAGAAGGGTTCCATGTGAACACCAATTGGACATGGG-TTAGTCGATCCTAAGAGATA---GGGAAAC-TCCG-TTTCAAAGT------------GAACT---------------------------------GTTCTGCAGTTC----CGCTAT-CGAAAGGGAATG-GGGTTAATATTCCCCAACCGGGA----CGTGGATAT----TGTACGGCAACGTAA------GTGAACTCCGAGACGTCAGCAGGAG-CCCTGGG-AAGAGTTATCTTTTCTTTTT-AACA-GCCTATT----------ACCC-TGAAATCAGATTACCTGGAGCTAGGGTTAAAT-GGTTGG--------------------------------------------------------------TAAAGCACCTC-AA-TTCTTGGGGTGTCCGGTGCGCTCTTGACGGCCCTTGAAAATCGGAGGGAAAGAC-----------------------------------------------TTATTCGCACCCCCGGTCGTACCGATAACCGCATCAGGTCTCCAAGGTTAACAGCC-TCTAGTCAA-TAGAACAATGTAGGTAAGGGAAGTCGGCAAAA-TAGATCCGTAACTTCGGGAAAAGG-ATTGGCTCTGAGGGCTGGGCC--TAGGGG-CCCTTGACTC------AAAAG-CCAAGACGGATGGA-GGATTGCCATTCGCC----CGCAAGGG---TGAGAGGCGGACCACCGACTGTCGAAAGCTGGCGGGTCTTGGGACG---CTT--CGGC-------------------------------------------------TTTCCCTAGG-CAAT-GAACAGCCAACTCAGAACTGGAGCGGACAAGGGGAATCCGACTGTTTTATTAAAACAAAGCATTGCGATGGACTG-AAAAGTTGTTGACGCAATGTGATTTCTGCCCAGTGCTCTGAATGTCAAAGTGAAGAAATTCAACCAAGCGCGGGTAAACGGCGGGAGTAACTATGACTCTCTTAAGGTAGCCAAATGCCTCGTCATCTAATTAGTGACGCGCATGAATGGATTAACGAGATTCCCACTGTCCCTATCTACTATCTAGCG-AAACC-ACAGCCAAGGGAACGGGCTTGGAATAATCAGCG-GGGAAAGAAGACCCTGTTGAGCTTGACTCTAGTCCGACTTTGTGAAATGACTTAGGAGGTGTAGAATAAGTGGGAGGGG------CAAC------------CCGACGGTGAAATACCACTACTCTTAATGTTATTTTACTTATTCCGTGATATAGGGCCC-AACATTA-CC------------------------------------------GTGTTGGTTCT-AGTCTT--AAGGTTGCATTAGT-------------------------AGCCGATCTATGCGGAA-GACATAGTCAGGTGGGGAGTTTGGCTGGGGCGGCACATCTGTTAAAAGATAACGCAGGTGTCCTAAGGTGAGCTCAATGAGAACAGAAATCTCATGTTGACCAAAAGGGGAAAAGCTCACTTGATTTTGATTTTCAGTATGAATACAAACCGTGAAAGCGTGGCCTATCGATCCTTTAGCG-----------------------------TTTA-GAAATTTTAACCTAGAGGTGTCAGAAAAGTTACCACAGGGAT-------------------------------------------------------------------------------------------------------------------------------------------------------------------------------------------------------------------------------------------------------------------------------------------------------------------------------------------------------------------------------------------------------------------------------------------------------------------AACTGGCTTGTGGCAGCCAAGCGTTCATAGCGACGTTGCTTTTTGATCCTTCGATGTCGGCTCTTCCTATCATTGT-GAAGCAGAATTCACCAAGTGTTGGATTGTTCACCCACCAAT-AGGGAACGTGAGCTGGGTTTAGACCGTCGTGAGACAGGTTAGTTTTACCCTACTGATGAAG--------------------------TC-GATGTCGCGACAGTAATCCAACTTAGTACGAGAGGAACCGTTGGTTCAGATACTTGGTAATTGCCGTTGGCTGAACAGCCAGTGCGGCGAAGCTACCATCTGTAGGATTATGACTGAACGCCTCT-AAGTCAGAATCCATGCTGGAA-T-GCGACGTTAC-C-CATTTCCTCCAATGTTACATGGATAAAGA-TAGG-----CTTCGGCCCCG------AATCATAAGATTGGCGCACACCCTCTA-G-------TCACAAAACGGCTGGGGGGGAG--TA-GCTGACAACT-T--AATTCCAAAG------ATTGGAGGAGGTAAATCCTTTGCAGACGACTTAAAT--GGAAC-TGGTATTGTACGTG-CGAGAGTAGGCTTTGTCCTACGATCCACTGAGATTCAGCCC---------------------------------------------------------------------------------------------------------------------------------------------------------------------------------------------------------------------------------------------------------------------------------------------
>Colponema_peru
--------------------------------------------------------ACTCTTGAATCGAGCTTGTTGCAAGGCAAGTTCAACCTTCTCTA-ATGAGACCTGAAATCAGGCAAGATTACCCGCTGAATTTAAGCATATAACTAAGCGGAGGAAAAGAAACTAACT-AGGATTCCCTTAGTAATGGCGAATGAA-TAGGGAAGAGCTCAAGATGAAA-ATCTGGGGTCTTTGGGCCTC-------------------CGAATTGTAG-----TCTATAGGAA-CA-AATCC-AA-----GTCTC--ACGCAGGTATAA-GTTC-TTTGGA-AAAGGACATC-ACAGAGGGTGAGAATCCCGTCTTT-GACT-TGCATT-------GAGGCTGTAC--GGATTGTTT-CTAAC-GAGTCGCGTTTCTTGGGAATGAAGCGCAAAG-TGGGTGGTAAATTTCATCTAAGGCTAAATATTG-GTGGGAGACCGATAGCGAACAAGTACCGTGAGGGAAAGATGAAA-AGAACTTTGAAAAGAGAG-TTCAA--AGTGCTTGAAATCGTTGGAAGG-GAAGCGTTTGAAAC-TAGTATCGGATGCTAATGATTGCTTTAAGATAACTGGACTGTCTG-------------------------------------------------------------------------------------------------------------------------------------------------------------------------------------------------------------TGTACCGATCGCAAGACGGGAGCAGGCGGAAAGGGGATTCTTGGAGTGTCTCATTGGTGTTTGAGTCAGAATCAGCTTCTTCCGATGGAAAAAGGTTTCACAGAGTAGTCGATTTCCTTCGGGAAG-TTGTCGATGTGTTATCTATACATCGGAGGAGGCTGAGGAATGCCAGTAACTTTCGGGCGACGGTCGTGGCCTGTTGGCTTTATTTCTTGGAATCCTAGATTGCCTGAGATAAAGTCGGCAGCACCTGGCCTAGCACTCGTTG--------------------------------------------------------------------------------------------------------------------------------------------------------------------------------------------------------------------------------------------------------------------------------------------------------------CTGCAGGATTCTGAC-GAAATGGTTTCAACCGACCCGTCTTGAAACACGGACCAAGGAGT-CGTACAATTGTGCGAGTAT-GTGGGTGTC-----AAACCC-A-------------TATGCGC-----AATGAAAGTAAATGT----------------------AGGTGCGA--------------------TCCG---------------AAAGG-TGCAGCATCG-AC------CGACCAAGCG-CTT-------GCG--TGAGGTTTGAGTATGAGCATAACTGTACGGACCCGAAAGATGGTGAACTATGCCTGAGTAGGGTGAAGCCAGGGGAAACTCTGGTGGAGGCTCGCAGCGATAC-TGACGTGCAAATCGTTCGT-CAAACTTGGGTATAGGGGCGAAAGACTAATCGAACCATCTAGTAGCTGGTTCCCTCCGAAGTTTCCCTCAGGATAGCT-GGGCTTTCNN--------------------NCAGTTTTNTCAGGTAAGG-GAATGATTAGAGGCATCGGGGA-AATA-TTTCCTCGACCTATTCTCAAACTTTAAAATAGGTAAGATCCTAGA-----GTT----ACTT-AATT--------GAACTCT--GG-GTTTCAATGC--T-T-G-CTCCAAGTNGGCCG-TTTTTGGTAAGCAGAACTGGCGATGAGGGATGAACCTTACGTTAGGTTAAGGTGCCAAACTACTCGCT-CA-TCAGAAACCATAAAAGGTGTTGGTTCATTTTGACAGCAGGACGGTGGTCATGGAAGTCGAAATCCGCTAAGGAGTGTGTAACAACTCACCTGCCGAA-TGAACTAGCCCTGAAAATGGATGGCGCTG-AAGCG-AGTGACCGATACCTAACCATTAGAGT-AAA----------------------------------------TGCGATACT-CTAATGAGTAGGAGGGCGTGGGGGTT-GTGACGCAGCTTTGGACGTGAGTCCGAGTGAAACA-GCCTCTAGTGCAGATCTTGGTGGTAGTAGCAAATATTCAA-ATGAGAACTTTGAAGACCGAAGTGGAGCAGGGTTCCATGTGAACAGCATTTGGACATGGG-TTAGTCGATCCTAAGTGATA---GGTTAAA-TCCGTTCTGAAGGT------------GTGTT-TTC---------------------------------ATCACGCC----GCCTAT-CGAAAGGGAATC-AGGTTAATATTCCTGAACCAGGA----CGTGGATAA----TGTATGGCAACATAA------GTGAACTCCGAGACGTCGGCATGAG-CCCTGGG-AAGAGTTGTCTTTTCTTTTT-AACC-ATCTACT----------ACCC-TGAAATCAGATTATCTGGAGATAGGGTTAAAT-GGTGGG--------------------------------------------------------------TAAAGCACCTT-GA-CATACGAGGTGTCCGGAGCGCTCATGACGACCCTTGAAAATCGGAGGGAAAGAT-----------------------------------------------TTATTCGCACCCCTGGTCGTACCGATAACCGCATCAGGTCTCCAAGGTTAGCAGCC-TCTGGTCAG-TAGAATAATGTAGATAAGGGAAGTCGGCAAAA-TAGATCCGTAACTTCGGGAAAAGG-ATTGGCTCTGAGGGCTGGGTG--GTGGGG-TCCTTTGCT-------AGAAA----CAGGAGCTGCACTTG--GGCTACTTGC----TTGTCTTG---TGGACCGAG-AGCGGCAACTGTGGAAGGCTTTGGAT----GTAC--TGT-TTTGCAGTGC------------------------------------------------TTCCCTGCCACATT-GAACAGCCAACTCAGAACTGGAGCGGACAAGGGGAATCCGACTGTTTAATTAAAACAAAGCATTGCGATGGCCGT-AACCGGTGTTGACGCAATGTGATTTCTGCCCAGTGCTCTGAATGTCAAAGTGAAGAAATTCAACCAAGCGCGGGTAAACGGCGGGAGTAACTATGACTCTCTTAAGGTAGCCAAATGCCTCGTCATCTAATTAGTGACGCGCATGAATGGATTAACGAGATTCCCACTGTCCCTATCTACTATCTAGCG-AAACC-ACAGCCAAGGGAACGGGCTTGGAATAATCAGCG-GGGAAAGAAGACCCTGTTGAGCTTGACTCTAGTCCGACTTTGTGAAATGACTTAGGAGGTGTAGAATAAGTGGGAG-GT------TCGC-------------CGATCTTGAAATACCACTACTCTTAATGTCATTTTACTTATTCCGTGAGATAGAGCCC--AC-TTC-G----------------------------------------------GTGGTTCT-AGATTT--AAGGATCTCTTTGAG------------------------GTCTGATCTATGCGGAA-GACATTGTCAGGTGGGGAGTTTGGCTGGGGCGGCACATCTGTTAAAAGATAACGCAGGTGTCCTAAGGTGAGCTCAATGAGAACAGAAATCTCATGTAGACCAAAAGGGGAAAAGCTCACTTGATTTTGATTTTCAGTATGAATACAAACTGTGAAAGCATGGCCTATCGATCCTTTAGTC-----------------------------TTTA-GAAATTTTAAGCTAGAGGTGTCAGAAAAGTTACCACAGGGAT-------------------------------------------------------------------------------------------------------------------------------------------------------------------------------------------------------------------------------------------------------------------------------------------------------------------------------------------------------------------------------------------------------------------------------------------------------------------AACTGGCTTGTGGCAGCCAAGCGTTCATAGCGACGTTGCTTTTTGATCCTTCGATGTCGGCTCTTCCTATCATTGT-GAAGCAGAATTCACCAAGTGTAGGATTGTTCACCCACTAAC-AGGGAACGTGAGCTGGGTTTAGACCGTCGTGAGACAGGTTAGTTTTACCCTACTGATGATT------------------------------ATGACACGACAGTAATCCAATTTAGTACGAGAGGAACCATTGGTTCACATAATTGGTAAA-ACCGTTAGCTGAAAAGCTAGTGCGGTGAAGCTACCATGTGTAGGATTATGACTGAACGCCTCT-AAGTCAGAATCCATGCTGGAT-AGGTGTCGTTAT-T-CACCCCTTCCAATAT-ACATGAATAAAAA-TAGGG----CTTTGCCCCAA------AATCATAAGATTGGTGCGTCCCCATGC-C-------TCACAAAAGAG-TGTATGGG----TGCTACCAGAATCAC--AATTGCAAAT------ATTGGTTGGGATAGATCTTTTGCAGACGACTTAACTTAGCAACCGGGTATTGTAAGTACTGAGAGTAGGCTTTGTCCTACGATCCACTGAGATTCAGCCC---------------------------------------------------------------------------------------------------------------------------------------------------------------------------------------------------------------------------------------------------------------------------------------------
>Vitrella_brassicaformis_HM245049
--------------------------------------------------------TTGGAGACGTGTTGCTCTATGAGGAAGAAGCTATTCTTCTCATT-TCAAGACATCAATTTAGACAAGGTTACCCGCTGAATTTAAGCATATAATTAAGCGGAGGAAAAGAAACTAACC-AGGATTCCCTTAGTAACGGCGAGTGAA-GAGGGACAAGCTCAAAGTGCTA-ATCAGTG-CATTGCAC-----------------------TGAATTGTGG-----CCTCTAGAAA-CG-ACACC--A-----GTGGC-ATTGCAGAGGTAA-ATCT-CCTGGA-AAGGAGTAGC-AGAGAGGGTGAGACTCCCGTCTTT--ACTCTGCAGTGT-----GCCG-CGTAT-CGGTGCGTTT-TCTCT-GAGTCGAGTAGCTTGGGACTGCTGCTCAAAA-TTGGTGGTAAACTTCATCTAAAGCTAAACATTG-GTGAGAGACCGATAGCAAACAAGTACTGTGAAGGAAAGATGAAA-AGAACACAGGTATGTGGG-TTAAA--AGTACCTGAAACCGCTGCAAGG-GAAGCGAATGGGAC-CAGTAGTGTAT-CG-AAC-GAAACTGTC-TTCACTCA-GTTAAGCCTTGCTTGGC--ACCGCAAGGGCCATTTAAGGTGGCG------------------------------------------------------------------------------------------------------------------------------------------------------------------------CTGTGGAGTGCGGTGTAAGTTCGATGCAATGTCAGCATCAGTTGATGTCTCGCTGTGAGACCT-----------------------------------------------------------------------------------------------------------------------------------------------------------------------------------------------------------------------------------------------------------------------------------------------------------------------------------------------------------------------------------------------------------------------------------------------------------------------------------------------CGACTGAGGAATGCGGC--------TTCGGCCTAGGATGCTGAC-TAAATGGTTCCATCCGACCCGTCTTGAAACACGGACCAAGGAGT-CTAACATATGTGCGAGTAT-GCGGGTGGC-----AAACCT-G-------------TATGCGT-----AATGAAAGTGAG-------------------------AGGCACG----------------------------------------------TGCATTGCCG-AC------CGA-CTTTGA-TCTT------CTGAGAGAGGTTTGAGTATCAGCATGTCTGTTAGGACCCGAAAGATGGTGAACTATGCCTGAGGAGGGTGAAGCCAGGAGAAATTCTGGTGGAAGCTCGTAGCGATAC-TGACGTGCAAATCGTTCGT-CACACTTGGGTATAGGGGCGAAAGACTAATCGAACCATCTAGTAGCTGGTTTACGCCGAAGTTTCCCTCAGGATAGCT-GCAGTCTGAT--------------------CCAGTTTTATCAGGTAAAGCGAATGATTAGAGGCATTGGGGA-AGCGATTTCCTCGACCTATTCTCAAACTTTAAAT-GGGTAAGATGGTGTC-----GTT----ACTT-AATT--------GAACGAC-GTC-GGTT-AATGT--G-G-A-CTGTAAGTGGGCCATTTTTTGGTAAGCAGAACTGGCGATGAGGGATGAACCTAACGTCTGGTTAAGGTGTCCAAATGCTGGCT-CA-TCAGATACCATAAAAGGTGTGACCTGACAATGACAACAGGACGGTGGTCATGGAAGTTGAAATCCGCTCAGGAGTGTGTAACAACTCACCTGTCTAGTCAGGCT-GCCCTGAAAATGGATGACGCTG-AAGCC-GGTTACCGATACCAGACCATCGTTGC-AAA----------------------------------------TGCGATGCT-TCGATGAGTAGGCGTACGTGGAGGTT-GTGACGCAGCTTTTGACGTGAGTCTGAGTGAAACA-GCCTCTAGTGCAGATCTTGGTGGTAGTAGCAAATATTCAA-ATGAGAACTTTGAAGACTGAAGTGGAGAAGGGTTCCACGCGAACAGCAATTGGACGTGGA-TTAGCCGATCCTAAGGGACA---GGGAAGC-TCCG-TATATCGAG------------GCTCT----------------------------------------GCCTC----TGCGCC-CGAAAGGGAAGA-AGGTTAATATTCCTTCGCCAGGA----CGTGGATAT----TATATGGTAACATAA------GTGAACTCCTCGACGCAGGCGCGAG-CCTCCGA-AAGCGTTGTCTTTGCTTTTT-AACA-GTCTGTC----------TCCC-TGAAATCAGATTATCTGGAGAAAGGGATAAAT-GGCTGG--------------------------------------------------------------CAAAGCACCCT-GT-GATCCGGGGTGTCGGAAGCGCTCGCGACTGTCCATGAAAAGGGGAGGGAAAGTA-----------------------------------------------TCATTCGCACCCCTGGTCGTACCAATAACCGCATCAGGTCTCCAAGGTTAGCAGCC-TCTGGTCGA-TAGAATAAGGTAGATAAGGGAAGTCGGCAAGA-TAGATCGGTACCTTCGGTAAAACG-ATTGGCTCTGACGGCCGGGTG--TAGGGG-TCCATCATCA------GAAGG---TGTG-TGCTGTGCGGG--TAGTACTTGA---CGCCCCTGG---TGGATAGTGCAACCCAG-CACGGCACGTTCTGAAGGTGATGGAATGACC-----TCGGTC-----------------------------------------------TTTCCCTGCA-CAGT-GAACGGTCAAGTCAGAACTGGAGCGGACAAGAAGAACCCGACTGTTTAATTAAAACAAAGCATTGCGATGGCCGC-AATCAGTGTTGACGCAATGTGATTTCTGCCCAGTGCTCTGAATGTCAAAGTGATGAAATTCAAACAAGCGCGGGTAAACGGCGGGAGTAACTATGACTCTCTTAAGGTAGCCAAATGCCTCGTCATCTAATTAGTGACGCGCATGAATGGATTAACGAGGTTCTTACTGTCCCTATCTACTATCTAGCG-AAACC-ACAGCCAAGGGAACGGGCTTGGAATAAACAGCG-GGGAAAGAAGACCCTGTTGAGCTTGACTCTAGTCCGACTTTGTGAAATGACCTAGGAGGTGTAGAATAAGTGGGAG-AG------AAAT-------------CGCCGGTGAAATACCACTACTCTTAGCGTCATTTTACTTATTGCGTTGCACACTGCCC-CCTGTGA-CAAGC-----------------------------------------AGGGATTTT-GGGGTT--AAGGCTCTTGG----------------------------AGCCGAAGCGTGCGCAA-GACATAGTCAGGTGGGGAGTTTGGCTGGGGCGGCACATCTGTTAAAGAATAACGCAGGTGTCCTAAGGCAAGCTCAATGAGAACAGAAATCTCATGTGGACCAAAAGGGGAAAAGCTTGCTTGATTTTGATTTTCAGTACGAATACAAACTGTGAAAGCATGGCCTATCGAACCTTTGGGT-----------------------------CTGT-GAAGTTTACAGCCAGAGATGACAGAAAAGTTACCACAGGGAT-------------------------------------------------------------------------------------------------------------------------------------------------------------------------------------------------------------------------------------------------------------------------------------------------------------------------------------------------------------------------------------------------------------------------------------------------------------------AACTGGCTTGTGGCAGCCAAGCGTTCATAGCGACGTTGCTTTTTGATCCTTCGATGTCGGCTCTTCCTATCATTGA-GAAGCAGAATTCTCAAAGTGTCGGATTGTTCACCCGCCAAT-AGGGAACGTGAGCTGGGTTTAGACCGTCGTGAGACAGGTTAGTTTTACCCTACTGTTAAA----------------------------T-GATACTGCGACAGTAATCCAGCTTAGTACGAGAGGAACAGCTGGGTCGGATACTTGGTTAATGCCGCTGCCTGAAAAGACATTGCGGCGAAGCTACCATCCGCTGGATTATGACTGAACGCCTCT-AAGTCAGAATCCATGCTGGAC-ATGCAGTGTTGC-C-CATCACACTGTTTATTACATGAAAAGAAA-TAGC-----CTTCGGGCCCATT----TCATATAA--TTG---CCATG---------------CCACTCAACGGC-GC------------GGCC-TAAA-AC--AATTTCAAAT------ATTCGGTGTGCTAGATCCTTTGAAGACGACTTAGTT--GCATCAGGGTATTGTAAGTGTTGAGAGTAGGCTTCGTCTTACGATCCGCTGAGAC--ATCCCTTGTT-CTATGATCTGTTCATTCTCCCAGTAGAGTAAGTCCTTCCGGGGTTGCCCCAACAGGCCTCGTCCGCAAGGCAGTGCGCAGGTGACG-------------------------------------------------------------------------------------------------------------------------------------------------------------------------------------------------
>Chromera_velia_EU106870
---------------------------------------------------------------------------------------------------------------------------------------------------ACCTAAGCGGAGGAGAGAAAACAAACC-TGGATTTCCTCAGTAATGGCGAATGAA-GAGGAAGARGCACAGTTTG-----T-GAAG-CCTTTGGG-CTC------------------------TGTAG-----CTTTGATGAA-GT-GTGCC--A-----GTGAC-GTTTGCAGTTCAA-CTCT-TTTGGG-ACAAAGGGTC-ATGGAGGRTGAGAATCCCGTTCGT-AACT-GYGAGAT------GTCG-CRTAC--GGTTCGCTT-TGTTC-GAGTCGCGTTCCTTAGGACTGGAGCGCAAAG-TGGGTGGTAAATTTCATCTAATGCTCAATACCG-GTGGGAAACCGATAGCACAYAAGTACTGTGAAGGAAAGATGAAA-AGAACTTTGGAAAGAGAG-TTAGA--AGGGCCTGAAACYGCCGAGAGG-GAAGCAGGTGTATT-TCGTG-TGTAGTTGGAAGTGAGTGTGGC-TTGCCTCA-CTG--CTCTTCTGTCTTC-ACAGC----------------------------------------------------------------------------------------------------------------------------------------------------------------------------------------AGTGCCGGTTGGGATTGCAGTCAGAAGCTRYATGAGTATCACTTGTGGTCAACGTGYAGCGAGGCT------------------------------------------------------------------------------------------------------------------------------------------------------------------------------------------------------------------------------------------------------------------------------------------------------------------------------------------------------------------------------------------------------------------------------------------------------------------------------------------------GTGATTCTTTCTGAGGTTGTG----TCTCTGACATTAACGCACT-GTTCGGCATATACCYGGCCCGTCTTGAAACACGGATCAAGGAGT-CTAACATGTGCACAAGTTT-TCGGGTGTY-----AAACCC-G-------------TGTGCRT-----AATGAAGGTRAR-------------------------RGCTGCGA-------------------CCCYG---------------------GTCAGCAGCG-GC------CGA-CCACAA-CAC-------TCG-TTGAGGTTTGAGTTTGAGTGTGTATGTTAGGACCCGAAAGATGRTGAACTATGCCTGGGCAGGATGAAGCCAGGGGAAACTCTGGTGGAAGTCCGTCGCAATAY-TGACGTGCAAATCGTTTGTTAGACCATGGGTATAGGGGCGAAAGACTAATCGAACCATCTAGTAGCTGGTTCCCTCCGAAGTTTCCCTCAGGATAGCT-GGAGACGTTG----------------------AGTTTTATCATGTAAAGCGAATGATTAGAGGCTTTGGGGA-TGCGACATCCTCGACCTATTCTCAAACTTTAAAT-GGGTAAGACTTCCCC------TT----ACTT-CAGT--------GAAGGGG-AAG-AGTG-AATCT--T-G-T-YTCCAAGTGGGCCA-TTTTTGGTAAGCAGAACTGGCGATGAGGAGTGAACCTAACGTTGAGTTAAGGCGCCTYAATACTCGCT-CA-TGAGATACCGCAAAAGGTGTTGGTTCATTTTGACAGCAGGACGGTGGTCATGGAGGTTGAAACCCGCTAAGGAGTGTGTAACAACTCACCTGCCGAA-TGAACCAGCCCTGAAAATGGATGGCGCTG-AAGCG-AGTTGCCGATACTCAGCCAGCATGGT-GA--------------------------------------------CACCC--GTGCTGTGTAGGAGGGCGTACCGGTC-GTGATGCAGTCTTTG-CGTGAGCAAGGATGAAACG-GCCGGTAGTGCAGATCTTGGTGGAAGTAGCAAATATTCAA-ATGAGAATTTTGAAGGTTGACRTGGAGAAGGGTTCCATGTGAACAGCACTTGCACATGGG-TTAGTCGGTCCTAAGAGATT---GGCACCA-GCTA-TGTATGCAG-------------CTTT----------------------------------------GCTGC----T-TTCT-CGACAGGGAAGC-AGGTTAACATTCCTGCACCAGGG----CGTGGATAC----TGCATGGTAACAGAA------GCGAACTCCACGACGTCGGCACGTG-TCCYGGA-AAGCGTTGTCTTTTCTTCTT-AACA-GTCAATG----------GCCT-TGGAAACGGATTATCCGGAGATAGGGCTTGAC-GGCTGG--------------------------------------------------------------CAAAGCACCTC-GT-TATCCGAGGTGTTCGGTGCACACGTATCGATCCTTGAAAAGTGGAGGGACACTG-----------------------------------------------TGATTCTCACCCCTGGCCGTACCCATAACCGCATCAGGTCTCCAAGGTTAGCAGCC-TCTGATCAA-TAGAAGAAGGTAGGTAAGGGAAGTCGGCAAAA-TCGATCCGTAACTTCGGGAAAAGG-ATTGGCTCTGAGGACCGGGTA--GTGAGA-TCCTTTACTT-------AACG---TATC-AGCTGAGCGGA--CTTTCGGGTT---CTGCA-------CGGCAGGTTC-TGCGAG-TTTTGGAAAGCTTCGGC------------------------------------------------------------------------GTTCTCTCTG-CATC-AAACGGTCATCTCAGAACTGGAGCGGACAAGGGGAATCCGACTGTTTAATTAAAACAAAGCATTGCGATGGTGAA-AATTCGTGTTGACGCAATGTGATTTCTGCCCAGTGCCCTGAATGTCAAAGTGATGAAATTCAAACAAGCGCGGGTAAACGGCGGGAGTAACTATGACTCTCTTAAGGTAGCCAAATGCCTCGTCATCTAATTAGTGACGCGCATGAATGGATTAACGAGATTCCTACTGTCCCTATCTACTATCTAGCR-AAACC-ACAGCCAAGGGAACGGGCTTGGACTAATCAGCG-GGGAAAGAAGACCCTGTTGAGCTTGACTCTARTCCGACTTTGTGAAATGACCTAAGAGGTGTAGCCTAAGTGGGAG-AT------CCGT-------------CRAGCYTGAAAAACCACTACTTTTAGCRTCATTTTACTTATTCCRTGAAGTTGAAGCT-GTCACTT-GT--------------------------------------------GAYAGTTTT-GGTGTT--AAAGCTCTTCGCG--------------------------AGCCGATCAATGCGGAA-GACATAGTCAGGTGGGGAGTTTGGCTGGGGCGGCACATCTGTTAAACAACAACGCAGGTGTCCTAAGGCGAGCTCAATGAGAACAGAAATCTCTTGTAGACTAAAAGGGGAAAAGCTCGCTTGATTTTGATTTTCAGTACGAATACAAACTGTGAAAGCATGGCCTATCGATCCTTTAGGT-----------------------------CTGA-GAAACTTTCAGCTAGAGGTGTCAGAAAAGTTACCACAGGGAT-------------------------------------------------------------------------------------------------------------------------------------------------------------------------------------------------------------------------------------------------------------------------------------------------------------------------------------------------------------------------------------------------------------------------------------------------------------------AACTGGCTTGTGGCAGCCAAGCGTTCATAGCGACGTTGCTTTTTGATCCTTCGATGTCGGCTCTTCYTATCATTGA-GACRCAGAAGTCTCAAAGTGTCGGATTGTTCACCCGCCAAT-AGGGAACGTGAGCTGGGTTTAGACCGTCGTGAGACAGGTTAGTTTTACCCTACTGATRA-----------------------------T-GATGCTGTAACAGTAATCGAACTTAGTACGAGAGGAACAGTTCRTTCGGATAGTTGGTTAATGCAGCTGACTGAAAAGTCAGTGCTGCGACGCTACCATCCGTTGGATAATGACTGAACGCCTCT-AAGTCAAAACCCATACTGACA-T-GCAGTGTGAC-T-CACCGGACAAYAGACTTGCCG-CAAACGA-TATT-----TGTTGGTTGCAGCACG-CAGCTTT----------------------------------------------------------------------CTTTGTGTGT-------GTTGT-TCGATGCATTCCTTGTAGACGACTTGGAT--ACACTCAGGTATTGTAAGTGCTGAGAGTAGGCCTTGTCCTA------------------------------------------------------------------------------------------------------------------------------------------------------------------------------------------------------------------------------------------------------------------------------------------------------------------
>Stentor_coeruleus_d1_r13
----------------------------------------------------------------------------------------------------------------------------------------------------------------AGAAGAAACTAACA-AGGATTACCTTAGTAACTGCGAGTGAA-CTGGTAAAAGCCCAGACTGGTA-ATCGCTTC----------GG-------------------CGAATTGTACAG---TTTAGACATG-TG-TCTTA--A-----GTGRA--TCGCAGGCGTAA-CTTG-GCTGGA-ATGCCAGACC-GGAGAAGGTGATAGTCCTGTGCCG-CCTG-TGTGAA---------GC-GAAA---GACTGTG-T-TCAAT-GAGTCGGACAGTTTGGGATTGCTGTCCTAAG-TGGGAGGTAGACTTCTTCTAAGGCTAAATACTG-ACGAGAGACCGATAGCGAACAAGTACTGTGAAGGAAAGATGAAA-AGAACTTTGAAAAAAGGG-TTAAA--AT-ACTTGAAATCGCTGTGGAG-GAAGCTATGAGTTC-GGCTTTGCTGCAAGTGGAACTGCTGGTACGCCAGTGGGGGAGCTTG--------------------------------------------------------------------------------------------------------------------------------------------------------------------------------------------------------TAGGAAAACTCAGCTAATGTTAAGATTTATGTGCCCCGATGCTGTTAGCTAGGTAGGCCACAAATTGAAGCG------------------------------------------------------------------------------------------------------------------------------------------------------------------------------------------------------------------------------------------------------------------------------------------------------------------------------------------------------------------------------------------------------------------------------------------------------------------------------------------------------------------------------TTTTCTGA-GTAGCTGGACCCATTGACCCGTCTTGAAACACGGACCAAGGAGT-CTAACATGTGTGCGAGTAG-TCGGGTGTA------AACCT-T-------------ACTGCGT-----AACGAAAGTGAG-------------------------CCTTGCGA-----------------------A-----------------ATT-AGCAGCAAGG-GC------CG--C-ATTA-----------GCGA-----GCTC-------AGCACTTATGTTGGGACCCGAAAGATGGTGAACTATGCTTGGGAAAGGCGAAGCCAGGGGAAACTCTGGTGGAGGCTTGTAGAGATAC-TGACGTGCAAATCGTTCTT-CTAACCTGAGTATAGGGGCGAAAGACTAATCGAACCATCTAGTAGCTGGTTCCCTTCGAAATTTCCCTCAGGATAGCTRGGAACATC---------------------CACAGTTTTATCGGGTAAAGCGAATGATTAGAGGTTCGGGAAT-TGTAACAACTTTCACCTATTCTCAAACTTTAAAT-TGGTAAGATCAGGGA-----GTT----TCTT-AATT--------GAACTCT-TTG-AC-G-AATGT--G-T-G-TTCCAAGTGGGCCA-TTTTTGGTAAGCAGAACTGGCGACGAGGGTTCAACCTAAGGCAGAGTTGAGGCGACCAATTGGCAGCT-CA-TCAGATG--A-AAAAGGTGTTAGTTCATTTAGACAGTAGGACGGTGGCCATGGAAGTCGGAACCCGCTAAGGAGTGTGTAACAACTCACCTACCGAA-TGAACTAGCCCTGAAAATGGATGTCGCTA-AGCAG-C-CAGCCGATACTCTGCTGTT-CTGC-TTG----------------------------------------AAGACAGC--AGAACAGGTAGAAGGGCGTGAAGGCC-GCGCAGAAGGCTTTG-TGTAGACAAGGCTGGAGCG-ACCTTTAGTGCAGATCTTGGTGGTAGTAGCAACTATTCAA-ATGAGAACTTTGAAGACTGAAGTGGAGAAGGGTTTCATGAGAACAGCACTTGGTCATGAG-TGACTCGGTCCTAAGGTCAA---GGGTAAT--CCT-GCGACGGCG---------------------------------------------------------TAGCC-----CAGAC-CGAAAGGGAATG-TGGTTAAAATTCCACAAGCAGGC----GGTGGATAT----TGCGTGGCAACACAA------CTGAACTCAAAGACGTCGAGGCGAGGTCCCAGG-AAGAGTTCTCTTTTCTTCTT-AACA-AGCTGCT----------GCCT-TGGAGAT-CTTTGCGATGAGATAAGGCTACAA-GCTTGG--------------------------------------------------------------AAGAGCAGCAC-AC-CCTCTGTGCTGTCTGGTGCACCTTCTTCGGCCCTTGAAAATTTGAGGGAAACT------------------------------------------------TTATT-GCTCGCCTGGCCGTACCCATAACCGCATCAGGTCTCCAAGGTTAGCAGCC-TCTAGTACG-TAGAATAATGTAGATAAGGGAATTCGGCAAAA-TAGATCTGTAACTTCGGGAAAAAG-ATTGGCTCTGAGGGTCAGGCC--AGGGGC-CTTATTGAT-------CGGAA-TAGTTGTGCTGATTTGGGC-AACCTGTTGG---CGTCAGCGA---CTTCTTGATTGGTAGG--------------------------------------------------------------------------------------------TAACCTCTG-GCAGCGAATGACCAACTCAGAACTGGAGCAG-CGAGGGGAATCCGACTGTTTAATTAAAACAGAGCATTGTGAAGGCCAT-AAATGGTGTTGACACAATGTGATTTCTGCCCAGTGCTCTGAATGTCAACGTGAAGAAATTCATTTAAGCGCGGGTAAACGGCGGGAGTAACTATGACTCTCTTAAGGTAGCCAAATGCCTCGTCATCTAATTAGTGACGTGCATGAATGGATTAACGAGATTCCTACTGTCCCTATCTACTATCTAGCG-AACCC-ACAGCCAAGGGAACGGGCTTGGCGGAATCAGCG-GGGAAAGAAGACCCTGTTGAGTTTGACTCTAGTCTGGCTTTGTGAAATGGCGTAGGGGGTGTAG-ATAAGTGGGAG-CC------CT---------------GCGTATTGAAAAACCACTACTCTTGATGTCATTTTACTTATCTCGTGATGTAGAAACC-TC-----------------------------------------------------CGGGTTCT-AGCTTT--ATTCTTG-------------------------------------------GCGGGA-GACAGAGCCAGGTAGGGAGTTCGGCTGGGGCGGCACATCTGTTAAACGGTAACGCAGGTGTCCTATGGCAAGCTCAAAGAGAACAGAAATCTCTTGTTGACCAA-AGGG-AAAAGCTTGCTTGATTTTGATTCTCAGTAAGAATACAAACTGTGAAAGCATGGCCTATCGATCCTTT-GCT-----------------------------TTTTAAAAGTCTTAAACCAGAGGTGTCAGAAAAATTACCACAGGGAT-------------------------------------------------------------------------------------------------------------------------------------------------------------------------------------------------------------------------------------------------------------------------------------------------------------------------------------------------------------------------------------------------------------------------------------------------------------------AACTGGCTTGTGGCAGCCAAGCGTTCATAGCGACGTTGCTTTTTGATTCTTCGATGTCGGCTCTTCCTATCATTGT-GAAGCAGAATTCACCAAGTGTCGGATTGTTCACCCGCTAAT-AGGGAACGTGAGCTGGGTTTAGACCGTCGTGAGACAGGTTAGTTTTACCCTACTGATGAC----------------------------T-GATGTCGCTACAGTAATCCAACTCAGTACGAGAGGAACCGTTGGTTCAGATCACTGGTTCATGCGATTTCCTGACAAGGAAGTGTCGCGAAGCTACCATCTGTTTGATTATGACTGAACGCCTCT-AAGTCAGAATCAATGCTGGAA-C-GCGACGTCCG-C-CA-GTTGCATATGG--AAACCATAATCCA-ACTC---CCAATGCAGTTACT---GATGTCTGTATAATGCAGGCT-----AGGTTG-----------------CTGT--------------------------AATCACCAAAA-----TGCAACTGGGACAAATCTTTTGCAGACCACTTACAT--GGAACGAGGGATTGTAAGTA-TGAGAGTAAGCTT-GCCTTACGATCCACTGAGATTCAGCCC---------------------------------------------------------------------------------------------------------------------------------------------------------------------------------------------------------------------------------------------------------------------------------------------
>Paramecium_tetraurelia
---------------------------------------------------------TTTTGTCGATTCTCTAATCAAGCACTCTATTATTTCTCCTTTT-TTGACACCTGAAATCAAGCAAGATCACCCGCTGAACTTAAGCATATCAGTAAGCGGAGGAAAAGAAACTAACA-AGGATTGCCTTAGTAGTGGCGAATGAA-CCGGCAATAGCTCAAAGTGTAA-ATCTGAGGCATCAAGTC-TT-------------------AGAATTGTAA-----TCTATAGGCC-TT-TTAGGGAA-----GCCAC-GGTCCTAGCATAA-GTTC-CTTGAA-AAGGGATGCC-AAAGAGGGTAAAAGCCCCGTATTT-GGTT-AGGAC--------TGGG-TGTACC--GAAGGGTT--CCAA-GAGTCGGGTTGTTTGGGATTGCAGCCTAAAA-TGGGAGATAAACTTCTTCTAAAGCTAAATATTT-ATGGGAAACCGATAGCAAACAAGTACTACGAAGGAAAGATGAAA-AGAACTTTGAAAAGAGGG-TTAAA--AG-ACTTGAAATCGTTGAGGAGAAAAGCGGTAGAAGA-GAAATGATTTCAT-T------------------------------------------------------------------------------------------------------------------------------------------------------------------------------------------------------------------------------------------------------------------------------------------------------------------------------------------------------------------------------------------------------------------------------------------------------------------------------------------------------------------------------------------------------------------------------------------------------------------------------------------------------------------------------------------------------------------------------------------------------------------------------------------------------------------------------------TAGAAGTATGTAGTTAT-GTAGGTGTCTTCTGCGGTAATGGTACTTCATAGG-CCTAGCTGT--AGACACAAGTGCGAGTTT-TAGGGTGGA----AAAACCC-G-------------ACGGCGC-----AACGAAAGTGAG---------------------TATAAGGTGCGAA-------------------TCCG---------------TAAGA-GGCAGCATCG-GC------CAA-CCTTGA-TTTT-----CGAATGAAAGGATTGAGCAAGAGCATTTTTGGTAGGACCCGAAAGATGGTGAACTACGCTTGAGTAGGGCGA---CAGGGGAAACTCTGGTGGAGGCTCGAAGCGTTAC-TGACGTGCAAATCGTTCGT-CAAACTTGAGTGTAGGGGCGAAAGACTAATCGAACCATCTAGTAGCTGGTTCCCTCTGAAGTTTCTCTCAGGATAGCT-GGAACAATAT-------------------CGCAGTTTTATTAGGTAAAGCGAATGATTAGAGGAATCGGAGG-TCCTAGACCTCTGACCTATTCTCAAACTTTAAAT-TGGTAAGAGCTTGGT-----GTT----TCTT-AATT--------GAACACT-GAG-GTAG-AATGC--G-TTG-TTCCAAGTGGGCCG-TTTTTGGTAAGCAGAACTGGCGATGAGGGATGAACCTAACGCTGAGCTAAGGTGCCAAAATTCCCGCT-CA-TCAGATACCATAAAAGGTGTTGGTTCATTTAGACAGCAGGACGGTGGCCCTGGAAGTCGGAATCCGCTAAGGAGTGTGTAACAACTCACCTGCCGAA-TGAACTAGCCCTGAAAATGGATGGCGCTG-AAGCG-GGATACCGATACTCAGCCATCAAAGC-AAA----------------------------------------TGTGAGGCT-TTGATGAGTAAGAGGGCGTGAGCATA-GTGCAGAAGCCTTTGACGTGAGTCTAGGTGGAACT-ATGTTTAGTGCAGATCTTGGTGGTAGTAGCAAATATTCAA-ATGAGAACTTTGAAGACCGAAGTGGAGAAGGGTTCCGTGAGAACAGCATTTGGTCACGGG-TTACTCGATCCTAAGACATA---GGGAAAT-TCCT-TGCACAATA-------------CAAG---------------------------------GGCTATTTAGCC----TGTTGT-CAAAAGGGAATG-AGGTTAATATTCCTCAAGCTGGT----CGCGGATTT----TGTGTGGCAACACTA------ATGAGCCCTGAGACGTCAGCATGAA-CCCCTGG-AAGAGTTCTCTTTTCTTTTT-AACA-GACTGTG----------GCCC-TGA--ATGGTTTACCCAGAGAAAGGGCTGTAT-GTCTGG--------------------------------------------------------------CAGAGCAGCAT-AC-TCTAAGTGCTGTCAGGTGCGTTCATGATGGCCCTTGAAAATCAGGGGGAGAGG------------------------------------------------TAATAT-CGCGCCAGATCGTACCCATAACCGCATCAGGTCTCCAAGGTTAGTAGCC-TCTGGTCGA-TAGAATAATGTAGATAAG--AATTCGGCAAAT-TAGATCCGTAACTTCGGGAAAAGG-ATTGGCTCTGAGGACTGGGCT--AGGAGG-ACTTACCAT-------GAATG---GCTG-CAACGTAAG----GACCGCGCAG----GTCTTGCG---AATAGCAATCGGGAATGGCA---AGGAA--GTCTCGAA--AGGGATGGG-------------------------------------------------------------CTCCTGG-TGAT-TGACAGTTAACTCAGAACTGAAGCGGACTCGGGGAATCCGACTGTTTAATAAAAACAAAGCTTTGTGATGGCCTG-AAAAGGTGTTGACACAAAGTGATTTCTGCCCAGTGCTCTGAATGTCAAGTTGAAGTAATTCAATCAAGCGCGGGTAAACGGCGGGAGTAACTATGACTCTCTTAAGGTAGCCAAATGCCTCGTCATCTAATTAGTGACGCGCATGAATGGATCAATGAGATTCCCACTGTCCCTATCTACTATCTAGCG-AAACC-ACAGCCAAGGGAACGGGCTTGGAAGAATCAGCG-GGGAAAGAAGACCCTGTTGAGCTTGACTCTAGTCTGACTTTGTGAAATTGCTGAAGTGGTATAGCCTAGGTGGGAG-CTGA----AAGG-------------CGATCCTGTAAAACCACTACTCTTCAAGTAATTTTGCTTATTCCGTGAAAAAGGGGAC-TGTTTTA------------------------------------------------CAGTTTCT-TGCTCT--AAGGGTGAACGCAA---------------------GTTTGCTCGACCTTCGTGGAA-GACATGGTCAGGTGGGGAGTTTGGCTGGGGCGGCACATCTGTTATAAGGTAACGCAGGTGTCCTAAGGTGAGCTCAACGAGAACAGAAATCTCGTGTAGACCAAAAGGGGAAAAGCTCACTTGATTTTGATTTTCAGTACGAATACAAACCGTGAAAGCGTGGCCTATCGATCCTTTAACT------------------------------TTA-CAAGTCTTAAGCTAGAGGTGTCAGAAAAGTTACCACAGGGAT-------------------------------------------------------------------------------------------------------------------------------------------------------------------------------------------------------------------------------------------------------------------------------------------------------------------------------------------------------------------------------------------------------------------------------------------------------------------AACTGGCTTGTGGCAGCCAAGCGTCCATAGCGACGTTGCTTTTTGATCCTTCGATGTCGGCTCTTCCTATCATTGT-GAAGCAGAATTCACAACGTGTCGGATTGTTCACCCGCTAAT-AGGGAACGTGAGCTGGGTTTAGACCGTCGTGAGACAGGTTAGTTTTACCCTACTGATGAA---------------------------AC-GATGTTGCAACAGTAATCCAACTTAGTACGAGAGGAACCGTTGGATCAGATAATTGGTAAATACGGTTAGCTGAAAAGCTAGTGCCGTGAAGCTACCATCTGTAGGATTATGACTGAACGCCTCT-AAGTCAGAATCCTTGCTGGAA-A-GCAACGTCCC---AACAATAATAAACG--AAAAAGAATAGGCTTCGG--CTTAAGTTCAGATAAG-----------GTGTCGGACCAGCA---------------TCGGAAGAGATGTCATGTCAGG------CGCCGGATCAT--AATTTCGAAT------TATTATTGTCTCAGATCTTTTGTAGACGACTTAATCT-AGGAAAGGGTGCCGTAAGCA-TGAGAGTAGGATT-TCCCTACGATCTGCTG--------------------------------------------------------------------------------------------------------------------------------------------------------------------------------------------------------------------------------------------------------------------------------------------------------
>Sterkiella_histriomuscorum_FJ545743
---------------------------------------------------------AGTGCGGTGTAACAACTGCCAGTGCTTAGACACTCAAACTTTT-CTTGTATCTGAAATCAAGCAGGATCACCCGCTGAACTTAAGCATATCACTAAGCGGAGGAGAAGAAATTAACT-AAGATTGCCTCAGTAACGGCGAGTGAA-GCGGCAAAAGCCCAAACTGTAA-ATCTTGTGCACTACGTG------------------TACACGAATTGTAA-----TCTAGAGAGA-GT-TCACTC-A-----ACGGG-CGGGGGCGCAGAA-GTGA-CCACGA-ACGGTCCGCC-AGAGAGGGTGAAAGCCCCGTATGT-GG---TGTC---------CCTG-CTTAACGAGTGGGTTT-TCGAA-GAGTCGGGTTGTTTTGTATTGCAGCCCTAAG-TGGGAGATAAACTTCTTCTAAGGCTAAATATTA-ATAGGAAACCGATAGCGAACAAGTACTGTGAAGGAAAGATGAAA-AGAACTTTGAAAAGAGAG-TCAAA--AG-ACTTGAAATCGTTGAGAAG-GAAGGGGTAGAAAT-TTATTCTTCGGT---GCATGCAGAGTTTAGTCGCCTAACCATTGCGGGCTAAGGATACGTAAAAGGTCCTGGTTTGTACCTGGGGAAGTGACTGGGTGAGTGTGCATCGTG----------------------------------------------------------------------------------------------------------------------------------------------------------------AGCCAAGATGGGGTCGG-------------------------------------------------------------------------------------------------------------------------------------------------------------------------------------------------------------------------------------------------------------------ACAGCCACAAAGGCTCTGTACAACCGGTTTCC--TTCGGGAGGCAGTGTGCGGA------------------------------------------------------------------------------------------------------------------------------------------------------------------------------------------------TGTCGGTGGAGGTTCGGCCTGAGGAAGCTTCGGCGATCTTGGC-AAAATGGTTTTTACCCACCCGTCTTGAAACACGGACCAAGGAGT-CTAACATGTATGCGAGTGT-GCTAGTGGA----AAAACTA-A-------------CACGCGT-----AATGAAGGTGAT-------------------------TGATGCCA--------------------AGCG---------------CAAGC-AGCAGCATCG-AC------CGA-CCATGA-TCCT-----CTGGTGAAAGGTTTGAGTACGAGCATAAATGTTAGGACCCGAAAGATGGTGAACTATGCCTGAGTAGGGTGAAGCCAGGGGAAACTCTGGTGGAGGCTCGTAGCGGTTC-TGACGTGCAAATCGATCGT-CGAACTTGGGTATAGGGGCGAAAGACTAATCGAACCATCTAGTAGCTGGTTCCCTCCGAAGTTTCCCTCAGGATAGCT-GGGACAAATA-------------------CGCAGTTTTATTAGGTAAAGCGAATGATTAGAGGCCTCGGGGA-TGCAATGTCCTCGACCTATTCTCAAACTTTAAAT-TGGTAAGAACCCTGG-----CCTT---TCTT-AATT--------GAGGCAT-GGGGGCTC-AATGC--G-T-G-TCCCAAGTGGGCCA-TTTTTGGTAAGCAGAACTGGCGATGAGGGATGCTCCTAACGTCGAGTTAAGGTGCCCAACTGCACGCT-CA-TCAGATACTACAAAGGGTGTTGGTTCATCCAGACAGCAGGACGGTGGCCATGGAAGTCGGAACCCGCTAAGGAGTGTGTAACAACTCACCTGCCGAA-TGGACTAGCCCCGAAAATGGATGGCGCTA-AAGCG-TGCGACCGATACTCGACCATTGCAGC-GAG----------------------------------------AGTGAGGCT-GCAATGAGTAGGAGGGCGTGAGCGTT-GTTGCGAAGCCTCTGGCGTGAGCCTGGGTTGAACA-GCGTTTAGTGCAGATCTTGGTGGTAGTAGCAATTATTCAA-ATGAGAATTTTGAAGGCCGAAGTGGAGAAGGTTTCCGTGAGAACAGCAATTGGTCACGGG-TGACTCGATCCTAAGACATG---GGGGAAA-TCCT-TGTTAAGTG-----------AGCC-----------------------------------------GTTGGC----TCGTAGTCGAAAGGGAATG-AGGTTAATATTCCTCAAGCTGGA----TGTGGGTGT----TGTATGGCAACATAA------GTGAGCTCAGAGACGCCAGCGTGAA-CCTCTGG-AAGAGTTATCTTTTCTTTTT-AACA-GACTAGCG---------ACCC-TGAAATTGGATTACCCAGAGCTAGGGTTGTAT-GTCTGG--------------------------------------------------------------AAGAGCACCTT-GC-TTTTCGAGGTGTCAGGTGCGTTCACGATGGTCCATGAAAATCTGAGTGAGATA--------------------------------------------------ATTT-CACACCAGGTCGTACCCATAACCGCATCAGGTCTCCAAGGTTAGCAGCC-TCTGGCCAACTAGAATAATGTAGATAAGGGAAGTCGGCAAAA-TAGTTCCGTAACTTCGGGAAAAGG-AATGGCTCTGAGGATAGGGCA-GTCGGGG-CCTGCTCG--------GAAGG-TCAAGTTGTTTTGAGTTT--GAG-GCCCCC--AAAGGCTTCG---GGCTCGAAACGACGACAACCC---AACG--GGTAGGT---AAGGAGC-------------------------------------------------------AATCC--GCCCACTG-CAAT-GAACTATCGACTCAGAACTGGAGCGGACAAGGGGAACCCGACAGTTTAATAAAAACCAAGCATTGTGATGGCCTTAAAACGGTGTTGACACAATGTGATTTCTGCCCAGTGCTCTGAATGTCAAAGTGAAGAAATTCAACCAAGCGCGGGTAAACGGCGGGAGTAACTATGACTCTCTTAAGGTAGCCAAATGCCTCGTCATCTAATTAGTGACGCGCATGAATGGATTAACGAGGTTCCCACTGTCCCTATCTACTATCTAGCG-AACCC-ACAGCCAAGGGAACGGGCTTGGCACAATCAGCG-GGGAAAGAAGACCCTGTTGAGCTTGACTCTAGTCCGACTTTGTGAAATGGCCTGGGAGGTGTAGTATAAGTGGGAG-CTTT----ACGG-------------CGTCAGTGAAATACCACTACTCTCATGGTCATTTTACTTATTCCATTAGGTAGAGCCC-TCTCTTT-GA---------------------------------------------GAGGTTAT-GGCTTT--AAAGCAGCAT--------------------------TGCTGCTGATCTATGTGGAA-GACATAGTCAGGTGGGGAGTTTGGCTGGGGCGGCACATCTGTTAAACGATAACGCAGGTGTCCTAGGGTAAGCTCAAAGAGAACAGAAATCTCTTGTAGACCAAAAGGGGAAAAGCTTACTTGATTTTGATTTTCAGTACGAATACAAACTGTGAAAGCATGGCCTATCGATCCTTTTGCT------------------------------TTA-AAAGTTTTAAGCTAGAGGTGTCAGAAAAGTTACCACAGGGAT-------------------------------------------------------------------------------------------------------------------------------------------------------------------------------------------------------------------------------------------------------------------------------------------------------------------------------------------------------------------------------------------------------------------------------------------------------------------AACTGGCTTGTGGCAGCCAAGCGTTCATAGCGACGTTGCTTTTTGATTCTTCGATGTCGGCTCTTCCTATCATTGT-GAAGCAGAATTCACCAAGTGTCGGATTGTTCACCCGCTAAT-AGGGAACGTGAGCTGGGTTTAGACCGTCGTGAGACAGGTTAGTTTTACCCTACTGATGAA---------------------------GT-GATGTTGCGACAGTAATCCAACTTAGTACGAGAGGAACAGTTGGTTCAGATAATTGGTAAATACAGTTAGCTGAAAAGCTAGTGCTGTGAAGCTACCATCTGTAGGATTATGACTGAACGCCTCT-AAGTCAGAATCCATGCTGGAA-A-GCAACGTTTC-G-ATCAATAATAAATG--AAAAA--CAA----TAGG---CCAATAGGCCCAGATT---CAGAAAATG-CTGGTTAAGCTCAGAGGCCG-------TAAAAGGTCCTGACTTGCTGG---------TGAATCGT--AATTTCGAAT------TATTATTGATGCAAATCGTTTGTAGACGACTTAACT--GGGACAGGGTATTGTACGTG-TGAGAGTAGGCTT-GTCCTACGATCCACTGAGATTCAGCCCTTG-TTCTACGATTTGTTCTCATCCCCCCTTCTCTCTATTCTCTGCTGGGGTTGCAATTCTCATTAGGTATATCTGTCTTCATCTTTCT----------------------------------------------------------------------------------------------------------------------------------------------------------------------------------------------------
>Perkinsus_atlanticus
-----------------------------------------------------------------------------------------------------AGAAGGCCTGATGTGTG-TGAGATTACCCGCTGAATTTAAGCATATAAGTAAGCGGAGGAAAAGAAACTAACT-AGGATTCCCTTAGTAATGGCGAATGAA-CAGGGATCAGCTCAGT-GCCAA-ATCAGAATCACTTGTGG-T------------------TCTGAAATGTGG-----CTT---AAGG-CA-GTACC--A-----GTGGC-AACGCGGACGAAA-GTCT-CTTGGA-AAAGAGCGTC-ATAGAGGGTGAGAATCCCGTGAGT-CGTT-TGCAGTTT-----GCCA-CGTAC--GGTCTGTGT-TCTAACGAGTCGCGTTCCTTGGGATTGGAGCGTAAA--CGGGTGGTAAATTTCATCCAAAGCAAAATATAT-ACTCGAGACCGATAGCACAAAAGTACCGTGAGGGAAAGGTGAAA-AGAACTTTGAGAAGAGGG-TTAAAT-AGTGCCTGAAATCGTTGAGAAG-GAAGCGGATGCCGC-C-GTTGCATATGCT---GATTGTAGGA-TTGCTGCCTGCTTGTGTCTTCTGCTACTCA------------------------------------------------------------------------------------------------------------------------------------------TTCACAGACCTGGTCGTGTTGAGCAGTTGTTTGGCACTTGTG-----------------AGTGGTGTTTCCT------GCTTTCAGTCGT-CAGCATC---ACTGGCTGAGTGGAAATAATCCTTGGATGCTA----------------ATTGGTTTGCTATCGCAAATTGGTTGCTTCCTT--------------------------------------------------------------------------------------------------------------------------------------------GCGATACTCGCTACTCGG-----------------------------------------------------------TCAGTGAGGAAGTGCGTTTGCTGGTCAACGAGCTGTCTAACTGTCATTACCCT---------------GCGCTTTTCGATTCGTCGAG-------TGGCCAGGATGTGGCTTTGAG-------------------ATTGCCCGCACTTAGTGATCGCGATGCT-------------------------------------------------------------------------GGCTT-CCAACGGTTGCCTCCGGCCCGTCTTGAAACACGGACCAAGGAGT-CTAACGTATGTGCGAGTGT-GTGAGTGGC-----AAACTT-A-------------TACGCGT-----AATGAAAGTGAG------------------------GCCTTATGG------------------C-CCTG---------------TTGGG-GTCACCAACA-AC------CGA-CCTTGA-TCTT------CGGTGAAAGGTTTGAGTACGAGCATATCCGTTAGGACCCGAAAGATGGTGAACTATGCCTGAGCAGGGTGAAGCCAGGGGAAACTCTGGTGGAGGCTCGTAGCGATAC-TGACGTGCAAATCGTTCGT-CAGACTTGGGTATAGGGGCGAAAGACTAATCGAACCATCTAGTAGCTGGTTCCCTCCGAAGTTTCCCTCAGGATAGCT-AGAGTCTTT--------------------ATCAGTTTTGTCAGGTAAAGCGAATGATTAGAGGTTCCGGGGA-AGTAACTTCCTCGACCTATTCTCAAACTTTAAAT-GGGCAAGATCCAGTA-----GTT----ACTT-AATT--------GAACTAT-TGG-GGTC-AATGAG-ACG-A-CTCTAAGTGGGCCA-TTTTTGGTAAGCAGAACTGGCGATGAGGGATGAACCTAACGCTCGGTTAAGGTGCTAAACTGCTCGCT-CA-TCAGATACCACAAAGGGTGTTGGTCGATCTTAACAGCAGGACGGTGGTCATGGAAGTCGAAATCCGCTAAGGAGTGTGTAACAACTCACCTGCCGAA-TCGACTAGCCCCGAAAATGGATAGCGCTG-AAGCG-AGTGACCGATACCGGGCCATTGTTGC-AAGA---------------------------------------TAATTGGCA-ACAATGAGTAGGAGGGCGTGGGGGTT-GTGAAGAAGCTTG-GACGTGAGTCTGAGTGAAACA-GCTTCCAGTGCAGATCTTGGTGGTAGTAGCAAGTATTCAATAAGAGAACATTGAAGGCCGAAGTGGGGAAGGGTTCCATGTGAACAGCACTTGGACATGGGCTTAGCCGATCCTGACAGACA---GGTTAAATTCCATCGGATTGGA------------GCTTT---------------------------------------GGCTCT----GTTTCT-CGAAAGGGAAGC-TGGTTAGTATTCCAGCGCCGAGA----CGTGGATAA----TATGTGGCAACACAA------GTGAACTCGGACACGCCATAGGGGA-CCCCAGG-AAGCGTTGTCTTTTCTTTTT-AACA-GTTCGACT-T-------ACCC-TGGAATCAGATCATCTGGAGATAGGGTTTTCG-AACTGG--------------------------------------------------------------AATAGCACCTT-GT-CTAACAGGGTGTCTGGAGTGTTCTCGCTGGCCCTTGAAAATCCGAGGGATAGAT-----------------------------------------------TTATTCGCACTCTCGATCGTACCCATAACCGCATCAGGTCTCCAAGGTTAGAAGCC-TCTGGTCCG-TAGGACAAAGTAGATAAGGGAAGTCGGCAAAA-TAGGTCCGTAACTTCGGGAAAAGG-ACTGGCTCTGAGGTTTGG-TA--TGTGGA-ACCTGGGTT-------AATTG---TTGG-AGCCGAGCAGA--GACTACTTGT--TG-CTCACGT---GACTTGTGGACTCCTTGCTTGACACCTTCACTTGACTC--AGGC-TG--CTT--CGGCGCT-------------------------------------------------CCGCATG-CACT-TAACAAACAGCTCAGAACTGGAGCGGACAAGGGGAATCCGACTGTTTAATCAAAACAAAGCATTGTGATGGCCTC-AAAAGGTGTTGACACAATGTGATTTCTGCCCAGTGCTCTGAATGTCAAAGTGATGAAATTCAAACAAGCGCGGGTAAACGGCGGGAGTAACTATGACTCTCTTAAGGTAGCCAAATGCCTCGTCATCTAACTAGTGACGCGCATGAATGGATTAACGAGATTCCCACTGTCCCTATCTACTGTCTAGCG-AAACC-ACAGCCAAGGGAACGGGCTTGGAATAGTCAGCG-GGGAAAGAAGACCCTGTTGAGCTTGACTCTAGTCTGAGATTGTGAAACGACTTATGAGGTGTAGCATAAGTGGGAG-CT------CCGG-------------CGCACGTGAAATACCACTACTCGTAATGTTGTTTTACTTATTCTATTAAGCGGAAGCT-TGCGCTC-TTCG----A---GTTG-------------------------------CAAGTTTT-GGATTT--ACAGTTGATGC---------------TTGCA------TCGACCAATCCGTGTAGAT-GACATTCTCAGGTGGGGAGTTTGGCTGGGGCGGCACATCTGTTAAATGATAACGCAGGTGTCCTAAGGTGAGCTCAGTGAGAACAGAAATCTCACGTAGACCAAAAGGGGAAAAGCTCGCTTGATTTTGGTTTTCAGTACGAACACAAACTGCGAAAGCATGGCCTATCGATCCTTTAGGT-----------------------------CTGT-GAAGTATACAGCTAGAGGTGTCAGAAAAGTTACCACAGGGAT-------------------------------------------------------------------------------------------------------------------------------------------------------------------------------------------------------------------------------------------------------------------------------------------------------------------------------------------------------------------------------------------------------------------------------------------------------------------AACTGGCTTGTGGCAGCCAAGCGTTCATAGCGACGTTGCTTTTTGATCCTTCGATGTCGGCTCTTCCTATCATTGA-GACGCAGAAGTCTCAAAGTGTCGGATTGTTCACCCGCCAAT-AGGGAACGTGAGCTGGGTTTAGACCGTCGTGAGACAGGTTAGTTTTACCCTACTGACAAAG--------------------------TA-GATACTGCGACAGTAGTCGAAGTTAGTACGAGAGGAACACTTCGTCCAGATACTTGGTTAATGCCGTTGTCTGAAAAGACAGTACGGCGAAGCTACCATCTGCTGGATTACGGCTGAACGCCTCT-AAGCCGGAATCCATGCTGGAT-AAGCAGTGTTGT-A-CACCGTGCTCAATGCTACAAGAAAAAGGC-TAGGT----CTGGCTTCGGCCT----GACC--AAAATT-CAA-GCTGCTGTACCTCTGGC---TGCATTGACTTGCGGTCTGAGT-GTACGGT-GATCATAGCAATTGCAAGT------ATTGGGCTCGATAAATCCTTTGAAGACGACTTAATT--GCATCCGGGTATTGTAAGTGTTGAGAGTAGGCTTAGTCTTACGATCCACTGAGATTCATCACGTGTTGCGCCGATT-------------------------------------------------------------------------------------------------------------------------------------------------------------------------------------------------------------------------------------------------------------------------------
>Parvilucifera_infectans_KF359486
------------------------------------------------------------------------------------------------------------------------------------------------------------------------CTAACT-AGGATTCCCTCAGTAACGGCGAGTGAA-AGGGGAGGAGCTCAACCCTTAA-TTCTCTCTCTCAGATGA----------------------AGAAATGTGG-----------GATC-CT-TTTTC--A-----GAAA--AATGTCAGTGGAAAATAT-CTTGGA-AAGGTTTGCC-TAAGAGGGTGAAAGTCCCGTTAA--CAC--TGTACATA-----TTT--CATAC--GGAAAAGGT-TTGAA-GAGTCACGCTCTTTGGAAGTAGAGCGTAAAAACGGGTGATACACTTCATCCGAGGCTAAATATCA-TTTCGAGACCGATAGTGAACAAGTACCGTGAGGGAAAGCTGAAA-AGAACTTTGGAAAGAGAG-TTAAA-CAGTGCTTGAAACCGATAAGGAG-GAAGTGTATTTGTC-TTGATATTGTACGC--GGTTTGCCGTG-TACGATACATGCTATCCATTTCGAAGGATC-------------------------------------------------------------------------------------------------------------------------------------------GAGTAAATCTTTTCGAGACCCATCAATAGTGTAGATGAGGT----------------GGAATTGATGTACT------TAGCACTTGGA--ATGGGAG----AGCATTGAGTTGAGGTTCATCTTCCCCTTAG------------CCGTCAAGCTCCTTTCTCTTGAAACGGGTTTGT------------------------------------------------------------------------------------------------------------------------------------------------AGGATAAGCGTAAGATGATAATCGTTCTTCGCGCAGCA---------------------------------------------------------------------------------------------------------------------------------------------------------------------------------------------------------------------------------------------------------------------------------------------------------------------------------------------------------------------------------------------------------------------------------------------------------------------------------------------------------------------------------------------------------------------------------------------------------------------------------------------------------------------------------------------------------------------------------------------------------------------------------------------------------------------------------------------------------------------------------------------------------------------------------------------------------------------------------------------------------------------------------------------------------------------------------------------------------------------------------------------------------------------------------------------------------------------------------------------------------------------------------------------------------------------------------------------------------------------------------------------------------------------------------------------------------------------------------------------------------------------------------------------------------------------------------------------------------------------------------------------------------------------------------------------------------------------------------------------------------------------------------------------------------------------------------------------------------------------------------------------------------------------------------------------------------------------------------------------------------------------------------------------------------------------------------------------------------------------------------------------------------------------------------------------------------------------------------------------------------------------------------------------------------------------------------------------------------------------------------------------------------------------------------------------------------------------------------------------------------------------------------------------------------------------------------------------------------------------------------------------------------------------------------------------------------------------------------------------------------------------------------------------------------------------------------------------------------------------------------------------------------------------------------------------------------------------------------------------------------------------------------------------------------------------------------------------------------------------------------------------------------------------------------------------------------------------------------------------------------------------------------------------------------------------------------------------------------------------------------------------------------------------------------------------------------------------------------------------------------------------------------------------------------------------------------------------------------------------------------------------------------------------------------------------------------------------------------------------------------------------------------------------------------------------------------------------------------------------------------------------------------------------------------------------------------------------------------------------------------------------------------------------------------------------------------------------------------------------------------------------------------------------------------------------------------------------------------------------------------------------------------------------------------------------------------------------------------------------------------------------------------------------------------------------------------------------------------------------------------------------------------------------------------------------------------------------------------
>Parvilucifera_rostrata_KF359484
------------------------------------------------------------------------------------------------------------------------------------------------------------------------CTAACT-AGGATTCCCTTAGTAACGGCGAGTGAA-AGGGGAAGAGCCCGATGCCGAA--TCTGCTCCCTTGAGGAGT--------------------GGAAATGTGG-----------GTAT-CA-CGTCC--A-----GAAG--TGTGCCGGTGAAA-ATCTTCCTGGA-AAGGTTTGCC-TAAGAGGGTGAAAGTCCCGTTAG--CAC--CGTGCCCA-----TTT--CGTAT--GGACTTGAT-AGAGA-GAGTCGCGTTCTTTGGAAGTAGAGCGCAAACACAGGTGATACACTTCATCTGCGGCTAAATACCA-TTTCGAGACCGATAGCGAACAAGTACCGTGAGGGAAAGCTGAAA-AGAACTTTGAAAAGAGAG-TTAAA-CAGTGCCTGAAACCGGTGAGAAG-GAAGTGTATATGTC-TGCATGGCGCCTCC--GGTTCGCTGGA-GTTGGCAGCCGCTGGGCCTTTGTGGATGAA-------------------------------------------------------------------------------------------------------------------------------------------TAATTAGCCAAGAGCCCACCTGCATTCCTCGGTTTGCGGAG----------------ATACTCTTGGTGAA------ATTCATTCTGC--AGAGGTT----TACGCCTCTGTGATGTGTTGCTCTCGTTCAC------------TTCACTCTCCTCTATTACTTACGTGGTAATTTT------------------------------------------------------------------------------------------------------------------------------------------------GGCGAAGGAAGTGCGCTTGGGTACCCTTCACGTGCACAGCG------------------------------------------------------------------------------------------------------------------------------------------------------------------------------------------------------------------------------------------------------------------------------------------------------------------------------------------------------------------------------------------------------------------------------------------------------------------------------------------------------------------------------------------------------------------------------------------------------------------------------------------------------------------------------------------------------------------------------------------------------------------------------------------------------------------------------------------------------------------------------------------------------------------------------------------------------------------------------------------------------------------------------------------------------------------------------------------------------------------------------------------------------------------------------------------------------------------------------------------------------------------------------------------------------------------------------------------------------------------------------------------------------------------------------------------------------------------------------------------------------------------------------------------------------------------------------------------------------------------------------------------------------------------------------------------------------------------------------------------------------------------------------------------------------------------------------------------------------------------------------------------------------------------------------------------------------------------------------------------------------------------------------------------------------------------------------------------------------------------------------------------------------------------------------------------------------------------------------------------------------------------------------------------------------------------------------------------------------------------------------------------------------------------------------------------------------------------------------------------------------------------------------------------------------------------------------------------------------------------------------------------------------------------------------------------------------------------------------------------------------------------------------------------------------------------------------------------------------------------------------------------------------------------------------------------------------------------------------------------------------------------------------------------------------------------------------------------------------------------------------------------------------------------------------------------------------------------------------------------------------------------------------------------------------------------------------------------------------------------------------------------------------------------------------------------------------------------------------------------------------------------------------------------------------------------------------------------------------------------------------------------------------------------------------------------------------------------------------------------------------------------------------------------------------------------------------------------------------------------------------------------------------------------------------------------------------------------------------------------------------------------------------------------------------------------------------------------------------------------------------------------------------------------------------------------------------------------------------------------------------------------------------------------------------------------------------------------------------------------------------------------------------------------------------------------------------------------------------------------------------------------------------------------------------------------------------------------------------
>Prorocentrum_micans_AY822609_Divergin
------------------------------------------------------------------------------------------------------------------------------ACCCGCTGAATTTAAGCATATCAATAAGCGGGGGAAAAGAAACTAACA-AGGATTCCCCTAGTAACGGCGAGTGAA-CCGGGAAGAGCTCAAATTTGAAATCTGGCGTGCTCAGTGCG-------------------TCCGAGTTGTAA-----TCTATAGAGG-CATTTTCC--------GTGCC-GGACCGTGTCCAA-GTCC-CTTGGA-ATAGGGTATC-AAAGAGGGTGACAATCCCGTACTT-GACA-CGACGACC-----GGTGCTCTGT--GATATGTCT-TCTAC-GAGTCGAGTTGTTTGGGAATGCAGCTCAAAA-TGGGTGGTGAGTTCCATCTAAAGCTAAATATTG-GCGAGAGACCGATAGCGAACAAGTACCGTGAGGGAAAGATGAAA-AGCACTTTGGAAAGAGAG-TTAAA-CAGTACGTGAAATTGTTGAAAGG-GAAACGATTGAAGT-CAGTCGTGACTGAG-AGGCTCAACCGGTTCTGCCGGCTTATTCCCCT-----------------------------------------------------------------------------------------------------------------------------------------------------------------------------------------------------------CAGTCGGGTCAACATCAGTTTTGTTCGGTGGATAAGGGCGGCTGGAAGGTGGCACCCTCGGGTGTGTTATAGCCAGCTGTCGCATACATCGGATGAGACTGAGGAATGCAGCTCGCCTTTATGGCCGGG-G-----------------------------------------------------------------------------------------------------------------------------------------------------------------------------------------------------------------------------------------------------------------------------------------------------------------------------------------------------------------------------------------------------------------------------------------TTCGCCCACGTTCGAGCTTAGGATGTTGAC-ATAATGGCTTTAAACGACCCGTCTTGAAACACGGACCAAGGAGT-CTAACATATCTGCGAGTGT-TTGGGTGTC-----AAACCC-G-------------AGCGCGT-----AATGAAAGTAAA-------------------------CG-TAGGA---------------GGGATCCGT----------------AAGG-AGCACCTTCG-AC------CGA-TCTGGA-TCTT------CTGTGATGGATTTGAGTAAGAGCATATATGCTGGGACCCGGAAGATGGTGAACTATGCCTGAATAGGGCGAAGCCAGGGGAAACTCTGGTGGAGGCTCGTAGCGATTC-TGACGTGCAAATCGATCGT-CAAATTTGGGTATAGGGGCGAAAGACTAATCGAACCATCTAGTAGCTGGTTCCTGCCGAAGTTTCCCTCAGGATAGCA-GAAACTCGC--------------------ATCAGTTTTATGAGGTAAAGCGAATGATTAGAGGAATTGGGGA-CGAAGCGTCCTTAACCTATTCTCAAACTTTAAAT-GTGTAAGAAGAACTT-----GTC----ACTT-AATT--------GGACGAGTTCA-TGCG-AATGA--G-A-G-TTTCTAGTGGGCCA-TTTTTGGTAAGCAGAACTGGCGATGCGGGATGAACCGATCGTGAGGTTAAGGTGCCGGAATACACGCT-CA-TCAGACACCACAAAAGGTGTTAGTTCATCTAGACAGCAGGACGGTGGCCATGGAAGTCGGAATCCGCTAAGGAGTGTGTAACAACTCACCTGCCGAA-TGAACTAGCCCTGAAAATGGATGGCGCTC-AAGCG-TGTTACCCGTACCTCACCGTCGGCGT-TGA----------------------------------------AGTGACGCG-CCGACGAGTAGGCAGGCGTGGAGGTTTGTGAAGAAGCCTTGGCAGTGACGCTGGGTGAAACA-GCCTCTAGTGCAGATCTTGGTGGTAGTAGCAAATATTCAA-ATGAGAACTTTGAAGACCGAAGTGGAGAAGGGTTCCACGTGAACAGCAGTTGGACGTGGG-TTAGTCGATCCTAAGAGACA---GGGATGT-TCCG-CACACGCAG------------GCTTT----------------------------------------GCCTC----GACTCT-CGAAAGGGAATG-GGGTTAATATTCCCCAACCAGGA----CGTGGATAC----TGTATGGCAACGTAA------GAGAATTCGGTGACGCAGGGGGGAG-CCTTGGG-AAGCGTTGTCTTTTCTTTTT-AACC-GTCTTTT----------ACCC-TGAAATCAGATTGCCTGGAGAAAGGGTTAATT-GGCGGG--------------------------------------------------------------TAAAGCACCTT-GT-CTTCCGAGGTGTCCGGTGCGCTCTCAACTGTCCTTGAAAAACCGAAGGAAAGAC-----------------------------------------------TTATTCACACCCCTGGTCGTACCCATAACCGCATCAGGTCTCCAAGGTTAGCAGCC-TCTGGTCGA-TAGTACAAAGTAGGTAAGGGAAGTCGGCAAAA-TAGATCCGTAACTTCGGGAAAAGG-ATTGGCTCTGAGGGTTGGGTA--TAGGGG-TCCTTGGAT-------TGATG---TTCG-AGCTGAGCAGA--AGCTACTTGA--CGCCTCCTGG---TGGATAGTGGATTCGCGCATGGCGAGAATTGCCGTTCA--AGGAACGCCTTT--CGGGGC-----------------------------------------------TTTCCCTGTG-CAGT-GAACAACCAACTCAGAACTGGAGCGGACAAGGGGAATCCGACTGTTTAATTAAAACAAAGCATTGCGATGGCCTC-AAAAGGTGTTGACGCAATGTGATTTCTGCCCAGTGCTCTGAATGTCAAAGTGATGAAATTCAAACAAGCGCGGGTAAACGGCGGGAGTAACTATGACTCTCTTAAGGTAGCCAAATGCCTCGTCATCTAATTAGTGACGCGCATGAATGGATTAACGAGATTCCCACTGTCCCTATCTACTATCTAGCG-AAACC-ACAGCCAAGGGAACGGGCTTGGGATAATCAGCG-GGGAAAGAAGACCCTGTTGAGCTTGACTCTAGTCCGACTTTGTGAAATGACTTAGGAGGTGTAGCATAAGTGGGAG-CT------TTGG-------------CGATCTTGAAATACCACTACTCTTAATGTCATTTTACTTATTCCGTTAGACTGAGACT-TGCATCA-CAG--------------------------------------------CGAGTTTT-GGATCT--AAGGTTGTCTTT---------------------TTTGATGGTTGATCTGTGCGGAA-GACATAGTCAGGTGGGGAGTTTGGCTGGGGCGGCACATCTGTTAAATGATAACGCAGGTGTCCTAAGGTGAGCTCAATGAGAACAGAAATCTCATGTGGACCAAAAGGGGAAAAGCTTGCTTGATTTTGATTTTCAGTACGAATACAAACTGTGAAAACATGGCCTATCGATCCTTTAGGT-----------------------------CTGA-GAAATGTTCAGCTAGAGGTGTCAGAAAAGTTACCACAGGGAT-------------------------------------------------------------------------------------------------------------------------------------------------------------------------------------------------------------------------------------------------------------------------------------------------------------------------------------------------------------------------------------------------------------------------------------------------------------------AACTGGCTTGTGGCAGCCAAGCGTTCATAGCGACGTTGCTTTTTGATCCTTCGATGTCGGCTCTTCCTATCATTGA-GACGCAGAAGTCCCAAAGTGTCGGATTGTTCACCCGCCAAT-AGGGAACGTGAGCTGGGTTTAGACCGTCGTGAGACAGGTTAGTTTTACCCTACTGATGAA--------------------------CTT-GATATTGCGACAGTAATCGAAGTCAGTACGAGAGGAACACTTCGTTCAGATACTTGGTAAATGCGGCTAGCTGAAAAGCTAATACCGCGAAGCTACCATCTGTTGGATTACGACTGAACGCCTCT-AAGTCGGAATCCATGCTGGCT-AAGCAGTGTTGT-C-CACCATTTCCATTGTTACATGACAAGCGT-TAGG-----CTTCGGCCCTGTT----GCATACGAACACTCTTAC-C-----------------GAGAAAGGTTTTGTGGCTAATCTT----------------AATTTCCAGC------TTTGGAAGTGATAAATCTTTTGCAGACGACTTAACT--GAATCCAGGTATTGTAAGTGCTGAGAGTAGCCTTTGTGCTACGATCCACTGAGGTTCATC-----------------------------------------------------------------------------------------------------------------------------------------------------------------------------------------------------------------------------------------------------------------------------------------------
>Akashiwo_sanguinea_strain_CCMP_1321
---------------------------------------------------------TGAGCCGCTCGAGCCGTTCTCCTCCAGCCAGAGCCGGCTTTGA-ACACGACCTGAAGTCAGGTCAGCAAACCCGCTGAATTTAAGCATATAAGTAAGCGGAGGAAAAGAAACTAAAT-AGGATTCTCTTAGTAATGGCGAATGAA-CTGGGATGAGCTCACCATGGGA-ATCGGGGTCCTCGACCT----------------------TGAATTGTAG-----TCTTGAGACG-CA-CTGCC--A-----ACAAA-GGCGCAGGTGTAA-GCCT-CTTGGA-AGAGAGCATC-GCAGAGGGTGAGAGTCCCGTCTGT-CACC-TGCAGCCC-----CTTG-TGTAC--GGCATGCGT-TCTGA-GAGTCACGTTCCTCGGGATTGGAGCGCAAAT-TGGGTGGTAAGTTTCACCTCAAGCTAAATATTG-GTCCGAGACCGATAGCAAACAAGTACCATGAGGGAAAGGTGAAA-AGGACTTTGAAAAGAGAG-TTAAA--AGTGCTTGAAATTGCTGAAAGG-GAAGCGAATGGAAC-CAGTTCTGCTGGGC-GAGATTGTCGCATGCCAAGGCCTCGTGCCGGCCGCATGCGGTGCTTCTTGCCTTGTGTGTCAGCTGCGGTCCGAAGTCGGGGAAAACTCTGGGG----------------------------------------------------------------------------------------------------------------------------------------------------------------------ACATGGATGCCAACCTC-------------------------------------------------------------------------------------------------------------------------------------------------------------------------------------------------------------------------------------------------------------------CGGGGGGGTGAATGTGCCTGGCAAGACCCGTCCTCGGACCGTGAGCAGTGCT----------------------------------------------------------------------------------------------------------------------------------------------------------------------------------------------TCGGCATGT---------------------TTGCGGTGCTGAC-GAAATGCTTCTATTCGACCCGTCTTGAAACACGGACCGAGGAGT-CTAACATGTGTGCGAGTTC-ACGGGTGTC-----AAACCT-G-------------CTTGCGC-----AATGAAAGTGAC-------------------------TGCTGGGA---------------------TAC-------------------T-TGCACCAGCA-AC------CGA-TC--TG-TCAA------CCGAGAGAGATTTGAGTTTGAGCATACCTGTTAGGACCCGAAAGATGGTGAACTATGCTTGTGTAGGGCAAAGCCAGGGGAAACTCTGGTGGAGGCTCGTAGCGATAC-TGACGTGCAAATCGTTCGT-CAAACATGAGTATAGGGGCGAAAGACTAATCGAACCATCTAGTAGCTGGTTCCCTCCGAAGTTTCCCTCAGGATAGCT-GGAGTTGA----------------------ACAGTTTTATCAGGTAAAGCGAATGATTAGAGGAATCGGGGA-CGTGTTGTCCTCGACCTATTCTCAAACTTTAAAT-GGGTAAGATCCAACA-----GTT----GCTT-AATT--------GAACTGT-TGG-GGCA-AATGT--G-A-A-CTCTAAGTGGGCCA-TTTTTGGTAAGCAGAACTGGCGATGAGGGATGAACCTAACGTTGGGTTAAGGTGCTTAACTGCTCGCT-CA-TCAGATACCATAAAGGGTGTTGGTTCATTTTAACAGCAGGACGGTGGTCATGGAAGTCGAAATCCGCTAAGGAGTGTGTAACAACTCACCTGCCGAA-TGGACTAGCCCCGAAAATGGATGGCGCTC-AAGCG-GGTGACTGATACCCAACCATTGTTGC-AAT----------------------------------------TGTGCGGCA-TCAATGAGTAGGAGGGCATGGGGGCCTGTGATGATGCTTTTGGCGTAAGCCTGGGTGAAACA-GCTCCTAGTGCAGATCTTGGTGGTAGTAGCAAATATTCAA-ATGAGAACTTTGAAGACTGAAGTGGAGAAGGGTTCCATGTGAACAGCAGTTGGACATGGG-TTAGTCGATCCTAAGAGACA---GGGATGT-TCCG-CACACGTAG------------GCTTT----------------------------------------GCCTC----GACTCT-CGAAAGGGAATG-GGGTTAATATTCCCCAACCAGGA----CGTGGATAC----TGTATGGCAACGTAA------GAGAATTCGGTGACGCAGGTGGGAG-CCTTGGG-AAGCGTTGTCTTTTCTTTTT-TACC-GCCT-CTT---------ACCC-TGAAATCAGATTGCCTGGAGATAGGGTTACAT-GGCGGG--------------------------------------------------------------TAAAGCACCTT-GT-CTTCCGAGGTGTCCGGTGCGCTCTCAACTGTCCTTGAAAACCCGAAGGAAAGAC-----------------------------------------------TTATTCACACCCCTGGTCGTACCCATAACCGCATCAGGTCTCCAAGGTTAGCAGCC-TCTGGTCGA-TAGGTGAAAGTAGGTAAGGGAAGTCGGCAAAA-TAGATCCGTAACTTCGGGAAAAGG-ATTGGCTCTGAGGGTTGGGTA--CAGGGG-TCCTTGTTC-------TGATG---CTTG-AGCTGAGCTGA--AGCTACTTGA--CG-CCTCTGG---TGGATAGTGGATTTGCGCACGGCGAGAGTTGCCGGACA--AGGAACG--CTCT-CGGGC------------------------------------------------TTTCCCTGTG-CAAT-GAACAACCGACTCAGAACTGGAGCGGACAAGGGGAATCCGACTGTTTAATTAAAACAAAGCATTGCGATGGCCTC-AACAGGTGTTGACGCAATGTGATTTCTGCCCAGTGCTCTGAATGTCAAAGTGATGAAATTCAAACAAGCGCGGGTAAACGGCGGGAGTAACTATGACTCTCTTAAGGTAGCCAAATGCCTCGTCATCTAATTAGTGACGCGCATGAATGGATTAACGAGATTCCCACTGTCCCTATCTACTATCTAGCG-AAACC-ACAGCCAAGGGAACGGGCTTGGGATAATCAGCG-GGGAAAGAAGACCCTGTTGAGCTTGACTCTAGTCCGACTTTGTGAAATGACTTAGGAGGTGTAGCATAAGTGGGAG-CC------TC-G-------------CGATCTTGAAATACCACTACTCTTAATGTCATTTTACTTATTCCGTTAGACTAAGGCT-CGCATCA-CAG--------------------------------------------CGAGTTTT-GGATTC--AAGGTTACCA---------------------CTTGTGGCAGTTGATTTGTGCGGAA-GACATAGTCAGGTGGGGAGTTTGGCTGGGGCGGCACATCTGTTAAATGATAACGCAGGTGTCCTAAGGTGAGCTCAATGAGAACAGAAATCTCATGTGGACCAAAAGGGGAAAAGCTCGCTTGATTTTGATGTTCAGTACGCATACAAACTGTGAAAGCATGGCCTATCGATCCTTTAGGT-----------------------------CTGA-GAAATGTTCAGCTAGAGGTGTCAGAAAAGTTACCACAGGGAT-------------------------------------------------------------------------------------------------------------------------------------------------------------------------------------------------------------------------------------------------------------------------------------------------------------------------------------------------------------------------------------------------------------------------------------------------------------------AACTGGCTTGTGGCAGCCAAGCGTTCATAGCGACGTTGCTTTTTGATCCTTCGATGTCGGCTCTTCCTATCATTGA-GACGCAGAAGTCCCAAAGTGTCGGATTGTTCACCCGCCAAT-AGGGAACGTGAGCTGGGTTTAGACCGTCGTGAGACAGGTTAGTTTTACCCTACTGATGAAC--------------------------TT-GATCCTGCGACAGTAATCGAAGTCAGTACGAGAGGAACACTTCGTTCAGATACTTGGTAAATGCGGCTAGCTGAAAAGCTAATACTGCGAAGCTATCATCTGTTGGATTACGACTGAACGCCTCT-AAGTCAGAATCTTGGCTGACT-AAGCAGTGTTGT-C-CACCTCTTTGAACTTGACATGACATAGAT-TAGA-----CTGAGGTCC-GTG----TGCAGCGGGGGCTGGCTCT------------------GCCAAAAGAAATTGA---------ACCC-AATA-------GCTTGCATCACG---AGTTTGAAGCGATAAACCTTTTGTAGACGACTTAGCT--GAGTCTGGGTATTGTGAGAG-TGAGAGTAACCTTTGTGTTACGATCTTTTGAGGTTCATCCCAGGCCTTTTGT----------------------------------------------------------------------------------------------------------------------------------------------------------------------------------------------------------------------------------------------------------------------------------
>Pfiesteria_piscicida
------------------------------------------------------------------------------------------------------CAAGACATGAAGTCAGGTCAGCAAACCCGCTGAATTTAAGCATATAAGTAAGCGGAGGAAAAGAAACTAAAT-AGGATTCCCTTAGTAATGGCGAATGAA-CAGGGATCAGCTCAGGATGGAA-ATCGGGG-CCCCGCGGCCT--------------------TGAATTGTAA-----TCTGGAGATG-CA-CCACC--A-----ACTGG-GGCACAGATGTAA-GCCT-CTTGGA-AAAGAGCATC-AGTGAGGGTGAGAATCCCGCATGG-CATC-TGTAGTCC-----TCAG-TGTAC--GGTGTGCAT-TCTAA-GAGTCACACTCCTCGGGACTGGAGTGCAAAT-TGGGTGGTAAATTTCATCTAAAGCTAAATATTT-GTTCGAGACCGATAGCAAACAAGTACCATGAGGGAAAGATGAAA-AGGACTTTGAGAAGAGAG-TTAAA--AGTGCCTGAAATTGCTGAAAGA-GAAGCGAATGGAAC-CAGTGAACCTTGGC-AAGATTGTCATATGCCAGCGGGATTGCTCGCAGCTCCACCGCAAGGGTTGCTGTGGGTTTTGATCGTGACGT-----------------------------------------------------GTGTG----GTGTTTCTTGCCTT-----------------------------------------------------------------------------------------------------------------------------------------------------------------------------------------------------------------------------------------------------------------------------------------------------------------------------------------------------------------------------------------------------------------------------------------------------------------------------------------------------GCCCGTCAACATTAGTTCACGGCTGAGGA----------------------------------------------------AAACTTCAGGGACA----------TGGTAGCCTGGCCCCGGTTGGGTGAATGTGCCTGTCGGA-------------ACTCATC------TGTGGTCTAACTGTTGAT-CAAATGGTTCCATCCGACCCGTCTTGAAACACGGACCAAGGAGT-CTAACATATGTGCAAGTTC-TCGGGTGGT----TAAACCT-G-------------CTTGCGA-----AATGAAAGTGAC-------------------------TGCTGGGA--------------------TCTT---------------------TGCACCAGCA-AC------CGA-CC--AA-TCAA------TTGAGAGAGGTTTGAGTATGAGCATATCTGTTAGGACCCGAAAGATGGTGAACTATGCCTGTGAAGGGCAAACTCAGAGGAAACTCTGATGGAGGCTCGTAGCGATAC-TGACGTGCAAATCGTTCGT-CATACATGGGTATAGGGGCGAAAGACTAATCGAACCATCTAGTAGCTGGTTCCCTCCGAAGTTTCCCTCAGGATAGCT-GGAGTTGA----------------------ACAGTTTTATCAGGTAAAGCGAATGATTAGAGAGTTGGGGGA-CGTGTTGTCCTCCACCTATTCTCAAACTTTAAAT-GGGTAAGATCCAGTG-----GTT----ACTT-GGGT--------GAACTTC-TGG-GATA-AATGA--A-A-A-CTCTAAGTGGGCCA-TTTTTGGTAAGCAGAACTGGCGATGAGGGATGAACCTAACGTTGGGTTAAAGTGCTTAACTGCTCGCT-CA-TCAGATACCATAAAGGGTGTTGGTTCATTTTAACAGCAGGACGGTGGTCATGGAAGTCGAAACCCGCTAAGGAGTGTGTAACAACTCACCTGCCGAA-TGGACTAGCCCCGAAAATGGATGGCGCTT-AAGCG-GGTGACTGATACCCAACCATTGTTGC-AAT----------------------------------------TGTGTTGCA-TCAATGAGTAGGAGGGCATGGGGGTTTGTGATGCAGCTCTTGGCGTAAGCCTGGGTGAAACA-GCTCCTAGTGCAGATCTTGGTGGTAGTAGCAAATATTCAA-ATGAGAACTTTGAAGACTGAAGTGGAGAAGGGTTCCATGTGAACAGCAGTTGGACATGGG-TTAGTCGTTCCTAAGAGACA---AGGATGT-TCCG-CACACGCAG------------GCTTT----------------------------------------GCCTC----GTCTCT-TGAAAGGAAATG-GGGTTAATATTCCCCAACCAGGA----CGTGGATAC----TGTATGGCAACGTAA------GAGAATTCGGCGACGCAGGAGGGAA-CCTTGGG-AAGCGTTGTCTTTTCTTTTT-AACC-GCCTATT----------ACCC-TGGAATCAGATTGCCTGGAGATAGGGTTAAAT-GGCGGG--------------------------------------------------------------TAAAGCACCTT-GA-CTTCCGAGGTGTCCGGTGCGTTCTCTACTGTCCTTGAAAAGCCGAAGGAAAGAT-----------------------------------------------TTATTCACACCCCTGTACGTACCCATAACCGCATCAGGTCTCCAAGGTTAGCAGCC-TCTGGTCTA-TAGAGCAAAGTAGGTAAGGGAAGTCGGCAAAA-TAGATCCGTAACTTCGGGAAAAGG-ATTGGCTCTGAGGGTTGGGTA--TAGGGG-TCCTTGTTT-------GTATG---TTCG-AGCTGAGCCGA--AGCTACCTGA--CG-CCTCTGG---TGGATGGTGGATTCGTGCATGGCGAGAATTGCCGGACA--AGGAACGT-CTTT-CGGGACTC-----------------------------------------------TCCCTGTG-CAGT-GAACAACCAACTCAGAACTGGAGCGGACAAGGGGAATCCGACTGTTTAATTAAAACAAAGCATTGCGATGGCCTC-AAAAGGTGTTGACGCAATGTGATTTCTGCCCAGTGCTCTGAATGTCAAAGTGATGAAATTCAATCAAGCGCGGGTAAACGGCGGGAGTAACTATGACTCTCTTAAGGTAGCCAAATGCCTCGTCATCTAATCAGTGACGCGCATGAATGGATTAACGAGATTCCCACTGTCCCTATCTACTATCTAGCG-AAACC-ACAGCCAAGGGAACGGGCTTGGGATAATCAGCG-GGGAAAGAAGACCCTGTTGAGCTTGACTCTAGTCCGACTTTGTGAAATGACTTAGGAGGTGTAGCATAAGTGGGAG-CT------TCGG-------------CGATCGTGAAATACCACTACTCTTAATGTCATTTTACTTATTCCGTTAAGCTGAAACT-TGCGTCA-CAG--------------------------------------------CGAGGTTT-GGATCT--AAGGTCGTCTCT-------------CTTGA--------CGATTGATCTGTGTGGAA-GACATAGTCAGGTGGGGAGTTTGGCTGGGGCGGCACATCTGTTAAATGACAACGCAGGTGTCCTAAGGTGAGCTCAATGAGAACAGAAATCTCATGTTGACCAAAAGGGGAAAAGCTCGCTTGATTTTGATTTTCAGTACGAATACAAACTGTGAAAACATGGCCTATCGATCCGA-ATTC-----------------------------------------------------------------------------------------------------------------------------------------------------------------------------------------------------------------------------------------------------------------------------------------------------------------------------------------------------------------------------------------------------------------------------------------------------------------------------------------------------------------------------------------------------------------------------------------------------------------------------------------------------------------------------------------------------------------------------------------------------------------------------------------------------------------------------------------------------------------------------------------------------------------------------------------------------------------------------------------------------------------------------------------------------------------------------------------------------------------------------------------------------------------------------------------------------------------------------------------------------------------------------------------------------------------------------------------------------------------------------------------------------------------------------------------------------------------------------------------
>Alexandrium_catenella
------------------------------------------------------------------------------------------------------CTAAGCGTGAAGTGAAGCACATAAACCTGCTGAATTTAAGCATATAAGTAAGTGGTGGAAATTAAACCAACT-GGGATCTCTTCAGTAATTGCGCATGAA-CCAGGATATGCTTAGCTTGACA-AATGGAG-CTGCTGGCTC---------------------TGAATTGTAT-----TGTGGGAATG-TA-TTACC--A-----ACAGA-GGTGCAGGTGTCA-GCCA-TTTGAA-AGAAAGCATC-AATGAGGGTGAGAGTCCTGTTTGT-CATG-TGCAGCCT-----TCTG-TGCAC--GGTGTATAT-TTGCT-GAGTCACACTCCTTGGCATTGGAATGCAAAG-TGGGTGGTAAGTTTCATGCAAAGGTAAATATGC-AATTGAGACTGATAGCGCACAAGTACCATGAGGGACATATGAAA-AGGACTTTGAAAAGAGAA-TTAAA--TGAGTTTGTATTTGCTAAACAC-AAAGTAAACAGACT-TGATTTCCTCAGT--GAGATTGTAGTGCTTGCTTAACAATGGGTTTTGGCTG----------------------------------------------------------------------------------------------------------------------------------------------------------------------------------------------------------CAAGTGCAATAATT-------------CTTGCTTTGTGTGCCAGTTTTTATGTGGACATTTGATTACCTTTG-------------------------------CACATGAATGGTAATTTTCCTGCG-------------------------------------------------------------------------------------------------------------------------------------GGGTGTGGATTGCATATGCATGTAATGATTTGCATGTTTGTT------------------------------------AAATGTGTCTGGTGTATTT-----GTTTGTGTCCTTGTCCTTGAGGT---------------------------------------------------------------------------------------------TGCTTTCTCCCTTGGGCTTACATGCCCTGGCACACAC-----------------------------------------------------------ATTCTGGC-AAAATGCTTCTGCTTGACCCGTCTTGAAACACGGACCAAGGAGT-CTAACAGATGTGCAAGTTT-GAAGGTGGT-----ATACCT-G-------------TGTGTGT-----AATGAAAGTATT-------------------------GGCTGGGA----------------------------------------TATT-TGCACCAGCA-GC------CGA-CT--AA-TTAG------CAGACAGAGGTTTGAGTTGGAGCATATCTATTAGGACCCGAAAGATGGTGAACTATGCTTGAACAGAAAGAATTCAGAGGAAACTCTGATGGAGGTTCGTATCGATAC-TGACGTGCAAATCGTTCGT-CATATTTGGGTATAGGGGCGAAAGACTAATCGAACCATCTAGTAGCTGGTTCCCTCCGAAGTTTCCCTCAGGATAGCT-GGAGTTGC----------------------ACAGTTTTATCAGGTAAAGCGAATGATTAGAGGAATTGGGGACAGATGTGTCCTTGACCTATTCTCAAACTTTAAAT-GGGTAATATGTAGTG-----GTT----GCTT-GATG--------GAACTTC-TAA-AATG-AATGG--C-A-A-TATTAGGTGGGCCA-TTTTTGGTAAGCAGAACTGGCGATGAGGGATGAACCTAATGCTGGGTTAAGGTGCTTAATTACTTGCT-CA-TTTGATACCAGAAAGGGTGTTGGTTCATTTTAACAGCAGGACGGTGGTCATGGAAGTCGAAATCCGCTAAGGAGTGTGTAACAACTCACCTGCCGAA-TGGACTAGCCCCGAAAATGGATGGCGCTC-AAGCG-GGTGACTGATACCCAACCACTGTTGC-AAA--------------------------------------------CAACA-TCAATGTGTAGGAGGGCATGGTGGCTTGTGAAACAGCCTTTGGCAAAACCCTAGGTGCAACA-GCTTCTAGTGCAGATCTTGGTGGTAGTAGCAATTATTCAA-ATGAAAACTTTGAAGACTGAAGTGGAGAAGGGTTTCATGTGAACAGTGCTTGGACATGGG-TTAGCCGGTCATAAGAGATA---GGTATGT-TTTG-CACATGCAG------------GCTTT----------------------------------------GCTTC----GCTCCT-TGACAAGGAATG-GGGTTAATATCCCCCAGCCAGGA----CGTGGATAT----TGCATGGTAACATAA-----TGTGGATT-GGTGATGCAATAGGAAG-CCTTGGT-AAGCGTTGTCTTTTCTGTTT-AATT-GTTTATA----------ACCC-TGAAATCAGATTGCCTGGAGATAGGGTTGAAT-GGCAAG--------------------------------------------------------------CAAAGCACCTT-GT-CTTCTGAGGTGTCTGGTGTGCTTTCAATTGCCCTTGAAAAACCAAATGATTGTT-----------------------------------------------TTATTCTCTCCCCTGGTCGTGCCCATATCCGCATCAGGTCTCCAAGGTTTGTAGCC-TCTGGTCTT-TGGAACAAAGTAGGTAAGGGAAGTCGGCAAAC-TAGATCCGTAACTTTGGGAAAAGG-ATTGGCTCTGAGGGTTGGGTG--CAGGGG-TCCTTGTGC-------TGATG---TTTG-AGCTTAGCAAT--AGCTACTTGA--CG-CCTCTGG---TGGATAGTGGCTGTTTGCATTGCAAAAACTGCTGGACA--AGGAATGC-CTTCTTGGGCTGT------------------------------------------------CTGTGCA-CAAT-GAACAACTAACTCAGAACTGAAGCGGACAAGGGGAATCCGACTGTTTAATTAAAACAAAGCATTGTGATGGCTTG-AAAAGGTGTTGATGCAATGTGATTTCTGCCCAGTGCTCTGAATGTCAAAGTGATGAAATTCAAACAAGCGCGGGTAAACGGCGGGAGTAACTATGACTCTCTTAAGGTAGCCAAATGCCTCGTCATCTAATTAGTGACGCGCATGAATGGATTAACGAGATTCCCACTGTCCCTATCTACTATCTAGCG-AAACC-ACAGCCAAGGGAACGGGCTTGGGATAATCAGCG-GGGAAAGAAGACCCTGTTGAGCTTGACTCTAGTCTGACATTGTGAAATGACTTAGGGGGTGTAGCATAAGTGGGAG-CT------GTGG-------------TGATCTTGAAATACCACTACTCTTAATGTCATTTTACTTATTCTGTGAAGCTGGGGCT-TACTTGA-TTG--------------------------------------------TGATTTTT-TGAATC--AAAGTTGTTTTTCG---------------------GGATATCTGTTTTATGTGGAA-GACATCATCAGGTGGGGAGTTTGGCTGGGGCGGCACATCTGTTAAATGATAACGCAGGTGTCCTAAGGTGAGCTCAATGAGAACAGAAATCTCATGTGGACCAAAAGGGGAAAAGCTTGCTTGATTTTCATTTTCAGTATGAATACAAACTGTGAAAACATGGCCTATCGATCCTTTAGGT-----------------------------CTGA-AAAATGTTCAGCTAGAGGTGTCAGAAAAGTTACCACAGGGAT-------------------------------------------------------------------------------------------------------------------------------------------------------------------------------------------------------------------------------------------------------------------------------------------------------------------------------------------------------------------------------------------------------------------------------------------------------------------AACTGGCTTGTGGCAGCCAAGCGTTCACAGCGACGTTGCTTTTTGATCCTTCGATGTCGGCTCTTCCTATCATTGA-GACGCAGAAGTCCCAAAGTGTCGGATTGTTCACCCGCCAAT-AGGGAACGTGAGCTGGGTTTAGACCGTCGTGAGA-AGGTTAGTTTTACCCTACTGGTCAAG-----------------------------AATATTGCAACAGTAATCGAAGTTAGTACGAGAGGAACACTTCGTTCAGATACTTGGTAAATGCTACCAGCTGAAAAGCTATTGTTGCAAAGCTACCATCTGTTGGATTACGACTGAACGCCTCT-AAATCGGAATCTTGTCTGGCT-ATGTAATGTTGT---CATCATTGCTGTTTGTAAATGACAATTG--TAGGC-----TTGGGCATTAATTCG-TGCTATACTCTGTGGTT--------------------GGAATGTTAGGTTCA------------TTGGTG-------CATTGTGAAC--------TTGAAATGATAAATCTACTGTAAACGACTTTGCT--GTGTCCAGGTATTGTAAGTGCTGAGAGTGGTGTGTGTGCTGCGATTCACTGAGGTTCTTCCTGTGTTTTT-GATTTGT-----------------------------------------------------------------------------------------------------------------------------------------------------------------------------------------------------------------------------------------------------------------------------
>Gonyaulax_polyedra
------------------------------------------------------------------------------------------------------GAAGACATGAAGT-AGGCGAGTCAACCTGCTGAATTTAAGCATATAAGTAAGCGGAGGACTTGAAACCAAAC-AGGATTCCTTCAGTAACGGCGAGTGAA-CAGGGAGTAGCTCAGCATGGAA-ATTGGGGCTGGTAGCC----------------------TTGAGTTGTAG-----TCTGGAGATG-CG-TTGCC--A-----ATGGG-GGTGCAGATGTGA-GCCT-CTTGGA-AAAGAGCACT-AATGAGGGTGACAGTCCTGTTTGC-CATC-TGTCGTCT-----TCCA-TGCAC--GGCGTGCTT-CCTAC-GAGTCACGTTCCTTGGGCTTGGAGCGCCAAT-GTGGTGGTAATTTTCACCCCAAGCTAAATACAT-GTTCAGGACCGACAGCAAACAAGTACCATGAGGGAAAGGTGAAA-AGGACTTTGAGAAGAGTG-TTAAA--AGTGCATGAATTTGCTGAATGT--AAGTGAATGGAAC-CGTTTGTCCGGGT--AAGATTGCCACACTTGTCTATGACGTGGTGCCTGATTTCGCAAG--------------------------------------------------------------------------------------------------------------------------------------------------------------------------------------------TATTGCAGTGCTGCGTTGTTTGTGT-ATGTGTGGTGTTTCTTGCCTTGCTAGTGACTGTCAGTGTGCAACTGTGCATGAA-----------------------------ATCAAGGATTTGCGTGTTCTCTTGTG---------------------------------------------------------------------------------------------------------------------------------------GTGGCCATGCTAGTCTTGAGTGTGCACACTTGTACATTGCTT------------------------------GGTGTGTGCCGGGGTGGAG-------TGTTGCAGGCTGCTCTTTGTTGCTG--------------------AGAAACTGTTCTCTTCATGAGG----------------------------------------------------------TGTGCGCTTGGGACATATTCTTGTTTGCGC--------------------------------------------------------CAACGTTGAC-TAAATGGCTCTATTCGACCCGTCTTGAAACACGGACCAAGGAGT-CTAACGCATGTGTTAGTGT-GCGGGTGGC-----CAACTT-G-------------TGTGCGA-----CATGAAAGTGTT-------------------------TGTTGGGA---------------------------------------TTCTG-TGCACTAACA-AT------GGA-CC--AA-TCGT------GTGGGAGAGGTTTGAGTTGGAGCACATGCGCTAGGACCCGAAAGATGGTGAACTATGCCTGAGGAGGACAAATTCAGGGGAAACTCTGATGGAGGCTTGTAGCGATAC-TGACGTGCAAATCGTTCGT-CTCACTTGGGTATAGGGGCGAAAGACTAATCGAACCATCTAGTAGCTGGTTCCCTCCGAAGTTTCCCTCAGGATAGCT-GGAACTAA----------------------GCAGTTTTATTAGGTAAAGCAAATGTTTAGAGGAATCGGGGA-CGTGGTGTCCTCGACCTATTCACAAACTTTAAAT-GGGTAAGATGCAGTG-----GTT----GCTT-GTGT--------GATCTTC-TGG-GGTA-AATGC--A-C-T-TTCTACGTGGGCCG-TTTTTGGTAAGCAGAACTGGCGATGAGGGATGAACCTAACGTTGGATTAAGGTGCCGAAATGCTCGCT-CA-TCAGATACCATAAAGGGTGCTGGTTCATTTTAACAGCAGGACGGTGGTCATGGAAGTCGAAATCCGCTAAGGAGTGTGTAACAACTCACCTGCCGAA-TGGACTAACCCCGAAAATGGATGGCGCTT-AAGCG-GGTGACTGATATCTAACCACTTGTGC-AAA----------------------------------------TGTG-GGCA-CCAGTGAGTAGGAGGGCGTGGAAGTT-GCGATGAATCATCGGGTGCAAACCTTGGTGAAGCA-TCTTCTAGTGCAGATCTTGGTGGTAGTAGCATTTATTCAA-ATGGGAACTTTGAAGACCAAAGTGGAGAAGGGTTCCATGTGAACAGCAGTTGGACATGGG-TTAGCCGACCCTAAGGAACA---GGATA-T-TCTG-CACACAAAG------------GCTTT----------------------------------------GCCTT----GTCTTG-CGAAAGGCAGTG-GGGTTAATATTCCCCAGCCGGGA----CGTGGATAG----TGTATGGTGACATAA------GAGAATTTGGCGGTGCATTTGCGCA-CCTCGGG-AAGCGTTGTCTTTTCTTTTT-AACT-CCCTTTTT---------ACCC-TGAAATCAGTTTGCCTGGAGATAGGGTTCATT-GGTAGG--------------------------------------------------------------TAAAGCACCTT-TT-CTTTTGAGGTGCTCGATGTGTGCGCAACTGTCCTTGAAAAGCCAAAGAAAAGAT-----------------------------------------------TTATTCACACCCCTGGTCGTACCCATAACCGCAGCAGGTCTCCAAGGTTAGCAGCCCTCTGGCCCTATAGAGCAAAGTAGGTAAGGGAAGTCGGCAAAA-CAGATCCGTATCTTTGGGAAAAGG-ATTGGCTCTGAGGGTTGCGTG--CAGGGG-TCCTTGCCC-------TGATG---TTTGAGCTGAGCAGA---AGCTACTTGT--TGCCGTCTGG---TGGATAGTGGATTCATGCACGGCGAGAATTTTCAGACA--AGGAGTGT-CTTTATGGGCTTT-----------------------------------------------TCCCTGCG-CAGT-GAACAGCCAACTCAGAACTGGAGCGGACAAGGGGAATCCGACTGTTTAATTAAAACAAAGCCTTGCGATGGCCTC-AGCAGGTGTTGACACAATGTGATTTCTGCCCAATGCTCTGAATGTCAAAGTGATGAAATTCAAACAAGCGCGGGTAAACGGCGGGAGTAACTATGACTCTCTTAAGGTAGCCAAATGCCTCGCCATCTAATTAGTGACGCGCATGAATGGATTAACGAGATTCCCACTGTCCCTATCTACTATCTAGCG-AAACC-ACAGCCAAGGGAACGGGCTTGGGATGATCAGCG-GGGAAAGAAGACCCTGTTGAGCTTGACTCTAGTCTGACTTTGTGAAATGACTTAGGAGGTGTAGCATAAGTGGGAG-TT------TTGG-------------CGATCTTGAAATACCACTACTCTTAATGTCATTTTACTTATTCTGTCAGCCTGCGGCT-TGCATGT-GTG--------------------------------------------TGAGTTTT-GGATTT--AATGCTTCTGGTTTTA---------------------GTTTCTGATCTGTTTGGGA-AGCATAGTCAGGTGGGGAGTTTGGCTGGGGCGGCACATCTGTTAAATGATAACGCAGGTGTCCTAAGGTGAGCTCACTGAGGACAGAAATCTTATGTAGACCAAAAGGGGAAATGCTTGCTTGATTTTCATTTTCAGTGCGAATACAAACTGTGAAAACATGGCCTATCGATCCTCTATGT-----------------------------CTGC-GATTTGTTCAGCTAGGGGTGTCAGAAAAGTTACCACAGGGAT-------------------------------------------------------------------------------------------------------------------------------------------------------------------------------------------------------------------------------------------------------------------------------------------------------------------------------------------------------------------------------------------------------------------------------------------------------------------AACTGGCTTGTGGCAGCCAAGCGTTCGTAGCGACGTTGCTTTTTGATCCTTCGATGTCGGCTCTTCCTATCATTGA-GACGCAGCAGTCCCAAAGTGTCGGCTTGTTCACCCGCCAAT-AGGGAACGTGAGCTGGGTTTAGACCGTCGTGAGACAGGTTAGTTTTACCTTGCTGATCGGA--------------------------GC-GATATTGTGACAGCAATCGAAGTTAGTACGAGAGGACAACTTCGTTCAGACATTTAGTAAATGCATTTACCTGAAAAGCTATTATTGACAAGCTACCATATGTTGGATTACGACTGAACGCCTCT-AAGTCAGAA----------------------------------------------------------------------------------------------------------------------------------------------------------------------------------------------------------------------------------------------------------------------------------------------------------------------------------------------------------------------------------------------------------------------------------------------------------------------------------------------------------------------------------------------------------------------------------
>MAG1_EU304548_Uncultured_marine_alveolate
------------------------------------------------------------------------------------------TTATTTCACG-CACGCTCACGACCAGTCACGGGATTACCCGCTGAATTTAAGCATATAAATAAGCGGAGGACATCAAACTAACC-AGGATTCCCCTAGTAATGGCGAATGAA-CAGGGAAGAGCTCAAATCTATA-ACCGTGTTCACGGAT-----------------------ACGGAATGTGG-----CCTCGTGTGC-GT-TCACC--A-----GCTGC-TCCTACGTCGTTA-GTTG-TTTGGA-ACAACACATA-ATCACGGGTGAAAATCCCATCTGT-CGAC-CTTATGGA-----GGCG-CGTAC--GGTGTGCGT-TCCCC-GAGTCGCGCACCCTGGGACGGGTGCGTAAAT-TCGGTGGTAAGTTTCATCGAAAGCTCAATATTT-CCTCGAGTCCGATAGCGAACAAGTACCATGAGGGAAAGGTGAAA-AGTACTTTGAAAAGAGAG-TTAAA--CGTGCCTGAAATCGTTGTGAAT-CAAGCGATTGGAAT-CAACGTCGTTAA---GGAATTGGGGCGCAAGCTGTTTCATCCCGCTTTGACGAGTAT-----------------TCGTTCTGGTTGGTTTGGCGCGGCTTGTTGTTCCGGATCCCTTGAAGACATCTGACACTGGTGGATGAGCC----GTCTACACCGCCGATTGAAATTCCTTCGGGATGATCTTTTGGAAGTGGCGGCTTTTGCACTGGCGGTACGCATATTGTTGGACCGTTCTGGATTTCTGAGTCTGTTGTTCTCTGTCGTACTCTCGGCTTGAACGCAGGTGATGAAAGAAGGGGCTCGAAG-----------------------------------------------------------------------------------------------------------------------------------------------------------------------------------------------------------------------------------------------------------------------------------------------------------------------------------------------------------------------------------------------------------------------------------------------------------------------------------------------------------------------------CGATATGTGGTGTCAGAC-CCGCAGGTTCCAATTGACCCGTCTTGAAACACGGACCAAGGAGTTCATACGCATGTGCGAGTAT-GTGAACAAC-----AACGTTCA-------------TATGCGA-----AATGAAAGTGAA-------------------------AGGTAGAA--------------------TGTA---------------------AGCTCTACCG-AC------CGA-CTACAT-TCTT------CGGCGTGAAGTTCGAGTGTGAGCGCATGTGTTGGGACCCGAAAGATGGTGAACTATGCCTGAACAGGGTGAAGCCAGGGGAAACCCTGGTGGAGGCTCGTAGCGATAC-TGACGTGCAAATCGTTCGT-CTAATTTGGGTATAGGGGCGAAAGACTAATCGAACCATCTAGTAGCTGGTTCCCTCCGAAGTTTCCCTCAGGATAGCT-GGCGTGTTAT------------------GAATAGTTTCACCAGGTAAAGCGAATGATTAGAGGTTCCGGGGC-TGTTTCAGCCTCGGCCTATTCTCAAACTTTCAAT-GGGTGAGCTCTACGA-----TTT----GCATCGTTC--------GAATTCG-TAG-CAGC-AATGA--T-GCA-TGCTCAGTGGGCCG-TTTTTGGTAAGCAGAACTGGCGATGAGGGATGAACCTACCGTTGACATAAGGTGCTAAACTACTCGCT-CA-TCAGACACCACAAAGGGTGTTGGTTCATTTTGACAGCAGGACGGTGGTCATGGAAGTTGAAATCCGCTAAGGAGTGTGTAACAACTCACCTGCCGAA-TGGACTAGCCCCGAAAATGGATGGCGCTG-CAGCG-AGCGACCGATAGTCGACCCGTCGTGG-GAGA---------------------------------------TTGTATCCT-CGACGGTGTAGGAGGGCGCAGATGTT-GTGACGCATTTCGGGATGTAAATCTCGATGAAATT-GCATCTGGTGCAGATCTTGGTGGTAGTAGCAACTATTCAA-CTGCGAATGTTGAAGACTGAAGTGGAGAAGGTTTCCATGTGAACAGGATTTGTACATGGG-TTAGCCGGCCCTAAGGGACT-CCGGAGGAC-GGGT-CGAGTGCAG-------------CTTT----------------------------------------GCTGC----ATTGCC-CGAAAGGTAAGG-TGGTTAATATTCCTCCGCCCGAC----AGTGGATAG----TATGTGGCAACACAA------CAGAACTCGGGTTCGCGTGCGGGTG-CTCCGGG-AAGTGTTTTCTTTTCTTCTC-AACA-ATCATAG----------GCCC-TGGAATCAGCTTGTCAGGAGGTAGGGCTGTCA-GATTGG--------------------------------------------------------------TGGAGTGCCTC-GT-CATTCGAGCCACCTGGTGAGCTCTCGCACGCCCTTGAAACCCCGGGGGAAAGTT-----------------------------------------------TCATTCGCACTCACGTCCGTATCCATAACCGCATCAGGTCTCCAAGGTTAGCAGCC-TCTGGTCTC-TAGAAGAAGGTAGCTAAGGGAAGTCGGCAAAA-TAGTTCCGTAACTTTGGGAAAAGG-AATGGCTCTGAGGGCTGGGCA--CAGGGG-TCCTCGCTC-------TACAT---CCTTCCGCTGAGCAGG--GGCTGCCGAC--CGCTCTTCGG-AGCGGATGGCGGAACTTCGCGCGGCGGTTGGAGAGGGGC---AGGAATTGACTT--CGGTCG------------------------------------------------TTCCTTGTG-CGAT-GAACAGCCATCTCAGAACTGGAGCGGACAAGGGGAATCCGACTGTTTAATTAAAACAAAGCATTGCGATACCCGC-AACCGGTGTTGACGCAATGTGATTTCTGCCCAGTGCTCTGAATGTCAAAGTGATGAAATTCAAACAAGCGCGGGTAAACGGCGGGAGTAACTATGACTCTCTTAAGGTAGCCAAATGCCTCGTCATCTAATTAGTGACGCGCATGAATGGATTAACGAGATTCCCACTGTCCCTATCTACCATCTAGCG-AAACC-ACAGCCACGGGAACGGGCGTGGAACATTCAGCG-GGGAAAGAAGACCCTGTTGAGCTTGACTCTAGTTCGACTTTGTGAAGTGACTTAAGAGGTGTAGCATAAGTGGGAG-CT------TCGG-------------CGCATGTGAAATACCACTACTTTTAATGTTGCTTTACTTATTCCGTTATGCTAAAACT-CGGCTCT-GC---------------------------------------------CGATTTGT-TGCTC---AAAGTTCTTT-------------------------CGAGGACTGATTCGCGCGGGA-GACTTAGTCAGGTGGGGAGTTTGGCTGGGGCGGCACATCTGTTAAATGGTAACGCAGGTGTCCTAAGGTGAGCTCAGTGAGAACAGAAATCTCACGTAGACCAAAAGGGGAAAAGCTCACTTGATTTTGATTTTCAGTGTGAATACAAACTGTGAAAGCATGGCCTATCGATCCTTTAAGT-----------------------------CTGG-GAAACGTCCAGCTAGAGGTGTCAGAAAAGTTACCACAGGGAT-------------------------------------------------------------------------------------------------------------------------------------------------------------------------------------------------------------------------------------------------------------------------------------------------------------------------------------------------------------------------------------------------------------------------------------------------------------------AACTGGCTTGTGGCAGCCAAGCGTTCATAGCGACGTTGCTTTTTGATCCTTCGATGTCGGCTCTTCCTATCATTGA-GACGCAGAAGTCCCAAAGTGTCGGATTGTTCACCCGCCAAT-AGGGAACGTGAGCTGGGTTTAGACCGTCGTGAGACAGGTTAGTTTTACCCTACTGAT-AAG--------------------------TT-AACGTTGCGACAGTAATCGAACTCAGTACGAGAGGAACAGTTCGTTCAGACATTTGGTTAATGCAGTTAGCTGACACGCTAGTGCTGCGATGCTACCATCTGCCGGTTTATGACTGAACGCCTCT-AAGTCAGGACCCGTGCTGGAG-ATGCAGCGTTATTT-GTGCCGACTGAATG-TGCAGAACACGCCA-AACC-----TTTGACTGCATATGTC-CATT----CATCCCGAACGCCT---------------CAGAAGGCGACT-GGGTTCATCA-----------------TAGCTTGGAT-------A-GGTCGGTTGAAATCCTGGGAAAACGACCCAGAA--GGCTCCGGGTGCTGTAAGTGCTGAGAGTGGTCATTGTACCACGATCCACTGAGGCATAGCCCGCGA-CTTACGATTTGTTCCCCCTCCCTGGTCTCCCTTGCGGGAGACCCCCCGGGCCACCTCTTCAAGAGGTCGGCCCGGGGTTTCAATGGCTTCAACACCATTGGGCCCGTTGGCCCCAGGTTTGGCCCCGGTTTGTCC-------------------------------------------------------------------------------------------------------------------------------------------------
>MAG1_5_AND_3END_AACY020214703_Marine_1096626819912
------------------------------------------------------------------------------------------ACTTTTTGCG-CACGTACACGACCTGTTACGGGATTACCCGCTGAATTTAAGCATATAAATAAGTGGAGGAGTAAAAACTAACC-AGGATTCCCCCAGTAATGGCGAATGAA-CAGGGAAGAGCTCAAATGCATA-ACCGCATTGCGGAATGT--------------------GACCTCGTGTGC-----TCTCACCAGT-TG-CTTCC------------------TCGTCGTTT-GTTG-TTTGGA-AAAACACATA-ACCACGGGTGAAAATCCCATCTGT-CGGC-CTACGGAA-----GCGG-CGTAC--GGTGTGAGT-TCCCA-GAGTCGCGCACCCTGGGACGGGTGCGTAAAG-TCGGTGGTAAGTTTCATCGAAAGCTCAATATCT-CCTCGAGTCCGATAGCGAACAAGTACCATGAGGGAAAGGTGAAA-AGTACTTTGAAAAGAGAG-TTAAA--CGTGCCTGAAATCGTTGTGAAT-CAAGCAATTGGAAT-CAACGTCGTTAA---GGAATTGGAGCGCAATCTTGTTTCTCTGGATCCCTTGAAGAC-----------------ATCTGACACTGGTAGGTTAGTCGTTTATACCGCCTTCTGCAATCTCTCCGGAGTGAGCTTTTGGAAGTAAC----GACTTTTCTACTGGCGGTACACATATTATTGGATCGTTGTGGATTTCTGATTTCGTTATTAGGTGCCGAACTTTCGTCCCTTTTGCGTTTGATTACGGAAG------------------------------------------------------------------------------------------------------------------------------------------------------------------------------------------------------------------------------------------------------------------------------------------------------------------------------------------------------------------------------------------------------------------------------------------------------------------------------------------------------------------------------------------------------------------------------CAGCTCGAAGTAGTATGTGGTGTCAGAA-TCGCAGGTTCCAATTGACCCGTCTTGAAACACGGACCAAGGAGTTCATACGCATGTGCGAGTAT-GTGACCTAC-----AACGGTCA-------------TATGCGA-----AATGAAAGTGAA-------------------------AGGTAGAA--------------------TATA---------------------AGCTCTACCG-AC------CGA-CTACAT-TCTT------CGGCGTGAAGTTCGAGTATGAGCGCATGTGTTGGGACCCGAAAGATGGTGAACTATGCCTGAACAGGGTGAAGCCAGGGGAAACCCTGGTGGAGGCTCGTAGCGATAC-TGACGTGCAAATCGTTCGT-CTAATTTGGGTATAGGGGCGAAAGACTAATCGAACCATCTAGTAGCTGGTTCCCTCCGAAGTTTCCCTCAGGATAGCT-GGCGTGTTAT------------------GAATAGTTTCACCAGGTAAAGCGAATGATTAGAGGTTCCGGGGA-TGCTTCATCCTCGGCCTATTCTCAAACTTTCAAT-GGGTGAGATCCGCTG-----TTT----GCATTGTTC--------GAATCAG-TGG-CTGC-AATGA--T-GCA-TGCTCAGTGGGCCG-TTTTTGGTAAGCAGAACTGGCGATGAGGGATGAACCTACCGTTGACATAAGGTGCTAAAGTACTCGCT-CA-TCAGACACCACAAAGGGTGTTGGTTCATTTTGACAGCAGGACGGTGGTCATGGAAGTCGAAATCCGCTAAGGAATGTGTAACAACTCACCTGCCGAA-TGGACTAGCCCCGAAAATGGATGGCGCTG-CAGCG-AGCGACCGATAGTCAACCCGTCGTGG-GAGA---------------------------------------TTGTATCCT-CGACGGTGTAGGAGGGCGCAGATGTT-GTGACGCATTTCGGGTTGTAAAACTCGATGAAATT-GCATCTGGTGCAGATCTTGGTGGTAGTAGCAACTATTCAA-CTGCGACTGTTGAAGACTGAAGTGGAGAAGGTTTCCATGTGAACAGGATTTGTACATGGG-TTAGCCGGCCCTAAGGGACT-CCGGAGGAC-GGGT-CGAGTGCTG-------------CATT----------------------------------------GCAGC----AATGCC-CGAAAGGTAAGG-TGGTTAATATTCCTCCGCCCGAC----AGTGGATAT----TATGTGGCAACACAA------AAGAACTCGGGTTCGCGTGTGGGTA-CTCCGGG-AAGTGTTTTCTTTTCTTCTC-AACA-ATCCTAG----------GCCC-TGGAATCAGCTTGTCAGGAGGTAGGGCTGTCA-GATTGG--------------------------------------------------------------TGAAGTGCCTC-GT-CTTTTGAGCCACCTGGTGAGTCCTCACACGCCCATGAAACCCCGGGGGAAAGTT-----------------------------------------------TCATTCGCACTCACGTCCGTATCCATAACCGCATCAGGTCTCCAAGGTTAGCAGCC-TCTGGTCTC-TAGAAGAAGGTAGCTAAGGGAAGTCGGCAAAA-TAGTTCCGTAACTTTGGGAAAAGG-AATGGCTCTGAGGGTTGGGTG--CAGGGG-TTCCTGATC-------TGAAC---CACC-AGCTGAGCAGG--GGCTGCCGCC--CGCTCTTCGG-AGCGGATGGCGGAACTTCGCGCGGCCAGTGCGGAGGGCC---GGGAATTG-CTT--CGGCA-------------------------------------------------TTCTCTGCA-CGAT-GAACAACCATCTCAGAACTGGAGCGGACAAGGGGAATCCGACTGTTTAATTAAAACAAAGCATTGCGATACCCGC-AAACGGTGTTGACGCAATGTGATTTCTGCCNNNNNNNNNNNNNNNNNNNNNNNNNNNNNNNNNNNNNNNNNNNNNNNNNNNNNNNNNNNNNNNNNNNNNNNNNNNNNNNNNNNNNNNNNNNNNNNNNNNNNTAGTGACGCGCATGAATGGATTAACGAGATTCCCACTGTCCCTATCTACCATCTAGCG-AAACC-ACAGCCAAGGGAACGGGCTTGGGACATTCAGCG-GGGAAAGAAGACCCTGTTGAGCTTGACTCTAGTTCGACTTTGTGAAGTGACTTAAGAGGTGTAGCATAAGTGGGAG-CT------TCGG-------------CGAATGTGAAATACCACTACTTTTAATGTTGCTTTACTTATTCCGTTATGCAGAAATT-CGGCTCT-GC---------------------------------------------CGATGTCT-TGTTC---AAAGTCCTT---------------------------CGGGACCGATCCGCGCGGGA-GACTTAGTCAGGTGGGGAGTTTGGCTGGGGCGGCACATCTGTTAAATGGTAACGCAGGTGTCCTAAGGTGAGCTCAGTGAGAACAGAAATCTCACGTAGACCAAAAGGGGAAAAGCTCACTTGATTTTGATTTTCAGTGTGAATACAAACTGTGAAAGCATGGCCTATCGATCCTTTAAGT-----------------------------CTGT-GAAACGTACAGCTAGAGGTGTCAGAAAAGTTACCACAGGGAT-------------------------------------------------------------------------------------------------------------------------------------------------------------------------------------------------------------------------------------------------------------------------------------------------------------------------------------------------------------------------------------------------------------------------------------------------------------------AACTGGCTTGTGGCAGCCAAGCGTTCATAGCGACGTTGCTTTTTGATCCTTCGATGTCGGCTCTTCCTATCATTGA-GACGCAGAAGTCCCAAAGTGTCGGATTGTTCACCCGCCAAT-AGGGAACGTGAGCTGGGTTTAGACCGTCGTGAGACAGGTTAGTTTTACCCTACTGAT-AAG--------------------------TC-AACGTTGCGACAGTAATCGAACTCAGTACGAGAGGAACAGTTCGTTCAGACATTTGGTTAATGCGGTTAGCTGAGACGCTAGTGCCGCGATGCTATCATCTGCCGGTTTATGACTGAACGCCTCT-AAGTCAGGACCCGTGCTGGAG-ATGCAGCGTTAC---GTGCCTTCTGAATG-TGCAGAACACGCCA-AACC-----GTTTACTGCATATGTC-CACA----AATCCCGATTGTCT---------------CAGAAGACTACT-GGGTTCATCA-----------------TATCTTGGAT-------A-GGAAGGCTGAAATCCTGGGAAGACGATCCAGAA--GGCTCCGGGCGTTGTAAGTA-CGAGAGTGATCTTGTGTC-ACGATCTACTGAGACGTAGCCCGCGA-CTTACGATTTGTTCTCCTCTATTTTTGAAAGTTCAAAGTTAGTTCTCATTCATCAAGTCTAGTTTCAAAGTTCATTCATTTCATCTTCTCACTTTTACGTTGATTCGTACCGTGAAGCGGCCCCGCTTCGCGATACG-----------------------------------------------------------------------------------------------------------------------------------------------
>MAG1_Environmental_sequence_Ma131_1A45_28S_FJ032669
----------------------------------------------------------------------------------------------------------------------------------------------------------------------------------------------------------------------------------------------------------------------------------------------------------------------------------------------------------------------TGAAAATCCCATCTGT-CGGC-CTACGGAA-----GCGG-CGTAC--GGTTTGAGT-TCCCC-GAGTCGCGCACCCTGGGACGGGTGCGTAAAT-TCGGTGGTAAGTTTCATCGAAAGCTCAATATTT-CCTCGAGTCCGATAGCGAACAAGTACCATGAGGGAAAGGTGAAA-AGTACTTTGAAAAGAGAG-TTAAA--CGTGCCTGAAATCGTTGTGAAT-CAAGCAATTGGAAT-CAACGTCGTTAA---GGAATTGGAGATCAATCTTGTTTCTCTGGATCCCTTGAAGAC------------------------------------------------------------------ATCTGGCACTGGTGCATCAGCT----GTTTACACCGCCATTTGAAATATCTCCGGATTGATCTTTTGGAAGTAATAGCTTTTACACTGGCGGTACACATATTGTTGGATCGTTTTGGATTTTTGATAGTGTTATCCTCTGTCGAACTTTCGGCTTGGATGCGCTTGATGACGGAAAGAACTCGAAA-----------------------------------------------------------------------------------------------------------------------------------------------------------------------------------------------------------------------------------------------------------------------------------------------------------------------------------------------------------------------------------------------------------------------------------------------------------------------------------------------------------------------------TCATATGTGGTGTCAGAA-TCGCAGGTTCCAATTGACCCGTCTTGAAACACGGACCAAGGAGTTCATACGCATGTGCGAGTAT-GTGAGCCAA-----AACGCTCA-------------TATGCGA-----AATGAAAGTGAA-------------------------AGGTAGAA----------------------------------------TTCA-AGCTCTACCG-AC------CGA-CTACAT-TCTT------CGGCGTGAAGTTCGAGTGTGAGCGCATGTGTTGGGACCCGAAAGATGGTGAACTATGCCTGAACAGGGTGAAGCCAGGGGAAACCCTGGTGGAGGCTCGTAGCGATAC-TGACGTGCAAATCGTTCGT-CTAATTTGGGTATAGGGGCGAAAGACTAATCGAACCATCTAGTAGCTGGTTCCCTCCGAAGTTTCCCTCAGGATAGCT-GGCGTGTTAT------------------GATAAGTTTAACCAGGTAAAGCGAATGATTAGAGGTTCCGGGAA-TGCTTCTTTCTCGGCCTATTCTCAAACTTTCAAT-GGGTAAGATCCGCTG-----TTT----GCATCGTTC--------GAATCAG-TGG-CTGC-AAGGA--T-GCA-TGCTCAGGGGGCCG-TTTTTGGTAAGCAAAACTGGCGATGAGGGATG-ACCTACCGTTGACATAAGGTGCTAAATTACTCGCTCCA-TCAGACACCACAAAGGGTGT-GGTTCA-TTTGACAGCA-GACGGTGGTCATGGAAGTCGAAATCCGCTAAGGAATGTGT-ACAACTCACCTGCCGAA-TGGACTAGCCCCGAAAATGGAT-GCGCTG-CAGCG-AGCGACCGATAGTCAACCGGTCGTGG-GAG---------------------------------------ATTGTATCCT-CGACCGTGTAGGAGGGCGCAGATGTT-GTGACGCATTTCGGGTTGTAAAACTCGATGAAATT-GCATCTGGTGCAGATCTTGGTGGTAGTAGCAACTATTCAA-CTGCGACTGTTGAAGACTGAAGTGGAGAAGGTTTCCATGTGAACAGGATTTGTACATGGG-TTAGCCGGCCCTAAGGGACT-CCGGAGGAC-GGGT-CGAGTGCAG-------------CTT-----------------------------------------GCTGC----AATGCC-CGAAAGGTAAGG-TGGTTAATATTCCTCCGCCCGAC----AGTGGATAT----TATGTGGCAACACAA------AAGAACTCGGGTTCACGTGCGGGCG-CTCCGGG-AAGTGTTTTCTTTTCTTCTC-AACA-ATCTTAG----------GCCC-TGGAATCAGCTTGTCAGGAGGTAGGGCTGTCA-GATTGG--------------------------------------------------------------TGAAGTGCCTC-GT-CTTTTGAGCCACCTGGTGAGCTCTCGCACGTCCTTGAAACCCCGGGGGAAAGTT-----------------------------------------------TCATTCGCACTCACGACCGTATCCATAACCGCATCAGGTCTCCAAGGTTAGCAGCC-TCTGGTCTC-TAGAAGAAGGTAGCTAAGGGAAGTCGGCAAAA-TAGTTCCGTAACTTTGGGAAAAGG-AATGGCTCTGAGGGTTGGGCG--CAGGGG-TTCCTGATC-------TGAAC---CACC-AGCTGAGCAGG--GGCTGCCGCT--CGCTCTTCGG-AGCGGATGGCGGAACTTCGCGCGGCCAGTGCGGAGGGCC---GGGAATTG-CTT--CGGCA-------------------------------------------------TTCTCTGCG-CGAT-GAACAACCATCTCAGAACTGGAGCGGACAAGGGGAATCCGACTGTTTAATTAAAACAAAGCATTGCGATACCCGC-AACCGGTGTTGACGCAATGTGATTTCTGCCCAGTGCTCTGAATGTCAAAGTGATGAAATTCAAACAAGCGCGGGTAAACGGCGGGAGTAACTATGACTCTCTTAAGGTAGCCAAATGCCTCGTCATCT-ATTAGTGACGCGCATGAATGGATTAACGAGATTCCCACTGTCCCTAACTACCATCTAGCG-AAACC-ACAGCCAAGGGAACGGGCTTGGGACATTCAGCG-GGGAAAGAAGACCCTGTTGAGCTTGACTCTAGTTCGACTTTGTGAAGTGACTTAAGAGGTGTAGCATATGTGGGAG-CT------TCGG-------------CGAATGTGAAATACCACAACTTTTAATGTTGCTTTACTTACTCCGTTATGCAAAAATT-CGGCTCT-GC---------------------------------------------CGATGTTT-TGTTT---AAAGTCCTTC---------------------------GGGACCGATTTGCGCGGGA-GACTTAGTCAGGTGGGGAGTTTGGCTGGGGCGGCACATCTGTTAAATGGTAACGCAGGTGTCCTAAGGTGAGCTCAGTGAGAACAGAAATCTCACGTAGACCAAAAGGGGAAAAGCTCACTTGATTTTGATTTTCAGTGTGAATACAAACTGTGAAAGCATGGCCTATCGATCCTTTAAGT-----------------------------CTGG-GAAACGTCCAGCTAGAGGTGTCAGAAAAGTTACCACAGGGAT-------------------------------------------------------------------------------------------------------------------------------------------------------------------------------------------------------------------------------------------------------------------------------------------------------------------------------------------------------------------------------------------------------------------------------------------------------------------AACTGGCTTGTGGCAGCCAAGCGTTCATAGCGACGTTGCTTTTTGATCCTTCGATGTCGGCTCTTCCTATCATTGA-GACGCAGAAGTCCCAAAGTGTCGGATTGTTCACCCGCCAAT-AGGGAACGTGAGCTGGGTTTAGACCGTCGTGAGACAGGTTAGTTTTACCCTACTGAT-AAG--------------------------TT-AACGTTGCGACAGTAATCGAACTCAGTACGAGAGGAACAGTTCGTTCAGACATTTGGTTAATGCGGTTAGCTGAGACGCTAGTGCCGCGATGCTACCATCTGCCGGTTTATGACTGAACGCCTCT-AAGTCAGAA----------------------------------------------------------------------------------------------------------------------------------------------------------------------------------------------------------------------------------------------------------------------------------------------------------------------------------------------------------------------------------------------------------------------------------------------------------------------------------------------------------------------------------------------------------------------------------
>MAG1_Environmental_seqience_Ma131_1A38_FJ032667
--------------------------------------------------------------------------------------------------------------GAGCTCAGATTGGATTACCCGCTGAATTTAAGCATATTAGTGAGCGGAGGAATCGAAACTGAAT-AGGATCCCCTTAGTAATGGCGAACGAACCCGGGGAGAGCTCACACTAGAA-AGCAGAACCCTTGGGTT---------------------ATGCGTTTTGG-----TGTACCGACA-CG-GGTCC--A-----GTGGG-TGCGTTGGTGTAA-GTCC-CTTGGT-AACGGGCGTC-ATAGAGGGTGAGATCCCCGTCTGA-CACT-AACGCAAG----TCCTG-CGTAC--GGGCCGTGT-TCTCA-GAGTCGTGTACCCTGAGATGGGTGCGCAAAG-TTGGTGGTACATTCCATCCGAAGCTCAATACTG-ACTCGAGACCGATAGCGAACAAGTACCGTGAGGGAAAGGTGCAA-AGTACTTTGAAAAGAGGG-TTAAA--CGTGCCTGAGATCGCTGTAATG-CAAGCGTATGAAAC-CTGCTCCGTTTTTGGGAGATTGGGAGCGCCCGAGTGATCTGCGTGGCCGCATGGCGATTACGTCGTGAGGTCCGCGTTCGAGTATCTTGTGGTGCTTTCTTTGTCTCCCATCGATTGCCAACACGGGTTAGTGCGCGGCGGCAACCCTTGGACGGCGCTACCTTCGGGTGGCGTCCCCTTGTGGTAGTTGCGTGTTGACCGCAAATTCGGGCGTGGTCTTTCTATTAGTTCTTGTTCTTGAAAAGTAGTGTTTATGAGCATGCTCATGGCGCTGCTCGATGGTGCAATGCTGATTAGGACCGCCTCGATG--------------------------------------------------------------------------------------------------------------------------------------------------------------------------------------------------------------------------------------------------------------------------------------------------------------------------------------------------------------------------------------------------------------------------------------------------------------------------------------------------------------------------------------TGCTGGCT-TGCAAGGCGTCATACGACCCGTCTTGAAACACGGACCAAGGAGTCCATACACATGTGCGAGTAT-GCGAGTGCC-----GAACTT-G-------------TATGCGG-----AATGAAAGTATC-------------------------CGGCGGGA----------------------------------------TAAA-AGCACCGTCG-AC------CGG-CCATGA-TCTT------CGGAGAGAGGTTTGAGCT-GAGCACATTTGTTGGGACCCGAAAGATGGTGAACTATGTCTGGGCAGGGTGAATCCAGGGGAAACTCTGGTGGAGGCTCGTAGCGATAC-TGACGTGCAAATCGTTCGT-CAAACCTGGATATAGGGGCGAAAGACTAATCGAACCATCTAGTAGCTGGTTCCCTCCGAAGTTTCCCTCAGGATAGCT-GGCGTGTA----------------------GCAGTGGTATCAGGTAAAGCGAATGATTAGAGGCCTCGGGGG-CGTGTCGTCCTCGACCTATTCTCAAACTTTAAAT-GGGTACGATGGGTTG-----GTT----ACCT-AAGC--------GAACCTT-CAC-ACTA-AATGC--T-T-T-CGCCTAGTGGGCCG-TTTTTGGTAAGCAAAACTGGCGATGAGGGATGAACCTAACGTTGGGTTAAGGTGCCGAAGTGCTCGCT-CA-TGAGACACCAGAAAGGGTGT-GGT-CA-TTTAACAGCAGGACGGTGGTCATGGAAGTTGAAATCCGCTAAGGAGTGTGTAACAACTCACCTGCCGAA-TGGACTGGCCCCGAAAATGGATGGCGCTG-CAGCG-GGTGACCGATACCCAACCGCTAATGC-AATA---------------------------------------TATGAACCA-TTAGCGTGTAGGAGGGCGAATGCATT-GTGACGCAGT-CATGTCGTAGGACTAGGTCTAGCA-ATGCGTTGTGCAGATCTTGGTGGTAGTAGCAACTATTCAA-ACGCGAACTTTGAAGACTGAAGAGGAGAAGGTTTCCATGTGAACAGCCTTTGGACATGGG-TTAATCGGCCCTAAACGGCA---GGGTAGC-CCTT-CGCAATGTG------------GCCTG----------------------------------------GCCAC----GATCTG-TGAAAGGAAAGG-TGGTTAATATTCCACCATCGGGA----CGTGGATAT----TGTGTGGCAACACAA------ACGCACGCGGCGCCACTGGCGGACT-CTCCGGG-GAGTGTTTTCGTTTCTGTTC-AACA-GCTTTGG----------ACCC-TGGAAGCAGCTTGCCGGGAGAGAGGGTCCACT-GTCTGG--------------------------------------------------------------TCGAGTGCCCC-GT-GTTACGGGGCATCCGGTTCGGTTCCGACAGTCCTTGAAAAGCCGCGGGAGAGGT-----------------------------------------------TCAGTCACACGCTCGTCCGTACCCATAACCGCATCAGGTCTCCTAGGTTAGCAGCC-TCTAGTCCA-TAGAGTAAGGTGGCTGAGGGAAGTCGGCAAAA-TAGTTCCGTAACTTCGGGAAAAGG-AATGGCTCTGAGGGCTGGGCG--TAAGGA-TCCTATTC--------TGCAA---ATCTGGTCTGAGCAGG--AGCTGCTTGA--CG-CCTCTGG--TGG-ACAGCGGAACCTCGCGCGGCCCGGATGGACGAGT---AGGAGCGGTCCT--CGG-ACCTTA----------------------------------------------CCTTGCG-CGCT-GAACAGCCAACTCAGAACTGGAGCGGACAAGGGGAATCCGACTGTTTAATTAAAACAAAGCATTGTGATGGCGCT-AGCGCGTGTTGACACAATGTGATTTCTGCCCAGTGCTCTGAATGTCAAAGTGATGAAATTCAAATAAGCGCGGGTAAACGGCGGGAGTAACTATGACTCTCTTAAGGTAGCCAAATGCCTCGTCATCT-ATTAGTGACGCGCATGAATGGATTAACGAGATTCCCACTGTCCCCATCCACCATCTAGCG-AAACC-ACAGCCAAGGGAACGGGCTTGGAACTGTCAGCG-GGGAAAGAAGACCCTGTTGAGCTTGACTCTAGTCCGACTTTGTGAAGCCACTTAGGAGGTGTAGCATAAGTGGGAG-CT------CACG-------------CGTCTTTGAAATACCACTACTCTTAATGTGGCTTTACTTACTCCGTTATACTGAATCT-CGCTATT-GCAG-------------------------------------------CGAGTTGT-GGAACG--AACGGCCAAGTTTA---------------------CTTGGCCCGATCAGTGCGGGA-AACATAGTCAGGTGGGGAGTTTGGCTGGGGCGGCACATCTGTTAAATGGTAACGCAGGTGTCCTAAGGCAAGCTCAATGAGAACAGAAATCTCATGCAGACCAGAAGGGGAAAAGCTTGCTTGATTCCGATTTTCAGCGCGAATACGAACTGTGAAAGCGTGGCCTACCGATCCTCTATGT-----------------------------CTGA-GGAATGTTCAGCTAGAGGTGTCAGAAAAGTTACCACAGGGAT-------------------------------------------------------------------------------------------------------------------------------------------------------------------------------------------------------------------------------------------------------------------------------------------------------------------------------------------------------------------------------------------------------------------------------------------------------------------AACTGGCTTGTGGCAGCCAAGCGTTCATAGCGACGTTGCTTTTTGATCCTTCGATGTCGGCTCTTCCTATCATTGA-GACGCAGAAGTCCCAAAGTGTCGGATTGTTCACCCGCCAAT-AGGGAACGTGAGCTGGGTTTAGACCGTCGTGAGACAGGTTAGTTTTACCCTACTGATGTGC--------------------------TG-GATACCGCGACAGTAATCGAACTTAGTACGAGAGGAACAGTTCGTTCAGATACCTGGTAAATGCCGTTAGCTGAAACACTAGTACGGCGACGCTACCATCTGCTGGATTACCGCTGAACGCCTCT-AAGTC--------------------------------------------------------------------------------------------------------------------------------------------------------------------------------------------------------------------------------------------------------------------------------------------------------------------------------------------------------------------------------------------------------------------------------------------------------------------------------------------------------------------------------------------------------------------------------------
>Amoebophrya_sp_HM483394
-------------------------------------------------------------------------------------------------------------TGACTTTAGACAAGAATACCCGCTGAATTTAAGCATATAAGTAAGCGGAGGAAAAGAAAATGAAT-ATGATTCCCTTAGTAAGGGCGACTGAA-CCGGGAAGAGCTCAAAATGTAA-ATCAGGAACCTGGTTTC----------------------TGAATTGTAG-----TCTTGAGAGC-TG-TTGCT--------AGGNNNNNNNTCCGCGTAA-GTCTTTTTGGA-AAAAAGCATC-AGAGAGGGTGAGAATCCCGTTTCC--GTG-GAGTGTCC-----TGCC-TTTCC--GGCATGGCT-TCTTA-GAGTCGCGCACTTTGGAAATGGTGTGCAAAA-TGGGAGGTAATTTTCTTCTAAAGCTAAATATAG-GCCTGAGACCGATAGCAAACAAGTACCGTGAGGGAAAGATGAAA-AGGACTTTGGAAAGAGAG-TTAAA--AGTGCCTGAAACCGCTAAGAGG-GAAGCGAATGAAAC-CAGTTTTTTTTCGT-AAGATTGTTGTAGGCTAAGGTGAGTTTCTGTATCGTAAGAGCAGTTGAGCTGAGCTGGACGCCTGCAGTGTTTCTTATGGAAAAGTGTCATCGTATGTTGGGCGCTCGAAGATTATGGCTGGCATCTCGT----GGGTTCGCTGTTGTGTTCCTTGAGAGTTGGTTTAGATTCTTGCCCCGACATAGGAATGCGGGTGGGTTTTACTGCGCTATAATTCTAGCGACAGATTTGTGGACTTCTAAAGTGCTCAGGTCTTAGCTGGAATGACGTGTATTATT------------------------------------------------------------------------------------------------------------------------------------------------------------------------------------------------------------------------------------------------------------------------------------------------------------------------------------------------------------------------------------------------------------------------------------------------------------------------------------------------------------------------------------------CTCACTCCAGGACGATGGC-TAAATGGTTTTTTTCTACCCGTCTTGAAACACGGACCAAGGAGT-CGACCTCTATCGCGAGTGT-GCGGGTGGC-----AAACCT-G-------------TACGCGG-----AATGAAAGTAAC-------------------------AGTTTGGA----------------TTTTTTTG-----------------TTT-TGCACAAACG-GC------CGG-CTTCGA-TCTA------TTGAGAGAGGTTTGAGTATGAGCGATAAGGGTCGGACCCGAAAGATGGTGAACTATGCTTGAGTAGGGTGAAGTCAGGGGAAACCCTGATGGAGGCTCGTAGCGGTAC-TGACGTGCAAATCGTTCGT-CAAACTTGAGTATAGGGGCGAAAGACTAATCGAACCATCTAGTAGCTGGTTCTCTCCGAAGTTTCCCTCAGGATAGCT-GGAGTCGGT-------------------GAACAGTTTTGTCAGGTAAAGCGAATGATTAGAAGCATTGGGGA-TGCTTAGTCCTCGACTTATTCTCAAACTTTAAAT-AGGCAAGATCAGTGA-----CTT----ACTT-TAGT--------GAAGTTA-CTG-GATA-AATGA--C-G-A-CCCCAAGTGGGCCA-TTCTTGGTAAGCAGGACTGGCGATGAGGGATGAACCTAACGTTGGGTTAAGGTGCCAAACTGCTCGCT-CA-TCAGATACCACAAAGGGTGTTGGTTCATTTTAACAGCAGGACGGTGGTCATGGAAGTCGAAACCCGCTAAGGAGTGTGTAACAACT---------------------------------------------------------------------------------------------------------------------------------------------------------------------------------------------------------------------------------------------------------------------------------------------------------------------------------------------------------------------------------------------------------------------------------------------------------------------------------------------------------------------------------------------------------------------------------------------------------------------------------------------------------------------------------------------------------------------------------------------------------------------------------------------------------------------------------------------------------------------------------------------------------------------------------------------------------------------------------------------------------------------------------------------------------------------------------------------------------------------------------------------------------------------------------------------------------------------------------------------------------------------------------------------------------------------------------------------------------------------------------------------------------------------------------------------------------------------------------------------------------------------------------------------------------------------------------------------------------------------------------------------------------------------------------------------------------------------------------------------------------------------------------------------------------------------------------------------------------------------------------------------------------------------------------------------------------------------------------------------------------------------------------------------------------------------------------------------------------------------------------------------------------------------------------------------------------------------------------------------------------------------------------------------------------------------------------------------------------------------------------------------------------------------------------------------------------------------------------------------------------------------------------------------------------------------------------------------------------------------------------------------------------------------------------------------------------------------------------------------------------------------------------------------------------------------------------------------------------------------------------------------------------------------------------------------------------------------------------------------------------------------------------------------------------------------------------------------------------------------------------------------------------------------------------------------------------------------------------------------------------------------------------------------------------------------------------------------------------------------------------------------------------------------------------------------------------------------------
>Ichthyodinium_chabelardi_KF359487
------------------------------------------------------------------------------------------------------------------------------------------AAAACATATAAGTAAGCGGGGATAAAAAAAACCACACGGGATTCTCTAAGTAATGGCGAATGAA-CAGAGGTAAGCTCACGGTATAA-ACCCAGGCGCTCGCCTCGGCGTTTACC------------CAGCTTGTGG------CTAGTGATC-----------------GTGGA-AATGGT--------ATCC-TTTGGA-AAAAGGTGCA-GAGCAGGGTGATAGTCCCGTCCAT-CATT-TCTTCCCG-----GTCA-CGTAC--AGCCCAAGC-TTATC-GAGTCGTTCTCCTTGGGATAGGAGTGCAAAT-CGGATGGTATACGTCATCCAAAGCTTAATATTA-TCTCGAGTCCGATAGTGAACAAGTACCATGAGGGAAAGATAAAA-AGTACTTTGAAAAGAGAG-TTATA--CGCGCCTAAAATCGTTGCAGTA-AAAGCCTTTTGAAC-CAGCATGTTTGTC--GGATTTGTACTTCGGGCTTGGAAGGCTGCCCCCTCGGGTATGTCTGAAGGGCTGGGTGTGCTTAATCTTACAATGTCACCGACACGGGTTTCGATGCTGTGATGATCGTGTTGATTTTGTTCCCCAT-------GGGAATAATGCAGCACAGACCACGGCTGAAGACCTCCGAACTAATTGCCGCAACTCTTGTCTTACGCTTTTTCTAGGCTACGTAGCAGTACGTCTGCACCGTGTCTATTAGAAGTAGAGATTGGGCACGCGCGATTC---------------------------------------------------------------------------------------------------------------------------------------------------------------------------------------------------------------------------------------------------------------------------------------------------------------------------------------------------------------------------------------------------------------------------------------------------------------------------------------------------------------------------------------------------------------------------------------------------------------------------------------------------------------------------------------------------------------------------------------------------------------------------------------------------------------------------------------------------------------------------------------------------------------------------------------------------------------------------------------------------------------------------------------------------------------------------------------------------------------------------------------------------------------------------------------------------------------------------------------------------------------------------------------------------------------------------------------------------------------------------------------------------------------------------------------------------------------------------------------------------------------------------------------------------------------------------------------------------------------------------------------------------------------------------------------------------------------------------------------------------------------------------------------------------------------------------------------------------------------------------------------------------------------------------------------------------------------------------------------------------------------------------------------------------------------------------------------------------------------------------------------------------------------------------------------------------------------------------------------------------------------------------------------------------------------------------------------------------------------------------------------------------------------------------------------------------------------------------------------------------------------------------------------------------------------------------------------------------------------------------------------------------------------------------------------------------------------------------------------------------------------------------------------------------------------------------------------------------------------------------------------------------------------------------------------------------------------------------------------------------------------------------------------------------------------------------------------------------------------------------------------------------------------------------------------------------------------------------------------------------------------------------------------------------------------------------------------------------------------------------------------------------------------------------------------------------------------------------------------------------------------------------------------------------------------------------------------------------------------------------------------------------------------------------------------------------------------------------------------------------------------------------------------------------------------------------------------------------------------------------------------------------------------------------------------------------------------------------------------------------------------------------------------------------------------------------------------------------------------------------------------------------------------------------------------------------------------------------------------------------------------------------------------------------------------------------------------------------------------------------------------------------------------------------------------------------------------------------------------------------------------------------------------------------------------------------------------------------------------------------------------------------------------------------------------------------------------------------------------------------------------------------------------------------------------------------------------------------------------------------------------
>Syndinium_turbo_KF359488
-----------------------------------------------------------------------------------------------------------------------------------------------------GTAAGCGGTGGAAAAGAAACCAAAT-GGGATTCCCCTAGTAATGGCGAATGAA-CAGGGATCAGCTCAAATTGGGA-ATCGCTGCTTCTGCAG-----------------------TGAATTGTAG-----TCTGCAAGAA-T--TCACC--A-----GCGAG-AACGCTTAAGTAA-GTCT-CTTGGG-ACAGAGCTTC-GTGGAGGGTGAGATGCCCGTCTGC-CTTG-AGCTTCTT-----CTCG-TATAC--GGTGTTTTC-TTTAC-GAGTCGCGTTCCTCGGGATTGGAGCGCTAAT-TAGGAGGTAAATTTCTCCTAAAGCTAAATATTG-AACCGAGACCGATAGTAAACAAGTACCGTGAGGGAAAGGTGAAA-AGGACTTTGGAAAGAGAG-TTAAA--AGTGCCTGAAATCGTTGAAATG-TAAGCGAATGGAAC-TAGTTCCATTAATT-GAGATTGCATTTAAAAGTAAGTTAAGCCTTTGGATGCGTGTCGTAAGTACGTACCAGGGTGCTATAGTTTGCTGCTAAGTGCGCTACTCAGTTAAGGATGCCAGCATCTATGTGAATTTTGAGGGAAAGG----TAATGTGGATTTAGCATTCCTTCGGGTTCGCTATACATGTTGCAAATATCAAAGTTCATATAGAGGAATATATTGCGTATATTAACGTGCGAAATGTCATCATGTCATGTAGTGTCGAAGGTCTGGTCTACTGCTTGCAGTGTACTTTTCTTAGATGTTATATGG-----------------------------------------------------------------------------------------------------------------------------------------------------------------------------------------------------------------------------------------------------------------------------------------------------------------------------------------------------------------------------------------------------------------------------------------------------------------------------------------------------------------------------------------------------------------------------------------------------------------------------------------------------------------------------------------------------------------------------------------------------------------------------------------------------------------------------------------------------------------------------------------------------------------------------------------------------------------------------------------------------------------------------------------------------------------------------------------------------------------------------------------------------------------------------------------------------------------------------------------------------------------------------------------------------------------------------------------------------------------------------------------------------------------------------------------------------------------------------------------------------------------------------------------------------------------------------------------------------------------------------------------------------------------------------------------------------------------------------------------------------------------------------------------------------------------------------------------------------------------------------------------------------------------------------------------------------------------------------------------------------------------------------------------------------------------------------------------------------------------------------------------------------------------------------------------------------------------------------------------------------------------------------------------------------------------------------------------------------------------------------------------------------------------------------------------------------------------------------------------------------------------------------------------------------------------------------------------------------------------------------------------------------------------------------------------------------------------------------------------------------------------------------------------------------------------------------------------------------------------------------------------------------------------------------------------------------------------------------------------------------------------------------------------------------------------------------------------------------------------------------------------------------------------------------------------------------------------------------------------------------------------------------------------------------------------------------------------------------------------------------------------------------------------------------------------------------------------------------------------------------------------------------------------------------------------------------------------------------------------------------------------------------------------------------------------------------------------------------------------------------------------------------------------------------------------------------------------------------------------------------------------------------------------------------------------------------------------------------------------------------------------------------------------------------------------------------------------------------------------------------------------------------------------------------------------------------------------------------------------------------------------------------------------------------------------------------------------------------------------------------------------------------------------------------------------------------------------------------------------------------------------------------------------------------------------------------------------------------------------------------------------------------------------------------------------------------------------------------------------------------------------------------------------------------------------------------------------------------------
>MAG2_HF0200_37F04____EU795185
---------------------------------------------------------GGCGAGCTATGCATTCTCCTTGAGAGTGACCTCTCTACCTTCT-GTTTCGTATGAAATTAAACGTGATGACCCGCTGAATTTAAGCATATAAGTAAGCGGAGGAAAAGAAAATGAAA-ATGATTCCCTTAGTAATGGCGAATGAA-CCGGGAGTCGCTCAATTTGTAA-ATCCGGAACCTTGGTTC---------------------CTGAATTGTAG-----TCTTGATAAG-CA-TTGCT--A-----GTGTT-CAGCCAGGCGCAA-GTCCCTTTGGA-AGAATGCGTT-AGAGAGGGTGAGAATCCCGTACCG-AAGT-TTGGCAGG-----AATA-CGTTC--GGCGTGCTC--ATTA-GAGTCGCGTACTTTGGAAGTGGTGCGCAAAA-TGGGAGGTAATCTTCTTCTAAAGCTAAATACTG-ACTCGAGACCGATAGCAAACAAGTACCGTGAGGGAAAGGTGAAA-AGGACTTTGGAAAGAGAG-TTAAA--AGTGTCTGAAATCGCTGAGAGG-GAAGCGAATGAAAC-CAGTTTATTTCGGC-GAGATTGCTGCAGGAAGCGAGAAAAACGCTGCTACGGTACCGAAAGGGCTGTAGTATTGTTCTACTTAGATTCCTGCAGTGGTTCTTGTCGGTAAGAGTCAACGTCAGTTGGGCATCGAACTATATCTGCT---TGGAACTCCTTGCTGGGTTGCGGCTCAGTAAGAGTGTCGAGTGTGAAGTTGGATCTCAACTGAGGGCTTTGTGCGAGGATCTAGTTCTGCGTAATTTGCACGAAAGTGCGCTTTGCTCATCGAGTTTAGTGCATGCATTGTGTAGATGAGTCGAGATATCTTCG-TT---------------------------------------------------------------------------------------------------------------------------------------------------------------------------------------------------------------------------------------------------------------------------------------------------------------------------------------------------------------------------------------------------------------------------------------------------------------------------------------------------------------------------CTGTGACGTTGAC-GAAATGGCTTTTTTCGACCCGTCTTGAAACACGGACCAAGGAGT-CTAGCTTTTGTGTAAGTGC-GAGGGTGGT-----AAACCT-T-------------TACGCGT-----AATGAAGGTAAG-------------------------AGTTTGGA----------------TTTTTTAG-----------------TTT-TGCACAAACG-TC------CGA-TTTCGA-TCTT------TTGAGAGAGATTTGAGAAAGAACACAATGGCTAGGACCCGAAAGATGGTGAACTATGCCTGAGTAGGGTGAAGCCAGGGGAAACTCTGGTGGAGGCTCGTAGCGGTAC-TGACGTGCAAATCGTTCGT-CGAACTTGGGTATAGGGGCGAAAGACTAATCGAACCATCTAGTAGCTGGTTCCCTCCGAAGTTTCCCTCAGGATAGCT-ATCAACGGA-------------------GAACAGTTTTATCAGGTAAAGCGAATGATTAGAGGCATTGGGGA-CGCTTAGTCCTCGACCTATTCTCAAACTTTAAAT-GGGTAAGAGCTAAGG-----ATT----GCTT-TAGT--------GAATTCT-TAG-GATA-AATGA--C-G-T-TGTTGTGTGGGCCA-TATTTGGTAAGCAGATCTGGCGATGAGGGATGAACCTAATGCGTGGTTAAGGTGCCAAAGTGCTCGCT-CA-TCAGAAACCATAAAGGGTGTTGGTTCATTTTAACAGCAGGACGGTGGTCATGGAAGTCGAAATCCGCTAAGGAGTGTGTAACAACTCACCTGCCGAA-TGGACTAGCCCCGAAAATGGATGGCGCTT-AAGCG-GGTCACCGATACCACGCCATTATTGC-AAT----------------------------------------TGCGATGCA-ATAATGTGTAGGGGGGCGTGGGAGTA-TTGACGAAGTGTTTGGCGTAAGCCTGCATGAAATA-GCTTCTAGTGCAGATCTTGGTGGTAGTAGCAAATATTCAA-ATGAGAACTTTGAAGACCGAAGTGGGGAAGGTTTCCATGTGAACAGCAATTGGACATGGG-TTAGCCGATCCTAAGAGACA---GGGAAGC-TCCG-CACACGCAG------------ACATT----------------------------------------GTCTC----GTCTCT-CGAAAGGGAATG-GAGTTAATATTCTCCAGCCAGGA----CGTGGATAC----TGAATGGCAACATAA------ACGAACTCGGTAACGTGAGAGGCGG-CCCTGGG-AAGCGTTGTCTTTTCTTTTT-AACG-GTCTATT----------ACCC-TGAAATCAGTTTGTCTGGAGATAGGGTTAATT-GACCGG--------------------------------------------------------------TAAAGCATCTT-GT-TATTCGAGATGTCCGGTGCGCTGTCGCTCACCCTTGAAAAACCGAGGGAATGTT-----------------------------------------------TTATTCGCACCCCTGTTCGTACCAATATCCGCATCAGGTCTCCAAGGTTAGCAGCC-TCTGGTCGA-TAGAATAAAGTAGGTAAGGGAAGTCGGCAAAA-TAGATCCGTAACTTCGGGAAAAGG-ATTGGCTCTGAGGGTTGAGTC--AAAGGA-TCTCGTTCT-------TGAAG---GTTTA-GCTGAGCAAA--GACTACTGGA--CGGCCTCACC--GCTGAAAAGTGGACTTGTGCACGGCTGAATTAGACGGGGC-GAGAACGGTGAGTCTTGACTCGC-------------------------------------------TTTTCCTTTGG-CACT-GAACAGCCAACTCAGAACTGGAGCGGACAAGGGGAATCCGACTGTTTAATTAAAACAAAGCATTGCGATGGCCTC-AAAAGGTGTTGACGCAATGTGATTTCTGCCCAGTGCTCTGAATGTCAACTTGATGAAATTCAAGCAAGCGCGGGTAAACGGCGGGAGTAACTATGACTCTCTTAAGGTAGCCAAATGCCTCGTCATCTAATTAGTGACGCGCATGAATGGATTAACGAGATTCCCACTGTCCCTATCTACTATCTAGCG-AAACC-ACAGCCAAGGGAACGGGCTTGGAATAAACAGCG-GGGAAAGAAGACCCTGTTGAGCTTGACTCTAGTTCGACTTTGTGAATTGACATAGGGGATGTAGCATAAGTGGGAG-CT------TCCG-------------CAACCTTGAAATACCACTACCCTTATCGTCGATTTACTTATTGCGTTAAACTGTGATT-CCGCTTT-TATG-------------------------------------------TGGTTTTT-AGAATT--AAGGCGGCATC---------------TT------GATGCTGCTGACTTGTGCGCAA-GACATAGTCAGGTGGGGAGTTTGGCTGGGGCGGCACATCTGTTAAACGATAACGCAGGTGTCCCAAGGTAAGCTCAATGAGAACAGAAATCTCATGTAGACCAAAAGGGGAAAAGCTTGCTTGATTTTGATTTTCAGTACGAATACAAACTTAGAAATAATGGCCTATCGATCCTTTAGGG-----------------------------TTGC-GAAGATTGCAGCTAGAGGTGTCAGAAAAGTTACCACAGGGAT-------------------------------------------------------------------------------------------------------------------------------------------------------------------------------------------------------------------------------------------------------------------------------------------------------------------------------------------------------------------------------------------------------------------------------------------------------------------AACTGGCTTGTGGCAGCCAAGCGTTCATAGCGACGTTGCTTTTTGATCCTTCGATGTCGGCTCTTCCTATCATTGG-CTTGCAGCAGAGCCAAAGTGTCGGATTGTTCACCCGCCAAT-AGGGAACGTGAGCTGGGTTTAGACCGTCGTGAGACAGGTTAGTTTTACCCTACTGTTGAAC--------------------------TCCGGTATTGCGACAGTAATCTAGGTCAGTACGAGAGGAACACCTAGTTCGCATAATTGGTAAATGCAGCTGGCTGAAAAGCCATTGCTGCGATGCTACCATGCGTGAGATTACGACTGAACGCCTCT-AAGTCGGAATCTTTGCTGACT-AAGCAATGCTGT-A-TAACGCTTACACTGTTACGTGAGAAGAAA-TAGA-----TCTTATCTGATTT----CGCC----GGTAGGTTA-CAGTCG------------ACAGAGACTAATATCAACTAATGCT----------------AAAGTCGAAT------GGTGGAAGCGATAAATCCTTTGTATACGACTTAGTT--TCATCCGGGTATTGTAAGCA-TGAGAGATATCTTTGCATGTCGAGGTGCTGAGGTTTGTCCCTGGTTTCTATGATTTGTTTCTACCTGATTGTTAGAGAAAACGCGCACCTATCCTAAGGGCGCGAAGTGGAGGGTTTGAGGAAGAGAACA----------------------------------------------------------------------------------------------------------------------------------------------------------------------------------------------------
>MAG2_Environmental_sequence_Ma131_1A49_28S_FJ032679
---------------------------------------------------------------------------------------------------------------------------------------ATTT-AGCATAT-AGT-AGCG-AG-AAAAGAAAATGAAT-ATGATTCC-TTAGTAATGGCGAATGAA-CCGGGAAGAGCTCAACTTGTAA-ATCGGAAACCTTCGGGT-T-------------------TTGAATTGTAG-----TCTTGATAAA-CA-TCACC--A-----GCATT-GGTCCGGACGTAA-GTCTTTTTGGA-AGAAAGCGTC-AGAGAGGGTGAGAATCCCGTATTTCCTTCGTTCGGATC---CCAGTG-CGTAC--GGTGTGTTT-TATTA-GAGTCGCGTACTTTGGAAGTGGTGCGCTAAA-TGGGAGGTAATTGTCTTCTAAAGCTAAATATTG-ACTCGAGACCGATAGTAAACAAGTACCGTGAGGGAAAGGTGAAA-AGGACTTTGGAAAGAGAG-TTAAA--AGTGCCTGAAATCGCTAAGAGG-GAAGCGAATGAAAC-CAGTTTATTGCAGC-AAGATTGCTGTAGGCGAAGGTGAAGGGTTTAAGTGGCACCGTAAGGGTCGCTTGGGCTTTGGATCTGGTTGTCTGCAGTGCTTCTTACTGTTAAGAATCAACGCCAGTTGGGTATTCGACGAAATCATTC----TGTGATTCCGATTTTG---------------------TCTGCGGGCACTTTCGAGTCCAGGGCTGGAGTCTTATCTCGACTGAGGACTGCGGGTAGGGTGCTAACTTGCTGCAATCAGTTGGACATCTTGTATTACTTTTAAGTGATGCACGACGAAGGCTGATAAGGTAAGATCTCT-----------------------------------------------------------------------------------------------------------------------------------------------------------------------------------------------------------------------------------------------------------------------------------------------------------------------------------------------------------------------------------------------------------------------------------------------------------------------------------------------------------CTATTCTGTGGCGTTGAT-AAAATGGTTTTATCCGACCCGTCTTGAAACACGGACCAAGGAGT-CTTGCTAATGTGTAAGTAT-GTGGGTGGC-----AAACCC-A-------------TATGCGG-----AATGAAAGTAAG-------------------------AGGTTGGA----------------TTTTTTAG-----------------TTT-TGCACAACCG-AC------CGA-CTTCGA-TGCT------TGCAGAGAGGTTTGAGTATGAACATATTGGCTAGGACCCGAAAGATGGTGAACTATGCGTGAGTAGGGTGAAGCCAGGGGAAACTCTGGTGGAGGCTCGTAGCGGTAC-TGACGTGCAAATCGTTCGT-CAAACTTGCGTATAGGGGCGAAAGACTAATCGAACCATCTAGTAGCTGGTTCCCTCCGAAGTTTCCCTCAGGATAGCT-GGAGTTGGT-------------------AAACAGTTTTATCAGGTAAAGCGAATGATTAGAGGCATTGGGGA-CGCTTAGTCCTCGACCTATTCTCAAACTTTAAAT-GGGTAAAAGCCGTGG-----TTT----ACTT-TAGT--------GAAATCG-CGG-GATA-AATGA--C-A-A-CTTCAAGTGGGCCA-TTTTTGGTAAGCAAAACTGGCGATGAGGGATGAACCTAATGTGAGGTTAAGGTGCCAAACTGCTCGCT-CA-TCAAATACCATAAAGGGTGTTGGTTCATTTTGACAGTAGGACGGTGGTCATGGAAGTCGAAACCCGCTAAGGAGTGTGTAACAACTCACCTACCGAA-TGGACTAGCCCCGAAAATGGATGGCGCTT-AAGCG-GGTGACCGATACCTCACCATTGACGC-AAA----------------------------------------TGCAATGTG-TTAATGTGTAGGAGGGCGTGGGAGTT-GTGACGAAGCCTTTGGCGTGAGCCTGGGTGAAACA-GCTTCTAGTGCAGATCTTGGTGGTAGTAGCAAATATTCAA-ATGAGAACTTTGAAGACCGAAGTGGGGAAGGTTTCCATGTGAACAGCAATTGGCCATGGG-TTAGCCGTTCCTAAGAGACA---GGGAAGC-TCCG-CACACGCAG------------ACTTT---------------------------------------TGTCTC----GTCTCT-CGAAAGGGAATG-GAGTTAATATTCTCCAGCCAGGA----CGTGGATAT----TGAATGGTAACATAA------GTGAACTCGGAGACGCGGGAGGAGG-CCCTGGG-AAGCGTTGTCTTTTCTTTTT-AACC-AACTATT----------ACCC-TGAAATCAGTTTATCTGGAGATAGGGTTAAAT-GTTGGG--------------------------------------------------------------TAAAGCATCCT-GT-CCTTCGAGATGTCCGGTGCGCTTTCGACCGCCCTTGAAAATCCGAGGGAATGAT-----------------------------------------------TTATTCGCACCCCTGTTCGTACCAATATCCGCATCAGGTCTCCAAGGTTAGCAGCC-TCTGGTCGA-TAGAATAAAGTAGGTAAGGGAAGTCGGCAAAA-TAGATCCGTAACTTCGGGAAAAGG-ATTGGCTCTGGGGGTTGGGTA--AAGGGG-TCTTAGTTT-------TGACG---ATCCA-GCTGATCAGA--GGCTACTGGA--CGGTTTTCGG--ACTGAAAAGTGGACTTATGAACGGCAGGGTGTGACGAGCT-GAGAATGGTGGTGTTCTCACTGC-------------------------------------------TTTTCCCTTTA-CAGT-GAACAACCGACTCAGAACTGGAGCGGACAAGGGGAATCCGACTGTTTAATTAAAACAAAGCATTGCGATGGCCTC-AAAAGGTGTTGACGCAATGTGATTTCTGCCCAGTGCTCTGAATGTCAAAGTGATGAAATTCAAGCAAGCGCGGGTAAACGGCGGGAGTAACTATGACTCTCTTAAGGTAGCCAAATGCCTCGTCATCTAATTAGTGACGCGCATGAATGGATTAACGAGATTCCCACTGTCCCTATCTACTATCTAGCG-AAACC-ACAGCCAAGGGAACGGGCTTGGAATAAACAGCG-GGGAAAGAAGACCCTGTTGAGCTTGACTCTAGTTCGACTTTGTGAATTGACATAGGGGATGTAGCATAAGTGGGAG-TG------TAAA-------------CAACCTTGAAATACCACTGCCCTTATCGTCGATTTACTTATTGCGTTAAACTGTGACC-TAGCGTT-ATTG-------------------------------------------CTGGTTTT-AGACTT--AAGGCGGGATTTTT---------------------TTCCTGCTGACTTGTGCGCAA-GACATAGTCAGGTGGGGAGTTTGGCTGGGGCGGCACATCTGTTAAATAATAACGCAGGTGTCCTATGGTGAGCTCAATGAGAACAGAAATCTCATGTAGACCAAAAGGGGAAAAGCTCGCTTGATTTTGATTTTCAGTACGAATACAAACTGTGAAAACATGGCCTATCGATCCTTTATAC-----------------------------TCCC-GACAATTGGGAATAGAGGTGTCAGAAAAGTTACCACAGGGAT-------------------------------------------------------------------------------------------------------------------------------------------------------------------------------------------------------------------------------------------------------------------------------------------------------------------------------------------------------------------------------------------------------------------------------------------------------------------AACTGGCTTGTGGCAGCCAAGCGTTCATAGCGACGTTGCTTTTTGATCCTTCGATGTCGGCTCTTCCTATCATTGC-CTCGCAGAAGTGGCAAAGTGTCGGATTGTTCACCCGCCAAT-AGGGAACGTGAGCTGGGTTTAGACCGTCGTGAGACAGGTTAGTTTTACCCTACTGTTGAAC--------------------------TTTGATATTGCGACAGTAATCTAGTTTAGTACGAGAGGAACAACTAGTTCGCATAATTGGTAAATGCCGCTAGCTGAAAAGCTATTGCGGCGAAGCTACCATGCGTTGGATTACGACTGAACGCCTCT--AATCAGAA----------------------------------------------------------------------------------------------------------------------------------------------------------------------------------------------------------------------------------------------------------------------------------------------------------------------------------------------------------------------------------------------------------------------------------------------------------------------------------------------------------------------------------------------------------------------------------
>Toxoplasma_gondiiX75430
-----------------------------------------------------------------------------------------------------ATCAGACCTGAAATCAGGCGAGGTTACCCGCTGAACTTAAGCATATTATTAAGCGGAGGAGAAGAAAATAACT-ATGATTCCCTTAGTAACGGCGAGTGAA-CCGGGATCAGCTCAAAGTGGAA-ATCAACTGCTCTTTCCG-AG---------------CTGTTGACTTGTAG-----CCTCGAGAGG-CG-TTACC--A-----GTGGA-AGCGCAGGGTTAA-GTTT-CTTGGG-AAAGAACATC-ATAGAGGGTGAGAATCCCGTCCTT-CCCC-TGCGTTTTTTGT-TCCA-CGTAC--GGTACGCTT-TTATA-GAGTCGCGTTCATCGGGATTTGAGCGCAAAA-TGTGTGGTAGGTTTCACATAAAGCTAAGTACTG-GCGCGAGACCGATAGCAAACAAGTACCGTGAGGGAAAGATGAAA-AGTTCTTTGGAAAGAGAG-TTAAA--AGTGCCTGAAATTGCTGAAAAG-GAAGCGATTGGGAC-CTTTTTGATTCCAAGAAGTGCCGCCGGTTTGCCATCTATCCCTTTGCCTTCTCTCT--------------------------------------------------------------------------------------------------------------------------------------------------------------------------CTCACCAGGTTTAGGCTTTGGTTTCTTGATGTATTTCCGGTTCATCTTTTTGGAGAGGTCAGCATC--AGCTACTCGGAATTGATTTCGTTCA-------------------------------------AAGAAGGTAGGTTCCTTGTG-------------------------------------------------------------------------------------------------------------------------------------------GACCG-TTATATCTTTGTTCTTTCCCTTTCCT------------------------------------------TGTGGCTGAGGAGTGT--------TCCTGTTTCCGAGCTCCACTT--------------------------------------------------------------------------------------------------------TCGAGTACTCGGTTTCTGTGATG----------------------------------------------------------------------CTGGCTTAATCGGTTCCAACCGACCCGTCTTGAAACACGGACCAAGGAGT-CTAACATATGTGCGAGTAT-GCGGGTTTT-----ACTCCT-G-------------TATGCGC-----AATGAAAGTGAG-------------------------AGTAGGGA-GATTTTGGC----------TTTG------------CCATTCTT-CGCACCTACG-AC------CGA-CCACGA-TCT-------CTGAGAGAGGTTTGAGTTGGAGCATATCTGTTAGGACCCGAAAGATGGTGAACTATGCCTGAGTAGAATGAAGTCAGGGGAAACCCTGATGGAGGTTCGTAGCGATAC-TGACGTGCAAATCGTTCGT-CAAACTTGGGTATAGGGGCGAAAGACTAATCGAACCATCTAGTAGCTGGTTTCTTCCGAAGTTTCTCTCAGGATAGCT-GGAGTTTTG---------------------TTAGTTTTATCAGGTAAAGCGAATGATTAGAGGCATCGG-GG--GCG-CGTCCTCGACCTATTCTCAAACTTTAAAT-GGGTAAGATCCAGTG-----GTT----ACTT-CATT--------GAACTGC-TGG-GATT-AATAT--G-A-A-CTCCAAGTGGGCCA-TTTTTGGTAAGCAGAACTGGCGATGAGGGATGCTCCTAACGCTTGGTTAAGGTGCCAAAATGCTCGCT-CA-TCAGATACCATAAAAGGTGTTGGTTCATTTTGACAGCAGGACGGTCGTCATGGAAGTCGAAATCCGCTAAGGAGTGTGTAACAACTCACCTGCCGAA-TGAACCAGCCCTGAAAATGGATGGCGCTG-AAGCG-G-CTACCGATACCAGGCCATTGCTAC-TAA-TTATCACTCGA----------------------------CCTTTTGTA-GCAATGAGTAGGAAGACGTGGGGATT-GTGACGAAGCGTTCGGCGTAA-CGTGCGTGGAACA-GTCTCTAGTGCAGATCTTGGTGGTAGTAGCAAATATTCAA-ATGAGAACTTTGAAGACTGAAGTGGAGAAGGGTTCCATGTGAACAGCAATTGGACATGGG-TTAGCCGGTCCTAAGCGACC---ATGTAAC-TGCG-TATACGTTA------------GGTTTC------------------------------------TTTACCTC----GTTTCG-CGAAAGGGAATC-GGGTTAATATTCCCGAGCCAGGA----CGTGGATAC----TGTACGGTAACGTAA------GTGAACTCCTCGACGCAGGCAGGTG-CTCCGGG-AAGCGTTGTCTTTGCTTTTT-AACA-GCCTTTTC-TTTT--ATACC--TGGAATCAGTTTAGCTGGAGATAGGGTTAGCT-GGCTGG--------------------------------------------------------------TAGAGCACCTT-GG-TTTCCAGGGTGTCCGGTCCGCTCCTGACTGCCCTTGAAAAGAGGAGGGAAAGTTG----------------------------------------------TTATTTGCACCCCTGGCCGTACCAATAACCGCATCAGGTCTCCAAGGTTAGTAGCC-TCTGGTCGA-TAGAATGAGGTAGATAAGGGAAGTAGGAAAAA-TAGATCCGTAACTTCGGGAAAAGG-ATTGGCTCTGAGGGCTGGGTA-CATTGCG-CCCCAGTGG-------CCTGT---ATTTGACGGAGCTTGG--GACTGCTTCA-----CTTCGCG--GCGTGTTGCGGACCCGAGCACTGTCTGTATTGCGCTCTG--GGGAAAAGGTCCATCTCCTTTCCGGGGTCTTGGG--------------------------------CTGTGCGTGTA-CGGT-GAACAGCTAACTCAGAACTGGAGCGGACAAGGGGAATCCGACTGTTTAATTAAAACAAAGCATTGCGATGGCCAT-AACTGGTGTTGACGCAATGTGATTTCTGCCCAGTGCTCTGAATGTCAATGTGATGAAATTCAATCAAGCGCGGGTAAACGGCGGGAGTAACTATGACTCTCTTAAGGTAGCCAAATGCCTCGTCATCTAATTAGTGACGCGCATGAATGGATTAACGAGATTCCCACTGTCCCTATCTACTATCTAGCG-AAACC-ACAGCCAAGGGAACGGGCTTGGCAGAATCAGCG-GGGAAAGAAGACCCTGTTGAGCTTGACTCTAGTCCGACTTTGTGAAGTGACTTAGGAGGTGTAGCATAAGTGGGAG-CT------TCGG-------------CGCTCGTGAAATACCACTACTCTTAATGTCGTTTTACTTATTCCGTTAAGTTGAGACT-ATGCTCT-GCA--------------------------------------------TGTGTTTT-GGTTTT--AAGGTGGCTTTT-------------------------GCCGCTGATCTACGCGGAA-GACACAGTCAGGTTGGGAGTTTGGCTGGGGCGGCACATCTGTGAAACAATAGCGCAGGTGTCCTAAGGCAAGCTCAATGAGAACAGAAATCTCATGTTGACCAAAAGGGGAAAAGCTTGCTTGATTTTGATTTTCAGTACGAATACAAACTGTGAAAGCATGGCCTATCGATCCTTTAGGT-----------------------------CTGA-GAAACTTTCAGCTAGAGGTGTCAGAAAAGTTACCACAGGGAT-------------------------------------------------------------------------------------------------------------------------------------------------------------------------------------------------------------------------------------------------------------------------------------------------------------------------------------------------------------------------------------------------------------------------------------------------------------------AACTGGCTTGTGGCAGCCAAGCGTTCATAGCGACGTTGCTTTTTGATCCTTCGATGTCGGCTCTTCCTATCATTGA-GACGCAGAAGTCTCAAAGTGTCGGATTGTTCACCCGCCAAT-AGGGAACGTGAGCTGGGTTTAGACCGTCGTGAGACAGGTTAGTTTTACCCTACTGATGAC---------------------------TT-GATACTGCGACAGTAATCCAACTTAGTACGAGAGGAACAGTTGGGTCGGATACTTGGTAAATGCGGCTAGCTGAAAAGCTAGTGCCGCGACGCTACCATCCGTTGGATTATGACTGAACGCCTCT-AAGTCAGAATCCATGCTGGAT-ATGCAGTGTTAT-T-CACCGCCTCCTTTGTTTCATGCAATGATA-CAGG----CCTCTGGCCTGCTTCT--CATCAAAGCCCTCCGCTTCATGCTTTTGGGCGAG-----------------------------------AATCTC--AATCTCTAAC------ATTGGAGGTGATACATCCATTGCAGACGACTTTGTT--GCAACCGGGTATTGTAAGTAT-GAGAGTAGGCTT-GT-CTACGATCTACTAAGATTTTTCCTGCGTTGTTCGATGTGG-----------------------------------------------------------------------------------------------------------------------------------------------------------------------------------------------------------------------------------------------------------------------------
>Eimeria_tenella_AF026388
---------------------------------------------------------ACGTGTTGCATGCGTCGTTTTTTCTCGGTATTACACATGTATG-TATAGACCTGAAATCAGTCGAGGTTACCCGCTGAATTTAAGCATATTATTAAGCGGAGGAAAAGAAAATAACA-ATGATTCCCTCAGTAACGGCGAGTGAA-GCGGGAAGAGCTCAAAGTGAAA-ATCGTGAGTCCCTTTGT-TT------------GGCCTCACGAATTGTAG-----CCTCTAGAAG-CG-TGGCC--A-----GTGGA-GGGGCAGGTCCAA-GTTT-CTTGGA-ACAGAACATC-AGAGAGGGTGACAGTCCCGTCCTTTGTCC-TGCTTGTTAGGTCTCCA-CGTAC--GGTGCGCTT-TTATT-GAGTCGCGTTCATTGGGATTTGAGCGCAAAA-TGTGTGATAAGTTTCACATAAAGCTAAATATTG-GCGTGAGACCGATAGTGAACAAGTACTGTGAAGGAAAGATGAAA-AGGACTTTGGAAAGAGAG-TTAAA--AGTGTCTGAAATTGCTGAAAGG-GAAGCGATTGAAAC-TTTAGCGTCTCTGGGGTGCCGATTGGGTACTTGTAGTGTTGTGCTT------------------------------------------------------------------------------------------------------------------------------------------------------------------------------------------------------------CCACACTTCCGTTACA---GGGGTAGGGGGCGTTCAGTACTGCTTTTGTCCAGTTCGATCCCTGGAGGT------------------------------------TGGTCAGCATCAGTGAACTGACTGACTATACTCCCCGAGGAAGGT-----------------------------------------------------------------------------------------------------------------AGGTCTCTCGTGGGCTGTTATAGCCTCTGGGTTTGTG---------------------------------------------------------------------TTCAGTTGTTCACTGAG---------------------------------------------------------------------------------------------GTGTGTTTTTTTTTGCGTTCGTCAGCTTCACTTTCGAGTAC----------------------------------------------TGACGTTCTGCGATGCTGTCCTTAACGGTTTCAACCGACCCGTCTTGAAACACGGACCAAGGAGT-CTAACATATGTGCGAGTAT-GCGGGCCGA-----ACCCCT-G-------------TATGCAC-----AATGAAAGTGAG-------------------------AGTAGGGA----------------GAGGTTTG----TTTTTTTGGCATGCCT-CGCACCTACG-AC------CGA-CCACGA-GCT-------TTGCGAGAGGTTTGAGTTGTAGCACATCTGTTAGGACCCGAAAGATGGTGAACTATGCCTGAGTAGGGTGAAGTCAGGCGAAAGCCTGATGGAGGCTCGTAGCGATAC-TGACGTGCAAATCGTTCGT-CAAACTTGGGTATAGGGGCGAAAGACTAATCGAACCGTCTAGTAGCTGGTTTCTTCCGAAGTTTCTCTCAGGATAGCT-GGAGTTCAA---------------------TTAGTTTTATCAGGTAAAGCGAATGATTAGAGGCCTCGGGGG-CGCGTTGCCCTCGACCTATTCTCAAACTTTAAAT-GGGTAAGATCCAGTG-----GTT----ACTT-CACT--------GAACTGC-TGG-GGTT-AATAT--G-A-A-CTCCAAGTGGGCCA-TTTTTGGTAAGCAGAACTGGCGATGAGGGATGCTCCTAACGCTTGGTTAAGGTGCCCAAATACTCGCT-CA-TGAGATACCATAAAAGGTGTTGGTTCATTTTGACAGCAGGACGGTGGTCATGGAAGTCGAAATCCGCTAAGAAGTGTGTAACAACTTACCTGCCGAA-TGAACCAGCCCTGAAAATGGATGGCGCTG-CAGCG-G-TTACCGATACCAGGCCATTACCGC-AAG-TTTGTGAAGACACTCGA----------------------CTTTGGGCG-GTAATGAGTAGGAAGACGTGGGGATC-GTAGCGAAGCATTCGGCGTGAGCCTGTGTGGAACG-GTCTCTAGTGCAGATCTTGGTGGCAGTAGCAAATATTCAA-ATGAGAACTTTGAAGACTGAAGTGGAGAAGGGTTCCATGTGAACAGCAATTGGACATGGG-TTAGCCGGTCCTAAGCGACA---GCTTAAC-TGCG-TAAATTTCG------------GGGCT-----------------------------------TTTTGTCCTCGT--TTATCG-CGAAAGGGAATACAGGATAATATTCCTGAGCCAGGA----CGTGGATAC----TGTACGGTAACGTAA------ATGAACT-CTCGACGCAGGCGGGTG--CCTGGG-AAGCGTTGTCTTTGCTTTTT-AACA-GCCTCATT-TGAAACATACCC-TGGAATCAGATTATCTGGAGATAGGGTTGACT-GGTTGG--------------------------------------------------------------TAAAGCTTCCT-GG-CTTCCAGGGAGTCCGGTGCGCTCCTGACTGCCCTTGAAAAGAGGAGGGAAAGTTG----------------------------------------------TTATTTGCACCCCTGGCCGTACCATTAACCGCATCAGGTCTCCAAGGTTAGCAGCC-TCTGGTCGA-TAGAAGAAAGTAGATAAGGGAAGTCGGCAAAA-TGGATCCGTAACTTCGGGAAAAGG-ATTGGCTCTGAGGGCTGGGTG-CATAGCG-CCAGTGTGT-------TCTTC---GTTGGTCGGAGCTGTGTGGGCCCGTTCG---TGCTTCGCG--GCGCGTCTGTGGACTACCGGCACTGACTGCGTTGT------GACCGTTGG----------------------------------------------------------TCTGCGTGCA-CAGT-GAACAGCTAACTCAGAACTGGAGCGGACAAGGGGAATCCGACTGTTTAATTAAAACAAAGCATTGCGATGGCCGC-AAACGGTGTTGACGCAATGTGATTTCTGCCCAGTGCTCTGAATGTCAATGTGATGAAATTCAACCAAGCGCGGGTTAACGGCGGACGTAACTATGACGTTCTTAAGGTAGCCAAATGCCTCGTCATCTAATTAGTGACGTGCATGAATGGATTAATGAGATTCCCACTGTCCCTATCTACTATCTAGCG-AAACC-ACAGCCAAGGGAACGGGCTTGGCGGAATCAGCG-GGGAAAGAAGACCCTGTTGAGCTTGACTCTAGTCCGACTTTGTGGAACG-CTTGGGGGGTGTAGCATAGGTGGGAG-CT------TCGG-------------CGATCGTGAAATACCACTACCCTCAGTGTCGTTTTACTTATTCCGTGAGGTTGAGACGCATGCTCG-GCA--------------------------------------------TGTGTTTT-TGTCTT--AAGGTGCCTCT--------------------CTGTGGGGCGCTGATCAATGCGGAA-GACATAGTCAGGTGGGGAGTTTGGCTGGGGCGGCACATCTGTGAAACAATAGCGCAGGTGTCCTAAGGCAAGCTCAATGAGAACAGAAATCTCATGTTGACCAAAAGGGGAAAAGCTTGCTTGATTTTGATTTTCAGTACGAATACAAACTGTGAAAGCATGGCCTATCGATCCTTTAGGT-----------------------------CTGA-GAAACTTTCAGCTAGAGGTGTCAGAAAAGTTACCACAGGGAT-------------------------------------------------------------------------------------------------------------------------------------------------------------------------------------------------------------------------------------------------------------------------------------------------------------------------------------------------------------------------------------------------------------------------------------------------------------------AACTGGCTTGTGGCAGCCAAGCGTTCATAGCGACGTTGCTTTTTGATCCTTCGATGTCGGCTCTTCCTATCATTGA-GACGCAGAAGTCTCAAAGTGTCGGATTGTTCACCCGCCAAT-AGGGAACGTGAGCTGGGTTTAGACCGTCGTGAGACAGGTTAGTTTTACCCTACTGATGAA---------------------------TTGGATACTGCGACAGTAATCCAACTTAGTACGAGAGGAACAGTTGGTTCAGATACTTGGTTAATGCGGCTAGCTGAAAAGCTAGTGCCGCGACGCTACCATCTGTGGGATTATGACTGAACGCCTCT-AAGTCAGAATCCATGCTGGCT-AAGCAGTGTTTC-T-CATCGCCTCATTTGTTACTTGCATGTTTTTTTAG----TGCCTCTTGTG-------CACAACAT-CTCACCAACGTCCTCTGCGGCA------CGGAAGGGCGAT--------------------AATCGC--AATTTCCCAC------ATTTGGGGCGCTACATCCATTGCAGACGACTTTGGC--GCAACCAGGTATTGTAAGTGC-GAGAGTAGGCTT-GTCCTACGATCCACTAAGATTTAGCCTGCGTTGCACGATGTGTTATTGTTTCCTTAGCTCCCCTTTGCTTGCTGGGACTGGAAAGGTGTGCGTGCCCCGTTGCTCTGCTCCGGTAG----------------------------------------------------------------------------------------------------------------------------------------------------------------------------------------------------
>Besnoitia_besnoiti_AY833646
-------------------------------------------------------------------------------------------------ATTTATCAGACCTGAAATCAGGCGAGGCTACCCGCTGAACTTAAGCATATTATTAAGCGGAGGAAAAGAAAATAACT-ATGATTCCCCTAGTAACGGCGAGTGAA-CAGGGATCAGCTCAAAGTGGAA-ATCGACGGCTCTTCTGA-----------------GCTTTCGACTTGTAG-----CCTCGAGAGG-CG-TTACC--A-----GTGGA-AGCGCAGGGACAA-GTTT-CTTGGG-AAAGAACATC-AGAGAGGGTGAGAATCCCGTCCTT-ACCC-TGCGTTTTTTGT-TCCA-CGTAC--GGTACGCTT-TTATA-GAGTCGCGTTCATCGGGATTTGAGCGCAAAA-TGTGTGGTAGGTTTCACATAAAGCTAATTACTG-GCGCGAGACCGATAGCAAACAAGTACCGTGAGGGAAAGATGAAA-AGTTCTTTGGAAAGAGAG-TTAAA--AGTGCCTGAAATTGCTGAAAAG-GAAGCGATTGGGAC-CCCATCGATTCTAAGGAGTGCCTCCGGTTTGCCACCGATCCCCTTG---------------------------------------------------------------------------------------------------------------------------------------------------------------------------------------------------------CCTTTTCACTTTTACAAGGTCTAGGCTTTGGTTGGCTCTAG---GTGTACGACCGGTCAATCTTCTTGGAGA-------------------------------------GGTCAGCATCAGCTACTTAG------AAGGGATTCCAAGCAAAG-----------------------------------------------------------------------------------------------------------------AAGGTAGGTTCCTCGTGGACTGCTTTATAGCTTTGTT---------------------------------------------------------------------TGTCACCCTTCTTTGTG---------------------------------------------------------------------------------------------GCTGAGGAGTGTTCCTGATTC----CAAGCTACACTTTCGAGTAC------------------------------------------TTGGTTTCTGTGATGCTGGCTTAAACGGTTCCAACCGACCCGTCTTGAAACACGGACCAAGGAGT-CTAACATATGTGCGAGTAT-GCGGGTTGC-----AAGCCT-G-------------TATGCGC-----AATGAAAGTGAG-------------------------AGTAGGGA----------------GAAGTTGG--------TTTTCCATTCTT-CACACCTACG-AC------CGA-CCACGA-TCT-------CAGAGAGAGGTTTGAGTTGGAGCATATCTGTTAGGACCCGAAAGATGGTGAACTATGCCTGGGTAGAATGAAGTCAGGGGAAACCCTGATGGAGGTTCGTAGCGATAC-TGACGTGCAAATCGTTCGT-CAAACTTGGGTATAGGGGCGAAAGACTAATCGAACCATCTAGTAGCTGGTTTCTTCCGAAGTTTCTCTCAGGATAGCT-GGAGTTTAG---------------------TTAGTTTTATCAGGTAAAGCGAATGATTAGAGGCATCGGGGG-CGCGTCGCCCTCGACCTATTCTCAAACTTTAAAT-GGGTAAGATCCAGTG-----GTT----ACTT-CATT--------GAACTGC-TGG-GATT-AATAT--G-A-A-CTCCAAGTGGGCCA-TTTTTGGTAAGCAGAACTGGCGATGAGGGATGCTCCTAACGCTTGGTTAAGGTGCCAAAGTGCTCGCT-CA-TCAGATACCATAAAAGGTGTTGGTTCATTTTGACAGCAGGACGGTGGTCATGGAAGTCGAAATCCGCTAAGGAGTGTGTAACAACTCACCTGCCGAA-TGAACCAGCCCTGAAAATGGATGGCGCTG-AAGCG-GGCTACCGATACCAAGCCATTGCTAC-AAT-TTAGCACTTGA----------------------------CCTTTCGTA-GCAATGAGTAGGAAGACGTGGGGATT-GTGACGAAGCGTTCGGCGTAAGCCTGCGTGGAACA-GTCTCTAGTGCAGATCTTGGTGGTAGTAGCAAATATTCAA-ATGAGAACTTTGAAGACTGAAGTGGAGAAGGGTTCCATGTGAACAGCAATTGGACATGGG-TTAGCCGGTCCTAAGCGATA---GCTTAAC-TGCG-TCTACGTCA------------GGTTT---------------------------------CTTGTAAACCTC----GTTTCG-CGAAAGGGAATC-GGGTTAATATTCCCGAGCCAGGA----CGTGGATAC----TGTACGGTAACGTAA------GTGAACTCCTCGACGCAGGCAGGTG-CTCCGGG-AAGCGTTGTCTTTGCTTTTT-AACA-GCCTAAC--TCTTATATACCC-TGGAATCAGTTTAGCTGGAGATAGGGTTAGCT-GGCTGG--------------------------------------------------------------TAGAGCACCTT-GG-TTTCCAAGGTGTCCGGTGCGCTCCTGACTGCCCTTGAAAAGAGGAGGGAAAGTTG----------------------------------------------TTATTTGCACCCCTGGCCGTACCAATAACCGCATCAGGTCTCCAAGGTTAGCAGCC-TCTGGTCGA-TAGAATAAGGTAGATAAGGGAAGTCGGCAAAA-TAGATCCGTAACTTCGGGAAAAGG-ATTGGCTCTGAGGGCTGGGTA-CATTGCG-CCCTTGTTT-------CCTGT---ATTTGACGGAGC--TTGGGACTGCTTCA---TGCTTCGCG--GCGTGTT-GCGGACCCG-AGCACTGTCTGTATTGTGAGCTGGGGAAAAGGTTCTTGTCCCTTTCCGCGGGGGCTTGGG-----------------------------CTGTGCGTGTA-CGGT-GAACAGCTAACTCAGAACTGGAGCGGACAAGGGGAATCCGACTGTTTAATTAAAACAAAGCATTGCGATGGCCAC-AACTGGTGTTGACGCAATGTGATTTCTGCCCAGTGCTCTGAATGTCAATGTGATGAAATTCAATCAAGCGCGGGTAAACGGCGGGAGTAACTATGACTCTCTTAAGGTAGCCAAATGCCTCGTCATCTAATTAGTGACGCGCATGAATGGATTAACGAGATTCCCACTGTCCCTATCTACTATCTAGCG-AAACC-ACAGCCAAGGGAACGGGCTTGGCAGAATCAGCG-GGGAAAGAAGACCCTGTTGAGCTTGACTCTAGTCCGACTTTGTGAAATGACTTAGGAGGTGTAGCATAAGTGGGAG-CT------TCGG-------------CGCTCGTGAAATACCACTACTCTTAATGTCGTTTTACTTATTCCGTTAAGTTGAGACTCATGCTCACGCA--------------------------------------------TGTGTTTT-GGATTT--AAGGTGGCTTTT-------------------------GCCGCTGATCTACGCGGAA-GACACAGTCAGGTTGGGAGTTTGGCTGGGGCGGCACATCTGTGAAACAATAGCGCAGGTGTCCTAAGGCAAGCTCAATGAGAACAGAAATCTCATGTTGACCAAAAGGGGAAAAGCTTGCTTGATTTTGATTTTCAGTACGAATACAAACTGTGAAAGCATGGCCTATCGATCCTTTAGGT-----------------------------CTGA-AAAACTTTCAGCTAGAGGTGTCAGAAAAGTTACCACAGGGAT-------------------------------------------------------------------------------------------------------------------------------------------------------------------------------------------------------------------------------------------------------------------------------------------------------------------------------------------------------------------------------------------------------------------------------------------------------------------AACTGGCTTGTGGCAGCCAAGCGTTCATAGCGACGTTGCTTTTTGATCCTTCGATGTCGGCTCTTCCTATCATTGA-GACGCAGAAGTCTCAAAGTGTCGGATTGTTCACCCGCCAAT-AGGGAACGTGAGCTGGGTTTAGACCGTCGTGAGACAGGTTAGTTTTACCCTACTGATGAT---------------------------TT-GATACTGCGACAGTAATCCAACTTAGTACGAGAGGAACAGTTGGGTCGGATACTTGGTAAATGCGGCTAGCTGAAAAGCTAGTGCCGCGACGCTACCATCCGTTGGATTATGACTGAACGCCTCT-AAGTA--------------------------------------------------------------------------------------------------------------------------------------------------------------------------------------------------------------------------------------------------------------------------------------------------------------------------------------------------------------------------------------------------------------------------------------------------------------------------------------------------------------------------------------------------------------------------------------
>Goussia_desseri_GU593705
-----------------------------------------------------------------------------------------------------------------------------------------------------------------------------T-ATGATTCCCCTAGTAACGGCGAGTGAA-GCGGGATCAGCTCAAAGTGAAA-ATCAGTGGTTCTTAATT-GA--------------GCCCCTGAATTGTAG-----CCTCGAGAGG-CG-CCACC--A-----GTGGA-GGTACAGGGACAA-GTTT-CTTGGA-AAAGAACGTC-AGAGAGGGTGACAGTCCCGTCCTTTGCTC-TGTACTTTATATTTCCA-CGTAC--GGTGCGCTT-TTATA-GAGTCGCGTTCATTGGGATTTGAGCGCAAAA-TGTGTGATAAGTTTCACATAAAGCTAAATACAGTGCGCGAGACCGATAGCGAAGAAGTACCGTGAGGGAAAGATGAAA-AGGACTTTGAAAAGAGAG-TTAAA--AGTGCCTGAAATTGCTGAAAGG-GAAGCGATTGAAAC-CTCATTGATTCTTGGGAGTGCTGCTCTACTGACCCGGACTTCTCGT------------------------------------------------------------------------------------------------------------------------------------------------------------------------------------------------------------TCCCTGCTTTACCGTTATAGGATCAGGGCTCGGTTTTTTCCAGTGACGTTTTGTTAATCTCCCTTGAGT-------------------------------------GGTCAGCATCAGTTGGC------ACGAGTTTATACCTGGCAAAG-----------------------------------------------------------------------------------------------------------------AAGGTAAGCCTCCAGTGGGCTG--TTATAGCTTTGCC-------------------------------------------------------------------TTTTCCGTTACTCTCGGTG------------------------------------------------------------------------------------------CCGACTGAGGTGTGTTCCCGCTCGAGTTCAGGCTGCACTTTCGAGTAC------------------------------------------CTGTTCTCTGCGATGCTGTCTTTAAGGGTTTCAACCGACCCGTCTTGAAACACGGACCAAGGAGT-CTAACATATGTGCAAGTAT-GCGGGTGGC-----AAACCT-G-------------TATGCGT-----AATGAAAGTGAG-------------------------AGTAGGGA------------------TCTGGGTCA-TATATTTGTGATTCTT-TGCACCTACG-AC------CGA-CCACGA-TCT-------CAGAGAGAGGTTTGAGTTGGAGCATATCTGTTAGGACCCGAAAGATGGTGAACTATGCCTGAGTAGAATGAAGTCAGGCGAAAGCCTGATGGAGGTTCGTAGCGATAC-TGACGTGCAAATCGTTCGT-CAAACTTGGGTATAGGGGCGAAAGACTAATCGAACCATCTAGTAGCTGGTTTCTTCCGAAGTTTCTCTCAGGATAGCT-GGAGTTCAA---------------------TTAGTTTTATCAGGTAAAGCGAATGATTAGAGGCATCGGGGG-CGCGAAGCCCTCGACCTATTCTCAAACTTTAAAT-GGGTAAGATCCAGCG-----GTT----ACTT-CATT--------GAACTGC-TGG-GATT-AATAT--G-A-A-CTCCAAGTGGGCCA-TTTTTGGTAAGCAGAACTGGCGATGAGGGATGCTCCTAACGCTTGGTTAAGGTGCCCAAATGCTCGCT-CA-TCAGACACCAGAAAAGGTGTTGGTTCATTTTGACAGCAGGACGGTGGTCATGGAAGTCGAAATCCGCTAAGAAGTGTGTAACAACTTACCTGCCGAA-TGAACCAGCCCTGAAAATGGATGGCGCTG-AAGCG-AGCTACCGATACCAAGCCATTACCGC-AAT-TTCGCGTGAACACTCGA----------------------CTTTGAGCG-GTAATGAGTAGGAAGACGTGGGGATT-GTGACGAAACGCTTGGCGTAAGCCTGCGTGGAACA-GTCCCTAGTGCAGATCTTGGTGGTAGTAGCAAATATTCAA-ATGAGAACTTTGAAGACTGAAGTGGAGAAGGGTTCCATGTGAACAGCAATTGGACATGGG-TTAGCCGGTCCTAAGCGACA---GCTTAAT-TGCG-TATACGTCC------------AGGCT-----------------------------------TTTTTGCCTCGT--ATGGCG-CGAAAGGGAATC-AGGATAATATTCCTGAGCCAGGA----CGTGGATAC----TGTACGGTAACGTAA------GTGAACTCCTCGACGCAGGCGGGTG-CCCCGGG-AAGCGTTGTCTTTGCTTTTT-AACA-GCCTCAATTCATAACATACCC-TGGAATCAGTTTAGCTGGAGATAGGGTTGACT-GGCTGG--------------------------------------------------------------TAAAGCACCCT-GG-TTTCCAGGGTGTCCGGTGCGCTCCTGACTGCCCGTGAAAAGAGGAGGGAAAGTTG----------------------------------------------TTATTTGCACCCCTGGCCGTACCATTAACCGCATCAGGTCTCCAAGGTTAGTAGCC-TCTGGTCGA-TAGAAGAAAGTAGATAAGGGAAGTCGGCAAAA-TAGATCCGTAACTTCGGGAAAAGG-ATTGGCTCTGAGGGCTGGGTA-CATTGCG-CCCTTGTGT-------CCTGT---GTTGGACGGAGCCGTCGGGGCTGCGGCG---TGCCTCGCG--GCGCGCCTGTGGACCTGTGGTACTGTCTGCGTAGCGATCTTGGGAAAAGCCTGCTGTTTCTT---CGGATTCTGGTGGG-----------------------------TGTGCGTGTA-CGGT-GAACAGCTAACTCAGAACTGGAGCGGACAAGGGGAATCCGACTGTTTAATTAAAACAAAGCATTGCGATGGCCGC-AACCGGTGTTGACGCAATGTGATTTCTGCCCAGTGCTCTGAATGTCAATGTGATGAGATTCAATCAAGCGCGGGTAAACGGCGGGAGTAACTATGACTCTCTTAAGGTAGCCAAATGCCTCGTCATCTAATTAGTGACGCGCATGAATGGATTAACGAGATTCCCACTGTCCCTATCTACTATCTAGCG-AAACC-ACAGCCAAGGGAACGGGCTTGGCAGAATCAGCG-GGGAAAGAAGACCCTGTTGAGCTTGACTCTAGTCCGACTTTGTGAAATGACTTGGGGGATGTAGAATAAGTGGGAG-CT------TCGG-------------CGTCCGTGAAATACCACTGCCCTCAATGTCGTTTTACTTATTCCGTTAAGTTGAGACTCATGTTTA-TTCA-------------------------------------------TGTGTTTT-GGATTT--AAGGTGCTTTC-------------------------GGGCGCTGATCTACGCGGGA-GACATAGTCAGGTTGGGAGTTTGGCTGGGGCGGCACATCTGTGAAACAATAGCGCAGGTGTCCTAAGGCAAGCTCAATGAGAACAGAAATCTCATGTTGACCAAAAGGGGAAAAGCTTGCTTGATTTTGATTTTCAGTACGAATACAAACTGTGAAAGCATGGCCTATCGATCCTTTAGGT-----------------------------CTGA-GAAACTTTCAGCTAGAGGTGTCAGAAAAGTTACCACAGGGAT-------------------------------------------------------------------------------------------------------------------------------------------------------------------------------------------------------------------------------------------------------------------------------------------------------------------------------------------------------------------------------------------------------------------------------------------------------------------AACTGGCTTGTGGCGGCCAAGCGTTCATAGCGACGTCGCTTTTTGATCCTTCGATGTCGGCTCTTCCTATCATTGG-GACGCAGAAGTCCCAAAGTGTCGGATTGTTCACCCGCCAAT-AGGGAACGTGAGCTGGGTTTAGACCGTCGTGAGACAGGTTAGTTTTACCCTACTGATGAA---------------------------TTGGATACTGCGACAGTAATCCAACTTAGTACGAGAGGAACAGTTGGTTCAGATACTTGGTTAATGCGGCTAGCTGAAAAGCTAGTGCCGCGACGCTACCATCTGTTGGATTATGACT------------------------------------------------------------------------------------------------------------------------------------------------------------------------------------------------------------------------------------------------------------------------------------------------------------------------------------------------------------------------------------------------------------------------------------------------------------------------------------------------------------------------------------------------------------------------------------------------------
>Theileria_parva_967_4234_AF218825
-------------------------------------------------------------------------------------------------------------------------------------------AAACATATAATTAAGTGGAAGAAGAGAAAATAAAT-ATGATTCCCCTAGTAACGGCGAGCGAA-GAGGGAGGAGCCCAAAGTGAAA-ATCCGTTGAATTTGCCA-AC-------------------GGACTTGTGG-----ACTTGAGCGG-CG-TTGCC--A-----GTGGT-AGCTTGGTGCTAA-GTTT-CTTGGG-ACAGGACATC-AGAGAGGGTGACAATCCCGTACTC-GCTCCTATG-TCTA----TCCA-CGTGTC-GGTACGCCT-GCATA-GAGTCGTGCTTTTTGGGATTGAAGCGCAAAT-TGTGAGGTAGTCTTCTCATAAGGCTAAATACGG-GTGTGAGACCGATAGCGAACAAGTACCGTGAGGGAAAGGTGAAA-AGAACTTTGAAAAGAGTG-TTAAA--AGTACCTGAAACTGCTGAAAGG-GAACCAATTGGGAC-GTACGCTTCCACTG---GGTGCCACAGTCCTGTCCCGGATACTTAT----------------------------------------------------------------------------------------------------------------------------------------------------------------------------------------------------CCTGGCGTGGTCTGAGTAATCCCTTTGGCTCAGCCAGCGTGCATTGGGGTGTCGCTAAACACAGTCGTGCCATCTCTAGTGTGACTAGCAGATTCCAGACTCTACAGCCTCTCCCCGATGTAAATACCTATAATATTTGGGTA---------------------------------------------------------------------------------------------------------------------------------------------------------------------------------------------------------------------------------------------------------------------------------------------------------------------------------------------------------------------------------------------------------------------------------------TGCTCCGACTGGAGTCTCGCTGTCTGGA-GTACATGTTCCAACTGACTCGTCTTGAAACACGAGCCAAGGAGT-CTAACACTCGTGCAAGTGT-TTGGGTGGC-----AAACCC-G-------------TACGCGA-----AATGAAAGTGAA-------------------------AGCATGGC--------------------CTTG-------------GGACGTT-GTCTCAATTC-AC-----ATGC-GGCCGG-TCGC------CTTTGGGTGGATTGCGCAGGAGCATGGTTGTTAGGACCCGAAAGATGGTGAACTATGCCTGGGTAGGATGAAGTCAGGCGAAAGCCTGATGGAGGTCCGCCGCGATAC-TGACGTGCAAATCGTTCGT-CAAACCTGGGTATAGGGGCGAAAGACTAATCGAACCATCTAGTAGCTGGTTTCTTCCGAAGTTTCTCTCAGGATAGCT-GGAATTCATG-----GTGCGTAGCACTGTCTCAGTTTTACCAGGTAAAGCTAATGATTAGAGGTATCGGTGG-GCTGTGCCTGTTGACCTATTCTCAAACTTTAAAT-GGGTAAGACCCCGTCT----GTT----GCTT-AACT--------GAACATT-CGG-GTTG-AATGT--G-A-A-TTCTTAGTGGGCCA-TTTTTGGTAAGCAATAATGGCGATGAGGGATGCACCTAACGCTGGGTTAAGGTGCCTAAATACCTGCT-CA-TCAGATACCATAAAAGGTGTTGGTTCATATAGACAGCAGGACGGTGGTCATGGAAGTCGAAATCCGCTAAGGAGTGTGTAACAACTCACCTGCCGAA-TGAACTGGCCCTGAAAATGGATGGCGCTC-AAGCA-GGTTACCGAAACCCGGCCATTGTCGC-AGA----------------------------------------TTCTCGGTG-ACAATGTGTAGGAAGACGTGGGCGTT-GCGGCGAAGTGTGGAGCGTGAGCCCACATGGAGCG-GCGCCTAGTGCCGATCTTGGCGGTAGTAGTTAATATTCAA-ATGAGAATTTTGAAGACTGAAGTGGAGCAGGGTTCCATGTGAACTATGTTTGGACATGGG-TTAGCCGGTCCTAAGCGCCA----CTTAAC-TGCG-TGTGAGGTG----------------------------------------------------ACTTTGGTCC----GCTCCG-CGAAAGGGAATC-GGGCTAATATTCCCGAGCCGGGT----CGTGGATAC----TGGGTGGCAACACAA------GTGAACTTCTCGACGCAGGCGTGGG-TCCCGGG-AAGCGTTATCTTTGCTTTTT-AACA-GTCTCGAG-T-------GCCC-TGGAATCAGCTTATCTGGCGATAGGGACTCCG-TGCTGG--------------------------------------------------------------AATAGCATCTC-GA-CTTTCGGGGTGTCTGGTGCGCCCACGACTGTCCGTGAAAAGGGAAGGGAACATTG----------------------------------------------TTATTCGCACCCCCGTCCGTACCTATATCCGCATCAGGTCTCCAAGGTTAGCAGCC-TCTGGTCGA-TAGAATAAGGTAGATAAGGGAAGTCGGCAAAA-TGGATCCGTAACTTCGGGACAAGG-ATTGGCTCTGAGGGCCGGGCAGCATGGGG-CCCTTGGCG-------TTTCC-----TGAGCGCCTTTGTTT-GGCTGGTT-------GTCCGCG---AGGGTTTCCGGACTTGCATGGGCGCTCTGGTATTTGCC-GGGGGTTGGCTCGCC------------------------------------------------------TTCCCAGCTGTAGT-GAACGGCTAACTCAGAACTGGAGCGGACAAGGGGAATCCGACTGTTTAATTAAAACATAGCATTGCGATGGCTTG-AAAAGGTGTTGACGCAATGTGATTTCTGCCCAGTGCTCTGAATGTCAAAGTGATGAAATTCAACCAAGCGCGGGTAAACGGCGGGAGTAACTATGACTCTCTTAAGGTAGCCAAATGCCTCGTCATCTAATTAGTGACGCGCATGAATGGATTAACGAGATTCCCACTGTCCCTATCTATCATCTAGCG-AAACC-ACAGCCAAGGGAACGGGCTTGGCAAAATCAGCG-GGGAAAGAAGACCCTGTTGAGCTTCACTCTAGTCCGGCTTTGTGAAACGACTTGAGGGGTGTAGGATAAGTGGGAG-CT------CCGG-------------CGACAGTGAAATACCACTACTCTTGATGTTGTTTTACTTATTCCGTAGTATTAAGACT-TGGCTCC-GC---------------------------------------------CATGTTTT-TGCGC---AAGGCTC--------------------------------TGCTGATTAACGCGGAA-GACATAGCCAGGTGGGGAGTTTGGCTGGGGCGGTACATCTGTTAAAAGATAACACAGGTGTCCCAAGGCGAACTCAATGAGGACAGAAATCTCATGTTGACCAAAAGGGGAAAAGTTCGCTTGATTTTGATTTTCAGTACAAATACAAACTGTGAAAGCATGGCCTATCGATCCTTTGAGT-----------------------------CTGT-AAGATATACAGCTAGAGGTGTCAGAAAAGTTACCACAGGGAT-------------------------------------------------------------------------------------------------------------------------------------------------------------------------------------------------------------------------------------------------------------------------------------------------------------------------------------------------------------------------------------------------------------------------------------------------------------------AACTGGCTTGTGGCAGCCAAGCGTTCATAGCGACGTTGCTTTTTGATCCTTCGATGTCGGCTCTTCCTATCATTGA-GATGCAGAAGTCTCAAAGTGTCGGATTGTTCACCCGCTAAT-AGGGAACGTGAGCTGGGTTTAGACCGTCGTGAGACAGGTTAGTTTTACCCTACTGATGCA---------------------------CC-GACGTTGTGACAGTAATCCAATTTAGTACGAGAGGAACAGTTGGTTCGGATACTTGGTTAATGCGGCTAGTTGAAAAGCTAGTGCCGCGAACGTACCATCCGTTGGATAATGACTGAACGCCTCT-AAGTCAGAATCCATGCTGAAC-AT-CAACGTTTT-C-CATCACTTTTGGCGCTT-TCGCAACGCTA-TACG------CCTGCAGTTCTC----CACGGCCCTGCCGTCAACAC---------------------------------------------------------AATTTCTCCC------GCCCAAAGTGATACATCCATCGCAGACGACCTTGAC--GCACCCGGGTATTGTAAGCGC-GAGAGTAGGCTT-------------------------------------------------------------------------------------------------------------------------------------------------------------------------------------------------------------------------------------------------------------------------------------------------------------------------
>Theileria_orientalis_AP011946
-----------------------------------------------------------------------------------------------------------------------------------CTGAATTTAAACATATAACTAAGTGGAAGAAAAGAAAATAAAT-ATGATTCCCTTAGTAACGGCGAGTGAA-CCGGGATGAGCCCAAAGTGGAA-ATCCGTTATTTTCTATA--------------------ACGGACTTGTGG-----TCTTTAGCGG-CG-TTGCC--A-----GTGGT-AGCGAGTTGCCAA-GTTT-CTTGGG-ACAGGACATC-ATAGAGGGTGACAATCCCGTACCT-GCTTCTCAGTCTA-----TCCA-CGTGTC-GGTTCGCCT-GCATA-GAGTCGTGCTTTTTGGGATTGAAGCGCTAAT-AGTGAGGTAGTTTTCTCATAAGGCTAAATATTG-GTGTGAGACCGATAGCGTAGAAGTACCGTGAGGGAAAGATGAAA-AGTACTTTGAAAAAAGTG-TTAAA--AGTACCTGAAACTGCTGAAAGG-GAACCAATTGAAAC-ATACGCTTCCATTAAGTGCCGCTTCTCTTGTTCACAATTTTGTGTT--------------------------------------------------------------------------------------------------------------------------------------------------------------------------------------------------------TTTTGAGTTGTGTAATCTTTTTGGAACAGCCAGCGTGGATTGGGATGATTTTAAACCTATTGATGATATCTTT--------------------------AGTATGACTACTTGATTTCTCAATGTTTAT----------TTTCCTCTCGATCTT-----------------------------------------------------------------------------------------------------------------------GGTACTCTCGGTTTCTCTCCTTGAGTTATA----------------------------------------------------------------------------------------------------------------------------------------------------------------------------------------------------------------------------------------------------------------------CTGATTTGTATAGTCGCTGTCTGAC-GTATATGTTTCAACTGACTCGTCTTGAAACACGAGCCAAGGAGT-CTAACACTCGTGCAAGTGT-TTGGGTGTC-----AAACCC-G-------------TACGCCA-----AATGAAAGTGAA-------------------------AGCATGGC--------------------CTTT------------CAGTTTTT-TCTGAAACTC-AC-----ATGC-GGCCGG-TCGC------CTTTTGGTGGATTGCGCAGGAGCATGATTGTTAGGACCCGAAAGATGGTGAACTATGCCTGGGTAGGATGAAGTCAGGCGAAAGCCTGATGGAGGTCCGCAGCGATAC-TGACGTGCAAATCGTTCGT-CAAACCTGGGTATAGGGGCGAAAGACTAATCGAACCATCTAGTAGCTGGTTTCTTCCGAAGTTTCTCTCAGGATAGCT-GGAATTCATT-----GTGCTTAGCACTTTTTCAGTTTTACCAGGTAAAGCTAATGATTAGAGGTATCGGTGG-GCTGTGCCTGTTGACCTATTCTCAAACTTTAAAT-GGGTAAGACCCCGGTC----GTT----GCTT-AATT-------TGAACTTC-CGG-GTTG-AATGT--G-A-A-TTCTTAGTGGGCCA-ATTTTGGTAAGCAATATTGGCGATGAGGGATGCACCTAACGCTGGGTTAAGGTGCCTAAATACCTGCT-CA-TCAGATACCATAAAAGGTGTTGGTTCATATTGACAGCAGGACGGTGGTCATGGAAGTCGAAATCCGCTAAGGAGTGTGTAACAACTCACCTGCCGAA-TGAACTGGCCCTGAAAATGGATGGCGCTC-AAGCA-GGTTACCGAAACCCGGCCATTGTAGCTGGT----------------------------------------TTTTCTCT--ACAATGTGTAGGAAGACGTGGGCGTA-GTAGCGAAGTAAGATGCGTAAGCTCTTATGGAACT-GCGTCTAGTGCAGATCTTGGCGGTAGTAGTTAATATTCAA-ATGAGAATTTTGAAGACTGAAGTGGAGCAGGGTTCCATGTGAACTATGTTTGGACATGGG-TTAGCCGGTCCTAAGCGCCA---GCTTAAC-TGCG-CGTGAGGTG----------------------------------------------------ACATTAGTCC----GCTACG-CGAAAGGGAATC-GGGCTAACATTCCCGAGCCGGGT----CGTGGATAC----TGGGTGGCAACACAA------GTGAACTTCTTGACGTAGGCGTGGG-TCCCGGG-AAGCGTTATCTTTGCTTTTT-AACA-GACATTAG-T-------ACCC-TGGAATCAGATTATCTGGCGATAGGGACTAAC-TCCTGG--------------------------------------------------------------AATAGCATCTC-GA-CTTTCGGGGTGTCCGGTGCGCCCTCGACTGCCCTTGAAAAAAGAAGGGAACATTG----------------------------------------------TTATTCGCACCCCCGTCCGTACCTATATCCGCATCAGGTCTCCAGGGTTAGCAGCC-TCTGGTCGA-TAGAATAAGGTAGATAAGGGAAGTCGGCAAAA-TGGATCCGTAACTTCGGGACAAGG-ATTGGCTCTGAGGGCCGGGCAGCATGGGG-CCTTTGGCG-------TTCCT-----CTT-AGGTCTTTGATTAGCTGGTTAT---TCGCGAGGGTTTCCGGATTTTCTTGGACTTTTGAGGATTTGCTTTTGGTTGGATTTTTTCC-----------------------------------------------------------TTCCCGGCTGTAGT-GAACGGCTAACTCAGAACTGGAGCGGACAAGGGGAATCCGACTGTTTAATTAAAACATAGCATTGCGATGGCTTG-AAAAGGTGTTGACGCAATGTGATTTCTGCCCAGTGCTCTGAATGTCAAAGTGATGAAATTCAACCAAGCGCGGGTAAACGGCGGGAGTAACTATGACTCTCTTAAGGTAGCCAAATGCCTCGTCATCTAATTAGTGACGCGCATGAATGGATTAACGAGATTCCCACTGTCCCTATCTATTATCTAGCG-AAACC-ACAGCCAAGGGAACGGGCTTGGCAAAATCAGCG-GGGAAAGAAGACCCTGTTGAGCTTCACTCTAGTCCGGCTTTGTGAAACGACTTGAGGGGTGTAGGATAAGTGGGAG-CT------TCGG-------------CGTCAGTGAAATACCACTACTCTTGATGTTGTTTTACTTATTCCGTAATATTAAGACT-CTGCTTT-TGC--------------------------------------------AGTGTTTT-TGTTTT--AAGGTCCTT------------------------------GACTGATTAACGCGGAA-GACATAGCCAGGTGGGGAGTTTGGCTGGGGCGGTACATCTGTTAAAAGATAACACAGGTGTCCTAAGGCGAACTCAATGAGGACAGAAATCTCATGTAGACCAAAAGGGGAAAAGTTCGCTTGATTTTGATTTTCAGTACAAATACAAACTGTGAAAGCATGGCCTATCGATCCTTTGAGT-----------------------------CTGT-AAAATATACAGCTAGAGGTGTCAGAAAAGTTACCACAGGGAT-------------------------------------------------------------------------------------------------------------------------------------------------------------------------------------------------------------------------------------------------------------------------------------------------------------------------------------------------------------------------------------------------------------------------------------------------------------------AACTGGCTTGTGGCAGCCAAGCGTTCATAGCGACGTTGCTTTTTGATCCTTCGATGTCGGCTCTTCCTATCATTGA-GATGCAGAAGTCTCAAAGTGTCGGATTGTTCACCCGCTAAT-AGGGAACGTGAGCTGGGTTTAGACCGTCGTGAGACAGGTTAGTTTTACCCTACTGATGA----------------------------CTTGACGTTGTGACAGTAATCCAATTTAGTACGAGAGGAACAGTTGGTTCGGATACTTGGTTAATGCAGCTAGTTGAAAAGCTAGTGCTGCGAAGCTACCATCCGTTGGATAATGACTGAACGCCTCT-AAGTCAGAATCCATGCTGAAT-AT-CAACGTTTT-T-CACCGCTTCTGGTGTT-TTCGTAACACTA-TATG------CAGGTTTTACCT----CATTTCCTTTGCAGCTCTGCTGATATCAC------------------------------------------------AATTCCTAAC------TTCAGAAGCGATACATCCATTGCAGACGACTTTGAC--GCACCCGGGTATTGTAAGCGC-GAGAGTAGGCTT-GTCTTACGATCCGCTGAGATTCAGCCCGCGGTGTTCGATGTGT-----------------------------------------------------------------------------------------------------------------------------------------------------------------------------------------------------------------------------------------------------------------------------
>Babesia_bigemina_Contig4162_2
---------------------------------------------------------GTCGCGGTGCCGCGCTGGTGGTTTTGCGGCTGTGCCGTCTTTT-TTTGCTCCTGAGATCGGGTGAGGCCATCCGCCGAATTTAAGCATATAATTAAGCGGCAGAAAAGAAAATAACC-ATGATTCCCTTAGTAACGGCGAGTGAA-CCGGGACTAGTCCAAAGTGCAA-ATCGTTCCTTTC------GG-----------------TTCGACTTGTGG-----CCTTTCGCGG-CG-TTGCC--A-----GTGGC-GATTGACGGCTAA-GTTT-CTTGGA-ACAGGACGCC-TTTGAGGGTGATAGCCCCGTCTTT-TCCG-TCTCCTTCG----TCCA-CGTGTC-GGTTCGCCT-GCATT-GAGTCGTGCTTTTTGGGATTGAAGCGCAAAT-TGTGAGGTAGGCTTCTCATAAGACTAAATATTG-GTGTGAGACCGATAGCTTACAAGTACCGTGAGGGAAAGATGAAA-AGAACTCTGGAAAGAGTG-TTAAA--AGTACCTGAAATTGCTGTAAGG-GAAGCAATTGGAAC-GAACGCCCGCGTCTGTGTACTCGCTCGCTTTTGCGTGCGCTGTCGC------------------------------------------------------------------------------------------------------------------------------------------------------------------------------------------------------------TTTCGCTCGGCCAGCG---TCGCGCTTGTCGCTCTCACGTGTCTGCAGCTCGTGTTCCCTACCCGGGTT------------------------------------TCCCGCCTGCTCTCCCGTTTGCGTCTCGCGCGTCTCTTTTTTTTT-----------------------------------------------------------------------------------------------------------------T-----------------------------------------------------------------------------------------------------------------------------------------------------------------------------------------------------------------------------------------------------------------------------------------------------------------------CGCTGTCCGCC-GTACAAGTTCCAACTGACCCGTCTTGAAACACGGACCAAGGAGT-CTATCACCCGTGCGAGTGC-CTGGGTGTC-----AACCCC-T-------------CGCGCGT-----AATGAAAGTGAG-------------------------AGCATGT---------------------CGGG------------TTTCCTCT-CGATTCCCCC-TC-----ATGC-GGCCGG-CGTG------GTTTTCCTTCGTCGCGCTTTAGCACGGTTGCTAGGACCCGAAAGATGGTGAACTATGCCTGGGTAGGATGAAGTCAGGCGAAAGCCTGATGGAGGTCCGCAGCGATAC-TGACGTGCAAATCGTTCGT-CAAATCCGGGTATAGGGGCGAAAGACTAATCGAACCATCTAGTAGCTGGTTTCTTCCGAAGTTTCCCTCAGGATAGCT-GGAATCTTTG----TGGCTTTTGCCTCGTTTCAGTTTTACCAGGTAAAGCTAATGATTAGAGGTATCGGGGG-GCCGTGCCCCTTGACCTATTCTCAAACTTTAAAT-GGGTAAGACCCCGTGG----CTT----GCTT-GTTT--------GAAGCCT-CGG-GCCG-AATGT--A-G-A-TTCCAAGTGGGCCA-TTTTTGGTAAGCAGAACTGGCGATGAGGGCTGCACCTACCGCCGCGTTAAGGCGCCTAAATGTCTGCT-CA-TGAGATACCATAAAAGGTGTTGGTTCATTTAGACAGCAGGACGGTGGTCATGGAAGTCGAAATCCGCTAAGGAGTGTGTAACAACTCACCTGCCGAA-TGAACTTGCCCTGAAAATGGATGGCGCTT-AAGCA-GCCTGCCGAAACGCGGCCGTCGGTTG-AGT----------------------------------------TTGT-TCTT-CCGACGTGTAGGAAGACGTGGGCGTG-GCTTCGAAGGCGCGCGCGTAAGCCGCGCTTGAGCCTG-GCCTAGTGCGGATCTTGGTGGTAGTAGCAACTATTCAA-ACGAGATCTTTGAAGACTGATGTGGAGCAGGGTTCCATGTGAACATTGATTGGCCATGGG-TTAGCCGGTCCTAAGCACCA---GCCTTTT-GGCG-CGTGATGTG------------GGCTT---------------------------------------TGCCCC----TCTCTG-CGAAAGGGGATC-GGGTCAATATTCCCGAGCCGGGT----CGTGGATAG----TGGGTGGCAACACAA------GTGAACTTCCCCCCGCATGCGTGAG-CCCCGGG-AAGCGTTTTCTTTGCTTCTT-AACG-CGCGCTGT-C-------TCCG-TGGAATCGCTTTGCGCGGCGATACGGTGCCCG-CGCCGG--------------------------------------------------------------CATAGCAGTCC-GG-TTTTCGGTCTGTCCGGTGCGCTCACGACTGCCCTTGAAACGGGAAGGGAACGTT-----------------------------------------------TTATTCGCACCCCCGTCCGTACCGATAACCGCATCAGGTCTCCTAGGTTAGCAGCC-TCTGGTCGA-TAGAGCAAGGTAGATAAGGGAAGTCGGCAAAA-TGGATCCGTAACTTCGGGATAAGG-ATTGGCTCTGAGGGCCGGGCG---GCTTG-CCCTCGCGC-------TGCGC---GTTTT-TGCCTTTTCTCGGCCTGTCTCG---GTGTTCCGTTTCGGTCCTTGTTTTGGCTCTTTCGCTCCGCGCGTTCC-------------------------------------------------------------------------GGTTTCC--GCGAT-GAACGGCCAGCTCAGAACTGGAGCGGACAAGGGGAATCCGACTGTTTAATTAAAACCAAGCATTGCGATGGCGCC-GACGCGTGTTGACGCAATGTGATTTCTGCCCAGTGCTCTGAATGTCAACGTGATGAAATTCAACCAAGCGCGGGTAAACGGCGGGAGTAACTATGACTCTCTTAAGGTAGCCAAATGCCTCGTCATCTAATTAGTGACGCGCATGAATGGATTAACGAGATTCCCACTGTCCCTATCTGCCATCTAGCG-AACCC-ACAGCCAAGGGAACGGGCTTGGCAAAATCAGCG-GGGAAAGAAGACCCTGTTGAGCTTCACTCTAGTCCGGCTTTGTGAGACGACTTGAGGGGTGTAGCATAGGTGGGAGGCT------CCGC-------------CGCCGGTGAAATACCACTACCCTTGATGTTGTCTTGCTTATTCCGTAATGAAAGGGCT-TTTCTCG-CC-----------------------------------------------------------------------------------------------------TTGTCGCTTCCGCGGAA-GACATAGCCAGGTGGGGAGTTTGGCTGGGGCGGTACATCTGTTAAAAGATAACGCAGGTGTCCCAAGGCGAACTCAGTGAGGACAGAAATCTCACGTGGACCAAAAGGGGAAAAGTTCGCTTGATTTTGATTTCCAGTAAAAATACAAACTGTGTAAGCATGGCCTATCGATCCTTTGAGC-----------------------------CCGC-GAGCATTGCGGCCAGAGGTGTCAGAAAAGTTACCACAGGGAT-------------------------------------------------------------------------------------------------------------------------------------------------------------------------------------------------------------------------------------------------------------------------------------------------------------------------------------------------------------------------------------------------------------------------------------------------------------------AACTGGCTTGTGGCAGCCAAGCGTTCATAGCGACGTTGCTTTTTGATCCTTCGATGTCGGCTCTTCCTATCATTGA-GATGCAGAAGTCTCAAAGTGTCGGATTGTTCACCCGCTAAT-AGGGAACGTGAGCTGGGTTTAGACCGTCGTGAGACAGGTTAGCTTTACCCTACTGATGA----------------------------CT-G-CGCCGCGACAGTAATTCCACCTAGTACGAGAGGAACAGTGGATTCGGATACTTGGTTAATGCGGTTGGCTGACTAGCCAGTGCCGCGAAGCTACCATCCGTTGGATAATGACTGAACGCCTCT-AAGTCAGAATCCATGCTGGAC----CGTCGCCAC-C-CACCGCTGCCGCGCACTCGCGCCCGCATA-TGCC-------TCCCAGCATCCTCG-CCCGCATCGGCTTTT-------------------------------------------------CCCG-AAGCAC--AATTTCCAGC------GC-GACAGCGATGCATCCTCCGCACACGACCTTGAC--GCACCCGGGTATTGTAAGCGC-GAGAGTGGGCTT-GACTCACGATCCGCTGAGGTTCTGCCCGGCGTGCTTGATGTGTCAAACACTCGCCACTATTCGGGGTTTTATAGTGAGCAAGCGAAAGCGAGGCCAGTAATCAAGTGGTAAGCAAG----------------------------------------------------------------------------------------------------------------------------------------------------------------------------------------------------
>Babesia_microti_28S_FO082874
------------------------------------------------------------------------------------------------------TATGGCCTGAAATTGGATGTGATGATCCGCTGAATTTAAGCATATAACTAAGCGGAAGAAAAGAAAATAACA-ATGATTCCCTTAGTAACGGCGAGTGAA-CAGGGAAGAGTCCAAAGTGTAA-ATCGGCGCTTTTCCCGC--------------------GTCGACTTGTGG-----TCTTTAGCGG-TG-TTGCC--A-----GTGAA-GGCGCAGGGCCAA-GTTT-CTTGGA-AAAGGACATC-ATGGAGGGTGAAAGTCCCGTGATG-TGCTTTGCAGTCC-----TTCA-CGTTTC-GGTGCATCT-GCATA-GAGTCGTGCTCTTTGGGATTGGAGTGCAAAT-AGTGTGATAAATTTCACATAAGACTAAATACTG-GTGTGAGACCGATAGCTAATAAGTACCGTGAGGGAAAGATGAAA-AGAACTTTGAAAAGAGGG-TTAAA--AGTACCTGAAACTGCTGAGAAG-GAAGCGATTGGGAC-CAACGCTGTGATGCTGTGCACCGTAGAGTTTAGCTCGTTTTGATGG-----------------------------------------------------------------------------------------------------------------------------------------------------------------------------------------------------GTTGAATTCTGCGGCTTATCAGTGTCTCACGGCCAGCGTCAGCGGGAGTGTATTCAAATCCTCGCGTGTCTTGTCC-----------------------------GTCACTGGCGGTTTCCTCGACATGCGAAAGGTGTGTACTTTCCCGCTGTCTC------------------------------------------------------------------------------------------------------------------------AAATGTCCTCTGGGCATTTCACGTAAGGT---------------------------------------------------------------------------------------------------------------------------------------------------------------------------------------------------------------------------------------------------------------------------------GGTCGCTGGCCGAC-GTATCAGTCCTAACCGACCCGTCTTGAAACACGGACCAAGGAGT-CTAGCACCTGTGCGAGTGT-TTGGGC-TG-----AAACCCCG-------------TACGCGA-----AATGAAAGTGAT-------------------------AACAGGGATG------------------CGTG------------GGATTTTT-TCCGCGTTGC-AC-----CTGT-GGCCGA-CCG-------CAAGTCGCGGCTTGAGTCAGAGCATATGTGCTAGGACCCGAAAGATGGTGAACTATGCCTGAGTAGGATGAAGTCAGGCGAAAGCCTGATGGAGGTCCGTCGCGATAC-TGACGTGCAAATCGTTCGT-CAAACTTGGGTATAGGGGCGAAAGACTAATCGAACCATCTAGTAGCTGGTTTCTTCCGAAGTTTCTCTCAGGATAGCT-GGGGTTTATT---------------------CAGTTTTACCAGGTAAAGCTAATGATTAGAGGTATCGGTGG-GCTGAGCCTGTCGACCTATTCTCAAACTTTGAAT-GGGTAAGATCCCG-------CTTTGTTTCTT-AATT--------GAACATT-CGG-GCTG-AATGA--G-A-A-CCCCAAGTGGGCCA-TTTTTGGTAAGCAGAACTGGCGATGAGGGATGCACCTAACGCTGGGTTAAGGTGCCTAAATGCCTGCT-CA-TCAGATACCATAAAAGGTGTTATTTCATCCCGACAGCAGGACGGTGGTCATGGAAGTTGAAATCCGCTAAGGAGTGTGTAACAACTCACCTGCCGAA-TGAACTAGCCCTGAAAATGGATGGCGCTG-AAGCA-GGTTACCGAAACCCGGCCATTGCGGC-TGT----------------------------------------TGCTATGTC-GCAATGTGTAGGAAGACGTGAACATT-GTTGCGAAGCGCAGTGCGTGAGCCTGTGTGGAACA-GTGTTTAGTGCAGATCTTGGTGGGAGTAGCAAGTATTCAA-ATGAGAACTTTGAAGACTGAAGTGGAGAAGGGTTCCATGTGAACAGCATTTGGACATGGG-TTAGCCGGTCCTAAGCGCCA---GCTTAAC-TGCG-CTTCGTGAG------------GTGGG-------------------------------CGTTTACTCGCCCC----GGTCTG-CGAAAGGGAATC-GGGTTAACATTCCCGAGCCGGGT----CGTGGATAC----TGGGTGGCAACACAA------GTGAACCCTCCGACACAGGCTGAAG-TTCCGGG-AAGCGTTGTCTTTGCTTTTT-AACA-ATACGGCA-G-------ACCC-TGGAATCAAATTACTTGGCGATAGGGTTGTTC-GTTTGG--------------------------------------------------------------AATAGCACCTT-GG-TTTTCAGGGTGTCCGGTGCGCTTCAGACTGTCCTTGAAAAGGGGGGGGAACGTTG----------------------------------------------TTATTCGCACCCCTGGCCGTACCAATAACCGCATCAGGTCTCCAAGGTTAGCAGCC-TCTGGTCAATTAGAAGAATGTAGATAAGGGAAGTCGGCAAAA-TAGATCCGTAACTTCGGGATAAGG-ATTGGCTCTGAGGGCCGGGCG--TACGGG-CCCTTTGGC-------GGGAA-----GTG-TGGCGTTTTGGGGACTGCTTAGC-TTTGCTTTGA-CGGGCCCACATGATGCCTCAGTTCCCTGCCATTGGAGGTTTTACC----------------------------------------------------------------GTGTCTGTTCGCGGA-GAACGGCCAACTCAGAACTGGAGCGGACAAGGGGAATCCGACTGTTTAATTAAAACAAAGCATTGCGATGTCCCC-AAAGGGTTTTGACGCAATGTGATTTCTGCCCAGTGCTCTGAATGTCAATGTGATGAAATTCAACCAAGCGCGGGTAAACGGCGGGAGTAACTATGACTCTCTTAAGGTAGCCAAATGCCTCGTCATCTAATTAGTGACGCGCATGAATGGATTAACGAGATTCCCACTGTCCCTATCTACCATCTAGCG-AAACC-ACAGCCAAGGGAACGGGCTTGGCAAAATCAGCG-GGGAAAGAAGACCCTGTTGAGCTTCACTCTAGTCCGGCTTTGTGAAATGGCTCGGGAGGTGTAGCATAAGTGGGAG-CT------TCGG-------------CGACAGTGAAATACCACTACTCCCGATGTCGTTTTACTTATTCCGTTATGTTGAAATT-CACTTTT-G----------------------------------------------GGTGTTTTTGACTT---AAGGC--------TT------------------------TGCCGATCTAGGCGGAA-GACATAGCCAGATGGGGAGTTTGACTGGGGCGGTACATCTGTTAAAAGATAACGCAGATGTCCTAAGGCAAGCTCAATGAGGACAGAAATCTCATGTAGACCAAAAGGGGAAAAGCTTGCTTGATTTTGATTTTCAGTACGAATACAAACTGTGAAAGCATGGCCTATCGATCCTTTAGAA-----------------------------CTGT-GAAATTTACAGCTAGAGGTGTCAGAAAAGTTACCACAGGGAT-------------------------------------------------------------------------------------------------------------------------------------------------------------------------------------------------------------------------------------------------------------------------------------------------------------------------------------------------------------------------------------------------------------------------------------------------------------------AACTGGCTTGTGGCAGCCAAGCGTTCATAGCGACGTTGCTTTTTGATCCTTCGATGTCGGCTCTTCCTATCATTGA-GATGCAGATGTCTCAAAGTGTCGGATTGTTCACCCGCTAAT-AGGGAACGTGAGCTGGGTTTAGACCGTCGTGAGACAGGTTAGTTTTACCCTACTGATGA----------------------------CT-GACGCTGCGACAGTAATCCAACTTAGTACGAGAGGAACAGTTGGTTCAGATAATTGGTTAATGCGGCTAGTTGAAAAGCTAGTGCCGCGACGCTATCATCTGTTGGATTATGACTGAACGCCTCT-AAGTCAGAATCCATGCTGAAC----CAGCGTTAT-T-CACCGTTTCTGGCATTACTTGCAATGCGA-TATC-------GCCGGTTTTTACCGTATTTCAT--------TCCAACACCGTCGTTTTCAGCATGACGGTGCG------------------------------AATATCAATTCCAATTGTTAGAAACGATACATCAATTGCAGACGACTTTATC--GCACCCGGGTATTGTAAGCAT-GAGAGCAGGCTT-GACTTGCGATCTGCTGAGATTTAGCCCGCGGTGTCTGATGTGTGCCGC------------------------------------------------------------------------------------------------------------------------------------------------------------------------------------------------------------------------------------------------------------------------
>Plasmodium_falciparum_U21939_1
---------------------------------------------------------TACACCAATTCCTTCGGGGAATAGTGGTACTCCTACAGAAAAT-GTTTGATTTGATGTTAGGAGGGCAAATCCGCCGAATTTAAGCATATAATTAAGCGGAAGAAAAGAAAATAACT-ATGATTCCTTTAGTAACGGCGAGTGAA-CAAGGACCAGCTCAAACGGTTA-ATCCTTCGTTT--GGTG-CAAACCTTTCGA--------CGGAATTGTCG-----TTGAATTATT-CC-ATGAA--T-----GCCTT-TAATTTGAGCAAA-GTGA-GCAGGA-ATGCTTCCCC-ATAGAGGGTGAAAGGCCCATAGTT--CTT-TTTAATT------T--A-TTCATT-GGAATTTTTCATGCC-GAGTCGTGTTCTTTGAGATTGGAGCACTAATACGTGTGATACATTTCACATAAAGCTAAATATGT-GTAGGAGACCGATAGCAAACAAGTACCGTGAGGGAAAGATGAAATAGTACTCAGGAATGAGCAATTAAAT-AGTACCTGAAATCGTTAAGATG-GAACGGATTAAGAG------AGAAAACAAGTAAAGAGGGGAATTTTTAATTTTTTTTGTTA--------------------------------------------------------------------------------------------------------------------------------------------------------------------------------------------------------------TAATTCTCTTCTTT-----ATTAAAAGAAACATCAGTGATTAATTTAATTTCAATAAAGCAATCCCC-------------------------------------TGAAATTCAAAATTTCTTTTAATTTTCTTTTCACTTTCTCCCCG------------------------------------------------------------------------------------------------------------CACTAATGTGGGGAAAACTGGCTTTATTTCTTCAATTATTT---------------------------------------TTTTTGCTGAGGAATTT---------TAAAATTATTTGAATTTTTCTT------------------------------------------------------------------------------------------------------CTTATAATTTAAGTTGTTT------------------------------------------------------------------------CTATATA-GTACTT-TCTTAACCCACTCGTCTTGAAACACGGACCAAGGAGT-CTAGCAAATGTGCAAGTGT-ATATGATTCTTT--AAACAT-TTCTCTTTTTAATATACGCAT-----AATTAATGTAATA------------------TGTTTCTTTATTGTAGATTTGTGTGG----------TGT---------TTAATTTTTA-TTAAATCCCC-ACTTTGCATAC-ATCCGG-TAAG---CA-ATTATGCTTTATTGAGTACGAGCATATTTGGTAGGACCCGAGAGGCTTTGAACTAAGCGTGATGAGATTGAAGTCAGACGAAAGTCTGATGGAGGATCGAGTTGATAC-TGACGTGCAAATCGTTCATTTCAATC-ACGTTTAGGGGCGAAAGACTAATCGAAAAGCCTATTAGCTGGTTATTTTCGAAAGATCTCTCAGGATCGCT-GGAGTTGAATTA----------------ATATAATTTTACCAGGTAGAGATAATGATTAGAGGAATCAGGGAAATCGTTTTCCTTGACCTATTCTCAAACTCCCAAT-AGGTAAAAAGGGCGAAATAACTC---AACTT-GTAT---------TTCACT-CAT-ATTA-AATAA--A-ATAACTCCAAGTGGGCCA-TTTTTGGTAAGCAGAACTGGCGATGAGGGATGCTCCTAACGCTTGGATAAGGTGCCTAAATATTCGCT-CA-TGAGATCCCATAAAAGGTGTTGGTTCATAATGACAGTAGGACGGTGGTCATGGAAGTCGAAATCCGCTAAGGAGTGTGTAACAACTCACCTACCGAA-TGAACTAGCCCTGAAAATGGATGGCGCTA-AAGCG-GATTACCGATACCAAGCCATAAAAAG-AAC-AGAAAAAATTTATT----------------TTTTTTT--TAGAATCTT-TTTATGAGTAGAAAATCGTGGGGTTT-GTGTTGAAGCGAAATACGTGAGTTTTCGTGGAACATCTCCCTAGTGCAGATCTTGGTGGAAGTAGCAACTATTCAAAATGAGAACTTTGAAGACTGAAGTGGAGAAGGGTTTCTTGTCAACTGTGATTGAACAAGAG-TTAGCCGCTCCTAAGGGATA---GCTGAAA-AGTG-TTTAAAAGG------------GGGT---------------------------------------TCCTTCC----CCGTCT-CAAAAGGGAAAC-AGGTTGATATTCCTGTGCCAATAGTATTATGAGTTT--CTTAGATGGTAACATATATATAAATGAACTCCTTTACATAGGCTTTAC-ACTCGGG-GTGCGTTTTCTTTGCACTTT-ACCT-TTATAACA-A-------ACCT-TGGAATCAATTTACTTGGAGAAGAGGTTCGTTGAACTCAATTCAAAAAATTTCTTGAACGGGGTTTTCGGATTCAGTTCATTTTATTTTTTGTTTTGTAGCAATAGTAATTC-GTTTTTATGAATTATCCGAAGTGGTAAGGACTATCCTTGAAAAAAGGAGGGAACGGCT-TTGTAAACTTGGTTTCTTCTGATTCCATTTTGCTTTGCTATACTCTTAAT-ACTTGTATGAGCGTACCAACAACCGCATCAGGTCTCCAAGGTTAACAGCC-TCTGGTTAAATAGAAAAAAGTAGGTAAGGGAAGTCGGCAAAAATAGATCCGTAACTTCGGGAAAAGG-ATTGGCTCTGAGGACATTAGA-AAAGAGAAGAAAAAAAGA------GGGTC---GAAAA-TAAAATTGCA--GTCTTATT------TGCTTTTC-TTTCGATTTGCTTGTAATCTGCTTTTTCTTTTTCTTCTTTCTTTTTTTCTCCCCCTCTTTTCGCCTTCACTTTATTGTAATTTTA------------------TTACTTTAATTTGATA-C-CT-ATAATGTTAACTCAGAACTGAAACGGACAAGGGGAATCCGACTGTTTAATTAAAACATAGCATTGTGAAAAGCCACAACTGGTATTAACACAATGTGATTTCTGCCCAGTGCTTTGAATGTCAACTTGATGAAATTCAATCAAGCGCAGGTAAACGGCGGGAGTAACTATGACTCTCTTAAGGTAGCCAAATGCCTCGTCATCTAATTAGTGACGCGCATGAATGGATTAACGAGATTCCCACTGTCCCTACTTGCTATCTAGCG-AAACC-ACAGCCAAGGGAACGGGCTTGGCAAAATCAGCG-GGGAAAGAAGACCCTGTTGAGCTTTACTCTAGTCTGGCTTTGTGAAACGACTTAAGAGGTGTAGCATAAGTGGGAG-TA--GAAACTGAAATATGTTTTTA-CGACAGTGAAATACCACTACTTTTAAAGTTGTTTTACTTATCCATTTATAGGGAAATA-TATTATG-CTTTATCCTTCGGGAAGGCATTCTG---------ATATTATTT----GAATTTTT-AAGAAA-CTTGTTTCTTATTTTT------------------------CTCCCATTTCTATGGA--GACATAGCCAGGTGGGGAGTTTGACTGGGGCGGTACATCTGTTAAATATTAACGCAGATGTCCAAAGACAAGCTCAAAGAGAACAGAAATCTCTTGTAGACTAAAAGGGGAAAAGCTTGTTTGATTTCTATTTTCAGAACAAGTAGAAAACGTGAAAGCGTGGCCTATCGATCCTTTATATTTGCAAAATGA---------CGTAAATTACTTA-CTACTGTGCATATAGAGGTGTCTGAAAAGTTACCACAGGGAT-------------------------------------------------------------------------------------------------------------------------------------------------------------------------------------------------------------------------------------------------------------------------------------------------------------------------------------------------------------------------------------------------------------------------------------------------------------------AACTGGCTTGTGGCTGCCAAGCGCTCCTAGCGACGTAGCTTTTTGATCCTTCGATGTCGGCTCTTCCTATCATTGG-GACGCAGAAGTCTCAAAGTGTCGGATTGTTCACCCGCTAAT-AGGGAACGTGAGCTGGGTTTAGACCGTCGTGAGACAGGTTAGTTTTACCCTACTGATGAATTTTATTATATTTTTTATATATACATATA-G-TATTGTGACAGTAATCCAACTTGGTACGAGAGGATTAGTTGGTTCAGACAATTGGTACA-GCAATTGGTTGACAAACCAGTGTTGCGAACGTAA-GTCTGTTGGATAATGGCTGAACGCCTCTTAAGCCAGAAACCATGCTGATT-AAACAATACTAT-T-TCGTTCTTTTTTGTTTCCTTTTTTACTGCTAATG----TAAAAGAGAAATTATATATGTACCTTTTTTTGGTACATAAATAATCCTATCACCTTTTTCGTGAGCTGTGAGCTGTGAGCTAGGC----------AATAGTTCTTTAACAACAAAAAAGAATTGCACAAACTGTAGACGACTTTTTT--GCCTCAGGGTGCTGTAAACAT-GAAAGTAAACTTTGTTTTACGATCTGTTGAGGCTTATCCCTAGTGGTAAAGTGTTT-AA--------------------------------------------------------------------------------------------------------------------------------------------------------------------------------------------------------------------------------------------------------------------------
>Plasmodium_berghei_ANKA__type_A___AJ301624
-----------------------------------------------------------------------------------------------------ATATTTTATTATGCTGGGAGGGCATATCCGCCGAATTTAAGCATATAATTAAGCGGAAGAAAAGAAAATAACA-ATGATTCCTTTAGTAACGGCGAGTGAA-CAAGGAAAAGCTCAAAAGGAAA-ATCCGCTTTGTGGTTAA-AA----------CCGCAGTGTGGAATTGTCT-----GGTTGGGATT-TA-GTCCT--TTCTATGTTTT-TGTTGGGTGCGAA-ATTA-GTAGGA-ATACTATTCC-TTAGAGGGTGAAAGGCCCGTAGTT--CCT-AACAATTA-----TAGA-TGGACT--GTTT-CCT-G--TA-GAGTCGTGTTCTTTGAGATTGGAGCACAAATGTGTGTGATACATTTCACATAAAGCTAAATATTT-GTAGGAGACCGATAGCAAACAAGTACCGTGAGGGAAAGATGAAATAGTACTCAGGAATGAGGT-TTAAAT-AGTACCTGAAATCGTTAAGATG-GAACGGATTGAGAG-AGAAATAACGTAAGATGGGATTTATTTCTATGTTTCTTTTGGATTC------------------------------------------------------------------------------------------------------------------------------------------------------------------------------------------------------------ATGTTTTAATTTCTAT---CTTATTAAAAGGAGCATCAGTGAATTTTTGCATTTGCATTATAGTTAAAG------------------------------------GGTTATTTTTGCTTATGTAAAGATATCGCATTTCCTTCCGCTAAT-----------------------------------------------------------------------------------------------------------------ATGGTTGGAAAAATAACTATTATTGCTTGCTATGTTT---------------------------------------------------------------------ACTGAGGATATCAATTA---------------------------------------------------------------------------------------------------------------------GCTGGGGTTGCCCCTGT--------------------------------------------TAATTTATGTTGCTTCTAAAAA-GTACTT-TCTTAACCCACTCGTCTTGAAACACGGACCAAGGAGT-CTAACAAATGTGCGAGCGT-ATATATGTT---ACGAACTA-T-------------AACAGAG-----AATGAAAATTCTTATATTTACGCGTAATTAATGTAATTAATTGGTAGATCTTTAGGGT----------G---------------TTTCC-CTAATTTGCATAC------CAT-G-CCGG-TTGG---CG-ATTATGCTTAATTGAGTATGAGTATATTTGTTAGGACCCGAGAGGCTTTGAACTAAGCGTGATGAGATTGAAGTCAGACGAAAGTCTGATGGAGGATCGAATTGATAC-TGACGTGCAAATCGTTCATTTCAATC-ACGTTTAGGGGCGAAAGACTAATCGAAAAGCCTATTAGCTGGTTATTTTCGAAAGATCTCTCAGGATCGCT-GGAGTTGATTA-----------------ATATAGTTTTACGAGGTAGAGATAATGATTAGAGGAATCAGGGAAATCGTTTTCCTTGACCTATTCTCAAACTCCCAAT-ACGTAATAAGGGATTAATATCTT----TATT-GTAT---------TTTTCC-CAC-TATA-AATAA--G-ATAACTCCAAGTGGGCCA-TTTTTGGTAAGCAGAACTGGCGATGAGGGATGCTCCTAACGCTTGGATAAGGTGCCTAAATATTCGCT-CA-TGAGATCCCATAAAAGGTGTTGGTTCATAATGACAGTAGGACGGTGGTCATGGAAGTCGAAATCCGCTAAGGAGTGTGTAACAACTCACCTACCGAA-TGAACTAGCCCTGAAAATGGATGGCGCTA-AAGCG-GATTACCGATACCAAGCCATAGAAAG-AGA-TTTAAGGGTTATTTGGGTTCGTCCCTATTAATCTTTTT-TTGAATCTT-TCTATGAGTAGAAAATCGTGGGGTTT-GTGTAGAAGCAAGATGCGTGAGCTCTTGTGGAACATATCCCTAGTGCAGATCTTGGTGGAAGTAGCAATTATTCAA-ATGAGAACTTTGAAGACTGAAGTGGAGAAGGGTTTCTTGTCAACTGTGATTGTACAAGAG-TTAGCCGCTCCTAAGGGAAA---GCTGAAA-TGCG-TTTAATTGG------------GGATT---------------CGATGTCATAGGCAACTATGACCTCTCTCC----CCGTCC-CGAAAGG-AAAC-AGGTTGATATTCCTGTGCCGATAGTAATTTGGGTATTT--GAGATGGTAACATATATATAAATGAACTCCTTTACGTAGGTCTTAC-ACTCGGG-GTGCGTTTTCTTTGCACTTT-AACT-TTATAGCC-G-------ACCT-TGGAATCAATTTAGTTGGAGAAGAGGTTTGCTGAATTCAATTCGGGGTAATCTGCTATGAATGAAGTAATTTGTTCTTGTATG-ATTCCCTGTTTTG-AGTAATAGTAATTC-ATTTTTATGGATTATCCGAAGCCGTAAGGACTACCCTTGAAAAAAGGAGGGAACAGCA---------------AGAGGTGAGTTTTACTCATTTCTTGTCGCCCTGATTTACTTGTATGAGCGTACCAACAACCGCATCAGGTCTCCTAGGTTAACAGCC-TCTGGTTAAATAGAAAAAAGTAAGTAAGGGAAGTCGGCAAAA-TAGATCCGTAACTTCGGGAAAAGG-ATTGGCTCTGAGGACATATGA-GTAGAGATGTTTAAATTAACGTTTGAAAAATGATATAAAGAAAGCATTTTGGTTCGCCATT--GTGCTTTTA-TTTTATTTCGTTTATCTTATGTTTTTTTTATTCTATCCCTCTACTCGCCGCTGTTTTGGCGTTACTTCGGTTGC-----------------------------------GTCATTATGG-CTCT-ATCATGTTAACTCAGAACTGAAACGGACAAGGGGAATCCGACTGTTTAATTAAAACATAGCATTGTGAAAGCCAC-AAATGGTATTAACACAATGTGATTTCTGCCCAGTGCTTTGAATGTCAACTTGATGAAATTCAATCAAGCGCAGGTAAACGGCGGGAGTAACTATGACTCTCTTAAGGTAGCCAAATGCCTCGTCATCTAATTAGTGACGCGCATGAATGGATTAACGAGATTCCCACTGTCCCTACTTGCTATCTAGCG-AAACC-ACAGCCAAGGGAACGGGCTTGGCCAAATCAGCG-GGGAAAGAAGACCCTGTTGAGCTTTACTCTAGTCTGGCTTTGTGAAACGACTTAAGAGGTGTAGCATAAGTGGGAG-CA--GAGATTGAAATATATTTTTG-CGACAGTGAAATACCACTACTTTTAAAGTTGTTTTACTTATCTATTTATAGGGAAATA-TATTTAC-GTTTACCAGCTTGCTGGTTGTGCGTATCTGATAT----TATTTG---AGTTTGATGAGATCCGTAAGGTTCTCATTTCT------------------------CTCCCGCTTCTATGGA--GACATAGCCAGGTGGGGAGTTTGACTGGGGCGGTACATCTGTTAAACAATAACGCAGATGTCCAAAGACAAGCTCAAAGAGAACAGAAATCTCTTGTAGACTAAAAGGGGAAAAGCTTGTTTGATTTCTATTTTCAGAAAAAGTAGAAAACGTGAAAGCGTGGCCTATCGATCCTTTATATTTGCAAAATGATGAGACTTG---------CTCT-CTACTGTGCATATAGAGGTGTCTGAAAAGTTACCACAGGGAT-------------------------------------------------------------------------------------------------------------------------------------------------------------------------------------------------------------------------------------------------------------------------------------------------------------------------------------------------------------------------------------------------------------------------------------------------------------------AACTGGCTTGTGGCTGCCAAGCGCTCCTAGCGACGTAGCTTTTTGATCCTTCGATGTCGGCTCTTCCTATCATTGG-GACGCAGAAGTCTCAAAGTGTCGGATTGTTCACCCGCTAAT-AGGGAACGTGAGCTGGGTTTAGACCGTCGTGAGACAGGTTAGTTTTACCCTACTGATGAATTT-AT--TA-TTTTTATATATA----GT-G-TATTGTGACAGTAATCCAACTTGGTACGAGAGGATTAGTTGGTTCAGACAGTTGGTACA-GCAATTGGTTGACAAACCAGTGTTGCGAAGCTAA-GTCTGTTGGATAATGGCTGAACGCCTCTTAAGCCAGAACCCATGCTGATT-AAACAATACTAT-T-TTGTTCTTCTTTGTTTCTACTTTTACTGCTTATG----TAAAAGCGATGCTATATGTGTAACATTTGTTACACAAATATTCCTATTGCCATTTGGATGCTTGCTTCCTTTTGGT-------------------TATTGTAATT-AACAACAAAGATGAATTACACAAACTGTAGACGACTTTTTG--GCCTCGGGGTGCTGTAAACAT-GAAAGTAAACTTTGTTTTACGATCTGTTGAGGCTTATCCTCTGTGGTAAAGTGT-TC----------------------------------------------------------------------------------------------------------------------------------------------------------------------------------------------------------------------------------------------------------------------------
>Ancora_Roscoff_28d1_r11
-------------------------------------------------------TTTCATACCTCGTGTGTTTGCAATAATAGCAATTCACATTCAAGT-TTTACAGCTGAGCTTT-GCTAGGTTACCCGCCGAATTTAAGCATATAATTAAGCGGGGGAAAAGAAACTAACT-AGGATTCCCCTAGTAGCGGCGAGCGAA-CAGGGAAAAGCYCAATCTGATA-ACTCACTCCGGT---------------------------GAGGTTGTAG-----ATTTGCGAAG-TG-ATACC--------TGCWT-ATGTAATCGGTAA-GTCC-TTTGGAAAAAGGCTGCC-ATGGAGGGTGAAAGTCCCGTTCC--GTGA-CGCATACTG----CATT-C------GGTTCACTT-TCGAA-GAGTCGTGCTCTTTGTGATTGGAGTACAAAT-TGGGTGGTAAATTTCATCCAAAGCTAAATATAT-GCGAGAGATCGATAGWAAACAAGTACTGTGAGGGAAATGTGAAA-AGAACTTTGGCAAGAGAG-TTAAA--AGTCCCCGAAATTGTTAGGGTG-GAATCAAGTAAATG-TCA-GTTTAGCTGTAGTTTCT-ACAGTTTTGTCATAGTGTTTTTTCTAC------------------------------------------------------------------------------------------------------------------------------------------------------------------------------------------------------------------------CGCTTGAGTTCTGGTTTCGTTGGTTCCATGCGTGGTAATCAAGTCTGCAGTCCTTTTGTAGTT-------------------------------------------------------------------------------------------------------------------------------------------------------------------------------------------------------------------------------------------------------------------------------------------------------------------------------------------------------------------------------------------------------------------------------------------------------------------------------------------------------------TTGATGTCATTATGATTTCTGACATGACGTTGACCCGTCTTGAAACACGGACCAAGGAGT-CTAACATGCGTGCGAGTAG-GCGGATGAA------ATCCG-T--------------ATGCGA-----AATGAGAGTGAT--------------------------------------------------------------------GAGACAAAT-TTGGCCGGGCTA-------TTA-T------------------------GGCTTGAGTTCTAGCACACATGTTAGGACCCGAAAGGTGGTGAACTATGCCTGAGTAGGCTGAAGCCAGAGGAAACTCTGGTGGAGGGTCGTTGCGATAC-TGACGTGCAAATCGTTCGC-AAAACTTTGGTATAGGGGCGAAAGACTAATCGAACCACCTAGTAGCTGGTTCCCCTCGAAGTTTCCCTCAGGATAGCT-GGCGATAAT-------------------ATTGAGTTTTGTCGGGTAAAGCGAATGATTAGAGGCATTGGGGG-CTTGTAGCCCTCGACCTATTCTCAAACTTTGAAT-TGGCAAATAGTGGGT-----TAT----TTAA-GT----------AAACTTA-TTA-GTAT-ATCAT----A-T-CGCCAAGTGGGCCC-GTTTTGGTAAGCAGAACTGGCGATGAGGGATGCTCCTAACGCTAAGTTAAGGTGCCGAATGTCACGCG-TA-TGAGATACCAAGAAAGGTGTTGGCTCATTTTAACAGCAGGACGGTGGTCATGGAAGTTGAAATCCGCTAAGGAGTGTGTAACAACTCACCTGCCGAA-TGGGGTAGCCCTGAAAATTGATGGCGCTG-CAGCG-TGAGACTGATACTTAGCCGTTACTGT-AAA-----------------------------------------TGG-TTTA-GTAACGTGTAGGGGGGTGTTTGGTTT-GCGTAGATGGCTATGGTGTGAACCATTCCGGAGCT-TATCATAGTACAGATCTTGGTGGTAGTAGCAATTAATCAA-GTGAGATCCTTGATAACTGACGTGGGGGAGGGTTCCATGCGAACTGCGTTTGATCATGGG-TTAAGCGGTCCTAAGGGTATA--GCAGTGC-TTAT-GATTGGGAAT-----------AATTT----------------------------------------GGTTC----TTA-CC-CGAAAGGGCGAC-CGGTCAATATTCCGGTCTGTTTA----CTTTGAA------TTGGTGGTAACACAA------CAGTACCCGAAGACGTGAGGGGTTA-CGCCGCG-TAGCGTTATCTTTGCTTTCT-AACG-ATTCGTCT---------TCCC-TGGAAGCAGCTCAGCTGGAGAAGGGGTCGCAT-AATCGG--------------------------------------------------------------CATAGCATCCC-AT-TT-ATGGGGTGTGCGGAGTGTAATTCGTCACCCGTGAAAATTCG-GGGTCT--------------------------------------------------GGTTTCTAAGTAAACGCCGTACCTA-ATCCGCATCAGGTCTCCAGGGTTCACAGCC-TCTGGTTTA-TGGGTGAAAGTAGTTAAGGGAAGTCGGCAAAT-TACGTCCGTAACTTTGGGAAAAGG-ACTGGCTCTGAGAACTGAGTG--TGGGGG-ACCAGMTGT-------GGGGT-CTTAT-AATTAGCGTTG---GGCGGCGGTAC--CAGTACTCG-TCGGACTCTGTTGGTAATATTTCTGCTGCACTGG---------------------------------------------------------------------------CTGCTCTGCA-CAAT-TAACGGTCGGCTCAGAACTGGAGCGGCCAAGGGGAATCTGACTGTTTAATCAAAACAAAGCAATGCGATGGTTAG-AGATAATGTTGACGCATTGTGATTTCTGCTCAGTGCTCTGAATGTCAACGTGGTGAGATTCACGCAAGCGCGGGTAAACAGCGGGAGTAACTATGACTCTCTTAAGGTAGCCAAATGCCTCGTCATCTAATTAGTGACGCGCATGAATGGATTAACGAGATTCCTACTGTCCCTAACTACTATCTAGCG-AAACC-ACAGCCAAGGGAACGGGCTTGGCACAATCAGCG-GGGAAAGAAGACCCTGTTGAGCTTGACTCTAGTCCGACTTTGTGAAATGACTCAGGGGGTGCAGCATAGGTGGGAG-CG------TAAG-------------CATCAGTGAGATACCACCACTCTTGCTGTTATTTTACTTATTCCGTGGGGTTGATATT-GCAATAG------------------------------------------------CTAATTTT-GGCCTGT-AAGACGATGC------------------------------GTCGATCTTACTCGGGAGACATAGTCAGGTGGGGAGTTTGGCTGGGGCGGCACATCTGTTAAATCATACCACAGGTGTCCTAAGACGAGCTCAATGAGAACAGAAATCTCATGTTGACTAAAAGGGGAAAAGCTCGTTTGATTTAGATTTTCAGTGCGAATACAAACTGCGAAAGCATGGCCTATCGATCCTTTAGG------------------------------CTGA-GAAATTTTCAGTTAGAGGTGTCAGAAAAGTTACCACAGGGAT-------------------------------------------------------------------------------------------------------------------------------------------------------------------------------------------------------------------------------------------------------------------------------------------------------------------------------------------------------------------------------------------------------------------------------------------------------------------AACTGGCTTGTGGCAGCCAAGCGTTCATAGCGACGTTGCTTTTTGATCCTTCGATGTCGGCTCTTCCTATCATTGA-GACGCAGAAGTCTCAAAGTGTCGGATTGTTCACCCGCCAAT--------------------------------------------------------------------------------------------------------------------------------------------------------------------------------------------------------------------------------------------------------------------------------------------------------------------------------------------------------------------------------------------------------------------------------------------------------------------------------------------------------------------------------------------------------------------------------------------------------------------------------------------------------------------------------------------------------------------------------------------------------------------------------------------------------------------
>Neogregarinorida_sp_OPPPC1_AB748927
--------------------------------------------------------------------------------------------------TT-TTTTTGTCTGAAGTTGAATAAGACGACCCGCTGAACTTAAGCATATTAATAAGCGGAGGAAAAGAAACTAAAA-AGGATTTCCTTAGTAGCGGCGAGCGAA-CAGGAAATAGCTCAAGCTGTAA-ATTAACGATTTATCGT-----------------------TGAATTGTAG-----TCTCACGAAG-CA-CTACG--A-----GTAAA-CAAGCTGTAATAA-GTCT-CTTGGA-AGAGAGTACC-AAAGAAGGTGAAAGTCCTGTCT---TTTT-CCAGTTTGT----GTTA-CGTAC--TGTATGCTT-TCCTA-GAGTCGCGTTCCTTGAGACCGGAGCGCTAAGTCAGGTGGTAAATTTCATCTAAAGCTAAATATCC-GTGGGAGCCCGATAGAGTACAAGTACCGTGAGGGAAAGCTGAAA-AGAACTCTGAAAAGAGAG-TTAAA--AGAAACTGAAATTGCTGGAAGG-GAAGTGGAAGGTTT-GGGCGTTCAATGTTGGTTTAGCTCGCCACATGTAATCAACAACAGGTTACAAGTGGTGCAGCGGCTTGCA-----------------------------------------------------------------------------------------------------------------------------------------------------------------------------------------------------------------GTGACACTGAACACAAAGACGTGTTGAAAATGCGAAAACAGGTCGCTTTATTTCTTTGGAAATAGACGGTCTATTAGCGTTTGTCTTGTTGTCTTTGTAAAGTAGCACGAACTAT------------------------------------------------------------------------------------------------------------------------------------------------------------------------------------------------------------------------------------------------------------------------------------------------------------------------------------------------------------------------------------------------------------------------------------TTACATGCTACTAGGTTCAGGTGTTCCCTCACCTTCC-GTCCCGTCTTGAAACACGGGCCAAGGAGT-CTAAGTTGTGCGCGAGTGCAAAGGTTGTA-----AGACCT-A-------------TGTGCAA-----AATGAAAGTGAA----------------------------------------------------------------------CAGTTGA-GCAAGTTTGT-AC----TTCCA-CCAACG-TC--------CAACAGCATTGTTGAGACCGAGCGTACAGTTTAGGACCCGAAAGATGGTGAACTATGCCTGAGTAGGGTAAAGCCAGAGGAAACTCTGGTGGAAGCTCGAAGCGATAC-TGACGTGCAAATCGTTCGT-CAAACTTGGGTATAGGGGCGAAAGACTAATCGAACCATCTAGTAGCTGGTTCCCTCCGAAGTTTCCCTTAGGATAGCT-GGATTCTATT------------------AGAAAGTTGCACTAGGTAAAGCGAATGATTAGAGGTATCGGAGG-ATTTTTCCCTTCGACCTATTCTCAAACTTTGAAT-GGGTGCGAACTAGTA-----GTT----TCTT-AATT--------GAACTAT-TAG-ACCT-AATGA--C-G-A-CTCCAAGTGGGCCA-TTTTTGGTAAGCAGAACTGGCGATGAGGGATGCTCCTAACGTTGAGCTAAGGTGCTTAAAT-TTTGCT-CA-TAAGATACCATAAAAGGTGTTGGTTCATTCAAACAGCAGGACGGTGGTCATGGAAGTTGAAATCCGCTAAGGAGTGTGTAACAACTCACCTGCCGAA-TGAACTAGCCCTGAAAATGGATGGCGCTG-AAGCGAAAATACCGATGCTTGACCATCACTTT-T-G----------------------------------------TAGCACAAA-GTGATGAGTAGGAGGGCGTGGAGGTT-GTAGAGAAGTGTAAGATGTAAATCTACATAGAACG-GCCTCCAGTGCAGATCTTGGTGGTAGTAGCAACTATTTAA-ATGAAACCTTTAAAGACTGAAGCGGAGAAGGGTTCCATGTGAACAGCAATTGGACATGGG-TTAGCCGTTCCTAAGAATAG---GAGCTTT-TTCT-CTATAAGTA------------AAGCT--------------------------------------ATGCTTT----CGCTTT-CGACAGGGAATT-AGGTTAAGATTCCTAAGCTGGGAA----GTGGATAT----TGCGTGGCAACACAA------ATAAACTTGGAAATGCAAGACGTAG-CCCCGCG-TAGCGTTATCTGTGCTGCTT-AAC--ATTCATTTT--------TCCC-TGGAAGTAGATTACCTAAAGATAGGGAAAAAC-AGATGG--------------------------------------------------------------AATAGCACCTT-AC-TTTTAAAGGTGTGCGGAGTGCAGCGTTTTGCCCTTGAAACTCCAAGGGAACGTA-----------------------------------------------TCGTCCACAGCCCTAGTCGTACCAATAACCGCATCAGGTCTCCTAGGTTAGCAGCC-TCTGGTCAT-TAGACTAAAGTAGTTCAGGGAAGTCGGCAAAT-TAGATCCGTAACTTTGGAAAAAGG-ATTGGCTCTGAGGGCTGGATA--AAGAAA-TACTTCAGCT------AATCT-AAGCG-TTGAGGGTATA---GCTATTCTTCG---CCTATGGT-AAAGAATGGATGTACTCACGACAGCCTAGTGCGGCTTTTG---------------------------------------------------------------------CGTTTTTTTA-TGAG-AAACAGTTAACTCAGAACTGGAGCGGACAAGAGGAATCCGACTGTTTAATTAAAACAAAGCATTGCGATGGCCTT-AATTGGTGTTGACGCAATGTGATTTCTGCCCAGTGCTCTGAATGTCAACGTGGTGAGATTCAACTAAGCGCGGGTAAACGGCGGGAGTAACTATGACTCTCTTAAGGTAGCCAAATGCCTCGTCATCTAATTAGTGACGCGCATGAATGGATTAACGAGATTCCTACTGTCCCAAACTACTATCTAGCG-AAACC-ACAGCCAAGGGAACGGGCTTGGAAAAATCAGCG-GGGAAAGAAGACCCTGTTGAGCTTGACTCTAGTTTGACTTTGTGAAACGACTTAGAAGGTGTAGAATAAGTGGGAG-TA------TCAA-------------CGTCCGTGAAATACCACTACTTTTAATGTCGTTTTACTTAATCTGTGAGGTTGAAACT-TACCACC-GG---------------------------------------------TAAGTTTT-AGACTT--AAGGCTTTTA-----------------------------TGCTGATCAATTTGGAT-GACAGAGTCAGATGGGGAGTTTGGCTGGGGCGGTACATCTGTTAAACAACAACGCAGGTGTCCTAAGGCGAGCTCAATGAGAACAGAAATCTCATGTGGACCAAAAGGGGAAAAGCTCGCTTGATTTTGATTTTCAGTACGAATACAAACTGCGAAAGCATGGCCTATCGATCCTTTAGTT-----------------------------CTGA-AAAATTTTCAGCTAGAGGTGCCAGAAAAGTTACCACAGGGAT-------------------------------------------------------------------------------------------------------------------------------------------------------------------------------------------------------------------------------------------------------------------------------------------------------------------------------------------------------------------------------------------------------------------------------------------------------------------AACTGGCTTGTGGCAGCCAAGCGTTCATAGCGACGTTGCTTTTTGATCCTTCGATGTCGGCTCTTCCTATCATTGAGGACGCAGAAGTCCCAAAGTGTCGGATTGTTCACCCGTTAATCAGGGAACGTGAGCTGGGT-------------------------------------------------------------------------------------------------------------------------------------------------------------------------------------------------------------------------------------------------------------------------------------------------------------------------------------------------------------------------------------------------------------------------------------------------------------------------------------------------------------------------------------------------------------------------------------------------------------------------------------------------------------------------------------------------------------------------------------------------------------------------------------------------
>Cryptosporidium_parvum
-----------------------------------------------------------------------------------AATACAATAATATTAAT-AAAAGACCTGATATTAAGTAAGATTACCCACTGAACTTAAGCATATTATTAAGTGGAGGAAAAGAAACTAACT-AGGATTTCCTTAGTAACTGCGAGTGAA-CAGGAAAAAGCTCAACATGAAA-ATCAATAATAATTTTAT-TTTATTAT-------------TGACTTGTAG-----TATCTAGAAG-TA-ATGCC--A-----GTGAA-TTAATAAAATTAA-GTGT-TTTGGA-ATAAACCACC-ATAGAGGGTGAAAGTCCCGTCTAT-ATTT-TATTTTAA-----TTCA-CATAC--GGTTTACTA-TCAAA-GAGTCATATTCCTTGGGAATGGAGTATAAAA-TGGGTGGTAATTTTCATCCAAAGCTAAATATTG-ATGAGAAACCGATAGCAAACAAGTACCGTGAGGGAAAGATGAAA-AGAACTTTGAAAAGAGAG-TTAAA--AGTACCTGAAATTACTTAAAGG-GAAGCAAATAAAAC-CTAACATTTTTATAATTATATAATTATAAGGGGATATTATATATTAA-----------------------------------------------------------------------------------------------------------------------------------------------------------------------------------------TATATTTAATATATATTAATAAACCAAATAATTATTAAAATTATAATTATAGTACCAATATC---ATTTATTTCTTATAAAAATTATATTAAAAAAGGTAAATTCTTTTAGA-ATTGTTATAGTTTTAATATTTAAATATAAGAAA---------------------------------------------------------------------------------------------------------------------------------------------------------------------------------------------------------------------TGAATGAGGGAAT-------------------------------------------------------------------------------------------------------------ATTTTAAAAATTCAAAGAATAATAATTTAATATTATATTATTATTATTCTAGGATA-----------------------------------------------------------TTGGTATA-AAATAGGTTTTATCTGACCCGTCTTGAAACACGGACCAAGGAGT-CTAACATGTGTGCAAGTAT-ATAAGTAATT---AAAACTT-A-------------TATGCAT-----AATGAAAGTGAC-------------------------AATTGGGA---TTTTT------------TTTAAAAG------------AAAA-TGCACCAATG-AC------CGA-CATTAATTCATTTT---TGAATTAAAGTTTGAGTATGAGCATAAATGTTAGGACCCGAAAGATGGTGAACTATGCCTGAGTAGGGTGAAGCCAGGGGAAAGTCTGGTGGAAGCTCGCAGCGATAC-TGACGTGCAAATCGTTCGT-CAAACTTGGGTATAGGGGCGAAAGACTAATCGAACCATCTAGTAGCTGGTTCCCTCCGAAGTTTCCCTCAGGATAGCT-GGAGTTTTTTTATA--------------ATTTAGTTTTGTCAGGTAGAGATAATGATTAGAGGCATCTGGGA-CATGTTGTCCTAGACCTATTCTCAAACTTCGAAT-AGGCAAGTACTAATA-----ATT----ACTT-AATTATTTTTTTGAATTAT-TAG-AATT-AATAT--T-A-A-CTCTTAGTGGGCCA-TTTTTGGTAAGCAGAACTGGCGATGAGGGATGCTCCTAACGTTTAGTTAAGGTGCCTAAATGTATGCT-CA-TCAGATACCATAAAAGGTGTTGGTTCATTTAAACAGCAGGACGGTGGTCATGGAAGTCGAAATCCGCTAAGGAGTGTGTAACAACTCACCTGCCGAA-TGAACCAGCCCTGAAAATGGATGGCGCTG-AAGCA-TATTACCGATACTAAACCATTATTTT-TAA----------------------------------------TTATATAAA-ATAATGTGTAGGAGGGCGTAAAAGTT-GTTTTGAAGTATAAGATGTAAATCTATATGGAACG-GCTTTTAGTGCGGATCTTGGTGGTAGTAGCAATTATTCAA-ATGAGAACTTTGAAGACTGACGTGGAGCAGGGTTCCATGAGAACAGTATTTGGACATGGG-TTAGTCGGTCCTAAGTGAGA---GGTTAAC-ACCA-ATAAAATAA------------ATTAT----------------------------------TTTTTATATTT----ATACTCACAAAAGGGAATC-AGGTTGATATTCCTGAACCAGAA----TATGGATAT---TTATATGGTAACATAA------AAGAACTCTAAAACACAAGTATAAA-TCCCGAA-TAGCGTTATCTTTGCTATTT-AACA-ATCTATT----------ACCA-TGGAATTAGTTCAGCTAGAGAAATGGTTATAT-GATTGG--------------------------------------------------------------AATAGAATTCT--C-TTTGTGGAATTTTCGGTGCATTTATAATTGTCCTTGAAAATTAGAGGGATAGAT-----------------------------------------------TTATTTTCATATCTGGCCGTACCGATAACCGCATCAGGTCTCCAAGGTTAACAGCC-TCTGGTCAA-TAGATTAATGTAGATAAGGGAAGTCGGCAAAA-TAGATCCGTAACTTCGGGAAAAGG-ATTGGCTCTAAGGGTTGAGTA--TATAGA-CCCATCATT-------ATCAT----ATTAAGCTGTTTTTTT-GACTTTATAAT---CTTTATTG-ATTATTTTGAATTTAAAACGGCAAAATATATAATTATGGATT-------------------------------------------------------------------CATCTATATA-CATT-GAACAACTAACTTAGAACTGGAGCGGACAAGGGGAATCCGACTGTTTAATTAAAACATAGCATTGCGATGGCCAGAAAATGGTGTTGACGCAATGTGATTTCTGCCCAGTGCTCTGAATGTCAAAGTGAAGAAATTCAAACAAGCGCGGGTAAACGGCGGGAGTAACTATGACTCTCTTAAGGTAGCCAAATGCCTCGTCATCTAATTAGTGACGCGCATGAATGGATTAACGAGATTCCCACTGTCCCTATCTACTATCTAGCG-AACCC-ACAGCCAAGGGAACGGGCTTGGAATAATCAGCG-GGGAAAGAAGACCCTGTTGAGCTTGACTCTAGTTTGACTTTGTGAAATGGCTTAGAAGGTGTAGCATAAGTGGGAG-CT------ACGG-------------CGATCTTGAAATACCACTACTTTTAATGTCATTTTACTTATTCCGTTATATTGAGCCT-CTTTTTT-TT----------ATTAAA-----------------------------AGAGTTTT-TGATTT--AAGGTAATTTTTTTTAT----------------------TGCTGATCTTCGCGGAA-GACATATTCAGATGGGGAGTTTGGCTGGGGCGGCACATCTGTTAAAAGGTAACGCAGGTGTCCTAAGGTAAGCTCAATGAGAACAGAAATCTCATGTAGACCAAAAGGGGAAAAGCTTACTTGATTTTGATTTTCAGTACGAATACAAACTGTGAAAGCATGGCCTATCGATCCTTTAGAT-----------------------------CTGT-GAAAATTACAGCTAGAGGTGTCAGAAAAGTTACCACAGGGAT-------------------------------------------------------------------------------------------------------------------------------------------------------------------------------------------------------------------------------------------------------------------------------------------------------------------------------------------------------------------------------------------------------------------------------------------------------------------AACTGGCTTGTGGCAGCCAAGCGTTCATAGCGACGTTGCTTTTTGATCCTTCGATGTCGGCTCTTCCTATCATTGG-GATGCAGAAGTCCCAAAGTGTCGGATTGTTCACCCGCTAAT-AGGGAACGTGAGCTGGGTTTAGACCGTCGTGAGACAGGTTAGTTTTACCCTACTGATGAA--------------------------TAT-GATATTGCGACAGTAATCTAACTTAGTACGAGAGGAACAGTTAGGTCACATAATTGGTTAATACAGCTAGTTGAAAAGCTAGTGCTGTGAAGCTACCATGTGTTGGATTATGACTGAACGCCTCT-AAGTCAGAATCCATACTGAAT-ATGCAATGTTAT-T-CACCAATTTTAATATTACATGTAAACAAA-TAGG--TTTTTTTAACCCTACTTCATACTAAGG---TATCAACGCTTATTACGTTATA----C-T-AAAAAAAT-----------------------------AATTTCAAAT------ATTAAAATTGATACATCCTCTGTATACGACTTTGAT--GCATCCGGGTRYTGTAARYAT-GARAGTARRCTT-------------------------------------------------------------------------------------------------------------------------------------------------------------------------------------------------------------------------------------------------------------------------------------------------------------------------
>Ascogregarina_taiwanensis_EF666482_1_26S
--------------------------------------------------------TGGTGACCATCAACCAGAGTACAGTGTACTGACATTAATTACA--GAAAGGCCTGAGCTTGGACAAGGCTACCCACTGAATTTAAGCATATTACTAAGTGGAGGAAAAGAAACTAACA-AGGATTCCCATAGTAACGGCGAGTGAA-CAGGGAATAGCTCAAGTTGAAA-ATCAGCGGTTATCCGT-----------------------TGAATTGTAG-----TCTCTTGATA-AA-GTGCC--A-----GTGGT-TGCTTCGGACTAA-GTCT-CTTGGA-ATAGGGCACC-AAAGAGGGTGATAGTCCCGTGT---TGTC-TGAATGCTA----ACTA-CATAC--GGTCGATTA-TCATA-GAGTCGCGTTTCTTGCAATTGAAGCGCTAAG-TGGGTGATAAACTTCATCTAAAGCTAAATATCA-GCAAGAGTCCGATAGAGCACAAGTACCGTGAGGGAAAGATGAAA-AGAACTCTGGAAAGAGAG-TTAAA--AGGAACTGAAATTGCTAAGAGG-AAAGTGGAGTGATG-AGGCGGTCTATTGAAGTCTTGTGTTATGGTTTTCCTAATGCAATAC--------------------------------------------------------------------------------------------------------------------------------------------------------------------------------------------------------------TCAACAAACCTTCGGAAACAATGTGGATTAGACGCCGGCTTTAGCTGTGCAACTCTTTTTGAGAAGCTGTGCTATAGCTGAGTTTATGATATATTGGATAACTGGCTTGGTGTTCGTCACTATGTCATT----------------------------------------------------------------------------------------------------------------------------------------------------------------------------------------------------------------------------------------------------------------------------------------------------------------------------------------------------------------------------------------------------------------------------------------------------------------TTCCGTTGAAGTCTTATCTCTCTATCCCGTCTTGAAACACGGACCAAGGAGT-CTATCTCAAGTGCAAGTGC-AAAGGTGTC-----AAACCT-A-------------CGCGCGA-----AACGAAAGTAAC-------------------------TGTCAAGA--------------------------------------TGGGTA-ACCTGCATTG-AC----ATCCA-GCTACC-------------------AAGCTGCGATAGAGCATTTGGGATAGGACCCGAAAGGTGGTGAACTATACCTGAGTAGGGTGAAGTCAGAGGAAACTCTGATGGAGGCTCGTAGCGATAC-TGACGTGCAAATCGTTCGT-CAAACTTGGGTATAGGGGCGAAAGACTAATCGAACCATCTAGTAGCTGGTTCCCTCCGAAGTTTCCCTCAGGATAGCT-GGAGTTAGT---------------------GTAGTTGCACCAGGTAAAGCGAATGATTAGAGGTATCGGGGA-CTTATTGTCTTCGACCTATTCTCAAACTTTGAAT-GGGTGCGAGTTATCA-----GTT----GCTT-AATT--------GAACTGA-TGA-GATC-AATAA--A-A-A-CTCCAAGTGGGCCA-TTTTTGGTAAGCAGAACTGGCGATGAGGGATGCTCCTAACGTTGAGTTAAGGTGCTCAAGT-CTCGCT-CA-TCAGATACCATAAAAGGTGTTAGTTCATTTAAACAGCAGGAGGATGGTCATGGAAGTTGAAATTCCCTAAGAAGTGTGTAACAACTTACCTGCCGAA-TGAACCAGCCCTGAAAATGGATAGCGCTT-AAGCG-AGACACCGATACTCAACCATTACGAC-AAG----------------------------------------TTGG-CTTC-GTGATGAGTAGGAGGGCGTGAAGGTT-GTACAGAAGTGTGTAGTGTGAACTCGCATGGAACG-GCCTTTAGTGCAGATCTTGGTGGTAGTAGCAATTATTCAA-ATGAGACCTTTGAAGACTGAAGCGGAGAAGGGTTCCGTGTGAACAGTAATTGGACACGGG-TTAGCCGGTCCTAAGGACGA---GATTTGT-TTCT-TTGAGAGGA------------GCTTT----------------------------------------GCTCT----AGTGTC-CAAAAGGGTGTC-AGTTTAAAATCACTGAGCTAGGA----CGTGGGTAT----AATGTGGTAACACAA------CTGAACTTGGGTACACAAAGTATGG-CCCCGCG-TAGCGTTTTCTTTGCTGTTT-AACA-GCTTGTCA-A-------TCCC-TGGAAATAGATCATCTAGAGATAGGGATTGAC-AGCTGG--------------------------------------------------------------AAAAGCATTCT-AC-TATTTAGAGTGTGCGGTGCGCTGACCTTTGTCCTTGAAACCCCAAGGGATTCTTA----------------------------------------------TTATCCGCACCCCTAGCCGTACCAAAAACCGCATCAGGTCTCCAAGGTTATAAGCC-TCTGGTCAT-TAGGCCAAAGTAGATAAGGGAAGTCGGCAAAT-TAGATCCGTAACTTTGGAAAAAGG-ATTGGCTCTGAGGGCTGGGTA--TTAAGA-GACTTGCACT------AATTT-CATCG-TTGGGTTCAA----GGCTACTTGA----AGTTCCGG-CGGATAGTGGAATTGTTCACGACGTTGTCTGCAGTGTTTG---------------------------------------------------------------------TATCTTCTTA-CATG-AAACAGCTAACTCAGAACTGAAGCGGACACGTGGAATCCGACTGTTTAATTAAAACAAAGCATTGCGATGGCCTT-GATTGGCGTTGACGTAATGTGATTTCTGCCCAGTGCTCTGAATGTCAATGTGGTGAAATTCAACTAAGCGCGGGTAAACGGCGGGAGTAACTATGACTCTCTTAAGGTAGCCAAATGCCTCGTCATCTAATTAGTGACGCGCATGAATGGATTAACGAGATTCCTACTGTCCCTAACTACTATCTAGCG-AAACC-ACAGCCAAGGGAACGGGCTTGGATAAGTCAGCG-GGGAAAGAAGACCCTGTTGAGCTTGACTCTAGTTTGACTTTGTGAAACGACTTGAAGGGTGTAGCATAAGTGGGAG-TG------AAAA-------------CGTCCGTGAAATACCACTACCTCCAATGTCGTTTTACTTATTTCGTGACGTTAAGACT-TGCTTCT-GC---------------------------------------------AAGGTTTT--GCTTT--AAGGCTTC-------------------------------GGCTGATTAAGGCGAAA-GACATAGTCAGATGGAGAGTTTGGCTGGGGCGGTACATCTGTTAAACAACAACGCAGGTGTCCTAAGGCAAGCTCAATGAGAACAGAAATCTCATGTTGACCAAAAGGGGAAAAGCTTGCTTGATTTTGATTTCCAGTACGAATACAAACTGCGAAAGCATGGCCTATCGATCCTTTAGAT-----------------------------CTGA-GAAGCTTTCAGCTAGAGGTGCCAGAAAAGTTACCACAGGGATGCCCCTCGGCAAGCAATGCCAGCCATACCACTTCCACGCAGTAAGGGGCGGGCAACGTCAGCAATGGCGGCTAAGAGTATGGTGCGACTAGGGCGTCGCTGCTTGTGGCACCGACAAGCAGCCAAGTCATTTGCTGGCCACTATGACTTGGTGTGATTTATGGCCTTTGTAGTAAAGCCTCTCGATACGTTCGTAGAAGGGGGTGATCTACAATTGTGATTTGACTGTGCTGTGCTTCATGTCGTTCGCTAACGCTAAGGCCAGCCAGCTTATCCCAGTGGTAGATGATGACATTCACTCCCCAGACCAATGCTTATGCGTTGCGATGGGCTGGCCTTGACTGGCTTTGCTGGTCCTGGCCAACTACACGACTATCGCTATTTGTCCTTTTCGAAGGACATAAGCGCCTGTGCCGTTATGGCAAGAAGTCTGAAGAAATTACCACAGGGATAACTGGCTTGTGGCAGCCAAGCGTTCATAGCGACGTTGCTTTTTGATCCTTCGATGTCGGCTCTTCCTATCATTGAGGACGCAGAAGTCCCAAAGTGTCGGATTGTTCACCCGTTAATCAGGGAACGTGAGCTGGGTTTAGACCGTCGCGAGACAGGTTAGTTTTATCCTACTGATGAT----------------------------G-G-TTTTGCAACAGTAATCTAGCTTAGTACGAGAGGAACCGCTAGTTCAGGTACTTGGT-GATGCAGCTAGTTGAACAACTAGTGCTGCAAAGCTACCACCTGCTCAGGAAAGACTGAACGCCTCT-AAGTCCGAACTGATGCTGAAC---GCAAAGCTCT-T-CATTGCTTCCATAATATCTGCCAAAAGAT-ATAA--TTTAGTGCCAAATTTTC-ACTTTCGAG---TGACGTTT-----------------------------------------------------------AATATCCTAC-----TTGTGGAAGTGGTACATCTTATGCAGACTACATAACT--GGGTGCGGGTATTGTAAGCAT-GAGAGCAGACTTTGTTCTGCGATCTGTTGAGATTCATCCCGTCATCGATCGATGTGTTTGTCAAAAATATTTTTTTGAGCCCCAGAGTTTTTTTTTTTTTTTTACTTGGCCGTGGATTGAGTGTTCTGA----------------------------------------------------------------------------------------------------------------------------------------------------------------------------------------------------
>AncoraWSBS2010
TGT--ACAATAAATATTAACTACCATATTTAATATACTAGTTATGCTTCACGGCATTACATTTCTTTTGTGTTTGCAAGAATAGCAAATAGCAATTTTAT-TTAACAGCTGAGCTTT-GCTAGTTTACCCGCCGAATTTAAGCATATAATTAAGCGGGGGAAAAGAAACTAACT-AGGATTCCCATAGTAGCGGCGAGCGAA-CAGGGAAAAGCTCAATCTGGTA-ACTCACTTCTGT---------------------------GAGGTTGTAG-----ATTTTCGAAG-TG-ATACC--------TGCAT-ATGTGATCGGTAA-GTCC-TTTGGAAAAAGGCTGCC-ATGGAGGGTGAAAGTCCCGTTCC--GTGC-AACATATTG----CATT-C------GGGTCACTT-TCGTA-GAGTCGTGCTCTTTGTGATTGGAGTACAAAT-TGGGTGGTAAATTTCATCCAAAGCTAAATATTT-GTGAGAGATCGATAGAATACAAGTACTGTGAGGGAAATGTGAAA-AGAACTTTGGCAAGAGAG-TTAAA--AGTCCCTGAAATTGTTATGGTG-GAAGCAAGTAAATG-TCA-GTTGACCTGTCGTAGC--ACAGTTTTGTCATAATGTTTTTCCTAC------------------------------------------------------------------------------------------------------------------------------------------------------------------------------------------------------------------------TGCATGAGCTCTGGTTTCATTGGTTCCATGCGTGGTAATCAAGTCTGCAGTTCTTTTGTGGCG-------------------------------------------------------------------------------------------------------------------------------------------------------------------------------------------------------------------------------------------------------------------------------------------------------------------------------------------------------------------------------------------------------------------------------------------------------------------------------------------------------------TTGATCTCATTATGACTTCTGATATGACGTTGCCCCGTCTTGAAACACGGACCAAGGAGT-CTAACATGCGTGCGAGTAG-GCGGATGAA------ATCCG-T--------------ATGCGA-----AATGAGAGTGAT--------------------------------------------------------------------GAGACAAAT-TTGGCCGGGCTAT-----TTTA-T------------------------GGCTTGAGTTCTAGCACACATGTTAGGACCCGAAAGGTGGTGAACTATGCCTGAGTAGGCTGAAGCCAGAGGAAACTCTGGTGGAGGGTCGTTGCGATAC-TGACGTGCAAATCGTTCGC-AAAACTTTGGTATAGGGGCGAAAGACTAATCGAACCACCTAGTAGCTGGTTCCCCTCGAAGTTTCCCTCAGGATAGCT-GGCGATAAT-------------------ATTGAGTTTTGTCGGGTAAAGCGAATGATTAGAGGCATTGGGGG-CTTGTAGCCCTCGACCTATTCTCAAACTTTGAAT-TGGCAAATAATAGGT-----TAT----TTAA-TT----------AAACTTG-TTA-GTTT-ATCAT----A-T-CGCCAAGTGGGCCC-GTTTTGGTAAGCAGAACTGGCGATGAGGGATGCTCCTAACGCTAAGTTAAGGTGCCGAATGTCACGCG-TA-TGAGATACCAAGAAAGGTGTTGGCTCATTTTAACAGCAGGACGGTGGTCATGGAAGTTGAAATCCGCTAAGGAGTGTGTAACAACTCACCTGCCGAA-TGAGGTAGCCCTGAAAATTGATGGCGCTG-CAGCG-TGAGACTGATACTTAGCCGTTACTTG-AAA-----------------------------------------TGG-TTTA-GTAACGTGTAGGGGGGTGTTTGGTTT-GCGGGGATGGCTATGGTGTGAACCATACCGGAGCT-TATCATAGTACAGATCTTGGTGGTAGTAGCAATTAATCAA-GTGAGATCCTTGATAACTGACGTGGGGGAGGGTTCCATGCGAACTGCGTTTGATCATGGG-TTAAGCGGTCCTAAGGGTATA--GCAGTGC-TTTT-GATTGGGAAT-----------AATTT----------------------------------------GGTTC----TTA-CC-CGAAAGGGCGAC-CGGTCAATATTCCGGTCTGTTTA----CTTTGAA------TTGGTGGTAACACAA------CAGTACCCGAAGACGTGAGGGGTTA-CGCCGCG-TAGCGTTATCTTTGCTTTCT-AACG-ATTCGTCT---------TCCC-TGGAAGCAGCTAAGCTGGAGAAGGGGTCGCAT-AATCGG--------------------------------------------------------------CATAGCATCCC-AT-TT-GTGGGGTGTGCGGAGTGTAATTCGTCATCCGTGAAAATTCG-GGGTCT--------------------------------------------------GGTTTCTAAGTAAACGCCGTACCTA-ATCCGCATCAGGTCTCCAGGGTTCACAGCC-TCTGGTTTA-TGGGTGAAAGTAGTTAAGGGAAGTCGGCAAAT-TAGGTCCGTAACTTTGGGAAAAGG-ACTGGCTCTGAGAACTGAGTG--TGGAGT-ACCAGCTGT-------GGGGT-CTTAT-TAATAGCGATG---GGCGGCGGTAT--GCGTACTCG-TCGGACTTTGTTGGTGATGTTTCTTCTGCACTGG---------------------------------------------------------------------------CTGCTCTGCA-CAAT-TAACGGTCGGCTCAGAACTGGAGCGGCCAAGGGGAATCTGACTGTTTAATCAAAACAAAGCAATGCGATGGTTAG-AGATAATGTTGACGCATTGTGATTTCTGCTCAGTGCTCTGAATGTCAACGTGGTGAGATTCACGCAAGCGCGGGTAAACAGCGGGAGTAACTATGACTCTCTTAAGGTAGCCAAATGCCTCGTCATCTAATTAGTGACGCGCATGAATGGATTAACGAGATTCCTACTGTCCCTAACTACTATCTAGCG-AAACC-ACAGCCAAGGGAACGGGCTTGGCACAATCAGCG-GGGAAAGAAGACCCTGTTGAGCTTGACTCTAGTCCGACTTTGTGAAATGACTCAGGGGGTGCAGCATAGGTGGGAG-CG------TAAG-------------CGTCAGTGAGATACCACCACTCTTGCTGTTATTTTACTTATTCCGTGGGGTTGATATT-GCAATAG------------------------------------------------CTAATTTT-GGCCTGT-AAGACGATTC------------------------------GTCGATTTTACTCGGGAGACATAGTCAGGTGGGGAGTTTGGCTGGGGCGGCACATCTGTTAAATCATACCACAGGTGTCCTAAGACGAGCTCAATGAGAACAGAAATCTCATGTTGACTAAAAGGGGAAAAGCTCGTTTGATTTAGATTTTCAGTGCGAATACAAACTGCGAAAGCATGGCCTATCGATCCTTTAGG------------------------------CTGA-GAAATTTTCAGTTAGAGGTGTCAGAAAAGTTACCACAGGGAT-------------------------------------------------------------------------------------------------------------------------------------------------------------------------------------------------------------------------------------------------------------------------------------------------------------------------------------------------------------------------------------------------------------------------------------------------------------------AACTGGCTTGTGGCAGCCAAGCGTTCATAGCGACGTTGCTTTTTGATCCTTCGATGTCGGCTCTTCCTATCATTGA-GACGCAGAAGTCTCAAAGTGTCGGATTGTTCACCCGCCAAT-AGGGAACGTGAGCTGGGTTTAAACCGTCGTGAGACAGGTTAGTTTTACCCTACTGATAAG----------------------------C-GATATTGTGACAGTAATCCAACTCAGTACGAGAGGAACAGTTGGGTCAGGTATTTGGTC--TGCGGCTAGTTGACAAGCTAGTGCTGCTAAGCTAAGCCTGCCGGAGGA-TGACTGAACGCCTCT-AAGTCAGAAACCGTACTGGTATCGGTGTTGTTCA-C-CGCTCTTGTTAAGAAATGCTGCAAGATAA-ATAT--ATTGAAACAGGCTTTGCTGAAACATTG----------------------------------------------------------------------AAAACTGAAT---------AAGAGCGATACATCCACTGTAGACGACTGTGGT--GCATCCAGGTATTGTAAGTTA-GAGAGTAGGCTT-GTCTTACGATCTACTGAGATATATCCTGTGTTGCAGAGTTGTGTTTTTCAGTATCCCTACACGTTACTAAACCATTTCAAGTAACGGCTAAGTATCAGTCTCACGCTGC-----------------------------------------------------------------------------------------------------------------------------------------------------------------------------------------------------------
>AncoraWSBS2011
TTTATTTCATACATATAAACTATTTCAGTTTATGTACCAGTTATGCTTTACGGCATTTCATTCCTCGTGTGTTTGCAATAATAGCAATTCACATTCAAGT-TTTACAGCTGAGCTTT-GCTAGGTTACCCGCCGAATTTAAGCATATAATTAAGCGGGGGAAAAGAAACTAACT-AGGATTCCCCTAGTAGCGGCGAGCGAA-CAGGGAAAAGCTCAATCTGATA-ACTCACTCCGGT---------------------------GAGGTTGTAG-----ATTTGCGAAG-TG-ATACC--------TGCTT-ATGTAATCGGTAA-GTCC-TTTGGAAAAAGGCTGCC-ATGGAGGGTGAAAGTCCCGTTCC--GTGA-CGCATATTG----CATT-C------GGTTCACTT-TCGAA-GAGTCGTGCTCTTTGTGATTGGAGTACAAAT-TGGGTGGTAAATTTCATCCAAAGCTAAATATAT-GCGAGAGATCGATAGAAAACAAGTACTGTGAGGGAAATGTGAAA-AGAACTTTGGCAAGAGAG-TTAAA--AGTCCCCGAAATTGTTAGGGTG-GAATCAAGTAAATG-TCA-GTATAACTGTAGTTTTT-ACAGTTTTGTCATAGTGTTTTTTCTGC------------------------------------------------------------------------------------------------------------------------------------------------------------------------------------------------------------------------CGTTGGAGTTCTGGTTTCGTTGGTTCCATGCGTGGTAATCAAGTCTGCAGTTCTTTTGTAGCA-------------------------------------------------------------------------------------------------------------------------------------------------------------------------------------------------------------------------------------------------------------------------------------------------------------------------------------------------------------------------------------------------------------------------------------------------------------------------------------------------------------TTGATCTCATTATGATTTCTGACGTGACGTTGACCCGTCTTGAAACACGGACCAAGGAGT-CTAACATGCGTGCGAGTAG-GCGGATGAA------ATCCG-T--------------ATGCGA-----AATGAGAGTGAT--------------------------------------------------------------------GAGACAAAT-TTGGCCGGGCTAT-----TTTA-T------------------------GCCTTGAGTTCTAGCACACATGTTAGGACCCGAAAGGTGGTGAACTATGCCTGAGTAGGCTGAAGCCAGAGGAAACTCTGGTGGAGGGTCGTTGCGATAC-TGACGTGCAAATCGTTCGC-AAAACTTTGGTATAGGGGCGAAAGACTAATCGAACCACCTAGTAGCTGGTTCCCCTCGAAGTTTCCCTCAGGATAGCT-GGCGATAAT-------------------ATTGAGTTTTGTCGGGTAAAGCGAATGATTAGAGGCATTGGGGG-CTTGTAGCCCTCGACCTATTCTCAAACTTTGAAT-TGGCAAATAGTGGGT-----TAT----TTAA-GT----------GAACTTA-TTA-GTAT-ATCAT----A-T-CGCCAAGTGGGCCC-GTTTTGGTAAGCAGAACTGGCGATGAGGGATGCTCCTAACGCTAAGTTAAGGTGCCGAATGTCACGCG-TA-TAAGATACCAAGAAAGGTGTTGGCTCATTTTAACAGCAGGACGGTGGTCATGGAAGTTGAAATCCGCTAAGGAGTGTGTAACAACTCACCTGCCGAA-TGGGGTAGCCCTGAAAATTGATGGCGCTG-CAGCG-TGAGACTGATACTTAGCCGTTACTGT-AAA-----------------------------------------TGG-TTTA-GTAACGTGTAGGGGGGTGTTTGGTTT-GCGTAGATGGCTATGGTGTGAACCATTCCGGAGCT-TATCATAGTACAGATCTTGGTGGTAGTAGCAATTAATCAA-GTGAGATCCTTGATAACTGACGTGGGGGAGGGTTCCATGCGAACTGCGTTTGATCATGGG-TTAAGCGGTCCTAAGGGTATA--GCAGTGC-TTAT-GATTGGGAAT-----------AATTT----------------------------------------GGTTC----TTA-CC-CGAAAGGGCGAC-CGGTCAATATTCCGGTCTGTTTA----CTTTGAA------TTGGTGGTAACACAA------CAGTACCCGAAGACGTGAGGGGTTA-CGCCGCG-TAGCGTTATCTTTGCTTTCT-AACG-ATTCGTCT---------TCCC-CGGAAGCAGCTCAGCTGGAGAAGGGGTCGCAT-AATCGG--------------------------------------------------------------CATAGCATCCC-AT-TT-ATGGGGTGTGCGGAGTGTAATTCGTCACCCGTGAAAATTCG-GGGTCT--------------------------------------------------GGTTTCTAAGTAAACGCCGTACCTA-ATCCGCATCAGGTCTCCAGGGTTCACAGCC-TCTGGTTTA-TGGGTGAAAGTAGTTAAGGGAAGTCGGCAAAT-TAGGTCCGTAACTTTGGGAAAAGG-ACTGGCTCTGAGAACTGAGTG--TGGGGG-ACCAGCTGT-------GGGGT-CTTAT-AATTAGCGTTG---GGCGGCGGTAC--CAGTACTCG-TCGGACTCTGTTGGTTATATTTCTGCTGCACTGG---------------------------------------------------------------------------CTGCTCTGCA-CAAT-TAACGGTCGGCTCAGAACTGGAGCGGCCAAGGGGAATCTGACTGTTTAATCAAAACAAAGCAATGCGATGGTTAG-AGATAATGTTGACGCATTGTGATTTCTGCTCAGTGCTCTGAATGTCAACGTGGTGAGATTCACGCAAGCGCGGGTAAACAGCGGGAGTAACTATGACTCTCTTAAGGTAGCCAAATGCCTCGTCATCTAATTAGTGACGCGCATGAATGGATTAACGAGATTCCTACTGTCCCTAACTACTATCTAGCG-AAACC-ACAGCCAAGGGAACGGGCTTGGCACAATCAGCG-GGGAAAGAAGACCCTGTTGAGCTTGACTCTAGTCCGACTTTGTGAAATGACTCAGGGGGTGCAGCATAGGTGGGAG-CG------TAAG-------------CATCAGTGAGATACCACCACTCTTGCTGTTATTTTACTTATTCCGTGGGGTTGATATT-GCAATAG------------------------------------------------CTAATTTT-GGCCTGT-AAGACGATGC------------------------------GTCGATCTTACTCGGGAGACATAGTCAGGTGGGGAGTTTGGCTGGGGCGGCACATCTGTTAAATCATACCACAGGTGTCCTAAGACGAGCTCAATGAGAACAGAAATCTCATGTTGACTAAAAGGGGAAAAGCTCGTTTGATTTAGATTTTCAGTGCGAATACAAACTGCGAAAGCATGGCCTATCGATCCTTTAGG------------------------------CTGA-GAAATTTTCAGTTAGAGGTGTCAGAAAAGTTACCACAGGGAT-------------------------------------------------------------------------------------------------------------------------------------------------------------------------------------------------------------------------------------------------------------------------------------------------------------------------------------------------------------------------------------------------------------------------------------------------------------------AACTGGCTTGTGGCAGCCAAGCGTTCATAGCGACGTTGCTTTTTGATCCTTCGATGTCGGCTCTTCCTATCATTGA-GACGCAGAAGTCTCAAAGTGTCGGATTGTTCACCCGCCAAT-AGGGAACGTGAGCTGGGTTTAGACCGTCGTGAGACAGGTTAGTTTTACCCTACTGATAAG----------------------------C-GATATTGTGACAGTAATCCAACTCAGTACGAGAGGAACAGTTGGGTCAGGTATTTGGTC--TGCGGCTAGTTGACAAGCTAGTGCTGCTAAGCTAAGCCTGTCGGAGGA-TGACTGAACGCCTCT-AAGTCAGAAACCGTACTGGTATCAGTGTTGTTCA-C-CGCACTTGTTAAGAAATGCTGTAAATTAA-TTTA--ATTGAAACAGGCTTTGCTGAAACTTTG----------------------------------------------------------------------GAAACTGAAT---------AAGAGCGATACATCCACTGTAGACGACTGTGGT--GCATCCAGGTATTGTAAGTTA-GAGAGTAGGCTT-GTCTTACGATTTACTGAGATTTATCCTGTGTTGCAGAGTTGTGTTTTACAACACCTTTACACGGGGTTCTGCATTACTACTGGTACCTGCTGAGTTGGGTCTCGCGGGAATGGATGTGTACTCGGCCCGGGTGGGCGGTGTTTTACAGAACCTGTACACGGGGTTCTGT-----------------------------------------------------------------------------------------------------------------------------------------------
>Gregarina_sp_ex_Phaedon_brassicae_JF412715
-------------------------------------------------AAGCTCGTCAATTGCACTGATTATTAAACATATATTTCATAATCACTCTCG-ATCGTAATCGGAGGGTACGAAAATTACCGACTGAATTTAAGCATATTATTAAGTCGAGGAAAAAAAACCAACA-GGGATTCCCATAATAGCGGCGAGCGAA-CTGGGAAAGAATCATAACGCTA-ATCC-CTCG------------------------------GGAGTTGTGC-----GTTCCTAACTATGGATGAC--------GGCTT-TCATTTGGGTGAA-ACA--GTTGACTCTTGTTGTAATATTG-GATGCAAGCTCCGATTCC--CAAA-TGACGT-------CAGA-TTCTA--AGTTAAGA--TCAT--GAGTAGCGCTTCTTGAGAGTGAAGTGTGG---CAGGTGGTAATCTTCACCGAAATTAGAATACAA-TCAGTAAACCGATAGCAAACAAGTACCGTGAGGGAAAATTGAAA-AGCACTTCGAAAGGAGTC-TCAAA--AG-ACCTGAAATCACTTACGAG-GAAGCTTACGTGAG-ACTGTTGA--------------------------------------------------------------------------------------------------------------------------------------------------------------------------------------------------------------------------------------------------------------------------------------------------------------------------------------------------------------------------------------------------------------------------------------------------------------------------------------------------------------------------------------------------------------------------------------------------------------------------------------------------------------------------------------------------------------------------------------------------------------------------------------------------------------------------------TAAATATGTGCTCTACCGTGAGCCATGTTCTGGTCCTTACGAAAGACCCGTCTTGAAACACGGACCAAGGAGT-TGGTTACAGTTGCGAGTAT-GACAGTA-C-----AAACTG-C-------------GATGCGTAGATAACTCAATGACTG-------------------------------------------------------------------------ATTT-GACGTCAGCG-A-------CCA-GGGA---------------------AACTTGTGTCTGAGCAACTGTGATCAGACCCGAAAGATGGTGATCTATGCCTGGATAGGGTGAAGCCAGAGGAAACTCTGGTGGAAGCTCTAAGCGATAC-TGACGTGCAAATCGTTCGT-AAAATTTAGGTATAGGGGCGAAAGACTAATCGAACCATCTAGTAGCTGGTTCCCTCCGAAGTTTCCCTCAGGATAGCT-GGAAGATTT---------------------AGAGTTGCATCTGGTAAAGCGAATGATCAGAGGACTCGGGAACCATAGTGTTCTCGGCCTATTCTCAAACTTGAAAT-GGATGCGCGCTATTAC----TCA----TTCA-TTTA--------GTAACAG-CGG--TAA-ATCTA----T-C-TTCTTAGTGGGCCA-TTTTTGGTAAGCAGAACTGGCGATGAGGGATGCTCCTTACGTGCGGCGAA-GTGCCAAAGAG-TTGCT-GA-TCAGACACCACAAAAG-TGTTACTTCATTGAAACAGCAGG-CGGTGGTCATGGAAGTCGAAATCCGCTAAGGAGTGTGTAACAACTCACCTGCCGAA-TGAAGTAGTCCTGAAAATGGATGGCGCTC-AAGCA-ACTCACCGCTACCGCACCAG--CGACATAA-----------------------------------------TAT-AGT--TG-CTGTGTAGGAGGGCGTGTGGATA-ACGTCGAAGAATGATACGCAAGTTCATTTCGAGTT-GTCTTCAGTGCAGATCTTGGTGTGAGTAGCAACTAGTCAT-GTGTAAAACGTGACAACTGTCGTGGATAAGGGTTCCGAGTGAACAGTGTTTGTTCTCGGG-TTAGGCGGTCCTAAGAGG-----GAGTCTT-GAA--GGCTCTGAAC-----------GACAT----------------------------------------TAGTC----GGC-CT-CGAAAGGGAAAA-AGGTTAATATTCCTTTTCTTGAC----TCCA-ATT-----ACAGTGGCGACACAA------TGCCAATTCACC-TATCAGGCGATT-CTCCGAG-GGGCGACTCCTTTGCTTCCT-AATT-GCTCAAC----------ACTC-TCGAATTGAATTGGTCGGCGACAGAGTTT----AA-GAG--------------------------------------------------------------CAACGTATACTCTC-TATTCAGCGAGTTCGGTAGATATCGAATGATCCATGAAACGTGAA----TTGTGAA---------------------------------------------AATTTGAAGTCAAT--CCGTACCCTAAACCGCATCAGGTCTCTCGGGTTAATAGCC-CCAAGTTTGATAGGAAAATGTGTGTGAGGGAAGTCGGCAAAT-TGGATCTGTAACTTTGGAATAAAG-GTTGGCTCTGGGAGTC-ATTC--CGTAGG-TTTCGGGAT---------------TTCTCG------------------------------------------------------------------------------------------------------------------------------AAACACTTGGCA---T--TCGTGCTGCG-GAAG-TATTGACAACCCCAGAACTGGTGTTGACTAGAGGAATCTGACTGTTTAATTAAAACAAAGCATTGTGAAAAGCCC-CAAGGCTATACACGCAATGTGATTTCTGCCCAGTGCTCTGAATGTCATTGTGATGGAATTCATATAAGCGCGGGTAAACGGCGGGAGTAACTATGACTCTCTTAAGGTAGCCAAATGCCTCGTCGTCTAATTAATGACGCGCATGAATGGATCAACGAGATTCCTACTGTCCCCACTCACCACCTAGCG-AAACC-ACAGCTAAGGGAACGGGCTTGGCAGAATAAGCG-GGGAAAGAAGACCCTGTTGAGCTTGACTCTAGTTTGATTTTGTGGAGTGACTTATGAGGTGCAGAATACGTGGGAG-CACT----TGTG-------------CGATCTTGAGATACCACGACTCTTAATGTCGCTCTGCTTACCCGATCACATGAACTCT-GCACTGCA-----------------------------------------------GTACGCAA-TCCAAGT-TCGCTTGTCG------------------------------GATGATTCTTTGCGGGA-ACAGAATCAGATGGGGAGTTTGGCTGGGGCGGCACATCTGCTAAAATGCAACGCAGATGCCCTAAGGTTAACTCAAAGAGAACAGAAATCTCTTGTAGACTGAAAGGGGAAAAGTTAGCTTGATTCTGATTTCCAGTGATAATAAGAACTGCGAAAGCATGGCCTATCGATCCTTTAAGT-----------------------------CCAG-GTTGATTCTGGCTAGAGGTGACAGAAAAGTTACCACAGGGAT-------------------------------------------------------------------------------------------------------------------------------------------------------------------------------------------------------------------------------------------------------------------------------------------------------------------------------------------------------------------------------------------------------------------------------------------------------------------AACTGGCTTGTGGCAGCCAAGCGTTCATAGCGACGTTGCTTTTTGATCCTTCGATGTCGGCTCTTCCTATCATTGA-GACGCAGAAGTCCCAAAGTGTCGGATTGTTCACCCGTTAAT-AGGGAACGTGAGCTGGGTTTAGACCGTCGTGAGACAGGTTAGTTTTACCCTACTTATAGA----------------------------T-G-CATCACAAGAGTAGAGCAACCTAGTACGAGAGGAACAGTTGCTCCAAGTCACTGGTAGA-GGGGTTGGTTGGATAGCCAGTGCCCCGAAGCTAC-ACTTGCGGGATAATGGCTGAACGCCTCT-AAGCCAAAACCCCAGCTTGAA---GTGCTGCTAA-C-TACACCTGAGTTAGTCTAAAGTT--TTAA-------CGTTATTCAGGTGTGAT--AATT--------------------------------------------------------------------------ATGACTGATT-----------------------------AGACGATCGGAAT--GCGAGTACAAGTTGTAATGGT-GAAAGTAGACCTTGTGCTACGATCAGTTGAGACGCTCCACTCGCAATATATTATTAATCCATGACTATCGTTTTTTTAAAAAACTTTGCGA-ATTTTCCGATAGTGTTGAAAATTAATTGCAAGTTGGGGCACTCACAAAATGCATTATTGTGGAGTGATGCATAAGCAAAGCTCCGAGTAAGGTTTGAAAAGATAATGTAGTACTAACGGTTGGAGACGATAAGTTAAGCAATGTCTTGATTCTCCGGTGTCTGATGACGAAATTGAGTTAGTTCAGTGTAGCATGATTTAGTGTTCATTACTAACTATCAAAGTTCAAATCTA
>Gregarina_niphandrodes_DQ837379
---------------------------------------------------------ATGGACATAGTCATATATGTAAGTATCAACTAACCATCCATCT-TTTTGTCCAGATCTGTTG-AGAGCTACCAGCTGAATTTAAGCATATTAATAAGCTGAGGAAAAGAAATCAACT-GAGATTCTTTTATTAGCGGCGAGCGAA-AAAAGAAAATGCCACAGTGTTA-ATCT-CAATTG----------------------------AGAGTTGTAC--ACTACGGGGTAAC-AG-GCATC--A-AGACAGCCT-AAACAAT-TTGAA-TGTT-GTTGAATAAATGATGA--TACGTCATTAGGGCTGCCTTTGC--TGTT-TGTTAAA------TTCC-TTTT----GTTA-----------GAGTAGCGCTTCTTGAGAGTGAAGTGTGAAA---GGTGGTGATCTTCACCGAAGCATAAATATTG-TCAAAGGATCGATAGCGAACAAGTACCGTGAGGGAAAGTTGAAA-AGATCTCTGAAAGGAGTA-TCAAA--AG-ACCTGAAACCATGATCGTG-GAAGCTAATTGACA-CGTAACCGTAGATGTCTTTTGAGG----------------------------------------------------------------------------------------------------------------------------------------------------------------------------------------------------------------------------------------------------------------------------------------------------------------------------------------------------------------------------------------------------------------------------------------------------------------------------------------------------------------------------------------------------------------------------------------------------------------------------------------------------------------------------------------------------------------------------------------------------------------------------------------------------------------------------------AAGTCATTTATTCACGTTAAGATTA-GACCCGTCTTGAAACACGGACCAAGGAGT-TGTTCACTATTGCGAGCAG-AACAGTGAA-----AAACTG-G-------------AATGCGTAGAGAAATCAAAGTGAT-------------------------------------TTTC--------------------------------AAAA-CAGACCAATA-AT------CTA-----------------------------TTGAGTTAGAGTAGTAGTGATCAGACCCGAAAGATGGTGATCTATGCTTGAATAAGGTGAAGTCAGAAGAAATTCTGATGGAAGCTTTAAGCGATACCTGACGTGCAAATCGTTCGT-AAAATTCGAGTATAGGGGCGAAAGACTAATCGAACCATCTAGTAGCTGGTTCCCTCCGAAGTTTCCCTCAGGATAGCT-GAAAATAGT---------------------AAAGTTGAAACTGGTAAAGACAATGATTAGAGGATCCGGAGGCCTTTTGGCCTTTGACCTATTCTCAAACTTGAAAT-AGTTTCGAAAGTATTT----GAC----TTAA-TTTC--------GAATGCT-TTA--TCA-ATTAT----A-T-TTTCAAGTGGGCCA-ATTTTGGTAAGCAGAACTGGCGATGAGGGATGCTCCTACCGTTTAGCAAAGGTGCCTAAGTAGATGCA-AA-CGAGATACCC-AAAAGATGTTACTTCATTGAGACAGCAGGACGGTGGTCATGGAAGTCGAAATCCGCTAAGGAGTGTGTAACAACTCACCTGCCGAA-TGAAGCAGCTCTGAAAATGGATGGCGCTG-AAGCA-TCTCACCGATTCTAAACCAG--ATTTCAAA-----------------------------------------TAT-TGAA-GT-CTGTGTAGGAGGGCGTGAGAATT-GCAATTACAGTCATG-TGTGAACGTGATTTGAGCG-ATTCTTAGTGCAGATCTTGGTGGTAGTAATTAAAGTT-GT-GTGAAACACACAACGGCCG-TGTGGAATAGGGTTCCGAGAGAACAGTAATTGTGCTCGGG-TGAGTCGGTCCTAAGGCA-----GGTCATG-TT---GATTCTAAAT-----------CTATT----------------------------------------CGATT----TAT-GC-CGAAAGGAATAA-CGGTTGATATTCCGTTACTAAAAA---CGAT---------AGTTTGGTGACA-AA------AAGTGATTGATTCTTCAGATAGTT--TGGCAGC-AGGCGCTTGCGACGCTTGAC-AATG-ACTTGAA----------TCTT-TTGAATTGATTTAGTTAGCGAAAAAGATAAAA-AGTCGG--------------------------------------------------------------ACATGTTCCAT-TC-TCAATGGGATCTTTCGCCAACCTATT-TGAACCTTGAAATTTCGA----T---------------------------------------------------TACTATTTGCTATT-GTTG-ACCTA-AACCGCATCAGGTCTCCAAGGTTAACAGCC-TATGGTTAAGTGGAATAAAGTAGATGAGGGAAGTCGGCAAAT-TCGATCTGTAACTTTGGAAAAAGG-ATTGGCTCTGGACGTC-AGTG--ATTTAA-CTTGTTAAG----------------------------------------------------------------------------------------------------------------------------------------------------------------------------TCA-CAA--TTATGACATATCCAGAACTGGTGTTGACTAGAGGAATCTGACTGTTTAATTAAAACAAAGCATTGTGTAAAGTTG-AAAAACTATACACGCAATGTGATTTCTGCCCAGTGCTCTGAATGTTATTGTGATGAGATTCGCATAAGCGCGGGTAAACGGCGGGAGTAACTATGACTCTCTTAAGGTAGCCAAATGCCTCGTCGTCTAATTAATGACGTGCATGAATGGATCAATGAGATTCCTACTGTCCCCAACTACTATCCAGTGTAAACC-ACAGCCAAGGSAACGGGCTTGGCAATACAAGCGAGGGAAAGAAGACCCTGTTGAGCTTGACTCTAGTTTGATATKGWAAAACTMCTTGGAAGATGTAGCATACGTGGGAG-CATC----TAATG------------CGACAGKGAAATACCACGGCTTCTAATGTGGCTTTGCTCACTCGGAATTAGTGGATCT-GCTCTGC-AG--AAACGCG------------------------------------AAACTAAA-AGTGTA------------------------------------------AACGACATTGCMCTGAGGACATTATCAAATGGGGAGTTTGGCTGGGGCGGCACATCTGCTAAACATCAACGCAGATGCCCTAAGGTTAACTCAAAGAGAACAGAAATCTCTTGTAGACCGAAAGGAGAAAAGTTAGCATTATACGGATTTGTATCATCAATAAGAATTGCGAAAGCATGGCCTATCGATCCTTTAAGC-----------------------------CCAG-AAAGATTCTGGCTAGAGGTGACGGAAAAGTTACCACAGGGAT-------------------------------------------------------------------------------------------------------------------------------------------------------------------------------------------------------------------------------------------------------------------------------------------------------------------------------------------------------------------------------------------------------------------------------------------------------------------AACTGGCTTGTGGCAGCCAAGCGTTCATAGCGACGTTGCTTTTTGATCCTTCGATGTCGGCTCTTCCTATCATTGA-GTTGCAGAAGTCTCAAAGTGTCGGATTGTTCACCCGTTAAT-AGGGAACGTGAGCTGGGTTTAGACCGTCGTGAGACAGGTTAGTTTTATCCTACTTATACA----------------------------C-G-CATCAAAAGAGTTAATCAACTTAGTACGAGAGGAACCGTTGATTCAAACCGCTGGTTAA-GCGTTTGACTGTAAAGTCAAAGACGCAAAGCTAC-GTTTGATGGATAATGACTGAACGCCTCT-AAGTCAAAATCCTAACTTGT----GAAAAGATGT-A-TTAGTCAGTAAAGGTCGATACTAA------------TATGAAAGA--CTTTAC-GATTAAATA----------------------------------------------------------------------TGATATCAAA-----------------------------ATACGATTGATAC--TCAAGTAGACGTTGTACATTT-GAGAGCAGTCTTTGAACTGCGATCAATTGAGGCTTAAAACTTGAATTTCAATTGTCCCTGTGGGGTATCGTCAAGTGCTTGTGCCTACATCGCGACGCAAATGTGTTG-------------------------------------------------------------------------------------------------------------------------------------------------------------------------------------------------------------------------
>Cephaloidophora_communis_ex_B_balanus_28d1_r7
------------------------------------------------------------------------------------------TT-ACTATGA-AAGAGCCCTGAATACAATAAGTAATACCCGACGAACTTAAGCATATAATTAAGCGGAGGAAATTAAAACAACT-GTGATGCCCAGAGTAGTGGCGAACGAA-ATGGGAACAGCACCTTCAATTA-ACCGGATTTATC---------------------------TGGTTTGTTT-----GATCAGAGCT-CG-ATGAG--------TCTGT--GCAGAGTTGTCT-TTCT-GTTGGA-AAACAGTGTG-GCTGGCGGTGATGATCCGCAACAA-TTTC-TACATTCG-----CTTC-TTGCT-CTGTTTTCTG-------GAGTAGGCTACTTTCAAATTGGTGGCTGAA--CTGCAGGTAACTCTCTGCAAACGCTAAATATTC-G-TTAAGTCCGATAGTGCAGAAGTACCGTGAGGGAAAGGTGAAA-AGACAGCTCAAAAGTTAG-TTAAC--AG-ACCTGAATCTACAACAACA-GAAGGCTATGCGTA-TTGTTCTGGTCCTCGTGGAGTTCTCTCTCCGTTGTATCATCCATTTT-----------------------------------------------------------------------------------------------------------------------------------------------------------------------------------------------------------------------------------------------------------------------------------------------------------------------------------------------------------------------------------------------------------------------------------------------------------------------------------------------------------------------------------------------------------------------------------------------------------------------------------------------------------------------------------------------------------------------------------------------------------------------------------------------ATTCTTTCTAAGAGGATCACATGGTTGCATTCGTGTAGCGCCCGTCTTGAAACACGGACTGAGGAGT-CATTCATGCATGCAAGTCG--ATGATGTT---TATTGCAT-C-------------TCAGCGC-----TAT--------------------------------------------------------------------------------------------------------------------------------------------------GAGCATGTTTGAATGGACCCGAAAGGTGGTGAACTATTCTTGGGGAAGTTGACGTCAGAGGAAACTCTGATTGAGGACTTATGTGTTAC-TGACGTGCAATTCGTTCAT-TTTACCTGTGAATAGGGGCGAAAGACTAATCGAACCACCTAGTAGCTGGTTCCCCCCGAAGTTTGTCCTAGGATAGCG-GGCGAGATG--------------------TTTTGTCATGTATAGTAGAG-CAATGTTTGGCGGATAC-GGGC-GTGTATACACTTGACCGACTCACAAACTACAAA---CGTACAT-CTGAGT-----GGA----ATAGTAACA--------TGTTCTC-TCG-GTAG-AAATT----C-T-CGCCTCGTGGACCG-TTTTTGGTAAGCAGATGCGGTGCTTTGGAATGCTCCAAGCGTGATGATAAGG--AATA-TTTTTATCG-GT-TTATTGCTTCAAAAAGGTGTTAATACATTTAGACAGTCCGACGGTGGCCATGGAAGTTGGAATCCGCTAAGGAGTGTGTAACAACTCACGGACCGAA-TGTGTTAGCCCTTAAAATTGACTGTGCTTATACCG-TTGATCCGAGATGTCACAGATCTA----------------------------------------------ATTTGTATT-AGGTTTTGTAGGGGGGTGTATCTGTT-GTGAAAAAGTGT-TGTTGTGATGCAGCATCGAACT-CCAGATAGTGCAGATCTCAGTAGGAGTAGCAGTGTTT-AA-GACTAAACCTTAAAGACGTATGTAGACAAGGCTTTCATAGACACATCATATGGCTATGAG-TTAGTCGATCTTAACACATC---AAGA----TGT-------------------------------------------------------------------------------T-GT-GGAAAAGGATAA-GGGTTAATATTCCCTTGCTTGTT----CGAA-ACTA-----ATTTGGCGACTCAA------TATTCTTTCACCTTACCGAAAGTAC-ACTAGTAAGTGCGTTTTCTATGCACTAT-GACT-ATATGATC---------TCTG-TTGAAGAGGATAATCCTAAGACGCTGAGTAAG-TATAGG--------------------------------------------------------------AAATGAGACGA----TTATTCGTCAACTAGGTGGTCTTGC--GGCACTTTTAAGTGTGAG---ATAGT------------------------------------------------AGTTACGAGCAGAT---CGTACCAACAACCGCATCAGGTCTCTGAGGTTCATAACC-TTTCGTTGA-TGGAAAAAAATACGTGAGGGAAGTCGGCAAAT-TAAATCTGTAACTTCGGGAAAAGGGATTGGCT-----------------------------------------------------------------------------------------------------------------------------------------------------------------------------------------------------------------------------------------------------------------------------------------------------------------------------------------------------------------------------------------------------------------------------------------------------------------------------------------------------------------------------------------------------------------------------------------------------------------------------------------------------------------------------------------------------------------------------------------------------------------------------------------------------------------------------------------------------------------------------------------------------------------------------------------------------------------------------------------------------------------------------------------------------------------------------------------------------------------------------------------------------------------------------------------------------------------------------------------------------------------------------------------------------------------------------------------------------------------------------------------------------------------------------------------------------------------------------------------------------------------------------------------------------------------------------------------------------------------------------------------------------------------------------------------------------------------------------------------------------------------------------------------------------------------------------------------------------------------------------------------------------------------------------------------------------------------------------------------------------------------------------------------------------------------------------------------------------------------------------------------------------------------------------------------------------------------------------------------------------------------------------------------------------------------------------------------------------------------------------------------------------------------------------------------------------------------------------------------------------------------------
>Heliospora_longissima_ex_E_vittatus_28d1_r11
------------------------------------------------------------------TAAATACAAACTTCTGTTTAAGGATCAAATGTTA-AACTTTCCTGAGTATAATTTGTTTAACCCGCCGAATTTAAGCATATTAATAAGCGGAGGAATATAAAACAACT-GTGATACCTTTAGTACTGGCGAAGGAA-CCAGGTATAGTGCTCTTA-CTA-ACCC-ATTTATTT--------------------------GGGATTGTGT-----CTTTGGATTTACG-TTCA---------TCTGT-----AAGGTTTTT-GTGC-ATTGG--ATTATGCCTCTCTTTCCCGTGATAGTCGGGTTTCT-TCCT-TACTTTTG-----TTCC-TTTTC---CTTTGTT--------GAGTAGGTCAAGTTCAAATTCTTGATTGAA--TAGGAGGTAATTTCCTTCTAACACTAAATACTT-T-CTAAGTCCGATAGCGTAAAAGTACCGTGAGGGAAAGGTGAAA-AGTCGGCTACAA-GCCAG-TTAA---AATACTTGAAACTATAACAGTA-GAAGGTAAAGCATT-ACACGTTTCGGTCTATGCCGTTAGAGTTTCTT-ATTCATCTTG-------------------------------------------------------------------------------------------------------------------------------------------------------------------------------------------------------------------------------------------------------------------------------------------------------------------------------------------------------------------------------------------------------------------------------------------------------------------------------------------------------------------------------------------------------------------------------------------------------------------------------------------------------------------------------------------------------------------------------------------------------------------------------------------------------------GATATTTTACTTTTTGTGTAATGTTTA-CGCCCGTCTTGAAACACGGACTAAGGAGT-CATTCTTCCATGCAAGTGG-AACATTGTT-----TACAAT-G-------------TCAGCTT-----TTT--------------------------------------------------------------------------------------------------------------------------------------------------GAGCATGTTTGAATGGACCCGAAAGGTGGTGAACTATTCTTGAGAGAGTTGACTTCAGAGGAAACTCTGATTGAGGACTTATGTGATAC-TGACGTGCAAATCGTTCAT-TTTACTCGTGAATAGTGGCGAAAGACTAATCGAACCACCTAGTAGCTGGTTCCCCCCGAAGTTTCTCCTAGGATAGCG-GACGAGTTT---------------------GTAATCACATACAGTAGAG-CAATGTTTTGAGGTAACGGGGA-ATT-CGTTCCTTGACCTGATCACAAACTACAAA---CGTATGTTCTGATC-----AAT----TTTT-AACT--------TTTTGAT-CTC-CTTG-ATACT----C-T-CGTCTCGTGGACCG-TTTTTGGTAAGCAGATACGGTGCTTTGGAATGCTCCAAGCACGATGATAAGG--CATA-TTGTTCTTG-GT-TTACTGCTATAAAAAGGCATCAATACATTTAGACAGTCTGACGGTGGCCATGGAAGTTGGAATCCGCTAAGAAGTGTGTAACAACTTACAGACCGAA-TGTATTGGTCCTTAAAATGGACTGTGCTCAAACCA-TGCAGCCGAAACATCGTAGGTC------------------------------------------------ATCTTTGTA-TGATTTTGTAGGGGGGCGTGTGGGCT-GTTTTGAAGATG-AGTCGTGAGTCTCATTGGAACT-CCTCACAGTGCTGATCTTAGTAGGAGTAGCAGTGTTT-AA-GT-TGATCCTTAAAGACGGATGTAGAAAAGGTTTTCATAGACACATTGAATGGCTATGAG-TGAGACGATCCTAACACATT---AATTTT--TGT------------------------------------------------------------------------------------GGAAAGGGTAAT-AGGTTAATATTCCTATTTTGGAT----TGACCCATA-------GCGGCGACGCGT------TGTTATCTGCCTTTTCTAATGATGC-CCATCTATTTGCGTTTTCTATGCAATTTAAACA-GTTTACC----------ACTA-TGGAAAAGGTTTGCCCTACGATATAGTATACA-CTGAAT--------------------------------------------------------------AGATG--CCC-------TTCGGGGTAAGATGCGGTGTCTT--TGGAGCTTTAAACGTCAG---ATTTCAT----------------------------------------------TTGGTCTTTCCATT---CGTACCAACAACCGCATCAGGTCTCTGAGGTTTATAACC-TTTCGTTTT-TGGAATAAAATAGATGAGGGAAGTCGGCAAAT-TAGATCTGTAACCTTGGAAAAAGG-ATTGGCTCTGCGGGCTCTGGT-GCGGATCATCTTTGCTA-------------CTCTTTAGGACGATTCGTC-GGCTTATTTGG--TGGTAT---------------------------------------------------------------------------------------------------------------TGATGCTATGTGCCGGC-TAAGCCATA-GT-AGAACTGAGGCAA-CGAGGGGAATCCGACAGTTTAACTAAAACCAAGCATTCTGATT-GTTT-CTTACAGATGTACGGAATGTGAATTCTGCCCGGTGCTTTGAATGTCAATGAGAGGAGACTCTTTTAAGCGCGGGTTAACGGCAGGCGTAACTATGACGCTTTCAACGTAGCAAAATGCCTCGTCATCTAATTAGTGACTCGCATGAACGGATTAATGAGATTCCTACTGTCCCCATTTATTTTCCAGCG-AAACT-ACAGGTCGGGGAACGGGCTGACCTTTGACAGAA-CGGCAAGAAGACCCTGTTGAGGTTGACTCTAGCTAGTTTTTGTACAGTAGCTCAAGCGGTGTAGAGTATGTGGGAG-AG------AAAT-------------CGCCGATGAAACACCACAACGTTTGAAGCCGCTGAACTTACTCTATTACATAATGCAT-TGCATTT-AGA--------------------------------------------CAAATTTT-------------------------------------------------------GTTTATTAGAGGACATTCACTGGCGGGGAGTTTGGCTGGGGCGGTACATCTGTTAAAATCCACCACAGGTGTCCAAAGGCTATCTCAATAAGAACAGAAATCTTATGTAGACTAAAAGGAGAAAAGATAGCTTTACTCACTCCTCTATAATCGGAGTGGGTTGTGAAAGCATGGCCTATCGATCCCTTCATG-----------------------------GCTC-AGAAATTGAACTGAGGGGTGTCTGAAAACTTACCACAGGGAT-------------------------------------------------------------------------------------------------------------------------------------------------------------------------------------------------------------------------------------------------------------------------------------------------------------------------------------------------------------------------------------------------------------------------------------------------------------------AACTGATTTGTGGCAGCCAAGCGTTCATAGCGACGTTGCTTTTTGATCCTTCGATGTCGGCTCTTCCTATCA-TGAAGTTGTAAAAGGCTTCAAGTGTTAGATTGTTCACCTATAAAA--------------------------------------------------------------------------------------------------------------------------------------------------------------------------------------------------------------------------------------------------------------------------------------------------------------------------------------------------------------------------------------------------------------------------------------------------------------------------------------------------------------------------------------------------------------------------------------------------------------------------------------------------------------------------------------------------------------------------------------------------------------------------------------------------------------------
