# Supplementary material for: A new view on the morphology and phylogeny of eugregarines suggested by the evidence from the gregarine Ancora sagittata (Leuckart, 1860) Labbé, 1899 (Apicomplexa: Eugregarinida)
Source: PeerJ. 2017 May 30;5:e3354. doi: 10.7717/peerj.3354 (PMC5452951; doi:10.7717/peerj.3354)
Supplement: Supplemental Information 9 — The cut down (minimized to mask) alignment (matrix) of LSU rDNA, which was further used to create the input files for computer programs. Can be read with BioEdit program. [file peerj-05-3354-s009.fas]

>Bigelowiella_natans
TGTTGACCTGAAGTGAGGTGAGAGGACCGGCCGAATTTAAGCATATTAATAAGCCGAGGAAAAGAAACTAACAAGGATTCCCCTAGTAACGGCGAGTGAAGCGGGAAGAGCTCAAGTTGATAAGCGTTGTCGCGTTGTAAACTGATGAGCGTGGGTCAGTGGTGACCTGGGGGCAGGTTGTTTGGAACAACGCGTTATAAAGGGTGAGAACCCCGTACAGACCCCGGAGATCCCCACGTACGACTACGTTTCGAAGAGTCGTGTTGTTTGGGATTGCAGCACTAATTGGGAGGTAAGCTTCTTCCAAAGCTAAATATCAGCCGGAGACCGATAGCGAACAAGTACCGTGAGGGAAAGATGAAAAGAACTTTGGAAAGAGAGTTAAAAGTACCTGAAATTGCTAAGGGGGAAGTGATGGAAAGCTGGCGAAATGGTTTTCATCGACCCGTCTTGAAACACGGACCAAGGAGTCTAACATGTGTGCGAGTGTTTGGGTGGTAAACCCTGACGCGGAATGAAAGTGAAGGGTGGGT-TCACCACCGACCGGCCGTGGTTGCCATTGGTCTGAGTAAGAGCAGATATGTTGGGACCCGAAAGATGGTGAACTATGCCTGAACAGGGTGAAGCCAGGGGAAACTCTGGTGGAGGCTCGTAGCGATACTGACGTGCAAATCGTTCGTCTGATTTGGGTATAGGGGCGAAAGACTAATCGAACCATCTAGTAGCTGGTTTCCTCCGAAGTTTCCCTCAGGATAGCTGGAGCTTGAGTTTTATCAGGTAAAGCTAATGATTAGAGGATGTTGAGTTGAAACAACTTGCACCTATTCTCAAACTTTAAATAGGTAAGAAGCCGTTATTTCTTGATTGATCATCGGCCTCGAATGGAAGCTCTTAGTGGGCCATTTTTGGTAAGCAGAACTGGCGATGCGGGATGAACCGGACGTTTGGTTAAGGTGCCCAACTGGTCACTCATCTAGATACCATAAAAGGTGTTGGTTGATCTGGACAGCAGGACGGTGGTCATGGAAGTCGAAATCCGCTAAGGAGTGTGTAACAACTCACCTGCCGAATCAACTAGCCCTGAAAATGGATGGCGCTGAAGTGATCGACCTATACCGGACCATCGGAGCGAGTGCGAAGCTCCGATGAGTAGGAGGACGTGGGGGCGGTGACGCAGCTCGTGGCGTGAGCCAGAGTGAAACCACCCCTAGTGCAGATCTTGGTGGTAGTAGCAAATATTCAAATGAGAACTTTGAAGACTGAAGTGGAGAAAGGTTCCATGTGAACAGCAATTGGACATGGGTTAGTCGATCCTAAGAGATAGGGAAATTCCGTATGAAAGTGCATTGCGCCGCCTATCGAAAGGGAAACAGGTTAATATTCCTGTACCTGGGCGTGGATAA-GGGTGGCAACACAAGTGAACTTGCCGACGGCAGCGGGGAGTCCGGGAAGAGTTATCTTTTCTTTTTAACAGCCTGTAGCCCTGGAATCGGATTACCCGGAGATAGGGTGATGTGGCTGGTAAAGCACCTCACGTCTTGAGGTGTCCGGTGCCTCTCCGACGCCCCTTGAAAAGGCAAGGGAAGGA-TTATTTGCACCCCAGGTCGTACTCATAACCGCATCAGGTCTCCAAGGTGAACAGCCTCTAGTCGATAGAACAATGTAGGTAAGGGAAGTCGGCAAAATAGATCCGTAACTTCGGGAAAAGGATTGGCTCTTAGGGCTGGGGAGTTGGGCCTTAGATTTCCTCCTCCTATA-CAGCTAACTAAGAACTGGAGCGGACAAGGGGAATCCGACTGTTTAATTAAAACAAAGCATTGTGATGGCCCTCACGGGTGTTGACACAATGTGATTTCTGCCCAGTGCTCTGAATGTCAACGTGAAGAGATTCAAGCAAGCGCGGGTAAACGGCGGGAGTAACTATGACTCTCTTAAGGTAGCCAAATGCCTCGTCATCTAATTAGTGACGCGCATGAATGGATTAACGAGATTCCCACTGTCCCTATCTACTATCTAGCGAAACCACAGCCAAGGGAACGGGCTTGGAATAATCAGCGGGGAAAGAAGACCCTGTTGAGCTTGACTCTAGTCCGACTTTGTGAACTCACCTAAGAGGTGTAGAATAAGTGGGAGCTTCGGCGCCGGTGAAATACCACTACTCTTGGAGTGAGTTTACTCATTACATTATGCAAGGCCGCGGTTCGCTGGTTCTAGCGTTACGTCGGTCGGCAACTTGCGTGTAAGACAAAGTCAGGTGGGGAGTTTGGCTGGGGCGGCACATCTGTTAAACGATAACACAGGTGTCCTAAGGTAAGCTCAATGAGAACAGAAATCTCATGTAGAACAAAAGGGTAAAAGCTTACTTGATTCTGATTTTCAGTATGAATACGAACCGTGAAAGCGTGGCCTATCGATCCTTTAGATTTTAGAAGCTTTAAGCTAGAGGTGTCAGAAAAGTTACCACAGGGATAACTGGCTTGTGGCAGCCAAGCGTTCATAGCGACGTTGCTTTTTGATTCTTCGATGTCGGCTCTTCCTATCATTGGCCCGCAGCAGAGCCAAAGTGCAGGATTGTTCATCCACCAACAGGGAACGTGAGCTGGGTTTAGACCGTCGTGAGACAGGTTAGTTTTACCCTACTGATGAATGGTCGTGGCGACAGTAATCCAATTAGTACGAGAGGAACCGTTGGTTCACGCATTTGGCA-ATGCGGTTGATTGAAACGTCAATGCCGCGAAGCTACCACGTGCAGGATTAAGGCTGAACGCCTCTAAGCCCGAATCCAGGCTGGACAGCCACGATGTCCACTCCGATGTAGATTGGGTACTCAAACGGAAGTGACAAATCCCTTGTAGACGACTTGACATGAAAGAGGTATTGTAAGCTGGAGAGTGCCATTTTGGCAN
>Hyphochytrium_catenoides
TTTGGACCTCATATCAGGCAAGAGGACCCGCTGAATTTAAGCATATAACTAAGCGGAGGAAAAGAAACTAACCAGGATTCCCCTAGTAACGGCGAGTGAAGCGGGAAAAGCTCAACTTGAAAATCCGTGTTGAATTGTAGTCTATCGAAGCTGTTGTAGTGACCCTCCCGGGAGAAGTCTCTTGGAACAGGGCATCATAGAGGGTGAGAATCCCGTCTGTGCCCGGGACGTGGCCACGTACGACACGCTTTCAACGAGTCGAGTTGCTTGGGACTGCAGCTCAAAATGGGTGGTAAATTCCATCTAAGGCTAAATACTGGCGAGAGACCGATAGCGAACAAGTACCGTGAGGGAAAGATGCAAAGAACTTTGAAAAGAGAGTTAAAAGTACTTGAAATTGCTGAAAGGGAAGCGAATCAAACCTGAGGAAATGGTTTGATCCGGCCCGTCTTGAAACACGGACCAAGGAGTCTAACATCTATGCGAGTATTCGGGTGGCAAACCCTTGTGCGCAATGAAAGTGAAAGGTAGGACGCACTATCGACCGGCCATGATGGAAAAAGGTCTGAGTGTGAGCATATATGTTGGGACCCGAAAGATGGTGAACTATGCCTGAATAGGGTGAAGCCAGGGGAAACTCTGGTGGAGGCTCGTAGCGATTCTGACGTGCAAATCGATCGTCAAATTTGGGTATAGGGGCGAAAGACTAATCGAACCATCTAGTAGCTGGTTCCCTCCGAAATTTCCCTCAGGATAGCAGTAACTCGAGTTTTATCAGGTAAAGCGAATGATTAGAGGACTCGGGGAAGAAACTTCCTTGACCTATTCTCAAACTTTAAATGGGTAAGAGCACGGGGTTACTTAATTGAACCCTGCTGTAGAATGTGAGTTGCTAGTGGGCCATTCCGGGTAAGCTGGACTGGCGATGCGGGATGATCCGAACGTCAAGTTAAAGTGCCAAAGTGTTCGCTCACCTAGATCCCATAAAAGGTGTTGGTTCATTTAGACAGCAGGACGGTGGCCATGGAAGTCGGAACCCGCTAAGGAGTGTGTAACAACTCACCTGCCGAATGAACTAGCCCTGAAAATGGATGGCGCTGAAGCGGGCCACTTATACTTGACCACTAGGGCAAGTGCCATGCCTTAGTGAGTAGGAGGGCGTGGGGGTCGTTGTGCAGCCTTGGGCGTGAGCCTGGGTGAAACGGCCTCTAGTGCAGATCTTGGTGGTAGTAGCAAATATTCAAATGAGAACTTTGAAGACTGAAGTGGAGAAAGGTTCCATGTGAACAGCAATTGGACATGGGTGAGCCGATCCTAAGAGATAGGAGAATTCCGTTTGAAAGTGCTTTGAGCCGCCTATCGAAAGGGAATCAGGTTAATATTCCTGAGCCGGGACGTGGATACTGTATGGTAACATAACTGAACTCGGAGACGCCAGCGGCAGCCTCGGGAAGAGTTCTCTTTTCTTTTTAACAGTTCCTTATCCTGGAATCGGATTACCCGGCGATAGGGTGGAAGGACTGGCAAAGCACCATAATCTCTGTGGTGTCCGATGCGCTGCCGACGGCCCTTGAAAATCCGAGGGAGAGACTTATTCGCACCCCCGGTCGTACTCATAACCGCATCAGGTCTCCAAGGTGAGCAGCCTCTAGTTGATAGAACAATGTAGATAAGGGAAGTCGGCAAAATAGATCCGTAACTTCGGGAAAAGGATTGGCTCTGAGGGTTGGGCCTAGGGGTCTCGAGGTCCCTAGTGCGTGAACAACCAGCTCAGAACTGGAGCGGACAAGGGGAATCCGACTGTTTAATTAAAACAAAGCATTGCGATGGCCGGAGACGGTGTTGACGCAATGTGATTTCTGCCCAGTGCTCTGAATGTCAAAGTGAAGGAATTCAACCAAGCGCGGGTAAACGGCGGGAGTAACTATGACTCTCTTAAGGTAGCCAAATGCCTCGTCATCTAATTAGTGACGCGCATGAATGGATTAATGAGATTCCCACTGTCCCTATCTACTATCTAGCGAACCCACAGCCAAGGGAACGGGCTTGGAAAAATCAGCGGGGAAAGAAGACCCTGTTGAGCTTGACTCTAGTCCGACGTTGTGAAATGACTTATGAGGTGTAGAATAAGTGGGAGCTTCGGCGCCGGTGAAATACCACTACTCGTAATGTTGTTTTACTTATTCCGTAAAGTAGAGTCCGGTCACCCCGGTTCTTGCGTTAAGCTCCAGGGTGATCTACGCGGAAGACAACGTCAGGTGGGGAGTTTGGCTGGGGCGGCACATCTGTTAAACGATAACACAGGTGTCCTAAGGTGAGCTCAATGAGAACAGAAATCTCATGTAGAACAAAAGGGTAAAAGCTCACTTGATTTTGATTTTCAGTATGAATACAAACCGTGAAAGCGTGGCCTATCGATCCTTTAGTCTTTTAGAATTTTAAGCTAGAGGTGTCAGAAAAGTTACCACAGGGATAACTGGCTTGTGGCAGCCAAGCGTTCATAGCGACGTTGCTTTTTGATTCTTCGATGTCGGCTCTTCCTATCATTGCGAAGCAGAATTCGCCAAGTGTTGGATTGTTCACCCACCAATAGGGAACGTGAGCTGGGTTTAGACCGTCGTGAGACAGGTTAGTTTTACCCTACTGATGAGTCGTTGTCGCGACAGTAATCCAACTAGTACGAGAGGAACCGTTGGTTCAGATAATTGGTAAATGCGGTTGCCTGAAAAGGCAGTGCCGCGAAGCTACCATCTGTAGGATTATGACTGAACGCCTCTAAGTCAGAATCCATGCTGGAAAGCGACGATATTCACCTTTCCTGATGTAGGAATTTCAAATGGGAAAGATAAATCCTTTGTAGACGACTTAACTGGAACGGGGTATTGTAAGCATGAGAGCAATCCTTGCATTG
>Phytophthora_megasperma
ATTGGACCTGATATCAGGCAAGATTACCCGCTGAACTTAAGCATATCAATAAGCGGAGGAAAAGAAACTAACAAGGATTCCCCTAGTAACGGCGAGTGAAGCGGGAAGAGCTCAAGCTTAAAATCTCCGCCGAATTGTAGTCTATAGAGGCGTGGTCAGCGTGGCGCTTGGGGCAAGTTCCTTGGAAGAGGACAGCATGGAGGGTGATACTCCCGTTCATCCCTGAGTGGCTCGCGCGTACGACCCGTGTTCTTTGAGTCGCGTTGTTTGGGAATGCAGCGCAAAGTAGGTGGTAAATTCCATCTAAAGCTAAATATTGGTGCGAGACCGATAGCGAACAAGTACCGTGAGGGAAAGATGAAAAGAACTTTGAAAAGAGAGTTAAAAGTACCTGAAACTGCTGAAAGGGAACCGAATCGTTTTTGACGAAATGGAGCGATCCGACCCGTCTTGAAACACGGACCAAGGAGTCTAACATGTGTGCAAGTGTTAGGGTGTGAAACCCCAGCGCGAAATGAAAGTGAAAGGTAGGAGGCACTATCGACCGATCATGATGGTGAAAGATTTGAGTTTGAGCACATATGTTGGTACCCGAAAGATGGTGAACTATGCCTGAGTAGGGTGAAGCCAGGGGAAACTCTGGTGGAAGCTCGTAGCGATTCTGACGTGCAAATCGATCGTCAAACTTGGGTATAGGGGCGAAAGACTAATCGAACCATCTAGTAGCTGGTTCCCTCCGAAATTTCCCTCAGGATAGCAGCAACTTAAGTTTTATGAGGTAAAGCGAATGATTAGAGGATTCGGGGAAGAAACTTTCTCGACCTATTCTCAAACTTTAAATCTGTAAGACCTGCAGGTTTCTTAATTGAACTTGTGGATGTAATATCAGTTGCTAGTGGGCCATACGGGGTAAGCTCGTCTGGCGATGCGGGATGAACCGAACGCAAAGTTAAAGTGCCAAAATGCCCGCTCACCTAGATACCATAAAAGGTGTTGGTTCATTTAGACAGCAGGACGGTGGCCATGGAAGTCGGAATCCGCTAAGGAGTGTGTAACAACTCACCTGCCGAATGAACTAGCCCTGAAAATGGATGGCGCTAAAGCGGGCTACTTATACTTTGCCGTTAGCGCGATATGTACGCGTTAATGAGTAGGAGGGCGTGAGGGTCGTGAAGAAGCTCGTGGCGTGAGCCTGAGTGAAACGGCCTTTAGTGCAGATCTTGGTGGTAGTAGCAAATATTCAAATGCGAACTTTGAAGACTGAAGTGGAGAAAGGTTCCGTGTGATCAGTAATTGGACACGGGTGAGTCGATCCTAAGAGATAGGATAATTCCGTTTGAAAGCGGCGTGCCTCGTGTATCGAAAGGGAATCAGGTTAATATTCCTGAACCGAGACGTGGATAATGTGTGGCAACACAACCGACCCAGGAGACGCTAGCGTGTGCCCAGGGAAGAGTTCTCTTTTCTTTTTAACAAGCATATACCTTGGAAACGGATTATCCGGCGATAAGGAGGATGCCTTGGCAAAGCACTTTACTTTTTGAAGTGTCCTGCGCGCCCACGACAGCCCTTGAAAATCCTGGCTAGAGATTTATTCGCACCCTCGTTCGTACTCATAACCGCATCAGGTCTCCAAGGTTAGCAGCCTCTAGTTGATAGAAGAATGTAGATAAGGGAAGTCGGCAAAATAGATCCGTAACTTCGGGAAAAGGATTGGCTCTGAGGGTTGGGCCTAGGGGTCTTATCGGCCCTAGTGCGTGAACAACCGGCTCAGAACTGGAGCGGACAAGGGGAATCCGACTGTTTAATTAAAACAAAGCATTGTGATGGCCGGAGACGGTGTTGACACAATGTGATTTCTGCCCAGTGCTCTGAATGTCAAAGTGAAGAGATTCAACCAAGCGCGGGTAAACGGCGGGAGTAACTATGACTCTCTTAAGGTAGCCAAATGCCTCGTCATCTAACTAGTGACGCGCATGAATGGATTAATGAGATTCCCACTGTCCCTATCTACTGTCTAGCGAACCCACAGCCAAGGGAACGGGCTTGGAATAATCAGCGGGGAAAGAAGACCCTGTTGAGCTTGACTCTAGTCTGACGTTGTGAAATGACTTGGGAGGTGTAGAATAAGTGGGAGCTCT-GCGTCCGTGAAATACCACTACTCTCAATGTTGTTTTACTTATACCATGATGTAGCATCTGGCTGGCCCAGTTCTAGTTGTAATCTCGGGGGTGAGCTACGTGGAAGACATCGTCAGGTGGGGAGTTTGGCTGGGGCGGCACATCTGTTAAATGATAACACAGGTGTCCTAAGGTGAGCTCAATGAGAACAGAAATCTCATGTAGAACAAAAGGGTAAAAGCTCACTTGATTTTGATTTTCAGTATGAATACAAACCGTGAAAGCGTGGCCTATCGATCCTTTAGTTCTTTAGAATTTTAAGCTAGAGGTGTCAGAAAAGTTACCACAGGGATAACTGGCTTGTGGCAGCCAAGCGTCCATAGCGACGTTGCTTTTTGATTCTTCGATGTCGGCTCTTCCTATCATTGCGAAGTAGAACTCGCCAATTGTTGGATTGTTCACCCACTAATAGGGAACGTGAGCTGGGTTTAGACCGTCGTGAGACAGGTTAGTTTTACCCTACTGATGAGTCGTTGTCTAAACAGTAATCCAACCAGTACGAGAGGAACCGTTGGTTCAGATAATTGGTAACTGCGGTTAGCTGAAAAGCTAGTGCCGCCAAGCTACCATCTGTAGGATTATGGCTGAACGCCTCTAAGTCAGAATCCATGCTGGAATA-GACGATAATCACCTTTCCCGATGTAGGAATTTCAAATGGGAAAGATAAATCCTTTGTAGACGACTTAACTAGAACGGGGTGTTGTAAGCATGAGAGTAGTCTT-GTACTA
>Cylindrotheca_closterium_AF289049
TCCGGATCTCAAATCAAGCAAGAAGACCCGCCGAATTTAAGCATATAATTAAGCGGAGGAAAAGAAACTAACCAGGATTCCCTCAGTAAGGGCGACTGAAGCGGGAAGTGCTCAGGATGTGAATCTGCGCCGAATTGTGGTCTGTAGA-CTGTGAC-A-TTATTGGCCGGG-CCAAGTCCCTTGGAAAAGGGCAGCAGAGAGGGTGAGACTCCCGTCC--GCCT-GG------CCGAGT--GAGTCGCTATCAACGAGTCGAGTTGTTTGGGATTGCAGCTCTAAGTGGGTGGTAAATTCCATCTAAAGCTAAATATTGGTGGGAGACCGATAGCGTACAAGTACCGTGAGGGAAAGATGCAAAGAACTTTGAAAAGAGAGTTAAAAGTACCTGAAATTGCTGAAAGGGAAGCGAAGGAAACAGGACGAAATGGTTTTCTTTACCCCGTCTTGAAACACGGACCAAGGAGTCTAACATATGTGCGAGTATAGGAGTGTCAAACTCCCATGCGCAATGAAAGTGACTGGTTGGAGGCACAATCCGCCGGCCTCAAGGGAGAACGGTCTGAGTGTGAGCATACATGTTGGGACCCGAAAGATGGTGAACTATGCCTGAATAGGGTGAAGCCAGGGGAAACTCTGGTGGAGGCTCGTAGCGATTCTGACGTGCAAATCGATCGTCAAATTTGGGTATAGGGGCGAAAGACTAATCGAACCATCTAGTAGCTGGTTCCCTCCGAAATTTCCCTCAGGATAGCTGCGATCGGAATTTTATCAGGTAAAGCGAATGATTAGAGGTTCCGGAGGCGTAATGCTTTCGGCCTATTCTCAAACTTTAAATGGGTAAGAACTCGGGGTTGCTTAATTGAACCTGCG-GTCGAATGACGGTCGCTAGTGGGCCACACCGGGTAAGCTGGTTTGGCGATGCGGGATGATCCGAACGTGGAGATAAAGTGCCAAAGTGCTCGCTCACCTAGATCCCACAAAAGGTGTTGGTTCATATTGACAGCAGGACGGTGGCCATGGAAGTCGGAATCCGCTAAGGAGTGTGTAACAACTCACCTGCCGAATGAACTAGCCCTGAAAATGGATGGCGCTGAAGCGGGCCACTTATACTCCACCACTGATGCAAATGTTTAGTGTCAGTGAGTAGGAGGGCGTGAAGGTTGTCGTGCAGCTCGTGGCGTGAGCCAGAGTGAAACAGCCTTTAGTGCAGATCTTGGTGGTAGTAGCAAATATTCAAATGAGAACTTTGAAGACTGAAGTGGAGAAAGGTTCCACGTGAACAGCAATTGGACGTGGGTTAGTCGATCCTAAGAGATAGGAGAAATCCGTTGCAAGGTGCGTTGCCCCTTCTATCGAAAGGGAATCGGGTTAATATTCCCGAACCAGGACGTGGATGTTGAGTGGTAACACAAGCAAAGCCGGGGACGACGGCGGTAGCCCCGACGAGAGTTTTCTTTTCTTGTTAACAATTCACCACCCTGGAATCGGATTGACCGGAGATAGGGTTGTCGGTCTGGGAAAGGCGGTCAATTTTGGACCGCTTCGGTGCGCTATCGACGTCCCTTGAAAACCTGGCGGCGTGTCTTATTCGCACTCCTGGTCGTACTCATCACCGCATCAGGTCTCCAAGGTTAGCAGCCTCTAGTCGATAGAAGAATGTAGATAAGGGAAGTCGGCAAACTAGATCCGTAACTTCGGGAAAAGGATTGGCTCTGAGGGTTGGGCCTAGGGGTCTCTTGGC--CCACGGCGAGAACAACCAGCTCAGAACTGGAGCGGACAAGGGGAATCCGACTGTTTAATTAAAACAAAGCATTGCGAAGGCCGGAAACGGTGTTGACGCAATGTGATTTCTGCCCAGTGCTCTGAATGTCAAAGTGAAGGAATTCAACCAAGCGCGGGTAAACGGCGGGAGTAACTATGACTCTCTTAAGGTAGCCAAATGCCTCGTCATCTAATTAGTGACGCGCATGAATGGATGAATGAGATTCCCACTGTCCCTATCTACTATCTAGCGAACCCACAGCCAAGGGAACGGGCTTGGAAGAATCAGCGGGGAAAGAAGACCCTGTTGAGCTTGACTCTAGTCCGACGTTGTGAAATGACTTATGAGGTGTAGAATAAGTGGGAGCTTCGGCGCACATGAAATACCACTACTCGTAATGTTGTTTTACTTATTCCGTGACGTAGCATCCAGCGCCTCTGGTTCTGGCTTTCAAACCTTTGGTGAGCTACGCGGGAGACAACGTCAGGTGGGGAGTTTGGCTGGGGCGGCACATCTGTTAAAGAATAACACAGGTGTCCTAAGGTCAGCTCAATGAGAACAGAAATCTCATGTAGAACAAAAGGGTAAAAGCTGACTTGATTTTGATTTTCAGTACGAATACAAACCGGGAAACCGTGGCCTATCGATCCTTTCAGTTTTTGGAATTTGAAGTGAGAGGTGTCAGAAAAGTTACCACAGGGATAACTGGCTTGTGGCAGCCAAGCGTTCATAGCGACGTTGCTTTTTGATTCTTCGATGTCGGCTCTTCCTATCATTGTGTCGCAGAAGTCACCAAGTGTAGGATTGTTCACCCACTAACAGGGAACGTGAGCTGGGTTTAGACCGTCGTGAGACAGGTTAGTTTTACCCTACTGATAAATGGTTGTCGCGACAGTAATCCAACTAGTACGAGAGGAACCGTTGGTTCGGATATTTGGTA-ATGCGGTTGGCTGACCAGCCAATGCCGCGAAGCTATCATCCGTAGGATTATGACTGAACGCCTCTAAGTCAGAATCCATGCTGGAATGCGACGATATTCACCTCGACTGGTGTAG-ATTACCGAATGGTCGAGTTAAATCCTCTGTAGACGACTTAATTGGAACGTGGTACTGTAAGCATGAGAGTAGCCTTTGTGCTA
>Chrysolepidomonas_dendrolepidota_AF409121
TTCGGACCTCCAATCAGTCAAGAATACCCGCTGAATTTAAGCATATAACTAGGCGGAGGAAAAGAAACTAACAAGGATTCCCTCAGTAACGGCGAGTGAAGCGGGAAAAGCTCAGACTGAAAATCTTCG--GAATTGTAGTCTGGAGAAGTTAGGTCAACGAAAGTAGTGGGCAAAGTCTCTTGGAATAGAGCACCAAGGAGGGTGACAGTCCCGTTCATGCCTGCTACT--TTAGTGTACGACCAGCTTTCTACGAGTCGAGTTGCTTGGGATTGCAGCTCTAATTGGGTGGTAAATTCCATCTAAAGCTAAATATTGATGGGAGACCGATAGCGAACAAGTACCGTGAGGGAAAGATGCAAAGAACTTTGAAAAGAGAGTTAAAAGTACCTGAAATTGCTGAAATGGAACCGATGGGAGAATAACGAAATGTCTCTTATCATCCCGTCTTGAAACACGGACCAAGGAGTCTAACATATGTGCGAGTGCTCGGG-GTTACCCCCAAGCGCGGAATTAATGTAAAAGGTAGGATGCACTATCGACCGACCATGAGGGAGAAAGGTTTGAGTGTGAGCATATATGTTGGGACCCGAAAGATGGTGAACTATGCCTGAGTAGGGCGAAGCCAGGGGAAACTCTGGTGAAGGCCCGCAGCGATTCTAACGTGCAAATTGATCGTCGAACTTGGGTATAGGGGCGAAAGACTAATCGAACCATCTAGTAGCTGGTTCCTCCCGAAATTTCCCTTAGGATAGCTGCAACCGAAGTTTTATCAGGTAAAGCGAATGATTAGAGGCCTCAGGGGTGGAACGTCCTTGACCTATTCTCAAACTTTAAATGGGTAAGATCCCTGGGTTGCTTAATTGAACCCGGTGGTTGAATGACGGTTGCTAGTGGGCCAATCTGGGTAAGCTAGATTGGCGATGCGGGATGCTCCGAACGTCGAGTTAAAGTGCCAAAGTATCCGCTAACCTAGATCCCACAAAAGGTGTTGGTTCATTAAGACAGCAGGACGGTGGCCATGGAAGTCGGAACCCGCTAAGGAGTGTGTAACAACTCACCTGCCGAATGAACTAGCCCTGAAAATGGATGGCGCTTAAGCGGATCACTTATACTCGACCAACATGGCAAATGCGAGGCTGTGTTGAGTAGGGGGGCGTGGGGCTTGTTGTGCATTCTGTGGCGTAAGCCGGGATGAAACGGGCTCTAGTGCAGATCTTGGTAGCAGTAGCAAATATTCAAATGAGAACTTTGAAGACTGAAGTGGAGAAAGGTTCCATGTGAACAGTAATTGGACATGGGTGAGTCGATCCTAAGAGATAGGAAAATTCTTTTTGAAAGTCCTTTGGTCCAGCTATCGAAAGGGAATCAGGTTAATATTCCTGAACCAGAACGTGGATGATAAGTGGTAACACAAATGAAATTGGGGACGCTGGCGAGAGCCCTGGAAAGAGTTATCTTTTCTTTTTAACAGTACGGTACCTTGGAATCGGATTGCCCGGCGATAAGGTTCAGTGTCTGGTAGAGCAGTAA-TCTTTTGTACTGTCCGGTGCGCTTTCGACGGCCCTTGAAAACCCAATGGAGTGATTTATTCGCACCTCTGGTCGTACTCATAACCGCCTCAGGTCTCCAAGGTGTGCAGCCTCTAGTCGATAGAACAATGTAGATAAGGGAAGTCGGCAAAATAGATCCGTAACCTCGGGATAAGGATTGGCTCTGAGGGTTGGGCCTAAGGGTCTCTAGAA-CTTAGTGCGTGAACAACCGACTCAGAACTGGAGCGGACAAGGGGAATCCGACTGTTTAATTAAAACAAAGCATTGCGATGGCTGGGAACGGTGTTGACGCAATGTGATTTCTGCCCAGTGCTCTGAATGTCAAAGTGAAGGAATTCAACCAAGCGCGGGTAAACGGCGGGAGTAACTATGACTCTCTTAAGGTAGCCAAATGCCTCGTCATCTAATTAGTGACGCGCATGAATGGATTAATGAGATTCCCACTGTCCCTATCTACTATCTAGCGAACCTACAGCCAAGGGAACGGGCTTGGAAGAATCAGCGGGGAAAGAAGACCCTGTTGAGCTTGACTCTAGTCCGACGTTGTGAAACGACTTATGAGGTGTAGAATAAGTGGGAGGTTTTGCAACGATGAAATACCACTACTCGTAATGTTGTTTTACTTATTCCGTGACGTAGAAGCCAGTCACGCTGATTCTAGTGTAAAGCCATTTGGTGATCTACGCGGGAGACAACGTCAGGTGGGGAGTTTGGCTGGGGCGGCACATCTGTTAAACGATAACACAGGTGTCCTAAGGTCAGCTCAATGAGAACAGAAATCTCATGTAGAACAAAAGGGTAAAAGCTGACTTGATTTTGATTTTCAGTACGAATACAAACTGTGAAAGCATGGCCTATCGATCCTTTAATTTTTTCGAATTTTAAGCTAGAGGTGTCAGAAAAGTTACCACAGGGATAACTGGCTTGTGGCAGCCAAGCGTTCATAGCGACGTTGCTTTTTGATTCTTCGATGTCGGCTCTTCCTATCATTGTGTCGCAGAAGTCACCAAGTGTAGGATTGTTCACCCACTAACAGGGAACGTGAGCTGGGTTTAGACCGTCGTGAGACAGGTTAGTTTTACCCTACTGATGAATGGTTGTCGCGACAGTAATCCAACTAGTACGAGAGGAACCGTTGGTTCAGACAATTGGTTTATGGGGTTGGCTGAACAGCCAGTGCCCCGAAGCTACCATCTGCAGGATAATGACTGAACGCCTCTAAGTCAGAATCTATGCTGGAAAGCGACGATATATTCCGCTCTCTGTGTAGGCCTTTCGGGCGAGAGCGATAAATCCTTTGTAGACGACTTTGATAGAACTGGGTACTGTAAGTGTGAGAGTAGGCTT-GTCCTA
>Colponema_sp_Vietnam_Colp7_28S_KF651084
NNNNNNNNNNNNNNNNNNNNNNNNNNNNNNNNNNNNNNNNNNNNNNNNNNNNNNNNNNNNNNNNNNNNNNNNNNNNNNNNNNNNNNNNNNNNNNNNNNNNNNNNNNNNNNNNNNNNNNNNNNNNNNNNNNNNNNNNNNNNNNNNNNNNNNNNNNNNNNNNNNNNNNNNNNNNNNNNNNNNNNNNNNNNNNNNNNNNNNNNNNNNNNNNNNNNNNNNNNNNNNNNNNNNNNNNNNNNNNNNNNNNNNNNNNNNNNNNNNNNNNNNNNNNNNNNNNNNNNNNNNNNNNNNNNNNNNNNNNNNNNNNNNNNNNNNNNNNNNNNNNNNNNNNNNNNNNNNNNNNNNNNNNNNNNNNNNNNNNNNNNNNNNNNNNNNNNNNNNNNNNNNNNNNNNNNNNNNNNNNNNNNNNNNNNNNNNNNNNNNNNNNNNNNNNNNNNNNNNNNNNNNNNNNNNNNNNNNNNNNNNNNNNNNNNTCTAACACATATGCGAGTATTTGGGTGGCAAACCCACATGCGCAATGAAAGTAAAAGGTGGGAGGCACCATCGACCGACATGATCTGTGAAAGGTTTGAGTAAGAGCATATTTGTTAGGACCCGAAAGATGGTGAACTATGCCTGAGTAGGGTGAAGCCAGGGGAAACTCTGGTGGAGGCTCGTAGCGATTCTGACGTGCAAATCGATCGTCGAACTTGGGTATAGGGGTGAAAGACTAATCGAACCATCTAGTAGCTGGTTCCCTCCGAAGTTTCCCTCAGGATAGCTGGAACTTGAGTTTTATCAGGTAAAGCGAATGATTAGAGGCCTCGGAGTTGAAACAACTTCGACCTATTCTCAAACTTTAAATAGGTAAGCACCGTGGGTTACTTAATTGAACTCATGGGACAAATGGA-GTTCTTAGTGGGCCATTTTTGGTAAGCAGAACTGGCGATGAGGGATGAACCTAACGTTCGGTTAAGGTGCCCAACTGCCCGCTCA-CTAGACACCATAAAAGGTGTTGGTTCATTTTGACAGCAGGACGGTGGTCATGGAAGTCGAAACCCGCTAAGGAGTGTGTAACAACTCACCTGCCGAATGGACCAGCCCTGAAAATGGATGGCGCTGAAGCGAGCGACCGATACCGGACCATTAGGGCAAATGCGAAGCTCTAATGAGTAGGAGGGCGTGGAGGTTGTGAAGAAGCTTAGGGCGTAAGCCCGAGTGAAACAGCCTCTAGTGCAGATCTTGGTGGTAGTAGCAAATATTCAAATGAGAACTTTGAAGACTGAAGTGGAGAAGGGTTCCATGTGAACAGCATTTGGACATGGGTTAGTCGATCCTAAGAGATAGGGAAACTCCGTTTCAATGTGAGCTAGCTCCGCTATCGAAAGGGAATGGGGTTAATATTCCCCAACCGGGACGTGGATAATGTACGGCAACGTAAGTGAACTCCGAGACGCCGGCAGGAGCCCTGGGAAGAGTTATCTTTTCTTTTTAACAACCTATTACCCTGAAAACGGTTTACCTGGAGCTAGGGTTAAATGGTTGGTAAAGCACCTCACGTCTTGAGGTGTCCGGTGCGCTCTTGACGGCCCTTGAAAATCGGAGGGAAAGATCTATTCGCACCCCCGGTCGTACCGATAACCGCATCAGGTCTCCAAGGTTAACAGCCTCTAGTCAATAGAACAATGTAGGTAAGGGAAGTCGGCAAAATAGATCCGTAACTTCGGGAAAAGGATTGGCTCTGAGGGCTGGGCATAGGGGCCCTTGACTCCCTATGCAATGAACAGCCAACTCAGAACTGGAGCGGACAAGGGGAATCCGACTGTTTAATTAAAACAAAGCATTGCGATGGACTGAAAAGTTGTTGACGCAATGTGATTTCTGCCCGGTGCTCTGAATGTCAAAGTGGAGAAATTCAACCAAGCGCGGGTAAACGGCGGGAGTAACTATGACTCTCTTAAGGTAGCCAAATGCCTCGTCATCTAATTAGTGACGCGCATGAATGGATTAACGAGATTCCCACTGTCCCTATCTACTATCTAGCGAAACCACAGCCAAGGGAACGGGCTTGGAATAATCAGCGGGGAAAGAAGACCCTGTTGAGCTTGACTCTAGTCCGACTTTGTGAAATGACTTAGGAGGTGTAGAATAAGTGGGAGGGCAACCGACGGTGAAATACCACTACTCTTAATGTTATTTTACTTATTCCGTGATATAGAGCCCAACATTCTTGGTTCTAGTCTTAAGGTTGCGGCCGATCTATGCGGAAGACATAGTCAGGTGGGGAGTTTGGCTGGGGCGGCACATCTGTTAAAAGATAACGCAGGTGTCCTAAGGTGAGCTCAATGAGAACAGAAATCTCATGTTGACCAAAAGGGGAAAAGCTCACTTGATTTTGATTTTCAGTATGAATACAAACCGTGAAAGCGTGGCCTATCGATCCTTTAGTCTTTAGAAATTTTAAGCTAGAGGTGTCAGAAAAGTTACCACAGGGATAACTGGCTTGTGGCAGCCAAGCGTTCATAGCGACGTTGCTTTTTGATCCTTCGATGTCGGCTCTTCCTATCATTGTGAAGCAGAATTCACCAAGTGTTGGATTGTTCACCCACCAATAGGGAACGTGAGCTGGGTTTAGACCGTCGCGAGACAGGTTAGTTTTACCCTACTGATGAATCGATGTCGCGACAGTAATCCAACTAGTACGAGAGGAACCGTTGGTTCAGATACTTGGTAATTGCCGTTGGCTGAACAGCCAGTGCGGCGAAGCTACCATCTGTAGGATTATGANNNNNNNNNNNNNNNNNNNNNNNNNNNNNNNNNNNNNNNNNNNNNNNNNNNNNNNNNNNNNNNNNNNNNNNNNNNNNNNNNNNNNNNNNNNNNNNNNNNNNNNNNNNNNNNNNNNNNNNNNNNNNNNNNNNNNNNNNNNNNNNNNN
>Colponema_edaph_Chukotka
CTGAGACCTGAAATCAGGCAAGATTACCCGCTGAATTTAAGCATATAACTAAGCGGAGGAAAAGAAACTAACAAGGATCCCCTGAGTAACGGCGAGTGAAACGGGAAAAGCTCAACTTTAAAATCTGGGTCGAATTGTAGTCTAGAGGTGCAATACCATCGTAGGTACAGGTTTAAGTCTCCTGGAATGGGGCATCATAGAGGGTGAGAATCCCGTCTTTGACTTGTACT--GAAGAGTCTGGTATGCTACCAACGAGTCGGGTTGTTTGAGAATGCAGCCCTAAATGGGAGGTAAATTTCTTCTAAAGCTAAATATTGACGAGAGACCGATAGTGAACAAGTACCGTGAGGGAAAGATGAAAAGAACTTTGAAAAGAGAGTTAAAAGTGCTTGAAATTGCTGAAAGGGAAGCGATTGAGACTTGACGAAATGGTCTTAACCGACCCGTCTTGAAACACGGACCAAGGAGTCTAACATATATGCGAGTATTTGGGTGAC-AACCCACATGCGTAATGAAAGTAAAAGGTGGGAGGCACCATCGACCGATTTCGACTG-TCAAGGTTTGAGTAAGAGCATATCTGTTAGGACCCGAAAGATGGTGAACTATGCCTGAGTAGGGTGAAGCCAGGGGAAACTCTGGTGGAGGCTCGTAGCGATACTGACGTGCAAATCGTTCGTCGAACTTGGGTATAGGGGCGAAAGACTAATCGAACCATCTAGTAGCTGGTTCCCTCCGAAGTTTCCCTCAGGATAGCTGGAACTTAAGTTTTATCAGGTAAAGCGAATGATTAGAGGCATCGGAGCTGTAACAGCTTCGACCTATTCTCAAACTTTAAATAGGTAAGAACCGTGGGTTGCTTCATTGAACTCATGGATCAAATGGAAGTTTCAAGTGGGCCATTTTTGGTAAGCAGAACTGGCGATGAGGGATGAACCTAACGTTTGGTTAAGGTGCCAAAGTGCCCGCTCA-TTAGACACCATAAAAGGTGTTGGTTCATTTTGACAGCAGGACGGTGGTCATGGAAGTCGAAACCCGCTAAGGAGTGTGTAACAACTCACCTGCCGAATGGACCAGCCCTGAAAATGGATGGCGCTGAAGCGAGCCACCGATACCAAACCATTAGAGCAAATGCGAAGCTCTAATGAGTAGGAGGGCGTGGAGGTTGTGAAGAAGCCTTAGGCGTAAGCCTGGGTGAAACGGCCTCTAGTGCAGATCTTGGTGGTAGTAGCAAATATTCAAATGAGAACTTTGAAGACTGAAGTGGAGAAGGGTTCCATGTGAACACCAATTGGACATGGGTTAGTCGATCCTAAGAGATAGGGAAACTCCGTTTCAAAGTGAACTAGTTCCGCTATCGAAAGGGAATGGGGTTAATATTCCCCAACCGGGACGTGGATATTGTACGGCAACGTAAGTGAACTCCGAGACGTCAGCAGGAGCCCTGGGAAGAGTTATCTTTTCTTTTTAACAGCCTATTACCCTGAAATCAGATTACCTGGAGCTAGGGTTAAATGGTTGGTAAAGCACCTCAATTCTTGGGGTGTCCGGTGCGCTCTTGACGGCCCTTGAAAATCGGAGGGAAAGACTTATTCGCACCCCCGGTCGTACCGATAACCGCATCAGGTCTCCAAGGTTAACAGCCTCTAGTCAATAGAACAATGTAGGTAAGGGAAGTCGGCAAAATAGATCCGTAACTTCGGGAAAAGGATTGGCTCTGAGGGCTGGGCCTAGGGGCCCTTGACTCCCTAGGCAATGAACAGCCAACTCAGAACTGGAGCGGACAAGGGGAATCCGACTGTTTTATTAAAACAAAGCATTGCGATGGACTGAAAAGTTGTTGACGCAATGTGATTTCTGCCCAGTGCTCTGAATGTCAAAGTGAAGAAATTCAACCAAGCGCGGGTAAACGGCGGGAGTAACTATGACTCTCTTAAGGTAGCCAAATGCCTCGTCATCTAATTAGTGACGCGCATGAATGGATTAACGAGATTCCCACTGTCCCTATCTACTATCTAGCGAAACCACAGCCAAGGGAACGGGCTTGGAATAATCAGCGGGGAAAGAAGACCCTGTTGAGCTTGACTCTAGTCCGACTTTGTGAAATGACTTAGGAGGTGTAGAATAAGTGGGAGGGCAACCGACGGTGAAATACCACTACTCTTAATGTTATTTTACTTATTCCGTGATATAGGGCCCAACATTATTGGTTCTAGTCTTAAGGTTGCAGCCGATCTATGCGGAAGACATAGTCAGGTGGGGAGTTTGGCTGGGGCGGCACATCTGTTAAAAGATAACGCAGGTGTCCTAAGGTGAGCTCAATGAGAACAGAAATCTCATGTTGACCAAAAGGGGAAAAGCTCACTTGATTTTGATTTTCAGTATGAATACAAACCGTGAAAGCGTGGCCTATCGATCCTTTAGCGTTTAGAAATTTTAACCTAGAGGTGTCAGAAAAGTTACCACAGGGATAACTGGCTTGTGGCAGCCAAGCGTTCATAGCGACGTTGCTTTTTGATCCTTCGATGTCGGCTCTTCCTATCATTGTGAAGCAGAATTCACCAAGTGTTGGATTGTTCACCCACCAATAGGGAACGTGAGCTGGGTTTAGACCGTCGTGAGACAGGTTAGTTTTACCCTACTGATGAATCGATGTCGCGACAGTAATCCAACTAGTACGAGAGGAACCGTTGGTTCAGATACTTGGTAATTGCCGTTGGCTGAACAGCCAGTGCGGCGAAGCTACCATCTGTAGGATTATGACTGAACGCCTCTAAGTCAGAATCCATGCTGGAATGCGACGTTACCCATTTCCTCCAATGTAGGAATTCCAAAGGGAGGAGGTAAATCCTTTGCAGACGACTTAAATGGAAC-TGGTATTGTACGTGCGAGAGTAGGCTTTGTCCTA
>Colponema_peru
ATGAGACCTGAAATCAGGCAAGATTACCCGCTGAATTTAAGCATATAACTAAGCGGAGGAAAAGAAACTAACTAGGATTCCCTTAGTAATGGCGAATGAATAGGGAAGAGCTCAAGATGAAAATCTGGGGCGAATTGTAGTCTATAGGAACAAATCCAGTCTC-ACGCAGGTATAAGTTCTTTGGAAAAGGACATCACAGAGGGTGAGAATCCCGTCTTTGACTTGCATT--GAGGTGTACGGATTGTTTCTAACGAGTCGCGTTTCTTGGGAATGAAGCGCAAAGTGGGTGGTAAATTTCATCTAAGGCTAAATATTGGTGGGAGACCGATAGCGAACAAGTACCGTGAGGGAAAGATGAAAAGAACTTTGAAAAGAGAGTTCAAAGTGCTTGAAATCGTTGGAAGGGAAGCGTTTGAAACCTGACGAAATGGTTTCAACCGACCCGTCTTGAAACACGGACCAAGGAGTCGTACAATTGTGCGAGTATGTGGGTGTCAAACCCATATGCGCAATGAAAGTAAAAGGTGCGATGCAGCATCGACCGACAAGCGGCG--TGAGGTTTGAGTATGAGCATAACTGTACGGACCCGAAAGATGGTGAACTATGCCTGAGTAGGGTGAAGCCAGGGGAAACTCTGGTGGAGGCTCGCAGCGATACTGACGTGCAAATCGTTCGTCAAACTTGGGTATAGGGGCGAAAGACTAATCGAACCATCTAGTAGCTGGTTCCCTCCGAAGTTTCCCTCAGGATAGCTGGGCTTTCAGTTTTNTCAGGTAAGG-GAATGATTAGAGGCATCGGGGAAATA-TTTCCTCGACCTATTCTCAAACTTTAAAAAGGTAAGATCCTAGAGTTACTTAATTGAACTCT-GGGTTTAATGCTTGCTCCAAGTNGGCCGTTTTTGGTAAGCAGAACTGGCGATGAGGGATGAACCTTACGTTAGGTTAAGGTGCCAAACTACTCGCTCA-TCAGAAACCATAAAAGGTGTTGGTTCATTTTGACAGCAGGACGGTGGTCATGGAAGTCGAAATCCGCTAAGGAGTGTGTAACAACTCACCTGCCGAATGAACTAGCCCTGAAAATGGATGGCGCTGAAGCGAGTGACCGATACCTAACCATTAGAGTAAATGCGATACTCTAATGAGTAGGAGGGCGTGGGGGTTGTGACGCAGCTTTGGACGTGAGTCCGAGTGAAACAGCCTCTAGTGCAGATCTTGGTGGTAGTAGCAAATATTCAAATGAGAACTTTGAAGACCGAAGTGGAGCAGGGTTCCATGTGAACAGCATTTGGACATGGGTTAGTCGATCCTAAGTGATAGGTTAAATCCGTCTGAAGGTGTGTTACGCCGCCTATCGAAAGGGAATCAGGTTAATATTCCTGAACCAGGACGTGGATAATGTATGGCAACATAAGTGAACTCCGAGACGTCGGCATGAGCCCTGGGAAGAGTTGTCTTTTCTTTTTAACCATCTACTACCCTGAAATCAGATTATCTGGAGATAGGGTTAAATGGTGGGTAAAGCACCTTGACATACGAGGTGTCCGGAGCGCTCATGACGACCCTTGAAAATCGGAGGGAAAGATTTATTCGCACCCCTGGTCGTACCGATAACCGCATCAGGTCTCCAAGGTTAGCAGCCTCTGGTCAGTAGAATAATGTAGATAAGGGAAGTCGGCAAAATAGATCCGTAACTTCGGGAAAAGGATTGGCTCTGAGGGCTGGGTGGTGGGGTCCTTTGCTCCCTGCCCATTGAACAGCCAACTCAGAACTGGAGCGGACAAGGGGAATCCGACTGTTTAATTAAAACAAAGCATTGCGATGGCCGTAACCGGTGTTGACGCAATGTGATTTCTGCCCAGTGCTCTGAATGTCAAAGTGAAGAAATTCAACCAAGCGCGGGTAAACGGCGGGAGTAACTATGACTCTCTTAAGGTAGCCAAATGCCTCGTCATCTAATTAGTGACGCGCATGAATGGATTAACGAGATTCCCACTGTCCCTATCTACTATCTAGCGAAACCACAGCCAAGGGAACGGGCTTGGAATAATCAGCGGGGAAAGAAGACCCTGTTGAGCTTGACTCTAGTCCGACTTTGTGAAATGACTTAGGAGGTGTAGAATAAGTGGGAGGTTCGCCGATCTTGAAATACCACTACTCTTAATGTCATTTTACTTATTCCGTGAGATAGAGCCC-AC-TTCGTGGTTCTAGATTTAAGGATCTGTCTGATCTATGCGGAAGACATTGTCAGGTGGGGAGTTTGGCTGGGGCGGCACATCTGTTAAAAGATAACGCAGGTGTCCTAAGGTGAGCTCAATGAGAACAGAAATCTCATGTAGACCAAAAGGGGAAAAGCTCACTTGATTTTGATTTTCAGTATGAATACAAACTGTGAAAGCATGGCCTATCGATCCTTTAGTCTTTAGAAATTTTAAGCTAGAGGTGTCAGAAAAGTTACCACAGGGATAACTGGCTTGTGGCAGCCAAGCGTTCATAGCGACGTTGCTTTTTGATCCTTCGATGTCGGCTCTTCCTATCATTGTGAAGCAGAATTCACCAAGTGTAGGATTGTTCACCCACTAACAGGGAACGTGAGCTGGGTTTAGACCGTCGTGAGACAGGTTAGTTTTACCCTACTGATGAT---ATGACACGACAGTAATCCAATTAGTACGAGAGGAACCATTGGTTCACATAATTGGTAAA-ACCGTTAGCTGAAAAGCTAGTGCGGTGAAGCTACCATGTGTAGGATTATGACTGAACGCCTCTAAGTCAGAATCCATGCTGGATAGTGTCGTTATTCACCCCTTCCAATATAGGAATTGCAAATGGTTGGGATAGATCTTTTGCAGACGACTTAACTGCAACCGGGTATTGTAAGTATGAGAGTAGGCTTTGTCCTA
>Vitrella_brassicaformis_HM245049
TCAAGACATCAATTTAGACAAGGTTACCCGCTGAATTTAAGCATATAATTAAGCGGAGGAAAAGAAACTAACCAGGATTCCCTTAGTAACGGCGAGTGAAGAGGGACAAGCTCAAAGTGCTAATCAGTG-TGAATTGTGGCCTCTAGAAACGACACCAGTGGCATTGCAGAGGTAAATCTCCTGGAAAGGAGTAGCAGAGAGGGTGAGACTCCCGTCTTT-ACTTGCAGTGTGCCGCGTATGGTGCGTTTTCTCTGAGTCGAGTAGCTTGGGACTGCTGCTCAAAATTGGTGGTAAACTTCATCTAAAGCTAAACATTGGTGAGAGACCGATAGCAAACAAGTACTGTGAAGGAAAGATGAAAAGAACACAGGTATGTGGGTTAAAAGTACCTGAAACCGCTGCAAGGGAAGCGAATGGGACCTGACTAAATGGTTCCATCCGACCCGTCTTGAAACACGGACCAAGGAGTCTAACATATGTGCGAGTATGCGGGTGGCAAACCTGTATGCGTAATGAAAGTGAGAGGCACG-TGCATTGCCGACCGACTTTGACTGAGAGAGGTTTGAGTATCAGCATGTCTGTTAGGACCCGAAAGATGGTGAACTATGCCTGAGGAGGGTGAAGCCAGGAGAAATTCTGGTGGAAGCTCGTAGCGATACTGACGTGCAAATCGTTCGTCACACTTGGGTATAGGGGCGAAAGACTAATCGAACCATCTAGTAGCTGGTTTACGCCGAAGTTTCCCTCAGGATAGCTGCAGTCTGAGTTTTATCAGGTAAAGCGAATGATTAGAGGCATTGGGGAAGCGATTTCCTCGACCTATTCTCAAACTTTAAATGGGTAAGATGGTGTCGTTACTTAATTGAACGACGTCGGTTAATGTGGACTGTAAGTGGGCCATTTTTGGTAAGCAGAACTGGCGATGAGGGATGAACCTAACGTCTGGTTAAGGTGTCCAAATGCTGGCTCA-TCAGATACCATAAAAGGTGTGACCTGACAATGACAACAGGACGGTGGTCATGGAAGTTGAAATCCGCTCAGGAGTGTGTAACAACTCACCTGTCTAGCAGGCT-GCCCTGAAAATGGATGACGCTGAAGCCGGTTACCGATACCAGACCATCGTTGCAAATGCGATGCTTCGATGAGTAGGCGTACGTGGAGGTTGTGACGCAGCTTTTGACGTGAGTCTGAGTGAAACAGCCTCTAGTGCAGATCTTGGTGGTAGTAGCAAATATTCAAATGAGAACTTTGAAGACTGAAGTGGAGAAGGGTTCCACGCGAACAGCAATTGGACGTGGATTAGCCGATCCTAAGGGACAGGGAAGCTCCGTATATCGAGGCTCTGCCTCTGCGCCCGAAAGGGAAGAAGGTTAATATTCCTTCGCCAGGACGTGGATATTATATGGTAACATAAGTGAACTCCTCGACGCAGGCGCGAGCCTCCGAAAGCGTTGTCTTTGCTTTTTAACAGTCTGTCTCCCTGAAATCAGATTATCTGGAGAAAGGGATAAATGGCTGGCAAAGCACCCTGTGATCCGGGGTGTCGGAAGCGCTCGCGACTGTCCATGAAAAGGGGAGGGAAAGTATCATTCGCACCCCTGGTCGTACCAATAACCGCATCAGGTCTCCAAGGTTAGCAGCCTCTGGTCGATAGAATAAGGTAGATAAGGGAAGTCGGCAAGATAGATCGGTACCTTCGGTAAAACGATTGGCTCTGACGGCCGGGTGTAGGGGTCCATCATCCCCTGCACAGTGAACGGTCAAGTCAGAACTGGAGCGGACAAGAAGAACCCGACTGTTTAATTAAAACAAAGCATTGCGATGGCCGCAATCAGTGTTGACGCAATGTGATTTCTGCCCAGTGCTCTGAATGTCAAAGTGATGAAATTCAAACAAGCGCGGGTAAACGGCGGGAGTAACTATGACTCTCTTAAGGTAGCCAAATGCCTCGTCATCTAATTAGTGACGCGCATGAATGGATTAACGAGGTTCTTACTGTCCCTATCTACTATCTAGCGAAACCACAGCCAAGGGAACGGGCTTGGAATAAACAGCGGGGAAAGAAGACCCTGTTGAGCTTGACTCTAGTCCGACTTTGTGAAATGACCTAGGAGGTGTAGAATAAGTGGGAGAGAAATCGCCGGTGAAATACCACTACTCTTAGCGTCATTTTACTTATTGCGTTGCACACTGCCCCCTGTGAGGGATTTTGGGGTTAAGGCTCTAGCCGAAGCGTGCGCAAGACATAGTCAGGTGGGGAGTTTGGCTGGGGCGGCACATCTGTTAAAGAATAACGCAGGTGTCCTAAGGCAAGCTCAATGAGAACAGAAATCTCATGTGGACCAAAAGGGGAAAAGCTTGCTTGATTTTGATTTTCAGTACGAATACAAACTGTGAAAGCATGGCCTATCGAACCTTTGGGTCTGTGAAGTTTACAGCCAGAGATGACAGAAAAGTTACCACAGGGATAACTGGCTTGTGGCAGCCAAGCGTTCATAGCGACGTTGCTTTTTGATCCTTCGATGTCGGCTCTTCCTATCATTGAGAAGCAGAATTCTCAAAGTGTCGGATTGTTCACCCGCCAATAGGGAACGTGAGCTGGGTTTAGACCGTCGTGAGACAGGTTAGTTTTACCCTACTGTTAAA-TGATACTGCGACAGTAATCCAGCTAGTACGAGAGGAACAGCTGGGTCGGATACTTGGTTAATGCCGCTGCCTGAAAAGACATTGCGGCGAAGCTACCATCCGCTGGATTATGACTGAACGCCTCTAAGTCAGAATCCATGCTGGACAGCAGTGTTGCCCATCACACTGTTTATAGCAATTTCAAATCGGTGTGCTAGATCCTTTGAAGACGACTTAGTTGCATCAGGGTATTGTAAGTGTGAGAGTAGGCTTCGTCTTA
>Chromera_velia_EU106870
NNNNNNNNNNNNNNNNNNNNNNNNNNNNNNNNNNNNNNNNNNNNNNACCTAAGCGGAGGAGAGAAAACAAACCTGGATTTCCTCAGTAATGGCGAATGAAGAGGAAGARGCACAGTTTG----T-GAAG------TGTAGCTTTGATGAAGTGTGCCAGTGACGTTTGCAGTTCAACTCTTTTGGGACAAAGGGTCATGGAGGRTGAGAATCCCGTTCGTAACTGYGAGAT-GTCGCRTACGGTTCGCTTTGTTCGAGTCGCGTTCCTTAGGACTGGAGCGCAAAGTGGGTGGTAAATTTCATCTAATGCTCAATACCGGTGGGAAACCGATAGCACAYAAGTACTGTGAAGGAAAGATGAAAAGAACTTTGGAAAGAGAGTTAGAAGGGCCTGAAACYGCCGAGAGGGAAGCAGGTGTATTGCACTGTTCGGCATATACCYGGCCCGTCTTGAAACACGGATCAAGGAGTCTAACATGTGCACAAGTTTTCGGGTGTYAAACCCGTGTGCRTAATGAAGGTRARRGCTGCGAGTCAGCAGCGGCCGACCACAATCG-TTGAGGTTTGAGTTTGAGTGTGTATGTTAGGACCCGAAAGATGRTGAACTATGCCTGGGCAGGATGAAGCCAGGGGAAACTCTGGTGGAAGTCCGTCGCAATAYTGACGTGCAAATCGTTTGTAGACCATGGGTATAGGGGCGAAAGACTAATCGAACCATCTAGTAGCTGGTTCCCTCCGAAGTTTCCCTCAGGATAGCTGGAGACGTAGTTTTATCATGTAAAGCGAATGATTAGAGGCTTTGGGGATGCGACATCCTCGACCTATTCTCAAACTTTAAATGGGTAAGACTTCCCC-TTACTTCAGTGAAGGGGAAGAGTGAATCTTGTYTCCAAGTGGGCCATTTTTGGTAAGCAGAACTGGCGATGAGGAGTGAACCTAACGTTGAGTTAAGGCGCCTYAATACTCGCTCA-TGAGATACCGCAAAAGGTGTTGGTTCATTTTGACAGCAGGACGGTGGTCATGGAGGTTGAAACCCGCTAAGGAGTGTGTAACAACTCACCTGCCGAATGAACCAGCCCTGAAAATGGATGGCGCTGAAGCGAGTTGCCGATACTCAGCCAGCATGGTGA----CACCC-GTGCTGTGTAGGAGGGCGTACCGGTCGTGATGCAGTCTTTG-CGTGAGCAAGGATGAAACGGCCGGTAGTGCAGATCTTGGTGGAAGTAGCAAATATTCAAATGAGAATTTTGAAGGTTGACRTGGAGAAGGGTTCCATGTGAACAGCACTTGCACATGGGTTAGTCGGTCCTAAGAGATTGGCACCAGCTATGTATGCAG-CTTTGCTGCT-TTCTCGACAGGGAAGCAGGTTAACATTCCTGCACCAGGGCGTGGATACTGCATGGTAACAGAAGCGAACTCCACGACGTCGGCACGTGTCCYGGAAAGCGTTGTCTTTTCTTCTTAACAGTCAATGGCCTTGGAAACGGATTATCCGGAGATAGGGCTTGACGGCTGGCAAAGCACCTCGTTATCCGAGGTGTTCGGTGCACACGTATCGATCCTTGAAAAGTGGAGGGACACTGTGATTCTCACCCCTGGCCGTACCCATAACCGCATCAGGTCTCCAAGGTTAGCAGCCTCTGATCAATAGAAGAAGGTAGGTAAGGGAAGTCGGCAAAATCGATCCGTAACTTCGGGAAAAGGATTGGCTCTGAGGACCGGGTAGTGAGATCCTTTACTCTCTCTGCATCAAACGGTCATCTCAGAACTGGAGCGGACAAGGGGAATCCGACTGTTTAATTAAAACAAAGCATTGCGATGGTGAAAATTCGTGTTGACGCAATGTGATTTCTGCCCAGTGCCCTGAATGTCAAAGTGATGAAATTCAAACAAGCGCGGGTAAACGGCGGGAGTAACTATGACTCTCTTAAGGTAGCCAAATGCCTCGTCATCTAATTAGTGACGCGCATGAATGGATTAACGAGATTCCTACTGTCCCTATCTACTATCTAGCRAAACCACAGCCAAGGGAACGGGCTTGGACTAATCAGCGGGGAAAGAAGACCCTGTTGAGCTTGACTCTARTCCGACTTTGTGAAATGACCTAAGAGGTGTAGCCTAAGTGGGAGATCCGTCRAGCYTGAAAAACCACTACTTTTAGCRTCATTTTACTTATTCCRTGAAGTTGAAGCTGTCACTTAYAGTTTTGGTGTTAAAGCTCTAGCCGATCAATGCGGAAGACATAGTCAGGTGGGGAGTTTGGCTGGGGCGGCACATCTGTTAAACAACAACGCAGGTGTCCTAAGGCGAGCTCAATGAGAACAGAAATCTCTTGTAGACTAAAAGGGGAAAAGCTCGCTTGATTTTGATTTTCAGTACGAATACAAACTGTGAAAGCATGGCCTATCGATCCTTTAGGTCTGAGAAACTTTCAGCTAGAGGTGTCAGAAAAGTTACCACAGGGATAACTGGCTTGTGGCAGCCAAGCGTTCATAGCGACGTTGCTTTTTGATCCTTCGATGTCGGCTCTTCYTATCATTGAGACRCAGAAGTCTCAAAGTGTCGGATTGTTCACCCGCCAATAGGGAACGTGAGCTGGGTTTAGACCGTCGTGAGACAGGTTAGTTTTACCCTACTGATRA--TGATGCTGTAACAGTAATCGAACTAGTACGAGAGGAACAGTTCRTTCGGATAGTTGGTTAATGCAGCTGACTGAAAAGTCAGTGCTGCGACGCTACCATCCGTTGGATAATGACTGAACGCCTCTAAGTCAAAACCCATACTGACATGCAGTGTGACTCACCGGACAAYAGATATTCTTTGTGTGTTGT-TCGATGCATTCCTTGTAGACGACTTGGATACACTCAGGTATTGTAAGTGTGAGAGTAGGCCTTGTCCTA
>Stentor_coeruleus_d1_r13
NNNNNNNNNNNNNNNNNNNNNNNNNNNNNNNNNNNNNNNNNNNNNNNNNNNNNNNNNNNAGAAGAAACTAACAAGGATTACCTTAGTAACTGCGAGTGAACTGGTAAAAGCCCAGACTGGTAATCGCTTCCGAATTGTACTTTAGACATGTGTCTTAAGTGRA-TCGCAGGCGTAACTTGGCTGGAATGCCAGACCGGAGAAGGTGATAGTCCTGTGCCGCCTGTGTGAA----GCGAAA-GACTGTG-TTCAATGAGTCGGACAGTTTGGGATTGCTGTCCTAAGTGGGAGGTAGACTTCTTCTAAGGCTAAATACTGACGAGAGACCGATAGCGAACAAGTACTGTGAAGGAAAGATGAAAAGAACTTTGAAAAAAGGGTTAAAAT-ACTTGAAATCGCTGTGGAGGAAGCTATGAGTTCTCTGAGTAGCTGGACCCATTGACCCGTCTTGAAACACGGACCAAGGAGTCTAACATGTGTGCGAGTAGTCGGGTGTA-AACCTTACTGCGTAACGAAAGTGAGCCTTGCGAAGCAGCAAGGGCCG-C-ATTAGCGA-----GCTC-------AGCACTTATGTTGGGACCCGAAAGATGGTGAACTATGCTTGGGAAAGGCGAAGCCAGGGGAAACTCTGGTGGAGGCTTGTAGAGATACTGACGTGCAAATCGTTCTTCTAACCTGAGTATAGGGGCGAAAGACTAATCGAACCATCTAGTAGCTGGTTCCCTTCGAAATTTCCCTCAGGATAGCTGGAACATCAGTTTTATCGGGTAAAGCGAATGATTAGAGGTTCGGGAATTGTAACAACTTTCACCTATTCTCAAACTTTAAATTGGTAAGATCAGGGAGTTTCTTAATTGAACTCTTTGAC-GAATGTGTGTTCCAAGTGGGCCATTTTTGGTAAGCAGAACTGGCGACGAGGGTTCAACCTAAGGCAGAGTTGAGGCGACCAATTGGCAGCTCA-TCAGATG--A-AAAAGGTGTTAGTTCATTTAGACAGTAGGACGGTGGCCATGGAAGTCGGAACCCGCTAAGGAGTGTGTAACAACTCACCTACCGAATGAACTAGCCCTGAAAATGGATGTCGCTAAGCAGC-CAGCCGATACTCTGCTGTT-CTGCTTGAAGACAGC-AGAACAGGTAGAAGGGCGTGAAGGCCGCGCAGAAGGCTTTG-TGTAGACAAGGCTGGAGCGACCTTTAGTGCAGATCTTGGTGGTAGTAGCAACTATTCAAATGAGAACTTTGAAGACTGAAGTGGAGAAGGGTTTCATGAGAACAGCACTTGGTCATGAGTGACTCGGTCCTAAGGTCAAGGGTAAT-CCTGCGACGGCG-----TAGCC-CAGACCGAAAGGGAATGTGGTTAAAATTCCACAAGCAGGCGGTGGATATTGCGTGGCAACACAACTGAACTCAAAGACGTCGAGGCGAGTCCCAGGAAGAGTTCTCTTTTCTTCTTAACAAGCTGCTGCCTTGGAGAT-CTTTGCGATGAGATAAGGCTACAAGCTTGGAAGAGCAGCACACCCTCTGTGCTGTCTGGTGCACCTTCTTCGGCCCTTGAAAATTTGAGGGAAACT-TTATT-GCTCGCCTGGCCGTACCCATAACCGCATCAGGTCTCCAAGGTTAGCAGCCTCTAGTACGTAGAATAATGTAGATAAGGGAATTCGGCAAAATAGATCTGTAACTTCGGGAAAAAGATTGGCTCTGAGGGTCAGGCCAGGGGCCTTATTGATACCTCTGGCAGGAATGACCAACTCAGAACTGGAGCAG-CGAGGGGAATCCGACTGTTTAATTAAAACAGAGCATTGTGAAGGCCATAAATGGTGTTGACACAATGTGATTTCTGCCCAGTGCTCTGAATGTCAACGTGAAGAAATTCATTTAAGCGCGGGTAAACGGCGGGAGTAACTATGACTCTCTTAAGGTAGCCAAATGCCTCGTCATCTAATTAGTGACGTGCATGAATGGATTAACGAGATTCCTACTGTCCCTATCTACTATCTAGCGAACCCACAGCCAAGGGAACGGGCTTGGCGGAATCAGCGGGGAAAGAAGACCCTGTTGAGTTTGACTCTAGTCTGGCTTTGTGAAATGGCGTAGGGGGTGTAG-ATAAGTGGGAGCCCT--GCGTATTGAAAAACCACTACTCTTGATGTCATTTTACTTATCTCGTGATGTAGAAACCTC-----CGGGTTCTAGCTTTATTCTTG------------GCGGGAGACAGAGCCAGGTAGGGAGTTCGGCTGGGGCGGCACATCTGTTAAACGGTAACGCAGGTGTCCTATGGCAAGCTCAAAGAGAACAGAAATCTCTTGTTGACCAA-AGGG-AAAAGCTTGCTTGATTTTGATTCTCAGTAAGAATACAAACTGTGAAAGCATGGCCTATCGATCCTTT-GCTTTTTAAAGTCTTAAACCAGAGGTGTCAGAAAAATTACCACAGGGATAACTGGCTTGTGGCAGCCAAGCGTTCATAGCGACGTTGCTTTTTGATTCTTCGATGTCGGCTCTTCCTATCATTGTGAAGCAGAATTCACCAAGTGTCGGATTGTTCACCCGCTAATAGGGAACGTGAGCTGGGTTTAGACCGTCGTGAGACAGGTTAGTTTTACCCTACTGATGAC-TGATGTCGCTACAGTAATCCAACTAGTACGAGAGGAACCGTTGGTTCAGATCACTGGTTCATGCGATTTCCTGACAAGGAAGTGTCGCGAAGCTACCATCTGTTTGATTATGACTGAACGCCTCTAAGTCAGAATCAATGCTGGAACGCGACGTCCGCCA-GTTGCATATGGACTCAATCACCAAAAACTGGGACAAATCTTTTGCAGACCACTTACATGGAACGAGGGATTGTAAGTATGAGAGTAAGCTT-GCCTTA
>Paramecium_tetraurelia
TTGACACCTGAAATCAAGCAAGATCACCCGCTGAACTTAAGCATATCAGTAAGCGGAGGAAAAGAAACTAACAAGGATTGCCTTAGTAGTGGCGAATGAACCGGCAATAGCTCAAAGTGTAAATCTGAGGAGAATTGTAATCTATAGGCCTTTTAGGAGCCACGGTCCTAGCATAAGTTCCTTGAAAAGGGATGCCAAAGAGGGTAAAAGCCCCGTATTTGGTTAGGAC---TGGGTGTAC-GAAGGGTT-CCAAGAGTCGGGTTGTTTGGGATTGCAGCCTAAAATGGGAGATAAACTTCTTCTAAAGCTAAATATTTATGGGAAACCGATAGCAAACAAGTACTACGAAGGAAAGATGAAAAGAACTTTGAAAAGAGGGTTAAAAG-ACTTGAAATCGTTGAGGAGAAAGCGGTAGAAGAGTTATGTAGGTGTCTTCTGCGGTAATGGTACTTCATAGG-CCTAGCTGT-AGACACAAGTGCGAGTTTTAGGGTGGAAAACCCGACGGCGCAACGAAAGTGAGAGGTGCGAGGCAGCATCGGCCAACCTTGAGAATGAAAGGATTGAGCAAGAGCATTTTTGGTAGGACCCGAAAGATGGTGAACTACGCTTGAGTAGGGCGA---CAGGGGAAACTCTGGTGGAGGCTCGAAGCGTTACTGACGTGCAAATCGTTCGTCAAACTTGAGTGTAGGGGCGAAAGACTAATCGAACCATCTAGTAGCTGGTTCCCTCTGAAGTTTCTCTCAGGATAGCTGGAACAATAGTTTTATTAGGTAAAGCGAATGATTAGAGGAATCGGAGGTCCTAGACCTCTGACCTATTCTCAAACTTTAAATTGGTAAGAGCTTGGTGTTTCTTAATTGAACACTGAGGTAGAATGCGTGTTCCAAGTGGGCCGTTTTTGGTAAGCAGAACTGGCGATGAGGGATGAACCTAACGCTGAGCTAAGGTGCCAAAATTCCCGCTCA-TCAGATACCATAAAAGGTGTTGGTTCATTTAGACAGCAGGACGGTGGCCCTGGAAGTCGGAATCCGCTAAGGAGTGTGTAACAACTCACCTGCCGAATGAACTAGCCCTGAAAATGGATGGCGCTGAAGCGGGATACCGATACTCAGCCATCAAAGCAAATGTGAGGCTTTGATGAGTAAGAGGGCGTGAGCATAGTGCAGAAGCCTTTGACGTGAGTCTAGGTGGAACTATGTTTAGTGCAGATCTTGGTGGTAGTAGCAAATATTCAAATGAGAACTTTGAAGACCGAAGTGGAGAAGGGTTCCGTGAGAACAGCATTTGGTCACGGGTTACTCGATCCTAAGACATAGGGAAATTCCTTGCACAATA-CAAGTAGCCTGTTGTCAAAAGGGAATGAGGTTAATATTCCTCAAGCTGGTCGCGGATTTTGTGTGGCAACACTAATGAGCCCTGAGACGTCAGCATGAACCCCTGGAAGAGTTCTCTTTTCTTTTTAACAGACTGTGGCCCTGA--ATGGTTTACCCAGAGAAAGGGCTGTATGTCTGGCAGAGCAGCATACTCTAAGTGCTGTCAGGTGCGTTCATGATGGCCCTTGAAAATCAGGGGGAGAGG-TAATAT-CGCGCCAGATCGTACCCATAACCGCATCAGGTCTCCAAGGTTAGTAGCCTCTGGTCGATAGAATAATGTAGATAAG--AATTCGGCAAATTAGATCCGTAACTTCGGGAAAAGGATTGGCTCTGAGGACTGGGCTAGGAGGACTTACCATCTCCTGGTGATTGACAGTTAACTCAGAACTGAAGCGGACTCGGGGAATCCGACTGTTTAATAAAAACAAAGCTTTGTGATGGCCTGAAAAGGTGTTGACACAAAGTGATTTCTGCCCAGTGCTCTGAATGTCAAGTTGAAGTAATTCAATCAAGCGCGGGTAAACGGCGGGAGTAACTATGACTCTCTTAAGGTAGCCAAATGCCTCGTCATCTAATTAGTGACGCGCATGAATGGATCAATGAGATTCCCACTGTCCCTATCTACTATCTAGCGAAACCACAGCCAAGGGAACGGGCTTGGAAGAATCAGCGGGGAAAGAAGACCCTGTTGAGCTTGACTCTAGTCTGACTTTGTGAAATTGCTGAAGTGGTATAGCCTAGGTGGGAGCTAAGGCGATCCTGTAAAACCACTACTCTTCAAGTAATTTTGCTTATTCCGTGAAAAAGGGGACTGTTTTACAGTTTCTTGCTCTAAGGGTGAGCTCGACCTTCGTGGAAGACATGGTCAGGTGGGGAGTTTGGCTGGGGCGGCACATCTGTTATAAGGTAACGCAGGTGTCCTAAGGTGAGCTCAACGAGAACAGAAATCTCGTGTAGACCAAAAGGGGAAAAGCTCACTTGATTTTGATTTTCAGTACGAATACAAACCGTGAAAGCGTGGCCTATCGATCCTTTAACT-TTACAAGTCTTAAGCTAGAGGTGTCAGAAAAGTTACCACAGGGATAACTGGCTTGTGGCAGCCAAGCGTCCATAGCGACGTTGCTTTTTGATCCTTCGATGTCGGCTCTTCCTATCATTGTGAAGCAGAATTCACAACGTGTCGGATTGTTCACCCGCTAATAGGGAACGTGAGCTGGGTTTAGACCGTCGTGAGACAGGTTAGTTTTACCCTACTGATGAAACGATGTTGCAACAGTAATCCAACTAGTACGAGAGGAACCGTTGGATCAGATAATTGGTAAATACGGTTAGCTGAAAAGCTAGTGCCGTGAAGCTACCATCTGTAGGATTATGACTGAACGCCTCTAAGTCAGAATCCTTGCTGGAAAGCAACGTCCC-AACAATAATAAACGTCGGAATTTCGAATTATTGTCTCAGATCTTTTGTAGACGACTTAATCAGGAAAGGGTGCCGTAAGCATGAGAGTAGGATT-TCCCTA
>Sterkiella_histriomuscorum_FJ545743
CTTGTATCTGAAATCAAGCAGGATCACCCGCTGAACTTAAGCATATCACTAAGCGGAGGAGAAGAAATTAACTAAGATTGCCTCAGTAACGGCGAGTGAAGCGGCAAAAGCCCAAACTGTAAATCTTGTGCGAATTGTAATCTAGAGAGAGTTCACTAACGGGCGGGGGCGCAGAAGTGACCACGAACGGTCCGCCAGAGAGGGTGAAAGCCCCGTATGTGG--TGTC----CCTGCTTAAAGTGGGTTTTCGAAGAGTCGGGTTGTTTTGTATTGCAGCCCTAAGTGGGAGATAAACTTCTTCTAAGGCTAAATATTAATAGGAAACCGATAGCGAACAAGTACTGTGAAGGAAAGATGAAAAGAACTTTGAAAAGAGAGTCAAAAG-ACTTGAAATCGTTGAGAAGGAAGGGGTAGAAATTTGGCAAAATGGTTTTTACCCACCCGTCTTGAAACACGGACCAAGGAGTCTAACATGTATGCGAGTGTGCTAGTGGAAAACTAACACGCGTAATGAAGGTGATTGATGCCAAGCAGCATCGACCGACCATGATGGTGAAAGGTTTGAGTACGAGCATAAATGTTAGGACCCGAAAGATGGTGAACTATGCCTGAGTAGGGTGAAGCCAGGGGAAACTCTGGTGGAGGCTCGTAGCGGTTCTGACGTGCAAATCGATCGTCGAACTTGGGTATAGGGGCGAAAGACTAATCGAACCATCTAGTAGCTGGTTCCCTCCGAAGTTTCCCTCAGGATAGCTGGGACAAAAGTTTTATTAGGTAAAGCGAATGATTAGAGGCCTCGGGGATGCAATGTCCTCGACCTATTCTCAAACTTTAAATTGGTAAGAACCCTGGCCTTCTTAATTGAGGCATGGGGCTCAATGCGTGTCCCAAGTGGGCCATTTTTGGTAAGCAGAACTGGCGATGAGGGATGCTCCTAACGTCGAGTTAAGGTGCCCAACTGCACGCTCA-TCAGATACTACAAAGGGTGTTGGTTCATCCAGACAGCAGGACGGTGGCCATGGAAGTCGGAACCCGCTAAGGAGTGTGTAACAACTCACCTGCCGAATGGACTAGCCCCGAAAATGGATGGCGCTAAAGCGTGCGACCGATACTCGACCATTGCAGCGAGAGTGAGGCTGCAATGAGTAGGAGGGCGTGAGCGTTGTTGCGAAGCCTCTGGCGTGAGCCTGGGTTGAACAGCGTTTAGTGCAGATCTTGGTGGTAGTAGCAATTATTCAAATGAGAATTTTGAAGGCCGAAGTGGAGAAGGTTTCCGTGAGAACAGCAATTGGTCACGGGTGACTCGATCCTAAGACATGGGGGAAATCCTTGTTAAGTGGCC--TTGGCTCGTAGCGAAAGGGAATGAGGTTAATATTCCTCAAGCTGGATGTGGGTGTTGTATGGCAACATAAGTGAGCTCAGAGACGCCAGCGTGAACCTCTGGAAGAGTTATCTTTTCTTTTTAACAGACTAGCACCCTGAAATTGGATTACCCAGAGCTAGGGTTGTATGTCTGGAAGAGCACCTTGCTTTTCGAGGTGTCAGGTGCGTTCACGATGGTCCATGAAAATCTGAGTGAGATA---ATTT-CACACCAGGTCGTACCCATAACCGCATCAGGTCTCCAAGGTTAGCAGCCTCTGGCCAATAGAATAATGTAGATAAGGGAAGTCGGCAAAATAGTTCCGTAACTTCGGGAAAAGGAATGGCTCTGAGGATAGGGCATCGGGGCCTGCTCG-CCCACTGCAATGAACTATCGACTCAGAACTGGAGCGGACAAGGGGAACCCGACAGTTTAATAAAAACCAAGCATTGTGATGGCCTTAAACGGTGTTGACACAATGTGATTTCTGCCCAGTGCTCTGAATGTCAAAGTGAAGAAATTCAACCAAGCGCGGGTAAACGGCGGGAGTAACTATGACTCTCTTAAGGTAGCCAAATGCCTCGTCATCTAATTAGTGACGCGCATGAATGGATTAACGAGGTTCCCACTGTCCCTATCTACTATCTAGCGAACCCACAGCCAAGGGAACGGGCTTGGCACAATCAGCGGGGAAAGAAGACCCTGTTGAGCTTGACTCTAGTCCGACTTTGTGAAATGGCCTGGGAGGTGTAGTATAAGTGGGAGCTACGGCGTCAGTGAAATACCACTACTCTCATGGTCATTTTACTTATTCCATTAGGTAGAGCCCTCTCTTTGAGGTTATGGCTTTAAAGCAGCTGCTGATCTATGTGGAAGACATAGTCAGGTGGGGAGTTTGGCTGGGGCGGCACATCTGTTAAACGATAACGCAGGTGTCCTAGGGTAAGCTCAAAGAGAACAGAAATCTCTTGTAGACCAAAAGGGGAAAAGCTTACTTGATTTTGATTTTCAGTACGAATACAAACTGTGAAAGCATGGCCTATCGATCCTTTTGCT-TTAAAAGTTTTAAGCTAGAGGTGTCAGAAAAGTTACCACAGGGATAACTGGCTTGTGGCAGCCAAGCGTTCATAGCGACGTTGCTTTTTGATTCTTCGATGTCGGCTCTTCCTATCATTGTGAAGCAGAATTCACCAAGTGTCGGATTGTTCACCCGCTAATAGGGAACGTGAGCTGGGTTTAGACCGTCGTGAGACAGGTTAGTTTTACCCTACTGATGAAGTGATGTTGCGACAGTAATCCAACTAGTACGAGAGGAACAGTTGGTTCAGATAATTGGTAAATACAGTTAGCTGAAAAGCTAGTGCTGTGAAGCTACCATCTGTAGGATTATGACTGAACGCCTCTAAGTCAGAATCCATGCTGGAAAGCAACGTTTCGATCAATAATAAATGTAGGAATTTCGAATTATTGATGCAAATCGTTTGTAGACGACTTAACTGGGACAGGGTATTGTACGTGTGAGAGTAGGCTT-GTCCTA
>Perkinsus_atlanticus
AGAAGGCCTGATGTGTG-TGAGATTACCCGCTGAATTTAAGCATATAAGTAAGCGGAGGAAAAGAAACTAACTAGGATTCCCTTAGTAATGGCGAATGAACAGGGATCAGCTCAGT-GCCAAATCAGAATTGAAATGTGGCTT---AAGGCAGTACCAGTGGCAACGCGGACGAAAGTCTCTTGGAAAAGAGCGTCATAGAGGGTGAGAATCCCGTGAGTCGTTTGCAGTTTGCCACGTACGGTCTGTGTTCTAAGAGTCGCGTTCCTTGGGATTGGAGCGTAAA-CGGGTGGTAAATTTCATCCAAAGCAAAATATATACTCGAGACCGATAGCACAAAAGTACCGTGAGGGAAAGGTGAAAAGAACTTTGAGAAGAGGGTTAAAAGTGCCTGAAATCGTTGAGAAGGAAGCGGATGCCGCGGCTTCCAACGGTTGCCTCCGGCCCGTCTTGAAACACGGACCAAGGAGTCTAACGTATGTGCGAGTGTGTGAGTGGCAAACTTATACGCGTAATGAAAGTGAGCCTTATGGGTCACCAACAACCGACCTTGACGGTGAAAGGTTTGAGTACGAGCATATCCGTTAGGACCCGAAAGATGGTGAACTATGCCTGAGCAGGGTGAAGCCAGGGGAAACTCTGGTGGAGGCTCGTAGCGATACTGACGTGCAAATCGTTCGTCAGACTTGGGTATAGGGGCGAAAGACTAATCGAACCATCTAGTAGCTGGTTCCCTCCGAAGTTTCCCTCAGGATAGCTAGAGTCTTAGTTTTGTCAGGTAAAGCGAATGATTAGAGGTTCCGGGGAAGTAACTTCCTCGACCTATTCTCAAACTTTAAATGGGCAAGATCCAGTAGTTACTTAATTGAACTATTGGGGTCAATGAAGACTCTAAGTGGGCCATTTTTGGTAAGCAGAACTGGCGATGAGGGATGAACCTAACGCTCGGTTAAGGTGCTAAACTGCTCGCTCA-TCAGATACCACAAAGGGTGTTGGTCGATCTTAACAGCAGGACGGTGGTCATGGAAGTCGAAATCCGCTAAGGAGTGTGTAACAACTCACCTGCCGAATCGACTAGCCCCGAAAATGGATAGCGCTGAAGCGAGTGACCGATACCGGGCCATTGTTGCAAGTAATTGGCAACAATGAGTAGGAGGGCGTGGGGGTTGTGAAGAAGCTTG-GACGTGAGTCTGAGTGAAACAGCTTCCAGTGCAGATCTTGGTGGTAGTAGCAAGTATTCAAAAGAGAACATTGAAGGCCGAAGTGGGGAAGGGTTCCATGTGAACAGCACTTGGACATGGGTTAGCCGATCCTGACAGACAGGTTAAATCCACGGATTGGAGCTTTGCTCTGTTTCTCGAAAGGGAAGCTGGTTAGTATTCCAGCGCCGAGACGTGGATAATATGTGGCAACACAAGTGAACTCGGACACGCCATAGGGGACCCCAGGAAGCGTTGTCTTTTCTTTTTAACAGTTCGACACCCTGGAATCAGATCATCTGGAGATAGGGTTTTCGAACTGGAATAGCACCTTGTCTAACAGGGTGTCTGGAGTGTTCTCGCTGGCCCTTGAAAATCCGAGGGATAGATTTATTCGCACTCTCGATCGTACCCATAACCGCATCAGGTCTCCAAGGTTAGAAGCCTCTGGTCCGTAGGACAAAGTAGATAAGGGAAGTCGGCAAAATAGGTCCGTAACTTCGGGAAAAGGACTGGCTCTGAGGTTTGG-TATGTGGAACCTGGGTTCCGCATGCACTTAACAAACAGCTCAGAACTGGAGCGGACAAGGGGAATCCGACTGTTTAATCAAAACAAAGCATTGTGATGGCCTCAAAAGGTGTTGACACAATGTGATTTCTGCCCAGTGCTCTGAATGTCAAAGTGATGAAATTCAAACAAGCGCGGGTAAACGGCGGGAGTAACTATGACTCTCTTAAGGTAGCCAAATGCCTCGTCATCTAACTAGTGACGCGCATGAATGGATTAACGAGATTCCCACTGTCCCTATCTACTGTCTAGCGAAACCACAGCCAAGGGAACGGGCTTGGAATAGTCAGCGGGGAAAGAAGACCCTGTTGAGCTTGACTCTAGTCTGAGATTGTGAAACGACTTATGAGGTGTAGCATAAGTGGGAGCTCCGGCGCACGTGAAATACCACTACTCGTAATGTTGTTTTACTTATTCTATTAAGCGGAAGCTTGCGCTCCAAGTTTTGGATTTACAGTTGAGACCAATCCGTGTAGATGACATTCTCAGGTGGGGAGTTTGGCTGGGGCGGCACATCTGTTAAATGATAACGCAGGTGTCCTAAGGTGAGCTCAGTGAGAACAGAAATCTCACGTAGACCAAAAGGGGAAAAGCTCGCTTGATTTTGGTTTTCAGTACGAACACAAACTGCGAAAGCATGGCCTATCGATCCTTTAGGTCTGTGAAGTATACAGCTAGAGGTGTCAGAAAAGTTACCACAGGGATAACTGGCTTGTGGCAGCCAAGCGTTCATAGCGACGTTGCTTTTTGATCCTTCGATGTCGGCTCTTCCTATCATTGAGACGCAGAAGTCTCAAAGTGTCGGATTGTTCACCCGCCAATAGGGAACGTGAGCTGGGTTTAGACCGTCGTGAGACAGGTTAGTTTTACCCTACTGACAAATAGATACTGCGACAGTAGTCGAAGTAGTACGAGAGGAACACTTCGTCCAGATACTTGGTTAATGCCGTTGTCTGAAAAGACAGTACGGCGAAGCTACCATCTGCTGGATTACGGCTGAACGCCTCTAAGCCGGAATCCATGCTGGATAGCAGTGTTGTACACCGTGCTCAATGTAGGAATTGCAAGTGGGCTCGATAAATCCTTTGAAGACGACTTAATTGCATCCGGGTATTGTAAGTGTGAGAGTAGGCTTAGTCTTA
>Parvilucifera_infectans_KF359486
NNNNNNNNNNNNNNNNNNNNNNNNNNNNNNNNNNNNNNNNNNNNNNNNNNNNNNNNNNNNNNNNNNNCTAACTAGGATTCCCTCAGTAACGGCGAGTGAAAGGGGAGGAGCTCAACCCTTAATTCTCTCTAGAAATGTGG------GATCCTTTTTCAGAAA-AATGTCAGTGGAAATATCTTGGAAAGGTTTGCCTAAGAGGGTGAAAGTCCCGTTAA-CAC-TGTACATATTT-CATACGGAAAAGGTTTGAAGAGTCACGCTCTTTGGAAGTAGAGCGTAAAACGGGTGATACACTTCATCCGAGGCTAAATATCATTTCGAGACCGATAGTGAACAAGTACCGTGAGGGAAAGCTGAAAAGAACTTTGGAAAGAGAGTTAAAAGTGCTTGAAACCGATAAGGAGGAAGTGTATTTGTCNNNNNNNNNNNNNNNNNNNNNNNNNNNNNNNNNNNNNNNNNNNNNNNNNNNNNNNNNNNNNNNNNNNNNNNNNNNNNNNNNNNNNNNNNNNNNNNNNNNNNNNNNNNNNNNNNNNNNNNNNNNNNNNNNNNNNNNNNNNNNNNNNNNNNNNNNNNNNNNNNNNNNNNNNNNNNNNNNNNNNNNNNNNNNNNNNNNNNNNNNNNNNNNNNNNNNNNNNNNNNNNNNNNNNNNNNNNNNNNNNNNNNNNNNNNNNNNNNNNNNNNNNNNNNNNNNNNNNNNNNNNNNNNNNNNNNNNNNNNNNNNNNNNNNNNNNNNNNNNNNNNNNNNNNNNNNNNNNNNNNNNNNNNNNNNNNNNNNNNNNNNNNNNNNNNNNNNNNNNNNNNNNNNNNNNNNNNNNNNNNNNNNNNNNNNNNNNNNNNNNNNNNNNNNNNNNNNNNNNNNNNNNNNNNNNNNNNNNNNNNNNNNNNNNNNNNNNNNNNNNNNNNNNNNNNNNNNNNNNNNNNNNNNNNNNNNNNNNNNNNNNNNNNNNNNNNNNNNNNNNNNNNNNNNNNNNNNNNNNNNNNNNNNNNNNNNNNNNNNNNNNNNNNNNNNNNNNNNNNNNNNNNNNNNNNNNNNNNNNNNNNNNNNNNNNNNNNNNNNNNNNNNNNNNNNNNNNNNNNNNNNNNNNNNNNNNNNNNNNNNNNNNNNNNNNNNNNNNNNNNNNNNNNNNNNNNNNNNNNNNNNNNNNNNNNNNNNNNNNNNNNNNNNNNNNNNNNNNNNNNNNNNNNNNNNNNNNNNNNNNNNNNNNNNNNNNNNNNNNNNNNNNNNNNNNNNNNNNNNNNNNNNNNNNNNNNNNNNNNNNNNNNNNNNNNNNNNNNNNNNNNNNNNNNNNNNNNNNNNNNNNNNNNNNNNNNNNNNNNNNNNNNNNNNNNNNNNNNNNNNNNNNNNNNNNNNNNNNNNNNNNNNNNNNNNNNNNNNNNNNNNNNNNNNNNNNNNNNNNNNNNNNNNNNNNNNNNNNNNNNNNNNNNNNNNNNNNNNNNNNNNNNNNNNNNNNNNNNNNNNNNNNNNNNNNNNNNNNNNNNNNNNNNNNNNNNNNNNNNNNNNNNNNNNNNNNNNNNNNNNNNNNNNNNNNNNNNNNNNNNNNNNNNNNNNNNNNNNNNNNNNNNNNNNNNNNNNNNNNNNNNNNNNNNNNNNNNNNNNNNNNNNNNNNNNNNNNNNNNNNNNNNNNNNNNNNNNNNNNNNNNNNNNNNNNNNNNNNNNNNNNNNNNNNNNNNNNNNNNNNNNNNNNNNNNNNNNNNNNNNNNNNNNNNNNNNNNNNNNNNNNNNNNNNNNNNNNNNNNNNNNNNNNNNNNNNNNNNNNNNNNNNNNNNNNNNNNNNNNNNNNNNNNNNNNNNNNNNNNNNNNNNNNNNNNNNNNNNNNNNNNNNNNNNNNNNNNNNNNNNNNNNNNNNNNNNNNNNNNNNNNNNNNNNNNNNNNNNNNNNNNNNNNNNNNNNNNNNNNNNNNNNNNNNNNNNNNNNNNNNNNNNNNNNNNNNNNNNNNNNNNNNNNNNNNNNNNNNNNNNNNNNNNNNNNNNNNNNNNNNNNNNNNNNNNNNNNNNNNNNNNNNNNNNNNNNNNNNNNNNNNNNNNNNNNNNNNNNNNNNNNNNNNNNNNNNNNNNNNNNNNNNNNNNNNNNNNNNNNNNNNNNNNNNNNNNNNNNNNNNNNNNNNNNNNNNNNNNNNNNNNNNNNNNNNNNNNNNNNNNNNNNNNNNNNNNNNNNNNNNNNNNNNNNNNNNNNNNNNNNNNNNNNNNNNNNNNNNNNNNNNNNNNNNNNNNNNNNNNNNNNNNNNNNNNNNNNNNNNNNNNNNNNNNNNNNNNNNNNNNNNNNNNNNNNNNNNNNNNNNNNNNNNNNNNNNNNNNNNNNNNNNNNNNNNNNNNNNNNNNNNNNNNNNNNNNNNNNNNNNNNNNNNNNNNNNNNNNNNNNNNNNNNNNNNNNNNNNNNNNNNNNNNNNNNNNNNNNNNNNNNNNNNNNNNNNNNNNNNNNNNNNNNNNNNNNNNNNNNNNNNNNNNNNNNNNNNNNNNNNNNNNNNNNNNNNNNNNNNNNNNNNNNNNNNNNNNNNNNNNNNNNNNNNNNNNNNNNNNNNNNNNNNNNNNNNNNNNNNNNNNNNNNNNNNNNNNNNNNNNNNNNNNNNNNNNNNNNNNNNNNNNNNNNNNNNNNNNNNNNNNNNNNNNNNNNNNNNNNNNNNNNNNNNNNNNNNNNNNNNNNNNNNNNNNNNNNNNNNNNNNNNNNNNNNNNNNNNNNNNNNNNNNNNNNNNNNNNNNNNNNNNNNNNNNNNNNNNNNNNNNNNNNNNNNNNNNNNNNNNNNNNNNNNNNNNNNNNNNNNNNNNNNNNNNNNNNNNNNNNNNNNNNNNNNNNNNNNNNNNNNNNNNNNNNNNNNNNNNNNNNNNNNNNNNNNNNNNNNNNNNNNNNNNNNNNNNNNNNNNNNNNNNNNNNNNNNNNNNNNNNNNNNNNNNNNNNNNNNNNNNNNNNNN
>Parvilucifera_rostrata_KF359484
NNNNNNNNNNNNNNNNNNNNNNNNNNNNNNNNNNNNNNNNNNNNNNNNNNNNNNNNNNNNNNNNNNNCTAACTAGGATTCCCTTAGTAACGGCGAGTGAAAGGGGAAGAGCCCGATGCCGAA-TCTGCTCGGAAATGTGG------GTATCACGTCCAGAAG-TGTGCCGGTGAAAATCTCCTGGAAAGGTTTGCCTAAGAGGGTGAAAGTCCCGTTAG-CAC-CGTGCCCATTT-CGTATGGACTTGATAGAGAGAGTCGCGTTCTTTGGAAGTAGAGCGCAAACCAGGTGATACACTTCATCTGCGGCTAAATACCATTTCGAGACCGATAGCGAACAAGTACCGTGAGGGAAAGCTGAAAAGAACTTTGAAAAGAGAGTTAAAAGTGCCTGAAACCGGTGAGAAGGAAGTGTATATGTCNNNNNNNNNNNNNNNNNNNNNNNNNNNNNNNNNNNNNNNNNNNNNNNNNNNNNNNNNNNNNNNNNNNNNNNNNNNNNNNNNNNNNNNNNNNNNNNNNNNNNNNNNNNNNNNNNNNNNNNNNNNNNNNNNNNNNNNNNNNNNNNNNNNNNNNNNNNNNNNNNNNNNNNNNNNNNNNNNNNNNNNNNNNNNNNNNNNNNNNNNNNNNNNNNNNNNNNNNNNNNNNNNNNNNNNNNNNNNNNNNNNNNNNNNNNNNNNNNNNNNNNNNNNNNNNNNNNNNNNNNNNNNNNNNNNNNNNNNNNNNNNNNNNNNNNNNNNNNNNNNNNNNNNNNNNNNNNNNNNNNNNNNNNNNNNNNNNNNNNNNNNNNNNNNNNNNNNNNNNNNNNNNNNNNNNNNNNNNNNNNNNNNNNNNNNNNNNNNNNNNNNNNNNNNNNNNNNNNNNNNNNNNNNNNNNNNNNNNNNNNNNNNNNNNNNNNNNNNNNNNNNNNNNNNNNNNNNNNNNNNNNNNNNNNNNNNNNNNNNNNNNNNNNNNNNNNNNNNNNNNNNNNNNNNNNNNNNNNNNNNNNNNNNNNNNNNNNNNNNNNNNNNNNNNNNNNNNNNNNNNNNNNNNNNNNNNNNNNNNNNNNNNNNNNNNNNNNNNNNNNNNNNNNNNNNNNNNNNNNNNNNNNNNNNNNNNNNNNNNNNNNNNNNNNNNNNNNNNNNNNNNNNNNNNNNNNNNNNNNNNNNNNNNNNNNNNNNNNNNNNNNNNNNNNNNNNNNNNNNNNNNNNNNNNNNNNNNNNNNNNNNNNNNNNNNNNNNNNNNNNNNNNNNNNNNNNNNNNNNNNNNNNNNNNNNNNNNNNNNNNNNNNNNNNNNNNNNNNNNNNNNNNNNNNNNNNNNNNNNNNNNNNNNNNNNNNNNNNNNNNNNNNNNNNNNNNNNNNNNNNNNNNNNNNNNNNNNNNNNNNNNNNNNNNNNNNNNNNNNNNNNNNNNNNNNNNNNNNNNNNNNNNNNNNNNNNNNNNNNNNNNNNNNNNNNNNNNNNNNNNNNNNNNNNNNNNNNNNNNNNNNNNNNNNNNNNNNNNNNNNNNNNNNNNNNNNNNNNNNNNNNNNNNNNNNNNNNNNNNNNNNNNNNNNNNNNNNNNNNNNNNNNNNNNNNNNNNNNNNNNNNNNNNNNNNNNNNNNNNNNNNNNNNNNNNNNNNNNNNNNNNNNNNNNNNNNNNNNNNNNNNNNNNNNNNNNNNNNNNNNNNNNNNNNNNNNNNNNNNNNNNNNNNNNNNNNNNNNNNNNNNNNNNNNNNNNNNNNNNNNNNNNNNNNNNNNNNNNNNNNNNNNNNNNNNNNNNNNNNNNNNNNNNNNNNNNNNNNNNNNNNNNNNNNNNNNNNNNNNNNNNNNNNNNNNNNNNNNNNNNNNNNNNNNNNNNNNNNNNNNNNNNNNNNNNNNNNNNNNNNNNNNNNNNNNNNNNNNNNNNNNNNNNNNNNNNNNNNNNNNNNNNNNNNNNNNNNNNNNNNNNNNNNNNNNNNNNNNNNNNNNNNNNNNNNNNNNNNNNNNNNNNNNNNNNNNNNNNNNNNNNNNNNNNNNNNNNNNNNNNNNNNNNNNNNNNNNNNNNNNNNNNNNNNNNNNNNNNNNNNNNNNNNNNNNNNNNNNNNNNNNNNNNNNNNNNNNNNNNNNNNNNNNNNNNNNNNNNNNNNNNNNNNNNNNNNNNNNNNNNNNNNNNNNNNNNNNNNNNNNNNNNNNNNNNNNNNNNNNNNNNNNNNNNNNNNNNNNNNNNNNNNNNNNNNNNNNNNNNNNNNNNNNNNNNNNNNNNNNNNNNNNNNNNNNNNNNNNNNNNNNNNNNNNNNNNNNNNNNNNNNNNNNNNNNNNNNNNNNNNNNNNNNNNNNNNNNNNNNNNNNNNNNNNNNNNNNNNNNNNNNNNNNNNNNNNNNNNNNNNNNNNNNNNNNNNNNNNNNNNNNNNNNNNNNNNNNNNNNNNNNNNNNNNNNNNNNNNNNNNNNNNNNNNNNNNNNNNNNNNNNNNNNNNNNNNNNNNNNNNNNNNNNNNNNNNNNNNNNNNNNNNNNNNNNNNNNNNNNNNNNNNNNNNNNNNNNNNNNNNNNNNNNNNNNNNNNNNNNNNNNNNNNNNNNNNNNNNNNNNNNNNNNNNNNNNNNNNNNNNNNNNNNNNNNNNNNNNNNNNNNNNNNNNNNNNNNNNNNNNNNNNNNNNNNNNNNNNNNNNNNNNNNNNNNNNNNNNNNNNNNNNNNNNNNNNNNNNNNNNNNNNNNNNNNNNNNNNNNNNNNNNNNNNNNNNNNNNNNNNNNNNNNNNNNNNNNNNNNNNNNNNNNNNNNNNNNNNNNNNNNNNNNNNNNNNNNNNNNNNNNNNNNNNNNNNNNNNNNNNNNNNNNNNNNNNNNNNNNNNNNNNNNNNNNNNNNNNNNNNNNNNNNNNNNNNNNNNNNNNNNNNNNNNNNNNNNNNNNNNNNNNNNNNNNNNNNNNNNNNNNNNNNNNNNNNNNNNNNNNNNNNNNNNNNNNNNNNNNNNNNNNNNNN
>Prorocentrum_micans_AY822609_Divergin
NNNNNNNNNNNNNNNNNNNNNNNNNACCCGCTGAATTTAAGCATATCAATAAGCGGGGGAAAAGAAACTAACAAGGATTCCCCTAGTAACGGCGAGTGAACCGGGAAGAGCTCAAATTTGAATCTGGCGTCGAGTTGTAATCTATAGAGGCATTTCC-GTGCCGGACCGTGTCCAAGTCCCTTGGAATAGGGTATCAAAGAGGGTGACAATCCCGTACTTGACACGACGACCGGTGTCTGTGATATGTCTTCTACGAGTCGAGTTGTTTGGGAATGCAGCTCAAAATGGGTGGTGAGTTCCATCTAAAGCTAAATATTGGCGAGAGACCGATAGCGAACAAGTACCGTGAGGGAAAGATGAAAAGCACTTTGGAAAGAGAGTTAAAAGTACGTGAAATTGTTGAAAGGGAAACGATTGAAGTTTGACATAATGGCTTTAAACGACCCGTCTTGAAACACGGACCAAGGAGTCTAACATATCTGCGAGTGTTTGGGTGTCAAACCCGAGCGCGTAATGAAAGTAAACG-TAGGAAGCACCTTCGACCGATCTGGACTGTGATGGATTTGAGTAAGAGCATATATGCTGGGACCCGGAAGATGGTGAACTATGCCTGAATAGGGCGAAGCCAGGGGAAACTCTGGTGGAGGCTCGTAGCGATTCTGACGTGCAAATCGATCGTCAAATTTGGGTATAGGGGCGAAAGACTAATCGAACCATCTAGTAGCTGGTTCCTGCCGAAGTTTCCCTCAGGATAGCAGAAACTCGAGTTTTATGAGGTAAAGCGAATGATTAGAGGAATTGGGGACGAAGCGTCCTTAACCTATTCTCAAACTTTAAATGTGTAAGAAGAACTTGTCACTTAATTGGACGAGTCATGCGAATGAGAGTTTCTAGTGGGCCATTTTTGGTAAGCAGAACTGGCGATGCGGGATGAACCGATCGTGAGGTTAAGGTGCCGGAATACACGCTCA-TCAGACACCACAAAAGGTGTTAGTTCATCTAGACAGCAGGACGGTGGCCATGGAAGTCGGAATCCGCTAAGGAGTGTGTAACAACTCACCTGCCGAATGAACTAGCCCTGAAAATGGATGGCGCTCAAGCGTGTTACCCGTACCTCACCGTCGGCGTTGAAGTGACGCGCCGACGAGTAGGCAGGCGTGGAGGTTGTGAAGAAGCCTTGGCAGTGACGCTGGGTGAAACAGCCTCTAGTGCAGATCTTGGTGGTAGTAGCAAATATTCAAATGAGAACTTTGAAGACCGAAGTGGAGAAGGGTTCCACGTGAACAGCAGTTGGACGTGGGTTAGTCGATCCTAAGAGACAGGGATGTTCCGCACACGCAGGCTTTGCCTCGACTCTCGAAAGGGAATGGGGTTAATATTCCCCAACCAGGACGTGGATACTGTATGGCAACGTAAGAGAATTCGGTGACGCAGGGGGGAGCCTTGGGAAGCGTTGTCTTTTCTTTTTAACCGTCTTTTACCCTGAAATCAGATTGCCTGGAGAAAGGGTTAATTGGCGGGTAAAGCACCTTGTCTTCCGAGGTGTCCGGTGCGCTCTCAACTGTCCTTGAAAAACCGAAGGAAAGACTTATTCACACCCCTGGTCGTACCCATAACCGCATCAGGTCTCCAAGGTTAGCAGCCTCTGGTCGATAGTACAAAGTAGGTAAGGGAAGTCGGCAAAATAGATCCGTAACTTCGGGAAAAGGATTGGCTCTGAGGGTTGGGTATAGGGGTCCTTGGATCCCTGTGCAGTGAACAACCAACTCAGAACTGGAGCGGACAAGGGGAATCCGACTGTTTAATTAAAACAAAGCATTGCGATGGCCTCAAAAGGTGTTGACGCAATGTGATTTCTGCCCAGTGCTCTGAATGTCAAAGTGATGAAATTCAAACAAGCGCGGGTAAACGGCGGGAGTAACTATGACTCTCTTAAGGTAGCCAAATGCCTCGTCATCTAATTAGTGACGCGCATGAATGGATTAACGAGATTCCCACTGTCCCTATCTACTATCTAGCGAAACCACAGCCAAGGGAACGGGCTTGGGATAATCAGCGGGGAAAGAAGACCCTGTTGAGCTTGACTCTAGTCCGACTTTGTGAAATGACTTAGGAGGTGTAGCATAAGTGGGAGCTTTGGCGATCTTGAAATACCACTACTCTTAATGTCATTTTACTTATTCCGTTAGACTGAGACTTGCATCACGAGTTTTGGATCTAAGGTTGTGGTTGATCTGTGCGGAAGACATAGTCAGGTGGGGAGTTTGGCTGGGGCGGCACATCTGTTAAATGATAACGCAGGTGTCCTAAGGTGAGCTCAATGAGAACAGAAATCTCATGTGGACCAAAAGGGGAAAAGCTTGCTTGATTTTGATTTTCAGTACGAATACAAACTGTGAAAACATGGCCTATCGATCCTTTAGGTCTGAGAAATGTTCAGCTAGAGGTGTCAGAAAAGTTACCACAGGGATAACTGGCTTGTGGCAGCCAAGCGTTCATAGCGACGTTGCTTTTTGATCCTTCGATGTCGGCTCTTCCTATCATTGAGACGCAGAAGTCCCAAAGTGTCGGATTGTTCACCCGCCAATAGGGAACGTGAGCTGGGTTTAGACCGTCGTGAGACAGGTTAGTTTTACCCTACTGATGAATTGATATTGCGACAGTAATCGAAGTAGTACGAGAGGAACACTTCGTTCAGATACTTGGTAAATGCGGCTAGCTGAAAAGCTAATACCGCGAAGCTACCATCTGTTGGATTACGACTGAACGCCTCTAAGTCGGAATCCATGCTGGCTAGCAGTGTTGTCCACCATTTCCATTGTAGGAATTTCCAGCGGAAGTGATAAATCTTTTGCAGACGACTTAACTGAATCCAGGTATTGTAAGTGTGAGAGTAGCCTTTGTGCTA
>Akashiwo_sanguinea_strain_CCMP_1321
ACACGACCTGAAGTCAGGTCAGCAAACCCGCTGAATTTAAGCATATAAGTAAGCGGAGGAAAAGAAACTAAATAGGATTCTCTTAGTAATGGCGAATGAACTGGGATGAGCTCACCATGGGAATCGGGGTTGAATTGTAGTCTTGAGACGCACTGCCAACAAAGGCGCAGGTGTAAGCCTCTTGGAAGAGAGCATCGCAGAGGGTGAGAGTCCCGTCTGTCACCTGCAGCCCCTTGTGTACGGCATGCGTTCTGAGAGTCACGTTCCTCGGGATTGGAGCGCAAATTGGGTGGTAAGTTTCACCTCAAGCTAAATATTGGTCCGAGACCGATAGCAAACAAGTACCATGAGGGAAAGGTGAAAAGGACTTTGAAAAGAGAGTTAAAAGTGCTTGAAATTGCTGAAAGGGAAGCGAATGGAACCTGACGAAATGCTTCTATTCGACCCGTCTTGAAACACGGACCGAGGAGTCTAACATGTGTGCGAGTTCACGGGTGTCAAACCTGCTTGCGCAATGAAAGTGACTGCTGGGATGCACCAGCAACCGATC--TGCCGAGAGAGATTTGAGTTTGAGCATACCTGTTAGGACCCGAAAGATGGTGAACTATGCTTGTGTAGGGCAAAGCCAGGGGAAACTCTGGTGGAGGCTCGTAGCGATACTGACGTGCAAATCGTTCGTCAAACATGAGTATAGGGGCGAAAGACTAATCGAACCATCTAGTAGCTGGTTCCCTCCGAAGTTTCCCTCAGGATAGCTGGAGTTGAAGTTTTATCAGGTAAAGCGAATGATTAGAGGAATCGGGGACGTGTTGTCCTCGACCTATTCTCAAACTTTAAATGGGTAAGATCCAACAGTTGCTTAATTGAACTGTTGGGGCAAATGTGAACTCTAAGTGGGCCATTTTTGGTAAGCAGAACTGGCGATGAGGGATGAACCTAACGTTGGGTTAAGGTGCTTAACTGCTCGCTCA-TCAGATACCATAAAGGGTGTTGGTTCATTTTAACAGCAGGACGGTGGTCATGGAAGTCGAAATCCGCTAAGGAGTGTGTAACAACTCACCTGCCGAATGGACTAGCCCCGAAAATGGATGGCGCTCAAGCGGGTGACTGATACCCAACCATTGTTGCAATTGTGCGGCATCAATGAGTAGGAGGGCATGGGGGCCGTGATGATGCTTTTGGCGTAAGCCTGGGTGAAACAGCTCCTAGTGCAGATCTTGGTGGTAGTAGCAAATATTCAAATGAGAACTTTGAAGACTGAAGTGGAGAAGGGTTCCATGTGAACAGCAGTTGGACATGGGTTAGTCGATCCTAAGAGACAGGGATGTTCCGCACACGTAGGCTTTGCCTCGACTCTCGAAAGGGAATGGGGTTAATATTCCCCAACCAGGACGTGGATACTGTATGGCAACGTAAGAGAATTCGGTGACGCAGGTGGGAGCCTTGGGAAGCGTTGTCTTTTCTTTTTTACCGCCT-CTACCCTGAAATCAGATTGCCTGGAGATAGGGTTACATGGCGGGTAAAGCACCTTGTCTTCCGAGGTGTCCGGTGCGCTCTCAACTGTCCTTGAAAACCCGAAGGAAAGACTTATTCACACCCCTGGTCGTACCCATAACCGCATCAGGTCTCCAAGGTTAGCAGCCTCTGGTCGATAGGTGAAAGTAGGTAAGGGAAGTCGGCAAAATAGATCCGTAACTTCGGGAAAAGGATTGGCTCTGAGGGTTGGGTACAGGGGTCCTTGTTCCCCTGTGCAATGAACAACCGACTCAGAACTGGAGCGGACAAGGGGAATCCGACTGTTTAATTAAAACAAAGCATTGCGATGGCCTCAACAGGTGTTGACGCAATGTGATTTCTGCCCAGTGCTCTGAATGTCAAAGTGATGAAATTCAAACAAGCGCGGGTAAACGGCGGGAGTAACTATGACTCTCTTAAGGTAGCCAAATGCCTCGTCATCTAATTAGTGACGCGCATGAATGGATTAACGAGATTCCCACTGTCCCTATCTACTATCTAGCGAAACCACAGCCAAGGGAACGGGCTTGGGATAATCAGCGGGGAAAGAAGACCCTGTTGAGCTTGACTCTAGTCCGACTTTGTGAAATGACTTAGGAGGTGTAGCATAAGTGGGAGCCTC-GCGATCTTGAAATACCACTACTCTTAATGTCATTTTACTTATTCCGTTAGACTAAGGCTCGCATCACGAGTTTTGGATTCAAGGTTACAGTTGATTTGTGCGGAAGACATAGTCAGGTGGGGAGTTTGGCTGGGGCGGCACATCTGTTAAATGATAACGCAGGTGTCCTAAGGTGAGCTCAATGAGAACAGAAATCTCATGTGGACCAAAAGGGGAAAAGCTCGCTTGATTTTGATGTTCAGTACGCATACAAACTGTGAAAGCATGGCCTATCGATCCTTTAGGTCTGAGAAATGTTCAGCTAGAGGTGTCAGAAAAGTTACCACAGGGATAACTGGCTTGTGGCAGCCAAGCGTTCATAGCGACGTTGCTTTTTGATCCTTCGATGTCGGCTCTTCCTATCATTGAGACGCAGAAGTCCCAAAGTGTCGGATTGTTCACCCGCCAATAGGGAACGTGAGCTGGGTTTAGACCGTCGTGAGACAGGTTAGTTTTACCCTACTGATGAATTGATCCTGCGACAGTAATCGAAGTAGTACGAGAGGAACACTTCGTTCAGATACTTGGTAAATGCGGCTAGCTGAAAAGCTAATACTGCGAAGCTATCATCTGTTGGATTACGACTGAACGCCTCTAAGTCAGAATCTTGGCTGACTAGCAGTGTTGTCCACCTCTTTGAACTTAGAGCTTGCATCATGAAGCGATAAACCTTTTGTAGACGACTTAGCTGAGTCTGGGTATTGTGAGAGTGAGAGTAACCTTTGTGTTA
>Pfiesteria_piscicida
NCAAGACATGAAGTCAGGTCAGCAAACCCGCTGAATTTAAGCATATAAGTAAGCGGAGGAAAAGAAACTAAATAGGATTCCCTTAGTAATGGCGAATGAACAGGGATCAGCTCAGGATGGAAATCGGGG-TGAATTGTAATCTGGAGATGCACCACCAACTGGGGCACAGATGTAAGCCTCTTGGAAAAGAGCATCAGTGAGGGTGAGAATCCCGCATGGCATCTGTAGTCCTCAGTGTACGGTGTGCATTCTAAGAGTCACACTCCTCGGGACTGGAGTGCAAATTGGGTGGTAAATTTCATCTAAAGCTAAATATTTGTTCGAGACCGATAGCAAACAAGTACCATGAGGGAAAGATGAAAAGGACTTTGAGAAGAGAGTTAAAAGTGCCTGAAATTGCTGAAAGAGAAGCGAATGGAACTTGATCAAATGGTTCCATCCGACCCGTCTTGAAACACGGACCAAGGAGTCTAACATATGTGCAAGTTCTCGGGTGGTAAACCTGCTTGCGAAATGAAAGTGACTGCTGGGATGCACCAGCAACCGACC--AATTGAGAGAGGTTTGAGTATGAGCATATCTGTTAGGACCCGAAAGATGGTGAACTATGCCTGTGAAGGGCAAACTCAGAGGAAACTCTGATGGAGGCTCGTAGCGATACTGACGTGCAAATCGTTCGTCATACATGGGTATAGGGGCGAAAGACTAATCGAACCATCTAGTAGCTGGTTCCCTCCGAAGTTTCCCTCAGGATAGCTGGAGTTGAAGTTTTATCAGGTAAAGCGAATGATTAGAGAGTTGGGGGACGTGTTGTCCTCCACCTATTCTCAAACTTTAAATGGGTAAGATCCAGTGGTTACTTGGGTGAACTTCTGGGATAAATGAAAACTCTAAGTGGGCCATTTTTGGTAAGCAGAACTGGCGATGAGGGATGAACCTAACGTTGGGTTAAAGTGCTTAACTGCTCGCTCA-TCAGATACCATAAAGGGTGTTGGTTCATTTTAACAGCAGGACGGTGGTCATGGAAGTCGAAACCCGCTAAGGAGTGTGTAACAACTCACCTGCCGAATGGACTAGCCCCGAAAATGGATGGCGCTTAAGCGGGTGACTGATACCCAACCATTGTTGCAATTGTGTTGCATCAATGAGTAGGAGGGCATGGGGGTTGTGATGCAGCTCTTGGCGTAAGCCTGGGTGAAACAGCTCCTAGTGCAGATCTTGGTGGTAGTAGCAAATATTCAAATGAGAACTTTGAAGACTGAAGTGGAGAAGGGTTCCATGTGAACAGCAGTTGGACATGGGTTAGTCGTTCCTAAGAGACAAGGATGTTCCGCACACGCAGGCTTTGCCTCGTCTCTTGAAAGGAAATGGGGTTAATATTCCCCAACCAGGACGTGGATACTGTATGGCAACGTAAGAGAATTCGGCGACGCAGGAGGGAACCTTGGGAAGCGTTGTCTTTTCTTTTTAACCGCCTATTACCCTGGAATCAGATTGCCTGGAGATAGGGTTAAATGGCGGGTAAAGCACCTTGACTTCCGAGGTGTCCGGTGCGTTCTCTACTGTCCTTGAAAAGCCGAAGGAAAGATTTATTCACACCCCTGTACGTACCCATAACCGCATCAGGTCTCCAAGGTTAGCAGCCTCTGGTCTATAGAGCAAAGTAGGTAAGGGAAGTCGGCAAAATAGATCCGTAACTTCGGGAAAAGGATTGGCTCTGAGGGTTGGGTATAGGGGTCCTTGTTTCCCTGTGCAGTGAACAACCAACTCAGAACTGGAGCGGACAAGGGGAATCCGACTGTTTAATTAAAACAAAGCATTGCGATGGCCTCAAAAGGTGTTGACGCAATGTGATTTCTGCCCAGTGCTCTGAATGTCAAAGTGATGAAATTCAATCAAGCGCGGGTAAACGGCGGGAGTAACTATGACTCTCTTAAGGTAGCCAAATGCCTCGTCATCTAATCAGTGACGCGCATGAATGGATTAACGAGATTCCCACTGTCCCTATCTACTATCTAGCGAAACCACAGCCAAGGGAACGGGCTTGGGATAATCAGCGGGGAAAGAAGACCCTGTTGAGCTTGACTCTAGTCCGACTTTGTGAAATGACTTAGGAGGTGTAGCATAAGTGGGAGCTTCGGCGATCGTGAAATACCACTACTCTTAATGTCATTTTACTTATTCCGTTAAGCTGAAACTTGCGTCACGAGGTTTGGATCTAAGGTCGTGATTGATCTGTGTGGAAGACATAGTCAGGTGGGGAGTTTGGCTGGGGCGGCACATCTGTTAAATGACAACGCAGGTGTCCTAAGGTGAGCTCAATGAGAACAGAAATCTCATGTTGACCAAAAGGGGAAAAGCTCGCTTGATTTTGATTTTCAGTACGAATACAAACTGTGAAAACATGGCCTATCGATCCNNNNNNNNNNNNNNNNNNNNNNNNNNNNNNNNNNNNNNNNNNNNNNNNNNNNNNNNNNNNNNNNNNNNNNNNNNNNNNNNNNNNNNNNNNNNNNNNNNNNNNNNNNNNNNNNNNNNNNNNNNNNNNNNNNNNNNNNNNNNNNNNNNNNNNNNNNNNNNNNNNNNNNNNNNNNNNNNNNNNNNNNNNNNNNNNNNNNNNNNNNNNNNNNNNNNNNNNNNNNNNNNNNNNNNNNNNNNNNNNNNNNNNNNNNNNNNNNNNNNNNNNNNNNNNNNNNNNNNNNNNNNNNNNNNNNNNNNNNNNNNNNNNNNNNNNNNNNNNNNNNNNNNNNNNNNNNNNNNNNNNNNNNNNNNNNNNNNNNNNNNNNNNNNNNNNNNNNNNNNNNNNNNNNNNNNNNNNNNNNNNNNNNNNNNNNNNNNNNNNNNNNNNNNNNNNNNNNNNNNNNNNNNNNNNNNNNNNNNNNNNNNNNNNNNNNNNNNNNNNNNNNNNNNNN
>Alexandrium_catenella
NCTAAGCGTGAAGTGAAGCACATAAACCTGCTGAATTTAAGCATATAAGTAAGTGGTGGAAATTAAACCAACTGGGATCTCTTCAGTAATTGCGCATGAACCAGGATATGCTTAGCTTGACAAATGGAG-TGAATTGTATTGTGGGAATGTATTACCAACAGAGGTGCAGGTGTCAGCCATTTGAAAGAAAGCATCAATGAGGGTGAGAGTCCTGTTTGTCATGTGCAGCCTTCTGTGCACGGTGTATATTTGCTGAGTCACACTCCTTGGCATTGGAATGCAAAGTGGGTGGTAAGTTTCATGCAAAGGTAAATATGCAATTGAGACTGATAGCGCACAAGTACCATGAGGGACATATGAAAAGGACTTTGAAAAGAGAATTAAATGAGTTTGTATTTGCTAAACACAAAGTAAACAGACTCTGGCAAAATGCTTCTGCTTGACCCGTCTTGAAACACGGACCAAGGAGTCTAACAGATGTGCAAGTTTGAAGGTGGTATACCTGTGTGTGTAATGAAAGTATTGGCTGGGATGCACCAGCAGCCGACT--AACAGACAGAGGTTTGAGTTGGAGCATATCTATTAGGACCCGAAAGATGGTGAACTATGCTTGAACAGAAAGAATTCAGAGGAAACTCTGATGGAGGTTCGTATCGATACTGACGTGCAAATCGTTCGTCATATTTGGGTATAGGGGCGAAAGACTAATCGAACCATCTAGTAGCTGGTTCCCTCCGAAGTTTCCCTCAGGATAGCTGGAGTTGCAGTTTTATCAGGTAAAGCGAATGATTAGAGGAATTGGGGAAGATGTGTCCTTGACCTATTCTCAAACTTTAAATGGGTAATATGTAGTGGTTGCTTGATGGAACTTCTAAAATGAATGGCAATATTAGGTGGGCCATTTTTGGTAAGCAGAACTGGCGATGAGGGATGAACCTAATGCTGGGTTAAGGTGCTTAATTACTTGCTCA-TTTGATACCAGAAAGGGTGTTGGTTCATTTTAACAGCAGGACGGTGGTCATGGAAGTCGAAATCCGCTAAGGAGTGTGTAACAACTCACCTGCCGAATGGACTAGCCCCGAAAATGGATGGCGCTCAAGCGGGTGACTGATACCCAACCACTGTTGCAAA----CAACATCAATGTGTAGGAGGGCATGGTGGCTGTGAAACAGCCTTTGGCAAAACCCTAGGTGCAACAGCTTCTAGTGCAGATCTTGGTGGTAGTAGCAATTATTCAAATGAAAACTTTGAAGACTGAAGTGGAGAAGGGTTTCATGTGAACAGTGCTTGGACATGGGTTAGCCGGTCATAAGAGATAGGTATGTTTTGCACATGCAGGCTTTGCTTCGCTCCTTGACAAGGAATGGGGTTAATATCCCCCAGCCAGGACGTGGATATTGCATGGTAACATAAGTGGATT-GGTGATGCAATAGGAAGCCTTGGTAAGCGTTGTCTTTTCTGTTTAATTGTTTATAACCCTGAAATCAGATTGCCTGGAGATAGGGTTGAATGGCAAGCAAAGCACCTTGTCTTCTGAGGTGTCTGGTGTGCTTTCAATTGCCCTTGAAAAACCAAATGATTGTTTTATTCTCTCCCCTGGTCGTGCCCATATCCGCATCAGGTCTCCAAGGTTTGTAGCCTCTGGTCTTTGGAACAAAGTAGGTAAGGGAAGTCGGCAAACTAGATCCGTAACTTTGGGAAAAGGATTGGCTCTGAGGGTTGGGTGCAGGGGTCCTTGTGCCTGTGCACAATGAACAACTAACTCAGAACTGAAGCGGACAAGGGGAATCCGACTGTTTAATTAAAACAAAGCATTGTGATGGCTTGAAAAGGTGTTGATGCAATGTGATTTCTGCCCAGTGCTCTGAATGTCAAAGTGATGAAATTCAAACAAGCGCGGGTAAACGGCGGGAGTAACTATGACTCTCTTAAGGTAGCCAAATGCCTCGTCATCTAATTAGTGACGCGCATGAATGGATTAACGAGATTCCCACTGTCCCTATCTACTATCTAGCGAAACCACAGCCAAGGGAACGGGCTTGGGATAATCAGCGGGGAAAGAAGACCCTGTTGAGCTTGACTCTAGTCTGACATTGTGAAATGACTTAGGGGGTGTAGCATAAGTGGGAGCTGTGGTGATCTTGAAATACCACTACTCTTAATGTCATTTTACTTATTCTGTGAAGCTGGGGCTTACTTGATGATTTTTTGAATCAAAGTTGTATCTGTTTTATGTGGAAGACATCATCAGGTGGGGAGTTTGGCTGGGGCGGCACATCTGTTAAATGATAACGCAGGTGTCCTAAGGTGAGCTCAATGAGAACAGAAATCTCATGTGGACCAAAAGGGGAAAAGCTTGCTTGATTTTCATTTTCAGTATGAATACAAACTGTGAAAACATGGCCTATCGATCCTTTAGGTCTGAAAAATGTTCAGCTAGAGGTGTCAGAAAAGTTACCACAGGGATAACTGGCTTGTGGCAGCCAAGCGTTCACAGCGACGTTGCTTTTTGATCCTTCGATGTCGGCTCTTCCTATCATTGAGACGCAGAAGTCCCAAAGTGTCGGATTGTTCACCCGCCAATAGGGAACGTGAGCTGGGTTTAGACCGTCGTGAGA-AGGTTAGTTTTACCCTACTGGTCAA--AATATTGCAACAGTAATCGAAGTAGTACGAGAGGAACACTTCGTTCAGATACTTGGTAAATGCTACCAGCTGAAAAGCTATTGTTGCAAAGCTACCATCTGTTGGATTACGACTGAACGCCTCTAAATCGGAATCTTGTCTGGCTAGTAATGTTGT-CATCATTGCTGTTTTAGGCATTGTGAACTGAAATGATAAATCTACTGTAAACGACTTTGCTGTGTCCAGGTATTGTAAGTGTGAGAGTGGTGTGTGTGCTG
>Gonyaulax_polyedra
NGAAGACATGAAGT-AGGCGAGTCAACCTGCTGAATTTAAGCATATAAGTAAGCGGAGGACTTGAAACCAAACAGGATTCCTTCAGTAACGGCGAGTGAACAGGGAGTAGCTCAGCATGGAAATTGGGGCTGAGTTGTAGTCTGGAGATGCGTTGCCAATGGGGGTGCAGATGTGAGCCTCTTGGAAAAGAGCACTAATGAGGGTGACAGTCCTGTTTGCCATCTGTCGTCTTCCATGCACGGCGTGCTTCCTACGAGTCACGTTCCTTGGGCTTGGAGCGCCAATGTGGTGGTAATTTTCACCCCAAGCTAAATACATGTTCAGGACCGACAGCAAACAAGTACCATGAGGGAAAGGTGAAAAGGACTTTGAGAAGAGTGTTAAAAGTGCATGAATTTGCTGAATGT-AAGTGAATGGAACTTGACTAAATGGCTCTATTCGACCCGTCTTGAAACACGGACCAAGGAGTCTAACGCATGTGTTAGTGTGCGGGTGGCCAACTTGTGTGCGACATGAAAGTGTTTGTTGGGATGCACTAACAATGGACC--AAGTGGGAGAGGTTTGAGTTGGAGCACATGCGCTAGGACCCGAAAGATGGTGAACTATGCCTGAGGAGGACAAATTCAGGGGAAACTCTGATGGAGGCTTGTAGCGATACTGACGTGCAAATCGTTCGTCTCACTTGGGTATAGGGGCGAAAGACTAATCGAACCATCTAGTAGCTGGTTCCCTCCGAAGTTTCCCTCAGGATAGCTGGAACTAAAGTTTTATTAGGTAAAGCAAATGTTTAGAGGAATCGGGGACGTGGTGTCCTCGACCTATTCACAAACTTTAAATGGGTAAGATGCAGTGGTTGCTTGTGTGATCTTCTGGGGTAAATGCACTTTCTACGTGGGCCGTTTTTGGTAAGCAGAACTGGCGATGAGGGATGAACCTAACGTTGGATTAAGGTGCCGAAATGCTCGCTCA-TCAGATACCATAAAGGGTGCTGGTTCATTTTAACAGCAGGACGGTGGTCATGGAAGTCGAAATCCGCTAAGGAGTGTGTAACAACTCACCTGCCGAATGGACTAACCCCGAAAATGGATGGCGCTTAAGCGGGTGACTGATATCTAACCACTTGTGCAAATGTG-GGCACCAGTGAGTAGGAGGGCGTGGAAGTTGCGATGAATCATCGGGTGCAAACCTTGGTGAAGCATCTTCTAGTGCAGATCTTGGTGGTAGTAGCATTTATTCAAATGGGAACTTTGAAGACCAAAGTGGAGAAGGGTTCCATGTGAACAGCAGTTGGACATGGGTTAGCCGACCCTAAGGAACAGGATA-TTCTGCACACAAAGGCTTTGCCTTGTCTTGCGAAAGGCAGTGGGGTTAATATTCCCCAGCCGGGACGTGGATAGTGTATGGTGACATAAGAGAATTTGGCGGTGCATTTGCGCACCTCGGGAAGCGTTGTCTTTTCTTTTTAACTCCCTTTTACCCTGAAATCAGTTTGCCTGGAGATAGGGTTCATTGGTAGGTAAAGCACCTTTTCTTTTGAGGTGCTCGATGTGTGCGCAACTGTCCTTGAAAAGCCAAAGAAAAGATTTATTCACACCCCTGGTCGTACCCATAACCGCAGCAGGTCTCCAAGGTTAGCAGCCTCTGGCCCTTAGAGCAAAGTAGGTAAGGGAAGTCGGCAAAACAGATCCGTATCTTTGGGAAAAGGATTGGCTCTGAGGGTTGCGTGCAGGGGTCCTTGCCCCCCTGCGCAGTGAACAGCCAACTCAGAACTGGAGCGGACAAGGGGAATCCGACTGTTTAATTAAAACAAAGCCTTGCGATGGCCTCAGCAGGTGTTGACACAATGTGATTTCTGCCCAATGCTCTGAATGTCAAAGTGATGAAATTCAAACAAGCGCGGGTAAACGGCGGGAGTAACTATGACTCTCTTAAGGTAGCCAAATGCCTCGCCATCTAATTAGTGACGCGCATGAATGGATTAACGAGATTCCCACTGTCCCTATCTACTATCTAGCGAAACCACAGCCAAGGGAACGGGCTTGGGATGATCAGCGGGGAAAGAAGACCCTGTTGAGCTTGACTCTAGTCTGACTTTGTGAAATGACTTAGGAGGTGTAGCATAAGTGGGAGTTTTGGCGATCTTGAAATACCACTACTCTTAATGTCATTTTACTTATTCTGTCAGCCTGCGGCTTGCATGTTGAGTTTTGGATTTAATGCTTCTTCTGATCTGTTTGGGAAGCATAGTCAGGTGGGGAGTTTGGCTGGGGCGGCACATCTGTTAAATGATAACGCAGGTGTCCTAAGGTGAGCTCACTGAGGACAGAAATCTTATGTAGACCAAAAGGGGAAATGCTTGCTTGATTTTCATTTTCAGTGCGAATACAAACTGTGAAAACATGGCCTATCGATCCTCTATGTCTGCGATTTGTTCAGCTAGGGGTGTCAGAAAAGTTACCACAGGGATAACTGGCTTGTGGCAGCCAAGCGTTCGTAGCGACGTTGCTTTTTGATCCTTCGATGTCGGCTCTTCCTATCATTGAGACGCAGCAGTCCCAAAGTGTCGGCTTGTTCACCCGCCAATAGGGAACGTGAGCTGGGTTTAGACCGTCGTGAGACAGGTTAGTTTTACCTTGCTGATCGGGCGATATTGTGACAGCAATCGAAGTAGTACGAGAGGACAACTTCGTTCAGACATTTAGTAAATGCATTTACCTGAAAAGCTATTATTGACAAGCTACCATATGTTGGATTACGACTGAACGCCTCTAAGTCAGAANNNNNNNNNNNNNNNNNNNNNNNNNNNNNNNNNNNNNNNNNNNNNNNNNNNNNNNNNNNNNNNNNNNNNNNNNNNNNNNNNNNNNNNNNNNNNNNNNNNNNNNNNNNNNNNNNNNNNNNNNNNNN
>MAG1_EU304548_Uncultured_marine_alveolate
CACGCTCACGACCAGTCACGGGATTACCCGCTGAATTTAAGCATATAAATAAGCGGAGGACATCAAACTAACCAGGATTCCCCTAGTAATGGCGAATGAACAGGGAAGAGCTCAAATCTATAACCGTGTTCGGAATGTGGCCTCGTGTGCGTTCACCAGCTGCTCCTACGTCGTTAGTTGTTTGGAACAACACATAATCACGGGTGAAAATCCCATCTGTCGACCTTATGGAGGCGCGTACGGTGTGCGTTCCCCGAGTCGCGCACCCTGGGACGGGTGCGTAAATTCGGTGGTAAGTTTCATCGAAAGCTCAATATTTCCTCGAGTCCGATAGCGAACAAGTACCATGAGGGAAAGGTGAAAAGTACTTTGAAAAGAGAGTTAAACGTGCCTGAAATCGTTGTGAATCAAGCGATTGGAATCAGACCCGCAGGTTCCAATTGACCCGTCTTGAAACACGGACCAAGGAGTCATACGCATGTGCGAGTATGTGAACAACAACGTTATATGCGAAATGAAAGTGAAAGGTAGAAAGCTCTACCGACCGACTACATCGGCGTGAAGTTCGAGTGTGAGCGCATGTGTTGGGACCCGAAAGATGGTGAACTATGCCTGAACAGGGTGAAGCCAGGGGAAACCCTGGTGGAGGCTCGTAGCGATACTGACGTGCAAATCGTTCGTCTAATTTGGGTATAGGGGCGAAAGACTAATCGAACCATCTAGTAGCTGGTTCCCTCCGAAGTTTCCCTCAGGATAGCTGGCGTGTTAGTTTCACCAGGTAAAGCGAATGATTAGAGGTTCCGGGGCTGTTTCAGCCTCGGCCTATTCTCAAACTTTCAATGGGTGAGCTCTACGATTTGCATGTTCGAATTCGTAGCAGCAATGATGATGCTCAGTGGGCCGTTTTTGGTAAGCAGAACTGGCGATGAGGGATGAACCTACCGTTGACATAAGGTGCTAAACTACTCGCTCA-TCAGACACCACAAAGGGTGTTGGTTCATTTTGACAGCAGGACGGTGGTCATGGAAGTTGAAATCCGCTAAGGAGTGTGTAACAACTCACCTGCCGAATGGACTAGCCCCGAAAATGGATGGCGCTGCAGCGAGCGACCGATAGTCGACCCGTCGTGGGAGTTGTATCCTCGACGGTGTAGGAGGGCGCAGATGTTGTGACGCATTTCGGGATGTAAATCTCGATGAAATTGCATCTGGTGCAGATCTTGGTGGTAGTAGCAACTATTCAACTGCGAATGTTGAAGACTGAAGTGGAGAAGGTTTCCATGTGAACAGGATTTGTACATGGGTTAGCCGGCCCTAAGGGACTGGAGGACGGGTCGAGTGCAG-CTTTGCTGCATTGCCCGAAAGGTAAGGTGGTTAATATTCCTCCGCCCGACAGTGGATAGTATGTGGCAACACAACAGAACTCGGGTTCGCGTGCGGGTGCTCCGGGAAGTGTTTTCTTTTCTTCTCAACAATCATAGGCCCTGGAATCAGCTTGTCAGGAGGTAGGGCTGTCAGATTGGTGGAGTGCCTCGTCATTCGAGCCACCTGGTGAGCTCTCGCACGCCCTTGAAACCCCGGGGGAAAGTTTCATTCGCACTCACGTCCGTATCCATAACCGCATCAGGTCTCCAAGGTTAGCAGCCTCTGGTCTCTAGAAGAAGGTAGCTAAGGGAAGTCGGCAAAATAGTTCCGTAACTTTGGGAAAAGGAATGGCTCTGAGGGCTGGGCACAGGGGTCCTCGCTCCCTTGTGCGATGAACAGCCATCTCAGAACTGGAGCGGACAAGGGGAATCCGACTGTTTAATTAAAACAAAGCATTGCGATACCCGCAACCGGTGTTGACGCAATGTGATTTCTGCCCAGTGCTCTGAATGTCAAAGTGATGAAATTCAAACAAGCGCGGGTAAACGGCGGGAGTAACTATGACTCTCTTAAGGTAGCCAAATGCCTCGTCATCTAATTAGTGACGCGCATGAATGGATTAACGAGATTCCCACTGTCCCTATCTACCATCTAGCGAAACCACAGCCACGGGAACGGGCGTGGAACATTCAGCGGGGAAAGAAGACCCTGTTGAGCTTGACTCTAGTTCGACTTTGTGAAGTGACTTAAGAGGTGTAGCATAAGTGGGAGCTTCGGCGCATGTGAAATACCACTACTTTTAATGTTGCTTTACTTATTCCGTTATGCTAAAACTCGGCTCTCGATTTGTTGCTC-AAAGTTCTGACTGATTCGCGCGGGAGACTTAGTCAGGTGGGGAGTTTGGCTGGGGCGGCACATCTGTTAAATGGTAACGCAGGTGTCCTAAGGTGAGCTCAGTGAGAACAGAAATCTCACGTAGACCAAAAGGGGAAAAGCTCACTTGATTTTGATTTTCAGTGTGAATACAAACTGTGAAAGCATGGCCTATCGATCCTTTAAGTCTGGGAAACGTCCAGCTAGAGGTGTCAGAAAAGTTACCACAGGGATAACTGGCTTGTGGCAGCCAAGCGTTCATAGCGACGTTGCTTTTTGATCCTTCGATGTCGGCTCTTCCTATCATTGAGACGCAGAAGTCCCAAAGTGTCGGATTGTTCACCCGCCAATAGGGAACGTGAGCTGGGTTTAGACCGTCGTGAGACAGGTTAGTTTTACCCTACTGAT-AATTAACGTTGCGACAGTAATCGAACTAGTACGAGAGGAACAGTTCGTTCAGACATTTGGTTAATGCAGTTAGCTGACACGCTAGTGCTGCGATGCTACCATCTGCCGGTTTATGACTGAACGCCTCTAAGTCAGGACCCGTGCTGGAGAGCAGCGTTATTGTGCCGACTGAATGAACCTAGCTTGGATGGTCGGTTGAAATCCTGGGAAAACGACCCAGAAGGCTCCGGGTGCTGTAAGTGTGAGAGTGGTCATTGTACCA
>MAG1_5_AND_3END_AACY020214703_Marine_1096626819912
CACGTACACGACCTGTTACGGGATTACCCGCTGAATTTAAGCATATAAATAAGTGGAGGAGTAAAAACTAACCAGGATTCCCCCAGTAATGGCGAATGAACAGGGAAGAGCTCAAATGCATAACCGCATTCCTCGTGTGCTCTCACCAGTTGCTTCC----------TCGTCGTTTGTTGTTTGGAAAAACACATAACCACGGGTGAAAATCCCATCTGTCGGCCTACGGAAGCGGCGTACGGTGTGAGTTCCCAGAGTCGCGCACCCTGGGACGGGTGCGTAAAGTCGGTGGTAAGTTTCATCGAAAGCTCAATATCTCCTCGAGTCCGATAGCGAACAAGTACCATGAGGGAAAGGTGAAAAGTACTTTGAAAAGAGAGTTAAACGTGCCTGAAATCGTTGTGAATCAAGCAATTGGAATCAGAATCGCAGGTTCCAATTGACCCGTCTTGAAACACGGACCAAGGAGTCATACGCATGTGCGAGTATGTGACCTACAACGGTATATGCGAAATGAAAGTGAAAGGTAGAAAGCTCTACCGACCGACTACATCGGCGTGAAGTTCGAGTATGAGCGCATGTGTTGGGACCCGAAAGATGGTGAACTATGCCTGAACAGGGTGAAGCCAGGGGAAACCCTGGTGGAGGCTCGTAGCGATACTGACGTGCAAATCGTTCGTCTAATTTGGGTATAGGGGCGAAAGACTAATCGAACCATCTAGTAGCTGGTTCCCTCCGAAGTTTCCCTCAGGATAGCTGGCGTGTTAGTTTCACCAGGTAAAGCGAATGATTAGAGGTTCCGGGGATGCTTCATCCTCGGCCTATTCTCAAACTTTCAATGGGTGAGATCCGCTGTTTGCATGTTCGAATCAGTGGCTGCAATGATGATGCTCAGTGGGCCGTTTTTGGTAAGCAGAACTGGCGATGAGGGATGAACCTACCGTTGACATAAGGTGCTAAAGTACTCGCTCA-TCAGACACCACAAAGGGTGTTGGTTCATTTTGACAGCAGGACGGTGGTCATGGAAGTCGAAATCCGCTAAGGAATGTGTAACAACTCACCTGCCGAATGGACTAGCCCCGAAAATGGATGGCGCTGCAGCGAGCGACCGATAGTCAACCCGTCGTGGGAGTTGTATCCTCGACGGTGTAGGAGGGCGCAGATGTTGTGACGCATTTCGGGTTGTAAAACTCGATGAAATTGCATCTGGTGCAGATCTTGGTGGTAGTAGCAACTATTCAACTGCGACTGTTGAAGACTGAAGTGGAGAAGGTTTCCATGTGAACAGGATTTGTACATGGGTTAGCCGGCCCTAAGGGACTGGAGGACGGGTCGAGTGCTG-CATTGCAGCAATGCCCGAAAGGTAAGGTGGTTAATATTCCTCCGCCCGACAGTGGATATTATGTGGCAACACAAAAGAACTCGGGTTCGCGTGTGGGTACTCCGGGAAGTGTTTTCTTTTCTTCTCAACAATCCTAGGCCCTGGAATCAGCTTGTCAGGAGGTAGGGCTGTCAGATTGGTGAAGTGCCTCGTCTTTTGAGCCACCTGGTGAGTCCTCACACGCCCATGAAACCCCGGGGGAAAGTTTCATTCGCACTCACGTCCGTATCCATAACCGCATCAGGTCTCCAAGGTTAGCAGCCTCTGGTCTCTAGAAGAAGGTAGCTAAGGGAAGTCGGCAAAATAGTTCCGTAACTTTGGGAAAAGGAATGGCTCTGAGGGTTGGGTGCAGGGGTTCCTGATCCTCTGCACGATGAACAACCATCTCAGAACTGGAGCGGACAAGGGGAATCCGACTGTTTAATTAAAACAAAGCATTGCGATACCCGCAAACGGTGTTGACGCAATGTGATTTCTGCCNNNNNNNNNNNNNNNNNNNNNNNNNNNNNNNNNNNNNNNNNNNNNNNNNNNNNNNNNNNNNNNNNNNNNNNNNNNNNNNNNNNNNNNNNNNNNNNNNNNNNTAGTGACGCGCATGAATGGATTAACGAGATTCCCACTGTCCCTATCTACCATCTAGCGAAACCACAGCCAAGGGAACGGGCTTGGGACATTCAGCGGGGAAAGAAGACCCTGTTGAGCTTGACTCTAGTTCGACTTTGTGAAGTGACTTAAGAGGTGTAGCATAAGTGGGAGCTTCGGCGAATGTGAAATACCACTACTTTTAATGTTGCTTTACTTATTCCGTTATGCAGAAATTCGGCTCTCGATGTCTTGTTC-AAAGTCCTGACCGATCCGCGCGGGAGACTTAGTCAGGTGGGGAGTTTGGCTGGGGCGGCACATCTGTTAAATGGTAACGCAGGTGTCCTAAGGTGAGCTCAGTGAGAACAGAAATCTCACGTAGACCAAAAGGGGAAAAGCTCACTTGATTTTGATTTTCAGTGTGAATACAAACTGTGAAAGCATGGCCTATCGATCCTTTAAGTCTGTGAAACGTACAGCTAGAGGTGTCAGAAAAGTTACCACAGGGATAACTGGCTTGTGGCAGCCAAGCGTTCATAGCGACGTTGCTTTTTGATCCTTCGATGTCGGCTCTTCCTATCATTGAGACGCAGAAGTCCCAAAGTGTCGGATTGTTCACCCGCCAATAGGGAACGTGAGCTGGGTTTAGACCGTCGTGAGACAGGTTAGTTTTACCCTACTGAT-AATCAACGTTGCGACAGTAATCGAACTAGTACGAGAGGAACAGTTCGTTCAGACATTTGGTTAATGCGGTTAGCTGAGACGCTAGTGCCGCGATGCTATCATCTGCCGGTTTATGACTGAACGCCTCTAAGTCAGGACCCGTGCTGGAGAGCAGCGTTAC-GTGCCTTCTGAATGAACCTATCTTGGATGGAAGGCTGAAATCCTGGGAAGACGATCCAGAAGGCTCCGGGCGTTGTAAGTACGAGAGTGATCTTGTGTC-A
>MAG1_Environmental_sequence_Ma131_1A45_28S_FJ032669
NNNNNNNNNNNNNNNNNNNNNNNNNNNNNNNNNNNNNNNNNNNNNNNNNNNNNNNNNNNNNNNNNNNNNNNNNNNNNNNNNNNNNNNNNNNNNNNNNNNNNNNNNNNNNNNNNNNNNNNNNNNNNNNNNNNNNNNNNNNNNNNNNNNNNNNNNNNNNNNNNNNNNNNNNNNNNNNNNNNNNNNNNNNNNNNNNNNNNNNNNNNNTGAAAATCCCATCTGTCGGCCTACGGAAGCGGCGTACGGTTTGAGTTCCCCGAGTCGCGCACCCTGGGACGGGTGCGTAAATTCGGTGGTAAGTTTCATCGAAAGCTCAATATTTCCTCGAGTCCGATAGCGAACAAGTACCATGAGGGAAAGGTGAAAAGTACTTTGAAAAGAGAGTTAAACGTGCCTGAAATCGTTGTGAATCAAGCAATTGGAATCAGAATCGCAGGTTCCAATTGACCCGTCTTGAAACACGGACCAAGGAGTCATACGCATGTGCGAGTATGTGAGCCAAAACGCTATATGCGAAATGAAAGTGAAAGGTAGAAAGCTCTACCGACCGACTACATCGGCGTGAAGTTCGAGTGTGAGCGCATGTGTTGGGACCCGAAAGATGGTGAACTATGCCTGAACAGGGTGAAGCCAGGGGAAACCCTGGTGGAGGCTCGTAGCGATACTGACGTGCAAATCGTTCGTCTAATTTGGGTATAGGGGCGAAAGACTAATCGAACCATCTAGTAGCTGGTTCCCTCCGAAGTTTCCCTCAGGATAGCTGGCGTGTTAGTTTAACCAGGTAAAGCGAATGATTAGAGGTTCCGGGAATGCTTCTTTCTCGGCCTATTCTCAAACTTTCAATGGGTAAGATCCGCTGTTTGCATGTTCGAATCAGTGGCTGCAAGGATGATGCTCAGGGGGCCGTTTTTGGTAAGCAAAACTGGCGATGAGGGATG-ACCTACCGTTGACATAAGGTGCTAAATTACTCGCTCA-TCAGACACCACAAAGGGTGT-GGTTCA-TTTGACAGCA-GACGGTGGTCATGGAAGTCGAAATCCGCTAAGGAATGTGT-ACAACTCACCTGCCGAATGGACTAGCCCCGAAAATGGAT-GCGCTGCAGCGAGCGACCGATAGTCAACCGGTCGTGGGAGTTGTATCCTCGACCGTGTAGGAGGGCGCAGATGTTGTGACGCATTTCGGGTTGTAAAACTCGATGAAATTGCATCTGGTGCAGATCTTGGTGGTAGTAGCAACTATTCAACTGCGACTGTTGAAGACTGAAGTGGAGAAGGTTTCCATGTGAACAGGATTTGTACATGGGTTAGCCGGCCCTAAGGGACTGGAGGACGGGTCGAGTGCAG-CTT-GCTGCAATGCCCGAAAGGTAAGGTGGTTAATATTCCTCCGCCCGACAGTGGATATTATGTGGCAACACAAAAGAACTCGGGTTCACGTGCGGGCGCTCCGGGAAGTGTTTTCTTTTCTTCTCAACAATCTTAGGCCCTGGAATCAGCTTGTCAGGAGGTAGGGCTGTCAGATTGGTGAAGTGCCTCGTCTTTTGAGCCACCTGGTGAGCTCTCGCACGTCCTTGAAACCCCGGGGGAAAGTTTCATTCGCACTCACGACCGTATCCATAACCGCATCAGGTCTCCAAGGTTAGCAGCCTCTGGTCTCTAGAAGAAGGTAGCTAAGGGAAGTCGGCAAAATAGTTCCGTAACTTTGGGAAAAGGAATGGCTCTGAGGGTTGGGCGCAGGGGTTCCTGATCCTCTGCGCGATGAACAACCATCTCAGAACTGGAGCGGACAAGGGGAATCCGACTGTTTAATTAAAACAAAGCATTGCGATACCCGCAACCGGTGTTGACGCAATGTGATTTCTGCCCAGTGCTCTGAATGTCAAAGTGATGAAATTCAAACAAGCGCGGGTAAACGGCGGGAGTAACTATGACTCTCTTAAGGTAGCCAAATGCCTCGTCATCT-ATTAGTGACGCGCATGAATGGATTAACGAGATTCCCACTGTCCCTAACTACCATCTAGCGAAACCACAGCCAAGGGAACGGGCTTGGGACATTCAGCGGGGAAAGAAGACCCTGTTGAGCTTGACTCTAGTTCGACTTTGTGAAGTGACTTAAGAGGTGTAGCATATGTGGGAGCTTCGGCGAATGTGAAATACCACAACTTTTAATGTTGCTTTACTTACTCCGTTATGCAAAAATTCGGCTCTCGATGTTTTGTTT-AAAGTCCTGACCGATTTGCGCGGGAGACTTAGTCAGGTGGGGAGTTTGGCTGGGGCGGCACATCTGTTAAATGGTAACGCAGGTGTCCTAAGGTGAGCTCAGTGAGAACAGAAATCTCACGTAGACCAAAAGGGGAAAAGCTCACTTGATTTTGATTTTCAGTGTGAATACAAACTGTGAAAGCATGGCCTATCGATCCTTTAAGTCTGGGAAACGTCCAGCTAGAGGTGTCAGAAAAGTTACCACAGGGATAACTGGCTTGTGGCAGCCAAGCGTTCATAGCGACGTTGCTTTTTGATCCTTCGATGTCGGCTCTTCCTATCATTGAGACGCAGAAGTCCCAAAGTGTCGGATTGTTCACCCGCCAATAGGGAACGTGAGCTGGGTTTAGACCGTCGTGAGACAGGTTAGTTTTACCCTACTGAT-AATTAACGTTGCGACAGTAATCGAACTAGTACGAGAGGAACAGTTCGTTCAGACATTTGGTTAATGCGGTTAGCTGAGACGCTAGTGCCGCGATGCTACCATCTGCCGGTTTATGACTGAACGCCTCTAAGTCAGAANNNNNNNNNNNNNNNNNNNNNNNNNNNNNNNNNNNNNNNNNNNNNNNNNNNNNNNNNNNNNNNNNNNNNNNNNNNNNNNNNNNNNNNNNNNNNNNNNNNNNNNNNNNNNNNNNNNNNNNNNNNNN
>MAG1_Environmental_seqience_Ma131_1A38_FJ032667
NNNNNNNNNGAGCTCAGATTGGATTACCCGCTGAATTTAAGCATATTAGTGAGCGGAGGAATCGAAACTGAATAGGATCCCCTTAGTAATGGCGAACGAACCGGGGAGAGCTCACACTAGAAAGCAGAACTGCGTTTTGGTGTACCGACACGGGTCCAGTGGGTGCGTTGGTGTAAGTCCCTTGGTAACGGGCGTCATAGAGGGTGAGATCCCCGTCTGACACTAACGCAAGCCTGCGTACGGGCCGTGTTCTCAGAGTCGTGTACCCTGAGATGGGTGCGCAAAGTTGGTGGTACATTCCATCCGAAGCTCAATACTGACTCGAGACCGATAGCGAACAAGTACCGTGAGGGAAAGGTGCAAAGTACTTTGAAAAGAGGGTTAAACGTGCCTGAGATCGCTGTAATGCAAGCGTATGAAACTGGCTTGCAAGGCGTCATACGACCCGTCTTGAAACACGGACCAAGGAGTCATACACATGTGCGAGTATGCGAGTGCCGAACTTGTATGCGGAATGAAAGTATCCGGCGGGAAGCACCGTCGACCGGCCATGACGGAGAGAGGTTTGAGCT-GAGCACATTTGTTGGGACCCGAAAGATGGTGAACTATGTCTGGGCAGGGTGAATCCAGGGGAAACTCTGGTGGAGGCTCGTAGCGATACTGACGTGCAAATCGTTCGTCAAACCTGGATATAGGGGCGAAAGACTAATCGAACCATCTAGTAGCTGGTTCCCTCCGAAGTTTCCCTCAGGATAGCTGGCGTGTAAGTGGTATCAGGTAAAGCGAATGATTAGAGGCCTCGGGGGCGTGTCGTCCTCGACCTATTCTCAAACTTTAAATGGGTACGATGGGTTGGTTACCTAAGCGAACCTTCACACTAAATGCTTTCGCCTAGTGGGCCGTTTTTGGTAAGCAAAACTGGCGATGAGGGATGAACCTAACGTTGGGTTAAGGTGCCGAAGTGCTCGCTCA-TGAGACACCAGAAAGGGTGT-GGT-CA-TTTAACAGCAGGACGGTGGTCATGGAAGTTGAAATCCGCTAAGGAGTGTGTAACAACTCACCTGCCGAATGGACTGGCCCCGAAAATGGATGGCGCTGCAGCGGGTGACCGATACCCAACCGCTAATGCAATTATGAACCATTAGCGTGTAGGAGGGCGAATGCATTGTGACGCAGT-CATGTCGTAGGACTAGGTCTAGCAATGCGTTGTGCAGATCTTGGTGGTAGTAGCAACTATTCAAACGCGAACTTTGAAGACTGAAGAGGAGAAGGTTTCCATGTGAACAGCCTTTGGACATGGGTTAATCGGCCCTAAACGGCAGGGTAGCCCTTCGCAATGTGGCCTGGCCACGATCTGTGAAAGGAAAGGTGGTTAATATTCCACCATCGGGACGTGGATATTGTGTGGCAACACAAACGCACGCGGCGCCACTGGCGGACTCTCCGGGGAGTGTTTTCGTTTCTGTTCAACAGCTTTGGACCCTGGAAGCAGCTTGCCGGGAGAGAGGGTCCACTGTCTGGTCGAGTGCCCCGTGTTACGGGGCATCCGGTTCGGTTCCGACAGTCCTTGAAAAGCCGCGGGAGAGGTTCAGTCACACGCTCGTCCGTACCCATAACCGCATCAGGTCTCCTAGGTTAGCAGCCTCTAGTCCATAGAGTAAGGTGGCTGAGGGAAGTCGGCAAAATAGTTCCGTAACTTCGGGAAAAGGAATGGCTCTGAGGGCTGGGCGTAAGGATCCTATTC-CCTTGCGCGCTGAACAGCCAACTCAGAACTGGAGCGGACAAGGGGAATCCGACTGTTTAATTAAAACAAAGCATTGTGATGGCGCTAGCGCGTGTTGACACAATGTGATTTCTGCCCAGTGCTCTGAATGTCAAAGTGATGAAATTCAAATAAGCGCGGGTAAACGGCGGGAGTAACTATGACTCTCTTAAGGTAGCCAAATGCCTCGTCATCT-ATTAGTGACGCGCATGAATGGATTAACGAGATTCCCACTGTCCCCATCCACCATCTAGCGAAACCACAGCCAAGGGAACGGGCTTGGAACTGTCAGCGGGGAAAGAAGACCCTGTTGAGCTTGACTCTAGTCCGACTTTGTGAAGCCACTTAGGAGGTGTAGCATAAGTGGGAGCTCACGCGTCTTTGAAATACCACTACTCTTAATGTGGCTTTACTTACTCCGTTATACTGAATCTCGCTATTCGAGTTGTGGAACGAACGGCCAGCCCGATCAGTGCGGGAAACATAGTCAGGTGGGGAGTTTGGCTGGGGCGGCACATCTGTTAAATGGTAACGCAGGTGTCCTAAGGCAAGCTCAATGAGAACAGAAATCTCATGCAGACCAGAAGGGGAAAAGCTTGCTTGATTCCGATTTTCAGCGCGAATACGAACTGTGAAAGCGTGGCCTACCGATCCTCTATGTCTGAGGAATGTTCAGCTAGAGGTGTCAGAAAAGTTACCACAGGGATAACTGGCTTGTGGCAGCCAAGCGTTCATAGCGACGTTGCTTTTTGATCCTTCGATGTCGGCTCTTCCTATCATTGAGACGCAGAAGTCCCAAAGTGTCGGATTGTTCACCCGCCAATAGGGAACGTGAGCTGGGTTTAGACCGTCGTGAGACAGGTTAGTTTTACCCTACTGATGTGTGGATACCGCGACAGTAATCGAACTAGTACGAGAGGAACAGTTCGTTCAGATACCTGGTAAATGCCGTTAGCTGAAACACTAGTACGGCGACGCTACCATCTGCTGGATTACCGCTGAACGCCTCTAAGTCNNNNNNNNNNNNNNNNNNNNNNNNNNNNNNNNNNNNNNNNNNNNNNNNNNNNNNNNNNNNNNNNNNNNNNNNNNNNNNNNNNNNNNNNNNNNNNNNNNNNNNNNNNNNNNNNNNNNNNNNNNNNNNNNN
>Amoebophrya_sp_HM483394
NNNNNNNNTGACTTTAGACAAGAATACCCGCTGAATTTAAGCATATAAGTAAGCGGAGGAAAAGAAAATGAATATGATTCCCTTAGTAAGGGCGACTGAACCGGGAAGAGCTCAAAATGTAAATCAGGAATGAATTGTAGTCTTGAGAGCTGTTGCT-AGGNNNNNNTCCGCGTAAGTCTTTTGGAAAAAAGCATCAGAGAGGGTGAGAATCCCGTTTCC-GTGGAGTGTCCTGCCTTTCCGGCATGGCTTCTTAGAGTCGCGCACTTTGGAAATGGTGTGCAAAATGGGAGGTAATTTTCTTCTAAAGCTAAATATAGGCCTGAGACCGATAGCAAACAAGTACCGTGAGGGAAAGATGAAAAGGACTTTGGAAAGAGAGTTAAAAGTGCCTGAAACCGCTAAGAGGGAAGCGAATGAAACATGGCTAAATGGTTTTTTTCTACCCGTCTTGAAACACGGACCAAGGAGTCGACCTCTATCGCGAGTGTGCGGGTGGCAAACCTGTACGCGGAATGAAAGTAACAGTTTGGATGCACAAACGGCCGGCTTCGATTGAGAGAGGTTTGAGTATGAGCGATAAGGGTCGGACCCGAAAGATGGTGAACTATGCTTGAGTAGGGTGAAGTCAGGGGAAACCCTGATGGAGGCTCGTAGCGGTACTGACGTGCAAATCGTTCGTCAAACTTGAGTATAGGGGCGAAAGACTAATCGAACCATCTAGTAGCTGGTTCTCTCCGAAGTTTCCCTCAGGATAGCTGGAGTCGGAGTTTTGTCAGGTAAAGCGAATGATTAGAAGCATTGGGGATGCTTAGTCCTCGACTTATTCTCAAACTTTAAATAGGCAAGATCAGTGACTTACTTTAGTGAAGTTACTGGATAAATGACGACCCCAAGTGGGCCATTCTTGGTAAGCAGGACTGGCGATGAGGGATGAACCTAACGTTGGGTTAAGGTGCCAAACTGCTCGCTCA-TCAGATACCACAAAGGGTGTTGGTTCATTTTAACAGCAGGACGGTGGTCATGGAAGTCGAAACCCGCTAAGGAGTGTGTAACAACTNNNNNNNNNNNNNNNNNNNNNNNNNNNNNNNNNNNNNNNNNNNNNNNNNNNNNNNNNNNNNNNNNNNNNNNNNNNNNNNNNNNNNNNNNNNNNNNNNNNNNNNNNNNNNNNNNNNNNNNNNNNNNNNNNNNNNNNNNNNNNNNNNNNNNNNNNNNNNNNNNNNNNNNNNNNNNNNNNNNNNNNNNNNNNNNNNNNNNNNNNNNNNNNNNNNNNNNNNNNNNNNNNNNNNNNNNNNNNNNNNNNNNNNNNNNNNNNNNNNNNNNNNNNNNNNNNNNNNNNNNNNNNNNNNNNNNNNNNNNNNNNNNNNNNNNNNNNNNNNNNNNNNNNNNNNNNNNNNNNNNNNNNNNNNNNNNNNNNNNNNNNNNNNNNNNNNNNNNNNNNNNNNNNNNNNNNNNNNNNNNNNNNNNNNNNNNNNNNNNNNNNNNNNNNNNNNNNNNNNNNNNNNNNNNNNNNNNNNNNNNNNNNNNNNNNNNNNNNNNNNNNNNNNNNNNNNNNNNNNNNNNNNNNNNNNNNNNNNNNNNNNNNNNNNNNNNNNNNNNNNNNNNNNNNNNNNNNNNNNNNNNNNNNNNNNNNNNNNNNNNNNNNNNNNNNNNNNNNNNNNNNNNNNNNNNNNNNNNNNNNNNNNNNNNNNNNNNNNNNNNNNNNNNNNNNNNNNNNNNNNNNNNNNNNNNNNNNNNNNNNNNNNNNNNNNNNNNNNNNNNNNNNNNNNNNNNNNNNNNNNNNNNNNNNNNNNNNNNNNNNNNNNNNNNNNNNNNNNNNNNNNNNNNNNNNNNNNNNNNNNNNNNNNNNNNNNNNNNNNNNNNNNNNNNNNNNNNNNNNNNNNNNNNNNNNNNNNNNNNNNNNNNNNNNNNNNNNNNNNNNNNNNNNNNNNNNNNNNNNNNNNNNNNNNNNNNNNNNNNNNNNNNNNNNNNNNNNNNNNNNNNNNNNNNNNNNNNNNNNNNNNNNNNNNNNNNNNNNNNNNNNNNNNNNNNNNNNNNNNNNNNNNNNNNNNNNNNNNNNNNNNNNNNNNNNNNNNNNNNNNNNNNNNNNNNNNNNNNNNNNNNNNNNNNNNNNNNNNNNNNNNNNNNNNNNNNNNNNNNNNNNNNNNNNNNNNNNNNNNNNNNNNNNNNNNNNNNNNNNNNNNNNNNNNNNNNNNNNNNNNNNNNNNNNNNNNNNNNNNNNNNNNNNNNNNNNNNNNNNNNNNNNNNNNNNNNNNNNNNNNNNNNNNNNNNNNNNNNNNNNNNNNNNNNNNNNNNNNNNNNNNNNNNNNNNNNNNNNNNNNNNNNNNNNNNNNNNNNNNNNNNNNNNNNNNNNNNNNNNNNNNNNNNNNNNNNNNNNNNNNNNNNNNNNNNNNNNNNNNNNNNNNNNNNNNNNNNNNNNNNNNNNNNNNNNNNNNNNNNNNNNNNNNNNNNNNNNNNNNNNNNNNNNNNNNNNNNNNNNNNNNNNNNNNNNNNNNNNNNNNNNNNNNNNNNNNNNNNNNNNNNNNNNNNNNNNNNNNNNNNNNNNNNNNNNNNNNNNNNNNNNNNNNNNNNNNNNNNNNNNNNNNNNNNNNNNNNNNNNNNNNNNNNNNNNNNNNNNNNNNNNNNNNNNNNNNNNNNNNNNNNNNNNNNNNNNNNNNNNNNNNNNNNNNNNNNNNNNNNNNNNNNNNNNNNNNNNNNNNNNNNNNNNNNNNNNNNNNNNNNNNNNNNNNNNNNNNNNNNNNNNNNNNNNNNNNNNNNNNNNNNNNNNNNNNNNNNNNNNNNNNNNNNNNNNNNNNNNNNNNNNNNNNNNNNNNNNNNNNNNNNNNNNNNNNNNNNNNNNNNNNNNNNNNNNNNNNNNNNNNNNNNNNNNNNNNNNNNNNNNNNNNNNNNNNNNNNNNNNNNNNNNNNNNNN
>Ichthyodinium_chabelardi_KF359487
NNNNNNNNNNNNNNNNNNNNNNNNNNNNNNNNNNNNNAAAACATATAAGTAAGCGGGGATAAAAAAAACCACAGGGATTCTCTAAGTAATGGCGAATGAACAGAGGTAAGCTCACGGTATAAACCCAGGCCAGCTTGTGG-CTAGTGATC--------GTGGAAATGGT-------ATCCTTTGGAAAAAGGTGCAGAGCAGGGTGATAGTCCCGTCCATCATTTCTTCCCGGTCACGTACAGCCCAAGCTTATCGAGTCGTTCTCCTTGGGATAGGAGTGCAAATCGGATGGTATACGTCATCCAAAGCTTAATATTATCTCGAGTCCGATAGTGAACAAGTACCATGAGGGAAAGATAAAAAGTACTTTGAAAAGAGAGTTATACGCGCCTAAAATCGTTGCAGTAAAAGCCTTTTGAACNNNNNNNNNNNNNNNNNNNNNNNNNNNNNNNNNNNNNNNNNNNNNNNNNNNNNNNNNNNNNNNNNNNNNNNNNNNNNNNNNNNNNNNNNNNNNNNNNNNNNNNNNNNNNNNNNNNNNNNNNNNNNNNNNNNNNNNNNNNNNNNNNNNNNNNNNNNNNNNNNNNNNNNNNNNNNNNNNNNNNNNNNNNNNNNNNNNNNNNNNNNNNNNNNNNNNNNNNNNNNNNNNNNNNNNNNNNNNNNNNNNNNNNNNNNNNNNNNNNNNNNNNNNNNNNNNNNNNNNNNNNNNNNNNNNNNNNNNNNNNNNNNNNNNNNNNNNNNNNNNNNNNNNNNNNNNNNNNNNNNNNNNNNNNNNNNNNNNNNNNNNNNNNNNNNNNNNNNNNNNNNNNNNNNNNNNNNNNNNNNNNNNNNNNNNNNNNNNNNNNNNNNNNNNNNNNNNNNNNNNNNNNNNNNNNNNNNNNNNNNNNNNNNNNNNNNNNNNNNNNNNNNNNNNNNNNNNNNNNNNNNNNNNNNNNNNNNNNNNNNNNNNNNNNNNNNNNNNNNNNNNNNNNNNNNNNNNNNNNNNNNNNNNNNNNNNNNNNNNNNNNNNNNNNNNNNNNNNNNNNNNNNNNNNNNNNNNNNNNNNNNNNNNNNNNNNNNNNNNNNNNNNNNNNNNNNNNNNNNNNNNNNNNNNNNNNNNNNNNNNNNNNNNNNNNNNNNNNNNNNNNNNNNNNNNNNNNNNNNNNNNNNNNNNNNNNNNNNNNNNNNNNNNNNNNNNNNNNNNNNNNNNNNNNNNNNNNNNNNNNNNNNNNNNNNNNNNNNNNNNNNNNNNNNNNNNNNNNNNNNNNNNNNNNNNNNNNNNNNNNNNNNNNNNNNNNNNNNNNNNNNNNNNNNNNNNNNNNNNNNNNNNNNNNNNNNNNNNNNNNNNNNNNNNNNNNNNNNNNNNNNNNNNNNNNNNNNNNNNNNNNNNNNNNNNNNNNNNNNNNNNNNNNNNNNNNNNNNNNNNNNNNNNNNNNNNNNNNNNNNNNNNNNNNNNNNNNNNNNNNNNNNNNNNNNNNNNNNNNNNNNNNNNNNNNNNNNNNNNNNNNNNNNNNNNNNNNNNNNNNNNNNNNNNNNNNNNNNNNNNNNNNNNNNNNNNNNNNNNNNNNNNNNNNNNNNNNNNNNNNNNNNNNNNNNNNNNNNNNNNNNNNNNNNNNNNNNNNNNNNNNNNNNNNNNNNNNNNNNNNNNNNNNNNNNNNNNNNNNNNNNNNNNNNNNNNNNNNNNNNNNNNNNNNNNNNNNNNNNNNNNNNNNNNNNNNNNNNNNNNNNNNNNNNNNNNNNNNNNNNNNNNNNNNNNNNNNNNNNNNNNNNNNNNNNNNNNNNNNNNNNNNNNNNNNNNNNNNNNNNNNNNNNNNNNNNNNNNNNNNNNNNNNNNNNNNNNNNNNNNNNNNNNNNNNNNNNNNNNNNNNNNNNNNNNNNNNNNNNNNNNNNNNNNNNNNNNNNNNNNNNNNNNNNNNNNNNNNNNNNNNNNNNNNNNNNNNNNNNNNNNNNNNNNNNNNNNNNNNNNNNNNNNNNNNNNNNNNNNNNNNNNNNNNNNNNNNNNNNNNNNNNNNNNNNNNNNNNNNNNNNNNNNNNNNNNNNNNNNNNNNNNNNNNNNNNNNNNNNNNNNNNNNNNNNNNNNNNNNNNNNNNNNNNNNNNNNNNNNNNNNNNNNNNNNNNNNNNNNNNNNNNNNNNNNNNNNNNNNNNNNNNNNNNNNNNNNNNNNNNNNNNNNNNNNNNNNNNNNNNNNNNNNNNNNNNNNNNNNNNNNNNNNNNNNNNNNNNNNNNNNNNNNNNNNNNNNNNNNNNNNNNNNNNNNNNNNNNNNNNNNNNNNNNNNNNNNNNNNNNNNNNNNNNNNNNNNNNNNNNNNNNNNNNNNNNNNNNNNNNNNNNNNNNNNNNNNNNNNNNNNNNNNNNNNNNNNNNNNNNNNNNNNNNNNNNNNNNNNNNNNNNNNNNNNNNNNNNNNNNNNNNNNNNNNNNNNNNNNNNNNNNNNNNNNNNNNNNNNNNNNNNNNNNNNNNNNNNNNNNNNNNNNNNNNNNNNNNNNNNNNNNNNNNNNNNNNNNNNNNNNNNNNNNNNNNNNNNNNNNNNNNNNNNNNNNNNNNNNNNNNNNNNNNNNNNNNNNNNNNNNNNNNNNNNNNNNNNNNNNNNNNNNNNNNNNNNNNNNNNNNNNNNNNNNNNNNNNNNNNNNNNNNNNNNNNNNNNNNNNNNNNNNNNNNNNNNNNNNNNNNNNNNNNNNNNNNNNNNNNNNNNNNNNNNNNNNNNNNNNNNNNNNNNNNNNNNNNNNNNNNNNNNNNNNNNNNNNNNNNNNNNNNNNNNNNNNNNNNNNNNNNNNNNNNNNNNNNNNNNNNNNNNNNNNNNNNNNNNNNNNNNNNNNNNNNNNNNNNNNNNNNNNNNNNNNNNNNNNNNNNNNNNNNNNNNNNNNNNNNNNNNNNNNNNNNNNNNNNNNNNNNNNNNNNNNNNNNNNNNNNNNNNNNNNNNNNNNNNNNNNNNNNNN
>Syndinium_turbo_KF359488
NNNNNNNNNNNNNNNNNNNNNNNNNNNNNNNNNNNNNNNNNNNNNNNNGTAAGCGGTGGAAAAGAAACCAAATGGGATTCCCCTAGTAATGGCGAATGAACAGGGATCAGCTCAAATTGGGAATCGCTGCTGAATTGTAGTCTGCAAGAAT-TCACCAGCGAGAACGCTTAAGTAAGTCTCTTGGGACAGAGCTTCGTGGAGGGTGAGATGCCCGTCTGCCTTGAGCTTCTTCTCGTATACGGTGTTTTCTTTACGAGTCGCGTTCCTCGGGATTGGAGCGCTAATTAGGAGGTAAATTTCTCCTAAAGCTAAATATTGAACCGAGACCGATAGTAAACAAGTACCGTGAGGGAAAGGTGAAAAGGACTTTGGAAAGAGAGTTAAAAGTGCCTGAAATCGTTGAAATGTAAGCGAATGGAACNNNNNNNNNNNNNNNNNNNNNNNNNNNNNNNNNNNNNNNNNNNNNNNNNNNNNNNNNNNNNNNNNNNNNNNNNNNNNNNNNNNNNNNNNNNNNNNNNNNNNNNNNNNNNNNNNNNNNNNNNNNNNNNNNNNNNNNNNNNNNNNNNNNNNNNNNNNNNNNNNNNNNNNNNNNNNNNNNNNNNNNNNNNNNNNNNNNNNNNNNNNNNNNNNNNNNNNNNNNNNNNNNNNNNNNNNNNNNNNNNNNNNNNNNNNNNNNNNNNNNNNNNNNNNNNNNNNNNNNNNNNNNNNNNNNNNNNNNNNNNNNNNNNNNNNNNNNNNNNNNNNNNNNNNNNNNNNNNNNNNNNNNNNNNNNNNNNNNNNNNNNNNNNNNNNNNNNNNNNNNNNNNNNNNNNNNNNNNNNNNNNNNNNNNNNNNNNNNNNNNNNNNNNNNNNNNNNNNNNNNNNNNNNNNNNNNNNNNNNNNNNNNNNNNNNNNNNNNNNNNNNNNNNNNNNNNNNNNNNNNNNNNNNNNNNNNNNNNNNNNNNNNNNNNNNNNNNNNNNNNNNNNNNNNNNNNNNNNNNNNNNNNNNNNNNNNNNNNNNNNNNNNNNNNNNNNNNNNNNNNNNNNNNNNNNNNNNNNNNNNNNNNNNNNNNNNNNNNNNNNNNNNNNNNNNNNNNNNNNNNNNNNNNNNNNNNNNNNNNNNNNNNNNNNNNNNNNNNNNNNNNNNNNNNNNNNNNNNNNNNNNNNNNNNNNNNNNNNNNNNNNNNNNNNNNNNNNNNNNNNNNNNNNNNNNNNNNNNNNNNNNNNNNNNNNNNNNNNNNNNNNNNNNNNNNNNNNNNNNNNNNNNNNNNNNNNNNNNNNNNNNNNNNNNNNNNNNNNNNNNNNNNNNNNNNNNNNNNNNNNNNNNNNNNNNNNNNNNNNNNNNNNNNNNNNNNNNNNNNNNNNNNNNNNNNNNNNNNNNNNNNNNNNNNNNNNNNNNNNNNNNNNNNNNNNNNNNNNNNNNNNNNNNNNNNNNNNNNNNNNNNNNNNNNNNNNNNNNNNNNNNNNNNNNNNNNNNNNNNNNNNNNNNNNNNNNNNNNNNNNNNNNNNNNNNNNNNNNNNNNNNNNNNNNNNNNNNNNNNNNNNNNNNNNNNNNNNNNNNNNNNNNNNNNNNNNNNNNNNNNNNNNNNNNNNNNNNNNNNNNNNNNNNNNNNNNNNNNNNNNNNNNNNNNNNNNNNNNNNNNNNNNNNNNNNNNNNNNNNNNNNNNNNNNNNNNNNNNNNNNNNNNNNNNNNNNNNNNNNNNNNNNNNNNNNNNNNNNNNNNNNNNNNNNNNNNNNNNNNNNNNNNNNNNNNNNNNNNNNNNNNNNNNNNNNNNNNNNNNNNNNNNNNNNNNNNNNNNNNNNNNNNNNNNNNNNNNNNNNNNNNNNNNNNNNNNNNNNNNNNNNNNNNNNNNNNNNNNNNNNNNNNNNNNNNNNNNNNNNNNNNNNNNNNNNNNNNNNNNNNNNNNNNNNNNNNNNNNNNNNNNNNNNNNNNNNNNNNNNNNNNNNNNNNNNNNNNNNNNNNNNNNNNNNNNNNNNNNNNNNNNNNNNNNNNNNNNNNNNNNNNNNNNNNNNNNNNNNNNNNNNNNNNNNNNNNNNNNNNNNNNNNNNNNNNNNNNNNNNNNNNNNNNNNNNNNNNNNNNNNNNNNNNNNNNNNNNNNNNNNNNNNNNNNNNNNNNNNNNNNNNNNNNNNNNNNNNNNNNNNNNNNNNNNNNNNNNNNNNNNNNNNNNNNNNNNNNNNNNNNNNNNNNNNNNNNNNNNNNNNNNNNNNNNNNNNNNNNNNNNNNNNNNNNNNNNNNNNNNNNNNNNNNNNNNNNNNNNNNNNNNNNNNNNNNNNNNNNNNNNNNNNNNNNNNNNNNNNNNNNNNNNNNNNNNNNNNNNNNNNNNNNNNNNNNNNNNNNNNNNNNNNNNNNNNNNNNNNNNNNNNNNNNNNNNNNNNNNNNNNNNNNNNNNNNNNNNNNNNNNNNNNNNNNNNNNNNNNNNNNNNNNNNNNNNNNNNNNNNNNNNNNNNNNNNNNNNNNNNNNNNNNNNNNNNNNNNNNNNNNNNNNNNNNNNNNNNNNNNNNNNNNNNNNNNNNNNNNNNNNNNNNNNNNNNNNNNNNNNNNNNNNNNNNNNNNNNNNNNNNNNNNNNNNNNNNNNNNNNNNNNNNNNNNNNNNNNNNNNNNNNNNNNNNNNNNNNNNNNNNNNNNNNNNNNNNNNNNNNNNNNNNNNNNNNNNNNNNNNNNNNNNNNNNNNNNNNNNNNNNNNNNNNNNNNNNNNNNNNNNNNNNNNNNNNNNNNNNNNNNNNNNNNNNNNNNNNNNNNNNNNNNNNNNNNNNNNNNNNNNNNNNNNNNNNNNNNNNNNNNNNNNNNNNNNNNNNNNNNNNNNNNNNNNNNNNNNNNNNNNNNNNNNNNNNNNNNNNNNNNNNNNNNNNNNNNNNNNNNNNNNNNNNNNNNNNNNNNNNNNNNNNNNNNNNNNNNNNNNNNNNNNNNNNNNNNNNNNNNNNNNNNNNNN
>MAG2_HF0200_37F04____EU795185
GTTTCGTATGAAATTAAACGTGATGACCCGCTGAATTTAAGCATATAAGTAAGCGGAGGAAAAGAAAATGAAAATGATTCCCTTAGTAATGGCGAATGAACCGGGAGTCGCTCAATTTGTAAATCCGGAATGAATTGTAGTCTTGATAAGCATTGCTAGTGTTCAGCCAGGCGCAAGTCCTTTGGAAGAATGCGTTAGAGAGGGTGAGAATCCCGTACCGAAGTTTGGCAGGAATACGTTCGGCGTGCTC-ATTAGAGTCGCGTACTTTGGAAGTGGTGCGCAAAATGGGAGGTAATCTTCTTCTAAAGCTAAATACTGACTCGAGACCGATAGCAAACAAGTACCGTGAGGGAAAGGTGAAAAGGACTTTGGAAAGAGAGTTAAAAGTGTCTGAAATCGCTGAGAGGGAAGCGAATGAAACTTGACGAAATGGCTTTTTTCGACCCGTCTTGAAACACGGACCAAGGAGTCTAGCTTTTGTGTAAGTGCGAGGGTGGTAAACCTTTACGCGTAATGAAGGTAAGAGTTTGGATGCACAAACGTCCGATTTCGATTGAGAGAGATTTGAGAAAGAACACAATGGCTAGGACCCGAAAGATGGTGAACTATGCCTGAGTAGGGTGAAGCCAGGGGAAACTCTGGTGGAGGCTCGTAGCGGTACTGACGTGCAAATCGTTCGTCGAACTTGGGTATAGGGGCGAAAGACTAATCGAACCATCTAGTAGCTGGTTCCCTCCGAAGTTTCCCTCAGGATAGCTATCAACGGAGTTTTATCAGGTAAAGCGAATGATTAGAGGCATTGGGGACGCTTAGTCCTCGACCTATTCTCAAACTTTAAATGGGTAAGAGCTAAGGATTGCTTTAGTGAATTCTTAGGATAAATGACGTTGTTGTGTGGGCCATATTTGGTAAGCAGATCTGGCGATGAGGGATGAACCTAATGCGTGGTTAAGGTGCCAAAGTGCTCGCTCA-TCAGAAACCATAAAGGGTGTTGGTTCATTTTAACAGCAGGACGGTGGTCATGGAAGTCGAAATCCGCTAAGGAGTGTGTAACAACTCACCTGCCGAATGGACTAGCCCCGAAAATGGATGGCGCTTAAGCGGGTCACCGATACCACGCCATTATTGCAATTGCGATGCAATAATGTGTAGGGGGGCGTGGGAGTATTGACGAAGTGTTTGGCGTAAGCCTGCATGAAATAGCTTCTAGTGCAGATCTTGGTGGTAGTAGCAAATATTCAAATGAGAACTTTGAAGACCGAAGTGGGGAAGGTTTCCATGTGAACAGCAATTGGACATGGGTTAGCCGATCCTAAGAGACAGGGAAGCTCCGCACACGCAGACATTGTCTCGTCTCTCGAAAGGGAATGGAGTTAATATTCTCCAGCCAGGACGTGGATACTGAATGGCAACATAAACGAACTCGGTAACGTGAGAGGCGGCCCTGGGAAGCGTTGTCTTTTCTTTTTAACGGTCTATTACCCTGAAATCAGTTTGTCTGGAGATAGGGTTAATTGACCGGTAAAGCATCTTGTTATTCGAGATGTCCGGTGCGCTGTCGCTCACCCTTGAAAAACCGAGGGAATGTTTTATTCGCACCCCTGTTCGTACCAATATCCGCATCAGGTCTCCAAGGTTAGCAGCCTCTGGTCGATAGAATAAAGTAGGTAAGGGAAGTCGGCAAAATAGATCCGTAACTTCGGGAAAAGGATTGGCTCTGAGGGTTGAGTCAAAGGATCTCGTTCTCCTTTGGCACTGAACAGCCAACTCAGAACTGGAGCGGACAAGGGGAATCCGACTGTTTAATTAAAACAAAGCATTGCGATGGCCTCAAAAGGTGTTGACGCAATGTGATTTCTGCCCAGTGCTCTGAATGTCAACTTGATGAAATTCAAGCAAGCGCGGGTAAACGGCGGGAGTAACTATGACTCTCTTAAGGTAGCCAAATGCCTCGTCATCTAATTAGTGACGCGCATGAATGGATTAACGAGATTCCCACTGTCCCTATCTACTATCTAGCGAAACCACAGCCAAGGGAACGGGCTTGGAATAAACAGCGGGGAAAGAAGACCCTGTTGAGCTTGACTCTAGTTCGACTTTGTGAATTGACATAGGGGATGTAGCATAAGTGGGAGCTTCCGCAACCTTGAAATACCACTACCCTTATCGTCGATTTACTTATTGCGTTAAACTGTGATTCCGCTTTTGGTTTTTAGAATTAAGGCGGCTGCTGACTTGTGCGCAAGACATAGTCAGGTGGGGAGTTTGGCTGGGGCGGCACATCTGTTAAACGATAACGCAGGTGTCCCAAGGTAAGCTCAATGAGAACAGAAATCTCATGTAGACCAAAAGGGGAAAAGCTTGCTTGATTTTGATTTTCAGTACGAATACAAACTTAGAAATAATGGCCTATCGATCCTTTAGGGTTGCGAAGATTGCAGCTAGAGGTGTCAGAAAAGTTACCACAGGGATAACTGGCTTGTGGCAGCCAAGCGTTCATAGCGACGTTGCTTTTTGATCCTTCGATGTCGGCTCTTCCTATCATTGGCTTGCAGCAGAGCCAAAGTGTCGGATTGTTCACCCGCCAATAGGGAACGTGAGCTGGGTTTAGACCGTCGTGAGACAGGTTAGTTTTACCCTACTGTTGAATCGGTATTGCGACAGTAATCTAGGTAGTACGAGAGGAACACCTAGTTCGCATAATTGGTAAATGCAGCTGGCTGAAAAGCCATTGCTGCGATGCTACCATGCGTGAGATTACGACTGAACGCCTCTAAGTCGGAATCTTTGCTGACTAGCAATGCTGTATAACGCTTACACTGTAGAAAAGTCGAATGGAAGCGATAAATCCTTTGTATACGACTTAGTTTCATCCGGGTATTGTAAGCATGAGAGATATCTTTGCATGT
>MAG2_Environmental_sequence_Ma131_1A49_28S_FJ032679
NNNNNNNNNNNNNNNNNNNNNNNNNNNNNNNNNNATTT-AGCATAT-AGT-AGCG-AG-AAAAGAAAATGAATATGATTCC-TTAGTAATGGCGAATGAACCGGGAAGAGCTCAACTTGTAAATCGGAAATGAATTGTAGTCTTGATAAACATCACCAGCATTGGTCCGGACGTAAGTCTTTTGGAAGAAAGCGTCAGAGAGGGTGAGAATCCCGTATTTCTTCTTCGGATCAGTGCGTACGGTGTGTTTTATTAGAGTCGCGTACTTTGGAAGTGGTGCGCTAAATGGGAGGTAATTGTCTTCTAAAGCTAAATATTGACTCGAGACCGATAGTAAACAAGTACCGTGAGGGAAAGGTGAAAAGGACTTTGGAAAGAGAGTTAAAAGTGCCTGAAATCGCTAAGAGGGAAGCGAATGAAACTTGATAAAATGGTTTTATCCGACCCGTCTTGAAACACGGACCAAGGAGTCTTGCTAATGTGTAAGTATGTGGGTGGCAAACCCATATGCGGAATGAAAGTAAGAGGTTGGATGCACAACCGACCGACTTCGATGCAGAGAGGTTTGAGTATGAACATATTGGCTAGGACCCGAAAGATGGTGAACTATGCGTGAGTAGGGTGAAGCCAGGGGAAACTCTGGTGGAGGCTCGTAGCGGTACTGACGTGCAAATCGTTCGTCAAACTTGCGTATAGGGGCGAAAGACTAATCGAACCATCTAGTAGCTGGTTCCCTCCGAAGTTTCCCTCAGGATAGCTGGAGTTGGAGTTTTATCAGGTAAAGCGAATGATTAGAGGCATTGGGGACGCTTAGTCCTCGACCTATTCTCAAACTTTAAATGGGTAAAAGCCGTGGTTTACTTTAGTGAAATCGCGGGATAAATGACAACTTCAAGTGGGCCATTTTTGGTAAGCAAAACTGGCGATGAGGGATGAACCTAATGTGAGGTTAAGGTGCCAAACTGCTCGCTCA-TCAAATACCATAAAGGGTGTTGGTTCATTTTGACAGTAGGACGGTGGTCATGGAAGTCGAAACCCGCTAAGGAGTGTGTAACAACTCACCTACCGAATGGACTAGCCCCGAAAATGGATGGCGCTTAAGCGGGTGACCGATACCTCACCATTGACGCAAATGCAATGTGTTAATGTGTAGGAGGGCGTGGGAGTTGTGACGAAGCCTTTGGCGTGAGCCTGGGTGAAACAGCTTCTAGTGCAGATCTTGGTGGTAGTAGCAAATATTCAAATGAGAACTTTGAAGACCGAAGTGGGGAAGGTTTCCATGTGAACAGCAATTGGCCATGGGTTAGCCGTTCCTAAGAGACAGGGAAGCTCCGCACACGCAGACTTTGTCTCGTCTCTCGAAAGGGAATGGAGTTAATATTCTCCAGCCAGGACGTGGATATTGAATGGTAACATAAGTGAACTCGGAGACGCGGGAGGAGGCCCTGGGAAGCGTTGTCTTTTCTTTTTAACCAACTATTACCCTGAAATCAGTTTATCTGGAGATAGGGTTAAATGTTGGGTAAAGCATCCTGTCCTTCGAGATGTCCGGTGCGCTTTCGACCGCCCTTGAAAATCCGAGGGAATGATTTATTCGCACCCCTGTTCGTACCAATATCCGCATCAGGTCTCCAAGGTTAGCAGCCTCTGGTCGATAGAATAAAGTAGGTAAGGGAAGTCGGCAAAATAGATCCGTAACTTCGGGAAAAGGATTGGCTCTGGGGGTTGGGTAAAGGGGTCTTAGTTTCCCTTTACAGTGAACAACCGACTCAGAACTGGAGCGGACAAGGGGAATCCGACTGTTTAATTAAAACAAAGCATTGCGATGGCCTCAAAAGGTGTTGACGCAATGTGATTTCTGCCCAGTGCTCTGAATGTCAAAGTGATGAAATTCAAGCAAGCGCGGGTAAACGGCGGGAGTAACTATGACTCTCTTAAGGTAGCCAAATGCCTCGTCATCTAATTAGTGACGCGCATGAATGGATTAACGAGATTCCCACTGTCCCTATCTACTATCTAGCGAAACCACAGCCAAGGGAACGGGCTTGGAATAAACAGCGGGGAAAGAAGACCCTGTTGAGCTTGACTCTAGTTCGACTTTGTGAATTGACATAGGGGATGTAGCATAAGTGGGAGTGTAAACAACCTTGAAATACCACTGCCCTTATCGTCGATTTACTTATTGCGTTAAACTGTGACCTAGCGTTCTGGTTTTAGACTTAAGGCGGGTGCTGACTTGTGCGCAAGACATAGTCAGGTGGGGAGTTTGGCTGGGGCGGCACATCTGTTAAATAATAACGCAGGTGTCCTATGGTGAGCTCAATGAGAACAGAAATCTCATGTAGACCAAAAGGGGAAAAGCTCGCTTGATTTTGATTTTCAGTACGAATACAAACTGTGAAAACATGGCCTATCGATCCTTTATACTCCCGACAATTGGGAATAGAGGTGTCAGAAAAGTTACCACAGGGATAACTGGCTTGTGGCAGCCAAGCGTTCATAGCGACGTTGCTTTTTGATCCTTCGATGTCGGCTCTTCCTATCATTGCCTCGCAGAAGTGGCAAAGTGTCGGATTGTTCACCCGCCAATAGGGAACGTGAGCTGGGTTTAGACCGTCGTGAGACAGGTTAGTTTTACCCTACTGTTGAATTGATATTGCGACAGTAATCTAGTTAGTACGAGAGGAACAACTAGTTCGCATAATTGGTAAATGCCGCTAGCTGAAAAGCTATTGCGGCGAAGCTACCATGCGTTGGATTACGACTGAACGCCTCT-AATCAGAANNNNNNNNNNNNNNNNNNNNNNNNNNNNNNNNNNNNNNNNNNNNNNNNNNNNNNNNNNNNNNNNNNNNNNNNNNNNNNNNNNNNNNNNNNNNNNNNNNNNNNNNNNNNNNNNNNNNNNNNNNNNN
>Toxoplasma_gondiiX75430
ATCAGACCTGAAATCAGGCGAGGTTACCCGCTGAACTTAAGCATATTATTAAGCGGAGGAGAAGAAAATAACTATGATTCCCTTAGTAACGGCGAGTGAACCGGGATCAGCTCAAAGTGGAAATCAACTGTGACTTGTAGCCTCGAGAGGCGTTACCAGTGGAAGCGCAGGGTTAAGTTTCTTGGGAAAGAACATCATAGAGGGTGAGAATCCCGTCCTTCCCCTGCGTTTTTCCACGTACGGTACGCTTTTATAGAGTCGCGTTCATCGGGATTTGAGCGCAAAATGTGTGGTAGGTTTCACATAAAGCTAAGTACTGGCGCGAGACCGATAGCAAACAAGTACCGTGAGGGAAAGATGAAAAGTTCTTTGGAAAGAGAGTTAAAAGTGCCTGAAATTGCTGAAAAGGAAGCGATTGGGACCTGGCTAATCGGTTCCAACCGACCCGTCTTGAAACACGGACCAAGGAGTCTAACATATGTGCGAGTATGCGGGTTTTACTCCTGTATGCGCAATGAAAGTGAGAGTAGGGACGCACCTACGACCGACCACGACTGAGAGAGGTTTGAGTTGGAGCATATCTGTTAGGACCCGAAAGATGGTGAACTATGCCTGAGTAGAATGAAGTCAGGGGAAACCCTGATGGAGGTTCGTAGCGATACTGACGTGCAAATCGTTCGTCAAACTTGGGTATAGGGGCGAAAGACTAATCGAACCATCTAGTAGCTGGTTTCTTCCGAAGTTTCTCTCAGGATAGCTGGAGTTTTAGTTTTATCAGGTAAAGCGAATGATTAGAGGCATCGG-GG-GCG-CGTCCTCGACCTATTCTCAAACTTTAAATGGGTAAGATCCAGTGGTTACTTCATTGAACTGCTGGGATTAATATGAACTCCAAGTGGGCCATTTTTGGTAAGCAGAACTGGCGATGAGGGATGCTCCTAACGCTTGGTTAAGGTGCCAAAATGCTCGCTCA-TCAGATACCATAAAAGGTGTTGGTTCATTTTGACAGCAGGACGGTCGTCATGGAAGTCGAAATCCGCTAAGGAGTGTGTAACAACTCACCTGCCGAATGAACCAGCCCTGAAAATGGATGGCGCTGAAGCGG-CTACCGATACCAGGCCATTGCTACTAACCTTTTGTAGCAATGAGTAGGAAGACGTGGGGATTGTGACGAAGCGTTCGGCGTAA-CGTGCGTGGAACAGTCTCTAGTGCAGATCTTGGTGGTAGTAGCAAATATTCAAATGAGAACTTTGAAGACTGAAGTGGAGAAGGGTTCCATGTGAACAGCAATTGGACATGGGTTAGCCGGTCCTAAGCGACCATGTAACTGCGTATACGTTAGGTTTACCTCGTTTCGCGAAAGGGAATCGGGTTAATATTCCCGAGCCAGGACGTGGATACTGTACGGTAACGTAAGTGAACTCCTCGACGCAGGCAGGTGCTCCGGGAAGCGTTGTCTTTGCTTTTTAACAGCCTTTTACC-TGGAATCAGTTTAGCTGGAGATAGGGTTAGCTGGCTGGTAGAGCACCTTGGTTTCCAGGGTGTCCGGTCCGCTCCTGACTGCCCTTGAAAAGAGGAGGGAAAGTTTTATTTGCACCCCTGGCCGTACCAATAACCGCATCAGGTCTCCAAGGTTAGTAGCCTCTGGTCGATAGAATGAGGTAGATAAGGGAAGTAGGAAAAATAGATCCGTAACTTCGGGAAAAGGATTGGCTCTGAGGGCTGGGTAATTGCGCCCCAGTGGGCGTGTACGGTGAACAGCTAACTCAGAACTGGAGCGGACAAGGGGAATCCGACTGTTTAATTAAAACAAAGCATTGCGATGGCCATAACTGGTGTTGACGCAATGTGATTTCTGCCCAGTGCTCTGAATGTCAATGTGATGAAATTCAATCAAGCGCGGGTAAACGGCGGGAGTAACTATGACTCTCTTAAGGTAGCCAAATGCCTCGTCATCTAATTAGTGACGCGCATGAATGGATTAACGAGATTCCCACTGTCCCTATCTACTATCTAGCGAAACCACAGCCAAGGGAACGGGCTTGGCAGAATCAGCGGGGAAAGAAGACCCTGTTGAGCTTGACTCTAGTCCGACTTTGTGAAGTGACTTAGGAGGTGTAGCATAAGTGGGAGCTTCGGCGCTCGTGAAATACCACTACTCTTAATGTCGTTTTACTTATTCCGTTAAGTTGAGACTATGCTCTTGTGTTTTGGTTTTAAGGTGGCCGCTGATCTACGCGGAAGACACAGTCAGGTTGGGAGTTTGGCTGGGGCGGCACATCTGTGAAACAATAGCGCAGGTGTCCTAAGGCAAGCTCAATGAGAACAGAAATCTCATGTTGACCAAAAGGGGAAAAGCTTGCTTGATTTTGATTTTCAGTACGAATACAAACTGTGAAAGCATGGCCTATCGATCCTTTAGGTCTGAGAAACTTTCAGCTAGAGGTGTCAGAAAAGTTACCACAGGGATAACTGGCTTGTGGCAGCCAAGCGTTCATAGCGACGTTGCTTTTTGATCCTTCGATGTCGGCTCTTCCTATCATTGAGACGCAGAAGTCTCAAAGTGTCGGATTGTTCACCCGCCAATAGGGAACGTGAGCTGGGTTTAGACCGTCGTGAGACAGGTTAGTTTTACCCTACTGATGACTTGATACTGCGACAGTAATCCAACTAGTACGAGAGGAACAGTTGGGTCGGATACTTGGTAAATGCGGCTAGCTGAAAAGCTAGTGCCGCGACGCTACCATCCGTTGGATTATGACTGAACGCCTCTAAGTCAGAATCCATGCTGGATAGCAGTGTTATTCACCGCCTCCTTTGCAGGAATCTCTAACGGAGGTGATACATCCATTGCAGACGACTTTGTTGCAACCGGGTATTGTAAGTA-GAGAGTAGGCTT-GT-CTA
>Besnoitia_besnoiti_AY833646
ATCAGACCTGAAATCAGGCGAGGCTACCCGCTGAACTTAAGCATATTATTAAGCGGAGGAAAAGAAAATAACTATGATTCCCCTAGTAACGGCGAGTGAACAGGGATCAGCTCAAAGTGGAAATCGACGGCGACTTGTAGCCTCGAGAGGCGTTACCAGTGGAAGCGCAGGGACAAGTTTCTTGGGAAAGAACATCAGAGAGGGTGAGAATCCCGTCCTTACCCTGCGTTTTTCCACGTACGGTACGCTTTTATAGAGTCGCGTTCATCGGGATTTGAGCGCAAAATGTGTGGTAGGTTTCACATAAAGCTAATTACTGGCGCGAGACCGATAGCAAACAAGTACCGTGAGGGAAAGATGAAAAGTTCTTTGGAAAGAGAGTTAAAAGTGCCTGAAATTGCTGAAAAGGAAGCGATTGGGACCTGGCTAAACGGTTCCAACCGACCCGTCTTGAAACACGGACCAAGGAGTCTAACATATGTGCGAGTATGCGGGTTGCAAGCCTGTATGCGCAATGAAAGTGAGAGTAGGGACACACCTACGACCGACCACGACAGAGAGAGGTTTGAGTTGGAGCATATCTGTTAGGACCCGAAAGATGGTGAACTATGCCTGGGTAGAATGAAGTCAGGGGAAACCCTGATGGAGGTTCGTAGCGATACTGACGTGCAAATCGTTCGTCAAACTTGGGTATAGGGGCGAAAGACTAATCGAACCATCTAGTAGCTGGTTTCTTCCGAAGTTTCTCTCAGGATAGCTGGAGTTTAAGTTTTATCAGGTAAAGCGAATGATTAGAGGCATCGGGGGCGCGTCGCCCTCGACCTATTCTCAAACTTTAAATGGGTAAGATCCAGTGGTTACTTCATTGAACTGCTGGGATTAATATGAACTCCAAGTGGGCCATTTTTGGTAAGCAGAACTGGCGATGAGGGATGCTCCTAACGCTTGGTTAAGGTGCCAAAGTGCTCGCTCA-TCAGATACCATAAAAGGTGTTGGTTCATTTTGACAGCAGGACGGTGGTCATGGAAGTCGAAATCCGCTAAGGAGTGTGTAACAACTCACCTGCCGAATGAACCAGCCCTGAAAATGGATGGCGCTGAAGCGGGCTACCGATACCAAGCCATTGCTACAATCCTTTCGTAGCAATGAGTAGGAAGACGTGGGGATTGTGACGAAGCGTTCGGCGTAAGCCTGCGTGGAACAGTCTCTAGTGCAGATCTTGGTGGTAGTAGCAAATATTCAAATGAGAACTTTGAAGACTGAAGTGGAGAAGGGTTCCATGTGAACAGCAATTGGACATGGGTTAGCCGGTCCTAAGCGATAGCTTAACTGCGTCTACGTCAGGTTTACCTCGTTTCGCGAAAGGGAATCGGGTTAATATTCCCGAGCCAGGACGTGGATACTGTACGGTAACGTAAGTGAACTCCTCGACGCAGGCAGGTGCTCCGGGAAGCGTTGTCTTTGCTTTTTAACAGCCTAACACCCTGGAATCAGTTTAGCTGGAGATAGGGTTAGCTGGCTGGTAGAGCACCTTGGTTTCCAAGGTGTCCGGTGCGCTCCTGACTGCCCTTGAAAAGAGGAGGGAAAGTTTTATTTGCACCCCTGGCCGTACCAATAACCGCATCAGGTCTCCAAGGTTAGCAGCCTCTGGTCGATAGAATAAGGTAGATAAGGGAAGTCGGCAAAATAGATCCGTAACTTCGGGAAAAGGATTGGCTCTGAGGGCTGGGTAATTGCGCCCTTGTTTGCGTGTACGGTGAACAGCTAACTCAGAACTGGAGCGGACAAGGGGAATCCGACTGTTTAATTAAAACAAAGCATTGCGATGGCCACAACTGGTGTTGACGCAATGTGATTTCTGCCCAGTGCTCTGAATGTCAATGTGATGAAATTCAATCAAGCGCGGGTAAACGGCGGGAGTAACTATGACTCTCTTAAGGTAGCCAAATGCCTCGTCATCTAATTAGTGACGCGCATGAATGGATTAACGAGATTCCCACTGTCCCTATCTACTATCTAGCGAAACCACAGCCAAGGGAACGGGCTTGGCAGAATCAGCGGGGAAAGAAGACCCTGTTGAGCTTGACTCTAGTCCGACTTTGTGAAATGACTTAGGAGGTGTAGCATAAGTGGGAGCTTCGGCGCTCGTGAAATACCACTACTCTTAATGTCGTTTTACTTATTCCGTTAAGTTGAGACTATGCTCATGTGTTTTGGATTTAAGGTGGCCGCTGATCTACGCGGAAGACACAGTCAGGTTGGGAGTTTGGCTGGGGCGGCACATCTGTGAAACAATAGCGCAGGTGTCCTAAGGCAAGCTCAATGAGAACAGAAATCTCATGTTGACCAAAAGGGGAAAAGCTTGCTTGATTTTGATTTTCAGTACGAATACAAACTGTGAAAGCATGGCCTATCGATCCTTTAGGTCTGAAAAACTTTCAGCTAGAGGTGTCAGAAAAGTTACCACAGGGATAACTGGCTTGTGGCAGCCAAGCGTTCATAGCGACGTTGCTTTTTGATCCTTCGATGTCGGCTCTTCCTATCATTGAGACGCAGAAGTCTCAAAGTGTCGGATTGTTCACCCGCCAATAGGGAACGTGAGCTGGGTTTAGACCGTCGTGAGACAGGTTAGTTTTACCCTACTGATGATTTGATACTGCGACAGTAATCCAACTAGTACGAGAGGAACAGTTGGGTCGGATACTTGGTAAATGCGGCTAGCTGAAAAGCTAGTGCCGCGACGCTACCATCCGTTGGATTATGACTGAACGCCTCTAAGTANNNNNNNNNNNNNNNNNNNNNNNNNNNNNNNNNNNNNNNNNNNNNNNNNNNNNNNNNNNNNNNNNNNNNNNNNNNNNNNNNNNNNNNNNNNNNNNNNNNNNNNNNNNNNNNNNNNNNNNNNNNNNNNNN
>Eimeria_tenella_AF026388
TATAGACCTGAAATCAGTCGAGGTTACCCGCTGAATTTAAGCATATTATTAAGCGGAGGAAAAGAAAATAACAATGATTCCCTCAGTAACGGCGAGTGAAGCGGGAAGAGCTCAAAGTGAAAATCGTGAGCGAATTGTAGCCTCTAGAAGCGTGGCCAGTGGAGGGGCAGGTCCAAGTTTCTTGGAACAGAACATCAGAGAGGGTGACAGTCCCGTCCTTGTCCTGCTTGTTTCCACGTACGGTGCGCTTTTATTGAGTCGCGTTCATTGGGATTTGAGCGCAAAATGTGTGATAAGTTTCACATAAAGCTAAATATTGGCGTGAGACCGATAGTGAACAAGTACTGTGAAGGAAAGATGAAAAGGACTTTGGAAAGAGAGTTAAAAGTGTCTGAAATTGCTGAAAGGGAAGCGATTGAAACCTGTCTTAACGGTTTCAACCGACCCGTCTTGAAACACGGACCAAGGAGTCTAACATATGTGCGAGTATGCGGGCCGAACCCCTGTATGCACAATGAAAGTGAGAGTAGGGACGCACCTACGACCGACCACGATTGCGAGAGGTTTGAGTTGTAGCACATCTGTTAGGACCCGAAAGATGGTGAACTATGCCTGAGTAGGGTGAAGTCAGGCGAAAGCCTGATGGAGGCTCGTAGCGATACTGACGTGCAAATCGTTCGTCAAACTTGGGTATAGGGGCGAAAGACTAATCGAACCGTCTAGTAGCTGGTTTCTTCCGAAGTTTCTCTCAGGATAGCTGGAGTTCAAGTTTTATCAGGTAAAGCGAATGATTAGAGGCCTCGGGGGCGCGTTGCCCTCGACCTATTCTCAAACTTTAAATGGGTAAGATCCAGTGGTTACTTCACTGAACTGCTGGGGTTAATATGAACTCCAAGTGGGCCATTTTTGGTAAGCAGAACTGGCGATGAGGGATGCTCCTAACGCTTGGTTAAGGTGCCCAAATACTCGCTCA-TGAGATACCATAAAAGGTGTTGGTTCATTTTGACAGCAGGACGGTGGTCATGGAAGTCGAAATCCGCTAAGAAGTGTGTAACAACTTACCTGCCGAATGAACCAGCCCTGAAAATGGATGGCGCTGCAGCGG-TTACCGATACCAGGCCATTACCGCAAGCTTTGGGCGGTAATGAGTAGGAAGACGTGGGGATCGTAGCGAAGCATTCGGCGTGAGCCTGTGTGGAACGGTCTCTAGTGCAGATCTTGGTGGCAGTAGCAAATATTCAAATGAGAACTTTGAAGACTGAAGTGGAGAAGGGTTCCATGTGAACAGCAATTGGACATGGGTTAGCCGGTCCTAAGCGACAGCTTAACTGCGTAAATTTCGGGGCTTCCTCTTATCGCGAAAGGGAATAAGGATAATATTCCTGAGCCAGGACGTGGATACTGTACGGTAACGTAAATGAACT-CTCGACGCAGGCGGGTG-CCTGGGAAGCGTTGTCTTTGCTTTTTAACAGCCTCATACCCTGGAATCAGATTATCTGGAGATAGGGTTGACTGGTTGGTAAAGCTTCCTGGCTTCCAGGGAGTCCGGTGCGCTCCTGACTGCCCTTGAAAAGAGGAGGGAAAGTTTTATTTGCACCCCTGGCCGTACCATTAACCGCATCAGGTCTCCAAGGTTAGCAGCCTCTGGTCGATAGAAGAAAGTAGATAAGGGAAGTCGGCAAAATGGATCCGTAACTTCGGGAAAAGGATTGGCTCTGAGGGCTGGGTGATAGCGCCAGTGTGTGCGTGCACAGTGAACAGCTAACTCAGAACTGGAGCGGACAAGGGGAATCCGACTGTTTAATTAAAACAAAGCATTGCGATGGCCGCAAACGGTGTTGACGCAATGTGATTTCTGCCCAGTGCTCTGAATGTCAATGTGATGAAATTCAACCAAGCGCGGGTTAACGGCGGACGTAACTATGACGTTCTTAAGGTAGCCAAATGCCTCGTCATCTAATTAGTGACGTGCATGAATGGATTAATGAGATTCCCACTGTCCCTATCTACTATCTAGCGAAACCACAGCCAAGGGAACGGGCTTGGCGGAATCAGCGGGGAAAGAAGACCCTGTTGAGCTTGACTCTAGTCCGACTTTGTGGAACG-CTTGGGGGGTGTAGCATAGGTGGGAGCTTCGGCGATCGTGAAATACCACTACCCTCAGTGTCGTTTTACTTATTCCGTGAGGTTGAGACGATGCTCGTGTGTTTTTGTCTTAAGGTGCCCGCTGATCAATGCGGAAGACATAGTCAGGTGGGGAGTTTGGCTGGGGCGGCACATCTGTGAAACAATAGCGCAGGTGTCCTAAGGCAAGCTCAATGAGAACAGAAATCTCATGTTGACCAAAAGGGGAAAAGCTTGCTTGATTTTGATTTTCAGTACGAATACAAACTGTGAAAGCATGGCCTATCGATCCTTTAGGTCTGAGAAACTTTCAGCTAGAGGTGTCAGAAAAGTTACCACAGGGATAACTGGCTTGTGGCAGCCAAGCGTTCATAGCGACGTTGCTTTTTGATCCTTCGATGTCGGCTCTTCCTATCATTGAGACGCAGAAGTCTCAAAGTGTCGGATTGTTCACCCGCCAATAGGGAACGTGAGCTGGGTTTAGACCGTCGTGAGACAGGTTAGTTTTACCCTACTGATGAATTGATACTGCGACAGTAATCCAACTAGTACGAGAGGAACAGTTGGTTCAGATACTTGGTTAATGCGGCTAGCTGAAAAGCTAGTGCCGCGACGCTACCATCTGTGGGATTATGACTGAACGCCTCTAAGTCAGAATCCATGCTGGCTAGCAGTGTTTCTCATCGCCTCATTTGTTAGAATTTCCCACTGGGGCGCTACATCCATTGCAGACGACTTTGGCGCAACCAGGTATTGTAAGTG-GAGAGTAGGCTT-GTCCTA
>Goussia_desseri_GU593705
NNNNNNNNNNNNNNNNNNNNNNNNNNNNNNNNNNNNNNNNNNNNNNNNNNNNNNNNNNNNNNNNNNNNNNNNTATGATTCCCCTAGTAACGGCGAGTGAAGCGGGATCAGCTCAAAGTGAAAATCAGTGGTGAATTGTAGCCTCGAGAGGCGCCACCAGTGGAGGTACAGGGACAAGTTTCTTGGAAAAGAACGTCAGAGAGGGTGACAGTCCCGTCCTTGCTCTGTACTTTTCCACGTACGGTGCGCTTTTATAGAGTCGCGTTCATTGGGATTTGAGCGCAAAATGTGTGATAAGTTTCACATAAAGCTAAATACAGGCGCGAGACCGATAGCGAAGAAGTACCGTGAGGGAAAGATGAAAAGGACTTTGAAAAGAGAGTTAAAAGTGCCTGAAATTGCTGAAAGGGAAGCGATTGAAACCTGTCTTAAGGGTTTCAACCGACCCGTCTTGAAACACGGACCAAGGAGTCTAACATATGTGCAAGTATGCGGGTGGCAAACCTGTATGCGTAATGAAAGTGAGAGTAGGGATGCACCTACGACCGACCACGACAGAGAGAGGTTTGAGTTGGAGCATATCTGTTAGGACCCGAAAGATGGTGAACTATGCCTGAGTAGAATGAAGTCAGGCGAAAGCCTGATGGAGGTTCGTAGCGATACTGACGTGCAAATCGTTCGTCAAACTTGGGTATAGGGGCGAAAGACTAATCGAACCATCTAGTAGCTGGTTTCTTCCGAAGTTTCTCTCAGGATAGCTGGAGTTCAAGTTTTATCAGGTAAAGCGAATGATTAGAGGCATCGGGGGCGCGAAGCCCTCGACCTATTCTCAAACTTTAAATGGGTAAGATCCAGCGGTTACTTCATTGAACTGCTGGGATTAATATGAACTCCAAGTGGGCCATTTTTGGTAAGCAGAACTGGCGATGAGGGATGCTCCTAACGCTTGGTTAAGGTGCCCAAATGCTCGCTCA-TCAGACACCAGAAAAGGTGTTGGTTCATTTTGACAGCAGGACGGTGGTCATGGAAGTCGAAATCCGCTAAGAAGTGTGTAACAACTTACCTGCCGAATGAACCAGCCCTGAAAATGGATGGCGCTGAAGCGAGCTACCGATACCAAGCCATTACCGCAATCTTTGAGCGGTAATGAGTAGGAAGACGTGGGGATTGTGACGAAACGCTTGGCGTAAGCCTGCGTGGAACAGTCCCTAGTGCAGATCTTGGTGGTAGTAGCAAATATTCAAATGAGAACTTTGAAGACTGAAGTGGAGAAGGGTTCCATGTGAACAGCAATTGGACATGGGTTAGCCGGTCCTAAGCGACAGCTTAATTGCGTATACGTCCAGGCTGCCTCATGGCGCGAAAGGGAATCAGGATAATATTCCTGAGCCAGGACGTGGATACTGTACGGTAACGTAAGTGAACTCCTCGACGCAGGCGGGTGCCCCGGGAAGCGTTGTCTTTGCTTTTTAACAGCCTCAAACCCTGGAATCAGTTTAGCTGGAGATAGGGTTGACTGGCTGGTAAAGCACCCTGGTTTCCAGGGTGTCCGGTGCGCTCCTGACTGCCCGTGAAAAGAGGAGGGAAAGTTTTATTTGCACCCCTGGCCGTACCATTAACCGCATCAGGTCTCCAAGGTTAGTAGCCTCTGGTCGATAGAAGAAAGTAGATAAGGGAAGTCGGCAAAATAGATCCGTAACTTCGGGAAAAGGATTGGCTCTGAGGGCTGGGTAATTGCGCCCTTGTGTGCGTGTACGGTGAACAGCTAACTCAGAACTGGAGCGGACAAGGGGAATCCGACTGTTTAATTAAAACAAAGCATTGCGATGGCCGCAACCGGTGTTGACGCAATGTGATTTCTGCCCAGTGCTCTGAATGTCAATGTGATGAGATTCAATCAAGCGCGGGTAAACGGCGGGAGTAACTATGACTCTCTTAAGGTAGCCAAATGCCTCGTCATCTAATTAGTGACGCGCATGAATGGATTAACGAGATTCCCACTGTCCCTATCTACTATCTAGCGAAACCACAGCCAAGGGAACGGGCTTGGCAGAATCAGCGGGGAAAGAAGACCCTGTTGAGCTTGACTCTAGTCCGACTTTGTGAAATGACTTGGGGGATGTAGAATAAGTGGGAGCTTCGGCGTCCGTGAAATACCACTGCCCTCAATGTCGTTTTACTTATTCCGTTAAGTTGAGACTATGTTTATGTGTTTTGGATTTAAGGTGCTCGCTGATCTACGCGGGAGACATAGTCAGGTTGGGAGTTTGGCTGGGGCGGCACATCTGTGAAACAATAGCGCAGGTGTCCTAAGGCAAGCTCAATGAGAACAGAAATCTCATGTTGACCAAAAGGGGAAAAGCTTGCTTGATTTTGATTTTCAGTACGAATACAAACTGTGAAAGCATGGCCTATCGATCCTTTAGGTCTGAGAAACTTTCAGCTAGAGGTGTCAGAAAAGTTACCACAGGGATAACTGGCTTGTGGCGGCCAAGCGTTCATAGCGACGTCGCTTTTTGATCCTTCGATGTCGGCTCTTCCTATCATTGGGACGCAGAAGTCCCAAAGTGTCGGATTGTTCACCCGCCAATAGGGAACGTGAGCTGGGTTTAGACCGTCGTGAGACAGGTTAGTTTTACCCTACTGATGAATTGATACTGCGACAGTAATCCAACTAGTACGAGAGGAACAGTTGGTTCAGATACTTGGTTAATGCGGCTAGCTGAAAAGCTAGTGCCGCGACGCTACCATCTGTTGGATTATGACTNNNNNNNNNNNNNNNNNNNNNNNNNNNNNNNNNNNNNNNNNNNNNNNNNNNNNNNNNNNNNNNNNNNNNNNNNNNNNNNNNNNNNNNNNNNNNNNNNNNNNNNNNNNNNNNNNNNNNNNNNNNNNNNNNNNNNNNNNNNNNNNN
>Theileria_parva_967_4234_AF218825
NNNNNNNNNNNNNNNNNNNNNNNNNNNNNNNNNNNNNNAAACATATAATTAAGTGGAAGAAGAGAAAATAAATATGATTCCCCTAGTAACGGCGAGCGAAGAGGGAGGAGCCCAAAGTGAAAATCCGTTGGGACTTGTGGACTTGAGCGGCGTTGCCAGTGGTAGCTTGGTGCTAAGTTTCTTGGGACAGGACATCAGAGAGGGTGACAATCCCGTACTCGCTCTATG-TCTTCCACGTGTGGTACGCCTGCATAGAGTCGTGCTTTTTGGGATTGAAGCGCAAATTGTGAGGTAGTCTTCTCATAAGGCTAAATACGGGTGTGAGACCGATAGCGAACAAGTACCGTGAGGGAAAGGTGAAAAGAACTTTGAAAAGAGTGTTAAAAGTACCTGAAACTGCTGAAAGGGAACCAATTGGGACCTGGAGTACATGTTCCAACTGACTCGTCTTGAAACACGAGCCAAGGAGTCTAACACTCGTGCAAGTGTTTGGGTGGCAAACCCGTACGCGAAATGAAAGTGAAAGCATGGCGTCTCAATTCACTGCGGCCGGCTTTGGGTGGATTGCGCAGGAGCATGGTTGTTAGGACCCGAAAGATGGTGAACTATGCCTGGGTAGGATGAAGTCAGGCGAAAGCCTGATGGAGGTCCGCCGCGATACTGACGTGCAAATCGTTCGTCAAACCTGGGTATAGGGGCGAAAGACTAATCGAACCATCTAGTAGCTGGTTTCTTCCGAAGTTTCTCTCAGGATAGCTGGAATTCAAGTTTTACCAGGTAAAGCTAATGATTAGAGGTATCGGTGGGCTGTGCCTGTTGACCTATTCTCAAACTTTAAATGGGTAAGACCCCGTCGTTGCTTAACTGAACATTCGGGTTGAATGTGAATTCTTAGTGGGCCATTTTTGGTAAGCAATAATGGCGATGAGGGATGCACCTAACGCTGGGTTAAGGTGCCTAAATACCTGCTCA-TCAGATACCATAAAAGGTGTTGGTTCATATAGACAGCAGGACGGTGGTCATGGAAGTCGAAATCCGCTAAGGAGTGTGTAACAACTCACCTGCCGAATGAACTGGCCCTGAAAATGGATGGCGCTCAAGCAGGTTACCGAAACCCGGCCATTGTCGCAGATTCTCGGTGACAATGTGTAGGAAGACGTGGGCGTTGCGGCGAAGTGTGGAGCGTGAGCCCACATGGAGCGGCGCCTAGTGCCGATCTTGGCGGTAGTAGTTAATATTCAAATGAGAATTTTGAAGACTGAAGTGGAGCAGGGTTCCATGTGAACTATGTTTGGACATGGGTTAGCCGGTCCTAAGCGCCA-CTTAACTGCGTGTGAGGTG-----GGTCCGCTCCGCGAAAGGGAATCGGGCTAATATTCCCGAGCCGGGTCGTGGATACTGGGTGGCAACACAAGTGAACTTCTCGACGCAGGCGTGGGTCCCGGGAAGCGTTATCTTTGCTTTTTAACAGTCTCGAGCCCTGGAATCAGCTTATCTGGCGATAGGGACTCCGTGCTGGAATAGCATCTCGACTTTCGGGGTGTCTGGTGCGCCCACGACTGTCCGTGAAAAGGGAAGGGAACATTTTATTCGCACCCCCGTCCGTACCTATATCCGCATCAGGTCTCCAAGGTTAGCAGCCTCTGGTCGATAGAATAAGGTAGATAAGGGAAGTCGGCAAAATGGATCCGTAACTTCGGGACAAGGATTGGCTCTGAGGGCCGGGCAATGGGGCCCTTGGCGCCCAGCTTAGTGAACGGCTAACTCAGAACTGGAGCGGACAAGGGGAATCCGACTGTTTAATTAAAACATAGCATTGCGATGGCTTGAAAAGGTGTTGACGCAATGTGATTTCTGCCCAGTGCTCTGAATGTCAAAGTGATGAAATTCAACCAAGCGCGGGTAAACGGCGGGAGTAACTATGACTCTCTTAAGGTAGCCAAATGCCTCGTCATCTAATTAGTGACGCGCATGAATGGATTAACGAGATTCCCACTGTCCCTATCTATCATCTAGCGAAACCACAGCCAAGGGAACGGGCTTGGCAAAATCAGCGGGGAAAGAAGACCCTGTTGAGCTTCACTCTAGTCCGGCTTTGTGAAACGACTTGAGGGGTGTAGGATAAGTGGGAGCTCCGGCGACAGTGAAATACCACTACTCTTGATGTTGTTTTACTTATTCCGTAGTATTAAGACTTGGCTCCCATGTTTTTGCGC-AAGGCTC-TGCTGATTAACGCGGAAGACATAGCCAGGTGGGGAGTTTGGCTGGGGCGGTACATCTGTTAAAAGATAACACAGGTGTCCCAAGGCGAACTCAATGAGGACAGAAATCTCATGTTGACCAAAAGGGGAAAAGTTCGCTTGATTTTGATTTTCAGTACAAATACAAACTGTGAAAGCATGGCCTATCGATCCTTTGAGTCTGTAAGATATACAGCTAGAGGTGTCAGAAAAGTTACCACAGGGATAACTGGCTTGTGGCAGCCAAGCGTTCATAGCGACGTTGCTTTTTGATCCTTCGATGTCGGCTCTTCCTATCATTGAGATGCAGAAGTCTCAAAGTGTCGGATTGTTCACCCGCTAATAGGGAACGTGAGCTGGGTTTAGACCGTCGTGAGACAGGTTAGTTTTACCCTACTGATGCACCGACGTTGTGACAGTAATCCAATTAGTACGAGAGGAACAGTTGGTTCGGATACTTGGTTAATGCGGCTAGTTGAAAAGCTAGTGCCGCGAACGTACCATCCGTTGGATAATGACTGAACGCCTCTAAGTCAGAATCCATGCTGAACA-CAACGTTTTCCATCACTTTTGGCGTACGAATTTCTCCCCAAAGTGATACATCCATCGCAGACGACCTTGACGCACCCGGGTATTGTAAGCG-GAGAGTAGGCTTNNNNNNN
>Theileria_orientalis_AP011946
NNNNNNNNNNNNNNNNNNNNNNNNNNNNNNCTGAATTTAAACATATAACTAAGTGGAAGAAAAGAAAATAAATATGATTCCCTTAGTAACGGCGAGTGAACCGGGATGAGCCCAAAGTGGAAATCCGTTAGGACTTGTGGTCTTTAGCGGCGTTGCCAGTGGTAGCGAGTTGCCAAGTTTCTTGGGACAGGACATCATAGAGGGTGACAATCCCGTACCTGCTTTCAGTCTATCCACGTGTGGTTCGCCTGCATAGAGTCGTGCTTTTTGGGATTGAAGCGCTAATAGTGAGGTAGTTTTCTCATAAGGCTAAATATTGGTGTGAGACCGATAGCGTAGAAGTACCGTGAGGGAAAGATGAAAAGTACTTTGAAAAAAGTGTTAAAAGTACCTGAAACTGCTGAAAGGGAACCAATTGAAACCTGACGTATATGTTTCAACTGACTCGTCTTGAAACACGAGCCAAGGAGTCTAACACTCGTGCAAGTGTTTGGGTGTCAAACCCGTACGCCAAATGAAAGTGAAAGCATGGCTCTGAAACTCACTGCGGCCGGCTTTTGGTGGATTGCGCAGGAGCATGATTGTTAGGACCCGAAAGATGGTGAACTATGCCTGGGTAGGATGAAGTCAGGCGAAAGCCTGATGGAGGTCCGCAGCGATACTGACGTGCAAATCGTTCGTCAAACCTGGGTATAGGGGCGAAAGACTAATCGAACCATCTAGTAGCTGGTTTCTTCCGAAGTTTCTCTCAGGATAGCTGGAATTCAAGTTTTACCAGGTAAAGCTAATGATTAGAGGTATCGGTGGGCTGTGCCTGTTGACCTATTCTCAAACTTTAAATGGGTAAGACCCCGGTGTTGCTTAATTGAACTTCCGGGTTGAATGTGAATTCTTAGTGGGCCAATTTTGGTAAGCAATATTGGCGATGAGGGATGCACCTAACGCTGGGTTAAGGTGCCTAAATACCTGCTCA-TCAGATACCATAAAAGGTGTTGGTTCATATTGACAGCAGGACGGTGGTCATGGAAGTCGAAATCCGCTAAGGAGTGTGTAACAACTCACCTGCCGAATGAACTGGCCCTGAAAATGGATGGCGCTCAAGCAGGTTACCGAAACCCGGCCATTGTAGCGGTTTTTCTCT-ACAATGTGTAGGAAGACGTGGGCGTAGTAGCGAAGTAAGATGCGTAAGCTCTTATGGAACTGCGTCTAGTGCAGATCTTGGCGGTAGTAGTTAATATTCAAATGAGAATTTTGAAGACTGAAGTGGAGCAGGGTTCCATGTGAACTATGTTTGGACATGGGTTAGCCGGTCCTAAGCGCCAGCTTAACTGCGCGTGAGGTG-----AGTCCGCTACGCGAAAGGGAATCGGGCTAACATTCCCGAGCCGGGTCGTGGATACTGGGTGGCAACACAAGTGAACTTCTTGACGTAGGCGTGGGTCCCGGGAAGCGTTATCTTTGCTTTTTAACAGACATTAACCCTGGAATCAGATTATCTGGCGATAGGGACTAACTCCTGGAATAGCATCTCGACTTTCGGGGTGTCCGGTGCGCCCTCGACTGCCCTTGAAAAAAGAAGGGAACATTTTATTCGCACCCCCGTCCGTACCTATATCCGCATCAGGTCTCCAGGGTTAGCAGCCTCTGGTCGATAGAATAAGGTAGATAAGGGAAGTCGGCAAAATGGATCCGTAACTTCGGGACAAGGATTGGCTCTGAGGGCCGGGCAATGGGGCCTTTGGCGCCCGGCTTAGTGAACGGCTAACTCAGAACTGGAGCGGACAAGGGGAATCCGACTGTTTAATTAAAACATAGCATTGCGATGGCTTGAAAAGGTGTTGACGCAATGTGATTTCTGCCCAGTGCTCTGAATGTCAAAGTGATGAAATTCAACCAAGCGCGGGTAAACGGCGGGAGTAACTATGACTCTCTTAAGGTAGCCAAATGCCTCGTCATCTAATTAGTGACGCGCATGAATGGATTAACGAGATTCCCACTGTCCCTATCTATTATCTAGCGAAACCACAGCCAAGGGAACGGGCTTGGCAAAATCAGCGGGGAAAGAAGACCCTGTTGAGCTTCACTCTAGTCCGGCTTTGTGAAACGACTTGAGGGGTGTAGGATAAGTGGGAGCTTCGGCGTCAGTGAAATACCACTACTCTTGATGTTGTTTTACTTATTCCGTAATATTAAGACTCTGCTTTAGTGTTTTTGTTTTAAGGTCCTGACTGATTAACGCGGAAGACATAGCCAGGTGGGGAGTTTGGCTGGGGCGGTACATCTGTTAAAAGATAACACAGGTGTCCTAAGGCGAACTCAATGAGGACAGAAATCTCATGTAGACCAAAAGGGGAAAAGTTCGCTTGATTTTGATTTTCAGTACAAATACAAACTGTGAAAGCATGGCCTATCGATCCTTTGAGTCTGTAAAATATACAGCTAGAGGTGTCAGAAAAGTTACCACAGGGATAACTGGCTTGTGGCAGCCAAGCGTTCATAGCGACGTTGCTTTTTGATCCTTCGATGTCGGCTCTTCCTATCATTGAGATGCAGAAGTCTCAAAGTGTCGGATTGTTCACCCGCTAATAGGGAACGTGAGCTGGGTTTAGACCGTCGTGAGACAGGTTAGTTTTACCCTACTGATGA-CTGACGTTGTGACAGTAATCCAATTAGTACGAGAGGAACAGTTGGTTCGGATACTTGGTTAATGCAGCTAGTTGAAAAGCTAGTGCTGCGAAGCTACCATCCGTTGGATAATGACTGAACGCCTCTAAGTCAGAATCCATGCTGAATA-CAACGTTTTTCACCGCTTCTGGTGTATGAATTCCTAACAGAAGCGATACATCCATTGCAGACGACTTTGACGCACCCGGGTATTGTAAGCG-GAGAGTAGGCTT-GTCTTA
>Babesia_bigemina_Contig4162_2
TTTGCTCCTGAGATCGGGTGAGGCCATCCGCCGAATTTAAGCATATAATTAAGCGGCAGAAAAGAAAATAACCATGATTCCCTTAGTAACGGCGAGTGAACCGGGACTAGTCCAAAGTGCAAATCGTTCCCGACTTGTGGCCTTTCGCGGCGTTGCCAGTGGCGATTGACGGCTAAGTTTCTTGGAACAGGACGCCTTTGAGGGTGATAGCCCCGTCTTTTCCGTCTCCTTCTCCACGTGTGGTTCGCCTGCATTGAGTCGTGCTTTTTGGGATTGAAGCGCAAATTGTGAGGTAGGCTTCTCATAAGACTAAATATTGGTGTGAGACCGATAGCTTACAAGTACCGTGAGGGAAAGATGAAAAGAACTCTGGAAAGAGTGTTAAAAGTACCTGAAATTGCTGTAAGGGAAGCAATTGGAACCCGCCGTACAAGTTCCAACTGACCCGTCTTGAAACACGGACCAAGGAGTCTATCACCCGTGCGAGTGCCTGGGTGTCAACCCCTCGCGCGTAATGAAAGTGAGAGCATGT-CGATTCCCCCTCTGCGGCCGGGTTTTCCTTCGTCGCGCTTTAGCACGGTTGCTAGGACCCGAAAGATGGTGAACTATGCCTGGGTAGGATGAAGTCAGGCGAAAGCCTGATGGAGGTCCGCAGCGATACTGACGTGCAAATCGTTCGTCAAATCCGGGTATAGGGGCGAAAGACTAATCGAACCATCTAGTAGCTGGTTTCTTCCGAAGTTTCCCTCAGGATAGCTGGAATCTTAGTTTTACCAGGTAAAGCTAATGATTAGAGGTATCGGGGGGCCGTGCCCCTTGACCTATTCTCAAACTTTAAATGGGTAAGACCCCGTGCTTGCTTGTTTGAAGCCTCGGGCCGAATGTAGATTCCAAGTGGGCCATTTTTGGTAAGCAGAACTGGCGATGAGGGCTGCACCTACCGCCGCGTTAAGGCGCCTAAATGTCTGCTCA-TGAGATACCATAAAAGGTGTTGGTTCATTTAGACAGCAGGACGGTGGTCATGGAAGTCGAAATCCGCTAAGGAGTGTGTAACAACTCACCTGCCGAATGAACTTGCCCTGAAAATGGATGGCGCTTAAGCAGCCTGCCGAAACGCGGCCGTCGGTTGAGTTTGT-TCTTCCGACGTGTAGGAAGACGTGGGCGTGGCTTCGAAGGCGCGCGCGTAAGCCGCGCTTGAGCCG-GCCTAGTGCGGATCTTGGTGGTAGTAGCAACTATTCAAACGAGATCTTTGAAGACTGATGTGGAGCAGGGTTCCATGTGAACATTGATTGGCCATGGGTTAGCCGGTCCTAAGCACCAGCCTTTTGGCGCGTGATGTGGGCTTGCCCCTCTCTGCGAAAGGGGATCGGGTCAATATTCCCGAGCCGGGTCGTGGATAGTGGGTGGCAACACAAGTGAACTTCCCCCCGCATGCGTGAGCCCCGGGAAGCGTTTTCTTTGCTTCTTAACGCGCGCTGTCCGTGGAATCGCTTTGCGCGGCGATACGGTGCCCGCGCCGGCATAGCAGTCCGGTTTTCGGTCTGTCCGGTGCGCTCACGACTGCCCTTGAAACGGGAAGGGAACGTTTTATTCGCACCCCCGTCCGTACCGATAACCGCATCAGGTCTCCTAGGTTAGCAGCCTCTGGTCGATAGAGCAAGGTAGATAAGGGAAGTCGGCAAAATGGATCCGTAACTTCGGGATAAGGATTGGCTCTGAGGGCCGGGCG-GCTTGCCCTCGCGCTTTCC--CGATGAACGGCCAGCTCAGAACTGGAGCGGACAAGGGGAATCCGACTGTTTAATTAAAACCAAGCATTGCGATGGCGCCGACGCGTGTTGACGCAATGTGATTTCTGCCCAGTGCTCTGAATGTCAACGTGATGAAATTCAACCAAGCGCGGGTAAACGGCGGGAGTAACTATGACTCTCTTAAGGTAGCCAAATGCCTCGTCATCTAATTAGTGACGCGCATGAATGGATTAACGAGATTCCCACTGTCCCTATCTGCCATCTAGCGAACCCACAGCCAAGGGAACGGGCTTGGCAAAATCAGCGGGGAAAGAAGACCCTGTTGAGCTTCACTCTAGTCCGGCTTTGTGAGACGACTTGAGGGGTGTAGCATAGGTGGGAGCTCCGCCGCCGGTGAAATACCACTACCCTTGATGTTGTCTTGCTTATTCCGTAATGAAAGGGCTTTTCTCG----------------------TTGTCGCTTCCGCGGAAGACATAGCCAGGTGGGGAGTTTGGCTGGGGCGGTACATCTGTTAAAAGATAACGCAGGTGTCCCAAGGCGAACTCAGTGAGGACAGAAATCTCACGTGGACCAAAAGGGGAAAAGTTCGCTTGATTTTGATTTCCAGTAAAAATACAAACTGTGTAAGCATGGCCTATCGATCCTTTGAGCCCGCGAGCATTGCGGCCAGAGGTGTCAGAAAAGTTACCACAGGGATAACTGGCTTGTGGCAGCCAAGCGTTCATAGCGACGTTGCTTTTTGATCCTTCGATGTCGGCTCTTCCTATCATTGAGATGCAGAAGTCTCAAAGTGTCGGATTGTTCACCCGCTAATAGGGAACGTGAGCTGGGTTTAGACCGTCGTGAGACAGGTTAGCTTTACCCTACTGATGA-CTG-CGCCGCGACAGTAATTCCACCAGTACGAGAGGAACAGTGGATTCGGATACTTGGTTAATGCGGTTGGCTGACTAGCCAGTGCCGCGAAGCTACCATCCGTTGGATAATGACTGAACGCCTCTAAGTCAGAATCCATGCTGGAC--CGTCGCCACCCACCGCTGCCGCGCTGCCAATTTCCAGCGACAGCGATGCATCCTCCGCACACGACCTTGACGCACCCGGGTATTGTAAGCG-GAGAGTGGGCTT-GACTCA
>Babesia_microti_28S_FO082874
NTATGGCCTGAAATTGGATGTGATGATCCGCTGAATTTAAGCATATAACTAAGCGGAAGAAAAGAAAATAACAATGATTCCCTTAGTAACGGCGAGTGAACAGGGAAGAGTCCAAAGTGTAAATCGGCGCCGACTTGTGGTCTTTAGCGGTGTTGCCAGTGAAGGCGCAGGGCCAAGTTTCTTGGAAAAGGACATCATGGAGGGTGAAAGTCCCGTGATGTGCTTGCAGTCCTTCACGTTTGGTGCATCTGCATAGAGTCGTGCTCTTTGGGATTGGAGTGCAAATAGTGTGATAAATTTCACATAAGACTAAATACTGGTGTGAGACCGATAGCTAATAAGTACCGTGAGGGAAAGATGAAAAGAACTTTGAAAAGAGGGTTAAAAGTACCTGAAACTGCTGAGAAGGAAGCGATTGGGACCCGACGTATCAGTCCTAACCGACCCGTCTTGAAACACGGACCAAGGAGTCTAGCACCTGTGCGAGTGTTTGGGC-TGAAACCCGTACGCGAAATGAAAGTGATAACAGGGATCCGCGTTGCACTGTGGCCGACAAGTCGCGGCTTGAGTCAGAGCATATGTGCTAGGACCCGAAAGATGGTGAACTATGCCTGAGTAGGATGAAGTCAGGCGAAAGCCTGATGGAGGTCCGTCGCGATACTGACGTGCAAATCGTTCGTCAAACTTGGGTATAGGGGCGAAAGACTAATCGAACCATCTAGTAGCTGGTTTCTTCCGAAGTTTCTCTCAGGATAGCTGGGGTTTAAGTTTTACCAGGTAAAGCTAATGATTAGAGGTATCGGTGGGCTGAGCCTGTCGACCTATTCTCAAACTTTGAATGGGTAAGATCCCG--CTTTCTTAATTGAACATTCGGGCTGAATGAGAACCCCAAGTGGGCCATTTTTGGTAAGCAGAACTGGCGATGAGGGATGCACCTAACGCTGGGTTAAGGTGCCTAAATGCCTGCTCA-TCAGATACCATAAAAGGTGTTATTTCATCCCGACAGCAGGACGGTGGTCATGGAAGTTGAAATCCGCTAAGGAGTGTGTAACAACTCACCTGCCGAATGAACTAGCCCTGAAAATGGATGGCGCTGAAGCAGGTTACCGAAACCCGGCCATTGCGGCTGTTGCTATGTCGCAATGTGTAGGAAGACGTGAACATTGTTGCGAAGCGCAGTGCGTGAGCCTGTGTGGAACAGTGTTTAGTGCAGATCTTGGTGGGAGTAGCAAGTATTCAAATGAGAACTTTGAAGACTGAAGTGGAGAAGGGTTCCATGTGAACAGCATTTGGACATGGGTTAGCCGGTCCTAAGCGCCAGCTTAACTGCGCTTCGTGAGGTGGGGCCCCGGTCTGCGAAAGGGAATCGGGTTAACATTCCCGAGCCGGGTCGTGGATACTGGGTGGCAACACAAGTGAACCCTCCGACACAGGCTGAAGTTCCGGGAAGCGTTGTCTTTGCTTTTTAACAATACGGCACCCTGGAATCAAATTACTTGGCGATAGGGTTGTTCGTTTGGAATAGCACCTTGGTTTTCAGGGTGTCCGGTGCGCTTCAGACTGTCCTTGAAAAGGGGGGGGAACGTTTTATTCGCACCCCTGGCCGTACCAATAACCGCATCAGGTCTCCAAGGTTAGCAGCCTCTGGTCAATAGAAGAATGTAGATAAGGGAAGTCGGCAAAATAGATCCGTAACTTCGGGATAAGGATTGGCTCTGAGGGCCGGGCGTACGGGCCCTTTGGCTCTGTTCCGGAGAACGGCCAACTCAGAACTGGAGCGGACAAGGGGAATCCGACTGTTTAATTAAAACAAAGCATTGCGATGTCCCCAAAGGGTTTTGACGCAATGTGATTTCTGCCCAGTGCTCTGAATGTCAATGTGATGAAATTCAACCAAGCGCGGGTAAACGGCGGGAGTAACTATGACTCTCTTAAGGTAGCCAAATGCCTCGTCATCTAATTAGTGACGCGCATGAATGGATTAACGAGATTCCCACTGTCCCTATCTACCATCTAGCGAAACCACAGCCAAGGGAACGGGCTTGGCAAAATCAGCGGGGAAAGAAGACCCTGTTGAGCTTCACTCTAGTCCGGCTTTGTGAAATGGCTCGGGAGGTGTAGCATAAGTGGGAGCTTCGGCGACAGTGAAATACCACTACTCCCGATGTCGTTTTACTTATTCCGTTATGTTGAAATTCACTTTTGGTGTTTTGACTT-AAGGC---TGCCGATCTAGGCGGAAGACATAGCCAGATGGGGAGTTTGACTGGGGCGGTACATCTGTTAAAAGATAACGCAGATGTCCTAAGGCAAGCTCAATGAGGACAGAAATCTCATGTAGACCAAAAGGGGAAAAGCTTGCTTGATTTTGATTTTCAGTACGAATACAAACTGTGAAAGCATGGCCTATCGATCCTTTAGAACTGTGAAATTTACAGCTAGAGGTGTCAGAAAAGTTACCACAGGGATAACTGGCTTGTGGCAGCCAAGCGTTCATAGCGACGTTGCTTTTTGATCCTTCGATGTCGGCTCTTCCTATCATTGAGATGCAGATGTCTCAAAGTGTCGGATTGTTCACCCGCTAATAGGGAACGTGAGCTGGGTTTAGACCGTCGTGAGACAGGTTAGTTTTACCCTACTGATGA-CTGACGCTGCGACAGTAATCCAACTAGTACGAGAGGAACAGTTGGTTCAGATAATTGGTTAATGCGGCTAGTTGAAAAGCTAGTGCCGCGACGCTATCATCTGTTGGATTATGACTGAACGCCTCTAAGTCAGAATCCATGCTGAAC--CAGCGTTATTCACCGTTTCTGGCATATCAATATCAATTAGAAACGATACATCAATTGCAGACGACTTTATCGCACCCGGGTATTGTAAGCA-GAGAGCAGGCTT-GACTTG
>Plasmodium_falciparum_U21939_1
GTTTGATTTGATGTTAGGAGGGCAAATCCGCCGAATTTAAGCATATAATTAAGCGGAAGAAAAGAAAATAACTATGATTCCTTTAGTAACGGCGAGTGAACAAGGACCAGCTCAAACGGTTAATCCTTCGGGAATTGTCGTTGAATTATTCCATGAATGCCTTTAATTTGAGCAAAGTGAGCAGGAATGCTTCCCCATAGAGGGTGAAAGGCCCATAGTT-CTTTTTAATT-T--ATTCATGGAATTTTTATGCCGAGTCGTGTTCTTTGAGATTGGAGCACTAATCGTGTGATACATTTCACATAAAGCTAAATATGTGTAGGAGACCGATAGCAAACAAGTACCGTGAGGGAAAGATGAAAAGTACTCAGGAATGAGCATTAAAAGTACCTGAAATCGTTAAGATGGAACGGATTAAGAGATATAGTACTT-TCTTAACCCACTCGTCTTGAAACACGGACCAAGGAGTCTAGCAAATGTGCAAGTGTATATGATTCAAACATTTACGCATAATTAATGTAATTTTATTGTTTAAATCCCCACTACATCCGGATTATGCTTTATTGAGTACGAGCATATTTGGTAGGACCCGAGAGGCTTTGAACTAAGCGTGATGAGATTGAAGTCAGACGAAAGTCTGATGGAGGATCGAGTTGATACTGACGTGCAAATCGTTCATTCAATC-ACGTTTAGGGGCGAAAGACTAATCGAAAAGCCTATTAGCTGGTTATTTTCGAAAGATCTCTCAGGATCGCTGGAGTTGAAATTTTACCAGGTAGAGATAATGATTAGAGGAATCAGGGAATCGTTTTCCTTGACCTATTCTCAAACTCCCAATAGGTAAAAAGGGCGACTCACTTGTAT-TTCACTCATATTAAATAAAAACTCCAAGTGGGCCATTTTTGGTAAGCAGAACTGGCGATGAGGGATGCTCCTAACGCTTGGATAAGGTGCCTAAATATTCGCTCA-TGAGATCCCATAAAAGGTGTTGGTTCATAATGACAGTAGGACGGTGGTCATGGAAGTCGAAATCCGCTAAGGAGTGTGTAACAACTCACCTACCGAATGAACTAGCCCTGAAAATGGATGGCGCTAAAGCGGATTACCGATACCAAGCCATAAAAAGAACTAGAATCTTTTTATGAGTAGAAAATCGTGGGGTTTGTGTTGAAGCGAAATACGTGAGTTTTCGTGGAACACTCCCTAGTGCAGATCTTGGTGGAAGTAGCAACTATTCAAATGAGAACTTTGAAGACTGAAGTGGAGAAGGGTTTCTTGTCAACTGTGATTGAACAAGAGTTAGCCGCTCCTAAGGGATAGCTGAAAAGTGTTTAAAAGGGGGT-CTTCCCCGTCTCAAAAGGGAAACAGGTTGATATTCCTGTGCCAATATATGAGTTTTAGATGGTAACATATATGAACTCCTTTACATAGGCTTTACACTCGGGGTGCGTTTTCTTTGCACTTTACCTTTATAACACCTTGGAATCAATTTACTTGGAGAAGAGGTTCGTTAACTCAAATAGTAATTCGTTTTATGAATTATCCGAAGTGGTAAGGACTATCCTTGAAAAAAGGAGGGAACGGCTTAAT-ACTTGTATGAGCGTACCAACAACCGCATCAGGTCTCCAAGGTTAACAGCCTCTGGTTAATAGAAAAAAGTAGGTAAGGGAAGTCGGCAAAATAGATCCGTAACTTCGGGAAAAGGATTGGCTCTGAGGACATTAGAAAGAGAGAAAAAAAGTTTGATAC-CTATAATGTTAACTCAGAACTGAAACGGACAAGGGGAATCCGACTGTTTAATTAAAACATAGCATTGTGAAAAGCCAAACTGGTATTAACACAATGTGATTTCTGCCCAGTGCTTTGAATGTCAACTTGATGAAATTCAATCAAGCGCAGGTAAACGGCGGGAGTAACTATGACTCTCTTAAGGTAGCCAAATGCCTCGTCATCTAATTAGTGACGCGCATGAATGGATTAACGAGATTCCCACTGTCCCTACTTGCTATCTAGCGAAACCACAGCCAAGGGAACGGGCTTGGCAAAATCAGCGGGGAAAGAAGACCCTGTTGAGCTTTACTCTAGTCTGGCTTTGTGAAACGACTTAAGAGGTGTAGCATAAGTGGGAGTACTGACGACAGTGAAATACCACTACTTTTAAAGTTGTTTTACTTATCCATTTATAGGGAAATATATTATGGAATTTTTAAGAAATTGTTTCTCTCCCATTTCTATGGA-GACATAGCCAGGTGGGGAGTTTGACTGGGGCGGTACATCTGTTAAATATTAACGCAGATGTCCAAAGACAAGCTCAAAGAGAACAGAAATCTCTTGTAGACTAAAAGGGGAAAAGCTTGTTTGATTTCTATTTTCAGAACAAGTAGAAAACGTGAAAGCGTGGCCTATCGATCCTTTATATCTTACTACTGTGCATATAGAGGTGTCTGAAAAGTTACCACAGGGATAACTGGCTTGTGGCTGCCAAGCGCTCCTAGCGACGTAGCTTTTTGATCCTTCGATGTCGGCTCTTCCTATCATTGGGACGCAGAAGTCTCAAAGTGTCGGATTGTTCACCCGCTAATAGGGAACGTGAGCTGGGTTTAGACCGTCGTGAGACAGGTTAGTTTTACCCTACTGATGAATAG-TATTGTGACAGTAATCCAACTGGTACGAGAGGATTAGTTGGTTCAGACAATTGGTACA-GCAATTGGTTGACAAACCAGTGTTGCGAACGTAA-GTCTGTTGGATAATGGCTGAACGCCTCTAAGCCAGAAACCATGCTGATTAACAATACTATTTCGTTCTTTTTTGTAATGAATAGTTCTTAAAAGAATTGCACAAACTGTAGACGACTTTTTTGCCTCAGGGTGCTGTAAACA-GAAAGTAAACTTTGTTTTA
>Plasmodium_berghei_ANKA__type_A___AJ301624
ATATTTTATTATGCTGGGAGGGCATATCCGCCGAATTTAAGCATATAATTAAGCGGAAGAAAAGAAAATAACAATGATTCCTTTAGTAACGGCGAGTGAACAAGGAAAAGCTCAAAAGGAAAATCCGCTTGGAATTGTCTGGTTGGGATTTAGTCCTTGTTTTTGTTGGGTGCGAAATTAGTAGGAATACTATTCCTTAGAGGGTGAAAGGCCCGTAGTT-CCTAACAATTATAGATGGAC-GTTT-CCTG--TAGAGTCGTGTTCTTTGAGATTGGAGCACAAATTGTGTGATACATTTCACATAAAGCTAAATATTTGTAGGAGACCGATAGCAAACAAGTACCGTGAGGGAAAGATGAAAAGTACTCAGGAATGAGGTTTAAAAGTACCTGAAATCGTTAAGATGGAACGGATTGAGAGAAAAAGTACTT-TCTTAACCCACTCGTCTTGAAACACGGACCAAGGAGTCTAACAAATGTGCGAGCGTATATATGTTGAACTATAACAGAGAATGAAAATTCTTAATTGGTCTAATTTGCAACCATG-CCGGATTATGCTTAATTGAGTATGAGTATATTTGTTAGGACCCGAGAGGCTTTGAACTAAGCGTGATGAGATTGAAGTCAGACGAAAGTCTGATGGAGGATCGAATTGATACTGACGTGCAAATCGTTCATTCAATC-ACGTTTAGGGGCGAAAGACTAATCGAAAAGCCTATTAGCTGGTTATTTTCGAAAGATCTCTCAGGATCGCTGGAGTTGAAGTTTTACGAGGTAGAGATAATGATTAGAGGAATCAGGGAATCGTTTTCCTTGACCTATTCTCAAACTCCCAATACGTAATAAGGGATTCTTTATTGTAT-TTTTCCCACTATAAATAAGAACTCCAAGTGGGCCATTTTTGGTAAGCAGAACTGGCGATGAGGGATGCTCCTAACGCTTGGATAAGGTGCCTAAATATTCGCTCA-TGAGATCCCATAAAAGGTGTTGGTTCATAATGACAGTAGGACGGTGGTCATGGAAGTCGAAATCCGCTAAGGAGTGTGTAACAACTCACCTACCGAATGAACTAGCCCTGAAAATGGATGGCGCTAAAGCGGATTACCGATACCAAGCCATAGAAAGAGATTGAATCTTTCTATGAGTAGAAAATCGTGGGGTTTGTGTAGAAGCAAGATGCGTGAGCTCTTGTGGAACAATCCCTAGTGCAGATCTTGGTGGAAGTAGCAATTATTCAAATGAGAACTTTGAAGACTGAAGTGGAGAAGGGTTTCTTGTCAACTGTGATTGTACAAGAGTTAGCCGCTCCTAAGGGAAAGCTGAAATGCGTTTAATTGGGGATTTCTCCCCGTCCCGAAAGG-AAACAGGTTGATATTCCTGTGCCGATATTTGGGTATGAGATGGTAACATATATGAACTCCTTTACGTAGGTCTTACACTCGGGGTGCGTTTTCTTTGCACTTTAACTTTATAGCACCTTGGAATCAATTTAGTTGGAGAAGAGGTTTGCTAATTCAAATAGTAATTCATTTTATGGATTATCCGAAGCCGTAAGGACTACCCTTGAAAAAAGGAGGGAACAGCTGATTTACTTGTATGAGCGTACCAACAACCGCATCAGGTCTCCTAGGTTAACAGCCTCTGGTTAATAGAAAAAAGTAAGTAAGGGAAGTCGGCAAAATAGATCCGTAACTTCGGGAAAAGGATTGGCTCTGAGGACATATGATAGAGAGTTTAAATTATTATGGCTCTATCATGTTAACTCAGAACTGAAACGGACAAGGGGAATCCGACTGTTTAATTAAAACATAGCATTGTGAAAGCCACAAATGGTATTAACACAATGTGATTTCTGCCCAGTGCTTTGAATGTCAACTTGATGAAATTCAATCAAGCGCAGGTAAACGGCGGGAGTAACTATGACTCTCTTAAGGTAGCCAAATGCCTCGTCATCTAATTAGTGACGCGCATGAATGGATTAACGAGATTCCCACTGTCCCTACTTGCTATCTAGCGAAACCACAGCCAAGGGAACGGGCTTGGCCAAATCAGCGGGGAAAGAAGACCCTGTTGAGCTTTACTCTAGTCTGGCTTTGTGAAACGACTTAAGAGGTGTAGCATAAGTGGGAGCATTGACGACAGTGAAATACCACTACTTTTAAAGTTGTTTTACTTATCTATTTATAGGGAAATATATTTACAGTTTGATAGATCCAAGGTTCTCTCCCGCTTCTATGGA-GACATAGCCAGGTGGGGAGTTTGACTGGGGCGGTACATCTGTTAAACAATAACGCAGATGTCCAAAGACAAGCTCAAAGAGAACAGAAATCTCTTGTAGACTAAAAGGGGAAAAGCTTGTTTGATTTCTATTTTCAGAAAAAGTAGAAAACGTGAAAGCGTGGCCTATCGATCCTTTATATCTCTCTACTGTGCATATAGAGGTGTCTGAAAAGTTACCACAGGGATAACTGGCTTGTGGCTGCCAAGCGCTCCTAGCGACGTAGCTTTTTGATCCTTCGATGTCGGCTCTTCCTATCATTGGGACGCAGAAGTCTCAAAGTGTCGGATTGTTCACCCGCTAATAGGGAACGTGAGCTGGGTTTAGACCGTCGTGAGACAGGTTAGTTTTACCCTACTGATGAAGTG-TATTGTGACAGTAATCCAACTGGTACGAGAGGATTAGTTGGTTCAGACAGTTGGTACA-GCAATTGGTTGACAAACCAGTGTTGCGAAGCTAA-GTCTGTTGGATAATGGCTGAACGCCTCTAAGCCAGAACCCATGCTGATTAACAATACTATTTTGTTCTTCTTTGTTATGTATTGTAATTAGATGAATTACACAAACTGTAGACGACTTTTTGGCCTCGGGGTGCTGTAAACA-GAAAGTAAACTTTGTTTTA
>Cryptosporidium_parvum
AAAAGACCTGATATTAAGTAAGATTACCCACTGAACTTAAGCATATTATTAAGTGGAGGAAAAGAAACTAACTAGGATTTCCTTAGTAACTGCGAGTGAACAGGAAAAAGCTCAACATGAAAATCAATAATGACTTGTAGTATCTAGAAGTAATGCCAGTGAATTAATAAAATTAAGTGTTTTGGAATAAACCACCATAGAGGGTGAAAGTCCCGTCTATATTTTATTTTAATTCACATACGGTTTACTATCAAAGAGTCATATTCCTTGGGAATGGAGTATAAAATGGGTGGTAATTTTCATCCAAAGCTAAATATTGATGAGAAACCGATAGCAAACAAGTACCGTGAGGGAAAGATGAAAAGAACTTTGAAAAGAGAGTTAAAAGTACCTGAAATTACTTAAAGGGAAGCAAATAAAACGTATAAAATAGGTTTTATCTGACCCGTCTTGAAACACGGACCAAGGAGTCTAACATGTGTGCAAGTATATAAGTAATAAACTTATATGCATAATGAAAGTGACAATTGGGATGCACCAATGACCGACATTAATGAATTAAAGTTTGAGTATGAGCATAAATGTTAGGACCCGAAAGATGGTGAACTATGCCTGAGTAGGGTGAAGCCAGGGGAAAGTCTGGTGGAAGCTCGCAGCGATACTGACGTGCAAATCGTTCGTCAAACTTGGGTATAGGGGCGAAAGACTAATCGAACCATCTAGTAGCTGGTTCCCTCCGAAGTTTCCCTCAGGATAGCTGGAGTTTTAGTTTTGTCAGGTAGAGATAATGATTAGAGGCATCTGGGACATGTTGTCCTAGACCTATTCTCAAACTTCGAATAGGCAAGTACTAATAATTACTTAATTGAATTATTAGAATTAATATTAACTCTTAGTGGGCCATTTTTGGTAAGCAGAACTGGCGATGAGGGATGCTCCTAACGTTTAGTTAAGGTGCCTAAATGTATGCTCA-TCAGATACCATAAAAGGTGTTGGTTCATTTAAACAGCAGGACGGTGGTCATGGAAGTCGAAATCCGCTAAGGAGTGTGTAACAACTCACCTGCCGAATGAACCAGCCCTGAAAATGGATGGCGCTGAAGCATATTACCGATACTAAACCATTATTTTTAATTATATAAAATAATGTGTAGGAGGGCGTAAAAGTTGTTTTGAAGTATAAGATGTAAATCTATATGGAACGGCTTTTAGTGCGGATCTTGGTGGTAGTAGCAATTATTCAAATGAGAACTTTGAAGACTGACGTGGAGCAGGGTTCCATGAGAACAGTATTTGGACATGGGTTAGTCGGTCCTAAGTGAGAGGTTAACACCAATAAAATAAATTATTATTTATACTCCAAAAGGGAATCAGGTTGATATTCCTGAACCAGAATATGGATATTATATGGTAACATAAAAGAACTCTAAAACACAAGTATAAATCCCGAATAGCGTTATCTTTGCTATTTAACAATCTATTACCATGGAATTAGTTCAGCTAGAGAAATGGTTATATGATTGGAATAGAATTCT-CTTTGTGGAATTTTCGGTGCATTTATAATTGTCCTTGAAAATTAGAGGGATAGATTTATTTTCATATCTGGCCGTACCGATAACCGCATCAGGTCTCCAAGGTTAACAGCCTCTGGTCAATAGATTAATGTAGATAAGGGAAGTCGGCAAAATAGATCCGTAACTTCGGGAAAAGGATTGGCTCTAAGGGTTGAGTATATAGACCCATCATTCTATATACATTGAACAACTAACTTAGAACTGGAGCGGACAAGGGGAATCCGACTGTTTAATTAAAACATAGCATTGCGATGGCCAGAAATGGTGTTGACGCAATGTGATTTCTGCCCAGTGCTCTGAATGTCAAAGTGAAGAAATTCAAACAAGCGCGGGTAAACGGCGGGAGTAACTATGACTCTCTTAAGGTAGCCAAATGCCTCGTCATCTAATTAGTGACGCGCATGAATGGATTAACGAGATTCCCACTGTCCCTATCTACTATCTAGCGAACCCACAGCCAAGGGAACGGGCTTGGAATAATCAGCGGGGAAAGAAGACCCTGTTGAGCTTGACTCTAGTTTGACTTTGTGAAATGGCTTAGAAGGTGTAGCATAAGTGGGAGCTACGGCGATCTTGAAATACCACTACTTTTAATGTCATTTTACTTATTCCGTTATATTGAGCCTCTTTTTTAGAGTTTTTGATTTAAGGTAATTGCTGATCTTCGCGGAAGACATATTCAGATGGGGAGTTTGGCTGGGGCGGCACATCTGTTAAAAGGTAACGCAGGTGTCCTAAGGTAAGCTCAATGAGAACAGAAATCTCATGTAGACCAAAAGGGGAAAAGCTTACTTGATTTTGATTTTCAGTACGAATACAAACTGTGAAAGCATGGCCTATCGATCCTTTAGATCTGTGAAAATTACAGCTAGAGGTGTCAGAAAAGTTACCACAGGGATAACTGGCTTGTGGCAGCCAAGCGTTCATAGCGACGTTGCTTTTTGATCCTTCGATGTCGGCTCTTCCTATCATTGGGATGCAGAAGTCCCAAAGTGTCGGATTGTTCACCCGCTAATAGGGAACGTGAGCTGGGTTTAGACCGTCGTGAGACAGGTTAGTTTTACCCTACTGATGAAATGATATTGCGACAGTAATCTAACTAGTACGAGAGGAACAGTTAGGTCACATAATTGGTTAATACAGCTAGTTGAAAAGCTAGTGCTGTGAAGCTACCATGTGTTGGATTATGACTGAACGCCTCTAAGTCAGAATCCATACTGAATAGCAATGTTATTCACCAATTTTAATATAGGAATTTCAAATAAAATTGATACATCCTCTGTATACGACTTTGATGCATCCGGGTRYTGTAARYA-GARAGTARRCTTNNNNNNN
>Ascogregarina_taiwanensis_EF666482_1_26S
GAAAGGCCTGAGCTTGGACAAGGCTACCCACTGAATTTAAGCATATTACTAAGTGGAGGAAAAGAAACTAACAAGGATTCCCATAGTAACGGCGAGTGAACAGGGAATAGCTCAAGTTGAAAATCAGCGGTGAATTGTAGTCTCTTGATAAAGTGCCAGTGGTTGCTTCGGACTAAGTCTCTTGGAATAGGGCACCAAAGAGGGTGATAGTCCCGTGT--TGTCTGAATGCTACTACATACGGTCGATTATCATAGAGTCGCGTTTCTTGCAATTGAAGCGCTAAGTGGGTGATAAACTTCATCTAAAGCTAAATATCAGCAAGAGTCCGATAGAGCACAAGTACCGTGAGGGAAAGATGAAAAGAACTCTGGAAAGAGAGTTAAAAGGAACTGAAATTGCTAAGAGGAAAGTGGAGTGATGCCGTTAAGTCTTATCTCTCTATCCCGTCTTGAAACACGGACCAAGGAGTCTATCTCAAGTGCAAGTGCAAAGGTGTCAAACCTACGCGCGAAACGAAAGTAACTGTCAAGAACCTGCATTGACCCAGCTACC--------AAGCTGCGATAGAGCATTTGGGATAGGACCCGAAAGGTGGTGAACTATACCTGAGTAGGGTGAAGTCAGAGGAAACTCTGATGGAGGCTCGTAGCGATACTGACGTGCAAATCGTTCGTCAAACTTGGGTATAGGGGCGAAAGACTAATCGAACCATCTAGTAGCTGGTTCCCTCCGAAGTTTCCCTCAGGATAGCTGGAGTTAGAGTTGCACCAGGTAAAGCGAATGATTAGAGGTATCGGGGACTTATTGTCTTCGACCTATTCTCAAACTTTGAATGGGTGCGAGTTATCAGTTGCTTAATTGAACTGATGAGATCAATAAAAACTCCAAGTGGGCCATTTTTGGTAAGCAGAACTGGCGATGAGGGATGCTCCTAACGTTGAGTTAAGGTGCTCAAGT-CTCGCTCA-TCAGATACCATAAAAGGTGTTAGTTCATTTAAACAGCAGGAGGATGGTCATGGAAGTTGAAATTCCCTAAGAAGTGTGTAACAACTTACCTGCCGAATGAACCAGCCCTGAAAATGGATAGCGCTTAAGCGAGACACCGATACTCAACCATTACGACAAGTTGG-CTTCGTGATGAGTAGGAGGGCGTGAAGGTTGTACAGAAGTGTGTAGTGTGAACTCGCATGGAACGGCCTTTAGTGCAGATCTTGGTGGTAGTAGCAATTATTCAAATGAGACCTTTGAAGACTGAAGCGGAGAAGGGTTCCGTGTGAACAGTAATTGGACACGGGTTAGCCGGTCCTAAGGACGAGATTTGTTTCTTTGAGAGGAGCTTTGCTCTAGTGTCCAAAAGGGTGTCAGTTTAAAATCACTGAGCTAGGACGTGGGTATAATGTGGTAACACAACTGAACTTGGGTACACAAAGTATGGCCCCGCGTAGCGTTTTCTTTGCTGTTTAACAGCTTGTCTCCCTGGAAATAGATCATCTAGAGATAGGGATTGACAGCTGGAAAAGCATTCTACTATTTAGAGTGTGCGGTGCGCTGACCTTTGTCCTTGAAACCCCAAGGGATTCTTTTATCCGCACCCCTAGCCGTACCAAAAACCGCATCAGGTCTCCAAGGTTATAAGCCTCTGGTCATTAGGCCAAAGTAGATAAGGGAAGTCGGCAAATTAGATCCGTAACTTTGGAAAAAGGATTGGCTCTGAGGGCTGGGTATTAAGAGACTTGCACCTTCTTACATGAAACAGCTAACTCAGAACTGAAGCGGACACGTGGAATCCGACTGTTTAATTAAAACAAAGCATTGCGATGGCCTTGATTGGCGTTGACGTAATGTGATTTCTGCCCAGTGCTCTGAATGTCAATGTGGTGAAATTCAACTAAGCGCGGGTAAACGGCGGGAGTAACTATGACTCTCTTAAGGTAGCCAAATGCCTCGTCATCTAATTAGTGACGCGCATGAATGGATTAACGAGATTCCTACTGTCCCTAACTACTATCTAGCGAAACCACAGCCAAGGGAACGGGCTTGGATAAGTCAGCGGGGAAAGAAGACCCTGTTGAGCTTGACTCTAGTTTGACTTTGTGAAACGACTTGAAGGGTGTAGCATAAGTGGGAGTGAAAACGTCCGTGAAATACCACTACCTCCAATGTCGTTTTACTTATTTCGTGACGTTAAGACTTGCTTCTAAGGTTTT-GCTTTAAGGCTTCGGCTGATTAAGGCGAAAGACATAGTCAGATGGAGAGTTTGGCTGGGGCGGTACATCTGTTAAACAACAACGCAGGTGTCCTAAGGCAAGCTCAATGAGAACAGAAATCTCATGTTGACCAAAAGGGGAAAAGCTTGCTTGATTTTGATTTCCAGTACGAATACAAACTGCGAAAGCATGGCCTATCGATCCTTTAGATCTGAGAAGCTTTCAGCTAGAGGTGCCAGAAAAGTTACCACAGGGATAACTGGCTTGTGGCAGCCAAGCGTTCATAGCGACGTTGCTTTTTGATCCTTCGATGTCGGCTCTTCCTATCATTGAGACGCAGAAGTCCCAAAGTGTCGGATTGTTCACCCGTTAATAGGGAACGTGAGCTGGGTTTAGACCGTCGCGAGACAGGTTAGTTTTATCCTACTGATGAT-GG-TTTTGCAACAGTAATCTAGCTAGTACGAGAGGAACCGCTAGTTCAGGTACTTGGT-GATGCAGCTAGTTGAACAACTAGTGCTGCAAAGCTACCACCTGCTCAGGAAAGACTGAACGCCTCTAAGTCCGAACTGATGCTGAAC-GCAAAGCTCTTCATTGCTTCCATAAATAAAATATCCTACGGAAGTGGTACATCTTATGCAGACTACATAACTGGGTGCGGGTATTGTAAGCA-GAGAGCAGACTTTGTTCTG
>Neogregarinorida_sp_OPPPC1_AB748927
TTTTTGTCTGAAGTTGAATAAGACGACCCGCTGAACTTAAGCATATTAATAAGCGGAGGAAAAGAAACTAAAAAGGATTTCCTTAGTAGCGGCGAGCGAACAGGAAATAGCTCAAGCTGTAAATTAACGATGAATTGTAGTCTCACGAAGCACTACGAGTAAACAAGCTGTAATAAGTCTCTTGGAAGAGAGTACCAAAGAAGGTGAAAGTCCTGTCT--TTTTCCAGTTTGGTTACGTACTGTATGCTTTCCTAGAGTCGCGTTCCTTGAGACCGGAGCGCTAAGCAGGTGGTAAATTTCATCTAAAGCTAAATATCCGTGGGAGCCCGATAGAGTACAAGTACCGTGAGGGAAAGCTGAAAAGAACTCTGAAAAGAGAGTTAAAAGAAACTGAAATTGCTGGAAGGGAAGTGGAAGGTTTCAGGTTTCCCTCACCTTCC-GTCCCGTCTTGAAACACGGGCCAAGGAGTCTAAGTTGTGCGCGAGTGCAAGGTTGTAAGACCTATGTGCAAAATGAAAGTGAA--------GCAAGTTTGTACCCACCAACGCAACAGCATTGTTGAGACCGAGCGTACAGTTTAGGACCCGAAAGATGGTGAACTATGCCTGAGTAGGGTAAAGCCAGAGGAAACTCTGGTGGAAGCTCGAAGCGATACTGACGTGCAAATCGTTCGTCAAACTTGGGTATAGGGGCGAAAGACTAATCGAACCATCTAGTAGCTGGTTCCCTCCGAAGTTTCCCTTAGGATAGCTGGATTCTAAGTTGCACTAGGTAAAGCGAATGATTAGAGGTATCGGAGGATTTTTCCCTTCGACCTATTCTCAAACTTTGAATGGGTGCGAACTAGTAGTTTCTTAATTGAACTATTAGACCTAATGACGACTCCAAGTGGGCCATTTTTGGTAAGCAGAACTGGCGATGAGGGATGCTCCTAACGTTGAGCTAAGGTGCTTAAAT-TTTGCTCA-TAAGATACCATAAAAGGTGTTGGTTCATTCAAACAGCAGGACGGTGGTCATGGAAGTTGAAATCCGCTAAGGAGTGTGTAACAACTCACCTGCCGAATGAACTAGCCCTGAAAATGGATGGCGCTGAAGCGAAATACCGATGCTTGACCATCACTTTT-GTAGCACAAAGTGATGAGTAGGAGGGCGTGGAGGTTGTAGAGAAGTGTAAGATGTAAATCTACATAGAACGGCCTCCAGTGCAGATCTTGGTGGTAGTAGCAACTATTTAAATGAAACCTTTAAAGACTGAAGCGGAGAAGGGTTCCATGTGAACAGCAATTGGACATGGGTTAGCCGTTCCTAAGAATAGGAGCTTTTTCTCTATAAGTAAAGCTGCTTTCGCTTTCGACAGGGAATTAGGTTAAGATTCCTAAGCTGGGA-GTGGATATTGCGTGGCAACACAAATAAACTTGGAAATGCAAGACGTAGCCCCGCGTAGCGTTATCTGTGCTGCTTAAC-ATTCATTTCCCTGGAAGTAGATTACCTAAAGATAGGGAAAAACAGATGGAATAGCACCTTACTTTTAAAGGTGTGCGGAGTGCAGCGTTTTGCCCTTGAAACTCCAAGGGAACGTATCGTCCACAGCCCTAGTCGTACCAATAACCGCATCAGGTCTCCTAGGTTAGCAGCCTCTGGTCATTAGACTAAAGTAGTTCAGGGAAGTCGGCAAATTAGATCCGTAACTTTGGAAAAAGGATTGGCTCTGAGGGCTGGATAAAGAAATACTTCAGCTTTTTTATGAGAAACAGTTAACTCAGAACTGGAGCGGACAAGAGGAATCCGACTGTTTAATTAAAACAAAGCATTGCGATGGCCTTAATTGGTGTTGACGCAATGTGATTTCTGCCCAGTGCTCTGAATGTCAACGTGGTGAGATTCAACTAAGCGCGGGTAAACGGCGGGAGTAACTATGACTCTCTTAAGGTAGCCAAATGCCTCGTCATCTAATTAGTGACGCGCATGAATGGATTAACGAGATTCCTACTGTCCCAAACTACTATCTAGCGAAACCACAGCCAAGGGAACGGGCTTGGAAAAATCAGCGGGGAAAGAAGACCCTGTTGAGCTTGACTCTAGTTTGACTTTGTGAAACGACTTAGAAGGTGTAGAATAAGTGGGAGTATCAACGTCCGTGAAATACCACTACTTTTAATGTCGTTTTACTTAATCTGTGAGGTTGAAACTTACCACCTAAGTTTTAGACTTAAGGCTTTTGCTGATCAATTTGGATGACAGAGTCAGATGGGGAGTTTGGCTGGGGCGGTACATCTGTTAAACAACAACGCAGGTGTCCTAAGGCGAGCTCAATGAGAACAGAAATCTCATGTGGACCAAAAGGGGAAAAGCTCGCTTGATTTTGATTTTCAGTACGAATACAAACTGCGAAAGCATGGCCTATCGATCCTTTAGTTCTGAAAAATTTTCAGCTAGAGGTGCCAGAAAAGTTACCACAGGGATAACTGGCTTGTGGCAGCCAAGCGTTCATAGCGACGTTGCTTTTTGATCCTTCGATGTCGGCTCTTCCTATCATTGAGACGCAGAAGTCCCAAAGTGTCGGATTGTTCACCCGTTAATAGGGAACGTGAGCTGGGTNNNNNNNNNNNNNNNNNNNNNNNNNNNNNNNNNNNNNNNNNNNNNNNNNNNNNNNNNNNNNNNNNNNNNNNNNNNNNNNNNNNNNNNNNNNNNNNNNNNNNNNNNNNNNNNNNNNNNNNNNNNNNNNNNNNNNNNNNNNNNNNNNNNNNNNNNNNNNNNNNNNNNNNNNNNNNNNNNNNNNNNNNNNNNNNNNNNNNNNNNNNNNNNNNNNNNNNNNNNNNNNNNNNNNNNNNNNNNNNNNNNNNNNNNNNNNNNNNNNNNNNNNNNNNNNNNNNNNNNNNNNNNNNNNNNNNNNNNNNNNN
>AncoraWSBS2010
TTAACAGCTGAGCTTT-GCTAGTTTACCCGCCGAATTTAAGCATATAATTAAGCGGGGGAAAAGAAACTAACTAGGATTCCCATAGTAGCGGCGAGCGAACAGGGAAAAGCTCAATCTGGTAACTCACTTGAGGTTGTAGATTTTCGAAGTGATACC-TGCATATGTGATCGGTAAGTCCTTTGGAAAAGGCTGCCATGGAGGGTGAAAGTCCCGTTCC-GTGCAACATATTCATTC----GGGTCACTTTCGTAGAGTCGTGCTCTTTGTGATTGGAGTACAAATTGGGTGGTAAATTTCATCCAAAGCTAAATATTTGTGAGAGATCGATAGAATACAAGTACTGTGAGGGAAATGTGAAAAGAACTTTGGCAAGAGAGTTAAAAGTCCCTGAAATTGTTATGGTGGAAGCAAGTAAATGTATGATTCTGATATGACGTTGCCCCGTCTTGAAACACGGACCAAGGAGTCTAACATGCGTGCGAGTAGGCGGATGAA-ATCCGT-ATGCGAAATGAGAGTGAT--------TTGGCCGGGCATTTAT-------------GGCTTGAGTTCTAGCACACATGTTAGGACCCGAAAGGTGGTGAACTATGCCTGAGTAGGCTGAAGCCAGAGGAAACTCTGGTGGAGGGTCGTTGCGATACTGACGTGCAAATCGTTCGCAAAACTTTGGTATAGGGGCGAAAGACTAATCGAACCACCTAGTAGCTGGTTCCCCTCGAAGTTTCCCTCAGGATAGCTGGCGATAAAGTTTTGTCGGGTAAAGCGAATGATTAGAGGCATTGGGGGCTTGTAGCCCTCGACCTATTCTCAAACTTTGAATTGGCAAATAATAGGTTATTTAATT--AAACTTGTTAGTTTATCAT-ATCGCCAAGTGGGCCCGTTTTGGTAAGCAGAACTGGCGATGAGGGATGCTCCTAACGCTAAGTTAAGGTGCCGAATGTCACGCGTA-TGAGATACCAAGAAAGGTGTTGGCTCATTTTAACAGCAGGACGGTGGTCATGGAAGTTGAAATCCGCTAAGGAGTGTGTAACAACTCACCTGCCGAATGAGGTAGCCCTGAAAATTGATGGCGCTGCAGCGTGAGACTGATACTTAGCCGTTACTTGAAA-TGG-TTTAGTAACGTGTAGGGGGGTGTTTGGTTTGCGGGGATGGCTATGGTGTGAACCATACCGGAGCTTATCATAGTACAGATCTTGGTGGTAGTAGCAATTAATCAAGTGAGATCCTTGATAACTGACGTGGGGGAGGGTTCCATGCGAACTGCGTTTGATCATGGGTTAAGCGGTCCTAAGGGTATGCAGTGCTTTTGATTGGGAAAATTTGGTTCTTA-CCCGAAAGGGCGACCGGTCAATATTCCGGTCTGTTTACTTTGAA--TTGGTGGTAACACAACAGTACCCGAAGACGTGAGGGGTTACGCCGCGTAGCGTTATCTTTGCTTTCTAACGATTCGTCTCCCTGGAAGCAGCTAAGCTGGAGAAGGGGTCGCATAATCGGCATAGCATCCCATTT-GTGGGGTGTGCGGAGTGTAATTCGTCATCCGTGAAAATTCG-GGGTCT---GGTTTCTAAGTAAACGCCGTACCTA-ATCCGCATCAGGTCTCCAGGGTTCACAGCCTCTGGTTTATGGGTGAAAGTAGTTAAGGGAAGTCGGCAAATTAGGTCCGTAACTTTGGGAAAAGGACTGGCTCTGAGAACTGAGTGTGGAGTACCAGCTGTCTCTGCACAATTAACGGTCGGCTCAGAACTGGAGCGGCCAAGGGGAATCTGACTGTTTAATCAAAACAAAGCAATGCGATGGTTAGAGATAATGTTGACGCATTGTGATTTCTGCTCAGTGCTCTGAATGTCAACGTGGTGAGATTCACGCAAGCGCGGGTAAACAGCGGGAGTAACTATGACTCTCTTAAGGTAGCCAAATGCCTCGTCATCTAATTAGTGACGCGCATGAATGGATTAACGAGATTCCTACTGTCCCTAACTACTATCTAGCGAAACCACAGCCAAGGGAACGGGCTTGGCACAATCAGCGGGGAAAGAAGACCCTGTTGAGCTTGACTCTAGTCCGACTTTGTGAAATGACTCAGGGGGTGCAGCATAGGTGGGAGCGTAAGCGTCAGTGAGATACCACCACTCTTGCTGTTATTTTACTTATTCCGTGGGGTTGATATTGCAATAGCTAATTTTGGCCTGAAGACGAT-GTCGATTTTACTCGGGGACATAGTCAGGTGGGGAGTTTGGCTGGGGCGGCACATCTGTTAAATCATACCACAGGTGTCCTAAGACGAGCTCAATGAGAACAGAAATCTCATGTTGACTAAAAGGGGAAAAGCTCGTTTGATTTAGATTTTCAGTGCGAATACAAACTGCGAAAGCATGGCCTATCGATCCTTTAGG-CTGAGAAATTTTCAGTTAGAGGTGTCAGAAAAGTTACCACAGGGATAACTGGCTTGTGGCAGCCAAGCGTTCATAGCGACGTTGCTTTTTGATCCTTCGATGTCGGCTCTTCCTATCATTGAGACGCAGAAGTCTCAAAGTGTCGGATTGTTCACCCGCCAATAGGGAACGTGAGCTGGGTTTAAACCGTCGTGAGACAGGTTAGTTTTACCCTACTGATAAG-CGATATTGTGACAGTAATCCAACTAGTACGAGAGGAACAGTTGGGTCAGGTATTTGGTC--TGCGGCTAGTTGACAAGCTAGTGCTGCTAAGCTAAGCCTGCCGGAGGA-TGACTGAACGCCTCTAAGTCAGAAACCGTACTGGTACGTGTTGTTCACCGCTCTTGTTAAGAATATAAAACTGAATAAGAGCGATACATCCACTGTAGACGACTGTGGTGCATCCAGGTATTGTAAGTT-GAGAGTAGGCTT-GTCTTA
>AncoraWSBS2011
TTTACAGCTGAGCTTT-GCTAGGTTACCCGCCGAATTTAAGCATATAATTAAGCGGGGGAAAAGAAACTAACTAGGATTCCCCTAGTAGCGGCGAGCGAACAGGGAAAAGCTCAATCTGATAACTCACTCGAGGTTGTAGATTTGCGAAGTGATACC-TGCTTATGTAATCGGTAAGTCCTTTGGAAAAGGCTGCCATGGAGGGTGAAAGTCCCGTTCC-GTGACGCATATTCATTC----GGTTCACTTTCGAAGAGTCGTGCTCTTTGTGATTGGAGTACAAATTGGGTGGTAAATTTCATCCAAAGCTAAATATATGCGAGAGATCGATAGAAAACAAGTACTGTGAGGGAAATGTGAAAAGAACTTTGGCAAGAGAGTTAAAAGTCCCCGAAATTGTTAGGGTGGAATCAAGTAAATGTATGATTCTGACGTGACGTTGACCCGTCTTGAAACACGGACCAAGGAGTCTAACATGCGTGCGAGTAGGCGGATGAA-ATCCGT-ATGCGAAATGAGAGTGAT--------TTGGCCGGGCATTTAT-------------GCCTTGAGTTCTAGCACACATGTTAGGACCCGAAAGGTGGTGAACTATGCCTGAGTAGGCTGAAGCCAGAGGAAACTCTGGTGGAGGGTCGTTGCGATACTGACGTGCAAATCGTTCGCAAAACTTTGGTATAGGGGCGAAAGACTAATCGAACCACCTAGTAGCTGGTTCCCCTCGAAGTTTCCCTCAGGATAGCTGGCGATAAAGTTTTGTCGGGTAAAGCGAATGATTAGAGGCATTGGGGGCTTGTAGCCCTCGACCTATTCTCAAACTTTGAATTGGCAAATAGTGGGTTATTTAAGT--GAACTTATTAGTATATCAT-ATCGCCAAGTGGGCCCGTTTTGGTAAGCAGAACTGGCGATGAGGGATGCTCCTAACGCTAAGTTAAGGTGCCGAATGTCACGCGTA-TAAGATACCAAGAAAGGTGTTGGCTCATTTTAACAGCAGGACGGTGGTCATGGAAGTTGAAATCCGCTAAGGAGTGTGTAACAACTCACCTGCCGAATGGGGTAGCCCTGAAAATTGATGGCGCTGCAGCGTGAGACTGATACTTAGCCGTTACTGTAAA-TGG-TTTAGTAACGTGTAGGGGGGTGTTTGGTTTGCGTAGATGGCTATGGTGTGAACCATTCCGGAGCTTATCATAGTACAGATCTTGGTGGTAGTAGCAATTAATCAAGTGAGATCCTTGATAACTGACGTGGGGGAGGGTTCCATGCGAACTGCGTTTGATCATGGGTTAAGCGGTCCTAAGGGTATGCAGTGCTTATGATTGGGAAAATTTGGTTCTTA-CCCGAAAGGGCGACCGGTCAATATTCCGGTCTGTTTACTTTGAA--TTGGTGGTAACACAACAGTACCCGAAGACGTGAGGGGTTACGCCGCGTAGCGTTATCTTTGCTTTCTAACGATTCGTCTCCCCGGAAGCAGCTCAGCTGGAGAAGGGGTCGCATAATCGGCATAGCATCCCATTT-ATGGGGTGTGCGGAGTGTAATTCGTCACCCGTGAAAATTCG-GGGTCT---GGTTTCTAAGTAAACGCCGTACCTA-ATCCGCATCAGGTCTCCAGGGTTCACAGCCTCTGGTTTATGGGTGAAAGTAGTTAAGGGAAGTCGGCAAATTAGGTCCGTAACTTTGGGAAAAGGACTGGCTCTGAGAACTGAGTGTGGGGGACCAGCTGTCTCTGCACAATTAACGGTCGGCTCAGAACTGGAGCGGCCAAGGGGAATCTGACTGTTTAATCAAAACAAAGCAATGCGATGGTTAGAGATAATGTTGACGCATTGTGATTTCTGCTCAGTGCTCTGAATGTCAACGTGGTGAGATTCACGCAAGCGCGGGTAAACAGCGGGAGTAACTATGACTCTCTTAAGGTAGCCAAATGCCTCGTCATCTAATTAGTGACGCGCATGAATGGATTAACGAGATTCCTACTGTCCCTAACTACTATCTAGCGAAACCACAGCCAAGGGAACGGGCTTGGCACAATCAGCGGGGAAAGAAGACCCTGTTGAGCTTGACTCTAGTCCGACTTTGTGAAATGACTCAGGGGGTGCAGCATAGGTGGGAGCGTAAGCATCAGTGAGATACCACCACTCTTGCTGTTATTTTACTTATTCCGTGGGGTTGATATTGCAATAGCTAATTTTGGCCTGAAGACGAT-GTCGATCTTACTCGGGGACATAGTCAGGTGGGGAGTTTGGCTGGGGCGGCACATCTGTTAAATCATACCACAGGTGTCCTAAGACGAGCTCAATGAGAACAGAAATCTCATGTTGACTAAAAGGGGAAAAGCTCGTTTGATTTAGATTTTCAGTGCGAATACAAACTGCGAAAGCATGGCCTATCGATCCTTTAGG-CTGAGAAATTTTCAGTTAGAGGTGTCAGAAAAGTTACCACAGGGATAACTGGCTTGTGGCAGCCAAGCGTTCATAGCGACGTTGCTTTTTGATCCTTCGATGTCGGCTCTTCCTATCATTGAGACGCAGAAGTCTCAAAGTGTCGGATTGTTCACCCGCCAATAGGGAACGTGAGCTGGGTTTAGACCGTCGTGAGACAGGTTAGTTTTACCCTACTGATAAG-CGATATTGTGACAGTAATCCAACTAGTACGAGAGGAACAGTTGGGTCAGGTATTTGGTC--TGCGGCTAGTTGACAAGCTAGTGCTGCTAAGCTAAGCCTGTCGGAGGA-TGACTGAACGCCTCTAAGTCAGAAACCGTACTGGTACGTGTTGTTCACCGCACTTGTTAAGATTTAGAAACTGAATAAGAGCGATACATCCACTGTAGACGACTGTGGTGCATCCAGGTATTGTAAGTT-GAGAGTAGGCTT-GTCTTA
>Ancora_Roscoff_28d1_r11
TTTACAGCTGAGCTTT-GCTAGGTTACCCGCCGAATTTAAGCATATAATTAAGCGGGGGAAAAGAAACTAACTAGGATTCCCCTAGTAGCGGCGAGCGAACAGGGAAAAGCYCAATCTGATAACTCACTCGAGGTTGTAGATTTGCGAAGTGATACC-TGCWTATGTAATCGGTAAGTCCTTTGGAAAAGGCTGCCATGGAGGGTGAAAGTCCCGTTCC-GTGACGCATACTCATTC----GGTTCACTTTCGAAGAGTCGTGCTCTTTGTGATTGGAGTACAAATTGGGTGGTAAATTTCATCCAAAGCTAAATATATGCGAGAGATCGATAGWAAACAAGTACTGTGAGGGAAATGTGAAAAGAACTTTGGCAAGAGAGTTAAAAGTCCCCGAAATTGTTAGGGTGGAATCAAGTAAATGTATGATTCTGACATGACGTTGACCCGTCTTGAAACACGGACCAAGGAGTCTAACATGCGTGCGAGTAGGCGGATGAA-ATCCGT-ATGCGAAATGAGAGTGAT--------TTGGCCGGGCA-TTAT-------------GGCTTGAGTTCTAGCACACATGTTAGGACCCGAAAGGTGGTGAACTATGCCTGAGTAGGCTGAAGCCAGAGGAAACTCTGGTGGAGGGTCGTTGCGATACTGACGTGCAAATCGTTCGCAAAACTTTGGTATAGGGGCGAAAGACTAATCGAACCACCTAGTAGCTGGTTCCCCTCGAAGTTTCCCTCAGGATAGCTGGCGATAAAGTTTTGTCGGGTAAAGCGAATGATTAGAGGCATTGGGGGCTTGTAGCCCTCGACCTATTCTCAAACTTTGAATTGGCAAATAGTGGGTTATTTAAGT--AAACTTATTAGTATATCAT-ATCGCCAAGTGGGCCCGTTTTGGTAAGCAGAACTGGCGATGAGGGATGCTCCTAACGCTAAGTTAAGGTGCCGAATGTCACGCGTA-TGAGATACCAAGAAAGGTGTTGGCTCATTTTAACAGCAGGACGGTGGTCATGGAAGTTGAAATCCGCTAAGGAGTGTGTAACAACTCACCTGCCGAATGGGGTAGCCCTGAAAATTGATGGCGCTGCAGCGTGAGACTGATACTTAGCCGTTACTGTAAA-TGG-TTTAGTAACGTGTAGGGGGGTGTTTGGTTTGCGTAGATGGCTATGGTGTGAACCATTCCGGAGCTTATCATAGTACAGATCTTGGTGGTAGTAGCAATTAATCAAGTGAGATCCTTGATAACTGACGTGGGGGAGGGTTCCATGCGAACTGCGTTTGATCATGGGTTAAGCGGTCCTAAGGGTATGCAGTGCTTATGATTGGGAAAATTTGGTTCTTA-CCCGAAAGGGCGACCGGTCAATATTCCGGTCTGTTTACTTTGAA--TTGGTGGTAACACAACAGTACCCGAAGACGTGAGGGGTTACGCCGCGTAGCGTTATCTTTGCTTTCTAACGATTCGTCTCCCTGGAAGCAGCTCAGCTGGAGAAGGGGTCGCATAATCGGCATAGCATCCCATTT-ATGGGGTGTGCGGAGTGTAATTCGTCACCCGTGAAAATTCG-GGGTCT---GGTTTCTAAGTAAACGCCGTACCTA-ATCCGCATCAGGTCTCCAGGGTTCACAGCCTCTGGTTTATGGGTGAAAGTAGTTAAGGGAAGTCGGCAAATTACGTCCGTAACTTTGGGAAAAGGACTGGCTCTGAGAACTGAGTGTGGGGGACCAGMTGTCTCTGCACAATTAACGGTCGGCTCAGAACTGGAGCGGCCAAGGGGAATCTGACTGTTTAATCAAAACAAAGCAATGCGATGGTTAGAGATAATGTTGACGCATTGTGATTTCTGCTCAGTGCTCTGAATGTCAACGTGGTGAGATTCACGCAAGCGCGGGTAAACAGCGGGAGTAACTATGACTCTCTTAAGGTAGCCAAATGCCTCGTCATCTAATTAGTGACGCGCATGAATGGATTAACGAGATTCCTACTGTCCCTAACTACTATCTAGCGAAACCACAGCCAAGGGAACGGGCTTGGCACAATCAGCGGGGAAAGAAGACCCTGTTGAGCTTGACTCTAGTCCGACTTTGTGAAATGACTCAGGGGGTGCAGCATAGGTGGGAGCGTAAGCATCAGTGAGATACCACCACTCTTGCTGTTATTTTACTTATTCCGTGGGGTTGATATTGCAATAGCTAATTTTGGCCTGAAGACGAT-GTCGATCTTACTCGGGGACATAGTCAGGTGGGGAGTTTGGCTGGGGCGGCACATCTGTTAAATCATACCACAGGTGTCCTAAGACGAGCTCAATGAGAACAGAAATCTCATGTTGACTAAAAGGGGAAAAGCTCGTTTGATTTAGATTTTCAGTGCGAATACAAACTGCGAAAGCATGGCCTATCGATCCTTTAGG-CTGAGAAATTTTCAGTTAGAGGTGTCAGAAAAGTTACCACAGGGATAACTGGCTTGTGGCAGCCAAGCGTTCATAGCGACGTTGCTTTTTGATCCTTCGATGTCGGCTCTTCCTATCATTGAGACGCAGAAGTCTCAAAGTGTCGGATTGTTCACCCGCCAATNNNNNNNNNNNNNNNNNNNNNNNNNNNNNNNNNNNNNNNNNNNNNNNNNNNNNNNNNNNNNNNNNNNNNNNNNNNNNNNNNNNNNNNNNNNNNNNNNNNNNNNNNNNNNNNNNNNNNNNNNNNNNNNNNNNNNNNNNNNNNNNNNNNNNNNNNNNNNNNNNNNNNNNNNNNNNNNNNNNNNNNNNNNNNNNNNNNNNNNNNNNNNNNNNNNNNNNNNNNNNNNNNNNNNNNNNNNNNNNNNNNNNNNNNNNNNNNNNNNNNNNNNNNNNNNNNNNNNNNNNNNNNNNNNNNNNNNNNNNNNNNNNNNNNNNNNNNNNNNN
>Gregarina_niphandrodes_DQ837379
TTTTGTCCAGATCTGTTG-AGAGCTACCAGCTGAATTTAAGCATATTAATAAGCTGAGGAAAAGAAATCAACTGAGATTCTTTTATTAGCGGCGAGCGAAAAAAGAAAATGCCACAGTGTTAATCT-CAAAGAGTTGTACACGGGGTAACAGGCATCAAGCCTAAACAAT-TTGAATGTTGTTGAAAAATGATGA-TACGTCATTAGGGCTGCCTTTGC-TGTTTGTTAAA-TTCCTTTT--GTTA---------GAGTAGCGCTTCTTGAGAGTGAAGTGTGAAA--GGTGGTGATCTTCACCGAAGCATAAATATTGTCAAAGGATCGATAGCGAACAAGTACCGTGAGGGAAAGTTGAAAAGATCTCTGAAAGGAGTATCAAAAG-ACCTGAAACCATGATCGTGGAAGCTAATTGACAATTTATCACGTTAAGATTA-GACCCGTCTTGAAACACGGACCAAGGAGTTGTTCACTATTGCGAGCAGAACAGTGAAAAACTGGAATGCGTAATCAAAGTGAT--------CAGACCAATAATCTA-----------------TTGAGTTAGAGTAGTAGTGATCAGACCCGAAAGATGGTGATCTATGCTTGAATAAGGTGAAGTCAGAAGAAATTCTGATGGAAGCTTTAAGCGATACTGACGTGCAAATCGTTCGTAAAATTCGAGTATAGGGGCGAAAGACTAATCGAACCATCTAGTAGCTGGTTCCCTCCGAAGTTTCCCTCAGGATAGCTGAAAATAGAGTTGAAACTGGTAAAGACAATGATTAGAGGATCCGGAGGCTTTTGGCCTTTGACCTATTCTCAAACTTGAAATAGTTTCGAAAGTATTGACTTAATTTCGAATGCTTTA-TCAATTAT-ATTTTCAAGTGGGCCAATTTTGGTAAGCAGAACTGGCGATGAGGGATGCTCCTACCGTTTAGCAAAGGTGCCTAAGTAGATGCAAA-CGAGATACCC-AAAAGATGTTACTTCATTGAGACAGCAGGACGGTGGTCATGGAAGTCGAAATCCGCTAAGGAGTGTGTAACAACTCACCTGCCGAATGAAGCAGCTCTGAAAATGGATGGCGCTGAAGCATCTCACCGATTCTAAACCAG--ATTTAAA-TAT-TGAAGT-CTGTGTAGGAGGGCGTGAGAATTGCAATTACAGTCATG-TGTGAACGTGATTTGAGCGATTCTTAGTGCAGATCTTGGTGGTAGTAATTAAAGTT-GTGTGAAACACACAACGGCCG-TGTGGAATAGGGTTCCGAGAGAACAGTAATTGTGCTCGGGTGAGTCGGTCCTAAGGCA--GGTCATGTT--GATTCTAAACTATTCGATTTAT-GCCGAAAGGAATAACGGTTGATATTCCGTTACTAAAACGAT-----AGTTTGGTGACA-AAAAGTGATTGATTCTTCAGATAGTT-TGGCAGCAGGCGCTTGCGACGCTTGACAATGACTTGAATCTTTTGAATTGATTTAGTTAGCGAAAAAGATAAAAAGTCGGACATGTTCCATTCTCAATGGGATCTTTCGCCAACCTATT-TGAACCTTGAAATTTCGA----T----TACTATTTGCTATT-GTTG-ACCTA-AACCGCATCAGGTCTCCAAGGTTAACAGCCTATGGTTAATGGAATAAAGTAGATGAGGGAAGTCGGCAAATTCGATCTGTAACTTTGGAAAAAGGATTGGCTCTGGACGTC-AGTGATTTAACTTGTTAAG----TCACAA-TTATGACATATCCAGAACTGGTGTTGACTAGAGGAATCTGACTGTTTAATTAAAACAAAGCATTGTGTAAAGTTGAAAAACTATACACGCAATGTGATTTCTGCCCAGTGCTCTGAATGTTATTGTGATGAGATTCGCATAAGCGCGGGTAAACGGCGGGAGTAACTATGACTCTCTTAAGGTAGCCAAATGCCTCGTCGTCTAATTAATGACGTGCATGAATGGATCAATGAGATTCCTACTGTCCCCAACTACTATCCAGTGAAACCACAGCCAAGGSAACGGGCTTGGCAATACAAGCGGGGAAAGAAGACCCTGTTGAGCTTGACTCTAGTTTGATATKGWAAAACTMCTTGGAAGATGTAGCATACGTGGGAGCATAATCGACAGKGAAATACCACGGCTTCTAATGTGGCTTTGCTCACTCGGAATTAGTGGATCTGCTCTGCAAACTAAAAGTGTA---------AACGACATTGCMCTGAGACATTATCAAATGGGGAGTTTGGCTGGGGCGGCACATCTGCTAAACATCAACGCAGATGCCCTAAGGTTAACTCAAAGAGAACAGAAATCTCTTGTAGACCGAAAGGAGAAAAGTTAGCATTATACGGATTTGTATCATCAATAAGAATTGCGAAAGCATGGCCTATCGATCCTTTAAGCCCAGAAAGATTCTGGCTAGAGGTGACGGAAAAGTTACCACAGGGATAACTGGCTTGTGGCAGCCAAGCGTTCATAGCGACGTTGCTTTTTGATCCTTCGATGTCGGCTCTTCCTATCATTGAGTTGCAGAAGTCTCAAAGTGTCGGATTGTTCACCCGTTAATAGGGAACGTGAGCTGGGTTTAGACCGTCGTGAGACAGGTTAGTTTTATCCTACTTATACA-CG-CATCAAAAGAGTTAATCAACTAGTACGAGAGGAACCGTTGATTCAAACCGCTGGTTAA-GCGTTTGACTGTAAAGTCAAAGACGCAAAGCTAC-GTTTGATGGATAATGACTGAACGCCTCTAAGTCAAAATCCTAACTTGT--GAAAAGATGTATTAGTCAGTAAAGGAATATGATATCAAAA--------------------TACGATTGATACTCAAGTAGACGTTGTACATT-GAGAGCAGTCTTTGAACTG
>Gregarina_sp_ex_Phaedon_brassicae_JF412715
ATCGTAATCGGAGGGTACGAAAATTACCGACTGAATTTAAGCATATTATTAAGTCGAGGAAAAAAAACCAACAGGGATTCCCATAATAGCGGCGAGCGAACTGGGAAAGAATCATAACGCTAATCC-CTCGGAGTTGTGCGTTCCTAACTTGATGAC-GGCTTTCATTTGGGTGAAACA-GTTGACCTTGTTGTAAATTG-GATGCAAGCTCCGATTCC-CAAATGACGT--CAGATTCTAAGTTAAGA-TCAT-GAGTAGCGCTTCTTGAGAGTGAAGTGTGG--CAGGTGGTAATCTTCACCGAAATTAGAATACAATCAGTAAACCGATAGCAAACAAGTACCGTGAGGGAAAATTGAAAAGCACTTCGAAAGGAGTCTCAAAAG-ACCTGAAATCACTTACGAGGAAGCTTACGTGAGCATGTCTGGTCCTTACGAAAGACCCGTCTTGAAACACGGACCAAGGAGTTGGTTACAGTTGCGAGTATGACAGTA-CAAACTGCGATGCGTACTCAATGACTG--------GACGTCAGCGA-CCAGGGA----------AACTTGTGTCTGAGCAACTGTGATCAGACCCGAAAGATGGTGATCTATGCCTGGATAGGGTGAAGCCAGAGGAAACTCTGGTGGAAGCTCTAAGCGATACTGACGTGCAAATCGTTCGTAAAATTTAGGTATAGGGGCGAAAGACTAATCGAACCATCTAGTAGCTGGTTCCCTCCGAAGTTTCCCTCAGGATAGCTGGAAGATTAGTTGCATCTGGTAAAGCGAATGATCAGAGGACTCGGGAACATAGTGTTCTCGGCCTATTCTCAAACTTGAAATGGATGCGCGCTATTATCATTCATTTAGTAACAGCGG-TAAATCTA-TCTTCTTAGTGGGCCATTTTTGGTAAGCAGAACTGGCGATGAGGGATGCTCCTTACGTGCGGCGAA-GTGCCAAAGAG-TTGCTGA-TCAGACACCACAAAAG-TGTTACTTCATTGAAACAGCAGG-CGGTGGTCATGGAAGTCGAAATCCGCTAAGGAGTGTGTAACAACTCACCTGCCGAATGAAGTAGTCCTGAAAATGGATGGCGCTCAAGCAACTCACCGCTACCGCACCAG--CGACTAA-TAT-AGT-TG-CTGTGTAGGAGGGCGTGTGGATAACGTCGAAGAATGATACGCAAGTTCATTTCGAGTTGTCTTCAGTGCAGATCTTGGTGTGAGTAGCAACTAGTCATGTGTAAAACGTGACAACTGTCGTGGATAAGGGTTCCGAGTGAACAGTGTTTGTTCTCGGGTTAGGCGGTCCTAAGAGG--GAGTCTTGAA-GGCTCTGAAGACATTAGTCGGC-CTCGAAAGGGAAAAAGGTTAATATTCCTTTTCTTGACTCCA-ATT-ACAGTGGCGACACAATGCCAATTCACC-TATCAGGCGATTCTCCGAGGGGCGACTCCTTTGCTTCCTAATTGCTCAACACTCTCGAATTGAATTGGTCGGCGACAGAGTTT---AA-GAGCAACGTATACTTCTATTCAGCGAGTTCGGTAGATATCGAATGATCCATGAAACGTGAA----TTGTGAATTTGAAGTCAAT--CCGTACCCTAAACCGCATCAGGTCTCTCGGGTTAATAGCCCCAAGTTTGTAGGAAAATGTGTGTGAGGGAAGTCGGCAAATTGGATCTGTAACTTTGGAATAAAGGTTGGCTCTGGGAGTC-ATTCCGTAGGTTTCGGGATTGCTGCGGAAGTATTGACAACCCCAGAACTGGTGTTGACTAGAGGAATCTGACTGTTTAATTAAAACAAAGCATTGTGAAAAGCCCCAAGGCTATACACGCAATGTGATTTCTGCCCAGTGCTCTGAATGTCATTGTGATGGAATTCATATAAGCGCGGGTAAACGGCGGGAGTAACTATGACTCTCTTAAGGTAGCCAAATGCCTCGTCGTCTAATTAATGACGCGCATGAATGGATCAACGAGATTCCTACTGTCCCCACTCACCACCTAGCGAAACCACAGCTAAGGGAACGGGCTTGGCAGAATAAGCGGGGAAAGAAGACCCTGTTGAGCTTGACTCTAGTTTGATTTTGTGGAGTGACTTATGAGGTGCAGAATACGTGGGAGCATGTGCGATCTTGAGATACCACGACTCTTAATGTCGCTCTGCTTACCCGATCACATGAACTCTGCACTGCGTACGCAATCCAAGTCGCTTGT-GATGATTCTTTGCGGG-ACAGAATCAGATGGGGAGTTTGGCTGGGGCGGCACATCTGCTAAAATGCAACGCAGATGCCCTAAGGTTAACTCAAAGAGAACAGAAATCTCTTGTAGACTGAAAGGGGAAAAGTTAGCTTGATTCTGATTTCCAGTGATAATAAGAACTGCGAAAGCATGGCCTATCGATCCTTTAAGTCCAGGTTGATTCTGGCTAGAGGTGACAGAAAAGTTACCACAGGGATAACTGGCTTGTGGCAGCCAAGCGTTCATAGCGACGTTGCTTTTTGATCCTTCGATGTCGGCTCTTCCTATCATTGAGACGCAGAAGTCCCAAAGTGTCGGATTGTTCACCCGTTAATAGGGAACGTGAGCTGGGTTTAGACCGTCGTGAGACAGGTTAGTTTTACCCTACTTATAGA-TG-CATCACAAGAGTAGAGCAACCAGTACGAGAGGAACAGTTGCTCCAAGTCACTGGTAGA-GGGGTTGGTTGGATAGCCAGTGCCCCGAAGCTAC-ACTTGCGGGATAATGGCTGAACGCCTCTAAGCCAAAACCCCAGCTTGAA-GTGCTGCTAACTACACCTGAGTTAGAATTATGACTGATTA--------------------GACGATCGGAATGCGAGTACAAGTTGTAATGG-GAAAGTAGACCTTGTGCTA
>Cephaloidophora_communis_ex_B_balanus_28d1_r7
AAGAGCCCTGAATACAATAAGTAATACCCGACGAACTTAAGCATATAATTAAGCGGAGGAAATTAAAACAACTGTGATGCCCAGAGTAGTGGCGAACGAAATGGGAACAGCACCTTCAATTAACCGGATTTGGTTTGTTTGATCAGAGCTCGATGAG-TCTGT-GCAGAGTTGTCTTTCTGTTGGAAAACAGTGTGGCTGGCGGTGATGATCCGCAACAATTTCTACATTCGCTTCTTGCTTGTTTTCTG-----GAGTAGGCTACTTTCAAATTGGTGGCTGAA-CTGCAGGTAACTCTCTGCAAACGCTAAATATTCG-TTAAGTCCGATAGTGCAGAAGTACCGTGAGGGAAAGGTGAAAAGACAGCTCAAAAGTTAGTTAACAG-ACCTGAATCTACAACAACAGAAGGCTATGCGTACACATGTTGCATTCGTGTAGCGCCCGTCTTGAAACACGGACTGAGGAGTCATTCATGCATGCAAGTCG-ATGATGTTTTGCATCTCAGCGCTAT---------------------------------------------------------GAGCATGTTTGAATGGACCCGAAAGGTGGTGAACTATTCTTGGGGAAGTTGACGTCAGAGGAAACTCTGATTGAGGACTTATGTGTTACTGACGTGCAATTCGTTCATTTTACCTGTGAATAGGGGCGAAAGACTAATCGAACCACCTAGTAGCTGGTTCCCCCCGAAGTTTGTCCTAGGATAGCGGGCGAGATTGTCATGTATAGTAGAG-CAATGTTTGGCGGATAC-GGGCGTGTATACACTTGACCGACTCACAAACTACAAA--CGTACAT-CTGAGTGGAATAGAACATGTTCTCTCGGTAGAAATT-CTCGCCTCGTGGACCGTTTTTGGTAAGCAGATGCGGTGCTTTGGAATGCTCCAAGCGTGATGATAAGG--AATA-TTTTTATCGGT-TTATTGCTTCAAAAAGGTGTTAATACATTTAGACAGTCCGACGGTGGCCATGGAAGTTGGAATCCGCTAAGGAGTGTGTAACAACTCACGGACCGAATGTGTTAGCCCTTAAAATTGACTGTGCTTTACCGTTGATCCGAGATGTCACAGATCTA-----ATTTGTATTAGGTTTTGTAGGGGGGTGTATCTGTTGTGAAAAAGTGT-TGTTGTGATGCAGCATCGAACTCCAGATAGTGCAGATCTCAGTAGGAGTAGCAGTGTTT-AAGACTAAACCTTAAAGACGTATGTAGACAAGGCTTTCATAGACACATCATATGGCTATGAGTTAGTCGATCTTAACACATCAAGA---TGT----------------------T-GTGGAAAAGGATAAGGGTTAATATTCCCTTGCTTGTTCGAA-ACTA-ATTTGGCGACTCAATATTCTTTCACCTTACCGAAAGTACACTAGTAGTGCGTTTTCTATGCACTATGACTATATGATTCTGTTGAAGAGGATAATCCTAAGACGCTGAGTAAGTATAGGAAATGAGACGA--TTATTCGTCAACTAGGTGGTCTTGC--GGCACTTTTAAGTGTGAG---ATAGT-AGTTACGAGCAGAT---CGTACCAACAACCGCATCAGGTCTCTGAGGTTCATAACCTTTCGTTGATGGAAAAAAATACGTGAGGGAAGTCGGCAAATTAAATCTGTAACTTCGGGAAAAGGATTGGCTNNNNNNNNNNNNNNNNNNNNNNNNNNNNNNNNNNNNNNNNNNNNNNNNNNNNNNNNNNNNNNNNNNNNNNNNNNNNNNNNNNNNNNNNNNNNNNNNNNNNNNNNNNNNNNNNNNNNNNNNNNNNNNNNNNNNNNNNNNNNNNNNNNNNNNNNNNNNNNNNNNNNNNNNNNNNNNNNNNNNNNNNNNNNNNNNNNNNNNNNNNNNNNNNNNNNNNNNNNNNNNNNNNNNNNNNNNNNNNNNNNNNNNNNNNNNNNNNNNNNNNNNNNNNNNNNNNNNNNNNNNNNNNNNNNNNNNNNNNNNNNNNNNNNNNNNNNNNNNNNNNNNNNNNNNNNNNNNNNNNNNNNNNNNNNNNNNNNNNNNNNNNNNNNNNNNNNNNNNNNNNNNNNNNNNNNNNNNNNNNNNNNNNNNNNNNNNNNNNNNNNNNNNNNNNNNNNNNNNNNNNNNNNNNNNNNNNNNNNNNNNNNNNNNNNNNNNNNNNNNNNNNNNNNNNNNNNNNNNNNNNNNNNNNNNNNNNNNNNNNNNNNNNNNNNNNNNNNNNNNNNNNNNNNNNNNNNNNNNNNNNNNNNNNNNNNNNNNNNNNNNNNNNNNNNNNNNNNNNNNNNNNNNNNNNNNNNNNNNNNNNNNNNNNNNNNNNNNNNNNNNNNNNNNNNNNNNNNNNNNNNNNNNNNNNNNNNNNNNNNNNNNNNNNNNNNNNNNNNNNNNNNNNNNNNNNNNNNNNNNNNNNNNNNNNNNNNNNNNNNNNNNNNNNNNNNNNNNNNNNNNNNNNNNNNNNNNNNNNNNNNNNNNNNNNNNNNNNNNNNNNNNNNNNNNNNNNNNNNNNNNNNNNNNNNNNNNNNNNNNNNNNNNNNNNNNNNNNNNNNNNNNNNNNNNNNNNNNNNNNNNNNNNNNNNNNNNNNNNNNNNNNNNNNNNNNNNNNNNNNNNNNNNNNNNNNNNNNNNNNNNNNNNNNNNNNNNNNNNNNNNNNNNNNNNNNNNNNNNNNNNNNNNNNNNNNNNNNNNNNNNNNNNNNNNNNNNNNNNNNNNNNNNNNNNNNNNNNNNNNNNNNNNNNNNNNNNNNNNNNNNNNNNNNNNNNNNNNNNNNNNNNNNNNNNNNNNNNNNNNNNNNNNNNNNNNNNNNNNNNNNNNNNNNNNNNNNNNNNNNNNNNNNNNNNNNNNNNNNNNNNNNNNNNNNNNNNNNNNNNNNNNNNNNNNNN
>Heliospora_longissima_ex_E_vittatus_28d1_r11
AACTTTCCTGAGTATAATTTGTTTAACCCGCCGAATTTAAGCATATTAATAAGCGGAGGAATATAAAACAACTGTGATACCTTTAGTACTGGCGAAGGAACCAGGTATAGTGCTCTTA-CTAACCC-ATTGGGATTGTGTCTTTGGATTTCGTTCA--TCTGT----AAGGTTTTTGTGCATTGG-ATTATGCCTCCTTTCCCGTGATAGTCGGGTTTCTTCCTTACTTTTGTTCCTTTTC-CTTTGTT------GAGTAGGTCAAGTTCAAATTCTTGATTGAA-TAGGAGGTAATTTCCTTCTAACACTAAATACTTT-CTAAGTCCGATAGCGTAAAAGTACCGTGAGGGAAAGGTGAAAAGTCGGCTACAA-GCCAGTTAA-AATACTTGAAACTATAACAGTAGAAGGTAAAGCATTTACTTTTGTGTAATGTTTA-CGCCCGTCTTGAAACACGGACTAAGGAGTCATTCTTCCATGCAAGTGGAACATTGTTTACAATGTCAGCTTTTT---------------------------------------------------------GAGCATGTTTGAATGGACCCGAAAGGTGGTGAACTATTCTTGAGAGAGTTGACTTCAGAGGAAACTCTGATTGAGGACTTATGTGATACTGACGTGCAAATCGTTCATTTTACTCGTGAATAGTGGCGAAAGACTAATCGAACCACCTAGTAGCTGGTTCCCCCCGAAGTTTCTCCTAGGATAGCGGACGAGTTAATCACATACAGTAGAG-CAATGTTTTGAGGTAACGGGGAATT-CGTTCCTTGACCTGATCACAAACTACAAA--CGTATGTTCTGATCAATTTTTAACTTTTTGATCTCCTTGATACT-CTCGTCTCGTGGACCGTTTTTGGTAAGCAGATACGGTGCTTTGGAATGCTCCAAGCACGATGATAAGG--CATA-TTGTTCTTGGT-TTACTGCTATAAAAAGGCATCAATACATTTAGACAGTCTGACGGTGGCCATGGAAGTTGGAATCCGCTAAGAAGTGTGTAACAACTTACAGACCGAATGTATTGGTCCTTAAAATGGACTGTGCTCAACCATGCAGCCGAAACATCGTAGGTC-------ATCTTTGTATGATTTTGTAGGGGGGCGTGTGGGCTGTTTTGAAGATG-AGTCGTGAGTCTCATTGGAACTCCTCACAGTGCTGATCTTAGTAGGAGTAGCAGTGTTT-AAGT-TGATCCTTAAAGACGGATGTAGAAAAGGTTTTCATAGACACATTGAATGGCTATGAGTGAGACGATCCTAACACATTAATTTT-TGT--------------------------GGAAAGGGTAATAGGTTAATATTCCTATTTTGGATTGACCCATA---GCGGCGACGCGTTGTTATCTGCCTTTTCTAATGATGCCCATCTATTGCGTTTTCTATGCAATTTAACAGTTTACCACTATGGAAAAGGTTTGCCCTACGATATAGTATACACTGAATAGATG--CCC-----TTCGGGGTAAGATGCGGTGTCTT--TGGAGCTTTAAACGTCAG---ATTTCATTGGTCTTTCCATT---CGTACCAACAACCGCATCAGGTCTCTGAGGTTTATAACCTTTCGTTTTTGGAATAAAATAGATGAGGGAAGTCGGCAAATTAGATCTGTAACCTTGGAAAAAGGATTGGCTCTGCGGGCTCTGGTCGGATCTCTTTGCTACTATGTGCGGCTAAGCCATA-GT-AGAACTGAGGCAA-CGAGGGGAATCCGACAGTTTAACTAAAACCAAGCATTCTGATT-GTTTCTTACAGATGTACGGAATGTGAATTCTGCCCGGTGCTTTGAATGTCAATGAGAGGAGACTCTTTTAAGCGCGGGTTAACGGCAGGCGTAACTATGACGCTTTCAACGTAGCAAAATGCCTCGTCATCTAATTAGTGACTCGCATGAACGGATTAATGAGATTCCTACTGTCCCCATTTATTTTCCAGCGAAACTACAGGTCGGGGAACGGGCTGACCTTTGACAGAACGGCAAGAAGACCCTGTTGAGGTTGACTCTAGCTAGTTTTTGTACAGTAGCTCAAGCGGTGTAGAGTATGTGGGAGAGAAATCGCCGATGAAACACCACAACGTTTGAAGCCGCTGAACTTACTCTATTACATAATGCATTGCATTTCAAATTTT---------------------GTTTATTAGAGACATTCACTGGCGGGGAGTTTGGCTGGGGCGGTACATCTGTTAAAATCCACCACAGGTGTCCAAAGGCTATCTCAATAAGAACAGAAATCTTATGTAGACTAAAAGGAGAAAAGATAGCTTTACTCACTCCTCTATAATCGGAGTGGGTTGTGAAAGCATGGCCTATCGATCCCTTCATGGCTCAGAAATTGAACTGAGGGGTGTCTGAAAACTTACCACAGGGATAACTGATTTGTGGCAGCCAAGCGTTCATAGCGACGTTGCTTTTTGATCCTTCGATGTCGGCTCTTCCTATCA-TGAGTTGTAAAAGGCTTCAAGTGTTAGATTGTTCACCTATAAAANNNNNNNNNNNNNNNNNNNNNNNNNNNNNNNNNNNNNNNNNNNNNNNNNNNNNNNNNNNNNNNNNNNNNNNNNNNNNNNNNNNNNNNNNNNNNNNNNNNNNNNNNNNNNNNNNNNNNNNNNNNNNNNNNNNNNNNNNNNNNNNNNNNNNNNNNNNNNNNNNNNNNNNNNNNNNNNNNNNNNNNNNNNNNNNNNNNNNNNNNNNNNNNNNNNNNNNNNNNNNNNNNNNNNNNNNNNNNNNNNNNNNNNNNNNNNNNNNNNNNNNNNNNNNNNNNNNNNNNNNNNNNNNNNNNNNNNNNNNNNNNNNNNNNNNNNNNNNNNN
