# Supplementary material for: A new view on the morphology and phylogeny of eugregarines suggested by the evidence from the gregarine Ancora sagittata (Leuckart, 1860) Labbé, 1899 (Apicomplexa: Eugregarinida)
Source: PeerJ. 2017 May 30;5:e3354. doi: 10.7717/peerj.3354 (PMC5452951; doi:10.7717/peerj.3354)
Supplement: Supplemental Information 10 — The cut down (minimized to mask) alignment (matrix), which was further used to create the input files for computer programs. Can be read with BioEdit program. [file peerj-05-3354-s010.fas]

>Bigelowiella_natans_U02075
AGTCATATGCTTGTCTCAAAGACTAAGCCATGCATGTCTAAGTATAAACATTTGTACTGTGAAACTGCAGATGGCTCATTAAATCAGAAATAATTTCTTTGATGGTGAATCTACACGGATACCCGTAGTAATTCTAGAGCTAATACGTGC------GAGGTATTTATTAGATCC-GAACCAGCCC-CCTGGTATTTTGGTGAATCATGATAACTGTTCGAATCGCCAGCGATAGTTCATTCAAATTTCTGCCCTATCAGCTATTGACGGTAGTGTAGTGGACTACCGTGGCCGTAACGGGTGACGGAGAATTAGGGTTCGATTCCGGAGAGGGAGCCTGAGAAACGGCTACCACATCCAAGGAAGGCAGCAGGCGCGCAAATTACCCAATCCCGACACGGGGAGGTAGTGACAAGAAATATCGTGACTGTGCCCTCAGAGTCTTCGAAATGAGCAATACGTAAATGCCTTTGCGAGTATCCATTGGAGGGCAAGTCTGGTGCCAGCAGCCGCGGTAATTCCAGCTCCAATAGCGTATATTAATGTTGTTGCAGTTAAAAAGCTCGTAGTTGGATATCTGGCCGGATCGTTTACTTTGAAGAAATTCGAGTGTTCAAAGCAGGCTTACGCCGTGAAGATTGCAGCATGGAATAATGACATAGGACTATCGTTCTATTTTGTTGGTTCT-GGGACCGTAGTAATGATTGATAGGGACAGTTGGGGGTGCTGCTATTCCGCGGNCAGAGGTGAAATTCTCAGATTCCCGGAAGAGCAACTTATGCGAAAGCATTCACCAAGGATGTCTTCTTTAATCAAGAACGAAAGTAGGGGGATCGAAGACGATCAGATACCGTCGTAGTCTCTACCATAAACTATGCCGACTAGGGATTGGTGGACGTTGTTCGACTCCATCAGCACCTTATGAGAAATCA-AAGTCTTTGGGTTCCGGGGGGAGTATGGTCGCAAGGCTGAAACTTAAAGGAATTGACGGAAGGACACCACCAGAAGTGGAACTTGCGGCTTAATTTGACTCAACACGGGAAAACTTTCCAGGTCCAGACATAGTAAGGATTGACAGATTGAAGA-TCTTTCTTGATTCTATGGGTGGTGGTGCATGGCCGTTCTTAGTTGGTGGAGTGATTTGTCTGGTTAATTCCGTTAACGAACGAGACCTCGACCTGCTAAATAGGTTCAGTATCGCTTCTTAGAGGGACTATCGGATCCAAACCGGTGGAAGTGCGAGGCAATAACAGGTCTGTGATGCCCTTAGATGTTCTGGGCCGCACGCGTGTTACACTGACGCATTCATCAAGCGCCCTTGGCCGAGAGGCCTCGGTAATCTTGA-AAGTCCG-TCGTGTTAGGGATAGATTATTGTAATTATTAGTCTTGAACGAGGAATTTCTAGTAAACGCGAGTCATCAACTCGCATTGATTACGTCCCTGTCCTTTATACACACCGCCCGTCGCTACTACCGATTGAATCATTTGGTGAGGCTCACGGACTGTCGTTGGGAAGTGATACAAACCTGATGATTTAGAGGAAGTAAAAGTCGTAACAAGGTTTCCTGACCVTTAGCGAAGGATGTCTTGGTTCCGGCAACGATGAAGAACGCWGCGAAATGCGATACGTAATGCGAATTGCAGAATTCAGTGAATCATCAAATTTTTGAACGCAAATTGCGCTCCGTAGGTGTCCCTTGGAGCATGCCTCCTTCAGTGTCTGTTGACCTGAAGTGAGGTGAGAGGACCGGCCGAATTTAAGCATATTAATAAGCCGAGGAAAAGAAACTAACAAGGATTCCCCTAGTAACGGCGAGTGAAGCGGGAAGAGCTCAAGTTGATAAGCGTTGTCGCGTTGTAAACTGATGAGCGTGGGTCAGTGGTGACCTGGGGGCAGGTTGTTTGGAACAACGCGTTATAAAGGGTGAGAACCCCGTACAGACCCCGGAGATCCCCACGTACGACTACGTTTCGAAGAGTCGTGTTGTTTGGGATTGCAGCACTAATTGGGAGGTAAGCTTCTTCCAAAGCTAAATATCAGCCGGAGACCGATAGCGAACAAGTACCGTGAGGGAAAGATGAAAAGAACTTTGGAAAGAGAGTTAAAAGTACCTGAAATTGCTAAGGGGGAAGTGATGGAAAGCTGGCGAAATGGTTTTCATCGACCCGTCTTGAAACACGGACCAAGGAGTCTAACATGTGTGCGAGTGTTTGGGTGGTAAACCCTGACGCGGAATGAAAGTGAAGGGTGGGT-TCACCACCGACCGGCCGTGGTTGCCATTGGTCTGAGTAAGAGCAGATATGTTGGGACCCGAAAGATGGTGAACTATGCCTGAACAGGGTGAAGCCAGGGGAAACTCTGGTGGAGGCTCGTAGCGATACTGACGTGCAAATCGTTCGTCTGATTTGGGTATAGGGGCGAAAGACTAATCGAACCATCTAGTAGCTGGTTTCCTCCGAAGTTTCCCTCAGGATAGCTGGAGCTTGAGTTTTATCAGGTAAAGCTAATGATTAGAGGATGTTGAGTTGAAACAACTTGCACCTATTCTCAAACTTTAAATAGGTAAGAAGCCGTTATTTCTTGATTGATCATCGGCCTCGAATGGAAGCTCTTAGTGGGCCATTTTTGGTAAGCAGAACTGGCGATGCGGGATGAACCGGACGTTTGGTTAAGGTGCCCAACTGGTCACTCATCTAGATACCATAAAAGGTGTTGGTTGATCTGGACAGCAGGACGGTGGTCATGGAAGTCGAAATCCGCTAAGGAGTGTGTAACAACTCACCTGCCGAATCAACTAGCCCTGAAAATGGATGGCGCTGAAGTGATCGACCTATACCGGACCATCGGAGCGAGTGCGAAGCTCCGATGAGTAGGAGGACGTGGGGGCGGTGACGCAGCTCGTGGCGTGAGCCAGAGTGAAACCACCCCTAGTGCAGATCTTGGTGGTAGTAGCAAATATTCAAATGAGAACTTTGAAGACTGAAGTGGAGAAAGGTTCCATGTGAACAGCAATTGGACATGGGTTAGTCGATCCTAAGAGATAGGGAAATTCCGTATGAAAGTGCATTGCGCCGCCTATCGAAAGGGAAACAGGTTAATATTCCTGTACCTGGGCGTGGATAA-GGGTGGCAACACAAGTGAACTTGCCGACGGCAGCGGGGAGTCCGGGAAGAGTTATCTTTTCTTTTTAACAGCCTGTAGCCCTGGAATCGGATTACCCGGAGATAGGGTGATGTGGCTGGTAAAGCACCTCACGTCTTGAGGTGTCCGGTGCCTCTCCGACGCCCCTTGAAAAGGCAAGGGAAGGA-TTATTTGCACCCCAGGTCGTACTCATAACCGCATCAGGTCTCCAAGGTGAACAGCCTCTAGTCGATAGAACAATGTAGGTAAGGGAAGTCGGCAAAATAGATCCGTAACTTCGGGAAAAGGATTGGCTCTTAGGGCTGGGGAGTTGGGCCTTAGATTTCCTCCTCCTATA-CAGCTAACTAAGAACTGGAGCGGACAAGGGGAATCCGACTGTTTAATTAAAACAAAGCATTGTGATGGCCCTCACGGGTGTTGACACAATGTGATTTCTGCCCAGTGCTCTGAATGTCAACGTGAAGAGATTCAAGCAAGCGCGGGTAAACGGCGGGAGTAACTATGACTCTCTTAAGGTAGCCAAATGCCTCGTCATCTAATTAGTGACGCGCATGAATGGATTAACGAGATTCCCACTGTCCCTATCTACTATCTAGCGAAACCACAGCCAAGGGAACGGGCTTGGAATAATCAGCGGGGAAAGAAGACCCTGTTGAGCTTGACTCTAGTCCGACTTTGTGAACTCACCTAAGAGGTGTAGAATAAGTGGGAGCTTCGGCGCCGGTGAAATACCACTACTCTTGGAGTGAGTTTACTCATTACATTATGCAAGGCCGCGGTTCGCTGGTTCTAGCGTTACGTCGGTCGGCAACTTGCGTGTAAGACAAAGTCAGGTGGGGAGTTTGGCTGGGGCGGCACATCTGTTAAACGATAACACAGGTGTCCTAAGGTAAGCTCAATGAGAACAGAAATCTCATGTAGAACAAAAGGGTAAAAGCTTACTTGATTCTGATTTTCAGTATGAATACGAACCGTGAAAGCGTGGCCTATCGATCCTTTAGATTTTAGAAGCTTTAAGCTAGAGGTGTCAGAAAAGTTACCACAGGGATAACTGGCTTGTGGCAGCCAAGCGTTCATAGCGACGTTGCTTTTTGATTCTTCGATGTCGGCTCTTCCTATCATTGGCCCGCAGCAGAGCCAAAGTGCAGGATTGTTCATCCACCAACAGGGAACGTGAGCTGGGTTTAGACCGTCGTGAGACAGGTTAGTTTTACCCTACTGATGAATGGTCGTGGCGACAGTAATCCAATTAGTACGAGAGGAACCGTTGGTTCACGCATTTGGCA-ATGCGGTTGATTGAAACGTCAATGCCGCGAAGCTACCACGTGCAGGATTAAGGCTGAACGCCTCTAAGCCCGAATCCAGGCTGGACAGCCACGATGTCCACTCCGATGTAGATTGGGTACTCAAACGGAAGTGACAAATCCCTTGTAGACGACTTGACATGAAAGAGGTATTGTAAGCTGGAGAGTGCCATTTTGGCAN
>Hyphochytrium_catenoides_X80344
AGTCATACGCTCGTCTCAAAGATTAAGCCATGCATGTCTAAGTATAAACATCTATACTGTGAAACTGCGAATGGCTCATTATATCAGTTATAGTTTATTTGATAGTATTACTACTTGGATAACCGTAGTAATTCTAGAGCTAATACATGCGGAAGGGATGTATTTATTAGATT-GAAACCAATGC-AGGGGTATTGTGGTGAGTCATAATAACTGTGCGGATCGCATGCGACAAATCATTCAAGTTTCTGCCCTATCAGCTTTGGATGGTAGGGTATTGGCCTACCATGGCATTAACGGGTAACGGAGAATTGGGGTTCGATTCCGGAGAGGGAGCCTGAGAGACGGCTACCACATCCAAGGAAGGCAGCAGGCGCGTAAATTACCCAATCCTGACACAGGGAGGTAGTGACAATAAATAACAATGCCGGGCTTTTCTGGCAATTGGAATGAGTACAATTTAAATCCCTTAACGAGGATCAATTGGAGGGCAAGTCTGGTGCCAGCAGCCGCGGTAATTCCAGCTCCAATAGCGTATATTAAAGTTGTTGCAGTTAAAAAGCTCGTAGTTGGATTTCTGGCCCCATCGTTTACTGTGAAAAAATTAGAGCGTTTAAAGCAGGCTTACGCCTTGAATACATTAGCATGGAATAATAAGATAGGGCATTGGTTCTATTTTGTTGGTTTGCA-CACTTATGCAATGATTAATAGGGATAGTTGGGGGTATTCGTATTTAATTGTCAGAGGTGAAATTCTTGGATTTCTGAAAGACGAACTACTGCGAAAGCATTTACCAAGGATGTTTTCATTAATCAAGAACGAAAGTTAGGGGATCGAAGATGATTAGATACCATCGTAGTCTTAACCATAAACTATGCCGACTCGGGATTGGCGGGCGTTCTTTGACTCCGTCAGCACCGTATGAGAAATCA-AAGTCTTTGGGTTCCGGGGGGAGTATGGTCGCAAGGCTGAAACTTAAAGGAATTGACGGAAGGGCACCACCAGGAGTGGAGCCTGCGGCTTAATTTGACTCAACACGGGGAAACTTACCAGGTCCAGACATAGTGAGGATTGACAGATTGAGAGCTCTTTCTTGATTCTATGGGTGGTGGTGCATGGCCGTTCTTAGTTGGTGGAGTGATTTGTCTGGTTAATTCCGTTAACGAACGAGACCTCCGCCTGCTAATTAGTTGCGCTAATGCTTCTTAGAGGGACTTTTGGTGACTAACCAAAGGAAGTTGGAGGCAATAACAGGTCTGTGATGCCCTTAGATGTTCTGGGCCGCACGCGCGCTACACTGATGCATTCAACGAGTTTCCTTGGCTGAAGAGCCTGGGTAATCTTTTGAAAGTGCATCGTGCTAGGGATAGACCATTGCAATTATTGGTCTTGAACGAGGAATTCCTAGTAAACGCGAGTCATCAGCTCGCATTGATTACGTCCCTGCCCTTTGTACACACCGCCCGTCGCACCTACCGATTGAATGATTCGGTGAAAATTCCGGACCGCGGGTGGGAAGTTATTTAAACCTCATCATTTAGAGGAAGGTGAAGTCGTAACAAGGTTTCCCAACTTTCAGCGATGGATATCTTGGCTCTCGCAACGATGAAGAACGCAGCGAAATGCGATACGTAATGCGAATTGCAGAATTCAGTGAATCATCAAAACTTTGAACGCAAATTGCGCTTCCGGG-TATCCCTGGGAGCATGCCTGTATGAGTGTCTTTGGACCTCATATCAGGCAAGAGGACCCGCTGAATTTAAGCATATAACTAAGCGGAGGAAAAGAAACTAACCAGGATTCCCCTAGTAACGGCGAGTGAAGCGGGAAAAGCTCAACTTGAAAATCCGTGTTGAATTGTAGTCTATCGAAGCTGTTGTAGTGACCCTCCCGGGAGAAGTCTCTTGGAACAGGGCATCATAGAGGGTGAGAATCCCGTCTGTGCCCGGGACGTGGCCACGTACGACACGCTTTCAACGAGTCGAGTTGCTTGGGACTGCAGCTCAAAATGGGTGGTAAATTCCATCTAAGGCTAAATACTGGCGAGAGACCGATAGCGAACAAGTACCGTGAGGGAAAGATGCAAAGAACTTTGAAAAGAGAGTTAAAAGTACTTGAAATTGCTGAAAGGGAAGCGAATCAAACCTGAGGAAATGGTTTGATCCGGCCCGTCTTGAAACACGGACCAAGGAGTCTAACATCTATGCGAGTATTCGGGTGGCAAACCCTTGTGCGCAATGAAAGTGAAAGGTAGGACGCACTATCGACCGGCCATGATGGAAAAAGGTCTGAGTGTGAGCATATATGTTGGGACCCGAAAGATGGTGAACTATGCCTGAATAGGGTGAAGCCAGGGGAAACTCTGGTGGAGGCTCGTAGCGATTCTGACGTGCAAATCGATCGTCAAATTTGGGTATAGGGGCGAAAGACTAATCGAACCATCTAGTAGCTGGTTCCCTCCGAAATTTCCCTCAGGATAGCAGTAACTCGAGTTTTATCAGGTAAAGCGAATGATTAGAGGACTCGGGGAAGAAACTTCCTTGACCTATTCTCAAACTTTAAATGGGTAAGAGCACGGGGTTACTTAATTGAACCCTGCTGTAGAATGTGAGTTGCTAGTGGGCCATTCCGGGTAAGCTGGACTGGCGATGCGGGATGATCCGAACGTCAAGTTAAAGTGCCAAAGTGTTCGCTCACCTAGATCCCATAAAAGGTGTTGGTTCATTTAGACAGCAGGACGGTGGCCATGGAAGTCGGAACCCGCTAAGGAGTGTGTAACAACTCACCTGCCGAATGAACTAGCCCTGAAAATGGATGGCGCTGAAGCGGGCCACTTATACTTGACCACTAGGGCAAGTGCCATGCCTTAGTGAGTAGGAGGGCGTGGGGGTCGTTGTGCAGCCTTGGGCGTGAGCCTGGGTGAAACGGCCTCTAGTGCAGATCTTGGTGGTAGTAGCAAATATTCAAATGAGAACTTTGAAGACTGAAGTGGAGAAAGGTTCCATGTGAACAGCAATTGGACATGGGTGAGCCGATCCTAAGAGATAGGAGAATTCCGTTTGAAAGTGCTTTGAGCCGCCTATCGAAAGGGAATCAGGTTAATATTCCTGAGCCGGGACGTGGATACTGTATGGTAACATAACTGAACTCGGAGACGCCAGCGGCAGCCTCGGGAAGAGTTCTCTTTTCTTTTTAACAGTTCCTTATCCTGGAATCGGATTACCCGGCGATAGGGTGGAAGGACTGGCAAAGCACCATAATCTCTGTGGTGTCCGATGCGCTGCCGACGGCCCTTGAAAATCCGAGGGAGAGACTTATTCGCACCCCCGGTCGTACTCATAACCGCATCAGGTCTCCAAGGTGAGCAGCCTCTAGTTGATAGAACAATGTAGATAAGGGAAGTCGGCAAAATAGATCCGTAACTTCGGGAAAAGGATTGGCTCTGAGGGTTGGGCCTAGGGGTCTCGAGGTCCCTAGTGCGTGAACAACCAGCTCAGAACTGGAGCGGACAAGGGGAATCCGACTGTTTAATTAAAACAAAGCATTGCGATGGCCGGAGACGGTGTTGACGCAATGTGATTTCTGCCCAGTGCTCTGAATGTCAAAGTGAAGGAATTCAACCAAGCGCGGGTAAACGGCGGGAGTAACTATGACTCTCTTAAGGTAGCCAAATGCCTCGTCATCTAATTAGTGACGCGCATGAATGGATTAATGAGATTCCCACTGTCCCTATCTACTATCTAGCGAACCCACAGCCAAGGGAACGGGCTTGGAAAAATCAGCGGGGAAAGAAGACCCTGTTGAGCTTGACTCTAGTCCGACGTTGTGAAATGACTTATGAGGTGTAGAATAAGTGGGAGCTTCGGCGCCGGTGAAATACCACTACTCGTAATGTTGTTTTACTTATTCCGTAAAGTAGAGTCCGGTCACCCCGGTTCTTGCGTTAAGCTCCAGGGTGATCTACGCGGAAGACAACGTCAGGTGGGGAGTTTGGCTGGGGCGGCACATCTGTTAAACGATAACACAGGTGTCCTAAGGTGAGCTCAATGAGAACAGAAATCTCATGTAGAACAAAAGGGTAAAAGCTCACTTGATTTTGATTTTCAGTATGAATACAAACCGTGAAAGCGTGGCCTATCGATCCTTTAGTCTTTTAGAATTTTAAGCTAGAGGTGTCAGAAAAGTTACCACAGGGATAACTGGCTTGTGGCAGCCAAGCGTTCATAGCGACGTTGCTTTTTGATTCTTCGATGTCGGCTCTTCCTATCATTGCGAAGCAGAATTCGCCAAGTGTTGGATTGTTCACCCACCAATAGGGAACGTGAGCTGGGTTTAGACCGTCGTGAGACAGGTTAGTTTTACCCTACTGATGAGTCGTTGTCGCGACAGTAATCCAACTAGTACGAGAGGAACCGTTGGTTCAGATAATTGGTAAATGCGGTTGCCTGAAAAGGCAGTGCCGCGAAGCTACCATCTGTAGGATTATGACTGAACGCCTCTAAGTCAGAATCCATGCTGGAAAGCGACGATATTCACCTTTCCTGATGTAGGAATTTCAAATGGGAAAGATAAATCCTTTGTAGACGACTTAACTGGAACGGGGTATTGTAAGCATGAGAGCAATCCTTGCATTG
>Phytophthora_megasperma_glycinea_M54938
AGTCATACGCTTGTCTCAAAGATTAAGCCATGCATGTCTAAGTATAAACATTTGTACTGTGAAACTGCGAATGGCTCATTATATCAGTTATAGTCTACTCGATAGTACTACTACTTGGATACCCGTAGTAATTCTAGAGCTAATACATGCGGGCGGGTAGCATTTATTAGATT-GAAACCAATGC-AGTGGTATTGTGTTGAGTCATAATAACTGTGCGGATCGCG-GCGATAAATCGATTGAGTTTCTGCCCTATCAGCTTTGGATGGTAGGATATGGGCCTACCATGGCATTAACGGGTAACGGGGAATTAGGGTTTGATTCCGGAGAGGGAGCCTTAGAAACGGCTACCACATCCAAGGAAGGCAGCAGGCGCGTAAATTACCCAATCCTGACACAGGGAGGTAGTGACAATAAATAACAATGCTCTGGCTCTCGGGCAATTGGAATGAGAACAATTTAAATCCCTTAACGAGGATCAATTGGAGGGCAAGTCTGGTGCCAGCAGCCGCGGTAATTCCAGCTCCAATAGCGTATATTAAAGTTGTTGCAGTTAAAAAGCTCGTAGTTGGATTTCTGTTTGCATCGTTTACTGTGAAAAAATTAGAGTGTTTAAAGCAGGCGTTTGCCTTGAATACATTAGCATGGAATAATAAGATACGGCCTTGGTTCTATTTTGTTGGTTTGCA-CACCAGGGTAATGATTAATAGGGACAGTTGGGGGTATTCATATTTCAGCGTCAGAGGTGAAATTCTTGGATCGCTGAAAGATGAGCTTAGGCGAAAGCATTTACCAAGGATGTTTTCATTAATCAAGAACGAAAGTTAGGGGATCGAAGATGATTAGATACCATCGTAGTCTTAACCATAAACTATGCCGACTCGGGATTGGCAGTCGTTTACTGACCTTGTCAGCACCGTATGAGAAATCA-AAGTCTTTGGGTTCCGGGGGGAGTATGGTCGCAAGGCTGAAACTTAAAGGAATTGACGGAAGGGCACCACCAGGAGTGGAGCCTGCGGCTTAATTTGACTCAACACGGGAAAACTTACCAGGTCCAGACATAGTAAGGATTGACAGATTGAGAGCTCTTTCTTGATTCTATGGGTGGTGGTGCATGGCCGTTCTTAGTTGGTGGAGTGATTTGTCTGGTTAATTCCGTTAACGAACGAGACCTCCGCGTGCTAAATAGTCCCGCTTACCCTTCTTAGAGGGACTTTTGGGTAACAACCAAAGGAAGTTGGAGGCAATAAC-GGTCTGTGATGCCCTTAGATGTTCTGGGCCGCACGCGCGCTACACTGATGCGTTCAACGAGTATCCTTGATCGATAGGTCTGGGTAATCTTGTGAATGCGCATCGTGCTAGGGATAGACTGTTGCAATTTTCAGTCTTGAACGAGGAATTCCTAGTAAACGCAAGTCATCAGCTTGCATTGATTACGTCCCTGCCCTTTGTACACACCGCCCGTCGCACCTACCGATTGAATGACTCGGTGAAAAATTGGGATCGTGAATGAGAACTTTTTTAAACCTCGCCATTTAGAGGAAGGTGAAGTCGTAACAAGGTTTCCCAACTTTCAGCAGTGGATGTCTAGGCTCGCACATCGATGAAGAACGCTGCGAACTGCGATACGTAATGCGAATTGCAGGATTCAGTGAGTCATCGAAATTTTGAACGCATATTGCACTTCCGGGTTAGTCCTGGGAGTATGCCTGTATCAGTGTCATTGGACCTGATATCAGGCAAGATTACCCGCTGAACTTAAGCATATCAATAAGCGGAGGAAAAGAAACTAACAAGGATTCCCCTAGTAACGGCGAGTGAAGCGGGAAGAGCTCAAGCTTAAAATCTCCGCCGAATTGTAGTCTATAGAGGCGTGGTCAGCGTGGCGCTTGGGGCAAGTTCCTTGGAAGAGGACAGCATGGAGGGTGATACTCCCGTTCATCCCTGAGTGGCTCGCGCGTACGACCCGTGTTCTTTGAGTCGCGTTGTTTGGGAATGCAGCGCAAAGTAGGTGGTAAATTCCATCTAAAGCTAAATATTGGTGCGAGACCGATAGCGAACAAGTACCGTGAGGGAAAGATGAAAAGAACTTTGAAAAGAGAGTTAAAAGTACCTGAAACTGCTGAAAGGGAACCGAATCGTTTTTGACGAAATGGAGCGATCCGACCCGTCTTGAAACACGGACCAAGGAGTCTAACATGTGTGCAAGTGTTAGGGTGTGAAACCCCAGCGCGAAATGAAAGTGAAAGGTAGGAGGCACTATCGACCGATCATGATGGTGAAAGATTTGAGTTTGAGCACATATGTTGGTACCCGAAAGATGGTGAACTATGCCTGAGTAGGGTGAAGCCAGGGGAAACTCTGGTGGAAGCTCGTAGCGATTCTGACGTGCAAATCGATCGTCAAACTTGGGTATAGGGGCGAAAGACTAATCGAACCATCTAGTAGCTGGTTCCCTCCGAAATTTCCCTCAGGATAGCAGCAACTTAAGTTTTATGAGGTAAAGCGAATGATTAGAGGATTCGGGGAAGAAACTTTCTCGACCTATTCTCAAACTTTAAATCTGTAAGACCTGCAGGTTTCTTAATTGAACTTGTGGATGTAATATCAGTTGCTAGTGGGCCATACGGGGTAAGCTCGTCTGGCGATGCGGGATGAACCGAACGCAAAGTTAAAGTGCCAAAATGCCCGCTCACCTAGATACCATAAAAGGTGTTGGTTCATTTAGACAGCAGGACGGTGGCCATGGAAGTCGGAATCCGCTAAGGAGTGTGTAACAACTCACCTGCCGAATGAACTAGCCCTGAAAATGGATGGCGCTAAAGCGGGCTACTTATACTTTGCCGTTAGCGCGATATGTACGCGTTAATGAGTAGGAGGGCGTGAGGGTCGTGAAGAAGCTCGTGGCGTGAGCCTGAGTGAAACGGCCTTTAGTGCAGATCTTGGTGGTAGTAGCAAATATTCAAATGCGAACTTTGAAGACTGAAGTGGAGAAAGGTTCCGTGTGATCAGTAATTGGACACGGGTGAGTCGATCCTAAGAGATAGGATAATTCCGTTTGAAAGCGGCGTGCCTCGTGTATCGAAAGGGAATCAGGTTAATATTCCTGAACCGAGACGTGGATAATGTGTGGCAACACAACCGACCCAGGAGACGCTAGCGTGTGCCCAGGGAAGAGTTCTCTTTTCTTTTTAACAAGCATATACCTTGGAAACGGATTATCCGGCGATAAGGAGGATGCCTTGGCAAAGCACTTTACTTTTTGAAGTGTCCTGCGCGCCCACGACAGCCCTTGAAAATCCTGGCTAGAGATTTATTCGCACCCTCGTTCGTACTCATAACCGCATCAGGTCTCCAAGGTTAGCAGCCTCTAGTTGATAGAAGAATGTAGATAAGGGAAGTCGGCAAAATAGATCCGTAACTTCGGGAAAAGGATTGGCTCTGAGGGTTGGGCCTAGGGGTCTTATCGGCCCTAGTGCGTGAACAACCGGCTCAGAACTGGAGCGGACAAGGGGAATCCGACTGTTTAATTAAAACAAAGCATTGTGATGGCCGGAGACGGTGTTGACACAATGTGATTTCTGCCCAGTGCTCTGAATGTCAAAGTGAAGAGATTCAACCAAGCGCGGGTAAACGGCGGGAGTAACTATGACTCTCTTAAGGTAGCCAAATGCCTCGTCATCTAACTAGTGACGCGCATGAATGGATTAATGAGATTCCCACTGTCCCTATCTACTGTCTAGCGAACCCACAGCCAAGGGAACGGGCTTGGAATAATCAGCGGGGAAAGAAGACCCTGTTGAGCTTGACTCTAGTCTGACGTTGTGAAATGACTTGGGAGGTGTAGAATAAGTGGGAGCTCT-GCGTCCGTGAAATACCACTACTCTCAATGTTGTTTTACTTATACCATGATGTAGCATCTGGCTGGCCCAGTTCTAGTTGTAATCTCGGGGGTGAGCTACGTGGAAGACATCGTCAGGTGGGGAGTTTGGCTGGGGCGGCACATCTGTTAAATGATAACACAGGTGTCCTAAGGTGAGCTCAATGAGAACAGAAATCTCATGTAGAACAAAAGGGTAAAAGCTCACTTGATTTTGATTTTCAGTATGAATACAAACCGTGAAAGCGTGGCCTATCGATCCTTTAGTTCTTTAGAATTTTAAGCTAGAGGTGTCAGAAAAGTTACCACAGGGATAACTGGCTTGTGGCAGCCAAGCGTCCATAGCGACGTTGCTTTTTGATTCTTCGATGTCGGCTCTTCCTATCATTGCGAAGTAGAACTCGCCAATTGTTGGATTGTTCACCCACTAATAGGGAACGTGAGCTGGGTTTAGACCGTCGTGAGACAGGTTAGTTTTACCCTACTGATGAGTCGTTGTCTAAACAGTAATCCAACCAGTACGAGAGGAACCGTTGGTTCAGATAATTGGTAACTGCGGTTAGCTGAAAAGCTAGTGCCGCCAAGCTACCATCTGTAGGATTATGGCTGAACGCCTCTAAGTCAGAATCCATGCTGGAATA-GACGATAATCACCTTTCCCGATGTAGGAATTTCAAATGGGAAAGATAAATCCTTTGTAGACGACTTAACTAGAACGGGGTGTTGTAAGCATGAGAGTAGTCTT-GTACTA
>Cylindrotheca_closterium_DQ082742
AGTCATACGCTCGTCTCAAAGATTAAGCCATGCATGTCTAAGTATAAATCTTTAC-T-TTGAAACTGCGAACGGCTCATTATATCAGTTATAGTTTATTTGATAGTCCTACTACTTGGATAACCGTAGTAATTCTAGAGCTAATACATGC---GGGGTAGTATTTATTAGATT-GAAACCAACCC-CTTGGTGATGTGGTGATTCATAATAAGCTTGCGGATCGCATGCGATGGATCATTCAAGTTTCTGCCCTATCAGCTTTGGATGGTAGGGTATTGGCCTACCATGGCTTTAACGGGTAACGGGAAATTAGGGTTTGATTCCGGAGAGGGAGCCTGAGAGACGGCTACCACATCCAAGGAAGGCAGCAGGCGCGTAAATTACCCAATCCTGACACAGGGAGGTAGTGACAATAAATAACAATGCCGGGCCTTTCTGGCAATTGGAATGAGAACAATTTAAACCCCTTATCGAGTATCAATTGGAGGGCAAGTCTGGTGCCAGCAGCCGCGGTAATTCCAGCTCCAATAGCGTATATTAAAGTTGTTGCGGTTAAAAAGCTCGTAGTTGGATTTGTGGTCCCATCGTTTACTGTGAAAAAATTAGAGTGTTCAAAGCAGGCTTATGCCTTGAATATATTAGCATGGAATAATAAGATAGGACCTTGGTACTATTTTGTTGGTTTGCG-CACCAAGGTAATGATTAATAGGGACAGTTGGGGGTATTCGTATTTCATTGTCAGAGGTGAAATTCTTGGATTTTTGAAAGACGAACTACTGCGAAAGCATTTACCAAGGATGTTTTCATTAATCAAGAACGAAAGTTAGGGGATCGAAGATGATTAGATACCATCGTAGTCTTAACCATAAACTATGCCGACAAGGGATTGGTGGA-GTTTCGTGTCTCCATCAGCACCTTATGAGAAATCACAAGTCTTTGGGTTCCGGGGGGAGTATGGTCGCAAGGCTGAAACTTAAAGAAATTGACGGAAGGGCACCACCAGGAGTGGAGCCTGCGGCTTAATTTGACTCAACACGGGAAAACTTACCAGGTCCAGACATAGTGAGGATTGACAGATTGAGAGCTCTTTCTTGATTCTATGGGTGGTGGTGCATGGCCGTTCTTAGTTGGTGGAGTGATTTGTCTGGTTAATTCCGTTAACGAACGAGACCCCTGCCTGCTAAATAGGTTGCCTAGTGCTTCTTAGAGGGACG-TGCATTCTTAGGTGCAGGAAGATAGGGGCAATAACAGGTCTGTGATGCCCTTAGATGTCCTGGGCCGCACGCGCGCTACACTGATGCATTCAACGAGTTCCCTTGGCCGAGAGGCCTGGGCAATCTTTTGAACCTGCATCGTGATAGGGATAGATTATTGCAATTATTAATCTTGAACGAGGAATTCCTAGTAAACGCAGATCATCAATCTGCATTGATTACGTCCCTGCCCTTTGTACACACCGCCCGTCGCACCTACCGATTGAATGGTCCGGTGAAGCCTCGGGATTGTGGGCGAGAACTTGTCTAAACCTTATCATTTAGAGGAAGGTGAAGTCGTAACAAGGTTTCCCAACTTTCAGCGGTGGATGTCTAGGTTCCCACAACGATGAAGAACGCAGCGAAATGCGATACGTAATGCGAATTGCAAGACCTCGTGAATCATTAAGATTTTGAACGCACATTGCGCTTTCGGGATTTTCCCGGTAGCATGCTTGTTTGAGTGTCTCCGGATCTCAAATCAAGCAAGAAGACCCGCCGAATTTAAGCATATAATTAAGCGGAGGAAAAGAAACTAACCAGGATTCCCTCAGTAAGGGCGACTGAAGCGGGAAGTGCTCAGGATGTGAATCTGCGCCGAATTGTGGTCTGTAGA-CTGTGAC-A-TTATTGGCCGGG-CCAAGTCCCTTGGAAAAGGGCAGCAGAGAGGGTGAGACTCCCGTCC--GCCT-GG------CCGAGT--GAGTCGCTATCAACGAGTCGAGTTGTTTGGGATTGCAGCTCTAAGTGGGTGGTAAATTCCATCTAAAGCTAAATATTGGTGGGAGACCGATAGCGTACAAGTACCGTGAGGGAAAGATGCAAAGAACTTTGAAAAGAGAGTTAAAAGTACCTGAAATTGCTGAAAGGGAAGCGAAGGAAACAGGACGAAATGGTTTTCTTTACCCCGTCTTGAAACACGGACCAAGGAGTCTAACATATGTGCGAGTATAGGAGTGTCAAACTCCCATGCGCAATGAAAGTGACTGGTTGGAGGCACAATCCGCCGGCCTCAAGGGAGAACGGTCTGAGTGTGAGCATACATGTTGGGACCCGAAAGATGGTGAACTATGCCTGAATAGGGTGAAGCCAGGGGAAACTCTGGTGGAGGCTCGTAGCGATTCTGACGTGCAAATCGATCGTCAAATTTGGGTATAGGGGCGAAAGACTAATCGAACCATCTAGTAGCTGGTTCCCTCCGAAATTTCCCTCAGGATAGCTGCGATCGGAATTTTATCAGGTAAAGCGAATGATTAGAGGTTCCGGAGGCGTAATGCTTTCGGCCTATTCTCAAACTTTAAATGGGTAAGAACTCGGGGTTGCTTAATTGAACCTGCG-GTCGAATGACGGTCGCTAGTGGGCCACACCGGGTAAGCTGGTTTGGCGATGCGGGATGATCCGAACGTGGAGATAAAGTGCCAAAGTGCTCGCTCACCTAGATCCCACAAAAGGTGTTGGTTCATATTGACAGCAGGACGGTGGCCATGGAAGTCGGAATCCGCTAAGGAGTGTGTAACAACTCACCTGCCGAATGAACTAGCCCTGAAAATGGATGGCGCTGAAGCGGGCCACTTATACTCCACCACTGATGCAAATGTTTAGTGTCAGTGAGTAGGAGGGCGTGAAGGTTGTCGTGCAGCTCGTGGCGTGAGCCAGAGTGAAACAGCCTTTAGTGCAGATCTTGGTGGTAGTAGCAAATATTCAAATGAGAACTTTGAAGACTGAAGTGGAGAAAGGTTCCACGTGAACAGCAATTGGACGTGGGTTAGTCGATCCTAAGAGATAGGAGAAATCCGTTGCAAGGTGCGTTGCCCCTTCTATCGAAAGGGAATCGGGTTAATATTCCCGAACCAGGACGTGGATGTTGAGTGGTAACACAAGCAAAGCCGGGGACGACGGCGGTAGCCCCGACGAGAGTTTTCTTTTCTTGTTAACAATTCACCACCCTGGAATCGGATTGACCGGAGATAGGGTTGTCGGTCTGGGAAAGGCGGTCAATTTTGGACCGCTTCGGTGCGCTATCGACGTCCCTTGAAAACCTGGCGGCGTGTCTTATTCGCACTCCTGGTCGTACTCATCACCGCATCAGGTCTCCAAGGTTAGCAGCCTCTAGTCGATAGAAGAATGTAGATAAGGGAAGTCGGCAAACTAGATCCGTAACTTCGGGAAAAGGATTGGCTCTGAGGGTTGGGCCTAGGGGTCTCTTGGC--CCACGGCGAGAACAACCAGCTCAGAACTGGAGCGGACAAGGGGAATCCGACTGTTTAATTAAAACAAAGCATTGCGAAGGCCGGAAACGGTGTTGACGCAATGTGATTTCTGCCCAGTGCTCTGAATGTCAAAGTGAAGGAATTCAACCAAGCGCGGGTAAACGGCGGGAGTAACTATGACTCTCTTAAGGTAGCCAAATGCCTCGTCATCTAATTAGTGACGCGCATGAATGGATGAATGAGATTCCCACTGTCCCTATCTACTATCTAGCGAACCCACAGCCAAGGGAACGGGCTTGGAAGAATCAGCGGGGAAAGAAGACCCTGTTGAGCTTGACTCTAGTCCGACGTTGTGAAATGACTTATGAGGTGTAGAATAAGTGGGAGCTTCGGCGCACATGAAATACCACTACTCGTAATGTTGTTTTACTTATTCCGTGACGTAGCATCCAGCGCCTCTGGTTCTGGCTTTCAAACCTTTGGTGAGCTACGCGGGAGACAACGTCAGGTGGGGAGTTTGGCTGGGGCGGCACATCTGTTAAAGAATAACACAGGTGTCCTAAGGTCAGCTCAATGAGAACAGAAATCTCATGTAGAACAAAAGGGTAAAAGCTGACTTGATTTTGATTTTCAGTACGAATACAAACCGGGAAACCGTGGCCTATCGATCCTTTCAGTTTTTGGAATTTGAAGTGAGAGGTGTCAGAAAAGTTACCACAGGGATAACTGGCTTGTGGCAGCCAAGCGTTCATAGCGACGTTGCTTTTTGATTCTTCGATGTCGGCTCTTCCTATCATTGTGTCGCAGAAGTCACCAAGTGTAGGATTGTTCACCCACTAACAGGGAACGTGAGCTGGGTTTAGACCGTCGTGAGACAGGTTAGTTTTACCCTACTGATAAATGGTTGTCGCGACAGTAATCCAACTAGTACGAGAGGAACCGTTGGTTCGGATATTTGGTA-ATGCGGTTGGCTGACCAGCCAATGCCGCGAAGCTATCATCCGTAGGATTATGACTGAACGCCTCTAAGTCAGAATCCATGCTGGAATGCGACGATATTCACCTCGACTGGTGTAG-ATTACCGAATGGTCGAGTTAAATCCTCTGTAGACGACTTAATTGGAACGTGGTACTGTAAGCATGAGAGTAGCCTTTGTGCTA
>Chrysolepidomonas_dendrolepidota_AF123297
AG-CATACGCTTGTCTCAAAGATTAAGCCATGCATGTCTAAGTATAAACATCTATAC-GTGAAACTGCGAATGGCTCATTATATCAGTTATAGTTTATTTGATGGTCCTGCTACTTGGATAACCGTAGTAATTCTAGAGCTAATACATGCGGAAGGGGTGTATTTATTAGATG-GAAACCAATGC-GGGGGTAT-ATGGTGATTCATAATAACTTT-CGGATCG-ATTCGATGCATCATTCAAGTTTCTGCCCTATCAGCTTTGGATGGTAGGGTATTGGCCTACCATGGCTTTAACGGGTAACGGAGAATTAGGGTTCGATTCCGGAGAGGGAGCCTGAGAAATGGCTACCACATCCAAGGAAGGCAGCAGGCGCGTAAATTACCCAATCCTGACACAGGGAGGTAGTGACAATAAATAACAATGCCGGGCTATTCTGGCAATTGGAATGAGAACAATTTAAATCCCTTATCGAGGATCAATTGGAGGGCAAGTCTGGTGCCAGCAGCCGCGGTAATTCCAGCTCCAATAGCGTATACTAAAGTTGTTGCAGTTAAAAAGCTCGTAGTTGAATTTCTGGTCTCGTCATTTACTGTGAGCAAAATAGAGTGTTCAAAGCAGGCTTATGCCTTGAATACATTAGCATGGAATAATAAGATAAGACCTTGGT-CTATTTTGTTGGTTTGTA-CTCCAAGGTAATGATTAATAGGGATAGTTGGGGGTATTCGTATTCAATTGTCAGAGGTGAAATTCTTGGATTTATGGAAGACGAACTACTGCGAAAGCATTTACCAAGGATGTTTTCATTAATCAAGAACGAAAGTTAGGGGATCGAAGATGATTAGATACCATCGTAGTCTTAACCATAAACTATGCCGACTAGGGATTGGTGGACGTTTGTCGACTCCATCAGCACCTTATGAGAAATCA-AAGTCTTTGGGTTCCGGGGGGAGTATGGTCGCAAGGCTGAAACTTAAAGAAATTGACGGAAGGGCACCACCAGGAGTGGAGCCTGCGGCTTAATTTGACTCAACACGGGGAAACTTACCAGGTCCAGACATAGTGAGGATTGACAGATTGAGAGCTCTTTCTTGATTCTATGGGTGGTGGTGCATGGCCGTTCTTAGTTGGTGGAGTGATTTGTCTGGTTAATTCCGTTAACGAACGAGACCCCCGCCTGCTAAATAGTTATGTGAATGCTTCTTAGAGGGACTTTTGGTGACTAACCAAAGGAAGTTGGGGGCAATAACAGGTCTGTGATGCCCTTAGATGTCCTGGGCCGCACGCGCGCTACACTGACACACGCAGCGAGTCTCCTTGTCCGAAAGGTCTGGGTAATCTTGTAAATGTGTGTCGTGATAGGGATAGATTATTGCAATTATTAATCTTGAACGAGGAATTCCTAGTAAATGCGGGTCATCAGCTCGCGTTGATTACGTCCCTGCCCTTTGTACACACCGCCCGTCGCACCTACCGATTGAATGATTCGGTGAAACTTTCGGACCGCAGGTGGGAAGTTATTTAAACCTCATCATTTAGAGGAAGGTGAAGTCGTAACAAGGTTTCCACACTTTCAGCAACGGATGTCTTGGCTCCCATATCGATGAAGAACGCAGCGAAATGCGATACGTAATGCGAATTGCAAAATCCAGTGAGTCATCAAAACTTTGAACGCATCTTGCACTTCC---TT---TTAGGGAGTATGTCTGTTGGAGTGTCTTCGGACCTCCAATCAGTCAAGAATACCCGCTGAATTTAAGCATATAACTAGGCGGAGGAAAAGAAACTAACAAGGATTCCCTCAGTAACGGCGAGTGAAGCGGGAAAAGCTCAGACTGAAAATCTTCG--GAATTGTAGTCTGGAGAAGTTAGGTCAACGAAAGTAGTGGGCAAAGTCTCTTGGAATAGAGCACCAAGGAGGGTGACAGTCCCGTTCATGCCTGCTACT--TTAGTGTACGACCAGCTTTCTACGAGTCGAGTTGCTTGGGATTGCAGCTCTAATTGGGTGGTAAATTCCATCTAAAGCTAAATATTGATGGGAGACCGATAGCGAACAAGTACCGTGAGGGAAAGATGCAAAGAACTTTGAAAAGAGAGTTAAAAGTACCTGAAATTGCTGAAATGGAACCGATGGGAGAATAACGAAATGTCTCTTATCATCCCGTCTTGAAACACGGACCAAGGAGTCTAACATATGTGCGAGTGCTCGGG-GTTACCCCCAAGCGCGGAATTAATGTAAAAGGTAGGATGCACTATCGACCGACCATGAGGGAGAAAGGTTTGAGTGTGAGCATATATGTTGGGACCCGAAAGATGGTGAACTATGCCTGAGTAGGGCGAAGCCAGGGGAAACTCTGGTGAAGGCCCGCAGCGATTCTAACGTGCAAATTGATCGTCGAACTTGGGTATAGGGGCGAAAGACTAATCGAACCATCTAGTAGCTGGTTCCTCCCGAAATTTCCCTTAGGATAGCTGCAACCGAAGTTTTATCAGGTAAAGCGAATGATTAGAGGCCTCAGGGGTGGAACGTCCTTGACCTATTCTCAAACTTTAAATGGGTAAGATCCCTGGGTTGCTTAATTGAACCCGGTGGTTGAATGACGGTTGCTAGTGGGCCAATCTGGGTAAGCTAGATTGGCGATGCGGGATGCTCCGAACGTCGAGTTAAAGTGCCAAAGTATCCGCTAACCTAGATCCCACAAAAGGTGTTGGTTCATTAAGACAGCAGGACGGTGGCCATGGAAGTCGGAACCCGCTAAGGAGTGTGTAACAACTCACCTGCCGAATGAACTAGCCCTGAAAATGGATGGCGCTTAAGCGGATCACTTATACTCGACCAACATGGCAAATGCGAGGCTGTGTTGAGTAGGGGGGCGTGGGGCTTGTTGTGCATTCTGTGGCGTAAGCCGGGATGAAACGGGCTCTAGTGCAGATCTTGGTAGCAGTAGCAAATATTCAAATGAGAACTTTGAAGACTGAAGTGGAGAAAGGTTCCATGTGAACAGTAATTGGACATGGGTGAGTCGATCCTAAGAGATAGGAAAATTCTTTTTGAAAGTCCTTTGGTCCAGCTATCGAAAGGGAATCAGGTTAATATTCCTGAACCAGAACGTGGATGATAAGTGGTAACACAAATGAAATTGGGGACGCTGGCGAGAGCCCTGGAAAGAGTTATCTTTTCTTTTTAACAGTACGGTACCTTGGAATCGGATTGCCCGGCGATAAGGTTCAGTGTCTGGTAGAGCAGTAA-TCTTTTGTACTGTCCGGTGCGCTTTCGACGGCCCTTGAAAACCCAATGGAGTGATTTATTCGCACCTCTGGTCGTACTCATAACCGCCTCAGGTCTCCAAGGTGTGCAGCCTCTAGTCGATAGAACAATGTAGATAAGGGAAGTCGGCAAAATAGATCCGTAACCTCGGGATAAGGATTGGCTCTGAGGGTTGGGCCTAAGGGTCTCTAGAA-CTTAGTGCGTGAACAACCGACTCAGAACTGGAGCGGACAAGGGGAATCCGACTGTTTAATTAAAACAAAGCATTGCGATGGCTGGGAACGGTGTTGACGCAATGTGATTTCTGCCCAGTGCTCTGAATGTCAAAGTGAAGGAATTCAACCAAGCGCGGGTAAACGGCGGGAGTAACTATGACTCTCTTAAGGTAGCCAAATGCCTCGTCATCTAATTAGTGACGCGCATGAATGGATTAATGAGATTCCCACTGTCCCTATCTACTATCTAGCGAACCTACAGCCAAGGGAACGGGCTTGGAAGAATCAGCGGGGAAAGAAGACCCTGTTGAGCTTGACTCTAGTCCGACGTTGTGAAACGACTTATGAGGTGTAGAATAAGTGGGAGGTTTTGCAACGATGAAATACCACTACTCGTAATGTTGTTTTACTTATTCCGTGACGTAGAAGCCAGTCACGCTGATTCTAGTGTAAAGCCATTTGGTGATCTACGCGGGAGACAACGTCAGGTGGGGAGTTTGGCTGGGGCGGCACATCTGTTAAACGATAACACAGGTGTCCTAAGGTCAGCTCAATGAGAACAGAAATCTCATGTAGAACAAAAGGGTAAAAGCTGACTTGATTTTGATTTTCAGTACGAATACAAACTGTGAAAGCATGGCCTATCGATCCTTTAATTTTTTCGAATTTTAAGCTAGAGGTGTCAGAAAAGTTACCACAGGGATAACTGGCTTGTGGCAGCCAAGCGTTCATAGCGACGTTGCTTTTTGATTCTTCGATGTCGGCTCTTCCTATCATTGTGTCGCAGAAGTCACCAAGTGTAGGATTGTTCACCCACTAACAGGGAACGTGAGCTGGGTTTAGACCGTCGTGAGACAGGTTAGTTTTACCCTACTGATGAATGGTTGTCGCGACAGTAATCCAACTAGTACGAGAGGAACCGTTGGTTCAGACAATTGGTTTATGGGGTTGGCTGAACAGCCAGTGCCCCGAAGCTACCATCTGCAGGATAATGACTGAACGCCTCTAAGTCAGAATCTATGCTGGAAAGCGACGATATATTCCGCTCTCTGTGTAGGCCTTTCGGGCGAGAGCGATAAATCCTTTGTAGACGACTTTGATAGAACTGGGTACTGTAAGTGTGAGAGTAGGCTT-GTCCTA
>Colponema_vietnamica_KF651083
AGTCATATGCTTGTCTCAAAGATTAAGCCATGCATGTCTAAGTATAAGCTTTTATACGGTGAAACTGCGAATGGCTCATTAAAACAGTTATAGTTTATTTGATAGTACTACTACTTGGATAACCGTAGTAATTCTAGAGCTAATACATGC---AGGGCTGTATTTATTAGATTCAAAACCATCTCGGGGGGTTTT--GGTGATTCATAATAACTGATCGAATCGCAGGCGATGAATCATTCAAGTTTCTGCCCTATCAGCTTCCGACGGTAGGGTATTGGCCTACCGTGGCAGTGACGGGTAACGGAGAATTAGGGTTCGATTCCGGAGAGGGAGCCTGAGAAACGGCTACCACATCTAAGGAAGGCAGCAGGCGCGCAAATTACCCAATCCTGACACAGGGAGGTAGTGACAAGAAATAGCAATGCCGGGCATTTCTGGCAATTGGAATGAGAACAATTTAAATCCCTTATCGAGGATCAATTGGAGGGCAAGTCTGGTGCCGGCAGCCGCGGTAATTCCAGCTCCAATAGCGTATATTAAAGTTGTTGCAGTTAAAAAGCTCGTAGTTGGATTTCTGATCAGAACTGTTACTTTGAAAAAATTAGAGTGTTTAAAGCAGGCTTTTGC-TTGAATACTAAAGCATGGAATAACAAAATAGGACTTTGGTTTTATTTTGTTGGTTTCTAGACC-GAAGTAATGATTAATAGG-ATAGTTGGGGGCATTCGTATTTAATTGTCAGAGGTGAAATTCTTGGATTTGTTAAAGACGAACTACTGCGAAAGCATTTGCCAAGGATGTTTTCATTAATCAAGAACGAAAGTTAGGGGATCGAAGACGATCAGATACCGTCCTAGTCTTAACCATAAACTATGCCGACTAGGGATTGGAGGTCGTTAT-CGACTCCTTCAGCACCTTATGAGAAATCA-AAGTCTTTGGGTTCCGGGGGGAGTATGGTCGCAAGGCTGAAACTTAAAGGAATTGACGGAAGGGCACCACCAGGAGTGGAGCCTGCGGCTTAATTTGACTCAACACGGGGAAACTCACCAGGTCCAGACATAGTAAGGATTGACAGATTGATAGCTCTTTCTTGATTCTATGGGTGGTGGTGCATGGCCGTTCTTAGTTGGTGGAGTGATTTGTCTGGTTAATTCCGTTAACGAACGAGACCTTAACCTACTAAATAGTTACGCGAATCCTTCTTAGAGGGACTTTGGGCTATTAGTCCAAGGAAGTTTGAGGCAATAACAGGTCTGTGATGCCCTTAGATGTTCTGGGCCGCACGCGCGCTACACTGATGCATTCAACGAGTTTCCTTGTTCGGAAGGACTGGGTAATCTTTTGAATTTGCATCGTGATGGGGATAGATTATTGCAATTATTAATCTTCAACGAGGAATTCCTAGTAAGCGCAATTCATCAGATTGCGCTGATTACGTCCCTGCCCTTTGTACACACCGCCCGTCGCTCCTACCGATTGAGTGATCCGGTGAGCCTTTGGGACCGGAGCTGGAAACTCATGCAAACCTTATCACTTAGAGGAAGGAGAAGTCGTAACAAGGTTTCCNNNNNNNNNNNNNNNNNNNNNNNNNNNNNNNNNNNNNNNNNNNNNNNNNNNNNNNNNNNNNNNNNNNNNNNNNNNNNNNNNNNNNNNNNNNNNNNNNNNNNNNNNNNNNNNNNNNNNNNNNNNNNNNNNNNNNNNNNNNNNNNNNNNNNNNNNNNNNNNNNNNNNNNNNNNNNNNNNNNNNNNNNNNNNNNNNNNNNNNNNNNNNNNNNNNNNNNNNNNNNNNNNNNNNNNNNNNNNNNNNNNNNNNNNNNNNNNNNNNNNNNNNNNNNNNNNNNNNNNNNNNNNNNNNNNNNNNNNNNNNNNNNNNNNNNNNNNNNNNNNNNNNNNNNNNNNNNNNNNNNNNNNNNNNNNNNNNNNNNNNNNNNNNNNNNNNNNNNNNNNNNNNNNNNNNNNNNNNNNNNNNNNNNNNNNNNNNNNNNNNNNNNNNNNNNNNNNNNNNNNNNNNNNNNNNNNNNNNNNNNNNNNNNNNNNNNNNNNNNNNNNNNNNNNNNNNNNNNNNNNNNNNNNNNNNNNNNNNNNNNNNNNNNNNNNNNNNNNNNNNNNNNNNNNNNNNNNNNNNNNNNNNNNNNNNNNNNNNNNNNNNNNNNNNNNNNNNNNNNNNNNNNNNNNNNNNNNNNNNNNNNNNTCTAACACATATGCGAGTATTTGGGTGGCAAACCCACATGCGCAATGAAAGTAAAAGGTGGGAGGCACCATCGACCGACATGATCTGTGAAAGGTTTGAGTAAGAGCATATTTGTTAGGACCCGAAAGATGGTGAACTATGCCTGAGTAGGGTGAAGCCAGGGGAAACTCTGGTGGAGGCTCGTAGCGATTCTGACGTGCAAATCGATCGTCGAACTTGGGTATAGGGGTGAAAGACTAATCGAACCATCTAGTAGCTGGTTCCCTCCGAAGTTTCCCTCAGGATAGCTGGAACTTGAGTTTTATCAGGTAAAGCGAATGATTAGAGGCCTCGGAGTTGAAACAACTTCGACCTATTCTCAAACTTTAAATAGGTAAGCACCGTGGGTTACTTAATTGAACTCATGGGACAAATGGA-GTTCTTAGTGGGCCATTTTTGGTAAGCAGAACTGGCGATGAGGGATGAACCTAACGTTCGGTTAAGGTGCCCAACTGCCCGCTCA-CTAGACACCATAAAAGGTGTTGGTTCATTTTGACAGCAGGACGGTGGTCATGGAAGTCGAAACCCGCTAAGGAGTGTGTAACAACTCACCTGCCGAATGGACCAGCCCTGAAAATGGATGGCGCTGAAGCGAGCGACCGATACCGGACCATTAGGGCAAATGCGAAGCTCTAATGAGTAGGAGGGCGTGGAGGTTGTGAAGAAGCTTAGGGCGTAAGCCCGAGTGAAACAGCCTCTAGTGCAGATCTTGGTGGTAGTAGCAAATATTCAAATGAGAACTTTGAAGACTGAAGTGGAGAAGGGTTCCATGTGAACAGCATTTGGACATGGGTTAGTCGATCCTAAGAGATAGGGAAACTCCGTTTCAATGTGAGCTAGCTCCGCTATCGAAAGGGAATGGGGTTAATATTCCCCAACCGGGACGTGGATAATGTACGGCAACGTAAGTGAACTCCGAGACGCCGGCAGGAGCCCTGGGAAGAGTTATCTTTTCTTTTTAACAACCTATTACCCTGAAAACGGTTTACCTGGAGCTAGGGTTAAATGGTTGGTAAAGCACCTCACGTCTTGAGGTGTCCGGTGCGCTCTTGACGGCCCTTGAAAATCGGAGGGAAAGATCTATTCGCACCCCCGGTCGTACCGATAACCGCATCAGGTCTCCAAGGTTAACAGCCTCTAGTCAATAGAACAATGTAGGTAAGGGAAGTCGGCAAAATAGATCCGTAACTTCGGGAAAAGGATTGGCTCTGAGGGCTGGGCATAGGGGCCCTTGACTCCCTATGCAATGAACAGCCAACTCAGAACTGGAGCGGACAAGGGGAATCCGACTGTTTAATTAAAACAAAGCATTGCGATGGACTGAAAAGTTGTTGACGCAATGTGATTTCTGCCCGGTGCTCTGAATGTCAAAGTGGAGAAATTCAACCAAGCGCGGGTAAACGGCGGGAGTAACTATGACTCTCTTAAGGTAGCCAAATGCCTCGTCATCTAATTAGTGACGCGCATGAATGGATTAACGAGATTCCCACTGTCCCTATCTACTATCTAGCGAAACCACAGCCAAGGGAACGGGCTTGGAATAATCAGCGGGGAAAGAAGACCCTGTTGAGCTTGACTCTAGTCCGACTTTGTGAAATGACTTAGGAGGTGTAGAATAAGTGGGAGGGCAACCGACGGTGAAATACCACTACTCTTAATGTTATTTTACTTATTCCGTGATATAGAGCCCAACATTCTTGGTTCTAGTCTTAAGGTTGCGGCCGATCTATGCGGAAGACATAGTCAGGTGGGGAGTTTGGCTGGGGCGGCACATCTGTTAAAAGATAACGCAGGTGTCCTAAGGTGAGCTCAATGAGAACAGAAATCTCATGTTGACCAAAAGGGGAAAAGCTCACTTGATTTTGATTTTCAGTATGAATACAAACCGTGAAAGCGTGGCCTATCGATCCTTTAGTCTTTAGAAATTTTAAGCTAGAGGTGTCAGAAAAGTTACCACAGGGATAACTGGCTTGTGGCAGCCAAGCGTTCATAGCGACGTTGCTTTTTGATCCTTCGATGTCGGCTCTTCCTATCATTGTGAAGCAGAATTCACCAAGTGTTGGATTGTTCACCCACCAATAGGGAACGTGAGCTGGGTTTAGACCGTCGCGAGACAGGTTAGTTTTACCCTACTGATGAATCGATGTCGCGACAGTAATCCAACTAGTACGAGAGGAACCGTTGGTTCAGATACTTGGTAATTGCCGTTGGCTGAACAGCCAGTGCGGCGAAGCTACCATCTGTAGGATTATGANNNNNNNNNNNNNNNNNNNNNNNNNNNNNNNNNNNNNNNNNNNNNNNNNNNNNNNNNNNNNNNNNNNNNNNNNNNNNNNNNNNNNNNNNNNNNNNNNNNNNNNNNNNNNNNNNNNNNNNNNNNNNNNNNNNNNNNNNNNNNNNNNN
>Colponema_edaphicum_strain_Chukotka_KF651068
NNNNNNNNNNNNNNNNNNNNNNNNNNGCCATGCATGTCTAGTTATAAGCTTTTATACGGTGAAACTGCGAATGGCTCATTAAAACAGTTATAGTTTATTTGATAATACTACTACTTGGATAACCGTAGTAATTCTAGAGCTAATACATGCGGAAGGGCTGTATTTATTAGA-GTAAAACCAACTCGGGGGATCT---GGTGATTCATAATAACTGATCGAATCG-ACACGATGAATCATTCAAGTTTCTGCCCTATCAGCTTCCGACGGTAGGGTATTGGCCTACCGTGGCAGTGACGGGTAACGGAGAATTAGGGTTCGATTCCGGAGAGGGAGCCTGAGAAACGGCTACCACATCTAAGGAAGGCAGCAGGCGCGCAAATTACCCAATCCTGACACAGGGAGGTAGTGACAAGAAATAACAATGCAGGGCTTTTCTTGCAATTGGAATGAGAACAATTTAAATCCCTTATCGAGGATCAATTGGAGGGCAAGTCTGGTGCCAGCAGCCGCGGTAATTCCAGCTCCAATAGCGTATATTAAAGTTGTTGCAGTTAAAAAGCTCGTAGTTGGATTTCTGATCAGAATTGTTACTTTGAAAAAATTAGAGTGTTTAAAGCAGGCGTTTGC-TTGAATACTAAAGCATGGAATAACATAATAGGACTTTGGTTCTATTTTGTTGGTT-CTAGGCC-GAAGTAATGATTAATAGG-ATAGTTGGGGGCATTCGTATTTAATTGTCAGAGGTGAAATTCTTGGATTTGTTAAAGACGAACTACTGCGAAAGCATTTGCCAAGGATGTTTTCATTAATCAAGAACGAAAGTTAGGGGATCGAAGACGATCAGATACCGTCCTAGTCTTAACCATAAACTATGCCGACTAGGGATTGGAGGTCGTTATTCGACTCCTTCAGCACCTTATGAGAAATCA-AAGTCTTTGGGTTCCGGGGGGAGTATGGTCGCAAGGCTGAAACTTAAAGGAATTGACGGAAGGGCACCACCAGGAGTGGAGCCTGCGGCTTAATTTGACTCAACACGGGGAAACTCACCAGGTCCAGACATAGTAAGGATTGACAGATTGATAGCTCTTTCTTGATTCTATGGGTGGTGGTGCATGGCCGTTCTTAGTTGGTGGAGTGATTTGTCTGGTTAATTCCGTTAACGAACGAGACCTTAACCTACTAAATAGTTACGCCAATCCTTCTTAGAGGGACTTTGGGCTTTTAGCCTAAGGAAGTTTGAGGCAATAACAGGTCTGTGATGCCCTTAGATGTTCTGGGCCGCACGCGCGCTACACTGATGCACTCAACGAGTTTCCTTGCTCGGAAGGGCTGGGTAATCTTTTGAATTTGCATCGTGATGGGGATAGATTATTGCAATTATTAATCTTCAACGAGGAATTCCTAGTAAGCGCAATTCATCAGATTGCGCTGATTACGTCCCTGCCCTTTGTACACACCGCCCGTCGCTCCTACCGATTGAGTGGTCCGGTGAACTCTTGGGACCGGGACTGGAAACTTGCGTAAACCTTATCACTTAGAGGAAGGAGAAGTCGTAACAAGGTTTCCCAACTTTCAGCAACGGATATCTTGGCTCTCGTAACGATGAAGAACGCAGCGAAGTGCGATAAGCAGTGCGAATTGCAGAATTCAGTGAATCATCAGAACTTTGAACGCATCTTGCGCTCTCGGGAAA--TCTGGGAGCATGTCTGTTTCAGTGTCCTGAGACCTGAAATCAGGCAAGATTACCCGCTGAATTTAAGCATATAACTAAGCGGAGGAAAAGAAACTAACAAGGATCCCCTGAGTAACGGCGAGTGAAACGGGAAAAGCTCAACTTTAAAATCTGGGTCGAATTGTAGTCTAGAGGTGCAATACCATCGTAGGTACAGGTTTAAGTCTCCTGGAATGGGGCATCATAGAGGGTGAGAATCCCGTCTTTGACTTGTACT--GAAGAGTCTGGTATGCTACCAACGAGTCGGGTTGTTTGAGAATGCAGCCCTAAATGGGAGGTAAATTTCTTCTAAAGCTAAATATTGACGAGAGACCGATAGTGAACAAGTACCGTGAGGGAAAGATGAAAAGAACTTTGAAAAGAGAGTTAAAAGTGCTTGAAATTGCTGAAAGGGAAGCGATTGAGACTTGACGAAATGGTCTTAACCGACCCGTCTTGAAACACGGACCAAGGAGTCTAACATATATGCGAGTATTTGGGTGAC-AACCCACATGCGTAATGAAAGTAAAAGGTGGGAGGCACCATCGACCGATTTCGACTG-TCAAGGTTTGAGTAAGAGCATATCTGTTAGGACCCGAAAGATGGTGAACTATGCCTGAGTAGGGTGAAGCCAGGGGAAACTCTGGTGGAGGCTCGTAGCGATACTGACGTGCAAATCGTTCGTCGAACTTGGGTATAGGGGCGAAAGACTAATCGAACCATCTAGTAGCTGGTTCCCTCCGAAGTTTCCCTCAGGATAGCTGGAACTTAAGTTTTATCAGGTAAAGCGAATGATTAGAGGCATCGGAGCTGTAACAGCTTCGACCTATTCTCAAACTTTAAATAGGTAAGAACCGTGGGTTGCTTCATTGAACTCATGGATCAAATGGAAGTTTCAAGTGGGCCATTTTTGGTAAGCAGAACTGGCGATGAGGGATGAACCTAACGTTTGGTTAAGGTGCCAAAGTGCCCGCTCA-TTAGACACCATAAAAGGTGTTGGTTCATTTTGACAGCAGGACGGTGGTCATGGAAGTCGAAACCCGCTAAGGAGTGTGTAACAACTCACCTGCCGAATGGACCAGCCCTGAAAATGGATGGCGCTGAAGCGAGCCACCGATACCAAACCATTAGAGCAAATGCGAAGCTCTAATGAGTAGGAGGGCGTGGAGGTTGTGAAGAAGCCTTAGGCGTAAGCCTGGGTGAAACGGCCTCTAGTGCAGATCTTGGTGGTAGTAGCAAATATTCAAATGAGAACTTTGAAGACTGAAGTGGAGAAGGGTTCCATGTGAACACCAATTGGACATGGGTTAGTCGATCCTAAGAGATAGGGAAACTCCGTTTCAAAGTGAACTAGTTCCGCTATCGAAAGGGAATGGGGTTAATATTCCCCAACCGGGACGTGGATATTGTACGGCAACGTAAGTGAACTCCGAGACGTCAGCAGGAGCCCTGGGAAGAGTTATCTTTTCTTTTTAACAGCCTATTACCCTGAAATCAGATTACCTGGAGCTAGGGTTAAATGGTTGGTAAAGCACCTCAATTCTTGGGGTGTCCGGTGCGCTCTTGACGGCCCTTGAAAATCGGAGGGAAAGACTTATTCGCACCCCCGGTCGTACCGATAACCGCATCAGGTCTCCAAGGTTAACAGCCTCTAGTCAATAGAACAATGTAGGTAAGGGAAGTCGGCAAAATAGATCCGTAACTTCGGGAAAAGGATTGGCTCTGAGGGCTGGGCCTAGGGGCCCTTGACTCCCTAGGCAATGAACAGCCAACTCAGAACTGGAGCGGACAAGGGGAATCCGACTGTTTTATTAAAACAAAGCATTGCGATGGACTGAAAAGTTGTTGACGCAATGTGATTTCTGCCCAGTGCTCTGAATGTCAAAGTGAAGAAATTCAACCAAGCGCGGGTAAACGGCGGGAGTAACTATGACTCTCTTAAGGTAGCCAAATGCCTCGTCATCTAATTAGTGACGCGCATGAATGGATTAACGAGATTCCCACTGTCCCTATCTACTATCTAGCGAAACCACAGCCAAGGGAACGGGCTTGGAATAATCAGCGGGGAAAGAAGACCCTGTTGAGCTTGACTCTAGTCCGACTTTGTGAAATGACTTAGGAGGTGTAGAATAAGTGGGAGGGCAACCGACGGTGAAATACCACTACTCTTAATGTTATTTTACTTATTCCGTGATATAGGGCCCAACATTATTGGTTCTAGTCTTAAGGTTGCAGCCGATCTATGCGGAAGACATAGTCAGGTGGGGAGTTTGGCTGGGGCGGCACATCTGTTAAAAGATAACGCAGGTGTCCTAAGGTGAGCTCAATGAGAACAGAAATCTCATGTTGACCAAAAGGGGAAAAGCTCACTTGATTTTGATTTTCAGTATGAATACAAACCGTGAAAGCGTGGCCTATCGATCCTTTAGCGTTTAGAAATTTTAACCTAGAGGTGTCAGAAAAGTTACCACAGGGATAACTGGCTTGTGGCAGCCAAGCGTTCATAGCGACGTTGCTTTTTGATCCTTCGATGTCGGCTCTTCCTATCATTGTGAAGCAGAATTCACCAAGTGTTGGATTGTTCACCCACCAATAGGGAACGTGAGCTGGGTTTAGACCGTCGTGAGACAGGTTAGTTTTACCCTACTGATGAATCGATGTCGCGACAGTAATCCAACTAGTACGAGAGGAACCGTTGGTTCAGATACTTGGTAATTGCCGTTGGCTGAACAGCCAGTGCGGCGAAGCTACCATCTGTAGGATTATGACTGAACGCCTCTAAGTCAGAATCCATGCTGGAATGCGACGTTACCCATTTCCTCCAATGTAGGAATTCCAAAGGGAGGAGGTAAATCCTTTGCAGACGACTTAAATGGAAC-TGGTATTGTACGTGCGAGAGTAGGCTTTGTCCTA
>Acavomonas_peruviana_KF651078
AGTCATATGCTTGTCTCAAAGATTAAGCCATGCATGTCTAAGTATAAGCTTTTATACAGCGAAACTGCGAATGGCTCATTAAAACAGTTATAGTTTATTTGATAGTACTACTACATGGGTAACCGTAGTAATTCTAGAGCTAATACATGCGGAAGGGTTGTATTTATTAGATAAAAAACCAATGCGGGGGGTATTGCGATGATTCATAATAACTTAGCGAATCGC-TGCGATAGATCATTCAAGTTTCTGCCCTATCAGCTTCCGACGGTAGGGTATTGGCCTACCGTGGCAGTGACGGGTAACGGGGAATTAGGGTTCGATTCCGGAGAGGGAGCCTGAGAAACGGCTACCACTTCTAAGGAAGGCAGCAGGCGCGCAAATTACCCAATCCTAATTCAGGGAGGTAGTGACAAGAAATAACAATACAGGGCACTTCTTGTAATTGGAATGAGTACAATTTAAAACCCTTAACGAGGATCAATTGGAGGGCAAGTCTGGTGCCAGCAGCCGCGGTAATTCCAGCTCCAATAGCGTATATTAATGTTGTTGCAGTTAAAAAGCTCGTAGTTGGATTTCTGGCCAGAATTTTTACTTTGAGGAAAATAGAGTGTTTAAAGCAGGCGTTAGCTTTGAATACATTAGCATGGAATAATAAGATAGGACTTTGGTCTTATTTTGTTGGTTTCTAAGCC-GAAGTAATGATTAATAGG-ATAGTTGGGGGCATTCGTATTTAATTGTCAGAGGTGAAATTCTTGGATTTGTTAAAGACGAACTTCTGCGAAAGCATTTGCCAAGGATGTTTTCATTAATCAAGAACGAAAGTTAGGGGATCGAAGACGATCAGATACCGTCGTAGTCTTAACCATAAACTATGCCGACTAGGGATTGGAGGTTCTTTAATGAGACCTTCAGCACCTTATGAGAAATCA-AAGTCTTTGGGTTCCGGGGGGAGTATGGTCGCAAGGCTGAAACTTAAAGGAATTGACGGAAGGGCACCACCAGGAGTGGAGCCTGCAGCTTAATTTGACTCAACACGGGAAAACTTACCAGGTCCAGACATAGTAAGGATTGACAGATTGATAGCTCTTTCTTGATTCTATGGGTGGTGGTGCATGGCCGTTCTTAGTTGGTGGAGTGATTTGTCTGCTTAATTGCGTTAACGAACGAGACCTTAACCTACTAAATAGTTACGTGTAACCTTCTTAGAGGGACTTTGCGTGTTTAACGCAAGGAAGTTTGAGGCAATAACAGGTCTGTGATGCCCTTAGATGTTCTGGGCCGCACGCGCGCTACACTGATGCATTCAACGAGTTCCCTTGCTCGATGGAGTTGGGTAATCT-GTGAAACTGCATCGTGATGGGGATAGATTATTGCAATTATTAGTCTTCAACGAGGAATTCCTAGTAAGCGCGAGTCATCAGCTCGCGCTGATTACGTCCCTGCCCTTTGTACACACCGCCCGTCGCTCCTACCGATTGGGTGATCCGGTGAACTGTTCGGAGCGCACGTGTGAAGTTCTGTAAACCTTATCACCTAGAGGAAGGAGAAGTCGTAACAAGGTTTCCNNNNNNNNNNNNNNNNNNNNNNNNNNNNTTGCATCGATGGAGAACGCWGCGAAATGCGATAAGCAATGCGAATTGCAGAATTCAGTGAATCATCAGAATTTTGAACGCAAATTGCACCTT-CGGTA-TCCCCGAAGGTATGTCTGTTTCAGTGTCATGAGACCTGAAATCAGGCAAGATTACCCGCTGAATTTAAGCATATAACTAAGCGGAGGAAAAGAAACTAACTAGGATTCCCTTAGTAATGGCGAATGAATAGGGAAGAGCTCAAGATGAAAATCTGGGGCGAATTGTAGTCTATAGGAACAAATCCAGTCTC-ACGCAGGTATAAGTTCTTTGGAAAAGGACATCACAGAGGGTGAGAATCCCGTCTTTGACTTGCATT--GAGGTGTACGGATTGTTTCTAACGAGTCGCGTTTCTTGGGAATGAAGCGCAAAGTGGGTGGTAAATTTCATCTAAGGCTAAATATTGGTGGGAGACCGATAGCGAACAAGTACCGTGAGGGAAAGATGAAAAGAACTTTGAAAAGAGAGTTCAAAGTGCTTGAAATCGTTGGAAGGGAAGCGTTTGAAACCTGACGAAATGGTTTCAACCGACCCGTCTTGAAACACGGACCAAGGAGTCGTACAATTGTGCGAGTATGTGGGTGTCAAACCCATATGCGCAATGAAAGTAAAAGGTGCGATGCAGCATCGACCGACAAGCGGCG--TGAGGTTTGAGTATGAGCATAACTGTACGGACCCGAAAGATGGTGAACTATGCCTGAGTAGGGTGAAGCCAGGGGAAACTCTGGTGGAGGCTCGCAGCGATACTGACGTGCAAATCGTTCGTCAAACTTGGGTATAGGGGCGAAAGACTAATCGAACCATCTAGTAGCTGGTTCCCTCCGAAGTTTCCCTCAGGATAGCTGGGCTTTCAGTTTTNTCAGGTAAGG-GAATGATTAGAGGCATCGGGGAAATA-TTTCCTCGACCTATTCTCAAACTTTAAAAAGGTAAGATCCTAGAGTTACTTAATTGAACTCT-GGGTTTAATGCTTGCTCCAAGTNGGCCGTTTTTGGTAAGCAGAACTGGCGATGAGGGATGAACCTTACGTTAGGTTAAGGTGCCAAACTACTCGCTCA-TCAGAAACCATAAAAGGTGTTGGTTCATTTTGACAGCAGGACGGTGGTCATGGAAGTCGAAATCCGCTAAGGAGTGTGTAACAACTCACCTGCCGAATGAACTAGCCCTGAAAATGGATGGCGCTGAAGCGAGTGACCGATACCTAACCATTAGAGTAAATGCGATACTCTAATGAGTAGGAGGGCGTGGGGGTTGTGACGCAGCTTTGGACGTGAGTCCGAGTGAAACAGCCTCTAGTGCAGATCTTGGTGGTAGTAGCAAATATTCAAATGAGAACTTTGAAGACCGAAGTGGAGCAGGGTTCCATGTGAACAGCATTTGGACATGGGTTAGTCGATCCTAAGTGATAGGTTAAATCCGTCTGAAGGTGTGTTACGCCGCCTATCGAAAGGGAATCAGGTTAATATTCCTGAACCAGGACGTGGATAATGTATGGCAACATAAGTGAACTCCGAGACGTCGGCATGAGCCCTGGGAAGAGTTGTCTTTTCTTTTTAACCATCTACTACCCTGAAATCAGATTATCTGGAGATAGGGTTAAATGGTGGGTAAAGCACCTTGACATACGAGGTGTCCGGAGCGCTCATGACGACCCTTGAAAATCGGAGGGAAAGATTTATTCGCACCCCTGGTCGTACCGATAACCGCATCAGGTCTCCAAGGTTAGCAGCCTCTGGTCAGTAGAATAATGTAGATAAGGGAAGTCGGCAAAATAGATCCGTAACTTCGGGAAAAGGATTGGCTCTGAGGGCTGGGTGGTGGGGTCCTTTGCTCCCTGCCCATTGAACAGCCAACTCAGAACTGGAGCGGACAAGGGGAATCCGACTGTTTAATTAAAACAAAGCATTGCGATGGCCGTAACCGGTGTTGACGCAATGTGATTTCTGCCCAGTGCTCTGAATGTCAAAGTGAAGAAATTCAACCAAGCGCGGGTAAACGGCGGGAGTAACTATGACTCTCTTAAGGTAGCCAAATGCCTCGTCATCTAATTAGTGACGCGCATGAATGGATTAACGAGATTCCCACTGTCCCTATCTACTATCTAGCGAAACCACAGCCAAGGGAACGGGCTTGGAATAATCAGCGGGGAAAGAAGACCCTGTTGAGCTTGACTCTAGTCCGACTTTGTGAAATGACTTAGGAGGTGTAGAATAAGTGGGAGGTTCGCCGATCTTGAAATACCACTACTCTTAATGTCATTTTACTTATTCCGTGAGATAGAGCCC-AC-TTCGTGGTTCTAGATTTAAGGATCTGTCTGATCTATGCGGAAGACATTGTCAGGTGGGGAGTTTGGCTGGGGCGGCACATCTGTTAAAAGATAACGCAGGTGTCCTAAGGTGAGCTCAATGAGAACAGAAATCTCATGTAGACCAAAAGGGGAAAAGCTCACTTGATTTTGATTTTCAGTATGAATACAAACTGTGAAAGCATGGCCTATCGATCCTTTAGTCTTTAGAAATTTTAAGCTAGAGGTGTCAGAAAAGTTACCACAGGGATAACTGGCTTGTGGCAGCCAAGCGTTCATAGCGACGTTGCTTTTTGATCCTTCGATGTCGGCTCTTCCTATCATTGTGAAGCAGAATTCACCAAGTGTAGGATTGTTCACCCACTAACAGGGAACGTGAGCTGGGTTTAGACCGTCGTGAGACAGGTTAGTTTTACCCTACTGATGAT---ATGACACGACAGTAATCCAATTAGTACGAGAGGAACCATTGGTTCACATAATTGGTAAA-ACCGTTAGCTGAAAAGCTAGTGCGGTGAAGCTACCATGTGTAGGATTATGACTGAACGCCTCTAAGTCAGAATCCATGCTGGATAGTGTCGTTATTCACCCCTTCCAATATAGGAATTGCAAATGGTTGGGATAGATCTTTTGCAGACGACTTAACTGCAACCGGGTATTGTAAGTATGAGAGTAGGCTTTGTCCTA
>Vitrella_brassicaformis_HM245049
A-CTATATGCTTGTCTCAAAGGCTAAGCCATGCATGTCTAAGTATAAG--TATATACAGCGAAACTGCGAATGGCTCATTAAAACAGTTATAGTTTATTTGATGGTCATCCTATATGGCTAACTGTCCTAATTCGAGAGCTAATACATGCGGAAGGGCTGTATTTATTAGATAAAGAACCAAGTC-TCTGAGACGCTGGTGAATCACAATAACTAATCGGAGCTCAGGAGCCAGATCATTCAAGTTTCTGACCTATCAGGTTTCGACGGTAAGGTATTGGCTTACCGTGCCTATGACGGGTAACGGGGAATTAGGGTTCGATTCCGGAGAGGGAGCCTGAGAGACGGCTACCACATCTAAGGAAGGCAGCAGGCGCGCAAATTACCCAATCCTGACACAGGGAGGTAGTGACAAGAAATAACAATACAGGGCATCTCTTGTAATTGGAATGAGTAGAATCCACACCCCTCTACGAGTATCAATTGGAGGGCAAGTCTGGTGCCAGCAGCCGCGGTAATTCCAGCTCCAATAGCGTATATTTAAGTTGTTGCAGTTAAAAAGCTCGTAGTTGGATTTCTGCTCGGAGCTAATACTTTGAGAAAATTAGAGTGTTCCACGCAGGCGCGTGCCTTGAATACTGCAGCATGGGATATTGGAAGGCCGATTGAGCTTTCTT--GTTGGT-TCTCGGTT-GACGGAATGATTAATAGGGATAGTTGGGGGCATTCGTATTCAACTGTCAGAGGTGAAATTCTTGGATTTGTTGAAGACGGACTACTGCGAAAGCATCTGCCATGGATGTTCTCATTGATCAAGAACGAAAGTTAGGGGATCGAAGACGATCAGATACCGTCCTAGTCTTAACCATAAACTATCTCGACTAGGGATTGGAGGCCGTTACTCGACTCCTTCAGCACCTTATGGGAAACCA-AAGTCTTTGGGGTCTGGGGGGAGTATGGTCGCAAGGCTGAAACTTAAAGGAATTGACGGAAGGGCACCACCAGGAGTGGAGCCTGCGGCTTAATTTGACTCAACACGGGAAAACTCACCAGGTCCAGACATGGTAAGGATTGACAGATTGAAAGCTCTTTCTTGATTCTATGGGTGGTGGTGCATGGCCGTTCTTAGTTGGTGGAGTGATTTGTCTGGTTAATTCCGTTAACGAACGAGACCTTGGCCTGCTAAATAGA-CACTGTCTCCTTCTTAGAGGGACTCAGCGAATCTATCGCTGGGAAGTGCGAGGCAATAACAGGTCTGTGATGCCCTTAGATGTTCTGGGCTGCACGCGCGCTACACTGATGCACTCAACGAGTTTCCTTATCCGGAAGGATTGGGTAATCTTTTGAACGTGCATCGTGATGGGGATAGATTATTGCAATTATTAATCTTCAACGAGGAATTCCTAGTAAGCGCAAGTCATCAGCTTGCGCTGATTACGTCCCTGCCCTTTGTACACACCGCCCGTCGCTCCTACCGATTGAGTGATCCGGTGAATGACTCGGACTGCTGGTGGAAAGTTTTGTAAACCTTATCACTTAGAGGAAGGAGAAGTCGTAACAAGGTTTCCCAAGTTGTAGCGGTGGATGTCTCGGTTCTCACAACGATGAAGGACGCAGCGAAATGCGATAACTCAGGTGAATTGCAGAATTCAGTGAA-CGTTAGGCTTCTGAACGCAAACGGCACTCTCGGGATACTCCTGAGAGTATGTCTAATTGAGGGTCTCAAGACATCAATTTAGACAAGGTTACCCGCTGAATTTAAGCATATAATTAAGCGGAGGAAAAGAAACTAACCAGGATTCCCTTAGTAACGGCGAGTGAAGAGGGACAAGCTCAAAGTGCTAATCAGTG-TGAATTGTGGCCTCTAGAAACGACACCAGTGGCATTGCAGAGGTAAATCTCCTGGAAAGGAGTAGCAGAGAGGGTGAGACTCCCGTCTTT-ACTTGCAGTGTGCCGCGTATGGTGCGTTTTCTCTGAGTCGAGTAGCTTGGGACTGCTGCTCAAAATTGGTGGTAAACTTCATCTAAAGCTAAACATTGGTGAGAGACCGATAGCAAACAAGTACTGTGAAGGAAAGATGAAAAGAACACAGGTATGTGGGTTAAAAGTACCTGAAACCGCTGCAAGGGAAGCGAATGGGACCTGACTAAATGGTTCCATCCGACCCGTCTTGAAACACGGACCAAGGAGTCTAACATATGTGCGAGTATGCGGGTGGCAAACCTGTATGCGTAATGAAAGTGAGAGGCACG-TGCATTGCCGACCGACTTTGACTGAGAGAGGTTTGAGTATCAGCATGTCTGTTAGGACCCGAAAGATGGTGAACTATGCCTGAGGAGGGTGAAGCCAGGAGAAATTCTGGTGGAAGCTCGTAGCGATACTGACGTGCAAATCGTTCGTCACACTTGGGTATAGGGGCGAAAGACTAATCGAACCATCTAGTAGCTGGTTTACGCCGAAGTTTCCCTCAGGATAGCTGCAGTCTGAGTTTTATCAGGTAAAGCGAATGATTAGAGGCATTGGGGAAGCGATTTCCTCGACCTATTCTCAAACTTTAAATGGGTAAGATGGTGTCGTTACTTAATTGAACGACGTCGGTTAATGTGGACTGTAAGTGGGCCATTTTTGGTAAGCAGAACTGGCGATGAGGGATGAACCTAACGTCTGGTTAAGGTGTCCAAATGCTGGCTCA-TCAGATACCATAAAAGGTGTGACCTGACAATGACAACAGGACGGTGGTCATGGAAGTTGAAATCCGCTCAGGAGTGTGTAACAACTCACCTGTCTAGCAGGCT-GCCCTGAAAATGGATGACGCTGAAGCCGGTTACCGATACCAGACCATCGTTGCAAATGCGATGCTTCGATGAGTAGGCGTACGTGGAGGTTGTGACGCAGCTTTTGACGTGAGTCTGAGTGAAACAGCCTCTAGTGCAGATCTTGGTGGTAGTAGCAAATATTCAAATGAGAACTTTGAAGACTGAAGTGGAGAAGGGTTCCACGCGAACAGCAATTGGACGTGGATTAGCCGATCCTAAGGGACAGGGAAGCTCCGTATATCGAGGCTCTGCCTCTGCGCCCGAAAGGGAAGAAGGTTAATATTCCTTCGCCAGGACGTGGATATTATATGGTAACATAAGTGAACTCCTCGACGCAGGCGCGAGCCTCCGAAAGCGTTGTCTTTGCTTTTTAACAGTCTGTCTCCCTGAAATCAGATTATCTGGAGAAAGGGATAAATGGCTGGCAAAGCACCCTGTGATCCGGGGTGTCGGAAGCGCTCGCGACTGTCCATGAAAAGGGGAGGGAAAGTATCATTCGCACCCCTGGTCGTACCAATAACCGCATCAGGTCTCCAAGGTTAGCAGCCTCTGGTCGATAGAATAAGGTAGATAAGGGAAGTCGGCAAGATAGATCGGTACCTTCGGTAAAACGATTGGCTCTGACGGCCGGGTGTAGGGGTCCATCATCCCCTGCACAGTGAACGGTCAAGTCAGAACTGGAGCGGACAAGAAGAACCCGACTGTTTAATTAAAACAAAGCATTGCGATGGCCGCAATCAGTGTTGACGCAATGTGATTTCTGCCCAGTGCTCTGAATGTCAAAGTGATGAAATTCAAACAAGCGCGGGTAAACGGCGGGAGTAACTATGACTCTCTTAAGGTAGCCAAATGCCTCGTCATCTAATTAGTGACGCGCATGAATGGATTAACGAGGTTCTTACTGTCCCTATCTACTATCTAGCGAAACCACAGCCAAGGGAACGGGCTTGGAATAAACAGCGGGGAAAGAAGACCCTGTTGAGCTTGACTCTAGTCCGACTTTGTGAAATGACCTAGGAGGTGTAGAATAAGTGGGAGAGAAATCGCCGGTGAAATACCACTACTCTTAGCGTCATTTTACTTATTGCGTTGCACACTGCCCCCTGTGAGGGATTTTGGGGTTAAGGCTCTAGCCGAAGCGTGCGCAAGACATAGTCAGGTGGGGAGTTTGGCTGGGGCGGCACATCTGTTAAAGAATAACGCAGGTGTCCTAAGGCAAGCTCAATGAGAACAGAAATCTCATGTGGACCAAAAGGGGAAAAGCTTGCTTGATTTTGATTTTCAGTACGAATACAAACTGTGAAAGCATGGCCTATCGAACCTTTGGGTCTGTGAAGTTTACAGCCAGAGATGACAGAAAAGTTACCACAGGGATAACTGGCTTGTGGCAGCCAAGCGTTCATAGCGACGTTGCTTTTTGATCCTTCGATGTCGGCTCTTCCTATCATTGAGAAGCAGAATTCTCAAAGTGTCGGATTGTTCACCCGCCAATAGGGAACGTGAGCTGGGTTTAGACCGTCGTGAGACAGGTTAGTTTTACCCTACTGTTAAA-TGATACTGCGACAGTAATCCAGCTAGTACGAGAGGAACAGCTGGGTCGGATACTTGGTTAATGCCGCTGCCTGAAAAGACATTGCGGCGAAGCTACCATCCGCTGGATTATGACTGAACGCCTCTAAGTCAGAATCCATGCTGGACAGCAGTGTTGCCCATCACACTGTTTATAGCAATTTCAAATCGGTGTGCTAGATCCTTTGAAGACGACTTAGTTGCATCAGGGTATTGTAAGTGTGAGAGTAGGCTTCGTCTTA
>Chromera_velia_strain_CMS22_DQ174731
NNNNNNNNNNNNNNNNNNNAGATTAAGCCATGCATGTCTCAGTATGAGCTTTCATACAGTGAAACTGCGAATGGCTCATTAAAACAGTTATCGCTTCTCTGATACTGAGACTACATGGATATCCGTGGTAATTCTAGAGCTAATACATGCGGAAGGGTTGTATTTATTAGATTAAAAGCCAATCCATCTGGTTTGTTGGTGATTCATAATAAACGAACGAATCGCATGCGATGCATCTTGCAGGTTTCTGACCTATCAGCTTCCGACGGTACGGTATTGGCCTACCGTGGCAATGACGGGTAACGGGGAATTAGGGTTCGATTCCGGAGAGGGAGCCTGAGAAACGGCTACCACATCTAAGGAAGGCAGCAGGCGCGCAAATTACCCAATCCTGACACAGGGAGGTAGTGACAAGAAATAACAATACAGGGCTTCTCTTGTAATTGGAATGAGTAGATCCCAAACCTCTTTGCGAGTAACAATTGGAGGGCAAGTCTGGTGCCAGCAGCCGCGGTAATTCCAGCTCCAATAGCGTATATTAAAGTTGTTGCAGTTAAAAAGCTCGTAGTTGAATTTCTGGTCAGGAAGTTTACTTTGAGAAAATTAGAGTGTTTCAAGCAAGCCCTTGCTTTGAATACTGCAGCATGGAATAATACGATAAGACTTCGGTTTTATTT-GTTGGTTTCTACGCT-GAAGTAATGATTAATAGGGATAGTTGGGGGCATTCGTATTTAACTGTCAGAGGTGAAATTCTTGGATTTGTTAAAGACGAACTACTGCGAAAGCATTTGCCAGGGATGTTTTCATTAATCAAGAACGAAAGTTAGGGGATCGAAGACGATCAGATACCGTCCTAGTCTTAACCATAAACTATGCCGACTAGAGATTGGCGGTCGTTCCACGACACCTTCAGCACCTTATGAGAAATCA-AAGTCTTTGGGTTCTGGGGGGAGTATGGTCGCAAGGCTGAAACTTAAAGGAATTGACGGAAGGGCACCACCAGGAGTGGAGCCTGCGGCTTAATTTGACTCAACACGGGAAAACTCACCAGGTCCAGACATAGTGAGGATTGACAGATTGATAGCTCTTTCTTGATTCTATGGGTGGTGGTGCATGGCCGTTCTTAGTTGGTGGAGTGATTTGTCTACTTAATTGTGATAACGAACGAGACCTTAACCTGCTAAATAGTCGGTCGAATCCTTCTTAGAGGGACTTTGCGTGTCTAACGCAAGGAAGTTTGAGGCAATAACAGGTCTGTGATGCCCTTAGATGTTCTGGGCTGCACGCGCGCTACACTGATGCAGTCAGCGAGTTTCCTGTTCCGGAAGGATCGGGTAATCTTCTGAAACTGCATCGTGATGGGGATAGATTATTGCAATTATTAATCTTGAACGAGGAATTCCTAGTAAGTGCAAGTCATCAGCTTGTACTGATTACGTCCCTGCCCTTTGTACACACCGCCCGTCGCTCCTACCGATTGAATGATCCGGTGAATTATTTGGACCGTGCGTGCGAAATTTTGTGAACCTTATCATTTAGAGGAAGGAGAAGTCNNNNNNNNNNNNNNNNNNNNNNNNNNNNNNNNNNNNNNNNNNNNNNNNNNNNNNNNNNNNNNNNNNNNNNNNNNNNNNNNNNNNNNNNNNNNNNNNNNNNNNNNNNNNNNNNNNNNNNNNNNNNNNNNNNNNNNNNNNNNNNNNNNNNNNNNNNNNNNNNNNNNNNNNNNNNNNNNNNNNNNNNNNNNNNNNNNNNNNNNNNNNNNNNNNNNNNNACCTAAGCGGAGGAGAGAAAACAAACCTGGATTTCCTCAGTAATGGCGAATGAAGAGGAAGARGCACAGTTTG----T-GAAG------TGTAGCTTTGATGAAGTGTGCCAGTGACGTTTGCAGTTCAACTCTTTTGGGACAAAGGGTCATGGAGGRTGAGAATCCCGTTCGTAACTGYGAGAT-GTCGCRTACGGTTCGCTTTGTTCGAGTCGCGTTCCTTAGGACTGGAGCGCAAAGTGGGTGGTAAATTTCATCTAATGCTCAATACCGGTGGGAAACCGATAGCACAYAAGTACTGTGAAGGAAAGATGAAAAGAACTTTGGAAAGAGAGTTAGAAGGGCCTGAAACYGCCGAGAGGGAAGCAGGTGTATTGCACTGTTCGGCATATACCYGGCCCGTCTTGAAACACGGATCAAGGAGTCTAACATGTGCACAAGTTTTCGGGTGTYAAACCCGTGTGCRTAATGAAGGTRARRGCTGCGAGTCAGCAGCGGCCGACCACAATCG-TTGAGGTTTGAGTTTGAGTGTGTATGTTAGGACCCGAAAGATGRTGAACTATGCCTGGGCAGGATGAAGCCAGGGGAAACTCTGGTGGAAGTCCGTCGCAATAYTGACGTGCAAATCGTTTGTAGACCATGGGTATAGGGGCGAAAGACTAATCGAACCATCTAGTAGCTGGTTCCCTCCGAAGTTTCCCTCAGGATAGCTGGAGACGTAGTTTTATCATGTAAAGCGAATGATTAGAGGCTTTGGGGATGCGACATCCTCGACCTATTCTCAAACTTTAAATGGGTAAGACTTCCCC-TTACTTCAGTGAAGGGGAAGAGTGAATCTTGTYTCCAAGTGGGCCATTTTTGGTAAGCAGAACTGGCGATGAGGAGTGAACCTAACGTTGAGTTAAGGCGCCTYAATACTCGCTCA-TGAGATACCGCAAAAGGTGTTGGTTCATTTTGACAGCAGGACGGTGGTCATGGAGGTTGAAACCCGCTAAGGAGTGTGTAACAACTCACCTGCCGAATGAACCAGCCCTGAAAATGGATGGCGCTGAAGCGAGTTGCCGATACTCAGCCAGCATGGTGA----CACCC-GTGCTGTGTAGGAGGGCGTACCGGTCGTGATGCAGTCTTTG-CGTGAGCAAGGATGAAACGGCCGGTAGTGCAGATCTTGGTGGAAGTAGCAAATATTCAAATGAGAATTTTGAAGGTTGACRTGGAGAAGGGTTCCATGTGAACAGCACTTGCACATGGGTTAGTCGGTCCTAAGAGATTGGCACCAGCTATGTATGCAG-CTTTGCTGCT-TTCTCGACAGGGAAGCAGGTTAACATTCCTGCACCAGGGCGTGGATACTGCATGGTAACAGAAGCGAACTCCACGACGTCGGCACGTGTCCYGGAAAGCGTTGTCTTTTCTTCTTAACAGTCAATGGCCTTGGAAACGGATTATCCGGAGATAGGGCTTGACGGCTGGCAAAGCACCTCGTTATCCGAGGTGTTCGGTGCACACGTATCGATCCTTGAAAAGTGGAGGGACACTGTGATTCTCACCCCTGGCCGTACCCATAACCGCATCAGGTCTCCAAGGTTAGCAGCCTCTGATCAATAGAAGAAGGTAGGTAAGGGAAGTCGGCAAAATCGATCCGTAACTTCGGGAAAAGGATTGGCTCTGAGGACCGGGTAGTGAGATCCTTTACTCTCTCTGCATCAAACGGTCATCTCAGAACTGGAGCGGACAAGGGGAATCCGACTGTTTAATTAAAACAAAGCATTGCGATGGTGAAAATTCGTGTTGACGCAATGTGATTTCTGCCCAGTGCCCTGAATGTCAAAGTGATGAAATTCAAACAAGCGCGGGTAAACGGCGGGAGTAACTATGACTCTCTTAAGGTAGCCAAATGCCTCGTCATCTAATTAGTGACGCGCATGAATGGATTAACGAGATTCCTACTGTCCCTATCTACTATCTAGCRAAACCACAGCCAAGGGAACGGGCTTGGACTAATCAGCGGGGAAAGAAGACCCTGTTGAGCTTGACTCTARTCCGACTTTGTGAAATGACCTAAGAGGTGTAGCCTAAGTGGGAGATCCGTCRAGCYTGAAAAACCACTACTTTTAGCRTCATTTTACTTATTCCRTGAAGTTGAAGCTGTCACTTAYAGTTTTGGTGTTAAAGCTCTAGCCGATCAATGCGGAAGACATAGTCAGGTGGGGAGTTTGGCTGGGGCGGCACATCTGTTAAACAACAACGCAGGTGTCCTAAGGCGAGCTCAATGAGAACAGAAATCTCTTGTAGACTAAAAGGGGAAAAGCTCGCTTGATTTTGATTTTCAGTACGAATACAAACTGTGAAAGCATGGCCTATCGATCCTTTAGGTCTGAGAAACTTTCAGCTAGAGGTGTCAGAAAAGTTACCACAGGGATAACTGGCTTGTGGCAGCCAAGCGTTCATAGCGACGTTGCTTTTTGATCCTTCGATGTCGGCTCTTCYTATCATTGAGACRCAGAAGTCTCAAAGTGTCGGATTGTTCACCCGCCAATAGGGAACGTGAGCTGGGTTTAGACCGTCGTGAGACAGGTTAGTTTTACCCTACTGATRA--TGATGCTGTAACAGTAATCGAACTAGTACGAGAGGAACAGTTCRTTCGGATAGTTGGTTAATGCAGCTGACTGAAAAGTCAGTGCTGCGACGCTACCATCCGTTGGATAATGACTGAACGCCTCTAAGTCAAAACCCATACTGACATGCAGTGTGACTCACCGGACAAYAGATATTCTTTGTGTGTTGT-TCGATGCATTCCTTGTAGACGACTTGGATACACTCAGGTATTGTAAGTGTGAGAGTAGGCCTTGTCCTA
>Stentor_coeruleus_AF357145
AGTCATATGCTTGTCTTAAAGACTAAGCCATGCATGTCTAAGTATAAACTTGTATACGGTGAGACTGCGAATGGCTCATTAAAACAGTTATAGTTTATTTGCTAAAGT--TTATATGGATAACCGTAGTAATTCTAGAGCTAATACATGC------GTAGTATTTATTAGAC---AAACACTAACGGGAGATCCTGTGGAGGAATCATAATAACTTACGAAC-----GAAGTGAAGCATTCAAGTTTCTGCCCTATCAGCTTTCGATGGTAGTGTATTGGACTACCATGGCAATGACGGGTGACGGAGAATTAGGGTTCGATTCCGGAGAGGGAGCCTGAGAAACGGCTACCACATCTAAGGAAGGCAGCAGGCGCGCAAATTACCCAATCCTAATTCAGGGAGGTAGTGACAAGAAATAACAACGC-GGGGCTTTCTCGTGATTGGAATGAGATAAGTGTAAATACTTGT-CGATTATCAACTGGAGGGCAAGTCTGGTGCCAGCAGCCGCGGTAATTCCAGCTCCAGTAGCGTATATTAAAGTTGTTGCAGTTAAAAAGCTCGTAGTTGAAGTTCTGTTCAGATAGTTTACCTTGAGCAAATTAAAGTGTTCCAGGCAGGCTTTGGCC-TGAATAGTCCAGCATGGAATAATAGAAGAGGACTGAATG-TCATTT-ATTGGTGTTATGGGT-TTAGTAATGATTAATAGGGATAGTTGGGGGCATTCGTACTTAATTGTCAGAGGTGAAATTCTATGATTTATTAAAGACGAACTTATGCGAAAGCATTTGCCAAGGATGTTTTCATTAATCAAGAACGAAAGTTAAGGGATCAAAGACGATCAGATACCGTCGTAGTCTTAACCATAAACTATGCCGACTAGAGATTGGAGGT-GCAACTGTACTCCTTCAGCATCTTCCGAGAAATCA-AAGTCTTTGGGTTCTGGGGGAAGTATGGTCGCAAGACTGAAACTTAAAGGAATTGACGGAAGGGCACCACCAGGAGTGGAGCCTGCGGCTTAATTTGACTCAACACGGGGAAACTTACCAGGTCCAGACATGGGAAGGATTGACAGATTGATAGCTCTTTCTTGATTCTATGGGTGGTGGTGCATGGCCGTTCTTAGTTGGTGGAGTGATTTGTCTGGTTAATTCCGATAACGAACGAGACCTTAACCTGCTAACTAGTCGCTTCTCGTCTTCTTAGAGGGACTTTGGGGGC-TACTCCAAGGAAGTTTGAGGCAATAACAGGTCTGTGATGCCCTTAGATGTCCTGGGCCGCACGCGCGCTACACTGATGCAGGCAGTAAGCTCTCCGCAGAGACATG-CCCGGTAAACTTC--AAACTGCATCGTGATGGGGATTGACTCTTGGAATTTTTGGTCATCAACGAGGAATTCCTAGTAAACGCAAGTCATCAGCTTGCATTGACTACGTCCCTGCCCTTTGTACACACCGCCCGTCGCTCCTACCGATTGAGTGATGAGGTGAACCCTCCGGACTGTGCTTGGGAAGTTGAGTAAACCTTATCACTTAGAGGAAGGAGAAGTCGTAACAAGGTATCTNNNNNNNNNNNNNNNNNNNNNNNNNNNNNNNNNNNNNNNNNNNNNNNNNNNNNNNNNNNNNNNNNNNNNNNNNNNNNNNNNNNNNNNNNNNNNNNNNNNNNNNNNNNNNNNNNNNNNNNNNNNNNNNNNNNNNNNNNNNNNNNNNNNNNNNNNNNNNNNNNNNNNNNNNNNNNNNNNNNNNNNNNNNNNNNNNNNNNNNNNNNNNNNNNNNNNNAGAAGAAACTAACAAGGATTACCTTAGTAACTGCGAGTGAACTGGTAAAAGCCCAGACTGGTAATCGCTTCCGAATTGTACTTTAGACATGTGTCTTAAGTGRA-TCGCAGGCGTAACTTGGCTGGAATGCCAGACCGGAGAAGGTGATAGTCCTGTGCCGCCTGTGTGAA----GCGAAA-GACTGTG-TTCAATGAGTCGGACAGTTTGGGATTGCTGTCCTAAGTGGGAGGTAGACTTCTTCTAAGGCTAAATACTGACGAGAGACCGATAGCGAACAAGTACTGTGAAGGAAAGATGAAAAGAACTTTGAAAAAAGGGTTAAAAT-ACTTGAAATCGCTGTGGAGGAAGCTATGAGTTCTCTGAGTAGCTGGACCCATTGACCCGTCTTGAAACACGGACCAAGGAGTCTAACATGTGTGCGAGTAGTCGGGTGTA-AACCTTACTGCGTAACGAAAGTGAGCCTTGCGAAGCAGCAAGGGCCG-C-ATTAGCGA-----GCTC-------AGCACTTATGTTGGGACCCGAAAGATGGTGAACTATGCTTGGGAAAGGCGAAGCCAGGGGAAACTCTGGTGGAGGCTTGTAGAGATACTGACGTGCAAATCGTTCTTCTAACCTGAGTATAGGGGCGAAAGACTAATCGAACCATCTAGTAGCTGGTTCCCTTCGAAATTTCCCTCAGGATAGCTGGAACATCAGTTTTATCGGGTAAAGCGAATGATTAGAGGTTCGGGAATTGTAACAACTTTCACCTATTCTCAAACTTTAAATTGGTAAGATCAGGGAGTTTCTTAATTGAACTCTTTGAC-GAATGTGTGTTCCAAGTGGGCCATTTTTGGTAAGCAGAACTGGCGACGAGGGTTCAACCTAAGGCAGAGTTGAGGCGACCAATTGGCAGCTCA-TCAGATG--A-AAAAGGTGTTAGTTCATTTAGACAGTAGGACGGTGGCCATGGAAGTCGGAACCCGCTAAGGAGTGTGTAACAACTCACCTACCGAATGAACTAGCCCTGAAAATGGATGTCGCTAAGCAGC-CAGCCGATACTCTGCTGTT-CTGCTTGAAGACAGC-AGAACAGGTAGAAGGGCGTGAAGGCCGCGCAGAAGGCTTTG-TGTAGACAAGGCTGGAGCGACCTTTAGTGCAGATCTTGGTGGTAGTAGCAACTATTCAAATGAGAACTTTGAAGACTGAAGTGGAGAAGGGTTTCATGAGAACAGCACTTGGTCATGAGTGACTCGGTCCTAAGGTCAAGGGTAAT-CCTGCGACGGCG-----TAGCC-CAGACCGAAAGGGAATGTGGTTAAAATTCCACAAGCAGGCGGTGGATATTGCGTGGCAACACAACTGAACTCAAAGACGTCGAGGCGAGTCCCAGGAAGAGTTCTCTTTTCTTCTTAACAAGCTGCTGCCTTGGAGAT-CTTTGCGATGAGATAAGGCTACAAGCTTGGAAGAGCAGCACACCCTCTGTGCTGTCTGGTGCACCTTCTTCGGCCCTTGAAAATTTGAGGGAAACT-TTATT-GCTCGCCTGGCCGTACCCATAACCGCATCAGGTCTCCAAGGTTAGCAGCCTCTAGTACGTAGAATAATGTAGATAAGGGAATTCGGCAAAATAGATCTGTAACTTCGGGAAAAAGATTGGCTCTGAGGGTCAGGCCAGGGGCCTTATTGATACCTCTGGCAGGAATGACCAACTCAGAACTGGAGCAG-CGAGGGGAATCCGACTGTTTAATTAAAACAGAGCATTGTGAAGGCCATAAATGGTGTTGACACAATGTGATTTCTGCCCAGTGCTCTGAATGTCAACGTGAAGAAATTCATTTAAGCGCGGGTAAACGGCGGGAGTAACTATGACTCTCTTAAGGTAGCCAAATGCCTCGTCATCTAATTAGTGACGTGCATGAATGGATTAACGAGATTCCTACTGTCCCTATCTACTATCTAGCGAACCCACAGCCAAGGGAACGGGCTTGGCGGAATCAGCGGGGAAAGAAGACCCTGTTGAGTTTGACTCTAGTCTGGCTTTGTGAAATGGCGTAGGGGGTGTAG-ATAAGTGGGAGCCCT--GCGTATTGAAAAACCACTACTCTTGATGTCATTTTACTTATCTCGTGATGTAGAAACCTC-----CGGGTTCTAGCTTTATTCTTG------------GCGGGAGACAGAGCCAGGTAGGGAGTTCGGCTGGGGCGGCACATCTGTTAAACGGTAACGCAGGTGTCCTATGGCAAGCTCAAAGAGAACAGAAATCTCTTGTTGACCAA-AGGG-AAAAGCTTGCTTGATTTTGATTCTCAGTAAGAATACAAACTGTGAAAGCATGGCCTATCGATCCTTT-GCTTTTTAAAGTCTTAAACCAGAGGTGTCAGAAAAATTACCACAGGGATAACTGGCTTGTGGCAGCCAAGCGTTCATAGCGACGTTGCTTTTTGATTCTTCGATGTCGGCTCTTCCTATCATTGTGAAGCAGAATTCACCAAGTGTCGGATTGTTCACCCGCTAATAGGGAACGTGAGCTGGGTTTAGACCGTCGTGAGACAGGTTAGTTTTACCCTACTGATGAC-TGATGTCGCTACAGTAATCCAACTAGTACGAGAGGAACCGTTGGTTCAGATCACTGGTTCATGCGATTTCCTGACAAGGAAGTGTCGCGAAGCTACCATCTGTTTGATTATGACTGAACGCCTCTAAGTCAGAATCAATGCTGGAACGCGACGTCCGCCA-GTTGCATATGGACTCAATCACCAAAAACTGGGACAAATCTTTTGCAGACCACTTACATGGAACGAGGGATTGTAAGTATGAGAGTAAGCTT-GCCTTA
>Paramecium_tetraurelia_AF149979
AGTCATATGCTTGTCTTAAAGATTAAGCCATGCATGTCTAAGTATAAA-TAGTATACAGTGAAACTGCGAATGGCTCATTAAAACAGTTATAGTTTATTTGATAGTGCAATTACATGGATAACCGTGGTAATTCTAGAGCTAATACATGCAGAATGGTAGCATTTATTAGAT-TT-AACCA----------TCACATGGTGAATCATAGTAACTTAGCTGACCGCGTGTGGTAAATCATTCAAGTTTCTGCCCTATCAGCTTTCGATGGTAGTGTATTGGACTACCATGGCAGTCACGGGTAACGGAGAATTAGGGTTCGATTCCGGAGAGGGAGCCTGAGAAACGGCTACCACATCTAAGGAAGGCAGCAGGCGCGTAAATTACCCAATCCCGATTCGGGGAGGTAGTGACAAGAAATAGCAACTCGTGCGGGTTTACGGGATTGCAATGAGATAAGTCCAAATCCGTAAACGATTAACAATTGGAGGGCAAGTCTGGTGCCAGCAGCCGCGGTAATTCCAGCTCCAATAGCGTATACTTAAGTTGTTGCAGTTAAAAAGCTCGTAGTTGAAATTCGAGTTAGACAATTTACCTTGAAAAAATTAGAGTGTTCCAGGCAGGTCTTCGCC-GGAATACATTAGCATGGAATAATGGAATAGGACTTGGGT-CT-TTT-GTTGGTTTTAGGATT-G-AGTAATGATTAATAGGGACAGATGGGGGCATTAGTATTTAATTGTCAGAGGTGAAATTCTTGGATTTATTAAAGACTAACTTATGCGAAAGCATTTGCCAAGGATGTTTTCATTAATCAAGAACGAAAGTTAGGGGATCAAAGACGATCAGATACCGTCGTAGTCTTAACTATAAACTATACCGACTCGAGATCGGAAGG-GTAATAAGTCCCTTTCGGCATCGTAAGAGAAATCA-AAGTCTTTGGGTTCTGGGGGGAGTATGGTCGCAAGGCTGAAACTTAAAGGAATTGACGGAAGGGCACCACCAGGAGTGGAGCCTGCGGCTTAATTTGACTCAACACGGGGAAACTTACCAGGTCAAAACATGGATGGGATTGACAGATTGAAAGCTCTTTCTTGATTCTATGGGTGGTGGTGCATGGCCGTTCTTAGTTGGTGGAGTGATTTGTCTGGTTAATTCCGATAACGAACGAGACCTTAACCTGCTAACTAGTTGCTTGTGAACTTCTTAGAGGGACTATGTATGT-AAGTGCATGGAAGTTTAAGGCAATAACAGGTCTGTGATGCCCCTAGACGTCCTGGGCCGCACGCGCGCTACACTGACACGTTCAGCGAGCTTCCTGTCCCGAAAGGGCCGGGAAATCTTGTTAGGACGTGTCGTGCTGGGGATAGATCTTTGCAATTATAGATCTTGAACGAGGAATTCCTTGTAAGCACAGGTCATCAGCCTGTGCTGAATACGTCCCTGCCCTTTGTACACACCGCCCGTCGCTCCTACCGATTGAGTGATGTGGTGAACTATCTGGACTGCGGGCGGGAAGTTTCGTAAACCTTATCACTTAGAGGAAGGAGAAGTCGTAACAAGGTTTCCAAATTTTCAACGATGGATATCTGGGTTCCCATAACGATGAAGAACGCAGCGAAATGCGATACGCAATGCGAATAGCAGAT--CTGCGAGACATTAGATTTTCGAACGCACTTGGCGCTAG----TTT-ACT----AGCATGTTTGTTTCAGTGTGTTGACACCTGAAATCAAGCAAGATCACCCGCTGAACTTAAGCATATCAGTAAGCGGAGGAAAAGAAACTAACAAGGATTGCCTTAGTAGTGGCGAATGAACCGGCAATAGCTCAAAGTGTAAATCTGAGGAGAATTGTAATCTATAGGCCTTTTAGGAGCCACGGTCCTAGCATAAGTTCCTTGAAAAGGGATGCCAAAGAGGGTAAAAGCCCCGTATTTGGTTAGGAC---TGGGTGTAC-GAAGGGTT-CCAAGAGTCGGGTTGTTTGGGATTGCAGCCTAAAATGGGAGATAAACTTCTTCTAAAGCTAAATATTTATGGGAAACCGATAGCAAACAAGTACTACGAAGGAAAGATGAAAAGAACTTTGAAAAGAGGGTTAAAAG-ACTTGAAATCGTTGAGGAGAAAGCGGTAGAAGAGTTATGTAGGTGTCTTCTGCGGTAATGGTACTTCATAGG-CCTAGCTGT-AGACACAAGTGCGAGTTTTAGGGTGGAAAACCCGACGGCGCAACGAAAGTGAGAGGTGCGAGGCAGCATCGGCCAACCTTGAGAATGAAAGGATTGAGCAAGAGCATTTTTGGTAGGACCCGAAAGATGGTGAACTACGCTTGAGTAGGGCGA---CAGGGGAAACTCTGGTGGAGGCTCGAAGCGTTACTGACGTGCAAATCGTTCGTCAAACTTGAGTGTAGGGGCGAAAGACTAATCGAACCATCTAGTAGCTGGTTCCCTCTGAAGTTTCTCTCAGGATAGCTGGAACAATAGTTTTATTAGGTAAAGCGAATGATTAGAGGAATCGGAGGTCCTAGACCTCTGACCTATTCTCAAACTTTAAATTGGTAAGAGCTTGGTGTTTCTTAATTGAACACTGAGGTAGAATGCGTGTTCCAAGTGGGCCGTTTTTGGTAAGCAGAACTGGCGATGAGGGATGAACCTAACGCTGAGCTAAGGTGCCAAAATTCCCGCTCA-TCAGATACCATAAAAGGTGTTGGTTCATTTAGACAGCAGGACGGTGGCCCTGGAAGTCGGAATCCGCTAAGGAGTGTGTAACAACTCACCTGCCGAATGAACTAGCCCTGAAAATGGATGGCGCTGAAGCGGGATACCGATACTCAGCCATCAAAGCAAATGTGAGGCTTTGATGAGTAAGAGGGCGTGAGCATAGTGCAGAAGCCTTTGACGTGAGTCTAGGTGGAACTATGTTTAGTGCAGATCTTGGTGGTAGTAGCAAATATTCAAATGAGAACTTTGAAGACCGAAGTGGAGAAGGGTTCCGTGAGAACAGCATTTGGTCACGGGTTACTCGATCCTAAGACATAGGGAAATTCCTTGCACAATA-CAAGTAGCCTGTTGTCAAAAGGGAATGAGGTTAATATTCCTCAAGCTGGTCGCGGATTTTGTGTGGCAACACTAATGAGCCCTGAGACGTCAGCATGAACCCCTGGAAGAGTTCTCTTTTCTTTTTAACAGACTGTGGCCCTGA--ATGGTTTACCCAGAGAAAGGGCTGTATGTCTGGCAGAGCAGCATACTCTAAGTGCTGTCAGGTGCGTTCATGATGGCCCTTGAAAATCAGGGGGAGAGG-TAATAT-CGCGCCAGATCGTACCCATAACCGCATCAGGTCTCCAAGGTTAGTAGCCTCTGGTCGATAGAATAATGTAGATAAG--AATTCGGCAAATTAGATCCGTAACTTCGGGAAAAGGATTGGCTCTGAGGACTGGGCTAGGAGGACTTACCATCTCCTGGTGATTGACAGTTAACTCAGAACTGAAGCGGACTCGGGGAATCCGACTGTTTAATAAAAACAAAGCTTTGTGATGGCCTGAAAAGGTGTTGACACAAAGTGATTTCTGCCCAGTGCTCTGAATGTCAAGTTGAAGTAATTCAATCAAGCGCGGGTAAACGGCGGGAGTAACTATGACTCTCTTAAGGTAGCCAAATGCCTCGTCATCTAATTAGTGACGCGCATGAATGGATCAATGAGATTCCCACTGTCCCTATCTACTATCTAGCGAAACCACAGCCAAGGGAACGGGCTTGGAAGAATCAGCGGGGAAAGAAGACCCTGTTGAGCTTGACTCTAGTCTGACTTTGTGAAATTGCTGAAGTGGTATAGCCTAGGTGGGAGCTAAGGCGATCCTGTAAAACCACTACTCTTCAAGTAATTTTGCTTATTCCGTGAAAAAGGGGACTGTTTTACAGTTTCTTGCTCTAAGGGTGAGCTCGACCTTCGTGGAAGACATGGTCAGGTGGGGAGTTTGGCTGGGGCGGCACATCTGTTATAAGGTAACGCAGGTGTCCTAAGGTGAGCTCAACGAGAACAGAAATCTCGTGTAGACCAAAAGGGGAAAAGCTCACTTGATTTTGATTTTCAGTACGAATACAAACCGTGAAAGCGTGGCCTATCGATCCTTTAACT-TTACAAGTCTTAAGCTAGAGGTGTCAGAAAAGTTACCACAGGGATAACTGGCTTGTGGCAGCCAAGCGTCCATAGCGACGTTGCTTTTTGATCCTTCGATGTCGGCTCTTCCTATCATTGTGAAGCAGAATTCACAACGTGTCGGATTGTTCACCCGCTAATAGGGAACGTGAGCTGGGTTTAGACCGTCGTGAGACAGGTTAGTTTTACCCTACTGATGAAACGATGTTGCAACAGTAATCCAACTAGTACGAGAGGAACCGTTGGATCAGATAATTGGTAAATACGGTTAGCTGAAAAGCTAGTGCCGTGAAGCTACCATCTGTAGGATTATGACTGAACGCCTCTAAGTCAGAATCCTTGCTGGAAAGCAACGTCCC-AACAATAATAAACGTCGGAATTTCGAATTATTGTCTCAGATCTTTTGTAGACGACTTAATCAGGAAAGGGTGCCGTAAGCATGAGAGTAGGATT-TCCCTA
>Sterkiella_histriomuscorum_FJ545743
AGTCATATGCTTGTCTCAAAGACTAAGCCATGCATGTCTAAGTATAAA-TGTTATACAGTGAAACTGCGAATGGCTCATTAAAACAGTTATAGTTTATTTGATAATC-ATTTACATGGATAACCGTGGTAATTCTAGAGCTAATACATGCGGAAGGGCTGTATTTATTAGATAACAAATCAATATTCCTTCTATTGTGACGACTCATAATAACTGATCGAATCGCATGCGATACATCATTCAAGTTTCTGCCCCATCAGCTTTCGATGGTAGTGTATTGGACTACCATGGCGTTCACGGGTAACGGAGGATTAGGGTTCGATTCCGGAGAGGGAGCCTGAGAAACGGCTACCACATCTAAGGAAGGCAGCAGGCGCGTAAATTACCCAATCCTGACTCAGGGAGGTAGTGACAAGAAATAACGGACCGAAGCCTATTTCGGGATTGCAATGAGTAGAATTTAAACCCCTTTACGAGGATCAATTGGAGGGCAAGTCTGGTGCCAGCAGCCGCGGTAATTCCAGCTCCAATAGCGTATATTAAAGTTGTTGCAGTTAAAAAGCTCGTAGTTGGATTTCTGGGCAGATATTTTACCTTGAGAAAATTAGAGTGTTCCAGGCAGGCTCGCGCC-GGAATACATTAGCATGGAATAATAGAATAGGACTTTAGT-CT-CTTTGTTGGTTTGAGGGCT-GAAGTAATGATTAATAGGGATAGTTGGGGGCATTAGTATTTAATTGTCAGAGGTGAAATTCTCGGATTTGTTAAAGACTAACTTATGCGAAAGCATTTGCCAAGGATGTTTTCATTAATCAAGAACGAAAGTTAGGGGATCAAAGACGATCAGATACCGTCCTAGTCTTAACCATAAACTATGCCGACTAGGGATCGGAGGC-GCGCCTC--CGCCTTCGGCACCTTATGAGAAATCA-AAGTCTTTGGGTTCTGGGGGGAGTATGGTCGCAAGGCTGAAACTTAAAGGAATTGACGGAAGGGCACCACCAGGAGTGGAGCTTGCGGCTCAATTTGACTCAACACGGGAAAACTTACCAGGTCCAGACATAGTGAGGATTGACAGATTGATAGCTCTTTCTTGATTCTATGGGTGGTGGTGCATGGCCGTTCTTAGTTGGTGGAGTGATTTGTCTGGTTAATTCCGTTAACGAACGAGACCTTAGCCTACTAACTAGTCGATCCGTTGCTTCTTAGAGGGACTTTGTGACT-AAACACAAGGAAGTTTGAGGCAATAACAGGTCTGTGATGCCCTTAGATGTCCTGGGCCGCACGCGTGCTACACTGACGCATACAGCGAGTACCCCAGCTCGTGAGGCACTGGTAATC-AGC-AATATGCGTCGTGATGGGGATAGATCTTTGGAATTATAGATCTTGAACGAGGAATTCCTAGTAAGCGCAAGTCATTAGCTTGCGCTGATTAAGTCCCTGCCCTTTGTACACACCGCCCGTCGCTCCTACCGATTGAGTGATCCGGTGAACCATTTGGACCGCGAGTGGAAAATCTAGTAAACCATATCACTTAGAGGAAGGAGAAGTCGTAACAAGGTTTCCAAATTCTCAACGATGGATATCTTGGTTCCTATTACGATGAAGAACGCAGCGAAGTGCGATAAGCAATGCGAATTGCAGAA--CCGTGAGTCATCAGATTTTTGAACGCAACTGGCGCTAGAAGGTTATCCTTTT-AGCATGCTTGTTTCAGTGTCCTTGTATCTGAAATCAAGCAGGATCACCCGCTGAACTTAAGCATATCACTAAGCGGAGGAGAAGAAATTAACTAAGATTGCCTCAGTAACGGCGAGTGAAGCGGCAAAAGCCCAAACTGTAAATCTTGTGCGAATTGTAATCTAGAGAGAGTTCACTAACGGGCGGGGGCGCAGAAGTGACCACGAACGGTCCGCCAGAGAGGGTGAAAGCCCCGTATGTGG--TGTC----CCTGCTTAAAGTGGGTTTTCGAAGAGTCGGGTTGTTTTGTATTGCAGCCCTAAGTGGGAGATAAACTTCTTCTAAGGCTAAATATTAATAGGAAACCGATAGCGAACAAGTACTGTGAAGGAAAGATGAAAAGAACTTTGAAAAGAGAGTCAAAAG-ACTTGAAATCGTTGAGAAGGAAGGGGTAGAAATTTGGCAAAATGGTTTTTACCCACCCGTCTTGAAACACGGACCAAGGAGTCTAACATGTATGCGAGTGTGCTAGTGGAAAACTAACACGCGTAATGAAGGTGATTGATGCCAAGCAGCATCGACCGACCATGATGGTGAAAGGTTTGAGTACGAGCATAAATGTTAGGACCCGAAAGATGGTGAACTATGCCTGAGTAGGGTGAAGCCAGGGGAAACTCTGGTGGAGGCTCGTAGCGGTTCTGACGTGCAAATCGATCGTCGAACTTGGGTATAGGGGCGAAAGACTAATCGAACCATCTAGTAGCTGGTTCCCTCCGAAGTTTCCCTCAGGATAGCTGGGACAAAAGTTTTATTAGGTAAAGCGAATGATTAGAGGCCTCGGGGATGCAATGTCCTCGACCTATTCTCAAACTTTAAATTGGTAAGAACCCTGGCCTTCTTAATTGAGGCATGGGGCTCAATGCGTGTCCCAAGTGGGCCATTTTTGGTAAGCAGAACTGGCGATGAGGGATGCTCCTAACGTCGAGTTAAGGTGCCCAACTGCACGCTCA-TCAGATACTACAAAGGGTGTTGGTTCATCCAGACAGCAGGACGGTGGCCATGGAAGTCGGAACCCGCTAAGGAGTGTGTAACAACTCACCTGCCGAATGGACTAGCCCCGAAAATGGATGGCGCTAAAGCGTGCGACCGATACTCGACCATTGCAGCGAGAGTGAGGCTGCAATGAGTAGGAGGGCGTGAGCGTTGTTGCGAAGCCTCTGGCGTGAGCCTGGGTTGAACAGCGTTTAGTGCAGATCTTGGTGGTAGTAGCAATTATTCAAATGAGAATTTTGAAGGCCGAAGTGGAGAAGGTTTCCGTGAGAACAGCAATTGGTCACGGGTGACTCGATCCTAAGACATGGGGGAAATCCTTGTTAAGTGGCC--TTGGCTCGTAGCGAAAGGGAATGAGGTTAATATTCCTCAAGCTGGATGTGGGTGTTGTATGGCAACATAAGTGAGCTCAGAGACGCCAGCGTGAACCTCTGGAAGAGTTATCTTTTCTTTTTAACAGACTAGCACCCTGAAATTGGATTACCCAGAGCTAGGGTTGTATGTCTGGAAGAGCACCTTGCTTTTCGAGGTGTCAGGTGCGTTCACGATGGTCCATGAAAATCTGAGTGAGATA---ATTT-CACACCAGGTCGTACCCATAACCGCATCAGGTCTCCAAGGTTAGCAGCCTCTGGCCAATAGAATAATGTAGATAAGGGAAGTCGGCAAAATAGTTCCGTAACTTCGGGAAAAGGAATGGCTCTGAGGATAGGGCATCGGGGCCTGCTCG-CCCACTGCAATGAACTATCGACTCAGAACTGGAGCGGACAAGGGGAACCCGACAGTTTAATAAAAACCAAGCATTGTGATGGCCTTAAACGGTGTTGACACAATGTGATTTCTGCCCAGTGCTCTGAATGTCAAAGTGAAGAAATTCAACCAAGCGCGGGTAAACGGCGGGAGTAACTATGACTCTCTTAAGGTAGCCAAATGCCTCGTCATCTAATTAGTGACGCGCATGAATGGATTAACGAGGTTCCCACTGTCCCTATCTACTATCTAGCGAACCCACAGCCAAGGGAACGGGCTTGGCACAATCAGCGGGGAAAGAAGACCCTGTTGAGCTTGACTCTAGTCCGACTTTGTGAAATGGCCTGGGAGGTGTAGTATAAGTGGGAGCTACGGCGTCAGTGAAATACCACTACTCTCATGGTCATTTTACTTATTCCATTAGGTAGAGCCCTCTCTTTGAGGTTATGGCTTTAAAGCAGCTGCTGATCTATGTGGAAGACATAGTCAGGTGGGGAGTTTGGCTGGGGCGGCACATCTGTTAAACGATAACGCAGGTGTCCTAGGGTAAGCTCAAAGAGAACAGAAATCTCTTGTAGACCAAAAGGGGAAAAGCTTACTTGATTTTGATTTTCAGTACGAATACAAACTGTGAAAGCATGGCCTATCGATCCTTTTGCT-TTAAAAGTTTTAAGCTAGAGGTGTCAGAAAAGTTACCACAGGGATAACTGGCTTGTGGCAGCCAAGCGTTCATAGCGACGTTGCTTTTTGATTCTTCGATGTCGGCTCTTCCTATCATTGTGAAGCAGAATTCACCAAGTGTCGGATTGTTCACCCGCTAATAGGGAACGTGAGCTGGGTTTAGACCGTCGTGAGACAGGTTAGTTTTACCCTACTGATGAAGTGATGTTGCGACAGTAATCCAACTAGTACGAGAGGAACAGTTGGTTCAGATAATTGGTAAATACAGTTAGCTGAAAAGCTAGTGCTGTGAAGCTACCATCTGTAGGATTATGACTGAACGCCTCTAAGTCAGAATCCATGCTGGAAAGCAACGTTTCGATCAATAATAAATGTAGGAATTTCGAATTATTGATGCAAATCGTTTGTAGACGACTTAACTGGGACAGGGTATTGTACGTGTGAGAGTAGGCTT-GTCCTA
>Perkinsus_atlanticus_AF509333
AGTCATATGCTTGTCTCAAAGATTAAGCCATGCATGTCTAAGTATAAGC-TTTAAACGGCGAAACTGCGAATGGCTCATTAAAACAGTTATAGTTTATTTGGTGATCGTACTATTTGGATAACCGTAGTAATTCTAGAGCTAATACATGCGGAAGGGCTGCGTTTATTAGATACAGAACCAACCTAGGCGTCCTTGTTGGTGATTCATAATAACCCGCGAATCGCACGCGATGGACCATTCAAGTTTCTGACCTATCAGCTATGGACGGTAGGGTATTGGCCTACCGTGGCGTTGACGGGTAACGGGGAATTAGGGTTCGATTCCGGAGAGGGAGCCTGAGAAACGGCTACCACATCTAAGGAAGGCAGCAGGCGCGCAAATTACCCAATCCTGATACAGGGAGGTAGTGACAAGAAATAACAATACAGGGCAATTCTTGTAATTGGAATGAGTAGATTTTAAATCTCTTTACGAGTATCAATTGGAGGGCAAGTCTGGTGCCAGCAGCCGCGGTAATTCCAGCTCCAATAGCGTATATTAAAGTTGTTGCGGTTAAAAAGCTCGTAGTTGGATTTCTGCCCAAGACTTTTACTTTGAGGAAATTAGAGTGTTTCAAGCAGGCTTATGCCGTGAATACATTAGCATGGAATAATAGGATATGACTTCGGTCATATTTTGTTGGTTTCTAGGCT-GAAGTAATGATTAATAGGGACAGTCGGGGGCATTCGTATTTAACTGTCAGAGGTGAAATTCTTGGATTTGTTAAAGACGAACTACTGCGAAAGCATTTGCCAAGGATGTTTTCATTGATCAAGAACGAAAGTTAGGGGATCGAAGACGATCAGATACCGTCCTAGTCTTAACCATAAACTATGCCGACTAGGGATTGGGGGTCGTTAATAGACGCCCTCAGCACCTCGTGAGAAATCA-AAGTCTTTGGGTTCCGGGGGGAGTATGGTCGCAAGGCTGAAACTTAAAGGAATTGACGGAAGGGCACCACCAGGAGTGGAGCCTGCGGCTTAATTTGATTCAACACGGGAAAACTCACCAGGTCCAGACATAGGAAGGATTGACAGATTGATAGCTCTTTCTTGATTCTATGGGTGGTGGTGCATGGCCGTTCTTAGTTGGTGGAGTGATTTGTCTGGTTAATTCCGTTAACGAACGAGACCTTAACCTGCTAAATAGTTGCGAGAAACCTTCTTAGAGGGACTTTGTGTGTTTAACACAAGGAAGCTTGAGGCAATAACAGGTCTGTGATGCCCTTAGATGTTCTGGGCTGCACGCGCGCTACACTGACACGATCAACAAGTATCCTTGCCCGGTAGGGTTGGGTAATCTTTTGAAATCGTGTCGTGCTAGGGATAGACGATTGCAATTATTCGTCTTCAACGAGGAATTCCTAGTAAATGCAAGTCATCAGCTTGCGTTGATTACGTCCCTGCCCTTTGTACACACCGCCCGTCGCTCCTACCGATTGAGTGATCCGGTGAGCTGTCCGGACTGCGAGCGGGAAGTTCTGCAAACCTTATCACTTAGAGGAAGGAGAAGTCGTAACAAGGTTTCCAAACTCTCAACGATGGATGCCTCGGCTCGAGAATCGATGAAGGACGCAGCGAAGTGCGATAAGCACTGCGATTTGCAGAATTCCGTGAACCAGTAGAAATCTCAACGCATACTGCACAAAGGGGATCTTCCTCTTTGTACATACATATCAGTGTCAGAAGGCCTGATGTGTG-TGAGATTACCCGCTGAATTTAAGCATATAAGTAAGCGGAGGAAAAGAAACTAACTAGGATTCCCTTAGTAATGGCGAATGAACAGGGATCAGCTCAGT-GCCAAATCAGAATTGAAATGTGGCTT---AAGGCAGTACCAGTGGCAACGCGGACGAAAGTCTCTTGGAAAAGAGCGTCATAGAGGGTGAGAATCCCGTGAGTCGTTTGCAGTTTGCCACGTACGGTCTGTGTTCTAAGAGTCGCGTTCCTTGGGATTGGAGCGTAAA-CGGGTGGTAAATTTCATCCAAAGCAAAATATATACTCGAGACCGATAGCACAAAAGTACCGTGAGGGAAAGGTGAAAAGAACTTTGAGAAGAGGGTTAAAAGTGCCTGAAATCGTTGAGAAGGAAGCGGATGCCGCGGCTTCCAACGGTTGCCTCCGGCCCGTCTTGAAACACGGACCAAGGAGTCTAACGTATGTGCGAGTGTGTGAGTGGCAAACTTATACGCGTAATGAAAGTGAGCCTTATGGGTCACCAACAACCGACCTTGACGGTGAAAGGTTTGAGTACGAGCATATCCGTTAGGACCCGAAAGATGGTGAACTATGCCTGAGCAGGGTGAAGCCAGGGGAAACTCTGGTGGAGGCTCGTAGCGATACTGACGTGCAAATCGTTCGTCAGACTTGGGTATAGGGGCGAAAGACTAATCGAACCATCTAGTAGCTGGTTCCCTCCGAAGTTTCCCTCAGGATAGCTAGAGTCTTAGTTTTGTCAGGTAAAGCGAATGATTAGAGGTTCCGGGGAAGTAACTTCCTCGACCTATTCTCAAACTTTAAATGGGCAAGATCCAGTAGTTACTTAATTGAACTATTGGGGTCAATGAAGACTCTAAGTGGGCCATTTTTGGTAAGCAGAACTGGCGATGAGGGATGAACCTAACGCTCGGTTAAGGTGCTAAACTGCTCGCTCA-TCAGATACCACAAAGGGTGTTGGTCGATCTTAACAGCAGGACGGTGGTCATGGAAGTCGAAATCCGCTAAGGAGTGTGTAACAACTCACCTGCCGAATCGACTAGCCCCGAAAATGGATAGCGCTGAAGCGAGTGACCGATACCGGGCCATTGTTGCAAGTAATTGGCAACAATGAGTAGGAGGGCGTGGGGGTTGTGAAGAAGCTTG-GACGTGAGTCTGAGTGAAACAGCTTCCAGTGCAGATCTTGGTGGTAGTAGCAAGTATTCAAAAGAGAACATTGAAGGCCGAAGTGGGGAAGGGTTCCATGTGAACAGCACTTGGACATGGGTTAGCCGATCCTGACAGACAGGTTAAATCCACGGATTGGAGCTTTGCTCTGTTTCTCGAAAGGGAAGCTGGTTAGTATTCCAGCGCCGAGACGTGGATAATATGTGGCAACACAAGTGAACTCGGACACGCCATAGGGGACCCCAGGAAGCGTTGTCTTTTCTTTTTAACAGTTCGACACCCTGGAATCAGATCATCTGGAGATAGGGTTTTCGAACTGGAATAGCACCTTGTCTAACAGGGTGTCTGGAGTGTTCTCGCTGGCCCTTGAAAATCCGAGGGATAGATTTATTCGCACTCTCGATCGTACCCATAACCGCATCAGGTCTCCAAGGTTAGAAGCCTCTGGTCCGTAGGACAAAGTAGATAAGGGAAGTCGGCAAAATAGGTCCGTAACTTCGGGAAAAGGACTGGCTCTGAGGTTTGG-TATGTGGAACCTGGGTTCCGCATGCACTTAACAAACAGCTCAGAACTGGAGCGGACAAGGGGAATCCGACTGTTTAATCAAAACAAAGCATTGTGATGGCCTCAAAAGGTGTTGACACAATGTGATTTCTGCCCAGTGCTCTGAATGTCAAAGTGATGAAATTCAAACAAGCGCGGGTAAACGGCGGGAGTAACTATGACTCTCTTAAGGTAGCCAAATGCCTCGTCATCTAACTAGTGACGCGCATGAATGGATTAACGAGATTCCCACTGTCCCTATCTACTGTCTAGCGAAACCACAGCCAAGGGAACGGGCTTGGAATAGTCAGCGGGGAAAGAAGACCCTGTTGAGCTTGACTCTAGTCTGAGATTGTGAAACGACTTATGAGGTGTAGCATAAGTGGGAGCTCCGGCGCACGTGAAATACCACTACTCGTAATGTTGTTTTACTTATTCTATTAAGCGGAAGCTTGCGCTCCAAGTTTTGGATTTACAGTTGAGACCAATCCGTGTAGATGACATTCTCAGGTGGGGAGTTTGGCTGGGGCGGCACATCTGTTAAATGATAACGCAGGTGTCCTAAGGTGAGCTCAGTGAGAACAGAAATCTCACGTAGACCAAAAGGGGAAAAGCTCGCTTGATTTTGGTTTTCAGTACGAACACAAACTGCGAAAGCATGGCCTATCGATCCTTTAGGTCTGTGAAGTATACAGCTAGAGGTGTCAGAAAAGTTACCACAGGGATAACTGGCTTGTGGCAGCCAAGCGTTCATAGCGACGTTGCTTTTTGATCCTTCGATGTCGGCTCTTCCTATCATTGAGACGCAGAAGTCTCAAAGTGTCGGATTGTTCACCCGCCAATAGGGAACGTGAGCTGGGTTTAGACCGTCGTGAGACAGGTTAGTTTTACCCTACTGACAAATAGATACTGCGACAGTAGTCGAAGTAGTACGAGAGGAACACTTCGTCCAGATACTTGGTTAATGCCGTTGTCTGAAAAGACAGTACGGCGAAGCTACCATCTGCTGGATTACGGCTGAACGCCTCTAAGCCGGAATCCATGCTGGATAGCAGTGTTGTACACCGTGCTCAATGTAGGAATTGCAAGTGGGCTCGATAAATCCTTTGAAGACGACTTAATTGCATCCGGGTATTGTAAGTGTGAGAGTAGGCTTAGTCTTA
>Parvilucifera_infectans_KF359485
NNNNNNNNNNNNNNNNNNNNNNNNNNNNNNNNNNNNNNNNNNNNNNNNNNNNNNNNNNNNNNNNNNNNNNNNNNCTCATTATAACAGTTACAATTTATTTAGTGGTTGTTTTACATGGATAACTGTAGTAATTCTAGAGCTAATACATGAGGAACGATCGCACTTATTAGATACAAAACCATCGTAACCACTAGTAAGGGTGATTCATTATAAATGTTAGACTGTCGACAGTGTACTATTCAAATTTCTGACCTATCAGCTCTCGATGGTAAGATAGAGGCTTACCATGGCATTGACGGGTAACGGGGAATTAGGGTTCGACTCCGGAGAGGGAGCCTGAGAAACGGCTACCACATCTAAGGAAGGCAGCAGGCGCGCAAATTACCCAATCCTGACATAGGGAGGTAGTGACAAGAAATATCAATACATGGTTTTCTATGTAATTGGAATGAGGGAATTTTAAATATATATTCGAGTAACAATTGGAGGGCAAGTCTGGTGCCAGCAGCCGCGGTAATTCCAGCTCCAATAGCGTATGCTAAAGTTGTTGCGGTTAAAAAGCTCGTAGTTGGAATTTAGCCCGAAGCATTTACTTTGAAGAAATTASAGTGTTTCAAGCAGGTATACGCCGTGAATATGTTAGCATGGAATAACAAAAGAARACATTGGTCTTATTTTGTTGGTTTATATCCC-AATGTAATAATTAATAGGAACAATCAGGGGCATTCGTATTCGCTTGTTAGAGGTGGAATTCTTGGATCTTGCGAGGACGCTCGACTGCRAAAGCATCTGTCAGGAATGTTTTCATTAATCAAGAACGAAAGTTAGGGGATCGAARACRATTARATACCGTCCTAGTCTTAACCATAAACTATGCCAACTAKAGATTGGAGACTATCACATGATGTCTTCAGCATCTAATGGGAAACCA-AAGTCTATGGGTTCCGGGGGGAGTATGGTCGCAAGGCTGAAACTTAAAGGAATTGACGGAAGGGCACCACCAGGAGTGGAGCCTGCGGCTTAATTTGACTCAACGCGGGAAACCTTACCAGGTCCAGACATAAGAAGGATTGACAGAGAAAAAGCTCTTTCATGATTTTATGGGTGGTGGTGCATGGCCGTTCTTAGTTGGTGGAGTGATTTGTCTGGTTAATTCCGTTAACGAACGAGACCTTGACCTACTAAATAACATGAATTTACTTTCTTAGGGGGACTTTGTACATATAGTGCAAGGAAGTACGAGGCAATAACAGGTCTGTGATGCCCTTAGATGTTCTGGGCTGCACGCGCGCTACACTGACACAAGCAGAGAGTTTCC-CTTCTGAAAGGAATGGAGAATCTT--GAAGTTGTGTCGTGATGGGGATAGTTTATTGCAATTATTAAACTTGAACGAGGAATTCCTAGTAAGTGTAAGGAAATAACTTGCGCTGATTACGTCCCTGCCCTTTGTACACACCGCCCGTCGCTCCTACCGATTGAGTTATCCGGTGAACTATTTGGACCATCCGAGGGAAGTTTCGTGAACCTTATAACTTAGAGGAAGGAGAAGTCGTAACAAGGTTTCTAGTATCTTATCGGTGGATAACTTGGCTCGAAATACGATGAAGGACGTGGCAAAATGCGAAAAGCATCGCGAACTGCGGATATCAGAGAGTCGATGGATTTCCTAATGCGCATAGCACTACTATATGTACTATGGTAGTACGCGTTAATCAGCGTCNNNNNNNNNNNNNNNNNNNNNNNNNNNNNNNNNNNNNNNNNNNNNNNNNNNNNNNNNNNNNNNNNNNCTAACTAGGATTCCCTCAGTAACGGCGAGTGAAAGGGGAGGAGCTCAACCCTTAATTCTCTCTAGAAATGTGG------GATCCTTTTTCAGAAA-AATGTCAGTGGAAATATCTTGGAAAGGTTTGCCTAAGAGGGTGAAAGTCCCGTTAA-CAC-TGTACATATTT-CATACGGAAAAGGTTTGAAGAGTCACGCTCTTTGGAAGTAGAGCGTAAAACGGGTGATACACTTCATCCGAGGCTAAATATCATTTCGAGACCGATAGTGAACAAGTACCGTGAGGGAAAGCTGAAAAGAACTTTGGAAAGAGAGTTAAAAGTGCTTGAAACCGATAAGGAGGAAGTGTATTTGTCNNNNNNNNNNNNNNNNNNNNNNNNNNNNNNNNNNNNNNNNNNNNNNNNNNNNNNNNNNNNNNNNNNNNNNNNNNNNNNNNNNNNNNNNNNNNNNNNNNNNNNNNNNNNNNNNNNNNNNNNNNNNNNNNNNNNNNNNNNNNNNNNNNNNNNNNNNNNNNNNNNNNNNNNNNNNNNNNNNNNNNNNNNNNNNNNNNNNNNNNNNNNNNNNNNNNNNNNNNNNNNNNNNNNNNNNNNNNNNNNNNNNNNNNNNNNNNNNNNNNNNNNNNNNNNNNNNNNNNNNNNNNNNNNNNNNNNNNNNNNNNNNNNNNNNNNNNNNNNNNNNNNNNNNNNNNNNNNNNNNNNNNNNNNNNNNNNNNNNNNNNNNNNNNNNNNNNNNNNNNNNNNNNNNNNNNNNNNNNNNNNNNNNNNNNNNNNNNNNNNNNNNNNNNNNNNNNNNNNNNNNNNNNNNNNNNNNNNNNNNNNNNNNNNNNNNNNNNNNNNNNNNNNNNNNNNNNNNNNNNNNNNNNNNNNNNNNNNNNNNNNNNNNNNNNNNNNNNNNNNNNNNNNNNNNNNNNNNNNNNNNNNNNNNNNNNNNNNNNNNNNNNNNNNNNNNNNNNNNNNNNNNNNNNNNNNNNNNNNNNNNNNNNNNNNNNNNNNNNNNNNNNNNNNNNNNNNNNNNNNNNNNNNNNNNNNNNNNNNNNNNNNNNNNNNNNNNNNNNNNNNNNNNNNNNNNNNNNNNNNNNNNNNNNNNNNNNNNNNNNNNNNNNNNNNNNNNNNNNNNNNNNNNNNNNNNNNNNNNNNNNNNNNNNNNNNNNNNNNNNNNNNNNNNNNNNNNNNNNNNNNNNNNNNNNNNNNNNNNNNNNNNNNNNNNNNNNNNNNNNNNNNNNNNNNNNNNNNNNNNNNNNNNNNNNNNNNNNNNNNNNNNNNNNNNNNNNNNNNNNNNNNNNNNNNNNNNNNNNNNNNNNNNNNNNNNNNNNNNNNNNNNNNNNNNNNNNNNNNNNNNNNNNNNNNNNNNNNNNNNNNNNNNNNNNNNNNNNNNNNNNNNNNNNNNNNNNNNNNNNNNNNNNNNNNNNNNNNNNNNNNNNNNNNNNNNNNNNNNNNNNNNNNNNNNNNNNNNNNNNNNNNNNNNNNNNNNNNNNNNNNNNNNNNNNNNNNNNNNNNNNNNNNNNNNNNNNNNNNNNNNNNNNNNNNNNNNNNNNNNNNNNNNNNNNNNNNNNNNNNNNNNNNNNNNNNNNNNNNNNNNNNNNNNNNNNNNNNNNNNNNNNNNNNNNNNNNNNNNNNNNNNNNNNNNNNNNNNNNNNNNNNNNNNNNNNNNNNNNNNNNNNNNNNNNNNNNNNNNNNNNNNNNNNNNNNNNNNNNNNNNNNNNNNNNNNNNNNNNNNNNNNNNNNNNNNNNNNNNNNNNNNNNNNNNNNNNNNNNNNNNNNNNNNNNNNNNNNNNNNNNNNNNNNNNNNNNNNNNNNNNNNNNNNNNNNNNNNNNNNNNNNNNNNNNNNNNNNNNNNNNNNNNNNNNNNNNNNNNNNNNNNNNNNNNNNNNNNNNNNNNNNNNNNNNNNNNNNNNNNNNNNNNNNNNNNNNNNNNNNNNNNNNNNNNNNNNNNNNNNNNNNNNNNNNNNNNNNNNNNNNNNNNNNNNNNNNNNNNNNNNNNNNNNNNNNNNNNNNNNNNNNNNNNNNNNNNNNNNNNNNNNNNNNNNNNNNNNNNNNNNNNNNNNNNNNNNNNNNNNNNNNNNNNNNNNNNNNNNNNNNNNNNNNNNNNNNNNNNNNNNNNNNNNNNNNNNNNNNNNNNNNNNNNNNNNNNNNNNNNNNNNNNNNNNNNNNNNNNNNNNNNNNNNNNNNNNNNNNNNNNNNNNNNNNNNNNNNNNNNNNNNNNNNNNNNNNNNNNNNNNNNNNNNNNNNNNNNNNNNNNNNNNNNNNNNNNNNNNNNNNNNNNNNNNNNNNNNNNNNNNNNNNNNNNNNNNNNNNNNNNNNNNNNNNNNNNNNNNNNNNNNNNNNNNNNNNNNNNNNNNNNNNNNNNNNNNNNNNNNNNNNNNNNNNNNNNNNNNNNNNNNNNNNNNNNNNNNNNNNNNNNNNNNNNNNNNNNNNNNNNNNNNNNNNNNNNNNNNNNNNNNNNNNNNNNNNNNNNNNNNNNNNNNNNNNNNNNNNNNNNNNNNNNNNNNNNNNNNNNNNNNNNNNNNNNNNNNNNNNNNNNNNNNNNNNNNNNNNNNNNNNNNNNNNNNNNNNNNNNNNNNNNNNNNNNNNNNNNNNNNNNNNNNNNNNNNNNNNNNNNNNNNNNNNNNNNNNNNNNNNNNNNNNNNNNNNNNNNNNNNNNNNNNNNNNNNNNNNNNNNNNNNNNNNNNNNNNNNNNNNNNNNNNNNNNNNNNNNNNNNNNNNNNNNNNNNNNNNNNNNNNNNNNNNNNNNNNNNNNNNNNNNNNNNNNNNNNNNNNNNNNNNNNNNNNNNNNNNNNNNNNNNNNNNNNNNNNNNNNNNNNNNNNNNNNNNNNNNNNNNNNNNNNNNNNNNNNNNNNNNNNNNNNN
>Parvilucifera_rostrata_KF359483
NNNNNNNNNNNNNNNNNNNNNNNNNNNNNNNNNNNNNNNNNNNNNNNNNNNNNNNNNNNNNNNNNNNNNNNNNNNNNNNNNNNNCAGTTATAATTTCTTTGGTGGTCACACTACATGGATAACTGTAGTAATTCTAGAGCTAATACATGCGGAACGGTTGCGATTATTAGATAAAAAACCATCCTGGCCAGATCTCATGGTGATTCATAATAATGGACGAATCGTCGACGATGTACCATTCAAATTTCTGACCTATCAGCTCTAGATGGTAAGATAGAGGCTTACCATGGCAATGACGGGTAACGGGGAATTAGGGTTCGACTCCGGAGAGGGAGCCTGAGAAACGGCTACCACATCTAAGGAAGGCAGCAGGCGCGCAAATTACCCAATCCTGACACAGGGAGGTAGTGACAAGAAATATCAATACACGGT-TTCTGTGTAATTGGAATGAGAGGAATGTAAATATTTCCTCGAGTAACAATTGGAGGGCAAGTCTGGTGCCAGCAGCCGCGGTAATTCCAGCTCCAATAGCGTATGCTAAAGTTGTTGCGGTTAAAAAGCTCGTAGTTGGAATTCAGCCCGGAGCCTTTACTTTGAAGAAATTAGAGTGTTTCAAGCAGGCATCTGCCTTGAATATGATAGCATGGAATAATAAGATAAGACATTGGTCTTATTTTGTTGGTTTTCATCCC-AATGTAATAATTAATAGGGACAGTCAGGGGCATTCGTATTCGCTTGTTAGAGGTGGAATTCTTGGATCTTGCGAGGACGAACTAGTGCGAAAGCATTTGCCAGGGATGTTTTCATTAATCAAGAACGAAAGTTAGGGGATCGAAGACGATTAGATACCGTCCTAGTCTTAACCATAAACTATGCCGACTGGAGATCGGAGATCATCACTTGTTGACTTCGGCATCTCGTGGGAAACCA-AAGTCTATGGGTTCCGGGGGGAGTATGGTCGCAAGGCTGAAACTTAAAGGAATTGACGGAAGGGCACCACCAGGAGTGGAGCCTGCGGCTTAATTTGACTCAACGCGGGAAACCTCACCAGGTCCAGACATAAGAAGGATTGACAGAGAAACAGCTCTTTCTCGATTTTATGGGTGGTGGTGCATGGCCGTTCTTAGTTGGTGGAGTGATTTGTCTGGTTAATTCCGTTAACGAACGAGACCTTGACCTACTAAATAACTTTGGCTTACTTTCTTAGAGGGACTTTGCATGCTTAATGCAAGGAAGTACGAGGCAATAACAGGTCTGTGATGCCCTTAGATGTTCTGGGCTGCACGCGCGCTACACTGACACATGCAATGAGTTTC-TGCTCCGAAAGGAGTGGGTAATCTACAGAAGCTGTGTCGTGATGGGGATAGTTTATTGCAATTATTAAACTTGAACGAGGAATTCCTAGTAAGTGTAAGGAATCAACTTACGCTGACTACGTCCCTGCCCTTTGTACACACCGCCCGTCGCTCCTACCGATTGAGTTATCCGGTGAACTATTTGGACCGAC-TCGGGAAGTTTCGTGAACCTTATAACTTAGAGGAAGGAGAAGTCGTAACAAGGTTTCCAGCATCTCATCGGTGGATGACTCGGCTCGAAATACGATGAAGGACGCAGCGAACTGTGARAAGCATCGTGAACTGCGGATATCAGCGAATCGATGGATCTCCCAACGCATACTGCACTGCCGTGCTCCCCGCGGTGGTACGTATGGTTCAACGGCNNNNNNNNNNNNNNNNNNNNNNNNNNNNNNNNNNNNNNNNNNNNNNNNNNNNNNNNNNNNNNNNNNNCTAACTAGGATTCCCTTAGTAACGGCGAGTGAAAGGGGAAGAGCCCGATGCCGAA-TCTGCTCGGAAATGTGG------GTATCACGTCCAGAAG-TGTGCCGGTGAAAATCTCCTGGAAAGGTTTGCCTAAGAGGGTGAAAGTCCCGTTAG-CAC-CGTGCCCATTT-CGTATGGACTTGATAGAGAGAGTCGCGTTCTTTGGAAGTAGAGCGCAAACCAGGTGATACACTTCATCTGCGGCTAAATACCATTTCGAGACCGATAGCGAACAAGTACCGTGAGGGAAAGCTGAAAAGAACTTTGAAAAGAGAGTTAAAAGTGCCTGAAACCGGTGAGAAGGAAGTGTATATGTCNNNNNNNNNNNNNNNNNNNNNNNNNNNNNNNNNNNNNNNNNNNNNNNNNNNNNNNNNNNNNNNNNNNNNNNNNNNNNNNNNNNNNNNNNNNNNNNNNNNNNNNNNNNNNNNNNNNNNNNNNNNNNNNNNNNNNNNNNNNNNNNNNNNNNNNNNNNNNNNNNNNNNNNNNNNNNNNNNNNNNNNNNNNNNNNNNNNNNNNNNNNNNNNNNNNNNNNNNNNNNNNNNNNNNNNNNNNNNNNNNNNNNNNNNNNNNNNNNNNNNNNNNNNNNNNNNNNNNNNNNNNNNNNNNNNNNNNNNNNNNNNNNNNNNNNNNNNNNNNNNNNNNNNNNNNNNNNNNNNNNNNNNNNNNNNNNNNNNNNNNNNNNNNNNNNNNNNNNNNNNNNNNNNNNNNNNNNNNNNNNNNNNNNNNNNNNNNNNNNNNNNNNNNNNNNNNNNNNNNNNNNNNNNNNNNNNNNNNNNNNNNNNNNNNNNNNNNNNNNNNNNNNNNNNNNNNNNNNNNNNNNNNNNNNNNNNNNNNNNNNNNNNNNNNNNNNNNNNNNNNNNNNNNNNNNNNNNNNNNNNNNNNNNNNNNNNNNNNNNNNNNNNNNNNNNNNNNNNNNNNNNNNNNNNNNNNNNNNNNNNNNNNNNNNNNNNNNNNNNNNNNNNNNNNNNNNNNNNNNNNNNNNNNNNNNNNNNNNNNNNNNNNNNNNNNNNNNNNNNNNNNNNNNNNNNNNNNNNNNNNNNNNNNNNNNNNNNNNNNNNNNNNNNNNNNNNNNNNNNNNNNNNNNNNNNNNNNNNNNNNNNNNNNNNNNNNNNNNNNNNNNNNNNNNNNNNNNNNNNNNNNNNNNNNNNNNNNNNNNNNNNNNNNNNNNNNNNNNNNNNNNNNNNNNNNNNNNNNNNNNNNNNNNNNNNNNNNNNNNNNNNNNNNNNNNNNNNNNNNNNNNNNNNNNNNNNNNNNNNNNNNNNNNNNNNNNNNNNNNNNNNNNNNNNNNNNNNNNNNNNNNNNNNNNNNNNNNNNNNNNNNNNNNNNNNNNNNNNNNNNNNNNNNNNNNNNNNNNNNNNNNNNNNNNNNNNNNNNNNNNNNNNNNNNNNNNNNNNNNNNNNNNNNNNNNNNNNNNNNNNNNNNNNNNNNNNNNNNNNNNNNNNNNNNNNNNNNNNNNNNNNNNNNNNNNNNNNNNNNNNNNNNNNNNNNNNNNNNNNNNNNNNNNNNNNNNNNNNNNNNNNNNNNNNNNNNNNNNNNNNNNNNNNNNNNNNNNNNNNNNNNNNNNNNNNNNNNNNNNNNNNNNNNNNNNNNNNNNNNNNNNNNNNNNNNNNNNNNNNNNNNNNNNNNNNNNNNNNNNNNNNNNNNNNNNNNNNNNNNNNNNNNNNNNNNNNNNNNNNNNNNNNNNNNNNNNNNNNNNNNNNNNNNNNNNNNNNNNNNNNNNNNNNNNNNNNNNNNNNNNNNNNNNNNNNNNNNNNNNNNNNNNNNNNNNNNNNNNNNNNNNNNNNNNNNNNNNNNNNNNNNNNNNNNNNNNNNNNNNNNNNNNNNNNNNNNNNNNNNNNNNNNNNNNNNNNNNNNNNNNNNNNNNNNNNNNNNNNNNNNNNNNNNNNNNNNNNNNNNNNNNNNNNNNNNNNNNNNNNNNNNNNNNNNNNNNNNNNNNNNNNNNNNNNNNNNNNNNNNNNNNNNNNNNNNNNNNNNNNNNNNNNNNNNNNNNNNNNNNNNNNNNNNNNNNNNNNNNNNNNNNNNNNNNNNNNNNNNNNNNNNNNNNNNNNNNNNNNNNNNNNNNNNNNNNNNNNNNNNNNNNNNNNNNNNNNNNNNNNNNNNNNNNNNNNNNNNNNNNNNNNNNNNNNNNNNNNNNNNNNNNNNNNNNNNNNNNNNNNNNNNNNNNNNNNNNNNNNNNNNNNNNNNNNNNNNNNNNNNNNNNNNNNNNNNNNNNNNNNNNNNNNNNNNNNNNNNNNNNNNNNNNNNNNNNNNNNNNNNNNNNNNNNNNNNNNNNNNNNNNNNNNNNNNNNNNNNNNNNNNNNNNNNNNNNNNNNNNNNNNNNNNNNNNNNNNNNNNNNNNNNNNNNNNNNNNNNNNNNNNNNNNNNNNNNNNNNNNNNNNNNNNNNNNNNNNNNNNNNNNNNNNNNNNNNNNNNNNNNNNNNNNNNNNNNNNNNNNNNNNNNNNNNNNNNNNNNNNNNNNNNNNNNNNNNNNNNNNNNNNNNNNNNNNNNNNNNNNNNNNNNNNNNNNNNNNNNNNNNNNNNNNNNNNNNNNNNNNNNNNNNNNNNNNNNNNNNNNNNNNNNNNNNNNNNNNNNNNNNNNNNNNNNNNNNNNNNNNNNNNNNNNNNNNNNNNNNNNNNNNNNNNNNNNNNNNNNNNNNNNNNNNNNNNNNNNNNNNNNNNNNNNNNNNNNNNNNNNNNNNNNNNNNNNNNNNNNNNNNNNNNNNNNNNNNNNNNNNNNNNNNNNNNNNNNNNNNNNNNNNNNNNNNNNNNNNNNNNNNNNNNNNNNNNNNNNNNNNNNNNNNNNNNNNNNNNNNNNNNNNNNNNNNNN
>Prorocentrum_micans_AY803739
AGTCATATGCTTGTCTCAAAGATTAAGCCATGCATGTCTCAGTATAAGCTTCTATACGGCGAAACTGCGAATGGCTCATTAAAACAGTTATAGTTTATTTGATGGTCACTTTACATGGATAACTGTGCTAATTGTAGAGCTAATACATGCGGAAGGGTTGTGTTTATTAGTTACAGAACCAACCCAGGCGGTCTTGTGGTGATTCATAATAACCGAACGAATCGCATGCGATGAATCATTCAAGTTTCTGACCTATCAGCTTCCGACGGTAGGGTATTGGCCTACCGTGGCAATGACGGGTAACGGAGAATTAGGGTTCGATTCCGGAGAGGGAGCCTGAGAAACGGCTACCACATCTAAGGAAGGCAGCAGGCGCGCAAATTACCCAATCCTGACACAGGGAGGTAGTGACAAGAAATAACAATACAGGGCATATCTTGTAATTGGAATGAGTAGAATTTAAATCCCTTTACGAGTACCAATTGGAGGGCAAGTCTGGTGCCAGCAGCCGCGGTAATTCCAGCTCCAATAGCGTATATTAAAGTTGTTGCGGTTAAAAAGCTCGTAGTTGGATTTCTGCCCAGGACTTTTACTTTGAGGAAATTAGAGTGTTTCAAGCAGGCTTACGCCTTGAATACATTAGCATGGAATAATAAGATAGGACCTCGGTTCTATTTTGTTGGTTTCTAGACT-GAGGTAATGATTAATAGGGATAGTTGGGGGCATTCGTATTTAACTGTCAGAGGTGAAATTCTTGGATTTGTTAAAGACGGACTACTGCGAAAGCATTTGCCAAGGATGTTTTCATTGATCAAGAACGAAAGTTAGGGGATCGAAGACGATCAGATACCGTCCTAGTCTTAACCATAAACCATGCCGACTAGAGATTGGAGGTCGTTATCCGACTCCTTCAGCACCTTATGAGAAATCA-AAGTCTTTGGGTTCCGGGGGGAGTATGGTCGCAAGGCTGAAACTTAAAGGAATTGACGGAAGGGCACCACCAGGAGTGGAGCCTGCGGCTTAATTTGACTCAACACGGGGAAACTTACCAGGTCCAGACATAGTAAGGATTGACAGATTGATAGCTCTTTCTTGATTCTATGGGTGGTGGTGCATGGCCGTTCTTAGTTGGTGGAGTGATTTGTCTGGTTAATTCCGTTAACGAACGAGACCTTAACCTGCTAAATAGTTACACGTAACCTTCTTAGAGGGACTTTGCGTGTCTAACGCAAGGAAGTTTGAGGCAATAACAGGTCTGTGATGCCCTTAGATGTTCTGGGCTGCACGCGCGCTACACTGATGCGTTCAACGAGTTTCCTTGCCCGATAGGGTTGGGTAATCTTTTTAAATCGCATCGTGATGGGGATAGATTATTGCAATTATTAATCTTCAACGAGGAATTCCTAGTAAGCGCGAGTCATCAGCTCGTGCTGATTACGTCCCTGCCCTTTGTACACACCGCCCGTCGCTCCTACCGATTGAGTGATCCGGTGAATAATTCGGACTGCAGGCGGAAAGTTTAGTGAACCTTATCACTTAGAGGAAGGAGAAGTCGTAACAAGGTTTCCCAACTTTCAGCGACGGATGTCTCGGCTCGAACAACGATGAAGGGCGCAGCGAAGTGTGATAAGCATTGTGAATTGCAGAATTCCGTGAACCAATAGGGACTTGAACGTATACTGCGCTTTCGGGATATCCCTGAAAGCATGCCTGCTTCAGTGTCNNNNNNNNNNNNNNNNNNNNNNNNNACCCGCTGAATTTAAGCATATCAATAAGCGGGGGAAAAGAAACTAACAAGGATTCCCCTAGTAACGGCGAGTGAACCGGGAAGAGCTCAAATTTGAATCTGGCGTCGAGTTGTAATCTATAGAGGCATTTCC-GTGCCGGACCGTGTCCAAGTCCCTTGGAATAGGGTATCAAAGAGGGTGACAATCCCGTACTTGACACGACGACCGGTGTCTGTGATATGTCTTCTACGAGTCGAGTTGTTTGGGAATGCAGCTCAAAATGGGTGGTGAGTTCCATCTAAAGCTAAATATTGGCGAGAGACCGATAGCGAACAAGTACCGTGAGGGAAAGATGAAAAGCACTTTGGAAAGAGAGTTAAAAGTACGTGAAATTGTTGAAAGGGAAACGATTGAAGTTTGACATAATGGCTTTAAACGACCCGTCTTGAAACACGGACCAAGGAGTCTAACATATCTGCGAGTGTTTGGGTGTCAAACCCGAGCGCGTAATGAAAGTAAACG-TAGGAAGCACCTTCGACCGATCTGGACTGTGATGGATTTGAGTAAGAGCATATATGCTGGGACCCGGAAGATGGTGAACTATGCCTGAATAGGGCGAAGCCAGGGGAAACTCTGGTGGAGGCTCGTAGCGATTCTGACGTGCAAATCGATCGTCAAATTTGGGTATAGGGGCGAAAGACTAATCGAACCATCTAGTAGCTGGTTCCTGCCGAAGTTTCCCTCAGGATAGCAGAAACTCGAGTTTTATGAGGTAAAGCGAATGATTAGAGGAATTGGGGACGAAGCGTCCTTAACCTATTCTCAAACTTTAAATGTGTAAGAAGAACTTGTCACTTAATTGGACGAGTCATGCGAATGAGAGTTTCTAGTGGGCCATTTTTGGTAAGCAGAACTGGCGATGCGGGATGAACCGATCGTGAGGTTAAGGTGCCGGAATACACGCTCA-TCAGACACCACAAAAGGTGTTAGTTCATCTAGACAGCAGGACGGTGGCCATGGAAGTCGGAATCCGCTAAGGAGTGTGTAACAACTCACCTGCCGAATGAACTAGCCCTGAAAATGGATGGCGCTCAAGCGTGTTACCCGTACCTCACCGTCGGCGTTGAAGTGACGCGCCGACGAGTAGGCAGGCGTGGAGGTTGTGAAGAAGCCTTGGCAGTGACGCTGGGTGAAACAGCCTCTAGTGCAGATCTTGGTGGTAGTAGCAAATATTCAAATGAGAACTTTGAAGACCGAAGTGGAGAAGGGTTCCACGTGAACAGCAGTTGGACGTGGGTTAGTCGATCCTAAGAGACAGGGATGTTCCGCACACGCAGGCTTTGCCTCGACTCTCGAAAGGGAATGGGGTTAATATTCCCCAACCAGGACGTGGATACTGTATGGCAACGTAAGAGAATTCGGTGACGCAGGGGGGAGCCTTGGGAAGCGTTGTCTTTTCTTTTTAACCGTCTTTTACCCTGAAATCAGATTGCCTGGAGAAAGGGTTAATTGGCGGGTAAAGCACCTTGTCTTCCGAGGTGTCCGGTGCGCTCTCAACTGTCCTTGAAAAACCGAAGGAAAGACTTATTCACACCCCTGGTCGTACCCATAACCGCATCAGGTCTCCAAGGTTAGCAGCCTCTGGTCGATAGTACAAAGTAGGTAAGGGAAGTCGGCAAAATAGATCCGTAACTTCGGGAAAAGGATTGGCTCTGAGGGTTGGGTATAGGGGTCCTTGGATCCCTGTGCAGTGAACAACCAACTCAGAACTGGAGCGGACAAGGGGAATCCGACTGTTTAATTAAAACAAAGCATTGCGATGGCCTCAAAAGGTGTTGACGCAATGTGATTTCTGCCCAGTGCTCTGAATGTCAAAGTGATGAAATTCAAACAAGCGCGGGTAAACGGCGGGAGTAACTATGACTCTCTTAAGGTAGCCAAATGCCTCGTCATCTAATTAGTGACGCGCATGAATGGATTAACGAGATTCCCACTGTCCCTATCTACTATCTAGCGAAACCACAGCCAAGGGAACGGGCTTGGGATAATCAGCGGGGAAAGAAGACCCTGTTGAGCTTGACTCTAGTCCGACTTTGTGAAATGACTTAGGAGGTGTAGCATAAGTGGGAGCTTTGGCGATCTTGAAATACCACTACTCTTAATGTCATTTTACTTATTCCGTTAGACTGAGACTTGCATCACGAGTTTTGGATCTAAGGTTGTGGTTGATCTGTGCGGAAGACATAGTCAGGTGGGGAGTTTGGCTGGGGCGGCACATCTGTTAAATGATAACGCAGGTGTCCTAAGGTGAGCTCAATGAGAACAGAAATCTCATGTGGACCAAAAGGGGAAAAGCTTGCTTGATTTTGATTTTCAGTACGAATACAAACTGTGAAAACATGGCCTATCGATCCTTTAGGTCTGAGAAATGTTCAGCTAGAGGTGTCAGAAAAGTTACCACAGGGATAACTGGCTTGTGGCAGCCAAGCGTTCATAGCGACGTTGCTTTTTGATCCTTCGATGTCGGCTCTTCCTATCATTGAGACGCAGAAGTCCCAAAGTGTCGGATTGTTCACCCGCCAATAGGGAACGTGAGCTGGGTTTAGACCGTCGTGAGACAGGTTAGTTTTACCCTACTGATGAATTGATATTGCGACAGTAATCGAAGTAGTACGAGAGGAACACTTCGTTCAGATACTTGGTAAATGCGGCTAGCTGAAAAGCTAATACCGCGAAGCTACCATCTGTTGGATTACGACTGAACGCCTCTAAGTCGGAATCCATGCTGGCTAGCAGTGTTGTCCACCATTTCCATTGTAGGAATTTCCAGCGGAAGTGATAAATCTTTTGCAGACGACTTAACTGAATCCAGGTATTGTAAGTGTGAGAGTAGCCTTTGTGCTA
>Akashiwo_sanguinea_AY831412
AGTCATATGCTTGTCTCAAAGATTAAGCCATGCATGTCTCAGTATAAGCTTCTATATGGCAAAACTGCGAATGGCTCATTAAAACAGTTATAGTTCATTTGATGGTCTCACTACATGGATAACTGTGGTAATTCTAGAGCTAATACATGCAGAAGGGTTGTGCTTATTAGACACAGAACCAACCCAGGCGGTCTTGTGGTGAGTCATAATAACTGAACGAATCGCATGCGATAAATCATTCAAGTTTCTGACCTATCAGCTTCCGACGGTAGGGTATTGGCCTACCGTGGCAATGACGGGTAACGGAGAATTAGGGTTCGATTCCGGAGAGGGAGCCTGAGAAACGGCTACCACATCTAAGGAAGGCAGCAGGCGCGCAAATTACCCAATCCCGACACGGGGAGGTAGTGACAAGAAATAACAATACAGGGCATCTCTTGTAATTGGAATGAGTAGAATTTAAATCCCTTTACGAGTATCGATTGGAGGGCAAGTCTGGTGCCAGCAGCCGCGGTAATTCCAGCTCCAATAGCGTATATTAAAGTTGTTGCGGTTAAAAAGCTCGTAGTTGGATTTCTGCCCAGGACATTTACTTTGAGGAAATTAGAGTGTTTCAAGCAGGCATGTGCCTTGAATACATTAGCATGGAATAATAATATAGGACCTTAATTCTATTTTGTTGGTTTCTAGATT-GAGGTAATGATTAATAGGGATAGTTGGGGGCATTCGTATTTAACTGTCAGAGGTGAAATTCTTGGATTTGTTAAAGACGGACTACTGCGAAAGCATTTGCCAAGGATGTTTTCATTGATCAAGAACGAAAGTTAGGGGATCGAAGACGATCAGATACCGTCCTAGTCTTAACCATAAACCATGCCGACTAGAGATTGGAGGTCGTTATCCGACTCCTTCAGCACCTTATGAGAAATCA-AAGTCTTTGGGTTCCGGGGGGAGTATGGTCGCAAGGCTGAAACTTAAAGGAATTGACGGAAGGGCACCACCAGGCGTGGAGCCTGCGGCTTAATTTGACTCAACACGGGGAAACTTACCAGGTCCAGACATAGTAAGGATTGACAGATTGATAGCTCTTTCTTGATTCTATGGGTGGTGGTGCATGGCCGTTCTTAGTTGGTGGAGTGATTTGTCTGGTTAATTCCGTTAACGAACGAGACCTTAACCTGCTAAATAGTTACACGTAACCTTCTTAGAGGGACTTTGTGTGTCTAACGCAAGGAAGTTTGAGGCAATAACAGGTCTGTGATGCCCTTAGATGTTCTGGGCTGCACGCGCGCTACACTGATGCGGTCAACGAGTTTCCTGGTCCGGCAGGATTGGGTAATCTTCTTAAATCGCATCGTGATGGGGATAGATTATTGCAATTATTAATCTTCAACGAGGAATGCCTAGTAAGCGCGAGTCATCAGCTCGTGCTGATTACGTCCCTGCCCTTTGTACACACCGCCCGTCGCTCCTACCGATTGAGTGATCCGGTGAATAATTCGGACCAACCGTGGAAAGTTTAGTGAACCTTATCACTTAGAGGAAGGAGAAGTCGTAACAAGGTTTCCCAACTTTCAGCAATGGATACCTCGGCTCGGACACCGATGAAGGGCGCAGCGAACTGTGATAAGCATTGTGAATTGCAGAATTCCGTGAACCAACAGAATCTTGAACGTATACTGTGCTCTCGGGATATGCCTGAGAGCATGCCTGCTTCAGTGTCACACGACCTGAAGTCAGGTCAGCAAACCCGCTGAATTTAAGCATATAAGTAAGCGGAGGAAAAGAAACTAAATAGGATTCTCTTAGTAATGGCGAATGAACTGGGATGAGCTCACCATGGGAATCGGGGTTGAATTGTAGTCTTGAGACGCACTGCCAACAAAGGCGCAGGTGTAAGCCTCTTGGAAGAGAGCATCGCAGAGGGTGAGAGTCCCGTCTGTCACCTGCAGCCCCTTGTGTACGGCATGCGTTCTGAGAGTCACGTTCCTCGGGATTGGAGCGCAAATTGGGTGGTAAGTTTCACCTCAAGCTAAATATTGGTCCGAGACCGATAGCAAACAAGTACCATGAGGGAAAGGTGAAAAGGACTTTGAAAAGAGAGTTAAAAGTGCTTGAAATTGCTGAAAGGGAAGCGAATGGAACCTGACGAAATGCTTCTATTCGACCCGTCTTGAAACACGGACCGAGGAGTCTAACATGTGTGCGAGTTCACGGGTGTCAAACCTGCTTGCGCAATGAAAGTGACTGCTGGGATGCACCAGCAACCGATC--TGCCGAGAGAGATTTGAGTTTGAGCATACCTGTTAGGACCCGAAAGATGGTGAACTATGCTTGTGTAGGGCAAAGCCAGGGGAAACTCTGGTGGAGGCTCGTAGCGATACTGACGTGCAAATCGTTCGTCAAACATGAGTATAGGGGCGAAAGACTAATCGAACCATCTAGTAGCTGGTTCCCTCCGAAGTTTCCCTCAGGATAGCTGGAGTTGAAGTTTTATCAGGTAAAGCGAATGATTAGAGGAATCGGGGACGTGTTGTCCTCGACCTATTCTCAAACTTTAAATGGGTAAGATCCAACAGTTGCTTAATTGAACTGTTGGGGCAAATGTGAACTCTAAGTGGGCCATTTTTGGTAAGCAGAACTGGCGATGAGGGATGAACCTAACGTTGGGTTAAGGTGCTTAACTGCTCGCTCA-TCAGATACCATAAAGGGTGTTGGTTCATTTTAACAGCAGGACGGTGGTCATGGAAGTCGAAATCCGCTAAGGAGTGTGTAACAACTCACCTGCCGAATGGACTAGCCCCGAAAATGGATGGCGCTCAAGCGGGTGACTGATACCCAACCATTGTTGCAATTGTGCGGCATCAATGAGTAGGAGGGCATGGGGGCCGTGATGATGCTTTTGGCGTAAGCCTGGGTGAAACAGCTCCTAGTGCAGATCTTGGTGGTAGTAGCAAATATTCAAATGAGAACTTTGAAGACTGAAGTGGAGAAGGGTTCCATGTGAACAGCAGTTGGACATGGGTTAGTCGATCCTAAGAGACAGGGATGTTCCGCACACGTAGGCTTTGCCTCGACTCTCGAAAGGGAATGGGGTTAATATTCCCCAACCAGGACGTGGATACTGTATGGCAACGTAAGAGAATTCGGTGACGCAGGTGGGAGCCTTGGGAAGCGTTGTCTTTTCTTTTTTACCGCCT-CTACCCTGAAATCAGATTGCCTGGAGATAGGGTTACATGGCGGGTAAAGCACCTTGTCTTCCGAGGTGTCCGGTGCGCTCTCAACTGTCCTTGAAAACCCGAAGGAAAGACTTATTCACACCCCTGGTCGTACCCATAACCGCATCAGGTCTCCAAGGTTAGCAGCCTCTGGTCGATAGGTGAAAGTAGGTAAGGGAAGTCGGCAAAATAGATCCGTAACTTCGGGAAAAGGATTGGCTCTGAGGGTTGGGTACAGGGGTCCTTGTTCCCCTGTGCAATGAACAACCGACTCAGAACTGGAGCGGACAAGGGGAATCCGACTGTTTAATTAAAACAAAGCATTGCGATGGCCTCAACAGGTGTTGACGCAATGTGATTTCTGCCCAGTGCTCTGAATGTCAAAGTGATGAAATTCAAACAAGCGCGGGTAAACGGCGGGAGTAACTATGACTCTCTTAAGGTAGCCAAATGCCTCGTCATCTAATTAGTGACGCGCATGAATGGATTAACGAGATTCCCACTGTCCCTATCTACTATCTAGCGAAACCACAGCCAAGGGAACGGGCTTGGGATAATCAGCGGGGAAAGAAGACCCTGTTGAGCTTGACTCTAGTCCGACTTTGTGAAATGACTTAGGAGGTGTAGCATAAGTGGGAGCCTC-GCGATCTTGAAATACCACTACTCTTAATGTCATTTTACTTATTCCGTTAGACTAAGGCTCGCATCACGAGTTTTGGATTCAAGGTTACAGTTGATTTGTGCGGAAGACATAGTCAGGTGGGGAGTTTGGCTGGGGCGGCACATCTGTTAAATGATAACGCAGGTGTCCTAAGGTGAGCTCAATGAGAACAGAAATCTCATGTGGACCAAAAGGGGAAAAGCTCGCTTGATTTTGATGTTCAGTACGCATACAAACTGTGAAAGCATGGCCTATCGATCCTTTAGGTCTGAGAAATGTTCAGCTAGAGGTGTCAGAAAAGTTACCACAGGGATAACTGGCTTGTGGCAGCCAAGCGTTCATAGCGACGTTGCTTTTTGATCCTTCGATGTCGGCTCTTCCTATCATTGAGACGCAGAAGTCCCAAAGTGTCGGATTGTTCACCCGCCAATAGGGAACGTGAGCTGGGTTTAGACCGTCGTGAGACAGGTTAGTTTTACCCTACTGATGAATTGATCCTGCGACAGTAATCGAAGTAGTACGAGAGGAACACTTCGTTCAGATACTTGGTAAATGCGGCTAGCTGAAAAGCTAATACTGCGAAGCTATCATCTGTTGGATTACGACTGAACGCCTCTAAGTCAGAATCTTGGCTGACTAGCAGTGTTGTCCACCTCTTTGAACTTAGAGCTTGCATCATGAAGCGATAAACCTTTTGTAGACGACTTAGCTGAGTCTGGGTATTGTGAGAGTGAGAGTAACCTTTGTGTTA
>Pfiesteria_piscicida_DQ991382
AGTCATATGCTTGTCTCAAAGATTAAGCCATGCATGTCTCAGCCTAAGCTGTTAAACGGCAATGCTGCGAATGGCTCATTAAAACAGTTAGATTGTCTTTGGTGGTCACCTTACATGGATAACTGTGGTAATTCTAGAGCTAATACATGCGGAAGGGTTGTGTTTATTAGTTACAGAACCAACCCAGGCGGTCTTGTGGTGATTCATAATAACCGAACGAATCGCATGCGATATACCATATCACTTTCTGACCTATCAGCTATCGTCGGTAGGGTCTTGGCCTACCGAGGCAATGACGGGTAACGGAGAATTAGGGTTCGATTCCGGAGAGGGAGCCTGAGAAACGGCTACCACATCTAAGGAAGGCAGCAGGCGCGCAAATTACCCAATCCTGACACAGGGAGGTAGTGACAAGAAATAACAATACAGGGCATCTCTTGTAATTGGAATGAGTAGAATTTAAACCCCTTTATGAGTATCAATTGGAGGGCAAGTCTGGTGCCAGCAGCCGCGGTAATTCCAGCTCCAATAGCGTATATTAAAGTTGTTGCGGTTAAAAAGCTCGTAGTTGGATTTCTGCCCAGGACTTTTACTTTGAGGAAATTAGAGTGTTTCAAGCAGGCACACGCCTTGAATACGTTAGCATGGAATAATAAGATAGGACCTTGGTTCTATTTTGTTGGTTTCTAGACT-GAGGTAATGATTAATAGGGATAGTTGGGGGCATTCGTATTTAACTGTCAGAGGTGAAATTCTTGGATTTGTTAAAGACGGACTACTGCGAAAGCATTTGCCAAGGATGTTTTCATTGATCAAGAACGAAAGTTAGGGGATCGAAGACGATCAGATACCGTCCTAGTCTTAACCATAAACCATGCCGACTAGAGATTGGAGGTCGTTATCCGACTCCTTCAGCACCTTATGAGAAATCA-AAGTCTTTGGGTTCCGGGGGGAGTATGGTCGCAAGGCTGAAACTTAAAGGAATTGACGGAAGGGCACCACCAGGAGTGGAGCCTGCGGCTTAATTTGACTCAACACGGGGAAACTTACCAGGTCCAGACATAGTAAGGATTGACAGATTGATAGCTCTTTCTTGATTCTATGGGTGGTGGTGCATGGCCGTTCTTAGTTGGTGGAGTGATTTGTCTGGTTAATTCCGTTAACGAACGAGACCTTAACCTGCTAAATAGTTACACGTAACCTTCTTAGAGGGACTTTGCGTGTCTAACGCAAGGAAGTTTGAGGCAATAACAGGTCTGTGATGCCCTTAGATGTTCTGGGCTGCACGCGCGCTACACTGATGCACTCAACGAGTTTCCTTGCCCGATAGGGTTGGGTAATCTTCTTAAAATGCATCGTGATGGGGATAGATTATTGCAATTATTAATCTTCAACGAGGAATTCCTAGTAAGCACGAGTCATCAGCTCGTGCTGATTACGTCCCTGCCCTTTGTACACACCGCCCGTCGCTCCTACCGATTGAGTGTTCCGGTGAATAATTCGGACCGCACGTGGAAAGTTTGGTGAACCTTAACACTTAGAGGAAGGAGAAGTCGTAACAAGGTTTCCCAACTTTCAGCGATCGATGTCTCGGCTCGAACAACGATGAAGGGCACAGCGAACTGTGATAAGCATTGTGAATTGCAGAATTCCGTGAATCAATAGAAACTTGAACGTAAAATGCGGTTTCGGGATATCCCTGAAACCATGCCTGCTTCAGTGTCNCAAGACATGAAGTCAGGTCAGCAAACCCGCTGAATTTAAGCATATAAGTAAGCGGAGGAAAAGAAACTAAATAGGATTCCCTTAGTAATGGCGAATGAACAGGGATCAGCTCAGGATGGAAATCGGGG-TGAATTGTAATCTGGAGATGCACCACCAACTGGGGCACAGATGTAAGCCTCTTGGAAAAGAGCATCAGTGAGGGTGAGAATCCCGCATGGCATCTGTAGTCCTCAGTGTACGGTGTGCATTCTAAGAGTCACACTCCTCGGGACTGGAGTGCAAATTGGGTGGTAAATTTCATCTAAAGCTAAATATTTGTTCGAGACCGATAGCAAACAAGTACCATGAGGGAAAGATGAAAAGGACTTTGAGAAGAGAGTTAAAAGTGCCTGAAATTGCTGAAAGAGAAGCGAATGGAACTTGATCAAATGGTTCCATCCGACCCGTCTTGAAACACGGACCAAGGAGTCTAACATATGTGCAAGTTCTCGGGTGGTAAACCTGCTTGCGAAATGAAAGTGACTGCTGGGATGCACCAGCAACCGACC--AATTGAGAGAGGTTTGAGTATGAGCATATCTGTTAGGACCCGAAAGATGGTGAACTATGCCTGTGAAGGGCAAACTCAGAGGAAACTCTGATGGAGGCTCGTAGCGATACTGACGTGCAAATCGTTCGTCATACATGGGTATAGGGGCGAAAGACTAATCGAACCATCTAGTAGCTGGTTCCCTCCGAAGTTTCCCTCAGGATAGCTGGAGTTGAAGTTTTATCAGGTAAAGCGAATGATTAGAGAGTTGGGGGACGTGTTGTCCTCCACCTATTCTCAAACTTTAAATGGGTAAGATCCAGTGGTTACTTGGGTGAACTTCTGGGATAAATGAAAACTCTAAGTGGGCCATTTTTGGTAAGCAGAACTGGCGATGAGGGATGAACCTAACGTTGGGTTAAAGTGCTTAACTGCTCGCTCA-TCAGATACCATAAAGGGTGTTGGTTCATTTTAACAGCAGGACGGTGGTCATGGAAGTCGAAACCCGCTAAGGAGTGTGTAACAACTCACCTGCCGAATGGACTAGCCCCGAAAATGGATGGCGCTTAAGCGGGTGACTGATACCCAACCATTGTTGCAATTGTGTTGCATCAATGAGTAGGAGGGCATGGGGGTTGTGATGCAGCTCTTGGCGTAAGCCTGGGTGAAACAGCTCCTAGTGCAGATCTTGGTGGTAGTAGCAAATATTCAAATGAGAACTTTGAAGACTGAAGTGGAGAAGGGTTCCATGTGAACAGCAGTTGGACATGGGTTAGTCGTTCCTAAGAGACAAGGATGTTCCGCACACGCAGGCTTTGCCTCGTCTCTTGAAAGGAAATGGGGTTAATATTCCCCAACCAGGACGTGGATACTGTATGGCAACGTAAGAGAATTCGGCGACGCAGGAGGGAACCTTGGGAAGCGTTGTCTTTTCTTTTTAACCGCCTATTACCCTGGAATCAGATTGCCTGGAGATAGGGTTAAATGGCGGGTAAAGCACCTTGACTTCCGAGGTGTCCGGTGCGTTCTCTACTGTCCTTGAAAAGCCGAAGGAAAGATTTATTCACACCCCTGTACGTACCCATAACCGCATCAGGTCTCCAAGGTTAGCAGCCTCTGGTCTATAGAGCAAAGTAGGTAAGGGAAGTCGGCAAAATAGATCCGTAACTTCGGGAAAAGGATTGGCTCTGAGGGTTGGGTATAGGGGTCCTTGTTTCCCTGTGCAGTGAACAACCAACTCAGAACTGGAGCGGACAAGGGGAATCCGACTGTTTAATTAAAACAAAGCATTGCGATGGCCTCAAAAGGTGTTGACGCAATGTGATTTCTGCCCAGTGCTCTGAATGTCAAAGTGATGAAATTCAATCAAGCGCGGGTAAACGGCGGGAGTAACTATGACTCTCTTAAGGTAGCCAAATGCCTCGTCATCTAATCAGTGACGCGCATGAATGGATTAACGAGATTCCCACTGTCCCTATCTACTATCTAGCGAAACCACAGCCAAGGGAACGGGCTTGGGATAATCAGCGGGGAAAGAAGACCCTGTTGAGCTTGACTCTAGTCCGACTTTGTGAAATGACTTAGGAGGTGTAGCATAAGTGGGAGCTTCGGCGATCGTGAAATACCACTACTCTTAATGTCATTTTACTTATTCCGTTAAGCTGAAACTTGCGTCACGAGGTTTGGATCTAAGGTCGTGATTGATCTGTGTGGAAGACATAGTCAGGTGGGGAGTTTGGCTGGGGCGGCACATCTGTTAAATGACAACGCAGGTGTCCTAAGGTGAGCTCAATGAGAACAGAAATCTCATGTTGACCAAAAGGGGAAAAGCTCGCTTGATTTTGATTTTCAGTACGAATACAAACTGTGAAAACATGGCCTATCGATCCNNNNNNNNNNNNNNNNNNNNNNNNNNNNNNNNNNNNNNNNNNNNNNNNNNNNNNNNNNNNNNNNNNNNNNNNNNNNNNNNNNNNNNNNNNNNNNNNNNNNNNNNNNNNNNNNNNNNNNNNNNNNNNNNNNNNNNNNNNNNNNNNNNNNNNNNNNNNNNNNNNNNNNNNNNNNNNNNNNNNNNNNNNNNNNNNNNNNNNNNNNNNNNNNNNNNNNNNNNNNNNNNNNNNNNNNNNNNNNNNNNNNNNNNNNNNNNNNNNNNNNNNNNNNNNNNNNNNNNNNNNNNNNNNNNNNNNNNNNNNNNNNNNNNNNNNNNNNNNNNNNNNNNNNNNNNNNNNNNNNNNNNNNNNNNNNNNNNNNNNNNNNNNNNNNNNNNNNNNNNNNNNNNNNNNNNNNNNNNNNNNNNNNNNNNNNNNNNNNNNNNNNNNNNNNNNNNNNNNNNNNNNNNNNNNNNNNNNNNNNNNNNNNNNNNNNNNNNNNNNNNNNNNNNNN
>Alexandrium_catenella_AY347308
AGTCATATGCTTGTCTCAAAGATTAAGCCATGCATGTCTCAGTATAAGCTTTTGATTTGTGAAACTGCAAATGGCTCATTAAACAAGTTATAATGCATTTGACAATCGC-CTACATGGATATCTGTGGAAATTCTATAGTTAATACATGCGGAAAGGTTGTGGTCGTTGGTTGCAGAACCAATTCAAGCGTATATTTATTGAATCGCAATGACAAAATGAATTACATGTAATAATTCATGCCAGTTTCTGACCTATCAGCTTTCGACGGTAAGGTATTGGCTTACCGTGGCAATGACAGGTGACGGAGGATTAGGGTTTGATTCCGGAGAGGGAGCTTGAGAAATGGCTACCACATCTAAGGAAGGCAGCAGGCGCGCAAATTACCCAATCCTGGCACAGGGAGGTAGTGACAAGAAATAACAATACAAGGCATCTCTTGTACTTGGAATGATTGGACATCAAACCTTTCTATAAGTATCAATTGGAGGGCAAGTCTGGTGCCAGCAGCCGCGGTAATTCCAGCTCCAATAGCGTATATTAAAGTTGTTGCGGTTAAAAAGCTCGTAGTTGGATTTCTGCTGAGAACATTTACTTTGAGGAAATCAGAGTGTTTCAAGCAGGTGTTTGCCTTGAATACATTAGCATGGAATAATAATTAAGATCATGA-TTCT-TTTTGTTGGTTTCTAGATT-GAGGTAATGATTAATAGGGATAGTTGGGGGCATTCGTATTTGATTGTCAGAGGTGAAATTCTTGGATTTGTTAAAGACGGACTACTGCGAAAGCATTTGCCAAGGATGTTTTCATTGATCAAGAACGAAAGTTAAGGGATCGAAGACGATCAGATACCGTCCTAGTCTTAACCATAAACCATGCCAACTAGAGATTGAAGGTTGTTACTTGACTTTTTCAGCACCCTATGAGAAATCA-GAGTGTTTGGGTTCCGGGGGGAGTATGGTCGCAAGGCTGAAACTTAAAGGAATTGACGGAAGGGCACCACCAGGAGTGGAGCCTGCGGCTTAATTTGACTCAACACGGGGAAACTTACCAGGTCCAGACATAATGCGGATTGACAGATTGATAGCTTGTTCTTGATTCTATGGGTGGTGGTGCATGGCCGTTCTTAGTTGGTGGAGTGATTTGTCTGGTTAATTCCGTTAACGAACGAGACCTTAACCTGCTAAATAGTTACATGTAATCTTCTTAGAGGGACTTTGTGTGCATAATGCAAGGAAGTTTGAGGCAATAACAGGTCTGTGATGCCCTTAGATGTTCTGGGCTGCACGCGCGCTACACTGATGTGTTCAACGAGTTTCCTTGCCTGGAAAGGTTTGGTAATCTTG--AACAGGCATCGTGATGGGGATTGTTTATTGTAATTATTAATCTTAAACGAGGAATTCCTAGTAAGCTTGAGTCATCAGCTTGTGCTGATTATGTCCCTGCCCTTTGTACACACCGCCCGTCGCTCCTACCGATTGAGTGATCCGGTGAATAATTTGGACTGTAGATGGAAAGTTTAATGAACCTTATCACTTAGAGGAAGGAGAAGTCGTAACAAGGTTTCTTTATGTTTTGCAAGGAATGTCTTAGCTCAATAAATGATGAAGAATGCAGCAACATGCAATATGCATTGCGAATTGCAGAATTCCGTGAGCTAACAGATGTTTGAATGTTACTTGTACCTTTGGGATATTCTTGAAGGTTTGCTTGGTTTAATG-CNCTAAGCGTGAAGTGAAGCACATAAACCTGCTGAATTTAAGCATATAAGTAAGTGGTGGAAATTAAACCAACTGGGATCTCTTCAGTAATTGCGCATGAACCAGGATATGCTTAGCTTGACAAATGGAG-TGAATTGTATTGTGGGAATGTATTACCAACAGAGGTGCAGGTGTCAGCCATTTGAAAGAAAGCATCAATGAGGGTGAGAGTCCTGTTTGTCATGTGCAGCCTTCTGTGCACGGTGTATATTTGCTGAGTCACACTCCTTGGCATTGGAATGCAAAGTGGGTGGTAAGTTTCATGCAAAGGTAAATATGCAATTGAGACTGATAGCGCACAAGTACCATGAGGGACATATGAAAAGGACTTTGAAAAGAGAATTAAATGAGTTTGTATTTGCTAAACACAAAGTAAACAGACTCTGGCAAAATGCTTCTGCTTGACCCGTCTTGAAACACGGACCAAGGAGTCTAACAGATGTGCAAGTTTGAAGGTGGTATACCTGTGTGTGTAATGAAAGTATTGGCTGGGATGCACCAGCAGCCGACT--AACAGACAGAGGTTTGAGTTGGAGCATATCTATTAGGACCCGAAAGATGGTGAACTATGCTTGAACAGAAAGAATTCAGAGGAAACTCTGATGGAGGTTCGTATCGATACTGACGTGCAAATCGTTCGTCATATTTGGGTATAGGGGCGAAAGACTAATCGAACCATCTAGTAGCTGGTTCCCTCCGAAGTTTCCCTCAGGATAGCTGGAGTTGCAGTTTTATCAGGTAAAGCGAATGATTAGAGGAATTGGGGAAGATGTGTCCTTGACCTATTCTCAAACTTTAAATGGGTAATATGTAGTGGTTGCTTGATGGAACTTCTAAAATGAATGGCAATATTAGGTGGGCCATTTTTGGTAAGCAGAACTGGCGATGAGGGATGAACCTAATGCTGGGTTAAGGTGCTTAATTACTTGCTCA-TTTGATACCAGAAAGGGTGTTGGTTCATTTTAACAGCAGGACGGTGGTCATGGAAGTCGAAATCCGCTAAGGAGTGTGTAACAACTCACCTGCCGAATGGACTAGCCCCGAAAATGGATGGCGCTCAAGCGGGTGACTGATACCCAACCACTGTTGCAAA----CAACATCAATGTGTAGGAGGGCATGGTGGCTGTGAAACAGCCTTTGGCAAAACCCTAGGTGCAACAGCTTCTAGTGCAGATCTTGGTGGTAGTAGCAATTATTCAAATGAAAACTTTGAAGACTGAAGTGGAGAAGGGTTTCATGTGAACAGTGCTTGGACATGGGTTAGCCGGTCATAAGAGATAGGTATGTTTTGCACATGCAGGCTTTGCTTCGCTCCTTGACAAGGAATGGGGTTAATATCCCCCAGCCAGGACGTGGATATTGCATGGTAACATAAGTGGATT-GGTGATGCAATAGGAAGCCTTGGTAAGCGTTGTCTTTTCTGTTTAATTGTTTATAACCCTGAAATCAGATTGCCTGGAGATAGGGTTGAATGGCAAGCAAAGCACCTTGTCTTCTGAGGTGTCTGGTGTGCTTTCAATTGCCCTTGAAAAACCAAATGATTGTTTTATTCTCTCCCCTGGTCGTGCCCATATCCGCATCAGGTCTCCAAGGTTTGTAGCCTCTGGTCTTTGGAACAAAGTAGGTAAGGGAAGTCGGCAAACTAGATCCGTAACTTTGGGAAAAGGATTGGCTCTGAGGGTTGGGTGCAGGGGTCCTTGTGCCTGTGCACAATGAACAACTAACTCAGAACTGAAGCGGACAAGGGGAATCCGACTGTTTAATTAAAACAAAGCATTGTGATGGCTTGAAAAGGTGTTGATGCAATGTGATTTCTGCCCAGTGCTCTGAATGTCAAAGTGATGAAATTCAAACAAGCGCGGGTAAACGGCGGGAGTAACTATGACTCTCTTAAGGTAGCCAAATGCCTCGTCATCTAATTAGTGACGCGCATGAATGGATTAACGAGATTCCCACTGTCCCTATCTACTATCTAGCGAAACCACAGCCAAGGGAACGGGCTTGGGATAATCAGCGGGGAAAGAAGACCCTGTTGAGCTTGACTCTAGTCTGACATTGTGAAATGACTTAGGGGGTGTAGCATAAGTGGGAGCTGTGGTGATCTTGAAATACCACTACTCTTAATGTCATTTTACTTATTCTGTGAAGCTGGGGCTTACTTGATGATTTTTTGAATCAAAGTTGTATCTGTTTTATGTGGAAGACATCATCAGGTGGGGAGTTTGGCTGGGGCGGCACATCTGTTAAATGATAACGCAGGTGTCCTAAGGTGAGCTCAATGAGAACAGAAATCTCATGTGGACCAAAAGGGGAAAAGCTTGCTTGATTTTCATTTTCAGTATGAATACAAACTGTGAAAACATGGCCTATCGATCCTTTAGGTCTGAAAAATGTTCAGCTAGAGGTGTCAGAAAAGTTACCACAGGGATAACTGGCTTGTGGCAGCCAAGCGTTCACAGCGACGTTGCTTTTTGATCCTTCGATGTCGGCTCTTCCTATCATTGAGACGCAGAAGTCCCAAAGTGTCGGATTGTTCACCCGCCAATAGGGAACGTGAGCTGGGTTTAGACCGTCGTGAGA-AGGTTAGTTTTACCCTACTGGTCAA--AATATTGCAACAGTAATCGAAGTAGTACGAGAGGAACACTTCGTTCAGATACTTGGTAAATGCTACCAGCTGAAAAGCTATTGTTGCAAAGCTACCATCTGTTGGATTACGACTGAACGCCTCTAAATCGGAATCTTGTCTGGCTAGTAATGTTGT-CATCATTGCTGTTTTAGGCATTGTGAACTGAAATGATAAATCTACTGTAAACGACTTTGCTGTGTCCAGGTATTGTAAGTGTGAGAGTGGTGTGTGTGCTG
>Gonyaulax_polyedra_AF377944
AGTCATATGCTTGTCTCAAAGACTAAGCCATGCATGTCTCAGTATATGCTTGCACATAGTGAA-CTGCGACTGGCTCATTAAAACAGTTATAGGTTTACTGGTTGACCATTTACATGGATACCTGTGGTAATTCTAGAGCTAATACATGCGGAAGGGTTGTGCTTATTAGATTCAAAACCAATACAAGCGCTCCTTTGGTGATACATAGTGCTTGCATGAATTGCATGCTATGCAGCTTTTAAGTTTCTGACCTATCAGCTTCGGATGGTAGGGTATTGGCCTACTATGGCAATGACGGGTAACGGAGAATTAGGGTTCGATTCCGGAGAGGGAGCCTGAGAAATGGCTACCACATCTAAGGAAGGCAGCAGGCGCGCAAATTACCCAATCCTGACACAGGGAGGTAGTGACAAGAAATAACAATACAGGGCATCTCTTGTAATTGGAATGAATATATCATAAACTCCTTTATGAGTATCGATTGGAGGGCAAGTCTGGTGCCAGCAGCCGTGGTAATTCCAGCTCCAATAGCGTATATTAAAGTTGCTGCGGTTAAAAAGCTCGTAGTTGGACTTCTGCTCCATGATTTTACTTTGAGGAAATCAGAGTGTTTCAAGCAAGCATGCGCCTTGAATACATTAGCATGGAATATTTTTATAGGGCCGTTGTTCTATTTTGTTGGTTTCTAGATA-ATGGTAATGGTTGACAGGGATAGTTGGGGGTATTTGTATTTAACTGTCAGAGGTGAAATTCTTGGATTTGTTAAAGACACACTACTGCGAAAGCATTTGCCAAGGATGTTTTCATTGATCAAGAACGAAAGTTAGGGGATCGAAGACGATCAGATACCGTCCTAGTCCTAACCATAAACCATGCCAACTAGAGATTGAAGGTCGTTATTTGACTTCTTCGGCACCTTATGAGAAATCA-AAGTCTTTGGGTTCCGGGGGGAGTATGGTCGC-----TGAAACTTAAAAGAATTGACGGAAGGGCACCACCAGGAGTGGA-CGTGCGGCTTAATTTGACTCAACACGGGGAAACTTACCAGGTCCAGACATAGAAAGGATTGACAGATTGATAGCTCTTTCTTGATTCTATGGGTGGTGGTGCATGGCCGTTCTTAGTTGGTGGATTGATTTGTCTGGTTAATTCCGTTAACGAACGAGACCTTAACCTGCTAAATAGTTACACGTAACCTTCTTAGAGGGACTTTGTGTGTCTAATGCAAGGAAGTTTGAGGCAATAACAGGTCTGTGATGCCCTTAGATGTTCCGGGCTGCACGCGCGCTAC-CTGACGTGATCAACAAGTTTCCTTGCCTGAAAAGGTTTGGTAATCTTTTCAAACTGCGTCGTGATGGGGATAGATTGTTGTAATTATTAATCTTCAACGAGGAATTCCTAGTAAGTGCGAGTCATCAGTTCGTGCTGATTATGTCCCTGCCCTTTGTACACACCGCCCGTCGCTCCTACCGATTGAGTGGTCCGGTGAATAATTCGGACTGCAAGTGGAAAGTTTAGTGAACCTTATCACTTAGAGGAAGGAGAAGTCGTAACAAGGTTTCCTGTTATTCAGTAATGGATGCCTTGGTCTGAAAATCGATGAGGAGTACAGCGAAATGTGATATGCATTGTGAACTGCAGACTTCCGTGAGTCAATGGCTTGTCGAACGTTTGCTGTGCCTTTGGGATACGCCTGAAGGCGCGCCTGCTTCAGCGTCNGAAGACATGAAGT-AGGCGAGTCAACCTGCTGAATTTAAGCATATAAGTAAGCGGAGGACTTGAAACCAAACAGGATTCCTTCAGTAACGGCGAGTGAACAGGGAGTAGCTCAGCATGGAAATTGGGGCTGAGTTGTAGTCTGGAGATGCGTTGCCAATGGGGGTGCAGATGTGAGCCTCTTGGAAAAGAGCACTAATGAGGGTGACAGTCCTGTTTGCCATCTGTCGTCTTCCATGCACGGCGTGCTTCCTACGAGTCACGTTCCTTGGGCTTGGAGCGCCAATGTGGTGGTAATTTTCACCCCAAGCTAAATACATGTTCAGGACCGACAGCAAACAAGTACCATGAGGGAAAGGTGAAAAGGACTTTGAGAAGAGTGTTAAAAGTGCATGAATTTGCTGAATGT-AAGTGAATGGAACTTGACTAAATGGCTCTATTCGACCCGTCTTGAAACACGGACCAAGGAGTCTAACGCATGTGTTAGTGTGCGGGTGGCCAACTTGTGTGCGACATGAAAGTGTTTGTTGGGATGCACTAACAATGGACC--AAGTGGGAGAGGTTTGAGTTGGAGCACATGCGCTAGGACCCGAAAGATGGTGAACTATGCCTGAGGAGGACAAATTCAGGGGAAACTCTGATGGAGGCTTGTAGCGATACTGACGTGCAAATCGTTCGTCTCACTTGGGTATAGGGGCGAAAGACTAATCGAACCATCTAGTAGCTGGTTCCCTCCGAAGTTTCCCTCAGGATAGCTGGAACTAAAGTTTTATTAGGTAAAGCAAATGTTTAGAGGAATCGGGGACGTGGTGTCCTCGACCTATTCACAAACTTTAAATGGGTAAGATGCAGTGGTTGCTTGTGTGATCTTCTGGGGTAAATGCACTTTCTACGTGGGCCGTTTTTGGTAAGCAGAACTGGCGATGAGGGATGAACCTAACGTTGGATTAAGGTGCCGAAATGCTCGCTCA-TCAGATACCATAAAGGGTGCTGGTTCATTTTAACAGCAGGACGGTGGTCATGGAAGTCGAAATCCGCTAAGGAGTGTGTAACAACTCACCTGCCGAATGGACTAACCCCGAAAATGGATGGCGCTTAAGCGGGTGACTGATATCTAACCACTTGTGCAAATGTG-GGCACCAGTGAGTAGGAGGGCGTGGAAGTTGCGATGAATCATCGGGTGCAAACCTTGGTGAAGCATCTTCTAGTGCAGATCTTGGTGGTAGTAGCATTTATTCAAATGGGAACTTTGAAGACCAAAGTGGAGAAGGGTTCCATGTGAACAGCAGTTGGACATGGGTTAGCCGACCCTAAGGAACAGGATA-TTCTGCACACAAAGGCTTTGCCTTGTCTTGCGAAAGGCAGTGGGGTTAATATTCCCCAGCCGGGACGTGGATAGTGTATGGTGACATAAGAGAATTTGGCGGTGCATTTGCGCACCTCGGGAAGCGTTGTCTTTTCTTTTTAACTCCCTTTTACCCTGAAATCAGTTTGCCTGGAGATAGGGTTCATTGGTAGGTAAAGCACCTTTTCTTTTGAGGTGCTCGATGTGTGCGCAACTGTCCTTGAAAAGCCAAAGAAAAGATTTATTCACACCCCTGGTCGTACCCATAACCGCAGCAGGTCTCCAAGGTTAGCAGCCTCTGGCCCTTAGAGCAAAGTAGGTAAGGGAAGTCGGCAAAACAGATCCGTATCTTTGGGAAAAGGATTGGCTCTGAGGGTTGCGTGCAGGGGTCCTTGCCCCCCTGCGCAGTGAACAGCCAACTCAGAACTGGAGCGGACAAGGGGAATCCGACTGTTTAATTAAAACAAAGCCTTGCGATGGCCTCAGCAGGTGTTGACACAATGTGATTTCTGCCCAATGCTCTGAATGTCAAAGTGATGAAATTCAAACAAGCGCGGGTAAACGGCGGGAGTAACTATGACTCTCTTAAGGTAGCCAAATGCCTCGCCATCTAATTAGTGACGCGCATGAATGGATTAACGAGATTCCCACTGTCCCTATCTACTATCTAGCGAAACCACAGCCAAGGGAACGGGCTTGGGATGATCAGCGGGGAAAGAAGACCCTGTTGAGCTTGACTCTAGTCTGACTTTGTGAAATGACTTAGGAGGTGTAGCATAAGTGGGAGTTTTGGCGATCTTGAAATACCACTACTCTTAATGTCATTTTACTTATTCTGTCAGCCTGCGGCTTGCATGTTGAGTTTTGGATTTAATGCTTCTTCTGATCTGTTTGGGAAGCATAGTCAGGTGGGGAGTTTGGCTGGGGCGGCACATCTGTTAAATGATAACGCAGGTGTCCTAAGGTGAGCTCACTGAGGACAGAAATCTTATGTAGACCAAAAGGGGAAATGCTTGCTTGATTTTCATTTTCAGTGCGAATACAAACTGTGAAAACATGGCCTATCGATCCTCTATGTCTGCGATTTGTTCAGCTAGGGGTGTCAGAAAAGTTACCACAGGGATAACTGGCTTGTGGCAGCCAAGCGTTCGTAGCGACGTTGCTTTTTGATCCTTCGATGTCGGCTCTTCCTATCATTGAGACGCAGCAGTCCCAAAGTGTCGGCTTGTTCACCCGCCAATAGGGAACGTGAGCTGGGTTTAGACCGTCGTGAGACAGGTTAGTTTTACCTTGCTGATCGGGCGATATTGTGACAGCAATCGAAGTAGTACGAGAGGACAACTTCGTTCAGACATTTAGTAAATGCATTTACCTGAAAAGCTATTATTGACAAGCTACCATATGTTGGATTACGACTGAACGCCTCTAAGTCAGAANNNNNNNNNNNNNNNNNNNNNNNNNNNNNNNNNNNNNNNNNNNNNNNNNNNNNNNNNNNNNNNNNNNNNNNNNNNNNNNNNNNNNNNNNNNNNNNNNNNNNNNNNNNNNNNNNNNNNNNNNNNNN
>Environmental_EU304548
AGTCATATGCTTGTCTCAAAGATTAAGCCATGCATGTCTCAGTATAAGTGTTT-CACTGCGAAACTGCGAATGGCTCATTAAAACAGTTATAGTTTCCATGTCAGTTGTATTACCTGGATATCCACGGTAATTCTAGAGCTAATACATGCGGAAGGGTTGTGCTTATTAGACACTGAACCATCCCGGC-GGTTTCGAGGTGATTGATGGTAATCGAACGAATCGCATGCGATGATTCATTCAAGTTTCTGACCTATCAGCTTCCGACGGTAGGGTATTGGCCTACCGTGGCTTTGACGGGTAACGGAGAATTAGGGTTTGATTCCGGAGAGGGAGCCTGAGAAACGGCTACCACATCTAAGGAAGGCAGCAGGCGCGCAAATTACCCAATCCTGACACAGGGAGGTAGTGACAAGAAATACCAATATGAGGCTCTTCTTGTAATTGGAATGAGCACAATTCAAAAAGCTGTTCGAGTATCGATTGGAGGGCAAGTCTGGTGCCAGCAGCCGCGGTAATTCCAGCTCCAATAGCGTATATTAAAGTTGTTGCGGTTAAAAAGCTCGTAGTTGGAGTTCTGCCCTTGACTTTTACTTTGAGGAAATAGGAGTGTTCCAAGCAGGCTCTCGTCGTGCACAGCTCAGCATGGAATAATAGCATTGGACCTCGATTCTAAGCTGTTGGTTGCCAGAGC-GAGGTAATGATGAAGAGGGATAGTTGGGGGCATTCGTATTTAACTGTCAGAGGTGAAATTCTTGGATTTGTTAAAGACGGACTACTGCGAAAGCATCTGCCATGGATGTTTTCATTGATCAAGAACGAAAGTTAGGGGATCGAAGACGATCAGATACCGTCCTAGTCTTAACTATAAACCATGCCGGCTAGAGATCGGAGGTTGTTCGTTGACGCCTTCAGCATCTTGAGAGAAATCA-AAGCCTTTGGGTTCCGGGGGGAGTATGGTCGCAAGGCTGAAACTTAAAGGAATTGACGGAAGGGCACCACCAGGAGTGGAGCCTGCGGCTTAATTTGACTCAACACGGGGAAACTTACCAGGTCCAGACTGGGTAAGGATGTACAGATTGACAGCTCTTTACAGATTCTCAGGGTGGTGGTGCATGGCCGTTCTTAGTTGGTGGAGTGATTTGTCTGGTTAATTCCGTTAACGAACGAGACCTTAACCTGCTAAATAGCGTCGAGTTTCCTTCTTAGAGGGACGTCGCGTGTCTAACGCGAGGAGGTGTGAGGCAATAACAGGTCTGTGATGCCCTTAGATGTTCTGGGCCGCACGCGCGCTACACTGATGCATTCAACGAGTTTCCTGGTCCGAGAGGAATGGGTAACCTTTTGAAAGTGCATCGTGATAGGGATAGACTATTGCAATTATTGGTCTTCAACGAGGAATTCCTAGTAGACGTAGTTCATCAGACTGCATCGATTACGTCCCTGCCCTTTGTACACACCGCCCGTCGCTCCTACCGATTGAATGCTCAGGTGAGCCATTCGGACTTTCAAAGGAAAGTCTTGCGAACCTTATCATTTAGAGGAAGGAGAAGTCGTAACAAGGTTTCCTCTCTTGCGACGACGAATGCCTTGGCTCGAGGATCGTTGAAGGACGCAGCGAACTGTGCTAAACATCTCGAATTGCAGATTTCCGAGAAAGAAAAGGATTCTGAACGCATTCTGCGAGTTGACTTCG--TGTCAGCTCACGTGATTGGCGGTGACCACGCTCACGACCAGTCACGGGATTACCCGCTGAATTTAAGCATATAAATAAGCGGAGGACATCAAACTAACCAGGATTCCCCTAGTAATGGCGAATGAACAGGGAAGAGCTCAAATCTATAACCGTGTTCGGAATGTGGCCTCGTGTGCGTTCACCAGCTGCTCCTACGTCGTTAGTTGTTTGGAACAACACATAATCACGGGTGAAAATCCCATCTGTCGACCTTATGGAGGCGCGTACGGTGTGCGTTCCCCGAGTCGCGCACCCTGGGACGGGTGCGTAAATTCGGTGGTAAGTTTCATCGAAAGCTCAATATTTCCTCGAGTCCGATAGCGAACAAGTACCATGAGGGAAAGGTGAAAAGTACTTTGAAAAGAGAGTTAAACGTGCCTGAAATCGTTGTGAATCAAGCGATTGGAATCAGACCCGCAGGTTCCAATTGACCCGTCTTGAAACACGGACCAAGGAGTCATACGCATGTGCGAGTATGTGAACAACAACGTTATATGCGAAATGAAAGTGAAAGGTAGAAAGCTCTACCGACCGACTACATCGGCGTGAAGTTCGAGTGTGAGCGCATGTGTTGGGACCCGAAAGATGGTGAACTATGCCTGAACAGGGTGAAGCCAGGGGAAACCCTGGTGGAGGCTCGTAGCGATACTGACGTGCAAATCGTTCGTCTAATTTGGGTATAGGGGCGAAAGACTAATCGAACCATCTAGTAGCTGGTTCCCTCCGAAGTTTCCCTCAGGATAGCTGGCGTGTTAGTTTCACCAGGTAAAGCGAATGATTAGAGGTTCCGGGGCTGTTTCAGCCTCGGCCTATTCTCAAACTTTCAATGGGTGAGCTCTACGATTTGCATGTTCGAATTCGTAGCAGCAATGATGATGCTCAGTGGGCCGTTTTTGGTAAGCAGAACTGGCGATGAGGGATGAACCTACCGTTGACATAAGGTGCTAAACTACTCGCTCA-TCAGACACCACAAAGGGTGTTGGTTCATTTTGACAGCAGGACGGTGGTCATGGAAGTTGAAATCCGCTAAGGAGTGTGTAACAACTCACCTGCCGAATGGACTAGCCCCGAAAATGGATGGCGCTGCAGCGAGCGACCGATAGTCGACCCGTCGTGGGAGTTGTATCCTCGACGGTGTAGGAGGGCGCAGATGTTGTGACGCATTTCGGGATGTAAATCTCGATGAAATTGCATCTGGTGCAGATCTTGGTGGTAGTAGCAACTATTCAACTGCGAATGTTGAAGACTGAAGTGGAGAAGGTTTCCATGTGAACAGGATTTGTACATGGGTTAGCCGGCCCTAAGGGACTGGAGGACGGGTCGAGTGCAG-CTTTGCTGCATTGCCCGAAAGGTAAGGTGGTTAATATTCCTCCGCCCGACAGTGGATAGTATGTGGCAACACAACAGAACTCGGGTTCGCGTGCGGGTGCTCCGGGAAGTGTTTTCTTTTCTTCTCAACAATCATAGGCCCTGGAATCAGCTTGTCAGGAGGTAGGGCTGTCAGATTGGTGGAGTGCCTCGTCATTCGAGCCACCTGGTGAGCTCTCGCACGCCCTTGAAACCCCGGGGGAAAGTTTCATTCGCACTCACGTCCGTATCCATAACCGCATCAGGTCTCCAAGGTTAGCAGCCTCTGGTCTCTAGAAGAAGGTAGCTAAGGGAAGTCGGCAAAATAGTTCCGTAACTTTGGGAAAAGGAATGGCTCTGAGGGCTGGGCACAGGGGTCCTCGCTCCCTTGTGCGATGAACAGCCATCTCAGAACTGGAGCGGACAAGGGGAATCCGACTGTTTAATTAAAACAAAGCATTGCGATACCCGCAACCGGTGTTGACGCAATGTGATTTCTGCCCAGTGCTCTGAATGTCAAAGTGATGAAATTCAAACAAGCGCGGGTAAACGGCGGGAGTAACTATGACTCTCTTAAGGTAGCCAAATGCCTCGTCATCTAATTAGTGACGCGCATGAATGGATTAACGAGATTCCCACTGTCCCTATCTACCATCTAGCGAAACCACAGCCACGGGAACGGGCGTGGAACATTCAGCGGGGAAAGAAGACCCTGTTGAGCTTGACTCTAGTTCGACTTTGTGAAGTGACTTAAGAGGTGTAGCATAAGTGGGAGCTTCGGCGCATGTGAAATACCACTACTTTTAATGTTGCTTTACTTATTCCGTTATGCTAAAACTCGGCTCTCGATTTGTTGCTC-AAAGTTCTGACTGATTCGCGCGGGAGACTTAGTCAGGTGGGGAGTTTGGCTGGGGCGGCACATCTGTTAAATGGTAACGCAGGTGTCCTAAGGTGAGCTCAGTGAGAACAGAAATCTCACGTAGACCAAAAGGGGAAAAGCTCACTTGATTTTGATTTTCAGTGTGAATACAAACTGTGAAAGCATGGCCTATCGATCCTTTAAGTCTGGGAAACGTCCAGCTAGAGGTGTCAGAAAAGTTACCACAGGGATAACTGGCTTGTGGCAGCCAAGCGTTCATAGCGACGTTGCTTTTTGATCCTTCGATGTCGGCTCTTCCTATCATTGAGACGCAGAAGTCCCAAAGTGTCGGATTGTTCACCCGCCAATAGGGAACGTGAGCTGGGTTTAGACCGTCGTGAGACAGGTTAGTTTTACCCTACTGAT-AATTAACGTTGCGACAGTAATCGAACTAGTACGAGAGGAACAGTTCGTTCAGACATTTGGTTAATGCAGTTAGCTGACACGCTAGTGCTGCGATGCTACCATCTGCCGGTTTATGACTGAACGCCTCTAAGTCAGGACCCGTGCTGGAGAGCAGCGTTATTGTGCCGACTGAATGAACCTAGCTTGGATGGTCGGTTGAAATCCTGGGAAAACGACCCAGAAGGCTCCGGGTGCTGTAAGTGTGAGAGTGGTCATTGTACCA
>Environmental_sequence_AACY020214703
AGTCATATGCTTGTCTCAAAGATTAAGCCATGCATGTCTCAGTATAAGTGTTT-CACTGCGAAACTGCGAATGGCTCATTAAAACAGTTATAGTTTCCATGTCAGTTGAATTACCTGGATATCCATGGTAATTCTAGAGCTAATACATGCGGAAGGGTTGTGCTTATTAGACACTGAACCAACCCGGG-GGTTTCGAGTTGATTGATGGTAATCGAACGAATCGCATGCGATGATTCATTCAAGTTTCTGACCTATCAGCTTTCGACGGTAGGGTATTGGCCTACCGTGGCATTGACGGGTAACGGAGAATTAGGGTTTGATTCCGGAGAGGGAGCCTGAGAAACGGCTACCACATCTAAGGAAGGCAGCAGGCGCGCAAATTACCCAATCCTGACACAGGGAGGTAGTGACAAGAAATACCAATATGAGGCTTCTCTTGTAATTGGAATGAGAACAATTTAAATCCCTTACCGAGTATCAATTGGAGGGCAAGTCTGGTGCCAGCAGCCGCGGTAATTCCAGCTCCAATAGCGTATATTAAAGTTGTTGCGGTTAAAAAGCTCGTAGTTGGAGTTCTGCCCTTGACTTTTACTTTGAGGAAATAAGAGTGTTCCAAGCAGGCTCTCGTCGTGCATAGCTCAGCATGGAATAATAGCATTGGACTTCGTTTCTACGCTGTTGGTTGCAAGAGC-GAGGTAATGATGAAGAGGGATAGTTGGGGGCATTCGTATTTAACTGTCAGAGGTGAAATTCTTGGATTTGTTAAAGACGGACTACTGCGAAAGCATCTGCCATGGATGTTTTCATTGATCAAGAACGAAAGTTAGGGGATCGAAGACGATCAGATACCGTCCTAGTCTTAACTATAAACCATGCCGGCTAGAGATGAGAGGTCGTTCAATGACACCTTTTGCATCTTGAGAGAAATCA-AAGCCTTTGGGTTCCGGGGGGAGTATGGTCGCAAGGCTGAAACTTAAAGGAATTGACGGAAGGGCACCACCAGGAGTGGAGCCTGCGGCTTAATTTGACTCAACACGGGGAAACTTACCAGGTCCGGACTTAGTAAGGATGTACAGATTGATAGCTCTTTACAGATTCTAAGGGTGGTGGTGCATGGCCGTTCTTAGTTGGTGGAGTGATTTGTCTGGTTAATTCCGTTAACGAACGAGACCTTAACCTGCTAAATAGTGCTGAGTTTCCTTCTTAGAGGGACGTCACGTGTCTAACGTGAGGAGGTGTGAGGCAATAACAGGTCTGTGATGCCCTTAGATGTTCTGGGCCGCACGCGCGCTACACTGATGCATTCAACGAGTTTCCTGGTCCGAGAGGAATGGGTAACCTTTTGAAAGTGCATCGTGCTAGGGATAGACTATTGCAATTATTGGTCTTCAACGAGGAATTCCTAGTAGACGTAGTTCATCAGACTGCATCGATTACGTCCCTGCCCTTTGTACACACCGCCCGTCGCTCCTACCGATTGGATGATCCGGTGAGCTATTCGGACCTCCAAGGGAAAGTCTCGCGAACCTTATCATCTAGAGGAAGGAGAAGTCGTAACAAGGTTTCCTCTCTTGCAACGACGAATGCCTTGGCTCGAGGATCGTTGAAGGACGCAGCGAACTGTGTTACACATCTCGAATTGCAGATTTCCGAGAAAGATAAGGATTCTGAACGCATTCTGCGAGTTGC-------TTGCAACTCACGTAGCAGGCGGTGTCCACGTACACGACCTGTTACGGGATTACCCGCTGAATTTAAGCATATAAATAAGTGGAGGAGTAAAAACTAACCAGGATTCCCCCAGTAATGGCGAATGAACAGGGAAGAGCTCAAATGCATAACCGCATTCCTCGTGTGCTCTCACCAGTTGCTTCC----------TCGTCGTTTGTTGTTTGGAAAAACACATAACCACGGGTGAAAATCCCATCTGTCGGCCTACGGAAGCGGCGTACGGTGTGAGTTCCCAGAGTCGCGCACCCTGGGACGGGTGCGTAAAGTCGGTGGTAAGTTTCATCGAAAGCTCAATATCTCCTCGAGTCCGATAGCGAACAAGTACCATGAGGGAAAGGTGAAAAGTACTTTGAAAAGAGAGTTAAACGTGCCTGAAATCGTTGTGAATCAAGCAATTGGAATCAGAATCGCAGGTTCCAATTGACCCGTCTTGAAACACGGACCAAGGAGTCATACGCATGTGCGAGTATGTGACCTACAACGGTATATGCGAAATGAAAGTGAAAGGTAGAAAGCTCTACCGACCGACTACATCGGCGTGAAGTTCGAGTATGAGCGCATGTGTTGGGACCCGAAAGATGGTGAACTATGCCTGAACAGGGTGAAGCCAGGGGAAACCCTGGTGGAGGCTCGTAGCGATACTGACGTGCAAATCGTTCGTCTAATTTGGGTATAGGGGCGAAAGACTAATCGAACCATCTAGTAGCTGGTTCCCTCCGAAGTTTCCCTCAGGATAGCTGGCGTGTTAGTTTCACCAGGTAAAGCGAATGATTAGAGGTTCCGGGGATGCTTCATCCTCGGCCTATTCTCAAACTTTCAATGGGTGAGATCCGCTGTTTGCATGTTCGAATCAGTGGCTGCAATGATGATGCTCAGTGGGCCGTTTTTGGTAAGCAGAACTGGCGATGAGGGATGAACCTACCGTTGACATAAGGTGCTAAAGTACTCGCTCA-TCAGACACCACAAAGGGTGTTGGTTCATTTTGACAGCAGGACGGTGGTCATGGAAGTCGAAATCCGCTAAGGAATGTGTAACAACTCACCTGCCGAATGGACTAGCCCCGAAAATGGATGGCGCTGCAGCGAGCGACCGATAGTCAACCCGTCGTGGGAGTTGTATCCTCGACGGTGTAGGAGGGCGCAGATGTTGTGACGCATTTCGGGTTGTAAAACTCGATGAAATTGCATCTGGTGCAGATCTTGGTGGTAGTAGCAACTATTCAACTGCGACTGTTGAAGACTGAAGTGGAGAAGGTTTCCATGTGAACAGGATTTGTACATGGGTTAGCCGGCCCTAAGGGACTGGAGGACGGGTCGAGTGCTG-CATTGCAGCAATGCCCGAAAGGTAAGGTGGTTAATATTCCTCCGCCCGACAGTGGATATTATGTGGCAACACAAAAGAACTCGGGTTCGCGTGTGGGTACTCCGGGAAGTGTTTTCTTTTCTTCTCAACAATCCTAGGCCCTGGAATCAGCTTGTCAGGAGGTAGGGCTGTCAGATTGGTGAAGTGCCTCGTCTTTTGAGCCACCTGGTGAGTCCTCACACGCCCATGAAACCCCGGGGGAAAGTTTCATTCGCACTCACGTCCGTATCCATAACCGCATCAGGTCTCCAAGGTTAGCAGCCTCTGGTCTCTAGAAGAAGGTAGCTAAGGGAAGTCGGCAAAATAGTTCCGTAACTTTGGGAAAAGGAATGGCTCTGAGGGTTGGGTGCAGGGGTTCCTGATCCTCTGCACGATGAACAACCATCTCAGAACTGGAGCGGACAAGGGGAATCCGACTGTTTAATTAAAACAAAGCATTGCGATACCCGCAAACGGTGTTGACGCAATGTGATTTCTGCCNNNNNNNNNNNNNNNNNNNNNNNNNNNNNNNNNNNNNNNNNNNNNNNNNNNNNNNNNNNNNNNNNNNNNNNNNNNNNNNNNNNNNNNNNNNNNNNNNNNNNTAGTGACGCGCATGAATGGATTAACGAGATTCCCACTGTCCCTATCTACCATCTAGCGAAACCACAGCCAAGGGAACGGGCTTGGGACATTCAGCGGGGAAAGAAGACCCTGTTGAGCTTGACTCTAGTTCGACTTTGTGAAGTGACTTAAGAGGTGTAGCATAAGTGGGAGCTTCGGCGAATGTGAAATACCACTACTTTTAATGTTGCTTTACTTATTCCGTTATGCAGAAATTCGGCTCTCGATGTCTTGTTC-AAAGTCCTGACCGATCCGCGCGGGAGACTTAGTCAGGTGGGGAGTTTGGCTGGGGCGGCACATCTGTTAAATGGTAACGCAGGTGTCCTAAGGTGAGCTCAGTGAGAACAGAAATCTCACGTAGACCAAAAGGGGAAAAGCTCACTTGATTTTGATTTTCAGTGTGAATACAAACTGTGAAAGCATGGCCTATCGATCCTTTAAGTCTGTGAAACGTACAGCTAGAGGTGTCAGAAAAGTTACCACAGGGATAACTGGCTTGTGGCAGCCAAGCGTTCATAGCGACGTTGCTTTTTGATCCTTCGATGTCGGCTCTTCCTATCATTGAGACGCAGAAGTCCCAAAGTGTCGGATTGTTCACCCGCCAATAGGGAACGTGAGCTGGGTTTAGACCGTCGTGAGACAGGTTAGTTTTACCCTACTGAT-AATCAACGTTGCGACAGTAATCGAACTAGTACGAGAGGAACAGTTCGTTCAGACATTTGGTTAATGCGGTTAGCTGAGACGCTAGTGCCGCGATGCTATCATCTGCCGGTTTATGACTGAACGCCTCTAAGTCAGGACCCGTGCTGGAGAGCAGCGTTAC-GTGCCTTCTGAATGAACCTATCTTGGATGGAAGGCTGAAATCCTGGGAAGACGATCCAGAAGGCTCCGGGCGTTGTAAGTACGAGAGTGATCTTGTGTC-A
>Environmental_Ma131_1A45_18S_FJ032668
NNNNNNNNNNNNNNNNNNNNNNNNNNNNNNNNNNNNNNNNNNNNNNNNNNNNNNNNNNNGCGA-CTGCGAATGGCTCATTAAAACAGTTATAGTTTCCATGTCAGTTGTATTACCTGGATATCCATGGTAATTCTAGAGCTAATACATGCGGAAGGGTTGTGCTTATTAGACACTGAACCAACCCGGGTGGTTTCGAGTTGATTGATGGTAATCGAACGAATCGCATGCGATAATTCATTCAAGTTTCTGACCTATCAGCTTTCGACGGTAGGGTATTGGCCTACCGTGGCATTGACGGGTAACGGAGAATTAGGGTTTGATTCCGGAGAGGGAGCCTGAGAAACGGCTACCACATCTAAGGAAGGCAGCAGGCGCGCAAATTACCCAATCCTGACACAGGGAGGTAGTGACAAGAAATACCAATATGAGGCTTCTCTTGTAATTGGAATGAGAACAATTTAAATCCCTTACCGAGTATCAATTGGAGGGCAAGTCTGGTGCCAGCAGCCGCGGTAATTCCAGCTCCAATAGCGTATATTAAAGTTGTTGCGGTTAAAAAGCTCGTAGTTGGAGTTCTGCCCTTGACTTTTACTTTGAGGAAATAAGAGTGTTCCAAGCAGGCTCTCGTCGTGCATAGCTCAGCATGGAATAATAGCATTGGACTTCGTTTCTACGCTGTTGGTTGCAAGAGC-GAGGTAATGATGAAGAGGGATAGTTGGGGGCATTCGTATTTAACTGTCAGAGGTGAAATTCTTGGATTTGTTAAAGACGGACTACTGCGAAAGCATCTGCCATGGATGTTTTCATTGATCAAGAACGAAAGTTAGGGGATCGAAGACGATCAGATACCGTCCTAGTCTTAACTATAAACCATGCCGGCTAGAGATCGGAGGTCGTTCGATGACACCTTCAGCATCTTGAGAGAAATCA-AAGCCTTTGGGTTCCGGGGGGAGTATGGTCGCAAGGCTGAAACTTAAAGGAATTGACGGAAGGGCACCACCAGGAGTGGAGCCTGCGGCTTAATTTGACTCAACACGGGGAAACTTACCAGGTCCGGACTTAGTAAGGATGTACAGATTGATAGCTCTTTACAGATTCTAAGGGTGGTGGTGCATGGCCGTTCTTAGTTGGTGGAGTGATTTGTCTGGTTAATTCCGTTAACGAACGAGACCTTAACCTGCTAAATAGCGCTGAGTTTCCTTCTTAGAGGGACGTCACGTGTCTAACGTGAGGAGGTGTGAGGCAATAACAGGTCTGTGATGCCCTTAGATGTTCTGGGCCGCACGCGCGCTACACTGATGCATTCAACGAGTTTCCTGGTCCGAGAGGAATGGGTAACCTTTTGAAAGTGCATCGTGCTAGGGATAGACTATTGCAATTATTGGTCTTCAACGAGGAATTCCTAGTAGACGTAGTTCATCAGACTGCATCGATTACGTCCCTGCCCTTTGTACACACCGCCCGTCGCTCCTACCGATTGAATGATCCGGTGAAGCTATCGGACTTTCGAGGGAAAGTCTCGCGAACCTTTATCCTTTAAGAAAGAAAAA-TCGTAAGAGGTTTTCCNNNNNNNNNNNNNNNNNNNNNNNNNNNNNNNNNNNNNNNNNNNNNNNNNNNNNNNNNNNNNNNNNNNNNNNNNNNNNNNNNNNNNNNNNNNNNNNNNNNNNNNNNNNNNNNNNNNNNNNNNNNNNNNNNNNNNNNNNNNNNNNNNNNNNNNNNNNNNNNNNNNNNNNNNNNNNNNNNNNNNNNNNNNNNNNNNNNNNNNNNNNNNNNNNNNNNNNNNNNNNNNNNNNNNNNNNNNNNNNNNNNNNNNNNNNNNNNNNNNNNNNNNNNNNNNNNNNNNNNNNNNNNNNNNNNNNNNNNNNNNNNNNNNNNNNNNNNNNNNNNNNNNNNNNNNNNNNNNNNNNNNNNNNNNNNNNNNNNNNTGAAAATCCCATCTGTCGGCCTACGGAAGCGGCGTACGGTTTGAGTTCCCCGAGTCGCGCACCCTGGGACGGGTGCGTAAATTCGGTGGTAAGTTTCATCGAAAGCTCAATATTTCCTCGAGTCCGATAGCGAACAAGTACCATGAGGGAAAGGTGAAAAGTACTTTGAAAAGAGAGTTAAACGTGCCTGAAATCGTTGTGAATCAAGCAATTGGAATCAGAATCGCAGGTTCCAATTGACCCGTCTTGAAACACGGACCAAGGAGTCATACGCATGTGCGAGTATGTGAGCCAAAACGCTATATGCGAAATGAAAGTGAAAGGTAGAAAGCTCTACCGACCGACTACATCGGCGTGAAGTTCGAGTGTGAGCGCATGTGTTGGGACCCGAAAGATGGTGAACTATGCCTGAACAGGGTGAAGCCAGGGGAAACCCTGGTGGAGGCTCGTAGCGATACTGACGTGCAAATCGTTCGTCTAATTTGGGTATAGGGGCGAAAGACTAATCGAACCATCTAGTAGCTGGTTCCCTCCGAAGTTTCCCTCAGGATAGCTGGCGTGTTAGTTTAACCAGGTAAAGCGAATGATTAGAGGTTCCGGGAATGCTTCTTTCTCGGCCTATTCTCAAACTTTCAATGGGTAAGATCCGCTGTTTGCATGTTCGAATCAGTGGCTGCAAGGATGATGCTCAGGGGGCCGTTTTTGGTAAGCAAAACTGGCGATGAGGGATG-ACCTACCGTTGACATAAGGTGCTAAATTACTCGCTCA-TCAGACACCACAAAGGGTGT-GGTTCA-TTTGACAGCA-GACGGTGGTCATGGAAGTCGAAATCCGCTAAGGAATGTGT-ACAACTCACCTGCCGAATGGACTAGCCCCGAAAATGGAT-GCGCTGCAGCGAGCGACCGATAGTCAACCGGTCGTGGGAGTTGTATCCTCGACCGTGTAGGAGGGCGCAGATGTTGTGACGCATTTCGGGTTGTAAAACTCGATGAAATTGCATCTGGTGCAGATCTTGGTGGTAGTAGCAACTATTCAACTGCGACTGTTGAAGACTGAAGTGGAGAAGGTTTCCATGTGAACAGGATTTGTACATGGGTTAGCCGGCCCTAAGGGACTGGAGGACGGGTCGAGTGCAG-CTT-GCTGCAATGCCCGAAAGGTAAGGTGGTTAATATTCCTCCGCCCGACAGTGGATATTATGTGGCAACACAAAAGAACTCGGGTTCACGTGCGGGCGCTCCGGGAAGTGTTTTCTTTTCTTCTCAACAATCTTAGGCCCTGGAATCAGCTTGTCAGGAGGTAGGGCTGTCAGATTGGTGAAGTGCCTCGTCTTTTGAGCCACCTGGTGAGCTCTCGCACGTCCTTGAAACCCCGGGGGAAAGTTTCATTCGCACTCACGACCGTATCCATAACCGCATCAGGTCTCCAAGGTTAGCAGCCTCTGGTCTCTAGAAGAAGGTAGCTAAGGGAAGTCGGCAAAATAGTTCCGTAACTTTGGGAAAAGGAATGGCTCTGAGGGTTGGGCGCAGGGGTTCCTGATCCTCTGCGCGATGAACAACCATCTCAGAACTGGAGCGGACAAGGGGAATCCGACTGTTTAATTAAAACAAAGCATTGCGATACCCGCAACCGGTGTTGACGCAATGTGATTTCTGCCCAGTGCTCTGAATGTCAAAGTGATGAAATTCAAACAAGCGCGGGTAAACGGCGGGAGTAACTATGACTCTCTTAAGGTAGCCAAATGCCTCGTCATCT-ATTAGTGACGCGCATGAATGGATTAACGAGATTCCCACTGTCCCTAACTACCATCTAGCGAAACCACAGCCAAGGGAACGGGCTTGGGACATTCAGCGGGGAAAGAAGACCCTGTTGAGCTTGACTCTAGTTCGACTTTGTGAAGTGACTTAAGAGGTGTAGCATATGTGGGAGCTTCGGCGAATGTGAAATACCACAACTTTTAATGTTGCTTTACTTACTCCGTTATGCAAAAATTCGGCTCTCGATGTTTTGTTT-AAAGTCCTGACCGATTTGCGCGGGAGACTTAGTCAGGTGGGGAGTTTGGCTGGGGCGGCACATCTGTTAAATGGTAACGCAGGTGTCCTAAGGTGAGCTCAGTGAGAACAGAAATCTCACGTAGACCAAAAGGGGAAAAGCTCACTTGATTTTGATTTTCAGTGTGAATACAAACTGTGAAAGCATGGCCTATCGATCCTTTAAGTCTGGGAAACGTCCAGCTAGAGGTGTCAGAAAAGTTACCACAGGGATAACTGGCTTGTGGCAGCCAAGCGTTCATAGCGACGTTGCTTTTTGATCCTTCGATGTCGGCTCTTCCTATCATTGAGACGCAGAAGTCCCAAAGTGTCGGATTGTTCACCCGCCAATAGGGAACGTGAGCTGGGTTTAGACCGTCGTGAGACAGGTTAGTTTTACCCTACTGAT-AATTAACGTTGCGACAGTAATCGAACTAGTACGAGAGGAACAGTTCGTTCAGACATTTGGTTAATGCGGTTAGCTGAGACGCTAGTGCCGCGATGCTACCATCTGCCGGTTTATGACTGAACGCCTCTAAGTCAGAANNNNNNNNNNNNNNNNNNNNNNNNNNNNNNNNNNNNNNNNNNNNNNNNNNNNNNNNNNNNNNNNNNNNNNNNNNNNNNNNNNNNNNNNNNNNNNNNNNNNNNNNNNNNNNNNNNNNNNNNNNNNN
>Environmental_Ma131_1A38_18S_FJ032666
NNNNNNNNNNNNNNNNNNNNNNNNNNNNNNNNNNNNNNNNNNNNNNNNNNNNNNNNNNNNNNNNNNNNNNNNGGCTCATTAAAACAGTTATCGTCTCCTTGACAGTCACCAGTTTTGGATACCTATGGTAATTCTAGAGCTAATACATACGGAAGGGTTGTGCTTATTAGATACTGAACCAACCCAGGCGGTCTTGAGTTGACTCATAGTACCCAG-CGAATCGCGTGCGATGTGTCATCCGAGTTTCTGACCTATCAGCTTCCGACGGTAGGGTATTGGCCTACCGTTGCTTTGACGGGTAACGGAGAATTAGGGTTCGATTCCGGAGAGGGAGCCTGAGAAACGGCTACCACATCTAAGGAAGGCAGCAGGCGCGCAAATTACCCAATCCTGACACAGGGAGGTAGTGACAAGAAATACCAATACGAGGCATCTCTAGTAATTGGAATGAGTGCGATTCACAACGCTGCACGAGTATCAATTGGAGGGCAAGTCTGGTGCCAGCAGCCGCGGTAATTCCAGCTCCAATAGCGTATATTAAAGTTGTTGCGGTTAAAAAGCTCGTAGTTGGATTTCTGTCCAGGACATTTACTTTGAGGAAATGAGAGTGTTTCAAGCGGGCGTTCGCCGTGAATACGTTAGCATGGAATAATAGCATCGGACCTCGCTCCAAAGCTGTTGGTTTCTTGGTC-GAGGTAAAGGTGAATAGGGATTGTCGGGGGCATTCGTATTTAACTGTCAGAGGTGAAATTCTTGGATTTGTTGAAGACGGACTACTGCGAAAGCATCTGCCAAAGATGTTCTCATTGATCAAGAACGAAAGTTAGGTGATCGAAGACGATCAGATACCGTCCTAGTCTTAACCATAAACTATGCCGACTGGAGATAGGGGGTCGTTAAATGACGCCTTCTGCATCTTGAGAGAAATCA-AAGTCTTTGGGTTCCGGGGGGAGTATGGTCGCAAGGCTGAAACTTAAAGGAATTGACGGAAGGGCACCACCAGGAGTGGAGCCTGCGGCTTAATTTGACTCAACACGGGGAAACTTACCAGGTCCGGACATAGTGAGGATTGACAGACTGATAGCTCTTTCGAGATTCTATGGGTGGTGGTGCATGGCCGTTCTTAGTTGGTGGAGTGATTTGTCTGGTTAATTCCGTTAACGAACGAGACCTTAACCTGCTAAATAGGCTCCAGAATCCTTCTTAGAGGGACGTCGCGTGTCTAACGCTAGGAAGTGTGAGGCAATAACAGGTCTGTGATGCCCTTAGATGTTCTGGGCTGCACGCGCGCTACACTGATGCGTTCAACGAGTTCCCCGCTCCGGAAGGAACGGGCAACCTTGTGAAAGCGCATCGTGATGGGGATAGATTATTGCAATTGTTAATCTTCAACGAGGAATTCCTAGTAAGCGCGAGTCATCAACTCGTGCTGATTACGTCCCTGCCCTTTGTACACACCGCCCGTCGCTCCTACCGATTGAGTGACCCGGTGAATAATTCGGACAACAGGCTGGAAGTTTAGTGAACCNNNNNNNNNNNNNNNNNNNNNNNNNNNNNNNNNNNNNNNNNNNNNNNNNNNNNNNNNNNNNNNNNNNNNNNNNNNNNNNNNNNNNNNNNNNNNNNNNNNNNNNNNNNNNNNNNNNNNNNNNNNNNNNNNNNNNNNNNNNNNNNNNNNNNNNNNNNNNNNNNNNNNNNNNNNNNNNNNNNNNNNNNNNNNNNNNNNNNNNNNNNGAGCTCAGATTGGATTACCCGCTGAATTTAAGCATATTAGTGAGCGGAGGAATCGAAACTGAATAGGATCCCCTTAGTAATGGCGAACGAACCGGGGAGAGCTCACACTAGAAAGCAGAACTGCGTTTTGGTGTACCGACACGGGTCCAGTGGGTGCGTTGGTGTAAGTCCCTTGGTAACGGGCGTCATAGAGGGTGAGATCCCCGTCTGACACTAACGCAAGCCTGCGTACGGGCCGTGTTCTCAGAGTCGTGTACCCTGAGATGGGTGCGCAAAGTTGGTGGTACATTCCATCCGAAGCTCAATACTGACTCGAGACCGATAGCGAACAAGTACCGTGAGGGAAAGGTGCAAAGTACTTTGAAAAGAGGGTTAAACGTGCCTGAGATCGCTGTAATGCAAGCGTATGAAACTGGCTTGCAAGGCGTCATACGACCCGTCTTGAAACACGGACCAAGGAGTCATACACATGTGCGAGTATGCGAGTGCCGAACTTGTATGCGGAATGAAAGTATCCGGCGGGAAGCACCGTCGACCGGCCATGACGGAGAGAGGTTTGAGCT-GAGCACATTTGTTGGGACCCGAAAGATGGTGAACTATGTCTGGGCAGGGTGAATCCAGGGGAAACTCTGGTGGAGGCTCGTAGCGATACTGACGTGCAAATCGTTCGTCAAACCTGGATATAGGGGCGAAAGACTAATCGAACCATCTAGTAGCTGGTTCCCTCCGAAGTTTCCCTCAGGATAGCTGGCGTGTAAGTGGTATCAGGTAAAGCGAATGATTAGAGGCCTCGGGGGCGTGTCGTCCTCGACCTATTCTCAAACTTTAAATGGGTACGATGGGTTGGTTACCTAAGCGAACCTTCACACTAAATGCTTTCGCCTAGTGGGCCGTTTTTGGTAAGCAAAACTGGCGATGAGGGATGAACCTAACGTTGGGTTAAGGTGCCGAAGTGCTCGCTCA-TGAGACACCAGAAAGGGTGT-GGT-CA-TTTAACAGCAGGACGGTGGTCATGGAAGTTGAAATCCGCTAAGGAGTGTGTAACAACTCACCTGCCGAATGGACTGGCCCCGAAAATGGATGGCGCTGCAGCGGGTGACCGATACCCAACCGCTAATGCAATTATGAACCATTAGCGTGTAGGAGGGCGAATGCATTGTGACGCAGT-CATGTCGTAGGACTAGGTCTAGCAATGCGTTGTGCAGATCTTGGTGGTAGTAGCAACTATTCAAACGCGAACTTTGAAGACTGAAGAGGAGAAGGTTTCCATGTGAACAGCCTTTGGACATGGGTTAATCGGCCCTAAACGGCAGGGTAGCCCTTCGCAATGTGGCCTGGCCACGATCTGTGAAAGGAAAGGTGGTTAATATTCCACCATCGGGACGTGGATATTGTGTGGCAACACAAACGCACGCGGCGCCACTGGCGGACTCTCCGGGGAGTGTTTTCGTTTCTGTTCAACAGCTTTGGACCCTGGAAGCAGCTTGCCGGGAGAGAGGGTCCACTGTCTGGTCGAGTGCCCCGTGTTACGGGGCATCCGGTTCGGTTCCGACAGTCCTTGAAAAGCCGCGGGAGAGGTTCAGTCACACGCTCGTCCGTACCCATAACCGCATCAGGTCTCCTAGGTTAGCAGCCTCTAGTCCATAGAGTAAGGTGGCTGAGGGAAGTCGGCAAAATAGTTCCGTAACTTCGGGAAAAGGAATGGCTCTGAGGGCTGGGCGTAAGGATCCTATTC-CCTTGCGCGCTGAACAGCCAACTCAGAACTGGAGCGGACAAGGGGAATCCGACTGTTTAATTAAAACAAAGCATTGTGATGGCGCTAGCGCGTGTTGACACAATGTGATTTCTGCCCAGTGCTCTGAATGTCAAAGTGATGAAATTCAAATAAGCGCGGGTAAACGGCGGGAGTAACTATGACTCTCTTAAGGTAGCCAAATGCCTCGTCATCT-ATTAGTGACGCGCATGAATGGATTAACGAGATTCCCACTGTCCCCATCCACCATCTAGCGAAACCACAGCCAAGGGAACGGGCTTGGAACTGTCAGCGGGGAAAGAAGACCCTGTTGAGCTTGACTCTAGTCCGACTTTGTGAAGCCACTTAGGAGGTGTAGCATAAGTGGGAGCTCACGCGTCTTTGAAATACCACTACTCTTAATGTGGCTTTACTTACTCCGTTATACTGAATCTCGCTATTCGAGTTGTGGAACGAACGGCCAGCCCGATCAGTGCGGGAAACATAGTCAGGTGGGGAGTTTGGCTGGGGCGGCACATCTGTTAAATGGTAACGCAGGTGTCCTAAGGCAAGCTCAATGAGAACAGAAATCTCATGCAGACCAGAAGGGGAAAAGCTTGCTTGATTCCGATTTTCAGCGCGAATACGAACTGTGAAAGCGTGGCCTACCGATCCTCTATGTCTGAGGAATGTTCAGCTAGAGGTGTCAGAAAAGTTACCACAGGGATAACTGGCTTGTGGCAGCCAAGCGTTCATAGCGACGTTGCTTTTTGATCCTTCGATGTCGGCTCTTCCTATCATTGAGACGCAGAAGTCCCAAAGTGTCGGATTGTTCACCCGCCAATAGGGAACGTGAGCTGGGTTTAGACCGTCGTGAGACAGGTTAGTTTTACCCTACTGATGTGTGGATACCGCGACAGTAATCGAACTAGTACGAGAGGAACAGTTCGTTCAGATACCTGGTAAATGCCGTTAGCTGAAACACTAGTACGGCGACGCTACCATCTGCTGGATTACCGCTGAACGCCTCTAAGTCNNNNNNNNNNNNNNNNNNNNNNNNNNNNNNNNNNNNNNNNNNNNNNNNNNNNNNNNNNNNNNNNNNNNNNNNNNNNNNNNNNNNNNNNNNNNNNNNNNNNNNNNNNNNNNNNNNNNNNNNNNNNNNNNN
>Ichthyodinium_chabelardi_FJ440623
AGTCATATGCTTGTCTCAAAGATTAAGCCATGCATGTCTCAGTATAAGCTTTT-CACTGCAAAACTGCGAATGGCTCATTAAAACAGTTCTTGTTCACTTGGCGGTTACTCTACAAGGATACCTATGGTAATTCTAGAGCTAATACATGCGGAAGAGCTGCAGTTATTAGATTCCGAACTGACCCAGGGGGACTCAAGTTGATTCATACTAACCGAACGAATCGTGTACGATTGGTCAATCAAGTTTCTGACCTATCAGCTTCCGACGGTAGGGTATTGGCCTACCGTGGCATTGACGGGTAACGGGGAATTAGGGTTCGATTCCGGAGAGGGAGCCTGAGAAACGGCTACCACATCTAAGGAAGGCAGCAGGCGCGTAAATTACCCAATCCTGACACAGGGAGGTAGTGACAAGAAATACCAATACAAGGCTTCTTTTGTAATTGGGATGAGTAGAATTTAAACCGCGATACAAGTATCAATTGGAGGGCAAGTCTGGTGCCAGCAGCCGCGGTAATTCCAGCTCCAATAGCGTATATTAAAATTGTTGCGGTTAAAACGCTCGTAGTTGAATATTTGCTCATTTTTTTTACTTTGAGGAAATGAGAGTGTTTCAAGCAGGCGTTTGTCGTGAATACGTTAGCATGGAATAATGACACAGGACCTTGCTCCGAAGTTGTTGGTTTTTGGAC--GAGGTAATCAA-AATGGGGATAGTTGGGGGCATTCGTATTTAACTGTCAGAGGTGAAATTCTTGGATTTTTTAAAGACGAACTACTGCGAAAGCATCTGCCCAGGATGTTTTTATTAATCAAGAACGAAAGTTAGGGGATCGAAGACGATCAGATACCGTCCTAGTCTTAACCATAAACTATGCCGACTAGAGATTGGGGA-CGTCATTTGACGTCGTCAGCACCTTATGAGAAATCA-AAGTCTTTGGGTTCCGGGGGGAGTATGGTCGCAAGGCTGAAACTTAAAGGAATTGACGGAAGGGCACCACCAGGAGTGGAGCCTGCGGCTTAATTTGACTCAACACGGGAAAACTTACCAGGTCCAGACATAGGTAGGATTGACAGACTGATAGCTCTTTCTTGATTCTATGGGTGGTGGTGCATGGCCGTTCTTAGTTGGTGGAGTGATTTGTCTGGTTAATTCCGTTAACGAACGAGACCTTAGCCTGCTAAATAATTGCCGGAACTTTTCTTAGAGGGACTTTGTGTGTGTAACACAAGGAAGTGTGAGGCAATAACAGGTCTGTGATGCCCTTAGATGTTCTGGGCTGCACGCGCGCTACACTGATGCGTCCAACAAGCGCCCTAGTCCGACAGGAACGGGTAATCTTGTCAACGCGCATCGTGATGGGGATAGATTATTGCAATTATTGATCTTGAACGAGGAATTCCTAGTAAGCGTAAGTCATTAGCTTGCGCTGATTACGTCCCTGCCCTTTGTACACACCGCCCGTCGCTCCTACCGATTGAGTGGTCCGGTGAATAATTCGGACGGCAGGCTGAAAGTCTAGTAAACCTTATCACTTAGAGGAAGGAGAAGTCGTAACAAGGTTTCCTTTTTTGCAGCGGTGGATGTCTTGGCTCGAGATGTGATGAAGAACGTAGCGAACCACGATATTCCTTGTGAATTGCGAAGTTTCGGGAATCAACAGAGTTTTGAACGCATGCGGCGCGCTGGCTAG---TCATAGCGCGTGTCTGAGTCGGTATTNNNNNNNNNNNNNNNNNNNNNNNNNNNNNNNNNNNNNAAAACATATAAGTAAGCGGGGATAAAAAAAACCACAGGGATTCTCTAAGTAATGGCGAATGAACAGAGGTAAGCTCACGGTATAAACCCAGGCCAGCTTGTGG-CTAGTGATC--------GTGGAAATGGT-------ATCCTTTGGAAAAAGGTGCAGAGCAGGGTGATAGTCCCGTCCATCATTTCTTCCCGGTCACGTACAGCCCAAGCTTATCGAGTCGTTCTCCTTGGGATAGGAGTGCAAATCGGATGGTATACGTCATCCAAAGCTTAATATTATCTCGAGTCCGATAGTGAACAAGTACCATGAGGGAAAGATAAAAAGTACTTTGAAAAGAGAGTTATACGCGCCTAAAATCGTTGCAGTAAAAGCCTTTTGAACNNNNNNNNNNNNNNNNNNNNNNNNNNNNNNNNNNNNNNNNNNNNNNNNNNNNNNNNNNNNNNNNNNNNNNNNNNNNNNNNNNNNNNNNNNNNNNNNNNNNNNNNNNNNNNNNNNNNNNNNNNNNNNNNNNNNNNNNNNNNNNNNNNNNNNNNNNNNNNNNNNNNNNNNNNNNNNNNNNNNNNNNNNNNNNNNNNNNNNNNNNNNNNNNNNNNNNNNNNNNNNNNNNNNNNNNNNNNNNNNNNNNNNNNNNNNNNNNNNNNNNNNNNNNNNNNNNNNNNNNNNNNNNNNNNNNNNNNNNNNNNNNNNNNNNNNNNNNNNNNNNNNNNNNNNNNNNNNNNNNNNNNNNNNNNNNNNNNNNNNNNNNNNNNNNNNNNNNNNNNNNNNNNNNNNNNNNNNNNNNNNNNNNNNNNNNNNNNNNNNNNNNNNNNNNNNNNNNNNNNNNNNNNNNNNNNNNNNNNNNNNNNNNNNNNNNNNNNNNNNNNNNNNNNNNNNNNNNNNNNNNNNNNNNNNNNNNNNNNNNNNNNNNNNNNNNNNNNNNNNNNNNNNNNNNNNNNNNNNNNNNNNNNNNNNNNNNNNNNNNNNNNNNNNNNNNNNNNNNNNNNNNNNNNNNNNNNNNNNNNNNNNNNNNNNNNNNNNNNNNNNNNNNNNNNNNNNNNNNNNNNNNNNNNNNNNNNNNNNNNNNNNNNNNNNNNNNNNNNNNNNNNNNNNNNNNNNNNNNNNNNNNNNNNNNNNNNNNNNNNNNNNNNNNNNNNNNNNNNNNNNNNNNNNNNNNNNNNNNNNNNNNNNNNNNNNNNNNNNNNNNNNNNNNNNNNNNNNNNNNNNNNNNNNNNNNNNNNNNNNNNNNNNNNNNNNNNNNNNNNNNNNNNNNNNNNNNNNNNNNNNNNNNNNNNNNNNNNNNNNNNNNNNNNNNNNNNNNNNNNNNNNNNNNNNNNNNNNNNNNNNNNNNNNNNNNNNNNNNNNNNNNNNNNNNNNNNNNNNNNNNNNNNNNNNNNNNNNNNNNNNNNNNNNNNNNNNNNNNNNNNNNNNNNNNNNNNNNNNNNNNNNNNNNNNNNNNNNNNNNNNNNNNNNNNNNNNNNNNNNNNNNNNNNNNNNNNNNNNNNNNNNNNNNNNNNNNNNNNNNNNNNNNNNNNNNNNNNNNNNNNNNNNNNNNNNNNNNNNNNNNNNNNNNNNNNNNNNNNNNNNNNNNNNNNNNNNNNNNNNNNNNNNNNNNNNNNNNNNNNNNNNNNNNNNNNNNNNNNNNNNNNNNNNNNNNNNNNNNNNNNNNNNNNNNNNNNNNNNNNNNNNNNNNNNNNNNNNNNNNNNNNNNNNNNNNNNNNNNNNNNNNNNNNNNNNNNNNNNNNNNNNNNNNNNNNNNNNNNNNNNNNNNNNNNNNNNNNNNNNNNNNNNNNNNNNNNNNNNNNNNNNNNNNNNNNNNNNNNNNNNNNNNNNNNNNNNNNNNNNNNNNNNNNNNNNNNNNNNNNNNNNNNNNNNNNNNNNNNNNNNNNNNNNNNNNNNNNNNNNNNNNNNNNNNNNNNNNNNNNNNNNNNNNNNNNNNNNNNNNNNNNNNNNNNNNNNNNNNNNNNNNNNNNNNNNNNNNNNNNNNNNNNNNNNNNNNNNNNNNNNNNNNNNNNNNNNNNNNNNNNNNNNNNNNNNNNNNNNNNNNNNNNNNNNNNNNNNNNNNNNNNNNNNNNNNNNNNNNNNNNNNNNNNNNNNNNNNNNNNNNNNNNNNNNNNNNNNNNNNNNNNNNNNNNNNNNNNNNNNNNNNNNNNNNNNNNNNNNNNNNNNNNNNNNNNNNNNNNNNNNNNNNNNNNNNNNNNNNNNNNNNNNNNNNNNNNNNNNNNNNNNNNNNNNNNNNNNNNNNNNNNNNNNNNNNNNNNNNNNNNNNNNNNNNNNNNNNNNNNNNNNNNNNNNNNNNNNNNNNNNNNNNNNNNNNNNNNNNNNNNNNNNNNNNNNNNNNNNNNNNNNNNNNNNNNNNNNNNNNNNNNNNNNNNNNNNNNNNNNNNNNNNNNNNNNNNNNNNNNNNNNNNNNNNNNNNNNNNNNNNNNNNNNNNNNNNNNNNNNNNNNNNNNNNNNNNNNNNNNNNNNNNNNNNNNNNNNNNNNNNNNNNNNNNNNNNNNNNNNNNNNNNNNNNNNNNNNNNNNNNNNNNNNNNNNNNNNNNNNNNNNNNNNNNNNNNNNNNNNNNNNNNNNNNNNNNNNNNNNNNNNNNNNNNNNNNNNNNNNNNNNNNNNNNNNNNNNNNNNNNNNNNNNNNNNNNNNNNNNNNNNNNNNNNNNNNNNNNNNNNNNNNNNNNNNNNNNNNNNNNNNNNNNNNNNNNNNNNNNNNNNNNNNNNNNNNNNNNNNNNNNNNNNNNNNNNNNNNNNNNNNNNNNNNNNNNNNNNNNNNNNNNNNNNNNNNNNNNNNNNNNNNNNNNNNNNNNNNNNNNNNNNNNNNNNNNNNNNNNNNNNNNNNNNNNNNNNNNNNNNNNNNNNNNNNNNNNNNNNNNNNNNNNNNNNNNNNNNNNNNNNNNNNN
>Amoebophrya_sp_HM483394
AGTCATATGCTTGTCTCAAAGATTCATCCATGCATGTCTCAGTATAAGTCTTCGTACGGCGAAACTGCGAATGGCTCATTAAAACAGTTATAGTTTATTTGATGGTCATGTTATATGGATAACTGTGGTAATTCTAGAGCTAATACATGCGGAAGGGTCGTATTTATTAGATACAGAACCAATACGCCTGTTTTTTGGATGATTCATAATAAATGAACGGAGCACATGTGCTGTGTCATTCAAGTTTCTGACCTATCAGCTTTCGACGGTAGGGTATTGGCCTACCGTGGCATTGACGGGTAACGGAGAATTAGGGTTCGATTCCGGAGAGGGAGCCCGAGAAACGGCTACCACATCTAAGGAAGGCAGCAGGAGCGCAAATTACCCAATCCTGACACAGGGAGGTAGTGACAAGAAATAACAAAGCAAGTCCTTTTTTGCTATTGGAATGAGTAGAATTTAAATCTCTTTTCGACTATCAATTGGAGGGCAAGTCTGGTGCCAGCAGCCGCGGTAATTCCAGCTCCAATAGCGTATATTAAAGTTGTTGCGGTTAAAAAGCTCGTAGTTGGATTTCTGTTTGGGACTTTTACTTTGAGGAAATTAGAGTGTTCACGGCAGGCAATCGCCTTGAATATATTAGCATGGAATAATAATATAGGATCTTGGTTCTATTTTGTTGGTTTCTAGACT-AAGATAATGATTAATAGGGACAATTGGGGGCATTCGTATTAACGCGTCAGAGGTGGAATTCTTGGATTGCGTTACGACGAACTACTGCGAAAGCATTTGCCAAGGATGTTTTCATTGATCAAGAACGAAAGTAAGGGGATCGAAGACGATTAGATACCGTCGTAGTCTTTACCATAAACTATGCCAACTAGAGATGGGGTGTCGTT-CTTGACTCACTCCGCACCTTATGAGAAATCA-AAGTCTTTGGGTTCCGGGGGGAGTATGGTCGCAAGGCTGAAACTTAAAGGAATTGACGGAAGGGCACCACCAGGAGTGGAGCCTGCGGCTTAATTTGACTCAACACGGGAAAACTCACCAGGTCCAGACATAGTAAGGATTGACAGATTGATAGCTCTTTCTTGATTCTATGGGTGGTGGTGCATGGCCGTTCTTAGTTGGTGGAGTGATTTGTCTGCTTAATTGCGTTAACGAACGAGACCTTAACCTGCTAAATAGATCAACCTATCCTTCTTAGAGGGACTTTGTGTTTTCAGCGCAAGGAAGTTTGAGGCAATAACAGGTCTGTGATGCCCTTAGATGTTCTGGGCTGCACGCGCGCTACACTGATGCGTTCAACGAGTGTCCTTGCCCGATAGGGTTGGGTAATCTTTTGAACACGCATCGTGATGGGGATAGATTATTGCAATTATTAATCTTCAACGAGGAATTCCTAGTAATGATGAATCATCAGTTCATCGTGATTACGTCCCTGCCCTTTGTACACACCGCCCGTCGCTCCTACCGATTGAGCAATCCGGTGAATACTTCGGACCGGTTCTGGAAAGTCCACTGAACCTTATTGCTTAGAGGAAGGAGAAGTCGTAACAAGGTTTCCCAACTTTTAGCGGTGGATGTCTCGGCTCAGGCAACGATGAAGGACGCCGCAAAATGCGATAAGCTTTGTGAATGGCAGAATTCCGCGAATCAATAGAATGCTGAACGCATACTGCACTTTTAGGTTACTCCTGAAAGTATGTCTAAGTCAGGGCGNNNNNNNNTGACTTTAGACAAGAATACCCGCTGAATTTAAGCATATAAGTAAGCGGAGGAAAAGAAAATGAATATGATTCCCTTAGTAAGGGCGACTGAACCGGGAAGAGCTCAAAATGTAAATCAGGAATGAATTGTAGTCTTGAGAGCTGTTGCT-AGGNNNNNNTCCGCGTAAGTCTTTTGGAAAAAAGCATCAGAGAGGGTGAGAATCCCGTTTCC-GTGGAGTGTCCTGCCTTTCCGGCATGGCTTCTTAGAGTCGCGCACTTTGGAAATGGTGTGCAAAATGGGAGGTAATTTTCTTCTAAAGCTAAATATAGGCCTGAGACCGATAGCAAACAAGTACCGTGAGGGAAAGATGAAAAGGACTTTGGAAAGAGAGTTAAAAGTGCCTGAAACCGCTAAGAGGGAAGCGAATGAAACATGGCTAAATGGTTTTTTTCTACCCGTCTTGAAACACGGACCAAGGAGTCGACCTCTATCGCGAGTGTGCGGGTGGCAAACCTGTACGCGGAATGAAAGTAACAGTTTGGATGCACAAACGGCCGGCTTCGATTGAGAGAGGTTTGAGTATGAGCGATAAGGGTCGGACCCGAAAGATGGTGAACTATGCTTGAGTAGGGTGAAGTCAGGGGAAACCCTGATGGAGGCTCGTAGCGGTACTGACGTGCAAATCGTTCGTCAAACTTGAGTATAGGGGCGAAAGACTAATCGAACCATCTAGTAGCTGGTTCTCTCCGAAGTTTCCCTCAGGATAGCTGGAGTCGGAGTTTTGTCAGGTAAAGCGAATGATTAGAAGCATTGGGGATGCTTAGTCCTCGACTTATTCTCAAACTTTAAATAGGCAAGATCAGTGACTTACTTTAGTGAAGTTACTGGATAAATGACGACCCCAAGTGGGCCATTCTTGGTAAGCAGGACTGGCGATGAGGGATGAACCTAACGTTGGGTTAAGGTGCCAAACTGCTCGCTCA-TCAGATACCACAAAGGGTGTTGGTTCATTTTAACAGCAGGACGGTGGTCATGGAAGTCGAAACCCGCTAAGGAGTGTGTAACAACTNNNNNNNNNNNNNNNNNNNNNNNNNNNNNNNNNNNNNNNNNNNNNNNNNNNNNNNNNNNNNNNNNNNNNNNNNNNNNNNNNNNNNNNNNNNNNNNNNNNNNNNNNNNNNNNNNNNNNNNNNNNNNNNNNNNNNNNNNNNNNNNNNNNNNNNNNNNNNNNNNNNNNNNNNNNNNNNNNNNNNNNNNNNNNNNNNNNNNNNNNNNNNNNNNNNNNNNNNNNNNNNNNNNNNNNNNNNNNNNNNNNNNNNNNNNNNNNNNNNNNNNNNNNNNNNNNNNNNNNNNNNNNNNNNNNNNNNNNNNNNNNNNNNNNNNNNNNNNNNNNNNNNNNNNNNNNNNNNNNNNNNNNNNNNNNNNNNNNNNNNNNNNNNNNNNNNNNNNNNNNNNNNNNNNNNNNNNNNNNNNNNNNNNNNNNNNNNNNNNNNNNNNNNNNNNNNNNNNNNNNNNNNNNNNNNNNNNNNNNNNNNNNNNNNNNNNNNNNNNNNNNNNNNNNNNNNNNNNNNNNNNNNNNNNNNNNNNNNNNNNNNNNNNNNNNNNNNNNNNNNNNNNNNNNNNNNNNNNNNNNNNNNNNNNNNNNNNNNNNNNNNNNNNNNNNNNNNNNNNNNNNNNNNNNNNNNNNNNNNNNNNNNNNNNNNNNNNNNNNNNNNNNNNNNNNNNNNNNNNNNNNNNNNNNNNNNNNNNNNNNNNNNNNNNNNNNNNNNNNNNNNNNNNNNNNNNNNNNNNNNNNNNNNNNNNNNNNNNNNNNNNNNNNNNNNNNNNNNNNNNNNNNNNNNNNNNNNNNNNNNNNNNNNNNNNNNNNNNNNNNNNNNNNNNNNNNNNNNNNNNNNNNNNNNNNNNNNNNNNNNNNNNNNNNNNNNNNNNNNNNNNNNNNNNNNNNNNNNNNNNNNNNNNNNNNNNNNNNNNNNNNNNNNNNNNNNNNNNNNNNNNNNNNNNNNNNNNNNNNNNNNNNNNNNNNNNNNNNNNNNNNNNNNNNNNNNNNNNNNNNNNNNNNNNNNNNNNNNNNNNNNNNNNNNNNNNNNNNNNNNNNNNNNNNNNNNNNNNNNNNNNNNNNNNNNNNNNNNNNNNNNNNNNNNNNNNNNNNNNNNNNNNNNNNNNNNNNNNNNNNNNNNNNNNNNNNNNNNNNNNNNNNNNNNNNNNNNNNNNNNNNNNNNNNNNNNNNNNNNNNNNNNNNNNNNNNNNNNNNNNNNNNNNNNNNNNNNNNNNNNNNNNNNNNNNNNNNNNNNNNNNNNNNNNNNNNNNNNNNNNNNNNNNNNNNNNNNNNNNNNNNNNNNNNNNNNNNNNNNNNNNNNNNNNNNNNNNNNNNNNNNNNNNNNNNNNNNNNNNNNNNNNNNNNNNNNNNNNNNNNNNNNNNNNNNNNNNNNNNNNNNNNNNNNNNNNNNNNNNNNNNNNNNNNNNNNNNNNNNNNNNNNNNNNNNNNNNNNNNNNNNNNNNNNNNNNNNNNNNNNNNNNNNNNNNNNNNNNNNNNNNNNNNNNNNNNNNNNNNNNNNNNNNNNNNNNNNNNNNNNNNNNNNNNNNNNNNNNNNNNNNNNNNNNNNNNNNNNNNNNNNNNNNNNNNNNNNNNNNNNNNNNNNNNNNNNNNNNNNNNNNNNNNNNNNNNNNNNNNNNNNNNNNNNNNNNNNNNNNNNNNNNNNNNNNNNNNNNNNNNNNNNNNNNNNNNNNNNNNNNNNNNNNNNNNNNNNNNNNNNNNNNNNNNNNNNNNNNNNNNNNNNNNNNNNNNNNNNNNNNNNNNNNNNNNNNNNNNNNNNNNNNNNNNNNNNNNNNNNNNNNNNNNNNNNNNNNNNNNNNNNNNNNNNNNNNNNNNNNNNNNNNNNNNNNNNNNNNNNNNNNNNNNNNNNNNNNNNNNNNNNNNNNNNNN
>Syndinium_turbo_DQ146404
AGTCATATGCTTGTCTCAAAGATTAAGCCATGCATGTCTCAGTATAAGTTTATACACGACGAAACTGCGAAAGGCTCATTAAAACAGTTATAGTTTATTTGATGATCACATTACTTGGATACCCGTAGTAATTCTAGAGCTAATACATGC-GAAGACCTGTGTTTATTAGACACAAAACCGAACTC---AGAATTCTGTTGATTCACAATAACTGTACGCAGCGCATGCGCGAGATCATTCAAGTTTCTGACCTATCAGCTTCCGACGGTAGGGTATTGGCCTACCGTGGCATTGACGGGTAACGGAGAATTAGGGTTCGATTCCGGAGAGGGAGCCTGAGAAACGGCTACCACATCTAAGGAAGGCAGCAGGCGCGCAAATTACCCAATCCTGACACAGGGAGGTAGTGACAAGAAATAACAGTACAGGGCATTTCTTGTCATTGGAATGAGTTAAATTTAAACCCCTTGACGAGTAACAATTGGAGGGCAAGTCTGGTGCCAGCAGCCGCGGTAATTCCAGCTCCAATAGCGTATATTAAAGTTGTTGCGGTTAAAAAGCTCGTAGTTGGATTTCTGTCCAGAACTTTTACTTTGAGGAAATTAGAGTGTTCACTGCAGGCAATCGCCTTGAATACATTAGCATGGAATAATAAGATAGGACCTGAGTTCTATTTTGTCGGTTTCTAGACT-TAGGTAATGATTAACAGGGATAGTTGGGGGCATTCGTATTTAACTGTCAGAGGTGAAATTCTTGGATTTGTTAAAGACGAACTACTGCGAAAGCATTTGCCAAGGATGTTTTCATTGATCAAGAACGAAAGTTAGGGGATCGAAGACGATCAGATACCGTCCTAGTCTTAACCATAAACCATGCCGACTAGAGATTGGAGGCCGTTTCTCGACACCTTCAGCACCTTACGAGAAATCA-AAGTCTTTGGGTTCCGGGGGGAGTATGGTCGCAAGGCTGAAACTTAAAGGAATTGACGGAAGGGCACCACCAGGAGTGGAGCCTGCGGCTTAATTTGACTCAACACGGGGAAACTTACCAGGTCCAGACATAATAAGGATTGACAGATTGATAGCTCTTTCTTGATTCTATGGGTGGTGGTGCATGGCCGTTCTTAGTTGGTGGAGTGATTTGTCTGGTTAATTCCGTTAACGAACGAGACCTTAACCTGCTAAATAGTTACGTGTAACCTTCTTAGAGGGACTTTGCGCGCCTAGCGCAAGGAAGTTTGAGGCAATAACAGGTCTGTGATGCCCTTAGATGTTCTGGGCTGCACGCGCGCTACACTGATGCGTTCAACGAGTTTCCTGGCTCGACAGAGTTGGGTAATCTTCTGAAAACGCATCGTGATGGGGATAGATTATTGGAATTATTAATCTTCAACGAGGAATTCCTAGTAAGCGCGATTCATCAGATCGTGCTGATTACGTCCCTGCCCTTTGTACACACCGCCCGTCGCTCCTACCGATTGAGTGATCCGGTGAATAATTCGGACGGCACGCTGGAAGTTTAGTGAACCTTATCACTTAGAGGAAGGAGAAGTCGTAACAAGGTTTCTAAAATTTTAACGATGAATGCCTCGGCTCGGCTAACGATGAAGGACGCAGCGAATTGCGATAAGCAATGCGAATTGCAGAATTCCGTGAATCATCAGATTTCTGAACGTACCCTACGCTATCGGGT-ATTCCTGATAGCATGTCTGGTCTCAGCGTNNNNNNNNNNNNNNNNNNNNNNNNNNNNNNNNNNNNNNNNNNNNNNNNGTAAGCGGTGGAAAAGAAACCAAATGGGATTCCCCTAGTAATGGCGAATGAACAGGGATCAGCTCAAATTGGGAATCGCTGCTGAATTGTAGTCTGCAAGAAT-TCACCAGCGAGAACGCTTAAGTAAGTCTCTTGGGACAGAGCTTCGTGGAGGGTGAGATGCCCGTCTGCCTTGAGCTTCTTCTCGTATACGGTGTTTTCTTTACGAGTCGCGTTCCTCGGGATTGGAGCGCTAATTAGGAGGTAAATTTCTCCTAAAGCTAAATATTGAACCGAGACCGATAGTAAACAAGTACCGTGAGGGAAAGGTGAAAAGGACTTTGGAAAGAGAGTTAAAAGTGCCTGAAATCGTTGAAATGTAAGCGAATGGAACNNNNNNNNNNNNNNNNNNNNNNNNNNNNNNNNNNNNNNNNNNNNNNNNNNNNNNNNNNNNNNNNNNNNNNNNNNNNNNNNNNNNNNNNNNNNNNNNNNNNNNNNNNNNNNNNNNNNNNNNNNNNNNNNNNNNNNNNNNNNNNNNNNNNNNNNNNNNNNNNNNNNNNNNNNNNNNNNNNNNNNNNNNNNNNNNNNNNNNNNNNNNNNNNNNNNNNNNNNNNNNNNNNNNNNNNNNNNNNNNNNNNNNNNNNNNNNNNNNNNNNNNNNNNNNNNNNNNNNNNNNNNNNNNNNNNNNNNNNNNNNNNNNNNNNNNNNNNNNNNNNNNNNNNNNNNNNNNNNNNNNNNNNNNNNNNNNNNNNNNNNNNNNNNNNNNNNNNNNNNNNNNNNNNNNNNNNNNNNNNNNNNNNNNNNNNNNNNNNNNNNNNNNNNNNNNNNNNNNNNNNNNNNNNNNNNNNNNNNNNNNNNNNNNNNNNNNNNNNNNNNNNNNNNNNNNNNNNNNNNNNNNNNNNNNNNNNNNNNNNNNNNNNNNNNNNNNNNNNNNNNNNNNNNNNNNNNNNNNNNNNNNNNNNNNNNNNNNNNNNNNNNNNNNNNNNNNNNNNNNNNNNNNNNNNNNNNNNNNNNNNNNNNNNNNNNNNNNNNNNNNNNNNNNNNNNNNNNNNNNNNNNNNNNNNNNNNNNNNNNNNNNNNNNNNNNNNNNNNNNNNNNNNNNNNNNNNNNNNNNNNNNNNNNNNNNNNNNNNNNNNNNNNNNNNNNNNNNNNNNNNNNNNNNNNNNNNNNNNNNNNNNNNNNNNNNNNNNNNNNNNNNNNNNNNNNNNNNNNNNNNNNNNNNNNNNNNNNNNNNNNNNNNNNNNNNNNNNNNNNNNNNNNNNNNNNNNNNNNNNNNNNNNNNNNNNNNNNNNNNNNNNNNNNNNNNNNNNNNNNNNNNNNNNNNNNNNNNNNNNNNNNNNNNNNNNNNNNNNNNNNNNNNNNNNNNNNNNNNNNNNNNNNNNNNNNNNNNNNNNNNNNNNNNNNNNNNNNNNNNNNNNNNNNNNNNNNNNNNNNNNNNNNNNNNNNNNNNNNNNNNNNNNNNNNNNNNNNNNNNNNNNNNNNNNNNNNNNNNNNNNNNNNNNNNNNNNNNNNNNNNNNNNNNNNNNNNNNNNNNNNNNNNNNNNNNNNNNNNNNNNNNNNNNNNNNNNNNNNNNNNNNNNNNNNNNNNNNNNNNNNNNNNNNNNNNNNNNNNNNNNNNNNNNNNNNNNNNNNNNNNNNNNNNNNNNNNNNNNNNNNNNNNNNNNNNNNNNNNNNNNNNNNNNNNNNNNNNNNNNNNNNNNNNNNNNNNNNNNNNNNNNNNNNNNNNNNNNNNNNNNNNNNNNNNNNNNNNNNNNNNNNNNNNNNNNNNNNNNNNNNNNNNNNNNNNNNNNNNNNNNNNNNNNNNNNNNNNNNNNNNNNNNNNNNNNNNNNNNNNNNNNNNNNNNNNNNNNNNNNNNNNNNNNNNNNNNNNNNNNNNNNNNNNNNNNNNNNNNNNNNNNNNNNNNNNNNNNNNNNNNNNNNNNNNNNNNNNNNNNNNNNNNNNNNNNNNNNNNNNNNNNNNNNNNNNNNNNNNNNNNNNNNNNNNNNNNNNNNNNNNNNNNNNNNNNNNNNNNNNNNNNNNNNNNNNNNNNNNNNNNNNNNNNNNNNNNNNNNNNNNNNNNNNNNNNNNNNNNNNNNNNNNNNNNNNNNNNNNNNNNNNNNNNNNNNNNNNNNNNNNNNNNNNNNNNNNNNNNNNNNNNNNNNNNNNNNNNNNNNNNNNNNNNNNNNNNNNNNNNNNNNNNNNNNNNNNNNNNNNNNNNNNNNNNNNNNNNNNNNNNNNNNNNNNNNNNNNNNNNNNNNNNNNNNNNNNNNNNNNNNNNNNNNNNNNNNNNNNNNNNNNNNNNNNNNNNNNNNNNNNNNNNNNNNNNNNNNNNNNNNNNNNNNNNNNNNNNNNNNNNNNNNNNNNNNNNNNNNNNNNNNNNNNNNNNNNNNNNNNNNNNNNNNNNNNNNNNNNNNNNNNNNNNNNNNNNNNNNNNNNNNNNNNNNNNNNNNNNNNNNNNNNNNNNNNNNNNNNNNNNNNNNNNNNNNNNNNNNNNNNNNNNNNNNNNNNNNNNNNNNNNNNNNNNNNNNNNNNNNNNNNNNNNNNNNNNNNNNNNNNNNNNNNNNNNNNNNNNNNNNNNNNNNNNNNNNNNNNNNNNNNNNNNNNNNNNNNNNNNNNNNNNNNNNNNNNNNNNNNNNNNNNNNNNNNNNNNNNNNNNNNNNNNNNNNNNNNNNNNNNNNNNNNNNNNNNNNNNNNNNNNNNNNNNNNNNNNNNNNNNNNNNNNNNNNNNNNNNNNNNNNNNNNNNNNNNNNNNNNNNNNNNNNNNNNNNNNNNNNNNNNNNNNNNNNNNNNNNNNNNNNNNNNNNNNNNNNNNNNNNNNNNNNNNNNNNNNNNNNNNNNNNNNNNNNNNNNNNNNNNNNNNNNNNNNNNNNNNNNNNNNNNNNNNNNNNNNNNNNNNNNNNNNN
>Environmental_HF0200_37F04_EU795185
AGTCATATGCTTGTCTCAAAGATTAAGCCATGCATGTCTCAGTATCAGCATTTTCACCGCTAAACTGCGAATGGCTCATTAAAACAGTTATAGTTTACTTGGTGATCGAGTTATTCGGATAACTGTACTAATTGTAGAGCTAATACGTGCGGAAGGGTCGTATTTATTAGATACAGAACCAATTTCCCTGGAAAACGGATGATTCATGATAAACAGACGGAGCGTAGACGCTACGCCATTCAAGTTTCTGACCTATCAGCTTCCGACGGTAGGGTATTGGCCTACCGTGGCTTTGACGGGTAACGGAGAATTAGGGTTCGATTCCGGAGAGGGAGCCCGAGAAACGGCTACCACATCTAAGGAAGGCAGCAGGCGCGCAAATTACCCAATCCTGACATAGGGAGGTAGTGACAAGAAATAACAAAGCAAGTCTCTGCGCTGCGTTGGAATGAGTAGAATTTAAATCTCTGTACGACCATCAATTGGAGGGCAAGTCTGGTGCCAGCAGCCGCGGTAATTCCAGCTCCAATAGCGTATATTAAAGTTGTTGCGGTTAAAAAGCTCGTAGTTGGATTTCTGCCCAAGACTTTTACTTTGAGGAAATTAGAGTGGTTACGGCAAGCTATCGCTTTGAATATATTAGCATGGAATAATAATATAGGGCGTAAGTTCTATTTTGTTGGTTTCTAGACA-TACGCAATGATTAATAGGGACAATTGGGGGCATTCGTATTAACGCGTCAGAGGTGGAATTCTTAGATTGCGTTACGACGAACTACTGCGAAAGCATTTGCCAAGGATGTTTTCATTGATCAAGAACGAAAGTATGGGGATCGAAGACGATTAGATACCGTCGTAGTCTATACCATAAACTATGCCAATTAGAGATTGGAGGTCGTTTATTGACTCCTCCAGCACCTTATGAGAAATCA-AAATTTTTGGGTTCCGGGGGGAGTATGGTCGCAAGGCTGAAACTTAAAGGAATTGACGGAAGGGCACCACCAGGAGTGGAGCCTGCGGCTTAATTTGACTCAACACGGGAAAACTTACCAGGTCCAGACATAGTAAGGATTGACAGATTGATAGCTCTTTCTTGATTCTATGGGTGGTGGTGCATGGCCGTTCTTAGTTGGTGGAGTGATTTGTCTGGTTAATTCCGTTAACGAACGAGATCTTAACCTGCTAAATAGTGGCGCATTTTCTTCTTAGAGGGACTTTGACGCCTAAGCGCAAGGAAGTTTGAGGCAATAACAGGTCTGTGATGCCCTTAGATGTTCTGGGCTGCACGCGCGCTACACTGATGCGTTCAACGAGCATCCTTGTCTGAAAAGATTGGGTAATCTTTTGAAAACGCATCGTGATGGGGATAGATTATTGTAATTATTAGTCTTCAACGAGGAATTCCTAGTAAGCGCGAGTCATCAGCTCGTGCTGATTACGTCCCTGCCCTTTGTACACACCGCCCGTCGCTCCTACCGATTGAGTGATCCGGTGAATAATTCGGACCTGATCTGGAAAGTTTAGTAAACCTTATCACTTAGAGGAAGGAGAAGTCGTAACAAGGTTTCCCAACTTTTAGCGATGGATGCCTCGGCTCGAGTAACGATGAAGGACGCAGCAAAATGCGATACGCGCCGTGAATGGCAGAATTCCGAGAATCAATAGAACGCTGAACGCATACTGCACTTCCAGGCTATTCCTGGCAGTACGTCTATTTCAG-GACGTTTCGTATGAAATTAAACGTGATGACCCGCTGAATTTAAGCATATAAGTAAGCGGAGGAAAAGAAAATGAAAATGATTCCCTTAGTAATGGCGAATGAACCGGGAGTCGCTCAATTTGTAAATCCGGAATGAATTGTAGTCTTGATAAGCATTGCTAGTGTTCAGCCAGGCGCAAGTCCTTTGGAAGAATGCGTTAGAGAGGGTGAGAATCCCGTACCGAAGTTTGGCAGGAATACGTTCGGCGTGCTC-ATTAGAGTCGCGTACTTTGGAAGTGGTGCGCAAAATGGGAGGTAATCTTCTTCTAAAGCTAAATACTGACTCGAGACCGATAGCAAACAAGTACCGTGAGGGAAAGGTGAAAAGGACTTTGGAAAGAGAGTTAAAAGTGTCTGAAATCGCTGAGAGGGAAGCGAATGAAACTTGACGAAATGGCTTTTTTCGACCCGTCTTGAAACACGGACCAAGGAGTCTAGCTTTTGTGTAAGTGCGAGGGTGGTAAACCTTTACGCGTAATGAAGGTAAGAGTTTGGATGCACAAACGTCCGATTTCGATTGAGAGAGATTTGAGAAAGAACACAATGGCTAGGACCCGAAAGATGGTGAACTATGCCTGAGTAGGGTGAAGCCAGGGGAAACTCTGGTGGAGGCTCGTAGCGGTACTGACGTGCAAATCGTTCGTCGAACTTGGGTATAGGGGCGAAAGACTAATCGAACCATCTAGTAGCTGGTTCCCTCCGAAGTTTCCCTCAGGATAGCTATCAACGGAGTTTTATCAGGTAAAGCGAATGATTAGAGGCATTGGGGACGCTTAGTCCTCGACCTATTCTCAAACTTTAAATGGGTAAGAGCTAAGGATTGCTTTAGTGAATTCTTAGGATAAATGACGTTGTTGTGTGGGCCATATTTGGTAAGCAGATCTGGCGATGAGGGATGAACCTAATGCGTGGTTAAGGTGCCAAAGTGCTCGCTCA-TCAGAAACCATAAAGGGTGTTGGTTCATTTTAACAGCAGGACGGTGGTCATGGAAGTCGAAATCCGCTAAGGAGTGTGTAACAACTCACCTGCCGAATGGACTAGCCCCGAAAATGGATGGCGCTTAAGCGGGTCACCGATACCACGCCATTATTGCAATTGCGATGCAATAATGTGTAGGGGGGCGTGGGAGTATTGACGAAGTGTTTGGCGTAAGCCTGCATGAAATAGCTTCTAGTGCAGATCTTGGTGGTAGTAGCAAATATTCAAATGAGAACTTTGAAGACCGAAGTGGGGAAGGTTTCCATGTGAACAGCAATTGGACATGGGTTAGCCGATCCTAAGAGACAGGGAAGCTCCGCACACGCAGACATTGTCTCGTCTCTCGAAAGGGAATGGAGTTAATATTCTCCAGCCAGGACGTGGATACTGAATGGCAACATAAACGAACTCGGTAACGTGAGAGGCGGCCCTGGGAAGCGTTGTCTTTTCTTTTTAACGGTCTATTACCCTGAAATCAGTTTGTCTGGAGATAGGGTTAATTGACCGGTAAAGCATCTTGTTATTCGAGATGTCCGGTGCGCTGTCGCTCACCCTTGAAAAACCGAGGGAATGTTTTATTCGCACCCCTGTTCGTACCAATATCCGCATCAGGTCTCCAAGGTTAGCAGCCTCTGGTCGATAGAATAAAGTAGGTAAGGGAAGTCGGCAAAATAGATCCGTAACTTCGGGAAAAGGATTGGCTCTGAGGGTTGAGTCAAAGGATCTCGTTCTCCTTTGGCACTGAACAGCCAACTCAGAACTGGAGCGGACAAGGGGAATCCGACTGTTTAATTAAAACAAAGCATTGCGATGGCCTCAAAAGGTGTTGACGCAATGTGATTTCTGCCCAGTGCTCTGAATGTCAACTTGATGAAATTCAAGCAAGCGCGGGTAAACGGCGGGAGTAACTATGACTCTCTTAAGGTAGCCAAATGCCTCGTCATCTAATTAGTGACGCGCATGAATGGATTAACGAGATTCCCACTGTCCCTATCTACTATCTAGCGAAACCACAGCCAAGGGAACGGGCTTGGAATAAACAGCGGGGAAAGAAGACCCTGTTGAGCTTGACTCTAGTTCGACTTTGTGAATTGACATAGGGGATGTAGCATAAGTGGGAGCTTCCGCAACCTTGAAATACCACTACCCTTATCGTCGATTTACTTATTGCGTTAAACTGTGATTCCGCTTTTGGTTTTTAGAATTAAGGCGGCTGCTGACTTGTGCGCAAGACATAGTCAGGTGGGGAGTTTGGCTGGGGCGGCACATCTGTTAAACGATAACGCAGGTGTCCCAAGGTAAGCTCAATGAGAACAGAAATCTCATGTAGACCAAAAGGGGAAAAGCTTGCTTGATTTTGATTTTCAGTACGAATACAAACTTAGAAATAATGGCCTATCGATCCTTTAGGGTTGCGAAGATTGCAGCTAGAGGTGTCAGAAAAGTTACCACAGGGATAACTGGCTTGTGGCAGCCAAGCGTTCATAGCGACGTTGCTTTTTGATCCTTCGATGTCGGCTCTTCCTATCATTGGCTTGCAGCAGAGCCAAAGTGTCGGATTGTTCACCCGCCAATAGGGAACGTGAGCTGGGTTTAGACCGTCGTGAGACAGGTTAGTTTTACCCTACTGTTGAATCGGTATTGCGACAGTAATCTAGGTAGTACGAGAGGAACACCTAGTTCGCATAATTGGTAAATGCAGCTGGCTGAAAAGCCATTGCTGCGATGCTACCATGCGTGAGATTACGACTGAACGCCTCTAAGTCGGAATCTTTGCTGACTAGCAATGCTGTATAACGCTTACACTGTAGAAAAGTCGAATGGAAGCGATAAATCCTTTGTATACGACTTAGTTTCATCCGGGTATTGTAAGCATGAGAGATATCTTTGCATGT
>Environmental_Ma131_1A49_18S_FJ032678
NNNNNNNNNNNNNNNNNNNNNNNNNNNNNNNNNNNNNNNNNNNNNNNNNNNNNNNNNNGGCGAACTGCGAATGGCTCATTAAAACAGTTATAGTTTATTTGGTGGTCATTTTATTCGGATAACTGAGGTAATTCTTGAGCTAATACGTGCGGAAGGGTTGTATTTATTAGATACAGAACCAATTCGGGCCGATTTTGGATGACTCATGATAAATGAACGGAGCGTATACGCTGTACCATTCAAGTTTCTGACCTATCAGCTTTCGACGGTAGGGTATTGGCCTACCGTGGCATTGACGGGTAACGGAGAATTAGGGTTCGATTCCGGAGAGGGAGCCCGAGAAACGGCTACCACATCTAAGGAAGGCAGCAGGCGCGCAAATTACCCAATCCTGACACAGGGAGGTAGTGACAAGAAATAACAAAGCAGGCCTGTTTTTGCTATTGGAATGAGTAGAATTTAAAACTCTTTACGACTATCAATTGGAGGGCAAGTCTGGTGCCAGCAGCCGCGGTAATTCCAGCTCCAATAGCGTATATTAAAGTTGTTGCGGTTAAAAAGCTCGTAGTTGGATTTCTGTCCAAGACTTTTACTTTGAGGAAATTAGAGTGTTCACTGCAAGCGTTAGCTTTGAACACATTAGCATGGAATAATAATATAGGACCTTGGTACTATTTTGTTGGTTTCTAGACT-AAGGTAATGATTAATAGGGACAATTGGGGGCATTCGTATT-AACCGTCAGAGGTGGAATTCTTAGATTGTGTTACGACGAACTACTGCGAAAGCATTTGCCAAGGATGTTTTCATTGATCAAGAACGAAAGT-AGGGGATCGAAGACGATTAGATACCGTCGTAGTCTATACCATAAACTATGCCAACTAGAGATTGGAGGTCGTTCTTTGACTCCTTCAGCACCTTATGAGAAATCA-AAGTCTTTGGGTTCCGGGGGGAGTATGGTCGCAAGGCTGAAACTTAAAGGAATTGACGGAAGGGCACCACCAGGAGTGGAGCCTGCGGCTTAATTTGACTCAACACGGGAAAACTTACCAGGTCCAGACATAGTAAGGATTGACAGATTGATAGCTCTTTCTTGATTCTATGGGTGGTGGTGCATGGCCGTTCTTAGTTGGTGGAGTGATTTGTCTGGTTAATTCCGTTAACGAACGAGACCTTAACCTGCTAAATAGTGGTGCGTATCCTTCTTAGAGGGACTTTGTGATTAAAGCACAAGGAAGTTTGAGGCAATAACAGGTCTGTGATGCCCTTAGATGTTCTGGGCTGCACGCGCGCTACACTGATGCGTTCAACGAGTATCCTTGTCCGATAGGATTGGGTAATCTTTTGAAAACGCATCGTGATGGGGATAGATTATTGTAATTATCAGTCTTCAACGAGGAATTCCTAGTAAGCGCGAGTCATCAGCTCGTGCTGATTACGTCCCTGCCCTTTGTACACACCGCCCGTCGCTCCTACCGATTGAGTGATCCGGTGAATAATTCGGACCGTCTATGGAAAGTCTAGTGAACC-TATCACT-AGAGATGATGNNNNNNNNNNNNNNNNNNNNNNNNNNNNNNNNNNNNNNNNNNNNNNNNNNNNNNNNNNNNNNNNNNNNNNNNNNNNNNNNNNNNNNNNNNNNNNNNNNNNNNNNNNNNNNNNNNNNNNNNNNNNNNNNNNNNNNNNNNNNNNNNNNNNNNNNNNNNNNNNNNNNNNNNNNNNNNNNNNNNNNNNNNNNNNNNNNNNNNNNNNNNNNNNNATTT-AGCATAT-AGT-AGCG-AG-AAAAGAAAATGAATATGATTCC-TTAGTAATGGCGAATGAACCGGGAAGAGCTCAACTTGTAAATCGGAAATGAATTGTAGTCTTGATAAACATCACCAGCATTGGTCCGGACGTAAGTCTTTTGGAAGAAAGCGTCAGAGAGGGTGAGAATCCCGTATTTCTTCTTCGGATCAGTGCGTACGGTGTGTTTTATTAGAGTCGCGTACTTTGGAAGTGGTGCGCTAAATGGGAGGTAATTGTCTTCTAAAGCTAAATATTGACTCGAGACCGATAGTAAACAAGTACCGTGAGGGAAAGGTGAAAAGGACTTTGGAAAGAGAGTTAAAAGTGCCTGAAATCGCTAAGAGGGAAGCGAATGAAACTTGATAAAATGGTTTTATCCGACCCGTCTTGAAACACGGACCAAGGAGTCTTGCTAATGTGTAAGTATGTGGGTGGCAAACCCATATGCGGAATGAAAGTAAGAGGTTGGATGCACAACCGACCGACTTCGATGCAGAGAGGTTTGAGTATGAACATATTGGCTAGGACCCGAAAGATGGTGAACTATGCGTGAGTAGGGTGAAGCCAGGGGAAACTCTGGTGGAGGCTCGTAGCGGTACTGACGTGCAAATCGTTCGTCAAACTTGCGTATAGGGGCGAAAGACTAATCGAACCATCTAGTAGCTGGTTCCCTCCGAAGTTTCCCTCAGGATAGCTGGAGTTGGAGTTTTATCAGGTAAAGCGAATGATTAGAGGCATTGGGGACGCTTAGTCCTCGACCTATTCTCAAACTTTAAATGGGTAAAAGCCGTGGTTTACTTTAGTGAAATCGCGGGATAAATGACAACTTCAAGTGGGCCATTTTTGGTAAGCAAAACTGGCGATGAGGGATGAACCTAATGTGAGGTTAAGGTGCCAAACTGCTCGCTCA-TCAAATACCATAAAGGGTGTTGGTTCATTTTGACAGTAGGACGGTGGTCATGGAAGTCGAAACCCGCTAAGGAGTGTGTAACAACTCACCTACCGAATGGACTAGCCCCGAAAATGGATGGCGCTTAAGCGGGTGACCGATACCTCACCATTGACGCAAATGCAATGTGTTAATGTGTAGGAGGGCGTGGGAGTTGTGACGAAGCCTTTGGCGTGAGCCTGGGTGAAACAGCTTCTAGTGCAGATCTTGGTGGTAGTAGCAAATATTCAAATGAGAACTTTGAAGACCGAAGTGGGGAAGGTTTCCATGTGAACAGCAATTGGCCATGGGTTAGCCGTTCCTAAGAGACAGGGAAGCTCCGCACACGCAGACTTTGTCTCGTCTCTCGAAAGGGAATGGAGTTAATATTCTCCAGCCAGGACGTGGATATTGAATGGTAACATAAGTGAACTCGGAGACGCGGGAGGAGGCCCTGGGAAGCGTTGTCTTTTCTTTTTAACCAACTATTACCCTGAAATCAGTTTATCTGGAGATAGGGTTAAATGTTGGGTAAAGCATCCTGTCCTTCGAGATGTCCGGTGCGCTTTCGACCGCCCTTGAAAATCCGAGGGAATGATTTATTCGCACCCCTGTTCGTACCAATATCCGCATCAGGTCTCCAAGGTTAGCAGCCTCTGGTCGATAGAATAAAGTAGGTAAGGGAAGTCGGCAAAATAGATCCGTAACTTCGGGAAAAGGATTGGCTCTGGGGGTTGGGTAAAGGGGTCTTAGTTTCCCTTTACAGTGAACAACCGACTCAGAACTGGAGCGGACAAGGGGAATCCGACTGTTTAATTAAAACAAAGCATTGCGATGGCCTCAAAAGGTGTTGACGCAATGTGATTTCTGCCCAGTGCTCTGAATGTCAAAGTGATGAAATTCAAGCAAGCGCGGGTAAACGGCGGGAGTAACTATGACTCTCTTAAGGTAGCCAAATGCCTCGTCATCTAATTAGTGACGCGCATGAATGGATTAACGAGATTCCCACTGTCCCTATCTACTATCTAGCGAAACCACAGCCAAGGGAACGGGCTTGGAATAAACAGCGGGGAAAGAAGACCCTGTTGAGCTTGACTCTAGTTCGACTTTGTGAATTGACATAGGGGATGTAGCATAAGTGGGAGTGTAAACAACCTTGAAATACCACTGCCCTTATCGTCGATTTACTTATTGCGTTAAACTGTGACCTAGCGTTCTGGTTTTAGACTTAAGGCGGGTGCTGACTTGTGCGCAAGACATAGTCAGGTGGGGAGTTTGGCTGGGGCGGCACATCTGTTAAATAATAACGCAGGTGTCCTATGGTGAGCTCAATGAGAACAGAAATCTCATGTAGACCAAAAGGGGAAAAGCTCGCTTGATTTTGATTTTCAGTACGAATACAAACTGTGAAAACATGGCCTATCGATCCTTTATACTCCCGACAATTGGGAATAGAGGTGTCAGAAAAGTTACCACAGGGATAACTGGCTTGTGGCAGCCAAGCGTTCATAGCGACGTTGCTTTTTGATCCTTCGATGTCGGCTCTTCCTATCATTGCCTCGCAGAAGTGGCAAAGTGTCGGATTGTTCACCCGCCAATAGGGAACGTGAGCTGGGTTTAGACCGTCGTGAGACAGGTTAGTTTTACCCTACTGTTGAATTGATATTGCGACAGTAATCTAGTTAGTACGAGAGGAACAACTAGTTCGCATAATTGGTAAATGCCGCTAGCTGAAAAGCTATTGCGGCGAAGCTACCATGCGTTGGATTACGACTGAACGCCTCT-AATCAGAANNNNNNNNNNNNNNNNNNNNNNNNNNNNNNNNNNNNNNNNNNNNNNNNNNNNNNNNNNNNNNNNNNNNNNNNNNNNNNNNNNNNNNNNNNNNNNNNNNNNNNNNNNNNNNNNNNNNNNNNNNNNN
>Toxoplasma_gondii_strain_RH_M97703
AGTCATATGCTTGTCTTAAAGATTAAGCCATGCATGTCTAAGTATAAGCTTTTATACGGCTAAACTGCGAATGGCTCATTAAAACAGTTATAGTTTATTTGATGGTCTTACTACATGGATAACCGTGGTAATTCTATGGCTAATACATGCGGAAGGGCAGTGTTTATTAGATACAGAACCAACCCACCTGGTCCTCAGGTGATTCATAGTAACCGAACGGRTCGCGTGCGACGGATCATTCAAGTTTCTGACCTATCAGCTTTCGACGGTACTGTATTGGACTACCGTGGCAGTGACGGGTAACGGGGAATTAGGGTTCGATTCCGGAGAGGGAGCCTGAGAAACGGCTACCACATCTAAGGAAGGCAGCAGGCGCGCAAATTACCCAATCCTGATTCAGGGAGGTAGTGACAAGAAATAACAACACTGGAAATTTCTAGTGATTGGAATGATAGGAATCCAAACCCCTTTCAGAGTAACAATTGGAGGGCAAGTCTGGTGCCAGCAGCCGCGGTAATTCCAGCTCCAATAGCGTATATTAAAGTTGTTGCAGTTAAAAAGCTCGTAGTTGGATTTCTGCTCAGGACTTTTACTTTGAGAAAATTAGAGTGTTTCAAGCAGGCTTGTGCCTTGAATACTGCAGCATGGAATAATAAGATAGGATTTCGGCCCTATTTTGTTGGTTTCTAGGCT-GAAGTAATGATTAATAGGGACGGTTGGGGGCATTCGTATTTAACTGTCAGAGGTGAAATTCTTAGATTTGTTAAAGACGAACTACTGCGAAAGCATTTGCCAAAGATGTTTTCATTAATCAAGAACGAAAGTTAGGGGCTCGAAGACGATCAGATACCGTCGTAGTCTTAACCATAAACTATGCCGACTAGAGATAGGAAAACGTCATG-GACTTCTCCTGCACCTTATGAGAAATCA-AAGTCTTTGGGTTCTGGGGGGAGTATGGTCGCAAGGCTGAAACTTAAAGGAATTGACGGAAGGGCACCACCAGGCGTGGAGCCTGCGGCTTAATTTGACTCAACACGGGGAAACTCACCAGGTCCAGACATAGGAAGGATTGACAGATTGATAGCTCTTTCTTGATTCTATGGGTGGTGGTGCATGGCCGTTCTTAGTTGGTGGAGTGATTTGTCTGGTTAATTCCGTTAACGAACGAGACCTTAACCTGCTAAATAGGATCAGGAACTCTTCTTAGAGGGACTTTGCGTGTCTAACGCAAGGAAGTTTGAGGCAATAACAGGTCTGTGATGCCCTTAGATGTTCTGGGCCGCACGCGCGCTACACTGATGCATCCAACGAGTTTCCTTGGCCGATAGGTCTAGGTAATCTTGTGAGTATGCATCGTGATGGGGATAGATTATTGCAATTATTAATCTTCAACGAGGAATGCCTAGTAGGCGCAAGTCAGCAGCTTGCGCCGATTACGTCCCTGCCCTTTGTACACACCGCCCGTCGCTCCTACCGATTGAGTGTTCCGGTGAATTATTCGGACCGTTTATGGGAAGTTTTGTGAACCTTAACACTTAGAGGAAGGAGAAGTCGTAACAAGGTTTCCAAATTTTCAGCAATGGATGTCTTGGCTCGCGCAACGATGAAGGACGCAGCGAACTGC-AAACGCAATGTGAATTGCAGAATTCAGTGAATCATCAGATTTCTGAACGCAAATGGCACCTTGGGGATATTCTCCTTGGTACGTCTGTTTCAGTGTCATCAGACCTGAAATCAGGCGAGGTTACCCGCTGAACTTAAGCATATTATTAAGCGGAGGAGAAGAAAATAACTATGATTCCCTTAGTAACGGCGAGTGAACCGGGATCAGCTCAAAGTGGAAATCAACTGTGACTTGTAGCCTCGAGAGGCGTTACCAGTGGAAGCGCAGGGTTAAGTTTCTTGGGAAAGAACATCATAGAGGGTGAGAATCCCGTCCTTCCCCTGCGTTTTTCCACGTACGGTACGCTTTTATAGAGTCGCGTTCATCGGGATTTGAGCGCAAAATGTGTGGTAGGTTTCACATAAAGCTAAGTACTGGCGCGAGACCGATAGCAAACAAGTACCGTGAGGGAAAGATGAAAAGTTCTTTGGAAAGAGAGTTAAAAGTGCCTGAAATTGCTGAAAAGGAAGCGATTGGGACCTGGCTAATCGGTTCCAACCGACCCGTCTTGAAACACGGACCAAGGAGTCTAACATATGTGCGAGTATGCGGGTTTTACTCCTGTATGCGCAATGAAAGTGAGAGTAGGGACGCACCTACGACCGACCACGACTGAGAGAGGTTTGAGTTGGAGCATATCTGTTAGGACCCGAAAGATGGTGAACTATGCCTGAGTAGAATGAAGTCAGGGGAAACCCTGATGGAGGTTCGTAGCGATACTGACGTGCAAATCGTTCGTCAAACTTGGGTATAGGGGCGAAAGACTAATCGAACCATCTAGTAGCTGGTTTCTTCCGAAGTTTCTCTCAGGATAGCTGGAGTTTTAGTTTTATCAGGTAAAGCGAATGATTAGAGGCATCGG-GG-GCG-CGTCCTCGACCTATTCTCAAACTTTAAATGGGTAAGATCCAGTGGTTACTTCATTGAACTGCTGGGATTAATATGAACTCCAAGTGGGCCATTTTTGGTAAGCAGAACTGGCGATGAGGGATGCTCCTAACGCTTGGTTAAGGTGCCAAAATGCTCGCTCA-TCAGATACCATAAAAGGTGTTGGTTCATTTTGACAGCAGGACGGTCGTCATGGAAGTCGAAATCCGCTAAGGAGTGTGTAACAACTCACCTGCCGAATGAACCAGCCCTGAAAATGGATGGCGCTGAAGCGG-CTACCGATACCAGGCCATTGCTACTAACCTTTTGTAGCAATGAGTAGGAAGACGTGGGGATTGTGACGAAGCGTTCGGCGTAA-CGTGCGTGGAACAGTCTCTAGTGCAGATCTTGGTGGTAGTAGCAAATATTCAAATGAGAACTTTGAAGACTGAAGTGGAGAAGGGTTCCATGTGAACAGCAATTGGACATGGGTTAGCCGGTCCTAAGCGACCATGTAACTGCGTATACGTTAGGTTTACCTCGTTTCGCGAAAGGGAATCGGGTTAATATTCCCGAGCCAGGACGTGGATACTGTACGGTAACGTAAGTGAACTCCTCGACGCAGGCAGGTGCTCCGGGAAGCGTTGTCTTTGCTTTTTAACAGCCTTTTACC-TGGAATCAGTTTAGCTGGAGATAGGGTTAGCTGGCTGGTAGAGCACCTTGGTTTCCAGGGTGTCCGGTCCGCTCCTGACTGCCCTTGAAAAGAGGAGGGAAAGTTTTATTTGCACCCCTGGCCGTACCAATAACCGCATCAGGTCTCCAAGGTTAGTAGCCTCTGGTCGATAGAATGAGGTAGATAAGGGAAGTAGGAAAAATAGATCCGTAACTTCGGGAAAAGGATTGGCTCTGAGGGCTGGGTAATTGCGCCCCAGTGGGCGTGTACGGTGAACAGCTAACTCAGAACTGGAGCGGACAAGGGGAATCCGACTGTTTAATTAAAACAAAGCATTGCGATGGCCATAACTGGTGTTGACGCAATGTGATTTCTGCCCAGTGCTCTGAATGTCAATGTGATGAAATTCAATCAAGCGCGGGTAAACGGCGGGAGTAACTATGACTCTCTTAAGGTAGCCAAATGCCTCGTCATCTAATTAGTGACGCGCATGAATGGATTAACGAGATTCCCACTGTCCCTATCTACTATCTAGCGAAACCACAGCCAAGGGAACGGGCTTGGCAGAATCAGCGGGGAAAGAAGACCCTGTTGAGCTTGACTCTAGTCCGACTTTGTGAAGTGACTTAGGAGGTGTAGCATAAGTGGGAGCTTCGGCGCTCGTGAAATACCACTACTCTTAATGTCGTTTTACTTATTCCGTTAAGTTGAGACTATGCTCTTGTGTTTTGGTTTTAAGGTGGCCGCTGATCTACGCGGAAGACACAGTCAGGTTGGGAGTTTGGCTGGGGCGGCACATCTGTGAAACAATAGCGCAGGTGTCCTAAGGCAAGCTCAATGAGAACAGAAATCTCATGTTGACCAAAAGGGGAAAAGCTTGCTTGATTTTGATTTTCAGTACGAATACAAACTGTGAAAGCATGGCCTATCGATCCTTTAGGTCTGAGAAACTTTCAGCTAGAGGTGTCAGAAAAGTTACCACAGGGATAACTGGCTTGTGGCAGCCAAGCGTTCATAGCGACGTTGCTTTTTGATCCTTCGATGTCGGCTCTTCCTATCATTGAGACGCAGAAGTCTCAAAGTGTCGGATTGTTCACCCGCCAATAGGGAACGTGAGCTGGGTTTAGACCGTCGTGAGACAGGTTAGTTTTACCCTACTGATGACTTGATACTGCGACAGTAATCCAACTAGTACGAGAGGAACAGTTGGGTCGGATACTTGGTAAATGCGGCTAGCTGAAAAGCTAGTGCCGCGACGCTACCATCCGTTGGATTATGACTGAACGCCTCTAAGTCAGAATCCATGCTGGATAGCAGTGTTATTCACCGCCTCCTTTGCAGGAATCTCTAACGGAGGTGATACATCCATTGCAGACGACTTTGTTGCAACCGGGTATTGTAAGTA-GAGAGTAGGCTT-GT-CTA
>Besnoitia_besnoiti_AY833646
AGTCATATGCTTGTCTTAAAGATTAAGCCATGCATGTCTAAGTATAAGCTTTTATACGGCGAAACTGCGAATGGCTCATTAAAACAGTTATAGTTTATTTGATGGTCTTACTACATGGATAACCGTGGTAATTCTATGGCTAATACATGCGGAAGGGTAGTGTTTATTAGATACAGAACCAACCCACCTGGTCCTCAGGTGATTCATAGTAACCGAACGGATCGCGTGCGACGGATCATTCAAGTTTCTGACCTATCAGCTTTCGACGGTACTGTATTGGACTACCGTGGCAGTGACGGGTAACGGGGAATTAGGGTTCGATTCCGGAGAGGGAGCCTGAGAAACGGCTACCACATCTAAGGAAGGCAGCAGGCGCGCAAATTACCCAATCCTGATTCAGGGAGGTAGTGACAAGAAATAACAACGCTGGAAATTTCTAGCGATTGGAATGATGGGAATCCAAACCCCTTTCAGAGTAACAATTGGAGGGCAAGTCTGGTGCCAGCAGCCGCGGTAATTCCAGCTCCAATAGCGTATATTAAAGTTGTTGCAGTTAAAAAGCTCGTAGTTGGATTTCTGCTCAGGACTTTTACTTTGAGAAAATTAGAGTGTTTCAAGCAGGCTTGTGCCTTGAATACTGCAGCATGGAATAATAAGATAGGATTTCGGCCCTATTTTGTTGGTTTCTAGGCT-GAAGTAATGATTAATAGGGACGGTTGGGGGCATTCGTATTTAACTGTCAGAGGTGAAATTCTTAGATTTGTTAAAGACGAACTACTGCGAAAGCATTTGCCAAAGATGTTTTCATTAATCAAGAACGAAAGTTAGGGGCTCGAAGACGATCAGATACCGTCGTAGTCTTAACCATAAACTATGCCGACTAGAGATAGGAAAACGTCATG-GACTTCTCCTGCACCTTATGAGAAATCA-AAGTCTTTGGGTTCTGGGGGGAGTATGGTCGCAAGGCTGAAACTTAAAGGAATTGACGGAAGGGCACCACCAGGCGTGGAGCCTGCGGCTTAATTTGACTCAACACGGGGAAACTCACCAGGTCCAGACATAGGAAGGATTGACAGATTGATAGCTCTTTCTTGATTCTATGGGTGGTGGTGCATGGCCGTTCTTAGTTGGTGGAGTGATTTGTCTGGTTAATTCCGTTAACGAACGAGACCTTAACCTGCTAAATAGGATCAGGAACTCTTCTTAGAGGGACTTTGCGTGTCTAACGCAAGGAAGTTTGAGGCAATAACAGGTCTGTGATGCCCTTAGATGTTCTGGGCTGCACGCGCGCTACACTGATGCATCCAACGAGTTTCCTTGGCCGATAGGTCTAGGTAATCTTGTGAGTATGCATCGTGATGGGGATAGATTATTGCAATTATTAATCTTCAACGAGGAATGCCTAGTAGGCGCAAGTCAGCAGCTTGCGCCGATTACGTCCCTGCCCTTTGTACACACCGCCCGTCGCTCCTACCGATTGAGTGTTCCGGTGAATTATTCGGACCGTTTATGGGAAGTTTTGTGAACCTTAACACTTAGAGGAAGGAGAAGTCGTAACAAGGTTTCCAAATTTTCAGCAATGGATGTCTTGGCTCGCGCAACGATGAAGGACGCAGCGAAATGCGAAACGCAATGTGAATTGCAGAATTCAGTGAATCATCAGATTTCTGAACGCAAATGGCACCATGGGGATACTCTCCTTGGTACGTCTGTTTCAGTGTCATCAGACCTGAAATCAGGCGAGGCTACCCGCTGAACTTAAGCATATTATTAAGCGGAGGAAAAGAAAATAACTATGATTCCCCTAGTAACGGCGAGTGAACAGGGATCAGCTCAAAGTGGAAATCGACGGCGACTTGTAGCCTCGAGAGGCGTTACCAGTGGAAGCGCAGGGACAAGTTTCTTGGGAAAGAACATCAGAGAGGGTGAGAATCCCGTCCTTACCCTGCGTTTTTCCACGTACGGTACGCTTTTATAGAGTCGCGTTCATCGGGATTTGAGCGCAAAATGTGTGGTAGGTTTCACATAAAGCTAATTACTGGCGCGAGACCGATAGCAAACAAGTACCGTGAGGGAAAGATGAAAAGTTCTTTGGAAAGAGAGTTAAAAGTGCCTGAAATTGCTGAAAAGGAAGCGATTGGGACCTGGCTAAACGGTTCCAACCGACCCGTCTTGAAACACGGACCAAGGAGTCTAACATATGTGCGAGTATGCGGGTTGCAAGCCTGTATGCGCAATGAAAGTGAGAGTAGGGACACACCTACGACCGACCACGACAGAGAGAGGTTTGAGTTGGAGCATATCTGTTAGGACCCGAAAGATGGTGAACTATGCCTGGGTAGAATGAAGTCAGGGGAAACCCTGATGGAGGTTCGTAGCGATACTGACGTGCAAATCGTTCGTCAAACTTGGGTATAGGGGCGAAAGACTAATCGAACCATCTAGTAGCTGGTTTCTTCCGAAGTTTCTCTCAGGATAGCTGGAGTTTAAGTTTTATCAGGTAAAGCGAATGATTAGAGGCATCGGGGGCGCGTCGCCCTCGACCTATTCTCAAACTTTAAATGGGTAAGATCCAGTGGTTACTTCATTGAACTGCTGGGATTAATATGAACTCCAAGTGGGCCATTTTTGGTAAGCAGAACTGGCGATGAGGGATGCTCCTAACGCTTGGTTAAGGTGCCAAAGTGCTCGCTCA-TCAGATACCATAAAAGGTGTTGGTTCATTTTGACAGCAGGACGGTGGTCATGGAAGTCGAAATCCGCTAAGGAGTGTGTAACAACTCACCTGCCGAATGAACCAGCCCTGAAAATGGATGGCGCTGAAGCGGGCTACCGATACCAAGCCATTGCTACAATCCTTTCGTAGCAATGAGTAGGAAGACGTGGGGATTGTGACGAAGCGTTCGGCGTAAGCCTGCGTGGAACAGTCTCTAGTGCAGATCTTGGTGGTAGTAGCAAATATTCAAATGAGAACTTTGAAGACTGAAGTGGAGAAGGGTTCCATGTGAACAGCAATTGGACATGGGTTAGCCGGTCCTAAGCGATAGCTTAACTGCGTCTACGTCAGGTTTACCTCGTTTCGCGAAAGGGAATCGGGTTAATATTCCCGAGCCAGGACGTGGATACTGTACGGTAACGTAAGTGAACTCCTCGACGCAGGCAGGTGCTCCGGGAAGCGTTGTCTTTGCTTTTTAACAGCCTAACACCCTGGAATCAGTTTAGCTGGAGATAGGGTTAGCTGGCTGGTAGAGCACCTTGGTTTCCAAGGTGTCCGGTGCGCTCCTGACTGCCCTTGAAAAGAGGAGGGAAAGTTTTATTTGCACCCCTGGCCGTACCAATAACCGCATCAGGTCTCCAAGGTTAGCAGCCTCTGGTCGATAGAATAAGGTAGATAAGGGAAGTCGGCAAAATAGATCCGTAACTTCGGGAAAAGGATTGGCTCTGAGGGCTGGGTAATTGCGCCCTTGTTTGCGTGTACGGTGAACAGCTAACTCAGAACTGGAGCGGACAAGGGGAATCCGACTGTTTAATTAAAACAAAGCATTGCGATGGCCACAACTGGTGTTGACGCAATGTGATTTCTGCCCAGTGCTCTGAATGTCAATGTGATGAAATTCAATCAAGCGCGGGTAAACGGCGGGAGTAACTATGACTCTCTTAAGGTAGCCAAATGCCTCGTCATCTAATTAGTGACGCGCATGAATGGATTAACGAGATTCCCACTGTCCCTATCTACTATCTAGCGAAACCACAGCCAAGGGAACGGGCTTGGCAGAATCAGCGGGGAAAGAAGACCCTGTTGAGCTTGACTCTAGTCCGACTTTGTGAAATGACTTAGGAGGTGTAGCATAAGTGGGAGCTTCGGCGCTCGTGAAATACCACTACTCTTAATGTCGTTTTACTTATTCCGTTAAGTTGAGACTATGCTCATGTGTTTTGGATTTAAGGTGGCCGCTGATCTACGCGGAAGACACAGTCAGGTTGGGAGTTTGGCTGGGGCGGCACATCTGTGAAACAATAGCGCAGGTGTCCTAAGGCAAGCTCAATGAGAACAGAAATCTCATGTTGACCAAAAGGGGAAAAGCTTGCTTGATTTTGATTTTCAGTACGAATACAAACTGTGAAAGCATGGCCTATCGATCCTTTAGGTCTGAAAAACTTTCAGCTAGAGGTGTCAGAAAAGTTACCACAGGGATAACTGGCTTGTGGCAGCCAAGCGTTCATAGCGACGTTGCTTTTTGATCCTTCGATGTCGGCTCTTCCTATCATTGAGACGCAGAAGTCTCAAAGTGTCGGATTGTTCACCCGCCAATAGGGAACGTGAGCTGGGTTTAGACCGTCGTGAGACAGGTTAGTTTTACCCTACTGATGATTTGATACTGCGACAGTAATCCAACTAGTACGAGAGGAACAGTTGGGTCGGATACTTGGTAAATGCGGCTAGCTGAAAAGCTAGTGCCGCGACGCTACCATCCGTTGGATTATGACTGAACGCCTCTAAGTANNNNNNNNNNNNNNNNNNNNNNNNNNNNNNNNNNNNNNNNNNNNNNNNNNNNNNNNNNNNNNNNNNNNNNNNNNNNNNNNNNNNNNNNNNNNNNNNNNNNNNNNNNNNNNNNNNNNNNNNNNNNNNNNN
>Eimeria_tenella_AF026388
AGTCATATGCTTGTCTCAAAGATTAAGCCATGCATGTCTAAGTATAAGCTTTTATACGGTGAAACTGCGAATGGCTCATTAAAACAGTTATAGTTTATTTGATGGTCTTTTTACATGGATAACCATGGTAATTCTATGGCTAATACATGCGGAGGGGCTGTGTTTATTAGATACAAAACCAACCCACTTGGAGTCTTGGTGATTCATAGTAACCGAACGGATCGCAGGCGATGGATCATTCAAGTTTCTGACCTATCAGCTTTCGACGGTAGGGTATTGGCCTACCGTGGCAGTGACGGGTAACGGGGAATTAGGGTTCGATTCCGGAGAGGGAGCCTGGGAAACGGCTACCACATCTAAGGAAGGCAGCAGGCGCGCAAATTACCCAATGAAAACGCTTCGAGGTAGTGACGAGAAATAACAATACAGGGCATTCTTTGTAATTGGAATGATGGGAATGTAAAACCCTTCCAGAGTAACAATTGGAGGGCAAGTCTGGTGCCAGCAGCCGCGGTAATTCCAGCTCCAATAGTGTATATTAGAGTTGTTGCAGTTAAAAAGCTCGTAGTTGGATTTCTGTCTGGAACTTTTACTTTGAGAAAGATAGAGTGTTTCAAGCAGGCTTGTGCCCTGAATACTGCAGCATGGAATAATAAGATAGGACCTCGGTTCTATTTTGTTGGTTTCTAGGCC-AAGGTAATGATTAATAGGGACAGTTGGGGGCATTCGTATTTAACTGTCAGAGGTGAAATTCTTAGATTTGTTAAAGACGAACTACTGCGAAAGCATTTGCCAAGGATGTTTTCATTAATCAAGAACGACAGTAGGGGGTTTGAAGACGATTAGATACCGTCGTAATCTCTACCATAAACTATGCCGACTAGAGATAGGGAAACGCCTAC-GGCTTCTCCTGCACCTCATGAGAAATCA-AAGTCTCTGGGTTCTGGGGGGAGTATGGTCGCAAGGCTGAAACTTAAAGGAATTGACGGAGGGGCACCACCAGGCGTGGAGCCTGCGGCTTAATTTGACTCAACACGGGGAAACTCACCAGGTCCAGACATGGGAAGGATTGACAGATTGATAGCTCTTTCTTGATTCTATGGGTGGTGGTGCATGGCCGTTCTTAGTTGGTGGAGTGATCTGTCTGGTTAATTTCGATAACGAACGAGACCTTAGCCTGCTAAATAGGGTCAGTAACTCTTCTTAGAGGGACTTTGCGTGTCTAACGCAAGGAAGTTTGAGGCAATAACAGGTCTGTGATGCCCTTAGATGTTCTGGGCTGCACGCGCGCTACACTGATGCATGCAACGAGTTTCCTTGGCCGACAGGTCTGGGTAATCTTTTGAGTGTGCATCGTGATGGGGATAGATTATTGCAATTATTAATCTTCAACGAGGAATGCCTAGTAGGCGCAAGTCAGCAGCTTGCGCCGATTAAGTCCCTGCCTCTTGTACACACCGCCCGTCGCTGCAACCGATCGGAGGGTCCTGTGAATTCATCGGACGGACGTCGGGAAGTTGCGTAAATAGAGCCCTCTAAAGGATGCAAAAGTCGTAACACGGTTTCCAAACTTTCAGCAATGGATGTCTTGGCTCACGCATCGATGAAGGACGCAGCGAAATGCGATACGCATTGTGAATTGCAGATTTCAGTGAACCATCAGATTTCTGAACGCACATGGCGCTGCTGGTATTTTGCCCGCAGCACGTCTGTTTCAGTGTCTATAGACCTGAAATCAGTCGAGGTTACCCGCTGAATTTAAGCATATTATTAAGCGGAGGAAAAGAAAATAACAATGATTCCCTCAGTAACGGCGAGTGAAGCGGGAAGAGCTCAAAGTGAAAATCGTGAGCGAATTGTAGCCTCTAGAAGCGTGGCCAGTGGAGGGGCAGGTCCAAGTTTCTTGGAACAGAACATCAGAGAGGGTGACAGTCCCGTCCTTGTCCTGCTTGTTTCCACGTACGGTGCGCTTTTATTGAGTCGCGTTCATTGGGATTTGAGCGCAAAATGTGTGATAAGTTTCACATAAAGCTAAATATTGGCGTGAGACCGATAGTGAACAAGTACTGTGAAGGAAAGATGAAAAGGACTTTGGAAAGAGAGTTAAAAGTGTCTGAAATTGCTGAAAGGGAAGCGATTGAAACCTGTCTTAACGGTTTCAACCGACCCGTCTTGAAACACGGACCAAGGAGTCTAACATATGTGCGAGTATGCGGGCCGAACCCCTGTATGCACAATGAAAGTGAGAGTAGGGACGCACCTACGACCGACCACGATTGCGAGAGGTTTGAGTTGTAGCACATCTGTTAGGACCCGAAAGATGGTGAACTATGCCTGAGTAGGGTGAAGTCAGGCGAAAGCCTGATGGAGGCTCGTAGCGATACTGACGTGCAAATCGTTCGTCAAACTTGGGTATAGGGGCGAAAGACTAATCGAACCGTCTAGTAGCTGGTTTCTTCCGAAGTTTCTCTCAGGATAGCTGGAGTTCAAGTTTTATCAGGTAAAGCGAATGATTAGAGGCCTCGGGGGCGCGTTGCCCTCGACCTATTCTCAAACTTTAAATGGGTAAGATCCAGTGGTTACTTCACTGAACTGCTGGGGTTAATATGAACTCCAAGTGGGCCATTTTTGGTAAGCAGAACTGGCGATGAGGGATGCTCCTAACGCTTGGTTAAGGTGCCCAAATACTCGCTCA-TGAGATACCATAAAAGGTGTTGGTTCATTTTGACAGCAGGACGGTGGTCATGGAAGTCGAAATCCGCTAAGAAGTGTGTAACAACTTACCTGCCGAATGAACCAGCCCTGAAAATGGATGGCGCTGCAGCGG-TTACCGATACCAGGCCATTACCGCAAGCTTTGGGCGGTAATGAGTAGGAAGACGTGGGGATCGTAGCGAAGCATTCGGCGTGAGCCTGTGTGGAACGGTCTCTAGTGCAGATCTTGGTGGCAGTAGCAAATATTCAAATGAGAACTTTGAAGACTGAAGTGGAGAAGGGTTCCATGTGAACAGCAATTGGACATGGGTTAGCCGGTCCTAAGCGACAGCTTAACTGCGTAAATTTCGGGGCTTCCTCTTATCGCGAAAGGGAATAAGGATAATATTCCTGAGCCAGGACGTGGATACTGTACGGTAACGTAAATGAACT-CTCGACGCAGGCGGGTG-CCTGGGAAGCGTTGTCTTTGCTTTTTAACAGCCTCATACCCTGGAATCAGATTATCTGGAGATAGGGTTGACTGGTTGGTAAAGCTTCCTGGCTTCCAGGGAGTCCGGTGCGCTCCTGACTGCCCTTGAAAAGAGGAGGGAAAGTTTTATTTGCACCCCTGGCCGTACCATTAACCGCATCAGGTCTCCAAGGTTAGCAGCCTCTGGTCGATAGAAGAAAGTAGATAAGGGAAGTCGGCAAAATGGATCCGTAACTTCGGGAAAAGGATTGGCTCTGAGGGCTGGGTGATAGCGCCAGTGTGTGCGTGCACAGTGAACAGCTAACTCAGAACTGGAGCGGACAAGGGGAATCCGACTGTTTAATTAAAACAAAGCATTGCGATGGCCGCAAACGGTGTTGACGCAATGTGATTTCTGCCCAGTGCTCTGAATGTCAATGTGATGAAATTCAACCAAGCGCGGGTTAACGGCGGACGTAACTATGACGTTCTTAAGGTAGCCAAATGCCTCGTCATCTAATTAGTGACGTGCATGAATGGATTAATGAGATTCCCACTGTCCCTATCTACTATCTAGCGAAACCACAGCCAAGGGAACGGGCTTGGCGGAATCAGCGGGGAAAGAAGACCCTGTTGAGCTTGACTCTAGTCCGACTTTGTGGAACG-CTTGGGGGGTGTAGCATAGGTGGGAGCTTCGGCGATCGTGAAATACCACTACCCTCAGTGTCGTTTTACTTATTCCGTGAGGTTGAGACGATGCTCGTGTGTTTTTGTCTTAAGGTGCCCGCTGATCAATGCGGAAGACATAGTCAGGTGGGGAGTTTGGCTGGGGCGGCACATCTGTGAAACAATAGCGCAGGTGTCCTAAGGCAAGCTCAATGAGAACAGAAATCTCATGTTGACCAAAAGGGGAAAAGCTTGCTTGATTTTGATTTTCAGTACGAATACAAACTGTGAAAGCATGGCCTATCGATCCTTTAGGTCTGAGAAACTTTCAGCTAGAGGTGTCAGAAAAGTTACCACAGGGATAACTGGCTTGTGGCAGCCAAGCGTTCATAGCGACGTTGCTTTTTGATCCTTCGATGTCGGCTCTTCCTATCATTGAGACGCAGAAGTCTCAAAGTGTCGGATTGTTCACCCGCCAATAGGGAACGTGAGCTGGGTTTAGACCGTCGTGAGACAGGTTAGTTTTACCCTACTGATGAATTGATACTGCGACAGTAATCCAACTAGTACGAGAGGAACAGTTGGTTCAGATACTTGGTTAATGCGGCTAGCTGAAAAGCTAGTGCCGCGACGCTACCATCTGTGGGATTATGACTGAACGCCTCTAAGTCAGAATCCATGCTGGCTAGCAGTGTTTCTCATCGCCTCATTTGTTAGAATTTCCCACTGGGGCGCTACATCCATTGCAGACGACTTTGGCGCAACCAGGTATTGTAAGTG-GAGAGTAGGCTT-GTCCTA
>Goussia_desseri_GU479641
AGTCATATGCTTGTCTCAAAGATTAAGCCATGCATGTCTAAGTATAAGCTTTTATACGGTGAAACTGCGAATGGCTCATTAAAACAGTTATAGTTTATTTGATGGTCATTTTACATGGATAACCATGGTAATTCTATGGCTAATACATGCGGAGGGGCAGTGTTTATTAGATACAAAACCAACCCATCTGGAGACAAGGTGATTCATAGTAACCGAACAGATCGCATGCGATAGATCATTCAAGTTTCTGACCTATCAGCTTTCGACGGTAGGGTATTGGCCTACCGTGGCAGTGACGGGTAACGGGGAATTAGGGTTCGATTCCGGAGAGGGAGCCTGAGAAACGGCTACCACATCTAAGGAAGGCAGCAGGCGCGCAAATTACCCAATGAAAACGTTTCGAGGTAGTGACGATAAATAACAATACAGAACATTTTTTGTAATTGGAATGATGGGAATCCAAACCCCTTTCAGAGTAACAATTGGAGGGCAAGTCTGGTGCCAGCAGCCGCGGTAATTCCAGCTCCAATAGCGTATATTAGAGTTGTTGCAGTTAAAAAGCTCGTAGTTGGATTTCTGTTCGGAACTTTTACTTTGAGAAAAATAGAGTGTTTCAAGCAGGCTTGTGCCTTGAATACTGCAGCATGGAATAATAAGATAGGACTTTGGTTCTATTTTGTTGGTTTCTAGGCT-AAAGTAATGATTAATAGGGACAGTTGGGGGCATTCGTATTTAACTGTCAGAGGTGAAATTCTTAGATTTGTTAAAGACGAACTACTGCGAAAGCATTTGCCAAGGATGTTTTCATTAATCAAGAACGAAAGTAGGGGGTTTGAAGACGATTAGATACCGTCGTAATCTCTACCATAAACTATGCCGACTAGAGATAGGAAAACGTCTTA-GACTTCTCCTGCACCTCATGAGAAATCA-AAGTCTCTGGGTTCTGGGGGGAGTATGGTCGCAAGTCTGAAACTTAAAGGAATTGACGGAAGGGCACCACCAGGCGTGGAGCCTGCGGCTTAATTTGACTCAACACGGGGAAACTCACCAGGTCCAGACATGGGAAGGATTGACAGATTGATAGCTCTTTCTTGATTCTATGGGTGGTGGTGCATGGCCGTTCTTAGTTGGTGGAGTGATCTGTCTGGTTAATTTCGTTAACGAACGAGACCTTAGCCTGCTAAATAGGGTCGGGAACTCTTCTTAGAGGGACTTTGCGTGTCTAACGCAAGGAAGTTTGAGGCAATAACAGGTCTGTGATGCCCTTAGATGTTCTGGGCTGCACGCGCGCTACACTGATGCATTCAACGAGTTTCCTTGGCCGGCAGGTCTAGGTAATCTTGTGAGTATGCATCGTGATGGGGATAGATTATTGCAATTATTAATCTTTAACGAGGAATGCCTAGTAGGCGCAAGTCAGCAGCTTGCGCCGATTACGTCCCTGCCCTTTGTACACACCGCCCGTCGCTGTAACAGATCGGAAGGTCCTGTGAATTCATCGGACTGTTCACGGAAAGATGTGTAAATAGAGCCCTCTAAATGATACAAAANNNNNNNNNNNNNNNNNNNNNNNNNNNNNNNNNNNNNNNNNNNNNNNNNNNNNNNNNNNNNNNNNNNNNNNNNNNNNNNNNNNNNNNNNNNNNNNNNNNNNNNNNNNNNNNNNNNNNNNNNNNNNNNNNNNNNNNNNNNNNNNNNNNNNNNNNNNNNNNNNNNNNNNNNNNNNNNNNNNNNNNNNNNNNNNNNNNNNNNNNNNNNNNNNNNNNNNNNNNNNNNNNNNNNNNNNNNNNNNNNNNNTATGATTCCCCTAGTAACGGCGAGTGAAGCGGGATCAGCTCAAAGTGAAAATCAGTGGTGAATTGTAGCCTCGAGAGGCGCCACCAGTGGAGGTACAGGGACAAGTTTCTTGGAAAAGAACGTCAGAGAGGGTGACAGTCCCGTCCTTGCTCTGTACTTTTCCACGTACGGTGCGCTTTTATAGAGTCGCGTTCATTGGGATTTGAGCGCAAAATGTGTGATAAGTTTCACATAAAGCTAAATACAGGCGCGAGACCGATAGCGAAGAAGTACCGTGAGGGAAAGATGAAAAGGACTTTGAAAAGAGAGTTAAAAGTGCCTGAAATTGCTGAAAGGGAAGCGATTGAAACCTGTCTTAAGGGTTTCAACCGACCCGTCTTGAAACACGGACCAAGGAGTCTAACATATGTGCAAGTATGCGGGTGGCAAACCTGTATGCGTAATGAAAGTGAGAGTAGGGATGCACCTACGACCGACCACGACAGAGAGAGGTTTGAGTTGGAGCATATCTGTTAGGACCCGAAAGATGGTGAACTATGCCTGAGTAGAATGAAGTCAGGCGAAAGCCTGATGGAGGTTCGTAGCGATACTGACGTGCAAATCGTTCGTCAAACTTGGGTATAGGGGCGAAAGACTAATCGAACCATCTAGTAGCTGGTTTCTTCCGAAGTTTCTCTCAGGATAGCTGGAGTTCAAGTTTTATCAGGTAAAGCGAATGATTAGAGGCATCGGGGGCGCGAAGCCCTCGACCTATTCTCAAACTTTAAATGGGTAAGATCCAGCGGTTACTTCATTGAACTGCTGGGATTAATATGAACTCCAAGTGGGCCATTTTTGGTAAGCAGAACTGGCGATGAGGGATGCTCCTAACGCTTGGTTAAGGTGCCCAAATGCTCGCTCA-TCAGACACCAGAAAAGGTGTTGGTTCATTTTGACAGCAGGACGGTGGTCATGGAAGTCGAAATCCGCTAAGAAGTGTGTAACAACTTACCTGCCGAATGAACCAGCCCTGAAAATGGATGGCGCTGAAGCGAGCTACCGATACCAAGCCATTACCGCAATCTTTGAGCGGTAATGAGTAGGAAGACGTGGGGATTGTGACGAAACGCTTGGCGTAAGCCTGCGTGGAACAGTCCCTAGTGCAGATCTTGGTGGTAGTAGCAAATATTCAAATGAGAACTTTGAAGACTGAAGTGGAGAAGGGTTCCATGTGAACAGCAATTGGACATGGGTTAGCCGGTCCTAAGCGACAGCTTAATTGCGTATACGTCCAGGCTGCCTCATGGCGCGAAAGGGAATCAGGATAATATTCCTGAGCCAGGACGTGGATACTGTACGGTAACGTAAGTGAACTCCTCGACGCAGGCGGGTGCCCCGGGAAGCGTTGTCTTTGCTTTTTAACAGCCTCAAACCCTGGAATCAGTTTAGCTGGAGATAGGGTTGACTGGCTGGTAAAGCACCCTGGTTTCCAGGGTGTCCGGTGCGCTCCTGACTGCCCGTGAAAAGAGGAGGGAAAGTTTTATTTGCACCCCTGGCCGTACCATTAACCGCATCAGGTCTCCAAGGTTAGTAGCCTCTGGTCGATAGAAGAAAGTAGATAAGGGAAGTCGGCAAAATAGATCCGTAACTTCGGGAAAAGGATTGGCTCTGAGGGCTGGGTAATTGCGCCCTTGTGTGCGTGTACGGTGAACAGCTAACTCAGAACTGGAGCGGACAAGGGGAATCCGACTGTTTAATTAAAACAAAGCATTGCGATGGCCGCAACCGGTGTTGACGCAATGTGATTTCTGCCCAGTGCTCTGAATGTCAATGTGATGAGATTCAATCAAGCGCGGGTAAACGGCGGGAGTAACTATGACTCTCTTAAGGTAGCCAAATGCCTCGTCATCTAATTAGTGACGCGCATGAATGGATTAACGAGATTCCCACTGTCCCTATCTACTATCTAGCGAAACCACAGCCAAGGGAACGGGCTTGGCAGAATCAGCGGGGAAAGAAGACCCTGTTGAGCTTGACTCTAGTCCGACTTTGTGAAATGACTTGGGGGATGTAGAATAAGTGGGAGCTTCGGCGTCCGTGAAATACCACTGCCCTCAATGTCGTTTTACTTATTCCGTTAAGTTGAGACTATGTTTATGTGTTTTGGATTTAAGGTGCTCGCTGATCTACGCGGGAGACATAGTCAGGTTGGGAGTTTGGCTGGGGCGGCACATCTGTGAAACAATAGCGCAGGTGTCCTAAGGCAAGCTCAATGAGAACAGAAATCTCATGTTGACCAAAAGGGGAAAAGCTTGCTTGATTTTGATTTTCAGTACGAATACAAACTGTGAAAGCATGGCCTATCGATCCTTTAGGTCTGAGAAACTTTCAGCTAGAGGTGTCAGAAAAGTTACCACAGGGATAACTGGCTTGTGGCGGCCAAGCGTTCATAGCGACGTCGCTTTTTGATCCTTCGATGTCGGCTCTTCCTATCATTGGGACGCAGAAGTCCCAAAGTGTCGGATTGTTCACCCGCCAATAGGGAACGTGAGCTGGGTTTAGACCGTCGTGAGACAGGTTAGTTTTACCCTACTGATGAATTGATACTGCGACAGTAATCCAACTAGTACGAGAGGAACAGTTGGTTCAGATACTTGGTTAATGCGGCTAGCTGAAAAGCTAGTGCCGCGACGCTACCATCTGTTGGATTATGACTNNNNNNNNNNNNNNNNNNNNNNNNNNNNNNNNNNNNNNNNNNNNNNNNNNNNNNNNNNNNNNNNNNNNNNNNNNNNNNNNNNNNNNNNNNNNNNNNNNNNNNNNNNNNNNNNNNNNNNNNNNNNNNNNNNNNNNNNNNNNNNNN
>Theileria_parva_L02366
AGTCATATGCTTGTCTTAAAGATTAAGCCATGCATGTCTAAGTATAAGCTTTTATATGGTGAAACTGCGAATGGCTCATTACAACAGTTATAGTTTATTTGATGTTCGT-TTACATGGATAACCGTGCTAATTGTAGGGCTAATACATGT-----GGCGGCGTTTATTAGACCTAAAACCAAACCGCTTGGTGTCC-GGTGATTCATAATAAATATGCGAATCGTACGCGATGTATCATTCAAGTTTCTGACCTATCAGCTTTGGACGGTAGGGTATTGGCCTACCGGGGCAACGACGGGTAACGGGGAATTAGGGTTCGATTCCGGAGAGGGAGCCTGAGAAACGGCTACCACATCTAAGGAAGGCAGCAGGCGCGCAAATTACCCAATCCTGACACAGGGAGGTAGTGACAAGAAATAACAATACGGGGCTTATCTTGTAATTGGAATGATGGGAATTTAAACCTCTTCCAGAGTATCAATTGGAGGGCAAGTCTGGTGCCAGCAGCCGCGGTAATTCCAGCTCCAATAGCGTATATTAAAATTGTTGCAGTTAAAAAGCTCGTAGTTGAATTTCTGCTCTGGATGTTTACTTTGAGAAAATTAGAGTGCTCAAAGCAGGCTTTTGCCTTGAATAGTTTAGCATGGAATAATAAAGTAGGACTTTGGTTCTATTTTGTTGGTTTTAGGTCC-AAAGTAATGGTTAATAGGAACAGTTGGGGGCATTCGTATTTAACTGTCAGAGGTGAAATTCTTAGATTTGTTAAAGACGAACTACTGCGAAAGCATTTGCCAAGGATGTTTTCATTAATCAAGAACGAAAGTTAGGGGATCGAAGACGATCAGATACCGTCGTAGTCCTAACCATAAACAATGCCGACTAGAGATTGGAGGTCGTCAGTCGACTCCTTCAGCACCTTGAGAGAAATCA-AAGTCTTTGGGTTCTGGGGGGAGTATGGTCGCAAGGCTGAAACTTAAAGGAATTGACGGAAGGGCACCACCAGGCGTGGAGCCTGCGGCTTAATTTGACTCAACACGGGGAAACTCACCAGGTCCAGACAAAGGAAGGATTGACAGATTGATAGCTCTTTCTTGATTCTTTGGGTGGTGGTGCATGGCCGTTCTTAGTTGGTGGAGTGATTTGTCTGGTTAATTCCGTTAACGAACGAGACCTTAACCTGCTAAATAGGGTACGGGAATCTTCTTAGAGGGACTTTGCGGTTATAACGCAAGGAAGTTTAAGGCAATAACAGGTCTGTGATGCCCTTAGATGTCCTGGGCTGCACGCGCGCTACACTGATGCGTTCATCGAGTTTCCTTGGCCGAGAGGCCCGGGTAATCTT-T-AGTACGCATCGTGATGGGGATCGATTATTGCAATTGTTAATCGTGAACGAGGAATGCCTAGTATGCGCAAGTCATCAGCTTGTGCAGATTACGTCCCTGCCCTTTGTACACACCGCCCGTCGCTCCTACCGATCGAGTGATCCGGTGAATTATTCGGACCGTGATAGGGAAGTTTTGTGAACCTTATCACTTAAAGGAAGGAGAAGTCGTAACA-GGTTTCCAAACTTTCAGCGGTGGATGTCTTGGCTCACACAACGATGAAGGACGCAGCGAAGTGCGATAAGCATTGTGACTTGCAGACTTCTGCGAATCAACAGATTTCTGAACGTATTAGACACACCACCTCTGCTGCACGTGGTACTCCCATTTCAGTGAANNNNNNNNNNNNNNNNNNNNNNNNNNNNNNNNNNNNNNAAACATATAATTAAGTGGAAGAAGAGAAAATAAATATGATTCCCCTAGTAACGGCGAGCGAAGAGGGAGGAGCCCAAAGTGAAAATCCGTTGGGACTTGTGGACTTGAGCGGCGTTGCCAGTGGTAGCTTGGTGCTAAGTTTCTTGGGACAGGACATCAGAGAGGGTGACAATCCCGTACTCGCTCTATG-TCTTCCACGTGTGGTACGCCTGCATAGAGTCGTGCTTTTTGGGATTGAAGCGCAAATTGTGAGGTAGTCTTCTCATAAGGCTAAATACGGGTGTGAGACCGATAGCGAACAAGTACCGTGAGGGAAAGGTGAAAAGAACTTTGAAAAGAGTGTTAAAAGTACCTGAAACTGCTGAAAGGGAACCAATTGGGACCTGGAGTACATGTTCCAACTGACTCGTCTTGAAACACGAGCCAAGGAGTCTAACACTCGTGCAAGTGTTTGGGTGGCAAACCCGTACGCGAAATGAAAGTGAAAGCATGGCGTCTCAATTCACTGCGGCCGGCTTTGGGTGGATTGCGCAGGAGCATGGTTGTTAGGACCCGAAAGATGGTGAACTATGCCTGGGTAGGATGAAGTCAGGCGAAAGCCTGATGGAGGTCCGCCGCGATACTGACGTGCAAATCGTTCGTCAAACCTGGGTATAGGGGCGAAAGACTAATCGAACCATCTAGTAGCTGGTTTCTTCCGAAGTTTCTCTCAGGATAGCTGGAATTCAAGTTTTACCAGGTAAAGCTAATGATTAGAGGTATCGGTGGGCTGTGCCTGTTGACCTATTCTCAAACTTTAAATGGGTAAGACCCCGTCGTTGCTTAACTGAACATTCGGGTTGAATGTGAATTCTTAGTGGGCCATTTTTGGTAAGCAATAATGGCGATGAGGGATGCACCTAACGCTGGGTTAAGGTGCCTAAATACCTGCTCA-TCAGATACCATAAAAGGTGTTGGTTCATATAGACAGCAGGACGGTGGTCATGGAAGTCGAAATCCGCTAAGGAGTGTGTAACAACTCACCTGCCGAATGAACTGGCCCTGAAAATGGATGGCGCTCAAGCAGGTTACCGAAACCCGGCCATTGTCGCAGATTCTCGGTGACAATGTGTAGGAAGACGTGGGCGTTGCGGCGAAGTGTGGAGCGTGAGCCCACATGGAGCGGCGCCTAGTGCCGATCTTGGCGGTAGTAGTTAATATTCAAATGAGAATTTTGAAGACTGAAGTGGAGCAGGGTTCCATGTGAACTATGTTTGGACATGGGTTAGCCGGTCCTAAGCGCCA-CTTAACTGCGTGTGAGGTG-----GGTCCGCTCCGCGAAAGGGAATCGGGCTAATATTCCCGAGCCGGGTCGTGGATACTGGGTGGCAACACAAGTGAACTTCTCGACGCAGGCGTGGGTCCCGGGAAGCGTTATCTTTGCTTTTTAACAGTCTCGAGCCCTGGAATCAGCTTATCTGGCGATAGGGACTCCGTGCTGGAATAGCATCTCGACTTTCGGGGTGTCTGGTGCGCCCACGACTGTCCGTGAAAAGGGAAGGGAACATTTTATTCGCACCCCCGTCCGTACCTATATCCGCATCAGGTCTCCAAGGTTAGCAGCCTCTGGTCGATAGAATAAGGTAGATAAGGGAAGTCGGCAAAATGGATCCGTAACTTCGGGACAAGGATTGGCTCTGAGGGCCGGGCAATGGGGCCCTTGGCGCCCAGCTTAGTGAACGGCTAACTCAGAACTGGAGCGGACAAGGGGAATCCGACTGTTTAATTAAAACATAGCATTGCGATGGCTTGAAAAGGTGTTGACGCAATGTGATTTCTGCCCAGTGCTCTGAATGTCAAAGTGATGAAATTCAACCAAGCGCGGGTAAACGGCGGGAGTAACTATGACTCTCTTAAGGTAGCCAAATGCCTCGTCATCTAATTAGTGACGCGCATGAATGGATTAACGAGATTCCCACTGTCCCTATCTATCATCTAGCGAAACCACAGCCAAGGGAACGGGCTTGGCAAAATCAGCGGGGAAAGAAGACCCTGTTGAGCTTCACTCTAGTCCGGCTTTGTGAAACGACTTGAGGGGTGTAGGATAAGTGGGAGCTCCGGCGACAGTGAAATACCACTACTCTTGATGTTGTTTTACTTATTCCGTAGTATTAAGACTTGGCTCCCATGTTTTTGCGC-AAGGCTC-TGCTGATTAACGCGGAAGACATAGCCAGGTGGGGAGTTTGGCTGGGGCGGTACATCTGTTAAAAGATAACACAGGTGTCCCAAGGCGAACTCAATGAGGACAGAAATCTCATGTTGACCAAAAGGGGAAAAGTTCGCTTGATTTTGATTTTCAGTACAAATACAAACTGTGAAAGCATGGCCTATCGATCCTTTGAGTCTGTAAGATATACAGCTAGAGGTGTCAGAAAAGTTACCACAGGGATAACTGGCTTGTGGCAGCCAAGCGTTCATAGCGACGTTGCTTTTTGATCCTTCGATGTCGGCTCTTCCTATCATTGAGATGCAGAAGTCTCAAAGTGTCGGATTGTTCACCCGCTAATAGGGAACGTGAGCTGGGTTTAGACCGTCGTGAGACAGGTTAGTTTTACCCTACTGATGCACCGACGTTGTGACAGTAATCCAATTAGTACGAGAGGAACAGTTGGTTCGGATACTTGGTTAATGCGGCTAGTTGAAAAGCTAGTGCCGCGAACGTACCATCCGTTGGATAATGACTGAACGCCTCTAAGTCAGAATCCATGCTGAACA-CAACGTTTTCCATCACTTTTGGCGTACGAATTTCTCCCCAAAGTGATACATCCATCGCAGACGACCTTGACGCACCCGGGTATTGTAAGCG-GAGAGTAGGCTTNNNNNNN
>Theileria_orientalis_AP011946
AGTCATATGCTTGTCTTAAAGATTAAGCCATGCATGTCTAAGTATAAGCTTTTATATGGTGAAACTGCGAATGGCTCATTACAACAGTTATAGTTTATTTGATGTTCGT-TTACATGGATAACCGTGCTAATTGTAGGGCTAATACATGT-TTCGGGTGGCGTTTATTAGACCTAAAACCAATCCGTGCGGTTCCC-GGTGATTCATAATAAACTTGCGAATCGCTTGCGATGTATCATTCAAGTTTCTGACCTATCAGCTTTGGACGGTAGGGTATTGGCCTACCGGGGCAACGACGGGTAACGGGGAATTAGGGTTCGATTCCGGAGAGGGAGCCTGAGAAACGGCTACCACATCTAAGGAAGGCAGCAGGCGCGCAAATTACCCAATCCTGACACAGGGAGGTAGTGACAAGAAATAACAATACGGGGCTTATCTTGTAATTGGAATGATGGGAATTTAAACCTCTTCCAGAGTATCAATTGGAGGGCAAGTCTGGTGCCAGCAGCCGCGGTAATTCCAGCTCCAATAGCGTATATTAAATTTGTTGCAGTTAAAAAGCTCGTAGTTGAATTTCTGCTCCGGATGATTACTTTGAGAAAATTAGAGTGCTCAAAGCAGGCTTTTGCCTTGAATAGTTTAGCATGGAATAATAGAGTAGGACTTTGGTTCTATTTTGTTGGTTTTAGGTCC-AAAGTAATGGTTAATAGGAACAGTTGGGGGCATTCGTATTTAACTGTCAGAGGTGAAATTCTTAGATTTGTTAAAGACGAACTACTGCGAAAGCATTTGCCAAGGATGTTTTCATTAATCAAGAACGAAAGTTAGGGGATCGAAGACGATCAGATACCGTCGTAGTCCTAACCATAAACTATGCCGACTAGAGATTGGAGGTCGTCAGTCGACTCCTTCAGCACCTTGAGAGAAATCA-AAGTCTTTGGGTTCTGGGGGGAGTATGGTCGCAAGGCTGAAACTTAAAGGAATTGACGGAAGGGCACCACCAGGCGTGGAGCCTGCGGCTTAATTTGACTCAACACGGGGAAACTCACCAGGTCCAGACAAAGGAAGGATTGACAGATTAATAGCTCTTTCTTGATTCTTTGGGTGGTGGTGCATGGCCGTTCTTAGTTGGTGGAGTGATTTGTCTGGTTAATTCCGTTAACGAACGAGACCTTAACCTGCTAAATAGGATGCGGGAATCTTCTTAGAGGGACTTTGCGGTTATAACGCAAGGAAGTTTAAGGCAATAACAGGTCTGTGATGCCCTTAGATGTCCTGGGCCGCACGCGCGCTACACTGATGCGTTCATCGAGTTTCCTTGGCCGAGAGGCCCGGGTAATCTT-T-AGTACGCATCGTGATGGGGATCGATTATTGCAATTATTAATCGTGAACGAGGAATGCCTAGTATGCGCAAGTCATCAGCTTGTGCAGATTACGTCCCTGCCCTTTGTACACACCGCCCGTCGCTCCTACCGATCGAGTGATCCGGTGAATTATTCGGACCGTGATAGGGAAGTTTTGTGAACCTTATCACTTAAAGGAAGGAGAAGTCGTAACA-GGTTTCCACACTTTTAGCGGTGGATGTCTTGGCTCACACAACGATGAAGGACGCAGCGAATTGCGATAAGCATTGTGACTTGCAGACTTCTGCGAATCAACAGATTTCTGAACGTATTAGACACACCACTCTTTT-----GTGGTACTCCCATTTCAGTGAANNNNNNNNNNNNNNNNNNNNNNNNNNNNNNCTGAATTTAAACATATAACTAAGTGGAAGAAAAGAAAATAAATATGATTCCCTTAGTAACGGCGAGTGAACCGGGATGAGCCCAAAGTGGAAATCCGTTAGGACTTGTGGTCTTTAGCGGCGTTGCCAGTGGTAGCGAGTTGCCAAGTTTCTTGGGACAGGACATCATAGAGGGTGACAATCCCGTACCTGCTTTCAGTCTATCCACGTGTGGTTCGCCTGCATAGAGTCGTGCTTTTTGGGATTGAAGCGCTAATAGTGAGGTAGTTTTCTCATAAGGCTAAATATTGGTGTGAGACCGATAGCGTAGAAGTACCGTGAGGGAAAGATGAAAAGTACTTTGAAAAAAGTGTTAAAAGTACCTGAAACTGCTGAAAGGGAACCAATTGAAACCTGACGTATATGTTTCAACTGACTCGTCTTGAAACACGAGCCAAGGAGTCTAACACTCGTGCAAGTGTTTGGGTGTCAAACCCGTACGCCAAATGAAAGTGAAAGCATGGCTCTGAAACTCACTGCGGCCGGCTTTTGGTGGATTGCGCAGGAGCATGATTGTTAGGACCCGAAAGATGGTGAACTATGCCTGGGTAGGATGAAGTCAGGCGAAAGCCTGATGGAGGTCCGCAGCGATACTGACGTGCAAATCGTTCGTCAAACCTGGGTATAGGGGCGAAAGACTAATCGAACCATCTAGTAGCTGGTTTCTTCCGAAGTTTCTCTCAGGATAGCTGGAATTCAAGTTTTACCAGGTAAAGCTAATGATTAGAGGTATCGGTGGGCTGTGCCTGTTGACCTATTCTCAAACTTTAAATGGGTAAGACCCCGGTGTTGCTTAATTGAACTTCCGGGTTGAATGTGAATTCTTAGTGGGCCAATTTTGGTAAGCAATATTGGCGATGAGGGATGCACCTAACGCTGGGTTAAGGTGCCTAAATACCTGCTCA-TCAGATACCATAAAAGGTGTTGGTTCATATTGACAGCAGGACGGTGGTCATGGAAGTCGAAATCCGCTAAGGAGTGTGTAACAACTCACCTGCCGAATGAACTGGCCCTGAAAATGGATGGCGCTCAAGCAGGTTACCGAAACCCGGCCATTGTAGCGGTTTTTCTCT-ACAATGTGTAGGAAGACGTGGGCGTAGTAGCGAAGTAAGATGCGTAAGCTCTTATGGAACTGCGTCTAGTGCAGATCTTGGCGGTAGTAGTTAATATTCAAATGAGAATTTTGAAGACTGAAGTGGAGCAGGGTTCCATGTGAACTATGTTTGGACATGGGTTAGCCGGTCCTAAGCGCCAGCTTAACTGCGCGTGAGGTG-----AGTCCGCTACGCGAAAGGGAATCGGGCTAACATTCCCGAGCCGGGTCGTGGATACTGGGTGGCAACACAAGTGAACTTCTTGACGTAGGCGTGGGTCCCGGGAAGCGTTATCTTTGCTTTTTAACAGACATTAACCCTGGAATCAGATTATCTGGCGATAGGGACTAACTCCTGGAATAGCATCTCGACTTTCGGGGTGTCCGGTGCGCCCTCGACTGCCCTTGAAAAAAGAAGGGAACATTTTATTCGCACCCCCGTCCGTACCTATATCCGCATCAGGTCTCCAGGGTTAGCAGCCTCTGGTCGATAGAATAAGGTAGATAAGGGAAGTCGGCAAAATGGATCCGTAACTTCGGGACAAGGATTGGCTCTGAGGGCCGGGCAATGGGGCCTTTGGCGCCCGGCTTAGTGAACGGCTAACTCAGAACTGGAGCGGACAAGGGGAATCCGACTGTTTAATTAAAACATAGCATTGCGATGGCTTGAAAAGGTGTTGACGCAATGTGATTTCTGCCCAGTGCTCTGAATGTCAAAGTGATGAAATTCAACCAAGCGCGGGTAAACGGCGGGAGTAACTATGACTCTCTTAAGGTAGCCAAATGCCTCGTCATCTAATTAGTGACGCGCATGAATGGATTAACGAGATTCCCACTGTCCCTATCTATTATCTAGCGAAACCACAGCCAAGGGAACGGGCTTGGCAAAATCAGCGGGGAAAGAAGACCCTGTTGAGCTTCACTCTAGTCCGGCTTTGTGAAACGACTTGAGGGGTGTAGGATAAGTGGGAGCTTCGGCGTCAGTGAAATACCACTACTCTTGATGTTGTTTTACTTATTCCGTAATATTAAGACTCTGCTTTAGTGTTTTTGTTTTAAGGTCCTGACTGATTAACGCGGAAGACATAGCCAGGTGGGGAGTTTGGCTGGGGCGGTACATCTGTTAAAAGATAACACAGGTGTCCTAAGGCGAACTCAATGAGGACAGAAATCTCATGTAGACCAAAAGGGGAAAAGTTCGCTTGATTTTGATTTTCAGTACAAATACAAACTGTGAAAGCATGGCCTATCGATCCTTTGAGTCTGTAAAATATACAGCTAGAGGTGTCAGAAAAGTTACCACAGGGATAACTGGCTTGTGGCAGCCAAGCGTTCATAGCGACGTTGCTTTTTGATCCTTCGATGTCGGCTCTTCCTATCATTGAGATGCAGAAGTCTCAAAGTGTCGGATTGTTCACCCGCTAATAGGGAACGTGAGCTGGGTTTAGACCGTCGTGAGACAGGTTAGTTTTACCCTACTGATGA-CTGACGTTGTGACAGTAATCCAATTAGTACGAGAGGAACAGTTGGTTCGGATACTTGGTTAATGCAGCTAGTTGAAAAGCTAGTGCTGCGAAGCTACCATCCGTTGGATAATGACTGAACGCCTCTAAGTCAGAATCCATGCTGAATA-CAACGTTTTTCACCGCTTCTGGTGTATGAATTCCTAACAGAAGCGATACATCCATTGCAGACGACTTTGACGCACCCGGGTATTGTAAGCG-GAGAGTAGGCTT-GTCTTA
>Babesia_bigemina
AGTCATATGCTTGTCTTAAAGATTAAGCCATGCATGTCTAAGTACAAGCTTTT-TACGGTGAAACTGCGAATGGCTCATTACAACAGTTATAGTTTCTTTGGAGTTCGT--TCCATGGATAACCGTGCTAATTGTAGGGCTAATACAAGT-----GGCGGCGTTTATTAGTTCCTTAACCACTTTTTCT--------GGTGATTCATAATAAACTTGCGAATCG---GCGATGTTCCATTCAAGTTTCTGCCCCATCAGCTT--GACGGTAGGGTATTGGCCTACCGAGGCAGCAACGGGTAACGGGGAATTAGGGTTCGATTCCGGAGAGGGAGCCTGAGAAACGGCTACCACATCTAAGGAAGGCAGCAGGCGCGCAAATTACCCAATCCTGACACAGGGAGGTAGTGACAAGAAATAACAATACAGGGCTTTTCTTGTAATTGGAATGATGGTGATGTACAACCTCACCAGAGTACCAATTGGAGGGCAAGTCTGGTGCCAGCAGCCGCGGTAATTCCAGCTCCAATAGCGTATATTAAACTTGTTGCAGTTAAAAAGCTCGTAGTTGTATTTCAGCCCTTTTTTTTTACTTTGAGAAAATTAGAGTGTTTCAAGCAGACTTTTGTCTTGAATACTTCAGCATGGAATAATAGAGTAGGACCTTGGTTCTATTTTGTTGGTTTC-GA-CC-TTGGTAATGGTTAATAGGAACGGTTGGGGGCATTCGTATTTAACTGTCAGAGGTGAAATTCTTAGATTTGTTAAAGACGAACCACTGCGAAAGCATTTGCCAAGGACGTTTTCATTAATCAAGAACGAAAGTTAGGGGATCGAAGACGATCAGATACCGTCGTAGTCCTAACCATAAACTATGCCGACTAGGGATTGGAGGTCGTCATTCGACTCCTTCAGCACCTTGAGAGAAATCA-AAGTCTTTGGGTTCTGGGGGGAGTATGGTCGCAAGTCTGAAACTTAAAGGAATTGACGGAAGGGCACCACCAGGCGTGGAGCCTGCGGCTTAATTTGACTCAACACGGGGAACCTCACCAGGTCCAGACAGAGTAAGGATTGACAGATTGATAGCTCTTTCTTGATTCTTTGGGTGGTGGTGCATGGCCGTTCTTAGTTGGTGGAGTGATTTGTCTGGTTAATTCCGTTAACGAACGAGACCTTAACCTGCTAACTAGCTGCTTGGATTCTTCTTAGAGGGACTCTGTGCTTCAAGCGTGGGGAAGTTTAAGGCAATAACAGGTCTGTGATGCCCTTAGATGTCCTGGGCTGCACGCGCGCTACACTGATGCATCCATCGAGTTTCCTGTCCCGAAAGGGTTGGGTAATCTT-T-AGTGTGCATCGTGTCGGGGATTGATTTTTGCAATTCTAAATCATGAACGAGGAATGCCTAGTATGCGCAAGTCATCAGCTTGTGCAGATTACGTCCCTGCCCTTTGTACACACCGCCCGTCGCTCCTACCGATCGAGTGATCCGGTGAATTATTCGGACCGTGGTAGGGAAGTTTTGTGAACCTTATCACTTAAAGGAAGGAGAAGTCGTAACAAGGTTTCCAAACTTTCAGCGATGGATGTCTTGGCTCACACAACGATGAAGGACGCAGCGAATTGCGATACGCAGTATGACTTGCAGACTTCTGCGATTTACCAGACCTCTGAACGTAACAAACACACCGCCTCTGCTGCACGCGGTACTCCCGTTTCAGTGAGTTTGCTCCTGAGATCGGGTGAGGCCATCCGCCGAATTTAAGCATATAATTAAGCGGCAGAAAAGAAAATAACCATGATTCCCTTAGTAACGGCGAGTGAACCGGGACTAGTCCAAAGTGCAAATCGTTCCCGACTTGTGGCCTTTCGCGGCGTTGCCAGTGGCGATTGACGGCTAAGTTTCTTGGAACAGGACGCCTTTGAGGGTGATAGCCCCGTCTTTTCCGTCTCCTTCTCCACGTGTGGTTCGCCTGCATTGAGTCGTGCTTTTTGGGATTGAAGCGCAAATTGTGAGGTAGGCTTCTCATAAGACTAAATATTGGTGTGAGACCGATAGCTTACAAGTACCGTGAGGGAAAGATGAAAAGAACTCTGGAAAGAGTGTTAAAAGTACCTGAAATTGCTGTAAGGGAAGCAATTGGAACCCGCCGTACAAGTTCCAACTGACCCGTCTTGAAACACGGACCAAGGAGTCTATCACCCGTGCGAGTGCCTGGGTGTCAACCCCTCGCGCGTAATGAAAGTGAGAGCATGT-CGATTCCCCCTCTGCGGCCGGGTTTTCCTTCGTCGCGCTTTAGCACGGTTGCTAGGACCCGAAAGATGGTGAACTATGCCTGGGTAGGATGAAGTCAGGCGAAAGCCTGATGGAGGTCCGCAGCGATACTGACGTGCAAATCGTTCGTCAAATCCGGGTATAGGGGCGAAAGACTAATCGAACCATCTAGTAGCTGGTTTCTTCCGAAGTTTCCCTCAGGATAGCTGGAATCTTAGTTTTACCAGGTAAAGCTAATGATTAGAGGTATCGGGGGGCCGTGCCCCTTGACCTATTCTCAAACTTTAAATGGGTAAGACCCCGTGCTTGCTTGTTTGAAGCCTCGGGCCGAATGTAGATTCCAAGTGGGCCATTTTTGGTAAGCAGAACTGGCGATGAGGGCTGCACCTACCGCCGCGTTAAGGCGCCTAAATGTCTGCTCA-TGAGATACCATAAAAGGTGTTGGTTCATTTAGACAGCAGGACGGTGGTCATGGAAGTCGAAATCCGCTAAGGAGTGTGTAACAACTCACCTGCCGAATGAACTTGCCCTGAAAATGGATGGCGCTTAAGCAGCCTGCCGAAACGCGGCCGTCGGTTGAGTTTGT-TCTTCCGACGTGTAGGAAGACGTGGGCGTGGCTTCGAAGGCGCGCGCGTAAGCCGCGCTTGAGCCG-GCCTAGTGCGGATCTTGGTGGTAGTAGCAACTATTCAAACGAGATCTTTGAAGACTGATGTGGAGCAGGGTTCCATGTGAACATTGATTGGCCATGGGTTAGCCGGTCCTAAGCACCAGCCTTTTGGCGCGTGATGTGGGCTTGCCCCTCTCTGCGAAAGGGGATCGGGTCAATATTCCCGAGCCGGGTCGTGGATAGTGGGTGGCAACACAAGTGAACTTCCCCCCGCATGCGTGAGCCCCGGGAAGCGTTTTCTTTGCTTCTTAACGCGCGCTGTCCGTGGAATCGCTTTGCGCGGCGATACGGTGCCCGCGCCGGCATAGCAGTCCGGTTTTCGGTCTGTCCGGTGCGCTCACGACTGCCCTTGAAACGGGAAGGGAACGTTTTATTCGCACCCCCGTCCGTACCGATAACCGCATCAGGTCTCCTAGGTTAGCAGCCTCTGGTCGATAGAGCAAGGTAGATAAGGGAAGTCGGCAAAATGGATCCGTAACTTCGGGATAAGGATTGGCTCTGAGGGCCGGGCG-GCTTGCCCTCGCGCTTTCC--CGATGAACGGCCAGCTCAGAACTGGAGCGGACAAGGGGAATCCGACTGTTTAATTAAAACCAAGCATTGCGATGGCGCCGACGCGTGTTGACGCAATGTGATTTCTGCCCAGTGCTCTGAATGTCAACGTGATGAAATTCAACCAAGCGCGGGTAAACGGCGGGAGTAACTATGACTCTCTTAAGGTAGCCAAATGCCTCGTCATCTAATTAGTGACGCGCATGAATGGATTAACGAGATTCCCACTGTCCCTATCTGCCATCTAGCGAACCCACAGCCAAGGGAACGGGCTTGGCAAAATCAGCGGGGAAAGAAGACCCTGTTGAGCTTCACTCTAGTCCGGCTTTGTGAGACGACTTGAGGGGTGTAGCATAGGTGGGAGCTCCGCCGCCGGTGAAATACCACTACCCTTGATGTTGTCTTGCTTATTCCGTAATGAAAGGGCTTTTCTCG----------------------TTGTCGCTTCCGCGGAAGACATAGCCAGGTGGGGAGTTTGGCTGGGGCGGTACATCTGTTAAAAGATAACGCAGGTGTCCCAAGGCGAACTCAGTGAGGACAGAAATCTCACGTGGACCAAAAGGGGAAAAGTTCGCTTGATTTTGATTTCCAGTAAAAATACAAACTGTGTAAGCATGGCCTATCGATCCTTTGAGCCCGCGAGCATTGCGGCCAGAGGTGTCAGAAAAGTTACCACAGGGATAACTGGCTTGTGGCAGCCAAGCGTTCATAGCGACGTTGCTTTTTGATCCTTCGATGTCGGCTCTTCCTATCATTGAGATGCAGAAGTCTCAAAGTGTCGGATTGTTCACCCGCTAATAGGGAACGTGAGCTGGGTTTAGACCGTCGTGAGACAGGTTAGCTTTACCCTACTGATGA-CTG-CGCCGCGACAGTAATTCCACCAGTACGAGAGGAACAGTGGATTCGGATACTTGGTTAATGCGGTTGGCTGACTAGCCAGTGCCGCGAAGCTACCATCCGTTGGATAATGACTGAACGCCTCTAAGTCAGAATCCATGCTGGAC--CGTCGCCACCCACCGCTGCCGCGCTGCCAATTTCCAGCGACAGCGATGCATCCTCCGCACACGACCTTGACGCACCCGGGTATTGTAAGCG-GAGAGTGGGCTT-GACTCA
>Babesia_microti_FO082874
AGTCATATGCTTGTCTTAAAGATTAAGCCATGCATGTCTTAGTATAAGCTTTTATACAGCGAAACTGCGAATGGCTCATTAAAACAGTTATAGTTTATTTGATGTTCGT-TTACATGGATAACCGTGGTAATTCTAGGGCTAATACATGC-TTCGCGTGGCGTTTATTAGAC-TTTAACCAACCCTTCGGGTAATC-GGTGATTCATAATAAATTAGCGAATCGCATGCGATGTATCATTCAAGTTTCTGACCTATCAGCTTTGGACGGTAGGGTATTGGCCTACCGGGGCGACGACGGGTGACGGGGAATTGGGGTTCGATTCCGGAGAGGGAGCCTGAGAAACGGCTACCACATCTAAGGAAGGCAGCAGGCGCGCAAATTACCCAATCCTGACACAGGGAGGTAGTGACAAGAAATAACAATACAGGGCTTATCTTGTAATTGGAATGATGGGAATCTAAACCCTTCCCAGAGTATCAATTGGAGGGCAAGTCTGGTGCCAGCAGCCGCGGTAATTCCAGCTCCAATAGCGTATATTAAAGTTGTTGCAGTTAAGAAGCTCGTAGTTGAATTTCTGCCTCCAGGATTTACTTTGAGAAAACTAGAGTGTTTCAAACAGGCATTCGCCTTGAATACTACAGCATGGAATAATGAAGTAGGACTTTGGTTCTATTTTGTTGGTTATTGA-CC-AGAGTAATGGTTAATAGGAGCAGTTGGGGGCATTCGTATTTAACTGTCAGAGGTGAAATTCTTAGATTTGTTAAAGACGAACTACTGCGAAAGCATTTGCCAAGGATGTTTTCATTAATCAAGAACGAAAGTTAGGGGATCGAAGACGATCAGATACCGTCGTAGTCCTAACCATAAACTATGCCGACTAGAGATTGGAGGTCGTCAGTCGACTCCTTCAGCACCTTGAGAGAAATCA-AAGTCTTTGGGTTCTGGGGGGAGTATGGTCGCAAGTCTGAAACTTAAAGGAATTGACGGAAGGGCACCACCAGGCGTGGAGCCTGCGGCTTAATTTGACTCAACACGGGAAACCTCACCAGGTCCAGACATAGAGAGGATTGACAGATTGATAGCTCTTTCTTGATTCTATGGGTGGTGGTGCATGGCCGTTCTTAGTTGGTGGAGTGATTTGTCTGGTTAATTCCGTTAACGAACGAGACCTTAACCTGCTAAATTAGGATCTGGGACCTTCTTAGAGGGACTTTGCGTTCATAACGCAAGGAAGTGTAAGGCAATAACAGGTCTGTGATGCCCTTAGATGTCCTGGGCTGCACGCGCGCTACACTGATGCATTCAACGAGTTTCCTTGGCCGTCGGGTCCGGGTAATCTTAC-AGTATGCATCGTGATGGGGATAGATTATTGCAATTATTAATCTTGAACGAGGAATGCCTAGTAGGCGCGAGTCATCAGCTCGTGCCGACTACGTCCCTGCCCTTTGTACACACCGCCCGTCGCTCCTACCGATCGAGTGATCCGGTGAATTATTCGGACCAAGANNNNNNNNNNNNNNNNNNNNNNNNNNNNNNNNNNNNNNNNNNNNNNNNNNNNNNNNNNAAATTTTCAGCGGTGGATGTCTCGGCTCACACAACGATGAAGGACGCAGCGAAGTGCGATAATCATTGTGAATTGCAGAATTTAGCAAATCAACAGGTTTCTGAATGTATTGTACACACTGCCTCTGTTGCAAGCAGTGCACCCATTTCAGCGCCNTATGGCCTGAAATTGGATGTGATGATCCGCTGAATTTAAGCATATAACTAAGCGGAAGAAAAGAAAATAACAATGATTCCCTTAGTAACGGCGAGTGAACAGGGAAGAGTCCAAAGTGTAAATCGGCGCCGACTTGTGGTCTTTAGCGGTGTTGCCAGTGAAGGCGCAGGGCCAAGTTTCTTGGAAAAGGACATCATGGAGGGTGAAAGTCCCGTGATGTGCTTGCAGTCCTTCACGTTTGGTGCATCTGCATAGAGTCGTGCTCTTTGGGATTGGAGTGCAAATAGTGTGATAAATTTCACATAAGACTAAATACTGGTGTGAGACCGATAGCTAATAAGTACCGTGAGGGAAAGATGAAAAGAACTTTGAAAAGAGGGTTAAAAGTACCTGAAACTGCTGAGAAGGAAGCGATTGGGACCCGACGTATCAGTCCTAACCGACCCGTCTTGAAACACGGACCAAGGAGTCTAGCACCTGTGCGAGTGTTTGGGC-TGAAACCCGTACGCGAAATGAAAGTGATAACAGGGATCCGCGTTGCACTGTGGCCGACAAGTCGCGGCTTGAGTCAGAGCATATGTGCTAGGACCCGAAAGATGGTGAACTATGCCTGAGTAGGATGAAGTCAGGCGAAAGCCTGATGGAGGTCCGTCGCGATACTGACGTGCAAATCGTTCGTCAAACTTGGGTATAGGGGCGAAAGACTAATCGAACCATCTAGTAGCTGGTTTCTTCCGAAGTTTCTCTCAGGATAGCTGGGGTTTAAGTTTTACCAGGTAAAGCTAATGATTAGAGGTATCGGTGGGCTGAGCCTGTCGACCTATTCTCAAACTTTGAATGGGTAAGATCCCG--CTTTCTTAATTGAACATTCGGGCTGAATGAGAACCCCAAGTGGGCCATTTTTGGTAAGCAGAACTGGCGATGAGGGATGCACCTAACGCTGGGTTAAGGTGCCTAAATGCCTGCTCA-TCAGATACCATAAAAGGTGTTATTTCATCCCGACAGCAGGACGGTGGTCATGGAAGTTGAAATCCGCTAAGGAGTGTGTAACAACTCACCTGCCGAATGAACTAGCCCTGAAAATGGATGGCGCTGAAGCAGGTTACCGAAACCCGGCCATTGCGGCTGTTGCTATGTCGCAATGTGTAGGAAGACGTGAACATTGTTGCGAAGCGCAGTGCGTGAGCCTGTGTGGAACAGTGTTTAGTGCAGATCTTGGTGGGAGTAGCAAGTATTCAAATGAGAACTTTGAAGACTGAAGTGGAGAAGGGTTCCATGTGAACAGCATTTGGACATGGGTTAGCCGGTCCTAAGCGCCAGCTTAACTGCGCTTCGTGAGGTGGGGCCCCGGTCTGCGAAAGGGAATCGGGTTAACATTCCCGAGCCGGGTCGTGGATACTGGGTGGCAACACAAGTGAACCCTCCGACACAGGCTGAAGTTCCGGGAAGCGTTGTCTTTGCTTTTTAACAATACGGCACCCTGGAATCAAATTACTTGGCGATAGGGTTGTTCGTTTGGAATAGCACCTTGGTTTTCAGGGTGTCCGGTGCGCTTCAGACTGTCCTTGAAAAGGGGGGGGAACGTTTTATTCGCACCCCTGGCCGTACCAATAACCGCATCAGGTCTCCAAGGTTAGCAGCCTCTGGTCAATAGAAGAATGTAGATAAGGGAAGTCGGCAAAATAGATCCGTAACTTCGGGATAAGGATTGGCTCTGAGGGCCGGGCGTACGGGCCCTTTGGCTCTGTTCCGGAGAACGGCCAACTCAGAACTGGAGCGGACAAGGGGAATCCGACTGTTTAATTAAAACAAAGCATTGCGATGTCCCCAAAGGGTTTTGACGCAATGTGATTTCTGCCCAGTGCTCTGAATGTCAATGTGATGAAATTCAACCAAGCGCGGGTAAACGGCGGGAGTAACTATGACTCTCTTAAGGTAGCCAAATGCCTCGTCATCTAATTAGTGACGCGCATGAATGGATTAACGAGATTCCCACTGTCCCTATCTACCATCTAGCGAAACCACAGCCAAGGGAACGGGCTTGGCAAAATCAGCGGGGAAAGAAGACCCTGTTGAGCTTCACTCTAGTCCGGCTTTGTGAAATGGCTCGGGAGGTGTAGCATAAGTGGGAGCTTCGGCGACAGTGAAATACCACTACTCCCGATGTCGTTTTACTTATTCCGTTATGTTGAAATTCACTTTTGGTGTTTTGACTT-AAGGC---TGCCGATCTAGGCGGAAGACATAGCCAGATGGGGAGTTTGACTGGGGCGGTACATCTGTTAAAAGATAACGCAGATGTCCTAAGGCAAGCTCAATGAGGACAGAAATCTCATGTAGACCAAAAGGGGAAAAGCTTGCTTGATTTTGATTTTCAGTACGAATACAAACTGTGAAAGCATGGCCTATCGATCCTTTAGAACTGTGAAATTTACAGCTAGAGGTGTCAGAAAAGTTACCACAGGGATAACTGGCTTGTGGCAGCCAAGCGTTCATAGCGACGTTGCTTTTTGATCCTTCGATGTCGGCTCTTCCTATCATTGAGATGCAGATGTCTCAAAGTGTCGGATTGTTCACCCGCTAATAGGGAACGTGAGCTGGGTTTAGACCGTCGTGAGACAGGTTAGTTTTACCCTACTGATGA-CTGACGCTGCGACAGTAATCCAACTAGTACGAGAGGAACAGTTGGTTCAGATAATTGGTTAATGCGGCTAGTTGAAAAGCTAGTGCCGCGACGCTATCATCTGTTGGATTATGACTGAACGCCTCTAAGTCAGAATCCATGCTGAAC--CAGCGTTATTCACCGTTTCTGGCATATCAATATCAATTAGAAACGATACATCAATTGCAGACGACTTTATCGCACCCGGGTATTGTAAGCA-GAGAGCAGGCTT-GACTTG
>Plasmodium_falciparum1_M19172
AGTCATATGCTTGTCTCAAAGATTAAGCCATGCAAGTGAAAGTATATATATTTATATGTAGAAACTGCGAACGGCTCATTAAAACAGTTATAGTCTACTTGACATT--TATTATAAGGATAACTACGGAAAAGCTGTAGCTAATACTTGCTTTGGATAAGTATTTGTTAGGCCTTATAAGAAAAAAGTTATTAACTTAAGGAATTATAACAAAGAAGTAACACGTAAAGTGTGTATCAATCGAGTTTCTGACCTATCAGCTTTTGATGTTAGGGTATTGGCCTAACATGGCTATGACGGGTAACGGGGAATTAGAGTTCGATTCCGGAGAGGGAGCCTGAGAAATAGCTACCACATCTAAGGAAGGCAGCAGGCGCGTAAATTACCCAATTCTAAAGAAGAGAGGTAGTGACAAGAAATAACAATGCAAGGCCAATTTTGTAATTGGAATGGTGGGAATTTAAAACCTTCCCAGAGTAACAATTGGAGGGCAAGTCTGGTGCCAGCAGCCGCGGTAATTCCAGCTCCAATAGCGTATATTAAAATTGTTGCAGTTAAAACGCTCGTAGTTGAATTTCAAAGGGATTTTGTTACTTTGAGTAAATTAGAGTGTTCAAAGCAAACAGTTGCTTTGAATACTATAGCATGGAATAACAAAATTGAAC-AAGCTAAAATTTTGTTCTTTTTATTTGC-TTAGTTACGATTAATAGGAGTAGCTGGGGACATTCGTATTCAGATGTCAGAGGTGAAATTCTTAGATTTTCTGGAGACGAACAACTGCGAAAGCATTTGTCTAAAATACTTCCATTAATCAAGAACGAAAGTTAAGGGAGTGAAGACGATCAGATACCGTCGTAATCTTAACCATAAACTATGCCGACTAGGTGTTGGATGAAGACTTTTGCTTCCTTCAGTACCTTATGAGAAATCA-AAGTCTTTGGGTTCTGGGGCGAGTATTCGCGCAAGCGAGAAAGTTAAAAGAATTGACGGAAGGGCACCACCAGGCGTGGAGCTTGCGGCTTAATTTGACTCAACACGGGGAAACTCACTAGTTTAAGACAAGAGTAGGATTGACAGATTAATAGCTCTTTCTTGATTTCTTGGATGGTGATGCATGGCCGTTTTTAGTTCGTGAAATGATTTGTCTGGTTAATTCCGATAACGAACGAGATCTTAACCTGCTAATTAGCGGCGAGTACACTTCTTAGAGGAACATTGTGTGTCTAACACAAGGAAGTTTAAGGCAACAACAGGTCTGTGATGTCCTTAGATGAACTAGGCTGCACGCGTGCTACACTGATATATATAACGAGTTTCCTCCGCCGAAAGGCGTAGGTAATCTTATCAATATATATCGTGATGGGGATAGATTATTGCAATTATTAATCTTGAACGAGGAATGCCTAGTAAGCATGATTCATCAGATTGTGCTGACTACGTCCCTGCCCTTTGTACACACCGCCCGTCGCTCCTACCGATTGAAAGATATGATGAATTGTTTGGAC-AAGATCTGGAAAAACCGTAAATCCTATCTTTTAAAGGAAGGAGAAGTCGTAACAAGGTTTCCACAGTCTTAACGATGGATGTCTTGGTTCCTACAGCGATGAAGGCCGCAGCAAAATGCGATACGCAATGAAAATTGCAG-TGACTGTGAATCATCAGAATGCTGAATGTAAACTACACCAATTCCTTC-GGGGAATAGTGGTACTCCTACAGAAAAGTTTGATTTGATGTTAGGAGGGCAAATCCGCCGAATTTAAGCATATAATTAAGCGGAAGAAAAGAAAATAACTATGATTCCTTTAGTAACGGCGAGTGAACAAGGACCAGCTCAAACGGTTAATCCTTCGGGAATTGTCGTTGAATTATTCCATGAATGCCTTTAATTTGAGCAAAGTGAGCAGGAATGCTTCCCCATAGAGGGTGAAAGGCCCATAGTT-CTTTTTAATT-T--ATTCATGGAATTTTTATGCCGAGTCGTGTTCTTTGAGATTGGAGCACTAATCGTGTGATACATTTCACATAAAGCTAAATATGTGTAGGAGACCGATAGCAAACAAGTACCGTGAGGGAAAGATGAAAAGTACTCAGGAATGAGCATTAAAAGTACCTGAAATCGTTAAGATGGAACGGATTAAGAGATATAGTACTT-TCTTAACCCACTCGTCTTGAAACACGGACCAAGGAGTCTAGCAAATGTGCAAGTGTATATGATTCAAACATTTACGCATAATTAATGTAATTTTATTGTTTAAATCCCCACTACATCCGGATTATGCTTTATTGAGTACGAGCATATTTGGTAGGACCCGAGAGGCTTTGAACTAAGCGTGATGAGATTGAAGTCAGACGAAAGTCTGATGGAGGATCGAGTTGATACTGACGTGCAAATCGTTCATTCAATC-ACGTTTAGGGGCGAAAGACTAATCGAAAAGCCTATTAGCTGGTTATTTTCGAAAGATCTCTCAGGATCGCTGGAGTTGAAATTTTACCAGGTAGAGATAATGATTAGAGGAATCAGGGAATCGTTTTCCTTGACCTATTCTCAAACTCCCAATAGGTAAAAAGGGCGACTCACTTGTAT-TTCACTCATATTAAATAAAAACTCCAAGTGGGCCATTTTTGGTAAGCAGAACTGGCGATGAGGGATGCTCCTAACGCTTGGATAAGGTGCCTAAATATTCGCTCA-TGAGATCCCATAAAAGGTGTTGGTTCATAATGACAGTAGGACGGTGGTCATGGAAGTCGAAATCCGCTAAGGAGTGTGTAACAACTCACCTACCGAATGAACTAGCCCTGAAAATGGATGGCGCTAAAGCGGATTACCGATACCAAGCCATAAAAAGAACTAGAATCTTTTTATGAGTAGAAAATCGTGGGGTTTGTGTTGAAGCGAAATACGTGAGTTTTCGTGGAACACTCCCTAGTGCAGATCTTGGTGGAAGTAGCAACTATTCAAATGAGAACTTTGAAGACTGAAGTGGAGAAGGGTTTCTTGTCAACTGTGATTGAACAAGAGTTAGCCGCTCCTAAGGGATAGCTGAAAAGTGTTTAAAAGGGGGT-CTTCCCCGTCTCAAAAGGGAAACAGGTTGATATTCCTGTGCCAATATATGAGTTTTAGATGGTAACATATATGAACTCCTTTACATAGGCTTTACACTCGGGGTGCGTTTTCTTTGCACTTTACCTTTATAACACCTTGGAATCAATTTACTTGGAGAAGAGGTTCGTTAACTCAAATAGTAATTCGTTTTATGAATTATCCGAAGTGGTAAGGACTATCCTTGAAAAAAGGAGGGAACGGCTTAAT-ACTTGTATGAGCGTACCAACAACCGCATCAGGTCTCCAAGGTTAACAGCCTCTGGTTAATAGAAAAAAGTAGGTAAGGGAAGTCGGCAAAATAGATCCGTAACTTCGGGAAAAGGATTGGCTCTGAGGACATTAGAAAGAGAGAAAAAAAGTTTGATAC-CTATAATGTTAACTCAGAACTGAAACGGACAAGGGGAATCCGACTGTTTAATTAAAACATAGCATTGTGAAAAGCCAAACTGGTATTAACACAATGTGATTTCTGCCCAGTGCTTTGAATGTCAACTTGATGAAATTCAATCAAGCGCAGGTAAACGGCGGGAGTAACTATGACTCTCTTAAGGTAGCCAAATGCCTCGTCATCTAATTAGTGACGCGCATGAATGGATTAACGAGATTCCCACTGTCCCTACTTGCTATCTAGCGAAACCACAGCCAAGGGAACGGGCTTGGCAAAATCAGCGGGGAAAGAAGACCCTGTTGAGCTTTACTCTAGTCTGGCTTTGTGAAACGACTTAAGAGGTGTAGCATAAGTGGGAGTACTGACGACAGTGAAATACCACTACTTTTAAAGTTGTTTTACTTATCCATTTATAGGGAAATATATTATGGAATTTTTAAGAAATTGTTTCTCTCCCATTTCTATGGA-GACATAGCCAGGTGGGGAGTTTGACTGGGGCGGTACATCTGTTAAATATTAACGCAGATGTCCAAAGACAAGCTCAAAGAGAACAGAAATCTCTTGTAGACTAAAAGGGGAAAAGCTTGTTTGATTTCTATTTTCAGAACAAGTAGAAAACGTGAAAGCGTGGCCTATCGATCCTTTATATCTTACTACTGTGCATATAGAGGTGTCTGAAAAGTTACCACAGGGATAACTGGCTTGTGGCTGCCAAGCGCTCCTAGCGACGTAGCTTTTTGATCCTTCGATGTCGGCTCTTCCTATCATTGGGACGCAGAAGTCTCAAAGTGTCGGATTGTTCACCCGCTAATAGGGAACGTGAGCTGGGTTTAGACCGTCGTGAGACAGGTTAGTTTTACCCTACTGATGAATAG-TATTGTGACAGTAATCCAACTGGTACGAGAGGATTAGTTGGTTCAGACAATTGGTACA-GCAATTGGTTGACAAACCAGTGTTGCGAACGTAA-GTCTGTTGGATAATGGCTGAACGCCTCTAAGCCAGAAACCATGCTGATTAACAATACTATTTCGTTCTTTTTTGTAATGAATAGTTCTTAAAAGAATTGCACAAACTGTAGACGACTTTTTTGCCTCAGGGTGCTGTAAACA-GAAAGTAAACTTTGTTTTA
>Plasmodium_berghei_M19712
AGTCATATGCTTGTCTCAAAGATTAAGCCATGCAAGTGAAAGTATATGCATTTTT--GCAGAAACTGCGAACGGCTCATTAAAACAGTTATAATCTACTTGACATT---ATTATAAGGATAACTACGGAAAAGCTGTAGCTAATACTTGTTAATTGTATGTATTTGTTAAGACCCCTAAGAAAAAATGAATTA----AAGGAATTATAACAAAGAAGCAACACATAAAGTGTGTATCAATCGAGTTTCTGACCTATCAGCTTTTGATGTTAGGGTATTGACCTAACATGGCTTTGACGGGTAACGGGGAATTAGAGTTCGATTCCGGAGAGGGAGCCTGAGAAATAGCTACCACATCTAAGGAAGGCAGCAGGCGCGTAAATTACCCAATTCTAAATAAGAGAGGTAGTGACAAGAAATAACAATATAAGGCCAATTTTATAATTGGAATGATGGGAATTTAAAACCTTCCCAAAA-ATCA-TTGGAGGGCAAGTCTGGTGCCAGCAGCCGCGGTAATTCCAGCTCCAATAGCGTATATTAAAATTGTTGCAGTTAAAACGCTCGTAGTTGAACTTCAAGGGTTTCTCGTTACTTTGAGTAAATTAGAGTGTTTAAAGCAAACAGATGCTTTGAATACTATAGCATGGAATAACAACATTGAAT-AGGTCAAAAGTTTGAAAACTTTATTTGC-TTAGATACAGTTAATAGGAGTAGCTGGGGGCATTTGTATTCAGATGTCAGAGGTGAAATTCTTAGATTTTCTGGAGACAAACAACTGCGAAAGCATTTGCCTAAAATACTTCCATTAATCAAGAACGAAAGTTAAGGGAGTGAAGACGATCAGATACCGTCGTAATCTTAACCATAAACTATGCCGACTAAGTGTTGGATGAAGTTTTTTGCTTCCTTCAGTACCTTATGAGAAATCA-AAGTCTTTGGGTTCTGGGGCGAGTATTCGCGCAAGCGAGAAAGTTAAAAGAATTGACGGAAGGGCACCACCAGGCGTGGAGCTTGCGGCTTAATTTGACTCAACACGGGGAAACTCACTAGTTTAAGACAAGAGTAGGATTGACAGATTAATAGCTCTTTCTTGATTTCTTGGATGGTGATGCATGGCCGTTTTTAGTTCGTGAAATGATTTGTCTGGTTAATTCCGATAACGAACGAGATCTTAACCTGCTAATTAGCGGCGAGTACTCTTCTTAGAGGAACGATGTGTGTCTAACACAAGGAAGTTTAAGGCAACAACAGGTCTGTGATGTCCTTAGATATACTAGGCTGCACGCGTGCTACACTGATATGTAAAACGAGTGCCCTCCACTGAAAAGTGTAGGTAATCTTATCAATACATATCGTGATGGGGATAGATTATTGCAATTATTAATCTTGAACGAGGAATGCCTAGTAAGCATGATTCATCAGATTGTGCTGACTACGTCCCTGCCCTTTGTACACACCGCCCGTCGCTCCTACCGATTGAAAGATATGATGAATTGTTTGGAC-AAGATTTGGAAGGACCGTAAATCCTATCTTTTAAAGGAAGGAGAAGTCGTAACAAGGTTTCCACAATCTTAACGATGGATGTCTTGGTTCCTACAGCGATGAAGGCCGCAGCAAAGTGCGATAAGCAATGAAAATTGCAA-TGACTGTGAATGATCGGACCGCTGAATGTAAACTACGCCAATTTCTTT-TACGAGAAATAATGGCACTCCCTCATAATATTTTATTATGCTGGGAGGGCATATCCGCCGAATTTAAGCATATAATTAAGCGGAAGAAAAGAAAATAACAATGATTCCTTTAGTAACGGCGAGTGAACAAGGAAAAGCTCAAAAGGAAAATCCGCTTGGAATTGTCTGGTTGGGATTTAGTCCTTGTTTTTGTTGGGTGCGAAATTAGTAGGAATACTATTCCTTAGAGGGTGAAAGGCCCGTAGTT-CCTAACAATTATAGATGGAC-GTTT-CCTG--TAGAGTCGTGTTCTTTGAGATTGGAGCACAAATTGTGTGATACATTTCACATAAAGCTAAATATTTGTAGGAGACCGATAGCAAACAAGTACCGTGAGGGAAAGATGAAAAGTACTCAGGAATGAGGTTTAAAAGTACCTGAAATCGTTAAGATGGAACGGATTGAGAGAAAAAGTACTT-TCTTAACCCACTCGTCTTGAAACACGGACCAAGGAGTCTAACAAATGTGCGAGCGTATATATGTTGAACTATAACAGAGAATGAAAATTCTTAATTGGTCTAATTTGCAACCATG-CCGGATTATGCTTAATTGAGTATGAGTATATTTGTTAGGACCCGAGAGGCTTTGAACTAAGCGTGATGAGATTGAAGTCAGACGAAAGTCTGATGGAGGATCGAATTGATACTGACGTGCAAATCGTTCATTCAATC-ACGTTTAGGGGCGAAAGACTAATCGAAAAGCCTATTAGCTGGTTATTTTCGAAAGATCTCTCAGGATCGCTGGAGTTGAAGTTTTACGAGGTAGAGATAATGATTAGAGGAATCAGGGAATCGTTTTCCTTGACCTATTCTCAAACTCCCAATACGTAATAAGGGATTCTTTATTGTAT-TTTTCCCACTATAAATAAGAACTCCAAGTGGGCCATTTTTGGTAAGCAGAACTGGCGATGAGGGATGCTCCTAACGCTTGGATAAGGTGCCTAAATATTCGCTCA-TGAGATCCCATAAAAGGTGTTGGTTCATAATGACAGTAGGACGGTGGTCATGGAAGTCGAAATCCGCTAAGGAGTGTGTAACAACTCACCTACCGAATGAACTAGCCCTGAAAATGGATGGCGCTAAAGCGGATTACCGATACCAAGCCATAGAAAGAGATTGAATCTTTCTATGAGTAGAAAATCGTGGGGTTTGTGTAGAAGCAAGATGCGTGAGCTCTTGTGGAACAATCCCTAGTGCAGATCTTGGTGGAAGTAGCAATTATTCAAATGAGAACTTTGAAGACTGAAGTGGAGAAGGGTTTCTTGTCAACTGTGATTGTACAAGAGTTAGCCGCTCCTAAGGGAAAGCTGAAATGCGTTTAATTGGGGATTTCTCCCCGTCCCGAAAGG-AAACAGGTTGATATTCCTGTGCCGATATTTGGGTATGAGATGGTAACATATATGAACTCCTTTACGTAGGTCTTACACTCGGGGTGCGTTTTCTTTGCACTTTAACTTTATAGCACCTTGGAATCAATTTAGTTGGAGAAGAGGTTTGCTAATTCAAATAGTAATTCATTTTATGGATTATCCGAAGCCGTAAGGACTACCCTTGAAAAAAGGAGGGAACAGCTGATTTACTTGTATGAGCGTACCAACAACCGCATCAGGTCTCCTAGGTTAACAGCCTCTGGTTAATAGAAAAAAGTAAGTAAGGGAAGTCGGCAAAATAGATCCGTAACTTCGGGAAAAGGATTGGCTCTGAGGACATATGATAGAGAGTTTAAATTATTATGGCTCTATCATGTTAACTCAGAACTGAAACGGACAAGGGGAATCCGACTGTTTAATTAAAACATAGCATTGTGAAAGCCACAAATGGTATTAACACAATGTGATTTCTGCCCAGTGCTTTGAATGTCAACTTGATGAAATTCAATCAAGCGCAGGTAAACGGCGGGAGTAACTATGACTCTCTTAAGGTAGCCAAATGCCTCGTCATCTAATTAGTGACGCGCATGAATGGATTAACGAGATTCCCACTGTCCCTACTTGCTATCTAGCGAAACCACAGCCAAGGGAACGGGCTTGGCCAAATCAGCGGGGAAAGAAGACCCTGTTGAGCTTTACTCTAGTCTGGCTTTGTGAAACGACTTAAGAGGTGTAGCATAAGTGGGAGCATTGACGACAGTGAAATACCACTACTTTTAAAGTTGTTTTACTTATCTATTTATAGGGAAATATATTTACAGTTTGATAGATCCAAGGTTCTCTCCCGCTTCTATGGA-GACATAGCCAGGTGGGGAGTTTGACTGGGGCGGTACATCTGTTAAACAATAACGCAGATGTCCAAAGACAAGCTCAAAGAGAACAGAAATCTCTTGTAGACTAAAAGGGGAAAAGCTTGTTTGATTTCTATTTTCAGAAAAAGTAGAAAACGTGAAAGCGTGGCCTATCGATCCTTTATATCTCTCTACTGTGCATATAGAGGTGTCTGAAAAGTTACCACAGGGATAACTGGCTTGTGGCTGCCAAGCGCTCCTAGCGACGTAGCTTTTTGATCCTTCGATGTCGGCTCTTCCTATCATTGGGACGCAGAAGTCTCAAAGTGTCGGATTGTTCACCCGCTAATAGGGAACGTGAGCTGGGTTTAGACCGTCGTGAGACAGGTTAGTTTTACCCTACTGATGAAGTG-TATTGTGACAGTAATCCAACTGGTACGAGAGGATTAGTTGGTTCAGACAGTTGGTACA-GCAATTGGTTGACAAACCAGTGTTGCGAAGCTAA-GTCTGTTGGATAATGGCTGAACGCCTCTAAGCCAGAACCCATGCTGATTAACAATACTATTTTGTTCTTCTTTGTTATGTATTGTAATTAGATGAATTACACAAACTGTAGACGACTTTTTGGCCTCGGGGTGCTGTAAACA-GAAAGTAAACTTTGTTTTA
>Cryptosporidium_parvum_AB089290
AGTCATATGCTTGTCTCAAAGATTAAGCCATGCATGTCTAAGTATAAACTTTTATACGGTTAAACTGCGAATGGCTCATTATAACAGTTATAGTTTACTTGATAATCTTACTACATGGATAACCGTGGTAATTCTAGAGCTAATACATGCGGAAGGGTTGTATTTATTAGATAAAGAACCAATATAATT--------GGTGACTCATAATAACTTTACGGATCACATGTGACATATCATTCAAGTTTCTGACCTATCAGCTTTAGACGGTAGGGTATTGGCCTACCGTGGCAATGACGGGTAACGGGGAATTAGGGTTCGATTCCGGAGAGGGAGCCTGAGAAACGGCTACCACATCTAAGGAAGGCAGCAGGCGCGCAAATTACCCAATCCTAATACAGGGAGGTAGTGACAAGAAATAACAATACAGGACTTTTTTTGTAATTGGAATGAGTTAAGTATAAACCCCTTTACAAGTATCAATTGGAGGGCAAGTCTGGTGCCAGCAGCCGCGGTAATTCCAGCTCCAATAGCGTATATTAAAGTTGTTGCAGTTAAAAAGCTCGTAGTTGGATTTCTGTTATGAAATTTTACTTTGAGAAAATTAGAGTGCTTAAAGCAGGCATATGCCTTGAATACTCCAGCATGGAATAATATT-AAAGATTTTTAT-CTTTCTTATTGGTTCTAAGA-TAAGAATAATGATTAATAGGGACAGTTGGGGGCATTTGTATTTAACAGTCAGAGGTGAAATTCTTAGATTTGTTAAAGACAAACTAATGCGAAAGCATTTGCCAAGGATGTTTTCATTAATCAAGAACGAAAGTTAGGGGATCGAAGACGATCAGATACCGTCGTAGTCTTAACCATAAACTATGCCAACTAGAGATTGGAGGTTGTTCCTT-ACTCCTTCAGCACCTTATGAGAAATCA-AAGTCTTTGGGTTCTGGGGGGAGTATGGTCGCAAGGCTGAAACTTAAAGGAATTGACGGAAGGGCACCACCAGGAGTGGAGCCTGCGGCTTAATTTGACTCAACACGGGAAAACTCACCAGGTCCAGACATAGGAAGGATTGACAGATTGATAGCTCTTTCTTGATTCTATGGGTGGTGGTGCATGGCCGTTCTTAGTTGGTGGAGTGATTTGTCTGGTTAATTCCGTTAACGAACGAGACCTTAACCTGCTAAATAGACATAAGAAATCTTCTTAGAGGGACTTTGTATGTTTAATACAGGGAAGTTTTAGGCAATAACAGGTCTGTGATGCCCTTAGATGTCCTGGGCCGCGCGCGCGCTACACTGATGCATCCATCAAGTATCCTGTTTCGAAGGAAATGGGTAATCTTTTGAATATGCATCGTGATGGGGATAGATCATTGCAATTATTGATCTTGAACGAGGAATTCCTAGTAAGCGCAAGTCATCAGCTTGCGCTGATTACGTCCCTGCCCTTTGTACACACCGCCCGTCGCTCCTACCGATTGAATGATCCGGTGAATTATTCGGACCATACAAGGAAAGTTTCGTAAACCTTATCATTTAGAGGAAGGAGAAGTCGTAACAAGGTTTCCACACTTTAAGTAATGGATGTCTTGGTTCTCATAACGATGAAGGACGCAGCAAAGTGCGATAAGCAATGTGAACTGCATAATTCTATGAACAATCAGATCTCTCAACGCAAATAGCAGTAATTT------AC-ATTACTATATTTATATCAGTGTCAAAAGACCTGATATTAAGTAAGATTACCCACTGAACTTAAGCATATTATTAAGTGGAGGAAAAGAAACTAACTAGGATTTCCTTAGTAACTGCGAGTGAACAGGAAAAAGCTCAACATGAAAATCAATAATGACTTGTAGTATCTAGAAGTAATGCCAGTGAATTAATAAAATTAAGTGTTTTGGAATAAACCACCATAGAGGGTGAAAGTCCCGTCTATATTTTATTTTAATTCACATACGGTTTACTATCAAAGAGTCATATTCCTTGGGAATGGAGTATAAAATGGGTGGTAATTTTCATCCAAAGCTAAATATTGATGAGAAACCGATAGCAAACAAGTACCGTGAGGGAAAGATGAAAAGAACTTTGAAAAGAGAGTTAAAAGTACCTGAAATTACTTAAAGGGAAGCAAATAAAACGTATAAAATAGGTTTTATCTGACCCGTCTTGAAACACGGACCAAGGAGTCTAACATGTGTGCAAGTATATAAGTAATAAACTTATATGCATAATGAAAGTGACAATTGGGATGCACCAATGACCGACATTAATGAATTAAAGTTTGAGTATGAGCATAAATGTTAGGACCCGAAAGATGGTGAACTATGCCTGAGTAGGGTGAAGCCAGGGGAAAGTCTGGTGGAAGCTCGCAGCGATACTGACGTGCAAATCGTTCGTCAAACTTGGGTATAGGGGCGAAAGACTAATCGAACCATCTAGTAGCTGGTTCCCTCCGAAGTTTCCCTCAGGATAGCTGGAGTTTTAGTTTTGTCAGGTAGAGATAATGATTAGAGGCATCTGGGACATGTTGTCCTAGACCTATTCTCAAACTTCGAATAGGCAAGTACTAATAATTACTTAATTGAATTATTAGAATTAATATTAACTCTTAGTGGGCCATTTTTGGTAAGCAGAACTGGCGATGAGGGATGCTCCTAACGTTTAGTTAAGGTGCCTAAATGTATGCTCA-TCAGATACCATAAAAGGTGTTGGTTCATTTAAACAGCAGGACGGTGGTCATGGAAGTCGAAATCCGCTAAGGAGTGTGTAACAACTCACCTGCCGAATGAACCAGCCCTGAAAATGGATGGCGCTGAAGCATATTACCGATACTAAACCATTATTTTTAATTATATAAAATAATGTGTAGGAGGGCGTAAAAGTTGTTTTGAAGTATAAGATGTAAATCTATATGGAACGGCTTTTAGTGCGGATCTTGGTGGTAGTAGCAATTATTCAAATGAGAACTTTGAAGACTGACGTGGAGCAGGGTTCCATGAGAACAGTATTTGGACATGGGTTAGTCGGTCCTAAGTGAGAGGTTAACACCAATAAAATAAATTATTATTTATACTCCAAAAGGGAATCAGGTTGATATTCCTGAACCAGAATATGGATATTATATGGTAACATAAAAGAACTCTAAAACACAAGTATAAATCCCGAATAGCGTTATCTTTGCTATTTAACAATCTATTACCATGGAATTAGTTCAGCTAGAGAAATGGTTATATGATTGGAATAGAATTCT-CTTTGTGGAATTTTCGGTGCATTTATAATTGTCCTTGAAAATTAGAGGGATAGATTTATTTTCATATCTGGCCGTACCGATAACCGCATCAGGTCTCCAAGGTTAACAGCCTCTGGTCAATAGATTAATGTAGATAAGGGAAGTCGGCAAAATAGATCCGTAACTTCGGGAAAAGGATTGGCTCTAAGGGTTGAGTATATAGACCCATCATTCTATATACATTGAACAACTAACTTAGAACTGGAGCGGACAAGGGGAATCCGACTGTTTAATTAAAACATAGCATTGCGATGGCCAGAAATGGTGTTGACGCAATGTGATTTCTGCCCAGTGCTCTGAATGTCAAAGTGAAGAAATTCAAACAAGCGCGGGTAAACGGCGGGAGTAACTATGACTCTCTTAAGGTAGCCAAATGCCTCGTCATCTAATTAGTGACGCGCATGAATGGATTAACGAGATTCCCACTGTCCCTATCTACTATCTAGCGAACCCACAGCCAAGGGAACGGGCTTGGAATAATCAGCGGGGAAAGAAGACCCTGTTGAGCTTGACTCTAGTTTGACTTTGTGAAATGGCTTAGAAGGTGTAGCATAAGTGGGAGCTACGGCGATCTTGAAATACCACTACTTTTAATGTCATTTTACTTATTCCGTTATATTGAGCCTCTTTTTTAGAGTTTTTGATTTAAGGTAATTGCTGATCTTCGCGGAAGACATATTCAGATGGGGAGTTTGGCTGGGGCGGCACATCTGTTAAAAGGTAACGCAGGTGTCCTAAGGTAAGCTCAATGAGAACAGAAATCTCATGTAGACCAAAAGGGGAAAAGCTTACTTGATTTTGATTTTCAGTACGAATACAAACTGTGAAAGCATGGCCTATCGATCCTTTAGATCTGTGAAAATTACAGCTAGAGGTGTCAGAAAAGTTACCACAGGGATAACTGGCTTGTGGCAGCCAAGCGTTCATAGCGACGTTGCTTTTTGATCCTTCGATGTCGGCTCTTCCTATCATTGGGATGCAGAAGTCCCAAAGTGTCGGATTGTTCACCCGCTAATAGGGAACGTGAGCTGGGTTTAGACCGTCGTGAGACAGGTTAGTTTTACCCTACTGATGAAATGATATTGCGACAGTAATCTAACTAGTACGAGAGGAACAGTTAGGTCACATAATTGGTTAATACAGCTAGTTGAAAAGCTAGTGCTGTGAAGCTACCATGTGTTGGATTATGACTGAACGCCTCTAAGTCAGAATCCATACTGAATAGCAATGTTATTCACCAATTTTAATATAGGAATTTCAAATAAAATTGATACATCCTCTGTATACGACTTTGATGCATCCGGGTRYTGTAARYA-GARAGTARRCTTNNNNNNN
>Ascogregarina_taiwanensis_EF666482
AGTCATATGCTTGTCTCAAAGATTAAGCCATGCAAGTCTAAGTATTAGTTTTAATACAACGAAACTGCGAATGGCTCATTAAAACAGTTATAATTTCCGTGAATATAATACTACACGGATAACCGTGGTAATTCTGGAGCTAATACGTGCGGAAAAGCGGCACTTATTAGATTGAGAACTAACCCATGCGGTTGTTGGATGATCCATAATAAGTTGGTGAATCGCATGCGATGGTTCACTTAAGTTTCTGACCTATCAGCTTTCGACGGTAGGGTATTGGCCTACCGTGGCATTGACGGGTAACGGGGAATTAGGGTTTGATTCCGGAGAGGGAGCCTGAGAAACGGCTACCACATCTAAGGAAGGCAGCAGGCGCGCAAATTACCCAATACGAACAACGTGAGGTAGTGACGTGAAATATCAATGCAGAACTATTTTTGCAATTGGAATGAGTTAAATCTAAACCCCTTAACAAGTATCAATTGGAGGGCAAGTCTGGTGCCAGCAGCCGCGGTAATTCCAGCTCCAATAGCGTATATTAAAGTTGTTGCAGTTAAAACGCTCGTAGTTGAATTTTTGTTCAGAGACGTTACTTTGAATAAACTAGAGTGTTTCAAGCAGGCATACGCCTTGAATACTCCAGCATGGAATAACAAATGAGAACTCAAGT-TCTTCTTGTTGGTTC-AAGAGCATGAGTAATGATTAATAGGGACAGTTGGGGGCATTCGTATTTGGTAGCTAGAGGTGAAATTCTTAGATTTGCCAAAGACGAACTACTGCGAAAGCATCTGCCAGGAATGTTTTCATTAATCAAGAACGAAAGTTAGGGGATCGAAGACGATCAGATACCGTCGTAGTCTTAACCATAAACGATGCCGACTAGAGATTGGAAGTTGTCACATGCCTCTTTCAGCACCTTATGAGAAATCA-AAGTCTTTGGGTTCTGGGGGGAGTATGGTCGCAAGTCTGAAACTTAAAGGAATTGACGGAAGGGCACCACCAGGAGTGGAGCCTGCGGCTTAATTTGACTCAACACGGGAAAACTCACCAGGTCCAGACATGGGAAGGATTGACAGATTGAGAGCTCTTTCTTGATTCTATGGGTGGTGGTGCATGGCCGTTCTTAGTTGGTGGAGTGATTTGTCTGGTTAATTCCGTTAACGAACGAGACTTTAACCTGCTAAATAGACACCAAAGCTCTTCTTAGAGGGACTTTACGTGTTTAACGTAAGGAAGTTTAAGGCAATAACAGGTCTGTGATGCCCTTAGATGTTCTGGGCCGCACGCGCGCTACACTGATGCATTCAACAAGTATCCTGATCTGGCGAGGTTGGGTAATCTTTTGAGTATGCATCGTGATGGGGATAGATGATTGTAATTATTCATCTTGAACGAGGAATTCCTAGTAAGCGCAAGTCATTAGCTTGTGCTGATTATGTCCCTGCCCTTTGTACACACCGCCCGTCGCTTCAATCGACTGGATGATCCGGTGAATGACTCGGACTGACGTTGGAAAGTTTTGTGAACCTAATCATCTGAAGAATGAAAAAGTCGTAACACGGTATCCTGACTTTTGGCGATGGATGTCTCGGCTCTTGCTTCGATGAAGGACGCAGCTTACTGCGATAAGCAGTGTGACTTGCAGAATTCTGAGAAACACTAGATTTTTGAACGCATACGGTACTTCTTGGCTTG-CTAAGGAGTATGTCCAGTTCAGTGCCGAAAGGCCTGAGCTTGGACAAGGCTACCCACTGAATTTAAGCATATTACTAAGTGGAGGAAAAGAAACTAACAAGGATTCCCATAGTAACGGCGAGTGAACAGGGAATAGCTCAAGTTGAAAATCAGCGGTGAATTGTAGTCTCTTGATAAAGTGCCAGTGGTTGCTTCGGACTAAGTCTCTTGGAATAGGGCACCAAAGAGGGTGATAGTCCCGTGT--TGTCTGAATGCTACTACATACGGTCGATTATCATAGAGTCGCGTTTCTTGCAATTGAAGCGCTAAGTGGGTGATAAACTTCATCTAAAGCTAAATATCAGCAAGAGTCCGATAGAGCACAAGTACCGTGAGGGAAAGATGAAAAGAACTCTGGAAAGAGAGTTAAAAGGAACTGAAATTGCTAAGAGGAAAGTGGAGTGATGCCGTTAAGTCTTATCTCTCTATCCCGTCTTGAAACACGGACCAAGGAGTCTATCTCAAGTGCAAGTGCAAAGGTGTCAAACCTACGCGCGAAACGAAAGTAACTGTCAAGAACCTGCATTGACCCAGCTACC--------AAGCTGCGATAGAGCATTTGGGATAGGACCCGAAAGGTGGTGAACTATACCTGAGTAGGGTGAAGTCAGAGGAAACTCTGATGGAGGCTCGTAGCGATACTGACGTGCAAATCGTTCGTCAAACTTGGGTATAGGGGCGAAAGACTAATCGAACCATCTAGTAGCTGGTTCCCTCCGAAGTTTCCCTCAGGATAGCTGGAGTTAGAGTTGCACCAGGTAAAGCGAATGATTAGAGGTATCGGGGACTTATTGTCTTCGACCTATTCTCAAACTTTGAATGGGTGCGAGTTATCAGTTGCTTAATTGAACTGATGAGATCAATAAAAACTCCAAGTGGGCCATTTTTGGTAAGCAGAACTGGCGATGAGGGATGCTCCTAACGTTGAGTTAAGGTGCTCAAGT-CTCGCTCA-TCAGATACCATAAAAGGTGTTAGTTCATTTAAACAGCAGGAGGATGGTCATGGAAGTTGAAATTCCCTAAGAAGTGTGTAACAACTTACCTGCCGAATGAACCAGCCCTGAAAATGGATAGCGCTTAAGCGAGACACCGATACTCAACCATTACGACAAGTTGG-CTTCGTGATGAGTAGGAGGGCGTGAAGGTTGTACAGAAGTGTGTAGTGTGAACTCGCATGGAACGGCCTTTAGTGCAGATCTTGGTGGTAGTAGCAATTATTCAAATGAGACCTTTGAAGACTGAAGCGGAGAAGGGTTCCGTGTGAACAGTAATTGGACACGGGTTAGCCGGTCCTAAGGACGAGATTTGTTTCTTTGAGAGGAGCTTTGCTCTAGTGTCCAAAAGGGTGTCAGTTTAAAATCACTGAGCTAGGACGTGGGTATAATGTGGTAACACAACTGAACTTGGGTACACAAAGTATGGCCCCGCGTAGCGTTTTCTTTGCTGTTTAACAGCTTGTCTCCCTGGAAATAGATCATCTAGAGATAGGGATTGACAGCTGGAAAAGCATTCTACTATTTAGAGTGTGCGGTGCGCTGACCTTTGTCCTTGAAACCCCAAGGGATTCTTTTATCCGCACCCCTAGCCGTACCAAAAACCGCATCAGGTCTCCAAGGTTATAAGCCTCTGGTCATTAGGCCAAAGTAGATAAGGGAAGTCGGCAAATTAGATCCGTAACTTTGGAAAAAGGATTGGCTCTGAGGGCTGGGTATTAAGAGACTTGCACCTTCTTACATGAAACAGCTAACTCAGAACTGAAGCGGACACGTGGAATCCGACTGTTTAATTAAAACAAAGCATTGCGATGGCCTTGATTGGCGTTGACGTAATGTGATTTCTGCCCAGTGCTCTGAATGTCAATGTGGTGAAATTCAACTAAGCGCGGGTAAACGGCGGGAGTAACTATGACTCTCTTAAGGTAGCCAAATGCCTCGTCATCTAATTAGTGACGCGCATGAATGGATTAACGAGATTCCTACTGTCCCTAACTACTATCTAGCGAAACCACAGCCAAGGGAACGGGCTTGGATAAGTCAGCGGGGAAAGAAGACCCTGTTGAGCTTGACTCTAGTTTGACTTTGTGAAACGACTTGAAGGGTGTAGCATAAGTGGGAGTGAAAACGTCCGTGAAATACCACTACCTCCAATGTCGTTTTACTTATTTCGTGACGTTAAGACTTGCTTCTAAGGTTTT-GCTTTAAGGCTTCGGCTGATTAAGGCGAAAGACATAGTCAGATGGAGAGTTTGGCTGGGGCGGTACATCTGTTAAACAACAACGCAGGTGTCCTAAGGCAAGCTCAATGAGAACAGAAATCTCATGTTGACCAAAAGGGGAAAAGCTTGCTTGATTTTGATTTCCAGTACGAATACAAACTGCGAAAGCATGGCCTATCGATCCTTTAGATCTGAGAAGCTTTCAGCTAGAGGTGCCAGAAAAGTTACCACAGGGATAACTGGCTTGTGGCAGCCAAGCGTTCATAGCGACGTTGCTTTTTGATCCTTCGATGTCGGCTCTTCCTATCATTGAGACGCAGAAGTCCCAAAGTGTCGGATTGTTCACCCGTTAATAGGGAACGTGAGCTGGGTTTAGACCGTCGCGAGACAGGTTAGTTTTATCCTACTGATGAT-GG-TTTTGCAACAGTAATCTAGCTAGTACGAGAGGAACCGCTAGTTCAGGTACTTGGT-GATGCAGCTAGTTGAACAACTAGTGCTGCAAAGCTACCACCTGCTCAGGAAAGACTGAACGCCTCTAAGTCCGAACTGATGCTGAAC-GCAAAGCTCTTCATTGCTTCCATAAATAAAATATCCTACGGAAGTGGTACATCTTATGCAGACTACATAACTGGGTGCGGGTATTGTAAGCA-GAGAGCAGACTTTGTTCTG
>Neogregarinorida_sp_OPPPC1_AB748927
NNNNNNNNNNNNNNNNNNNNNNNNNNNNNNNNNNNNNNNNNNNNNNNNNNNNNNNNNNNNNNNNNNNNNNNNNNNNNNNNNNNNNNNNNNNNNNNNNNNNNNNNNNNNNNNNNNNNNNNNNNNNNNNNNNNNNNNNNNNNNNNNNNNNNNNNNNNNNNNNNNNNNNNNNNNNNNNNNNNNNNNNNNNNNNNNNNNNNNNNNNNNNNNNNNNNNNNNNNNNNNNNNNNNNNNNNNNNNNNNNNNNNNNNNNNNNNNNNNNNNNNNNNNNNNNNNNNNNNNNNNNNNNNNNNNNNNNNNNNNNNNNNNNNNNNNNNNNNNNNNNNNNNNNNNNNNNNNNNNNNNNNNNNNNNNNNNNNNNNNNNNNNNNNNNNNNNNNNNNNNNNNNNNNNNNNNNNNNNNNNNNNNNNNNNNNNNNNNNNNNNNNNNNNNNNNNNNNNNNNNNNNNNNNNNNNNNNNNNNNNNNNNNNNNNNNNNNNNNNNNNNNNNNNNNNNNNNNNNNNNNNNNNNNNNNNNNNNNNNNNNNNNNNNNNNNNNNNNNNNNNNNNNNNNNNNNNNNNNNNNNNNNNNNNNNNNNNNNNNNNCGAACAAGTTACTTTGAGTAAATTAGAGTGTTTCAAGCAGGCGCACGCCCTGAATACTTTAGCATGGAATAACAAGCAAGGACTTTGGTTTTTTCTTGTTGGTTTAA-AAGCCTAAGTAATGATTAACAGAAACAGTTGGGGGCATTCGAATTTGGTAGCTAGAGGTGAAATTCTTAGATTTACCAAAGACGAACTACTGCGAAAGCATCTGTCAAGGATGTTTTCATTAATCAAGAACGAAAGTTAAGGGATCGAAGACGATCAGATACCGTCGTAGTCTTAACCATAAACGATGCCGACTAGAGATTGGAAATTGTCATTCGACACTTTCAGCACCTTATGAGAAATCA-AAGTCTTTGGGTTCTGGGGGGAGTATGGTCGCAAGTCTGAAACTTAAAGGAATTGACGGAAGGGCACCACCAGGAGTGGAGCCTGCGGCTTAATTTGACTCAACACGGGAAAACTCACCAGGTCCAGACATAGAAAGGATTGACAGATTGAGAGCTCTTTCTTAATTCTATGGGTGGTGGTGCATGGCCGTTCTTAGTTGGTGGAGTGATTTGTCTGGTTAATTCCGTTAACGAACGAGACTTTAACCTGCTAAATAGACACCGGCGTTCTTCTTAGAGGGACTTTGCGTGACTAACGCAAGGAAGTTTAAAGCAATAACAGGTCTGTGATGCCCTTAGATGTTCTGGGCCGCACGCGCGCTACACTGATACACCTAGCGAGTATCTTATCCTGGTAAGGTTGGGTAATCTTATGAATGTGTATCGTGATTGGAATAGATGATTGTAATTATTCATCTTGAACGAGGAATTCCTAGTAAGCACAAGTCATTAGCTTGTGCTGATTATGTCCCTGCCCTTTGTACACACCGCCCGTCGCCTCAATCGACTGGATGATTCGGTGAATATTTCGGACTGAAATTGGAAAGTTTTGTAAACCAAATCATCTGAAGAATGAGAAAGTCGTAACATGGTGTCTATACTTTCAGCGATGGATGGCTTGGCTCCTGCTTCGATGAAGAACGCAGCCTACTGCGATACGCAGTATGATTTGCAGAACTCAATGAATTCTTAGCTTTTTGAACGCAAAAGGCGCTTCTTTTTAA--CTTAAAAGGAAGCGT-GTTCACTTCATTTTTGTCTGAAGTTGAATAAGACGACCCGCTGAACTTAAGCATATTAATAAGCGGAGGAAAAGAAACTAAAAAGGATTTCCTTAGTAGCGGCGAGCGAACAGGAAATAGCTCAAGCTGTAAATTAACGATGAATTGTAGTCTCACGAAGCACTACGAGTAAACAAGCTGTAATAAGTCTCTTGGAAGAGAGTACCAAAGAAGGTGAAAGTCCTGTCT--TTTTCCAGTTTGGTTACGTACTGTATGCTTTCCTAGAGTCGCGTTCCTTGAGACCGGAGCGCTAAGCAGGTGGTAAATTTCATCTAAAGCTAAATATCCGTGGGAGCCCGATAGAGTACAAGTACCGTGAGGGAAAGCTGAAAAGAACTCTGAAAAGAGAGTTAAAAGAAACTGAAATTGCTGGAAGGGAAGTGGAAGGTTTCAGGTTTCCCTCACCTTCC-GTCCCGTCTTGAAACACGGGCCAAGGAGTCTAAGTTGTGCGCGAGTGCAAGGTTGTAAGACCTATGTGCAAAATGAAAGTGAA--------GCAAGTTTGTACCCACCAACGCAACAGCATTGTTGAGACCGAGCGTACAGTTTAGGACCCGAAAGATGGTGAACTATGCCTGAGTAGGGTAAAGCCAGAGGAAACTCTGGTGGAAGCTCGAAGCGATACTGACGTGCAAATCGTTCGTCAAACTTGGGTATAGGGGCGAAAGACTAATCGAACCATCTAGTAGCTGGTTCCCTCCGAAGTTTCCCTTAGGATAGCTGGATTCTAAGTTGCACTAGGTAAAGCGAATGATTAGAGGTATCGGAGGATTTTTCCCTTCGACCTATTCTCAAACTTTGAATGGGTGCGAACTAGTAGTTTCTTAATTGAACTATTAGACCTAATGACGACTCCAAGTGGGCCATTTTTGGTAAGCAGAACTGGCGATGAGGGATGCTCCTAACGTTGAGCTAAGGTGCTTAAAT-TTTGCTCA-TAAGATACCATAAAAGGTGTTGGTTCATTCAAACAGCAGGACGGTGGTCATGGAAGTTGAAATCCGCTAAGGAGTGTGTAACAACTCACCTGCCGAATGAACTAGCCCTGAAAATGGATGGCGCTGAAGCGAAATACCGATGCTTGACCATCACTTTT-GTAGCACAAAGTGATGAGTAGGAGGGCGTGGAGGTTGTAGAGAAGTGTAAGATGTAAATCTACATAGAACGGCCTCCAGTGCAGATCTTGGTGGTAGTAGCAACTATTTAAATGAAACCTTTAAAGACTGAAGCGGAGAAGGGTTCCATGTGAACAGCAATTGGACATGGGTTAGCCGTTCCTAAGAATAGGAGCTTTTTCTCTATAAGTAAAGCTGCTTTCGCTTTCGACAGGGAATTAGGTTAAGATTCCTAAGCTGGGA-GTGGATATTGCGTGGCAACACAAATAAACTTGGAAATGCAAGACGTAGCCCCGCGTAGCGTTATCTGTGCTGCTTAAC-ATTCATTTCCCTGGAAGTAGATTACCTAAAGATAGGGAAAAACAGATGGAATAGCACCTTACTTTTAAAGGTGTGCGGAGTGCAGCGTTTTGCCCTTGAAACTCCAAGGGAACGTATCGTCCACAGCCCTAGTCGTACCAATAACCGCATCAGGTCTCCTAGGTTAGCAGCCTCTGGTCATTAGACTAAAGTAGTTCAGGGAAGTCGGCAAATTAGATCCGTAACTTTGGAAAAAGGATTGGCTCTGAGGGCTGGATAAAGAAATACTTCAGCTTTTTTATGAGAAACAGTTAACTCAGAACTGGAGCGGACAAGAGGAATCCGACTGTTTAATTAAAACAAAGCATTGCGATGGCCTTAATTGGTGTTGACGCAATGTGATTTCTGCCCAGTGCTCTGAATGTCAACGTGGTGAGATTCAACTAAGCGCGGGTAAACGGCGGGAGTAACTATGACTCTCTTAAGGTAGCCAAATGCCTCGTCATCTAATTAGTGACGCGCATGAATGGATTAACGAGATTCCTACTGTCCCAAACTACTATCTAGCGAAACCACAGCCAAGGGAACGGGCTTGGAAAAATCAGCGGGGAAAGAAGACCCTGTTGAGCTTGACTCTAGTTTGACTTTGTGAAACGACTTAGAAGGTGTAGAATAAGTGGGAGTATCAACGTCCGTGAAATACCACTACTTTTAATGTCGTTTTACTTAATCTGTGAGGTTGAAACTTACCACCTAAGTTTTAGACTTAAGGCTTTTGCTGATCAATTTGGATGACAGAGTCAGATGGGGAGTTTGGCTGGGGCGGTACATCTGTTAAACAACAACGCAGGTGTCCTAAGGCGAGCTCAATGAGAACAGAAATCTCATGTGGACCAAAAGGGGAAAAGCTCGCTTGATTTTGATTTTCAGTACGAATACAAACTGCGAAAGCATGGCCTATCGATCCTTTAGTTCTGAAAAATTTTCAGCTAGAGGTGCCAGAAAAGTTACCACAGGGATAACTGGCTTGTGGCAGCCAAGCGTTCATAGCGACGTTGCTTTTTGATCCTTCGATGTCGGCTCTTCCTATCATTGAGACGCAGAAGTCCCAAAGTGTCGGATTGTTCACCCGTTAATAGGGAACGTGAGCTGGGTNNNNNNNNNNNNNNNNNNNNNNNNNNNNNNNNNNNNNNNNNNNNNNNNNNNNNNNNNNNNNNNNNNNNNNNNNNNNNNNNNNNNNNNNNNNNNNNNNNNNNNNNNNNNNNNNNNNNNNNNNNNNNNNNNNNNNNNNNNNNNNNNNNNNNNNNNNNNNNNNNNNNNNNNNNNNNNNNNNNNNNNNNNNNNNNNNNNNNNNNNNNNNNNNNNNNNNNNNNNNNNNNNNNNNNNNNNNNNNNNNNNNNNNNNNNNNNNNNNNNNNNNNNNNNNNNNNNNNNNNNNNNNNNNNNNNNNNNNNNNNN
>Ancora_WSBS2010_reassembled_contig
AGTCATATGCTTGTCTCAAAGATTAAGCCATGCATGTCTAAGTTTAAGTACTAGAATGACGAAACTGCGAACGGCTCATTAAAACAGTGATAATTGATTTGATGGACATTCTATACGGATAACCGTGGGAAACC-AAGGCTAATACGTGC----GGTCTGAGTTTATTAGCTTAAGATCCATTTT-AT---------GATGGTTCATGGTAAATGATCGGATCGCACGCGATGGTTCATTCAAGTCTCTGACCTATCAGCTTTCGACGGTCGGGTATTGGCCCACCGTGGCTTTGACGGGTGACGGGGAATTAGGGTTCGATTCCGGAGAGGGAGCCTGAGAAACGGCTACCACGTCTAAGGATGGCAGCAGGCGCGTAAATTACCCAATTCTGACATAGAGAGGTAGTGACAAGAAATAGCAACGTGAGGCAATCTTTGCGATTGCAATGAGTAGAATCTAAACGTTTCTACGAGTAACAATTGGAGGGCAAGTCTGGTGCCAGCAGCCGCGGTAATTCCAGCTCCAATAGCGTATATTAAAGTTGTTGCAGTTAAAACGCTCGTAGTTGAATATCTGTTCAAACCGTTTACTTTGAGGAAATTAGAGTGTTCAAAGCAGGCAATTGCCTTGAATACTTCAGCATGGAATAAT-TGATAGGACTTCCGTTCTG--TCGTTGGTTCTTGGATGTGAAGTAATGATTAAAAGGGGCGGGCGGGGGCATTCGTATTGAACAGTCAGAGGTGAAATTCTTAGATTTGTTCAAGACGAACTACTGCGAAAGCATTTGCCAAGTACGTTCCCATTAATCAAGAACGAAAGTTAGGGGATCGAAGACGATCAGATACCGTCGTAGTCTTAACTATAAACTATGCCGACTAGAGATTGGGGGTGGTCTTTGGCCACTTTCAGCATCTTCAGAGAAATCT-AAGTTTTTGGGTTCTGGGGGGAGTATGGTCGCAAGGCTGAAACTTAAAGGAATTGACGGAAGGGCACCACCAGGAGTGGAGCCTGCGGCTTAATTTGACTCAACACGGGGAAACTCACCAGGTCCAGACATGGGAAGGATTGACAGACTGATAGCTCTTTCTTGATTCTATGGGTGGTGGTGCATGGCCGTTCTTAGTTCGTGGACTGATTTGTCTGGTTGATTCCGATAACGAGCGAGATCTTAACCTGCTAACTAGGTCTTCAGAATCTTCTTAGAGGGACTTTGCATATTTAGTGTAAGGAGGTTTGAGGCAATAACAGGTCTGTGATGCCCTTAGATGTTCTGGGCTGCACGCGCGCTACAATGACACTCGCAGCGAGTTTCCTTTCCCGAAAGGGTTGGGTAATCTTGTTAGTGAGTGTCGTAATGGGGATAGAATATTGTAATTATTGCTCTTAAACGAGGAATTCCTAGTAAGCGCAAGTCAACAGCTTGCGCTGATTACGTCCCTGCCCTTTGTACACACCGCCCGTCGCTGCTACCGAT-GGGTGATCCGGTGAATGATTTGGACTCTGTAGGGAAAACTTTGTGAACCTTATCACTTGGAGGAAGCAGAAGTCGTAACAAGGTTTCCATAACCATAACAATGGACGCATTGACTCTCGTATCGATGAAGGCCGCAGCTAGCTGCGAAAAGCAATACGAATTGCAGATTTCATTAAATG-TTGGATTGCCGAACGCACTAGGCGCAAACATATGTATATGTTGTGCAAGTAAGGGTCAGTCTGTTAACAGCTGAGCTTT-GCTAGTTTACCCGCCGAATTTAAGCATATAATTAAGCGGGGGAAAAGAAACTAACTAGGATTCCCATAGTAGCGGCGAGCGAACAGGGAAAAGCTCAATCTGGTAACTCACTTGAGGTTGTAGATTTTCGAAGTGATACC-TGCATATGTGATCGGTAAGTCCTTTGGAAAAGGCTGCCATGGAGGGTGAAAGTCCCGTTCC-GTGCAACATATTCATTC----GGGTCACTTTCGTAGAGTCGTGCTCTTTGTGATTGGAGTACAAATTGGGTGGTAAATTTCATCCAAAGCTAAATATTTGTGAGAGATCGATAGAATACAAGTACTGTGAGGGAAATGTGAAAAGAACTTTGGCAAGAGAGTTAAAAGTCCCTGAAATTGTTATGGTGGAAGCAAGTAAATGTATGATTCTGATATGACGTTGCCCCGTCTTGAAACACGGACCAAGGAGTCTAACATGCGTGCGAGTAGGCGGATGAA-ATCCGT-ATGCGAAATGAGAGTGAT--------TTGGCCGGGCATTTAT-------------GGCTTGAGTTCTAGCACACATGTTAGGACCCGAAAGGTGGTGAACTATGCCTGAGTAGGCTGAAGCCAGAGGAAACTCTGGTGGAGGGTCGTTGCGATACTGACGTGCAAATCGTTCGCAAAACTTTGGTATAGGGGCGAAAGACTAATCGAACCACCTAGTAGCTGGTTCCCCTCGAAGTTTCCCTCAGGATAGCTGGCGATAAAGTTTTGTCGGGTAAAGCGAATGATTAGAGGCATTGGGGGCTTGTAGCCCTCGACCTATTCTCAAACTTTGAATTGGCAAATAATAGGTTATTTAATT--AAACTTGTTAGTTTATCAT-ATCGCCAAGTGGGCCCGTTTTGGTAAGCAGAACTGGCGATGAGGGATGCTCCTAACGCTAAGTTAAGGTGCCGAATGTCACGCGTA-TGAGATACCAAGAAAGGTGTTGGCTCATTTTAACAGCAGGACGGTGGTCATGGAAGTTGAAATCCGCTAAGGAGTGTGTAACAACTCACCTGCCGAATGAGGTAGCCCTGAAAATTGATGGCGCTGCAGCGTGAGACTGATACTTAGCCGTTACTTGAAA-TGG-TTTAGTAACGTGTAGGGGGGTGTTTGGTTTGCGGGGATGGCTATGGTGTGAACCATACCGGAGCTTATCATAGTACAGATCTTGGTGGTAGTAGCAATTAATCAAGTGAGATCCTTGATAACTGACGTGGGGGAGGGTTCCATGCGAACTGCGTTTGATCATGGGTTAAGCGGTCCTAAGGGTATGCAGTGCTTTTGATTGGGAAAATTTGGTTCTTA-CCCGAAAGGGCGACCGGTCAATATTCCGGTCTGTTTACTTTGAA--TTGGTGGTAACACAACAGTACCCGAAGACGTGAGGGGTTACGCCGCGTAGCGTTATCTTTGCTTTCTAACGATTCGTCTCCCTGGAAGCAGCTAAGCTGGAGAAGGGGTCGCATAATCGGCATAGCATCCCATTT-GTGGGGTGTGCGGAGTGTAATTCGTCATCCGTGAAAATTCG-GGGTCT---GGTTTCTAAGTAAACGCCGTACCTA-ATCCGCATCAGGTCTCCAGGGTTCACAGCCTCTGGTTTATGGGTGAAAGTAGTTAAGGGAAGTCGGCAAATTAGGTCCGTAACTTTGGGAAAAGGACTGGCTCTGAGAACTGAGTGTGGAGTACCAGCTGTCTCTGCACAATTAACGGTCGGCTCAGAACTGGAGCGGCCAAGGGGAATCTGACTGTTTAATCAAAACAAAGCAATGCGATGGTTAGAGATAATGTTGACGCATTGTGATTTCTGCTCAGTGCTCTGAATGTCAACGTGGTGAGATTCACGCAAGCGCGGGTAAACAGCGGGAGTAACTATGACTCTCTTAAGGTAGCCAAATGCCTCGTCATCTAATTAGTGACGCGCATGAATGGATTAACGAGATTCCTACTGTCCCTAACTACTATCTAGCGAAACCACAGCCAAGGGAACGGGCTTGGCACAATCAGCGGGGAAAGAAGACCCTGTTGAGCTTGACTCTAGTCCGACTTTGTGAAATGACTCAGGGGGTGCAGCATAGGTGGGAGCGTAAGCGTCAGTGAGATACCACCACTCTTGCTGTTATTTTACTTATTCCGTGGGGTTGATATTGCAATAGCTAATTTTGGCCTGAAGACGAT-GTCGATTTTACTCGGGGACATAGTCAGGTGGGGAGTTTGGCTGGGGCGGCACATCTGTTAAATCATACCACAGGTGTCCTAAGACGAGCTCAATGAGAACAGAAATCTCATGTTGACTAAAAGGGGAAAAGCTCGTTTGATTTAGATTTTCAGTGCGAATACAAACTGCGAAAGCATGGCCTATCGATCCTTTAGG-CTGAGAAATTTTCAGTTAGAGGTGTCAGAAAAGTTACCACAGGGATAACTGGCTTGTGGCAGCCAAGCGTTCATAGCGACGTTGCTTTTTGATCCTTCGATGTCGGCTCTTCCTATCATTGAGACGCAGAAGTCTCAAAGTGTCGGATTGTTCACCCGCCAATAGGGAACGTGAGCTGGGTTTAAACCGTCGTGAGACAGGTTAGTTTTACCCTACTGATAAG-CGATATTGTGACAGTAATCCAACTAGTACGAGAGGAACAGTTGGGTCAGGTATTTGGTC--TGCGGCTAGTTGACAAGCTAGTGCTGCTAAGCTAAGCCTGCCGGAGGA-TGACTGAACGCCTCTAAGTCAGAAACCGTACTGGTACGTGTTGTTCACCGCTCTTGTTAAGAATATAAAACTGAATAAGAGCGATACATCCACTGTAGACGACTGTGGTGCATCCAGGTATTGTAAGTT-GAGAGTAGGCTT-GTCTTA
>Ancora_WSBS2011_reassembled_contig
AGTCATATGCTTGTCTCAAAGATTAAGCCATGCATGTCTAAGTTTAAGTACTAGAATGACGAAACTGCGAACGGCTCATTAAAACAGTGATAATTGATTTGATGGACATTCTACACGGATAACCGTGGGAAACC-AAGGCTAATACGTGC----GGTCTGAGTTTATTAGCTTAAGATCCATTTT-GT---------GATGGTTCATGGTAAATGATCGGATCGCACGCGATGGTTCATTCAAGTCTCTGACCTATCAGCTTTCGACGGTCGGGTATTGGCCCACCGTGGCTTTGACGGGTAACGGGGAATTAGGGTTCGATTCCGGAGAGGGAGCCTGAGAAACGGCTACCACGTCTAAGGATGGCAGCAGGCGCGTAAATTACCCAATTCTGACATAGAGAGGTAGTGACAAGAAATAGCAACGTGAGGCAATCTTTGCGATTGCAATGAGTAGAATCTACACGTTTCTACGAGTAACAATTGGAGGGCAAGTCTGGTGCCAGCAGCCGCGGTAATTCCAGCTCCAATAGCGTATATTAAAGTTGTTGCAGTTAAAACGCTCGTAGTTGAATATCTGCTCAAACCGTTTACTTTGAGGAAATTAGAGTGTTCAAAGCAGGCAAGTGCCTTGAATACTTCAGCATGGAATAAT-TGATAGGACTTCCGTTCTG--TCGTTGGTTCTGGGATGTGAAGTAATGATTAAAAGGGGCGGGCGGGGGCATTCGTATTGAACAGTCAGAGGTGAAATTCTTAGATTTGTTCAAGACGAACTACTGCGAAAGCATTTGCCAAGTACGTTCCCATTAATCAAGAACGAAAGTTAGGGGATCGAAGACGATCAGATACCGTCGTAGTCTTAACTATAAACTATGCCGACTAGAGATTGGAGGTGGTCATTGGCCACCTTCAGCATCTTCAGAGAAATCT-AAGTTTTTGGGTTCTGGGGGGAGTATGGTCGCAAGGCTGAAACTTAAAGGAATTGACGGAAGGGCACCACCAGGAGTGGAGCCTGCGGCTTAATTTGACTCAACACGGGGAAACTCACCAGGTCCAGACATGGGAAGGATTGACAGACTGATAGCTCTTTCTTGATTCTATGGGTGGTGGTGCATGGCCGTTCTTAGTTCGTGGACTGATTTGTCTGGTTGATTCCGATAACGAGCGAGATCTTAACCTGCTAACTAGGTCTTCAGAATCTTCTTAGAGGGACTTTGCATATTTAGTGTAAGGAGGTTTGAGGCAATAACAGGTCTGTGATGCCCTTAGATGTTCTGGGCTGCACGCGCGCTACAATGACACTCTCAGCGAGTTTCCTTTCCCGAAAGGGTTGGGTAATCTTGTTAGTGAATGTCGTAATGGGGATAGAATATTGTAATTATTGCTCTTAAACGAGGAATTCCTAGTAAGCGCAAGTCAACAGCTTGCGCTGATTACGTCCCTGCCCTTTGTACACACCGCCCGTCGCTGCTACCGAT-GGGTGATCCGGTGAATGATTTGGACTTTGTAGGGGAAACTTTGTGAACCTTATCACTTGGAGGAAGCAGAAGTCGTAACAAGGTTTCCACAACCCTAACAATGGACGCATTGACTCTCGCATCAATGAAGGCCGCAGCTAGCTGCGAAAAGCGATACGAATTGCAGATATCATTAAATG-TTAGATTGCCGAACGCACTTGGCGCATACATATTTATATGTTGTGCAAGTAAGGCTCAGTCTGTTTACAGCTGAGCTTT-GCTAGGTTACCCGCCGAATTTAAGCATATAATTAAGCGGGGGAAAAGAAACTAACTAGGATTCCCCTAGTAGCGGCGAGCGAACAGGGAAAAGCTCAATCTGATAACTCACTCGAGGTTGTAGATTTGCGAAGTGATACC-TGCTTATGTAATCGGTAAGTCCTTTGGAAAAGGCTGCCATGGAGGGTGAAAGTCCCGTTCC-GTGACGCATATTCATTC----GGTTCACTTTCGAAGAGTCGTGCTCTTTGTGATTGGAGTACAAATTGGGTGGTAAATTTCATCCAAAGCTAAATATATGCGAGAGATCGATAGAAAACAAGTACTGTGAGGGAAATGTGAAAAGAACTTTGGCAAGAGAGTTAAAAGTCCCCGAAATTGTTAGGGTGGAATCAAGTAAATGTATGATTCTGACGTGACGTTGACCCGTCTTGAAACACGGACCAAGGAGTCTAACATGCGTGCGAGTAGGCGGATGAA-ATCCGT-ATGCGAAATGAGAGTGAT--------TTGGCCGGGCATTTAT-------------GCCTTGAGTTCTAGCACACATGTTAGGACCCGAAAGGTGGTGAACTATGCCTGAGTAGGCTGAAGCCAGAGGAAACTCTGGTGGAGGGTCGTTGCGATACTGACGTGCAAATCGTTCGCAAAACTTTGGTATAGGGGCGAAAGACTAATCGAACCACCTAGTAGCTGGTTCCCCTCGAAGTTTCCCTCAGGATAGCTGGCGATAAAGTTTTGTCGGGTAAAGCGAATGATTAGAGGCATTGGGGGCTTGTAGCCCTCGACCTATTCTCAAACTTTGAATTGGCAAATAGTGGGTTATTTAAGT--GAACTTATTAGTATATCAT-ATCGCCAAGTGGGCCCGTTTTGGTAAGCAGAACTGGCGATGAGGGATGCTCCTAACGCTAAGTTAAGGTGCCGAATGTCACGCGTA-TAAGATACCAAGAAAGGTGTTGGCTCATTTTAACAGCAGGACGGTGGTCATGGAAGTTGAAATCCGCTAAGGAGTGTGTAACAACTCACCTGCCGAATGGGGTAGCCCTGAAAATTGATGGCGCTGCAGCGTGAGACTGATACTTAGCCGTTACTGTAAA-TGG-TTTAGTAACGTGTAGGGGGGTGTTTGGTTTGCGTAGATGGCTATGGTGTGAACCATTCCGGAGCTTATCATAGTACAGATCTTGGTGGTAGTAGCAATTAATCAAGTGAGATCCTTGATAACTGACGTGGGGGAGGGTTCCATGCGAACTGCGTTTGATCATGGGTTAAGCGGTCCTAAGGGTATGCAGTGCTTATGATTGGGAAAATTTGGTTCTTA-CCCGAAAGGGCGACCGGTCAATATTCCGGTCTGTTTACTTTGAA--TTGGTGGTAACACAACAGTACCCGAAGACGTGAGGGGTTACGCCGCGTAGCGTTATCTTTGCTTTCTAACGATTCGTCTCCCCGGAAGCAGCTCAGCTGGAGAAGGGGTCGCATAATCGGCATAGCATCCCATTT-ATGGGGTGTGCGGAGTGTAATTCGTCACCCGTGAAAATTCG-GGGTCT---GGTTTCTAAGTAAACGCCGTACCTA-ATCCGCATCAGGTCTCCAGGGTTCACAGCCTCTGGTTTATGGGTGAAAGTAGTTAAGGGAAGTCGGCAAATTAGGTCCGTAACTTTGGGAAAAGGACTGGCTCTGAGAACTGAGTGTGGGGGACCAGCTGTCTCTGCACAATTAACGGTCGGCTCAGAACTGGAGCGGCCAAGGGGAATCTGACTGTTTAATCAAAACAAAGCAATGCGATGGTTAGAGATAATGTTGACGCATTGTGATTTCTGCTCAGTGCTCTGAATGTCAACGTGGTGAGATTCACGCAAGCGCGGGTAAACAGCGGGAGTAACTATGACTCTCTTAAGGTAGCCAAATGCCTCGTCATCTAATTAGTGACGCGCATGAATGGATTAACGAGATTCCTACTGTCCCTAACTACTATCTAGCGAAACCACAGCCAAGGGAACGGGCTTGGCACAATCAGCGGGGAAAGAAGACCCTGTTGAGCTTGACTCTAGTCCGACTTTGTGAAATGACTCAGGGGGTGCAGCATAGGTGGGAGCGTAAGCATCAGTGAGATACCACCACTCTTGCTGTTATTTTACTTATTCCGTGGGGTTGATATTGCAATAGCTAATTTTGGCCTGAAGACGAT-GTCGATCTTACTCGGGGACATAGTCAGGTGGGGAGTTTGGCTGGGGCGGCACATCTGTTAAATCATACCACAGGTGTCCTAAGACGAGCTCAATGAGAACAGAAATCTCATGTTGACTAAAAGGGGAAAAGCTCGTTTGATTTAGATTTTCAGTGCGAATACAAACTGCGAAAGCATGGCCTATCGATCCTTTAGG-CTGAGAAATTTTCAGTTAGAGGTGTCAGAAAAGTTACCACAGGGATAACTGGCTTGTGGCAGCCAAGCGTTCATAGCGACGTTGCTTTTTGATCCTTCGATGTCGGCTCTTCCTATCATTGAGACGCAGAAGTCTCAAAGTGTCGGATTGTTCACCCGCCAATAGGGAACGTGAGCTGGGTTTAGACCGTCGTGAGACAGGTTAGTTTTACCCTACTGATAAG-CGATATTGTGACAGTAATCCAACTAGTACGAGAGGAACAGTTGGGTCAGGTATTTGGTC--TGCGGCTAGTTGACAAGCTAGTGCTGCTAAGCTAAGCCTGTCGGAGGA-TGACTGAACGCCTCTAAGTCAGAAACCGTACTGGTACGTGTTGTTCACCGCACTTGTTAAGATTTAGAAACTGAATAAGAGCGATACATCCACTGTAGACGACTGTGGTGCATCCAGGTATTGTAAGTT-GAGAGTAGGCTT-GTCTTA
>Ancora_Roscoff_Q5_28r11_corr
AGTCATATGCTTGTCTCAAAGATTAAGCCATGCATGTCTAAGTTTAAGTACTAGAATGACGAAACTGCGAACGGCTCATTAAAACAGTGATAATTGATTTGATGGACATTCTACACGGATAACCGTGGGAAACC-AAGGCTAATACGTGC----GGTCTGAGTTTATTAGCTTAAGATCCATTTT-GT---------GATGGTTCATGGTAAATKATCGGATCGCACGCGATGGTTCATTCAAGTCTCTGACCTATCAGCTTTCGACGGTCGGGTATTGGCCCACCGTGGCTTTGACGGGTAACGGGGAATTAGGGTTCGATTCCGGAGAGGGAGCCTGAGAAACGGCTACCACGTCTAAGGATGGCAGCAGGCGCGTAAATTACCCAATTCTGACATAGAGAGGTAGTGACAAGAAATAGCAACGTGAGGCAATCTTTGCGATTGCAATGAGTAGAATCTACACGTTTCTACGAGTAACAATTGGAGGGCAAGTCTGGTGCCAGCAGCCGCGGTAATTCCAGCTCCAATAGCGTATATTAAAGTTGTTGCAGTTAAAACGCTCGTAGTTGAATATCTGCTCAAACCGTTTACTTTGAGGAAATTAGAGTGTTCAAAGCAGGCAAGTGCCTTGAATACTTCAGCATGGAATAAT-TGATAGGACTTCCGTTCTG--TCGTTGGTTCTGGGATGTGAAGTAATGATTAAAAGGGGCGGGCGGGGGCATTCGTATTGAACAGTCAGAGGTGAAATTCTTAGATTTGTTCAAGACGAACTACTGCGAAAGCATTTGCCAAGTACGTTCCCATTAATCAAGAACGAAAGTTAGGGGATCGAAGACGATCAGATACCGTCGTAGTCTTAACTATAAACTATGCCGACTAGAGATTGGAGGTGGTCATTGGCCACCTTCAGCATCTTCAGAGAAATCT-AAGTTTTTGGGTTCTGGGGGGAGTATGGTCGCAAGGCTGAAACTTAAAGGAATTGACGGAAGGGCACCACCAGGAGTGGAGCCTGCGGCTTAATTTGACTCAACACGGGGAAACTCACCAGGTCCAGACATGGGAAGGATTGACAGACTGATAGCTCTTTCTTGATTCTATGGGTGGTGGTGCATGGCCGTTCTTAGTTCGTGGACTGATTTGTCTGGTTGATTCCGATAACGAGCGAGATCTTAACCTGCTAACTAGGTCTTCAGAATCTTCTTAGAGGGACTTTGCATATTTAGTGTAAGGAGGTTTGAGGCAATAACAGGTCTGTGATGCCCTTAGATGTTCTGGGCTGCACGCGCGCTACAATGACACTCTCAGCGAGTTTCCTTTCCCGAAAGGGTTGGGTAATCTTGTTAGTGAATGTCGTAATGGGGATAGAATATTGTAATTATTGCTCTTAAACGAGGAATTCCTAGTAAGCGCAAGTCAACAGCTTGCGCTGATTACGTCCCTGCCCTTTGTACACACCGCCCGTCGCTGCTACCGAT-GGGTGATCCGGTGAATGATTTGGACTTTGTAGGGGAAACTTTGTGAACCTTATCACTTGGAGGAAGCAGAAGTCGTAACAAGGTTTCCACAACCCTAACAATGGACGCATTGACTCTCGCATCGATGAAGGCCGCAGCTAGCTGCGAAAAGCGATACGAATTGCAGATATCATTAAATG-TTAGATTGCCGAACGCACTTGGCGCATACATATTTATATGTTGTGCAAGTAACGCTCACTCTGTTTACAGCTGAGCTTT-GCTAGGTTACCCGCCGAATTTAAGCATATAATTAAGCGGGGGAAAAGAAACTAACTAGGATTCCCCTAGTAGCGGCGAGCGAACAGGGAAAAGCYCAATCTGATAACTCACTCGAGGTTGTAGATTTGCGAAGTGATACC-TGCWTATGTAATCGGTAAGTCCTTTGGAAAAGGCTGCCATGGAGGGTGAAAGTCCCGTTCC-GTGACGCATACTCATTC----GGTTCACTTTCGAAGAGTCGTGCTCTTTGTGATTGGAGTACAAATTGGGTGGTAAATTTCATCCAAAGCTAAATATATGCGAGAGATCGATAGWAAACAAGTACTGTGAGGGAAATGTGAAAAGAACTTTGGCAAGAGAGTTAAAAGTCCCCGAAATTGTTAGGGTGGAATCAAGTAAATGTATGATTCTGACATGACGTTGACCCGTCTTGAAACACGGACCAAGGAGTCTAACATGCGTGCGAGTAGGCGGATGAA-ATCCGT-ATGCGAAATGAGAGTGAT--------TTGGCCGGGCA-TTAT-------------GGCTTGAGTTCTAGCACACATGTTAGGACCCGAAAGGTGGTGAACTATGCCTGAGTAGGCTGAAGCCAGAGGAAACTCTGGTGGAGGGTCGTTGCGATACTGACGTGCAAATCGTTCGCAAAACTTTGGTATAGGGGCGAAAGACTAATCGAACCACCTAGTAGCTGGTTCCCCTCGAAGTTTCCCTCAGGATAGCTGGCGATAAAGTTTTGTCGGGTAAAGCGAATGATTAGAGGCATTGGGGGCTTGTAGCCCTCGACCTATTCTCAAACTTTGAATTGGCAAATAGTGGGTTATTTAAGT--AAACTTATTAGTATATCAT-ATCGCCAAGTGGGCCCGTTTTGGTAAGCAGAACTGGCGATGAGGGATGCTCCTAACGCTAAGTTAAGGTGCCGAATGTCACGCGTA-TGAGATACCAAGAAAGGTGTTGGCTCATTTTAACAGCAGGACGGTGGTCATGGAAGTTGAAATCCGCTAAGGAGTGTGTAACAACTCACCTGCCGAATGGGGTAGCCCTGAAAATTGATGGCGCTGCAGCGTGAGACTGATACTTAGCCGTTACTGTAAA-TGG-TTTAGTAACGTGTAGGGGGGTGTTTGGTTTGCGTAGATGGCTATGGTGTGAACCATTCCGGAGCTTATCATAGTACAGATCTTGGTGGTAGTAGCAATTAATCAAGTGAGATCCTTGATAACTGACGTGGGGGAGGGTTCCATGCGAACTGCGTTTGATCATGGGTTAAGCGGTCCTAAGGGTATGCAGTGCTTATGATTGGGAAAATTTGGTTCTTA-CCCGAAAGGGCGACCGGTCAATATTCCGGTCTGTTTACTTTGAA--TTGGTGGTAACACAACAGTACCCGAAGACGTGAGGGGTTACGCCGCGTAGCGTTATCTTTGCTTTCTAACGATTCGTCTCCCTGGAAGCAGCTCAGCTGGAGAAGGGGTCGCATAATCGGCATAGCATCCCATTT-ATGGGGTGTGCGGAGTGTAATTCGTCACCCGTGAAAATTCG-GGGTCT---GGTTTCTAAGTAAACGCCGTACCTA-ATCCGCATCAGGTCTCCAGGGTTCACAGCCTCTGGTTTATGGGTGAAAGTAGTTAAGGGAAGTCGGCAAATTACGTCCGTAACTTTGGGAAAAGGACTGGCTCTGAGAACTGAGTGTGGGGGACCAGMTGTCTCTGCACAATTAACGGTCGGCTCAGAACTGGAGCGGCCAAGGGGAATCTGACTGTTTAATCAAAACAAAGCAATGCGATGGTTAGAGATAATGTTGACGCATTGTGATTTCTGCTCAGTGCTCTGAATGTCAACGTGGTGAGATTCACGCAAGCGCGGGTAAACAGCGGGAGTAACTATGACTCTCTTAAGGTAGCCAAATGCCTCGTCATCTAATTAGTGACGCGCATGAATGGATTAACGAGATTCCTACTGTCCCTAACTACTATCTAGCGAAACCACAGCCAAGGGAACGGGCTTGGCACAATCAGCGGGGAAAGAAGACCCTGTTGAGCTTGACTCTAGTCCGACTTTGTGAAATGACTCAGGGGGTGCAGCATAGGTGGGAGCGTAAGCATCAGTGAGATACCACCACTCTTGCTGTTATTTTACTTATTCCGTGGGGTTGATATTGCAATAGCTAATTTTGGCCTGAAGACGAT-GTCGATCTTACTCGGGGACATAGTCAGGTGGGGAGTTTGGCTGGGGCGGCACATCTGTTAAATCATACCACAGGTGTCCTAAGACGAGCTCAATGAGAACAGAAATCTCATGTTGACTAAAAGGGGAAAAGCTCGTTTGATTTAGATTTTCAGTGCGAATACAAACTGCGAAAGCATGGCCTATCGATCCTTTAGG-CTGAGAAATTTTCAGTTAGAGGTGTCAGAAAAGTTACCACAGGGATAACTGGCTTGTGGCAGCCAAGCGTTCATAGCGACGTTGCTTTTTGATCCTTCGATGTCGGCTCTTCCTATCATTGAGACGCAGAAGTCTCAAAGTGTCGGATTGTTCACCCGCCAATNNNNNNNNNNNNNNNNNNNNNNNNNNNNNNNNNNNNNNNNNNNNNNNNNNNNNNNNNNNNNNNNNNNNNNNNNNNNNNNNNNNNNNNNNNNNNNNNNNNNNNNNNNNNNNNNNNNNNNNNNNNNNNNNNNNNNNNNNNNNNNNNNNNNNNNNNNNNNNNNNNNNNNNNNNNNNNNNNNNNNNNNNNNNNNNNNNNNNNNNNNNNNNNNNNNNNNNNNNNNNNNNNNNNNNNNNNNNNNNNNNNNNNNNNNNNNNNNNNNNNNNNNNNNNNNNNNNNNNNNNNNNNNNNNNNNNNNNNNNNNNNNNNNNNNNNNNNNNNNN
>Gregarina_niphandrodes_AF129882
AGTCATATGCTTGTTTGAAAGATTAAGCCATGCAAGTCTAAGTATAAGTTTTCACACGACGAAACTGCGAATAGCTCATTAAAACACTTATTATAACAATGA-GACAATCTTCAATGGATATCCATGGAAAATCTGAAGCTAATACATG-GCGTGATTGGTCTTTAGTAAAAC-TCGGTAGCACTTC--GTGCTCTAGGTGATCG--GATAGACTCAGATATCGCTTGCGAGGACTCATTTCAGTTTGTGACCTATCAGCT-TGGTTGGTAAGGTATTGGCTTACCAAGGCTATTACAGGTGACGGGGAATTAGGGTTTGATTCCGGAGAGGGAGCCTGAGAGACGGCTACCACATCTAAGGGTGGCAGCAGGCGCGCAAATTACTCAGTCCCGACACGGGGAGGTAGTGAACAAAAATAGTGGCATAAAGCATATTTTATGACTGCAATGAGTGAAAATTACATCGTTTCACGAGTAACAATTGGAGGGCAAGTCTGGTGCCAGCAGCCGCGGTAATTCCAGCTCCAATAGCATATATTTGAGTTGCTGCAGTTAAAGCGTCCGTAGTTAGATATCAATTTTAACTTGTTACTTGAGAAATAAGGATGCGCCTAAGGCACGCCAATGTG-TGAACTATCTAGCATGGAATAGCGCATTTAAACTGTCAA-TAAACATGCCGAATGTTTGTTGATTAGG-ATGATTGATAAGGGCAGTCGGGGACACTTGTACTTGCTGGAGAGAGGTGAAATTCTGAGACCCGGCAAAGACACTCAAATGCGAAAGCTTTTGTCCAGAATGTTCCTGTTAATCAAGGACTAAAGTTGGGGGATCGAAGACGATTAGATACCGTCGTAGTCCCAACCGTAAACCATGCCGACTGATCGTTGGTT-AGA-AGTC-TTCTT-TTCAGCGTTCGAAAGAAATT-G-AAGTTTTTGGGCCCTGGGGGGAGTATGGTTGCAAGACTGAAACTTAAAGGAATTGACGGAAGGGCACCACCAGGAGTGGAGCTTGCGGCTTAATTCGACTCAACGCGTGAAATTTTACCACGTCCGGACATAGTTATGATTGACAAACTAAAAGATTTTTCTAAATTCTATGGGTGGTGGTGCATGGCCGTTCTCAGTCGGTGAGGTGACTTGTCTGGTTTATTCCGATAACGGACGAGACCTTGACCT-TTAATTCTTGACTGTTATCAGTCTTAAAGGGACTCAATGTTCCAAACATTGGGAAGATCAAGGCAATAACAGGTCTGTGATGCCCTTAGATAACCTGGGCTGCACGTGTGCTACAATAACATCACAACGAGTAC-CAATATCGAAACGATGTTGTGAATCTTC--AAAGCGTGTTAAGGTGGGGATTGTCGGTTGTAATTGTCCGTCATAAACGAGGAATTCCTAGTAAGCGCAAGTCATTATCTTGAGTTGATTTCGTCCCTGCCCTTTGTACACACCGCCCGTCGCTTCAACCGATTGGATGGTTAGGTGAATTTTGTGGAT-----TTGTGAAACAACGTGGGCCTAACTGTTTAGAGGATGAAGAAGTCGTAACACGGTATCCAAAGCGATAATGGTGGATGACTAGACCTTTGAAATGATGAAGAACGTGTTAAGATACGATAACTCGC--GA---CCATCATTGATTGGATG-TAGACATTTTGAATTC-TAAGGTAAATTAGCTTCTGCTTGCATCGACAATCTGTGACAATTTGTTTTGTCCAGATCTGTTG-AGAGCTACCAGCTGAATTTAAGCATATTAATAAGCTGAGGAAAAGAAATCAACTGAGATTCTTTTATTAGCGGCGAGCGAAAAAAGAAAATGCCACAGTGTTAATCT-CAAAGAGTTGTACACGGGGTAACAGGCATCAAGCCTAAACAAT-TTGAATGTTGTTGAAAAATGATGA-TACGTCATTAGGGCTGCCTTTGC-TGTTTGTTAAA-TTCCTTTT--GTTA---------GAGTAGCGCTTCTTGAGAGTGAAGTGTGAAA--GGTGGTGATCTTCACCGAAGCATAAATATTGTCAAAGGATCGATAGCGAACAAGTACCGTGAGGGAAAGTTGAAAAGATCTCTGAAAGGAGTATCAAAAG-ACCTGAAACCATGATCGTGGAAGCTAATTGACAATTTATCACGTTAAGATTA-GACCCGTCTTGAAACACGGACCAAGGAGTTGTTCACTATTGCGAGCAGAACAGTGAAAAACTGGAATGCGTAATCAAAGTGAT--------CAGACCAATAATCTA-----------------TTGAGTTAGAGTAGTAGTGATCAGACCCGAAAGATGGTGATCTATGCTTGAATAAGGTGAAGTCAGAAGAAATTCTGATGGAAGCTTTAAGCGATACTGACGTGCAAATCGTTCGTAAAATTCGAGTATAGGGGCGAAAGACTAATCGAACCATCTAGTAGCTGGTTCCCTCCGAAGTTTCCCTCAGGATAGCTGAAAATAGAGTTGAAACTGGTAAAGACAATGATTAGAGGATCCGGAGGCTTTTGGCCTTTGACCTATTCTCAAACTTGAAATAGTTTCGAAAGTATTGACTTAATTTCGAATGCTTTA-TCAATTAT-ATTTTCAAGTGGGCCAATTTTGGTAAGCAGAACTGGCGATGAGGGATGCTCCTACCGTTTAGCAAAGGTGCCTAAGTAGATGCAAA-CGAGATACCC-AAAAGATGTTACTTCATTGAGACAGCAGGACGGTGGTCATGGAAGTCGAAATCCGCTAAGGAGTGTGTAACAACTCACCTGCCGAATGAAGCAGCTCTGAAAATGGATGGCGCTGAAGCATCTCACCGATTCTAAACCAG--ATTTAAA-TAT-TGAAGT-CTGTGTAGGAGGGCGTGAGAATTGCAATTACAGTCATG-TGTGAACGTGATTTGAGCGATTCTTAGTGCAGATCTTGGTGGTAGTAATTAAAGTT-GTGTGAAACACACAACGGCCG-TGTGGAATAGGGTTCCGAGAGAACAGTAATTGTGCTCGGGTGAGTCGGTCCTAAGGCA--GGTCATGTT--GATTCTAAACTATTCGATTTAT-GCCGAAAGGAATAACGGTTGATATTCCGTTACTAAAACGAT-----AGTTTGGTGACA-AAAAGTGATTGATTCTTCAGATAGTT-TGGCAGCAGGCGCTTGCGACGCTTGACAATGACTTGAATCTTTTGAATTGATTTAGTTAGCGAAAAAGATAAAAAGTCGGACATGTTCCATTCTCAATGGGATCTTTCGCCAACCTATT-TGAACCTTGAAATTTCGA----T----TACTATTTGCTATT-GTTG-ACCTA-AACCGCATCAGGTCTCCAAGGTTAACAGCCTATGGTTAATGGAATAAAGTAGATGAGGGAAGTCGGCAAATTCGATCTGTAACTTTGGAAAAAGGATTGGCTCTGGACGTC-AGTGATTTAACTTGTTAAG----TCACAA-TTATGACATATCCAGAACTGGTGTTGACTAGAGGAATCTGACTGTTTAATTAAAACAAAGCATTGTGTAAAGTTGAAAAACTATACACGCAATGTGATTTCTGCCCAGTGCTCTGAATGTTATTGTGATGAGATTCGCATAAGCGCGGGTAAACGGCGGGAGTAACTATGACTCTCTTAAGGTAGCCAAATGCCTCGTCGTCTAATTAATGACGTGCATGAATGGATCAATGAGATTCCTACTGTCCCCAACTACTATCCAGTGAAACCACAGCCAAGGSAACGGGCTTGGCAATACAAGCGGGGAAAGAAGACCCTGTTGAGCTTGACTCTAGTTTGATATKGWAAAACTMCTTGGAAGATGTAGCATACGTGGGAGCATAATCGACAGKGAAATACCACGGCTTCTAATGTGGCTTTGCTCACTCGGAATTAGTGGATCTGCTCTGCAAACTAAAAGTGTA---------AACGACATTGCMCTGAGACATTATCAAATGGGGAGTTTGGCTGGGGCGGCACATCTGCTAAACATCAACGCAGATGCCCTAAGGTTAACTCAAAGAGAACAGAAATCTCTTGTAGACCGAAAGGAGAAAAGTTAGCATTATACGGATTTGTATCATCAATAAGAATTGCGAAAGCATGGCCTATCGATCCTTTAAGCCCAGAAAGATTCTGGCTAGAGGTGACGGAAAAGTTACCACAGGGATAACTGGCTTGTGGCAGCCAAGCGTTCATAGCGACGTTGCTTTTTGATCCTTCGATGTCGGCTCTTCCTATCATTGAGTTGCAGAAGTCTCAAAGTGTCGGATTGTTCACCCGTTAATAGGGAACGTGAGCTGGGTTTAGACCGTCGTGAGACAGGTTAGTTTTATCCTACTTATACA-CG-CATCAAAAGAGTTAATCAACTAGTACGAGAGGAACCGTTGATTCAAACCGCTGGTTAA-GCGTTTGACTGTAAAGTCAAAGACGCAAAGCTAC-GTTTGATGGATAATGACTGAACGCCTCTAAGTCAAAATCCTAACTTGT--GAAAAGATGTATTAGTCAGTAAAGGAATATGATATCAAAA--------------------TACGATTGATACTCAAGTAGACGTTGTACATT-GAGAGCAGTCTTTGAACTG
>Gregarina_sp_ex_Phaedon_brassicae_JF412715
TAGTCATATGCTTGTTTCAAAGATTAGCCATGCAGGTGTAAGTATAGATC--ATTACGATGAAACTGCGAACAGCTCATTAGAATACTTATAAATAACACGGTGACT-CATTATATGGATATCCATGGTAATTCTGGAGTTAATACATGC-ACAAAATTGCAGCCATGA-TTGAATCGCCGACTGGGTTGCCCAATTGGAGGACC-GCGTGGACTTGTGAATCGCTTGCGATAGACCGTTTTAATTTGTGACCTATCAGCT-TCGTCGGTAAGGTATTGGCTTACCGAGGCGATTACGGGTAACGGAGAATTGGGGTTCGATTCCGGAGAGGGAGCCTGAGAAACGGCTACCACATCTAAGGGTGGCAGCAGGCGCGCAAATTACTCAATCCCGACACGGGGAGGTAGTGACAAAAAATAACAGCACGATGCTTTCTTCGTGACTGTAATGAGCAAAATTTACAAAAGTATGTGAGTATCAATTGGAGGGCAAGTCTGGTGCCAGCAGCCGCGGTAATTCCAGCTCCAATAGCGTATATTAAAATTGTTGCAGTTAAAGCGTTCGTAGTTTATGTTACACACTGCACTATTACTTTGAGTAAATGAATTTGCTCCAAGCAAGCTTTAGCT-TGTACCGCTCAGCATGGAATAATATAATATAACTCCCTA-TCGGCACGTCGGCGGTCGAATGGGACGTGATGATTGATAAGGACAGTCGGGGGCATTTGTATTTGCTGGAGAGAGGTGAAATTCTAAGACCCGGCAAAGACAAACTGAGGCGAAAGCTTTTGCCCAGGATGTGCCTGTTAATCAAGGACGAAAGTTGGGGGATCGAAGACGATTAGATACCGTCGTAGTCTCAACCGTAAACAATGCCGACATAATTTCGGCGAAGTAAGTT-GTCTTCTTCGGAGTTACCAGAGAAATCA-AAGTCTTTGGGCCCTGGGGGGAGTATGGTCGCAAGGCTGAAACTTAAAGGAATTGACGGAAGGGCACCACCAGGAGTGGAGCCTGCGGCTTAATTCGACTCAACGCGGGAAATCTCACCAGGCCCGAACATAATTATGATTGACGGATGAAAAGATCTTTCTCGATTCTATGGGTGGTGGTGCATGGCCGTTCTTAGTCGGTGAGGTGACTTGTCTGGTTAATTCCGATAACGGACGAGATCTCGACTTATTAAATAGACACTTTGATTCTTCTTAATGGGACATTGGATGTTCATTCCAAGGAAGTTCGAGCCTATAACAGGTCTGTGATGCCCTTAGATGGCCTGGGCTGCACGTGCGCTACATTGACTAAAGCAGAAAGTTCCCTTGGTCGATAGATCCGGGAAATCT-TTGAAATTTCGTCGTACTTGGAATCGGTGATTGCAATTATTCACCGTGAACGAGGAATTCCTTGTAAGTGCAATTCACTACATTGTGCTGACTGCGTCCCTGCCCTTTGTACACACCGCCCGTCGCTTCAACCGATTGGATGATTCGGCAAATTTCGTGGACATTAGGATGGAAGCAATGTGAGCCACATTATCT-GAGGATGAAGAAGTCGTAACACGGTATCCAAAACGTATGTGATGGATGATTTGGTTACTGAACTGATGAAAGACGTCTCAAACTGCGAAAAGTGGTATGCA--G-AGTCCTCCATAAATA-TTATATTTCTGAACAC-TTCGGTGCGAGGTTAAGACCCCATCGTGCCTTCCGTATTATGTCCAATCGTAATCGGAGGGTACGAAAATTACCGACTGAATTTAAGCATATTATTAAGTCGAGGAAAAAAAACCAACAGGGATTCCCATAATAGCGGCGAGCGAACTGGGAAAGAATCATAACGCTAATCC-CTCGGAGTTGTGCGTTCCTAACTTGATGAC-GGCTTTCATTTGGGTGAAACA-GTTGACCTTGTTGTAAATTG-GATGCAAGCTCCGATTCC-CAAATGACGT--CAGATTCTAAGTTAAGA-TCAT-GAGTAGCGCTTCTTGAGAGTGAAGTGTGG--CAGGTGGTAATCTTCACCGAAATTAGAATACAATCAGTAAACCGATAGCAAACAAGTACCGTGAGGGAAAATTGAAAAGCACTTCGAAAGGAGTCTCAAAAG-ACCTGAAATCACTTACGAGGAAGCTTACGTGAGCATGTCTGGTCCTTACGAAAGACCCGTCTTGAAACACGGACCAAGGAGTTGGTTACAGTTGCGAGTATGACAGTA-CAAACTGCGATGCGTACTCAATGACTG--------GACGTCAGCGA-CCAGGGA----------AACTTGTGTCTGAGCAACTGTGATCAGACCCGAAAGATGGTGATCTATGCCTGGATAGGGTGAAGCCAGAGGAAACTCTGGTGGAAGCTCTAAGCGATACTGACGTGCAAATCGTTCGTAAAATTTAGGTATAGGGGCGAAAGACTAATCGAACCATCTAGTAGCTGGTTCCCTCCGAAGTTTCCCTCAGGATAGCTGGAAGATTAGTTGCATCTGGTAAAGCGAATGATCAGAGGACTCGGGAACATAGTGTTCTCGGCCTATTCTCAAACTTGAAATGGATGCGCGCTATTATCATTCATTTAGTAACAGCGG-TAAATCTA-TCTTCTTAGTGGGCCATTTTTGGTAAGCAGAACTGGCGATGAGGGATGCTCCTTACGTGCGGCGAA-GTGCCAAAGAG-TTGCTGA-TCAGACACCACAAAAG-TGTTACTTCATTGAAACAGCAGG-CGGTGGTCATGGAAGTCGAAATCCGCTAAGGAGTGTGTAACAACTCACCTGCCGAATGAAGTAGTCCTGAAAATGGATGGCGCTCAAGCAACTCACCGCTACCGCACCAG--CGACTAA-TAT-AGT-TG-CTGTGTAGGAGGGCGTGTGGATAACGTCGAAGAATGATACGCAAGTTCATTTCGAGTTGTCTTCAGTGCAGATCTTGGTGTGAGTAGCAACTAGTCATGTGTAAAACGTGACAACTGTCGTGGATAAGGGTTCCGAGTGAACAGTGTTTGTTCTCGGGTTAGGCGGTCCTAAGAGG--GAGTCTTGAA-GGCTCTGAAGACATTAGTCGGC-CTCGAAAGGGAAAAAGGTTAATATTCCTTTTCTTGACTCCA-ATT-ACAGTGGCGACACAATGCCAATTCACC-TATCAGGCGATTCTCCGAGGGGCGACTCCTTTGCTTCCTAATTGCTCAACACTCTCGAATTGAATTGGTCGGCGACAGAGTTT---AA-GAGCAACGTATACTTCTATTCAGCGAGTTCGGTAGATATCGAATGATCCATGAAACGTGAA----TTGTGAATTTGAAGTCAAT--CCGTACCCTAAACCGCATCAGGTCTCTCGGGTTAATAGCCCCAAGTTTGTAGGAAAATGTGTGTGAGGGAAGTCGGCAAATTGGATCTGTAACTTTGGAATAAAGGTTGGCTCTGGGAGTC-ATTCCGTAGGTTTCGGGATTGCTGCGGAAGTATTGACAACCCCAGAACTGGTGTTGACTAGAGGAATCTGACTGTTTAATTAAAACAAAGCATTGTGAAAAGCCCCAAGGCTATACACGCAATGTGATTTCTGCCCAGTGCTCTGAATGTCATTGTGATGGAATTCATATAAGCGCGGGTAAACGGCGGGAGTAACTATGACTCTCTTAAGGTAGCCAAATGCCTCGTCGTCTAATTAATGACGCGCATGAATGGATCAACGAGATTCCTACTGTCCCCACTCACCACCTAGCGAAACCACAGCTAAGGGAACGGGCTTGGCAGAATAAGCGGGGAAAGAAGACCCTGTTGAGCTTGACTCTAGTTTGATTTTGTGGAGTGACTTATGAGGTGCAGAATACGTGGGAGCATGTGCGATCTTGAGATACCACGACTCTTAATGTCGCTCTGCTTACCCGATCACATGAACTCTGCACTGCGTACGCAATCCAAGTCGCTTGT-GATGATTCTTTGCGGG-ACAGAATCAGATGGGGAGTTTGGCTGGGGCGGCACATCTGCTAAAATGCAACGCAGATGCCCTAAGGTTAACTCAAAGAGAACAGAAATCTCTTGTAGACTGAAAGGGGAAAAGTTAGCTTGATTCTGATTTCCAGTGATAATAAGAACTGCGAAAGCATGGCCTATCGATCCTTTAAGTCCAGGTTGATTCTGGCTAGAGGTGACAGAAAAGTTACCACAGGGATAACTGGCTTGTGGCAGCCAAGCGTTCATAGCGACGTTGCTTTTTGATCCTTCGATGTCGGCTCTTCCTATCATTGAGACGCAGAAGTCCCAAAGTGTCGGATTGTTCACCCGTTAATAGGGAACGTGAGCTGGGTTTAGACCGTCGTGAGACAGGTTAGTTTTACCCTACTTATAGA-TG-CATCACAAGAGTAGAGCAACCAGTACGAGAGGAACAGTTGCTCCAAGTCACTGGTAGA-GGGGTTGGTTGGATAGCCAGTGCCCCGAAGCTAC-ACTTGCGGGATAATGGCTGAACGCCTCTAAGCCAAAACCCCAGCTTGAA-GTGCTGCTAACTACACCTGAGTTAGAATTATGACTGATTA--------------------GACGATCGGAATGCGAGTACAAGTTGTAATGG-GAAAGTAGACCTTGTGCTA
>Cephaloidophora_communis_HQ891113
ATCGCATTTCTTAGTTAAAAGATTAATCCATGCAAGTGTCTG-----GCATTAATGTAATG--CCTGCAGATGGCTCATTAAAACAGAGATAATCGAACC-TCGGAGA----ATACGGATAACTATGCTAATTGTGTGGCTAATACGGGA--TATGATTGCCCCTATTA-TTTATGCGCTATT-AACTC--------GATTGT-A-TATAGGGTGTGTAGA-CATTTGTC-TATTGAGGACGAGTCTCTGATCTATCAGCTGTGGACGGTTGTGTATTGGACAACCGTGGCTTTGACGGATAACGGGGAATTAGGGTTCGGTTCCGGAGAGAACGCATGAGAATCGGCGTTCACAGCTAAGGTTGGCAGCAGGAGCGAAAACTTTTCAATAGGCATCGCCTGAAAAGGTGACTATCGGTATCGACAACTA-CTTTTAAT-TGATTGGAATGAGAGACTATTAGAATTGGTCTTGAGTAGCAAGTTCAGGGCAAGTCTGGTGCCAGCAGCCGCGGTAATACCAGCTGAGCTAGATATGGGTAACATTGTTGCAGTAAAAACGTACGTAGTCACTGCCATCCACAAAAT-----CCGCGATTAAACTAGAACGA-TAAA-CTTGA--ATGT--TGAATATGACAGCGTGG--GAATCTTTTTGATGCC-GTTACTGAGATGC--AATCTTAGTGA-T-AGGGATATACTGTAAGAATGAATGAGGGCATCAGTACTTAATAGCTAGAGGTGAAATTCCTAGATTTGTTAATGACTAGCTACCGCGAAAGCATTTGCCTAATCCATTTTTGGTGATCAAGTACTAAAGAGTGGGGATCGAAGAGGATTAGATACCCTCGTAGTCCACTCCCTAAACGATGCCAACTAGAGGTTGGTCTACGTATTA-AACTTTATCAGAACCTTAGCAGATATGA-AAGTCTTTGGGCTCTGGGGGGAGTACGGTCGCAAGGTCGAAACTTAAAGGAATTGACGAAACGGCACCACCAGGGGTGGAGCGTGCGGCTTAATTTGACTCAACGCGGGAAACCTTACTAAGGTAAGACATTGTTATGATTGACAGATTACTTGATCTTTCTTGATTTGGTGGGTGGTGGTGCATGGCCGATCTTAGTTGGTGGGGTGACCCGTCTGGTTAATTTCGATAACGAACGAGATCCGAGCTGCTTAGTTGGCAAGATTTGCTCCTCCTATGCGGACTGTCAGTTTCAGGCTGAAGGAAGTTTCGGGCTAAATCAGGTCTGTGATGCCCTTAGACACTTTAGGCGGCACGCGCGCTACAATGGATGGTAGAACGTGTCAGATCTTTTAGGAAAAGGTGTGAAACACGAATAC-TCT-CCGTGAATGGGATAGTTTGTTGCAATTTTCGGACTTAAACTAGGAATCCCTTGTAAACATGCTCGAGAATAGCGTGTTGAATACGTCCCTGCCGTTTGTACACACCGCCCGTCGTTTCTTCCAACTGATACTCATTGTGAGTTGCAAGGATTCAT-TGAAGAATTGCTGCGAACGCTTTGTATTGGAGGAAGAAAAAGTCGTAACAAGGTTATCTAGGTTGTTGTAGGCAATGCCTTGGCTTAACTTGCGAAGAAGGAAGAAGCGTACATCTTTTTTATGGTAGAACTGTGATTTTTCA-ACCTC-ATG--TCTCTGAACAC--CAGCACAGCACCTTTA---TTGGCGTGC-TATTGTATGCAGTGGAAAGAGCCCTGAATACAATAAGTAATACCCGACGAACTTAAGCATATAATTAAGCGGAGGAAATTAAAACAACTGTGATGCCCAGAGTAGTGGCGAACGAAATGGGAACAGCACCTTCAATTAACCGGATTTGGTTTGTTTGATCAGAGCTCGATGAG-TCTGT-GCAGAGTTGTCTTTCTGTTGGAAAACAGTGTGGCTGGCGGTGATGATCCGCAACAATTTCTACATTCGCTTCTTGCTTGTTTTCTG-----GAGTAGGCTACTTTCAAATTGGTGGCTGAA-CTGCAGGTAACTCTCTGCAAACGCTAAATATTCG-TTAAGTCCGATAGTGCAGAAGTACCGTGAGGGAAAGGTGAAAAGACAGCTCAAAAGTTAGTTAACAG-ACCTGAATCTACAACAACAGAAGGCTATGCGTACACATGTTGCATTCGTGTAGCGCCCGTCTTGAAACACGGACTGAGGAGTCATTCATGCATGCAAGTCG-ATGATGTTTTGCATCTCAGCGCTAT---------------------------------------------------------GAGCATGTTTGAATGGACCCGAAAGGTGGTGAACTATTCTTGGGGAAGTTGACGTCAGAGGAAACTCTGATTGAGGACTTATGTGTTACTGACGTGCAATTCGTTCATTTTACCTGTGAATAGGGGCGAAAGACTAATCGAACCACCTAGTAGCTGGTTCCCCCCGAAGTTTGTCCTAGGATAGCGGGCGAGATTGTCATGTATAGTAGAG-CAATGTTTGGCGGATAC-GGGCGTGTATACACTTGACCGACTCACAAACTACAAA--CGTACAT-CTGAGTGGAATAGAACATGTTCTCTCGGTAGAAATT-CTCGCCTCGTGGACCGTTTTTGGTAAGCAGATGCGGTGCTTTGGAATGCTCCAAGCGTGATGATAAGG--AATA-TTTTTATCGGT-TTATTGCTTCAAAAAGGTGTTAATACATTTAGACAGTCCGACGGTGGCCATGGAAGTTGGAATCCGCTAAGGAGTGTGTAACAACTCACGGACCGAATGTGTTAGCCCTTAAAATTGACTGTGCTTTACCGTTGATCCGAGATGTCACAGATCTA-----ATTTGTATTAGGTTTTGTAGGGGGGTGTATCTGTTGTGAAAAAGTGT-TGTTGTGATGCAGCATCGAACTCCAGATAGTGCAGATCTCAGTAGGAGTAGCAGTGTTT-AAGACTAAACCTTAAAGACGTATGTAGACAAGGCTTTCATAGACACATCATATGGCTATGAGTTAGTCGATCTTAACACATCAAGA---TGT----------------------T-GTGGAAAAGGATAAGGGTTAATATTCCCTTGCTTGTTCGAA-ACTA-ATTTGGCGACTCAATATTCTTTCACCTTACCGAAAGTACACTAGTAGTGCGTTTTCTATGCACTATGACTATATGATTCTGTTGAAGAGGATAATCCTAAGACGCTGAGTAAGTATAGGAAATGAGACGA--TTATTCGTCAACTAGGTGGTCTTGC--GGCACTTTTAAGTGTGAG---ATAGT-AGTTACGAGCAGAT---CGTACCAACAACCGCATCAGGTCTCTGAGGTTCATAACCTTTCGTTGATGGAAAAAAATACGTGAGGGAAGTCGGCAAATTAAATCTGTAACTTCGGGAAAAGGATTGGCTNNNNNNNNNNNNNNNNNNNNNNNNNNNNNNNNNNNNNNNNNNNNNNNNNNNNNNNNNNNNNNNNNNNNNNNNNNNNNNNNNNNNNNNNNNNNNNNNNNNNNNNNNNNNNNNNNNNNNNNNNNNNNNNNNNNNNNNNNNNNNNNNNNNNNNNNNNNNNNNNNNNNNNNNNNNNNNNNNNNNNNNNNNNNNNNNNNNNNNNNNNNNNNNNNNNNNNNNNNNNNNNNNNNNNNNNNNNNNNNNNNNNNNNNNNNNNNNNNNNNNNNNNNNNNNNNNNNNNNNNNNNNNNNNNNNNNNNNNNNNNNNNNNNNNNNNNNNNNNNNNNNNNNNNNNNNNNNNNNNNNNNNNNNNNNNNNNNNNNNNNNNNNNNNNNNNNNNNNNNNNNNNNNNNNNNNNNNNNNNNNNNNNNNNNNNNNNNNNNNNNNNNNNNNNNNNNNNNNNNNNNNNNNNNNNNNNNNNNNNNNNNNNNNNNNNNNNNNNNNNNNNNNNNNNNNNNNNNNNNNNNNNNNNNNNNNNNNNNNNNNNNNNNNNNNNNNNNNNNNNNNNNNNNNNNNNNNNNNNNNNNNNNNNNNNNNNNNNNNNNNNNNNNNNNNNNNNNNNNNNNNNNNNNNNNNNNNNNNNNNNNNNNNNNNNNNNNNNNNNNNNNNNNNNNNNNNNNNNNNNNNNNNNNNNNNNNNNNNNNNNNNNNNNNNNNNNNNNNNNNNNNNNNNNNNNNNNNNNNNNNNNNNNNNNNNNNNNNNNNNNNNNNNNNNNNNNNNNNNNNNNNNNNNNNNNNNNNNNNNNNNNNNNNNNNNNNNNNNNNNNNNNNNNNNNNNNNNNNNNNNNNNNNNNNNNNNNNNNNNNNNNNNNNNNNNNNNNNNNNNNNNNNNNNNNNNNNNNNNNNNNNNNNNNNNNNNNNNNNNNNNNNNNNNNNNNNNNNNNNNNNNNNNNNNNNNNNNNNNNNNNNNNNNNNNNNNNNNNNNNNNNNNNNNNNNNNNNNNNNNNNNNNNNNNNNNNNNNNNNNNNNNNNNNNNNNNNNNNNNNNNNNNNNNNNNNNNNNNNNNNNNNNNNNNNNNNNNNNNNNNNNNNNNNNNNNNNNNNNNNNNNNNNNNNNNNNNNNNNNNNNNNNNNNNNNNNNNNNNNNNNNNNNNNNNNNNNNNNNNNNNNNNNNNNNNNNNNNNNNNNNNNNNNNNNNNNNNNNNNNNNNNNNNNNNNN
>Heliospora_longissima_ex_E_vittatus_HQ891115
ATCGCATTTCTTAGTTAAGAGATTTATCCATGCATGTGTTCG-----GCACTTTTGTAGTG--CCTGCGGACGGCTCATTAAAACAGAGATAACCTACTC-TCAGTGA----AGACGGATAACTATGCTAATTGTGTGGCTAATACGTGA--TGTCGATGTCCCAACTACCTT--GG-T-ATTTAACTT--------GATAGT-T-TGTTGGGTTCTTAGG-CTCT-GCC-TATAGAGAATGGGTCTCTGATCTATCAGCTGTAGACGGTTGTGTATTGGACAACCGTGGCTTTGACGGATAACGGGGAATTAGGGTTCGATTCCGGAGAGAAAGCATGAGAAACGGCTTTCACAGCTAAGGTTGGCAGCAGGAGCGAAAACTTTTCAATAGGCAATGCCTGAAAAGGTGACTATCTGTATCAACAACTG-CAATTAGT-TGATTGAAATGAGAGACCTCTAGACGGCGTCTCGAGTAGCAAGTTCAGGGCAAGTCTGGTGCCAGCAGCCGCGGTAATACCAGCTGAGCTAGAAATGGGTAATATTGTTGCAGTAAAAACGTTCGTAGTCACTCTCTTTCTTTTCCT-----CCGCGAGTAAAATAGAATGA-TCAA-CTT-----TGT--TGGATATGAAAGCGCGG--TAAATCTTTAGATGCC-CTG-GTTTTTTGCC---TATTAATTA---GGGGATATATCTTAAGAATGAATGAGGACATTGGTACTTAATGGCTAGAGGTGAAATTCATAGATTCATTAATGACTAACTACTGCGAAAGCATCTGTCTAATCCATTTTTGGTGATCAAGAACTAAAGTGTGGGGATCGAAGAGGATTAGATACCCTCGTAGTCCACACCTTAAACTATGCCGACTAGAGGTTGGTGTTGGTACTA--ACTTCATCAGAACCTTAGCAGATATGA-AAGTCTTTGGGCTCTGGGGGGAGTACGGTCGCAAGGGCGGAACTTAAAGGAATTGACGGAACGGCACCACCAGGGGTGGAGCGTGCGGCTTAATTTGACTCAACGCGGGAAACCTTACTAGGGTAAGACACTAGAATGATTGACAGATTACTTGATCTTTCTTGATTTGGTGGGTGGTGGTGCATGGCCGATCTTAGTTGGTGGGGTGACCCGTCTGGTTAATTTCGATAACGAACGAGATCCGAGCTATTTAGTTGGCCTTTCAGACTTCTCCTAAATGGACTATCAGTATGAAGCTGAAGGAAGTTTCGGGCTAAATCAGGTCTGTGATGCCCTTAGATACTCTAGGCGGCACGCGCGCTACAATGGGTTACTTAATGTGTTGTTGTGT-CGAAAGACTCGACTAATCACTAATGTATAC-CCGTGAATGGGATAGTTTATTGCAATTTTCGGACTTGAACTAGGAATCCCTTGTAAGTACACTCAAGAATACTGTACTGAATACGTCCCTGCCGTTTGTACACACCGCCCGTCGTTTCTTCCGACTGATGTCCATTGTGAGTTGCACGGATCTTT-TAGAAAAGTGCTGCGAATGCTGGGCCTTGGAGGAAGAAAAAGTCGTAACAAGGTTATCTTGATTGTTATAGTGGATACCTCGGCTTAGAATGCGATGAAGGGCGAAATATAACTTGCTTTTTTGAGTGAATTGTAATCTTTCA-ACCTC-TTG--TCCCTGAATAC--ATGGAAAGCACCCCT----CGGGCGTGT-TATTATCTTCAGTGAAAACTTTCCTGAGTATAATTTGTTTAACCCGCCGAATTTAAGCATATTAATAAGCGGAGGAATATAAAACAACTGTGATACCTTTAGTACTGGCGAAGGAACCAGGTATAGTGCTCTTA-CTAACCC-ATTGGGATTGTGTCTTTGGATTTCGTTCA--TCTGT----AAGGTTTTTGTGCATTGG-ATTATGCCTCCTTTCCCGTGATAGTCGGGTTTCTTCCTTACTTTTGTTCCTTTTC-CTTTGTT------GAGTAGGTCAAGTTCAAATTCTTGATTGAA-TAGGAGGTAATTTCCTTCTAACACTAAATACTTT-CTAAGTCCGATAGCGTAAAAGTACCGTGAGGGAAAGGTGAAAAGTCGGCTACAA-GCCAGTTAA-AATACTTGAAACTATAACAGTAGAAGGTAAAGCATTTACTTTTGTGTAATGTTTA-CGCCCGTCTTGAAACACGGACTAAGGAGTCATTCTTCCATGCAAGTGGAACATTGTTTACAATGTCAGCTTTTT---------------------------------------------------------GAGCATGTTTGAATGGACCCGAAAGGTGGTGAACTATTCTTGAGAGAGTTGACTTCAGAGGAAACTCTGATTGAGGACTTATGTGATACTGACGTGCAAATCGTTCATTTTACTCGTGAATAGTGGCGAAAGACTAATCGAACCACCTAGTAGCTGGTTCCCCCCGAAGTTTCTCCTAGGATAGCGGACGAGTTAATCACATACAGTAGAG-CAATGTTTTGAGGTAACGGGGAATT-CGTTCCTTGACCTGATCACAAACTACAAA--CGTATGTTCTGATCAATTTTTAACTTTTTGATCTCCTTGATACT-CTCGTCTCGTGGACCGTTTTTGGTAAGCAGATACGGTGCTTTGGAATGCTCCAAGCACGATGATAAGG--CATA-TTGTTCTTGGT-TTACTGCTATAAAAAGGCATCAATACATTTAGACAGTCTGACGGTGGCCATGGAAGTTGGAATCCGCTAAGAAGTGTGTAACAACTTACAGACCGAATGTATTGGTCCTTAAAATGGACTGTGCTCAACCATGCAGCCGAAACATCGTAGGTC-------ATCTTTGTATGATTTTGTAGGGGGGCGTGTGGGCTGTTTTGAAGATG-AGTCGTGAGTCTCATTGGAACTCCTCACAGTGCTGATCTTAGTAGGAGTAGCAGTGTTT-AAGT-TGATCCTTAAAGACGGATGTAGAAAAGGTTTTCATAGACACATTGAATGGCTATGAGTGAGACGATCCTAACACATTAATTTT-TGT--------------------------GGAAAGGGTAATAGGTTAATATTCCTATTTTGGATTGACCCATA---GCGGCGACGCGTTGTTATCTGCCTTTTCTAATGATGCCCATCTATTGCGTTTTCTATGCAATTTAACAGTTTACCACTATGGAAAAGGTTTGCCCTACGATATAGTATACACTGAATAGATG--CCC-----TTCGGGGTAAGATGCGGTGTCTT--TGGAGCTTTAAACGTCAG---ATTTCATTGGTCTTTCCATT---CGTACCAACAACCGCATCAGGTCTCTGAGGTTTATAACCTTTCGTTTTTGGAATAAAATAGATGAGGGAAGTCGGCAAATTAGATCTGTAACCTTGGAAAAAGGATTGGCTCTGCGGGCTCTGGTCGGATCTCTTTGCTACTATGTGCGGCTAAGCCATA-GT-AGAACTGAGGCAA-CGAGGGGAATCCGACAGTTTAACTAAAACCAAGCATTCTGATT-GTTTCTTACAGATGTACGGAATGTGAATTCTGCCCGGTGCTTTGAATGTCAATGAGAGGAGACTCTTTTAAGCGCGGGTTAACGGCAGGCGTAACTATGACGCTTTCAACGTAGCAAAATGCCTCGTCATCTAATTAGTGACTCGCATGAACGGATTAATGAGATTCCTACTGTCCCCATTTATTTTCCAGCGAAACTACAGGTCGGGGAACGGGCTGACCTTTGACAGAACGGCAAGAAGACCCTGTTGAGGTTGACTCTAGCTAGTTTTTGTACAGTAGCTCAAGCGGTGTAGAGTATGTGGGAGAGAAATCGCCGATGAAACACCACAACGTTTGAAGCCGCTGAACTTACTCTATTACATAATGCATTGCATTTCAAATTTT---------------------GTTTATTAGAGACATTCACTGGCGGGGAGTTTGGCTGGGGCGGTACATCTGTTAAAATCCACCACAGGTGTCCAAAGGCTATCTCAATAAGAACAGAAATCTTATGTAGACTAAAAGGAGAAAAGATAGCTTTACTCACTCCTCTATAATCGGAGTGGGTTGTGAAAGCATGGCCTATCGATCCCTTCATGGCTCAGAAATTGAACTGAGGGGTGTCTGAAAACTTACCACAGGGATAACTGATTTGTGGCAGCCAAGCGTTCATAGCGACGTTGCTTTTTGATCCTTCGATGTCGGCTCTTCCTATCA-TGAGTTGTAAAAGGCTTCAAGTGTTAGATTGTTCACCTATAAAANNNNNNNNNNNNNNNNNNNNNNNNNNNNNNNNNNNNNNNNNNNNNNNNNNNNNNNNNNNNNNNNNNNNNNNNNNNNNNNNNNNNNNNNNNNNNNNNNNNNNNNNNNNNNNNNNNNNNNNNNNNNNNNNNNNNNNNNNNNNNNNNNNNNNNNNNNNNNNNNNNNNNNNNNNNNNNNNNNNNNNNNNNNNNNNNNNNNNNNNNNNNNNNNNNNNNNNNNNNNNNNNNNNNNNNNNNNNNNNNNNNNNNNNNNNNNNNNNNNNNNNNNNNNNNNNNNNNNNNNNNNNNNNNNNNNNNNNNNNNNNNNNNNNNNNNNNNNNNNN
