# Supplementary material for: A new view on the morphology and phylogeny of eugregarines suggested by the evidence from the gregarine Ancora sagittata (Leuckart, 1860) Labbé, 1899 (Apicomplexa: Eugregarinida)
Source: PeerJ. 2017 May 30;5:e3354. doi: 10.7717/peerj.3354 (PMC5452951; doi:10.7717/peerj.3354)
Supplement: Supplemental Information 12 — The lengths of the overlaps in the alignment, mismatches (substitutions and indels), and percentage of identity of overlapping regions are shown (1st, 2nd, and 3rd number in cell, respectively). [file peerj-05-3354-s012.xls]

## Sheet: matrix_big
	Supplementary Table 2. Direct pairwise comparison of Ancoroidea sequences with each other. The lengths of the overlaps in the alignment, mismatches (substitutions and indels), and percentage of identity of overlapping regions are shown (1st, 2nd, and 3rd number in cell, respectively).
	Ancora_WSBS_2007	Ancora_Roscoff	Ancora_WSBS_2011	Ancora_WSBS_2010	CCI31__AY179976	E6__AY256244	D2P03E11__EF100398	D5P10A10__EF100367	D1P01G01__EF100198	D1P02F05__EF100199	D1P02A01__EF100216	D4P08E10__EF100331	D1P02C06__EF100394	M60E1D07__HM228340	M23E1H07__HM228288	DGGE_gel_band_MS_euk1_13__FJ785900	DSGM_13__AB275013	B23_250P12_0239DSNP001F_P3__JQ242162	[12]___Out265_JF972086	[12]___Out331_JF972143	[12]___Out706_JF972316	[12]___Out167_JF972018	[12]___Out710_JF972321	[12]___Out284_JF972101	[12]___Out306_JF972120	[12]___Out193_JF972034	[12]___Out147_JF972003	[12]___Out713_JF972324	[12]___Out597_JF972209	[12]___Out128_JF971987	[5]___Mat114_JF971886	[5]___Mat123_JF971895	[5]___Mat136_JF971907	[5]___Mat28_JF971636	[5]___Mat121_JF971893	SI021806_215_SGSI1056__HQ866094	Polyplicarium_citrusae__JX535336	Polyplicarium_curvarae__JX535340	CCA38__AY179975	Polyplicarium_lacrimae__JX535344	Polyplicarium_translucidae__JX535348	E039__AY046636	C1_E047__AY046641	[2]___I10_REFP245_0239KSNP001F_P14_JQ243358	[2]___P14_REFP91_0239KSNP001F_P12_JQ244699	[2]___A14_REFP199_0239KSNP001F_P14_JQ241911	J06_REFP51_0239KSNP001F_P12__JQ243516	[3]___M08_180P76_0239Rplate06_P6_JQ244078	[3]___C24_180P24_0239Rplate06_P6_JQ242361
Ancora_WSBS_2006 KX982502	1689 0 100%
Ancora_Roscoff KX982501	1688 1 99.9%	1709 0 100%
Ancora_WSBS_2011 KX982503	1685 1 99.9%	1705 0 100%	1732 0 100%
Ancora_WSBS_2010 KX982504	1685 22 98.7%	1705 21 98.8%	1732 25 98.6%	1732 0 100%
CCI31__AY179976	1694 30 98.2%	1714 29 98.3%	1735 29 98.3%	1735 41 97.6%	1734 0 100%
E6__AY256244	1183 32 97.3%	1184 33 97.2%	1184 33 97.2%	1184 41 96.5%	1191 44 96.3%	1184 0 100%
D2P03E11__EF100398	1346 15 98.9%	1346 14 99%	1346 14 99%	1346 25 98.1%	1353 31 97.7%	1168 28 97.6%	1346 0 100%
D5P10A10__EF100367	1189 13 98.9%	1190 13 98.9%	1188 12 99%	1188 20 98.3%	1196 28 97.7%	1173 24 98%	1157 18 98.4%	1190 0 100%
D1P01G01__EF100198	1001 11 98.9%	1001 11 98.9%	1001 11 98.9%	1001 16 98.4%	1008 29 97.1%	1001 15 98.5%	1002 18 98.2%	1001 14 98.6%	1001 0 100%
D1P02F05__EF100199	1499 24 98.4%	1498 22 98.5%	1499 23 98.5%	1499 27 98.2%	1505 39 97.4%	1051 26 97.5%	1230 20 98.4%	1040 16 98.5%	1001 6 99.4%	1495 0 100%
D1P02A01__EF100216	1491 29 98.1%	1490 28 98.1%	1491 28 98.1%	1491 39 97.4%	1495 43 97.1%	1057 37 96.5%	1236 32 97.4%	1046 25 97.6%	1007 27 97.3%	1490 35 97.7%	1490 0 100%
D4P08E10__EF100331	1343 17 98.7%	1362 16 98.8%	1385 17 98.8%	1385 25 98.2%	1390 33 97.6%	855 23 97.3%	1034 18 98.3%	844 12 98.6%	805 14 98.3%	1302 26 98%	1294 26 98%	1380 0 100%
D1P02C06__EF100394	1045 16 98.5%	1044 15 98.6%	1045 15 98.6%	1045 27 97.4%	1051 27 97.4%	597 20 96.6%	775 7 99.1%	586 9 98.5%	547 11 98%	1044 23 97.8%	1036 29 97.2%	1044 22 97.9%	1042 0 100%
M60E1D07__HM228340	472 21 95.6%	491 21 95.7%	493 21 95.7%	493 20 95.9%	493 20 95.9%	no overlap	163 5 96.9%	no overlap	no overlap	431 20 95.4%	418 20 95.2%	493 23 95.3%	432 24 94.4%	491 0 100%
M23E1H07__HM228288	478 21 95.6%	497 21 95.8%	499 21 95.8%	499 19 96.2%	499 20 96%	no overlap	169 5 97%	no overlap	no overlap	437 20 95.4%	424 19 95.5%	499 22 95.6%	438 24 94.5%	491 8 98.4%	497 0 100%
DGGE_gel_band_MS_euk1_13__FJ785900	477 63 86.8%	496 63 87.3%	497 63 87.3%	497 65 86.9%	497 63 87.3%	no overlap	164 16 90.2%	no overlap	no overlap	437 64 85.4%	423 62 85.3%	497 67 86.5%	437 65 85.1%	496 68 86.3%	496 67 86.5%	495 0 100%
DSGM_13__AB275013	1662 251 84.9%	1661 250 84.9%	1662 250 85%	1662 254 84.7%	1669 261 84.4%	1184 194 83.6%	1363 205 85%	1173 185 84.2%	1020 165 83.8%	1522 233 84.7%	1514 246 83.8%	1352 211 84.4%	1068 182 83%	462 71 84.6%	468 72 84.6%	463 22 95.2%	1640 0 100%
B23_250P12_0239DSNP001F_P3__JQ242162	553 123 77.8%	552 121 78.1%	553 122 77.9%	553 120 78.3%	554 123 77.8%	211 67 68.2%	381 83 78.2%	200 56 72%	162 54 66.7%	554 121 78.2%	554 126 77.3%	554 128 76.9%	555 123 77.8%	327 70 78.6%	333 72 78.4%	328 51 84.5%	571 122 78.6%	547 0 100%
[12]___Out265_JF972086	527 67 87.3%	526 65 87.6%	527 66 87.5%	527 68 87.1%	528 69 86.9%	70 12 82.9%	248 18 92.7%	59 3 94.9%	20 1 95%	527 75 85.8%	513 74 85.6%	528 74 86%	527 76 85.6%	442 75 83%	448 75 83.3%	446 34 92.4%	531 41 92.3%	414 53 87.2%	526 0 100%
[12]___Out331_JF972143	527 67 87.3%	526 65 87.6%	527 66 87.5%	527 68 87.1%	528 69 86.9%	70 12 82.9%	248 18 92.7%	59 3 94.9%	20 1 95%	527 75 85.8%	513 74 85.6%	528 74 86%	527 76 85.6%	442 75 83%	448 75 83.3%	446 34 92.4%	531 41 92.3%	414 53 87.2%	526 0 100%	526 0 100%
[12]___Out706_JF972316	527 67 87.3%	526 65 87.6%	527 66 87.5%	527 68 87.1%	528 69 86.9%	70 12 82.9%	248 18 92.7%	59 3 94.9%	20 1 95%	527 75 85.8%	513 74 85.6%	528 74 86%	527 76 85.6%	442 75 83%	448 75 83.3%	446 34 92.4%	531 41 92.3%	414 52 87.4%	526 1 99.8%	526 1 99.8%	526 0 100%
[12]___Out167_JF972018	527 66 87.5%	526 64 87.8%	527 65 87.7%	527 67 87.3%	528 68 87.1%	70 12 82.9%	248 17 93.1%	59 3 94.9%	20 1 95%	527 74 86%	513 73 85.8%	528 73 86.2%	527 75 85.8%	442 74 83.3%	448 74 83.5%	446 33 92.6%	531 40 92.5%	414 54 87%	526 1 99.8%	526 1 99.8%	526 2 99.6%	526 0 100%
[12]___Out710_JF972321	527 68 87.1%	526 66 87.5%	527 67 87.3%	527 69 86.9%	528 70 86.7%	70 12 82.9%	248 18 92.7%	59 3 94.9%	20 1 95%	527 76 85.6%	513 75 85.4%	528 75 85.8%	527 77 85.4%	442 76 82.8%	448 76 83%	446 35 92.2%	531 42 92.1%	414 53 87.2%	526 2 99.6%	526 2 99.6%	526 1 99.8%	526 3 99.4%	526 0 100%
[12]___Out284_JF972101	527 66 87.5%	526 64 87.8%	527 65 87.7%	527 67 87.3%	528 68 87.1%	70 12 82.9%	248 17 93.1%	59 3 94.9%	20 1 95%	527 74 86%	513 73 85.8%	528 73 86.2%	527 75 85.8%	442 74 83.3%	448 74 83.5%	446 35 92.2%	531 42 92.1%	414 53 87.2%	526 2 99.6%	526 2 99.6%	526 1 99.8%	526 3 99.4%	526 2 99.6%	526 0 100%
[12]___Out306_JF972120	527 66 87.5%	526 64 87.8%	527 65 87.7%	527 67 87.3%	528 68 87.1%	70 12 82.9%	248 17 93.1%	59 3 94.9%	20 1 95%	527 74 86%	513 73 85.8%	528 73 86.2%	527 75 85.8%	442 74 83.3%	448 74 83.5%	446 35 92.2%	531 42 92.1%	414 53 87.2%	526 2 99.6%	526 2 99.6%	526 1 99.8%	526 3 99.4%	526 2 99.6%	526 0 100%	526 0 100%
[12]___Out193_JF972034	527 68 87.1%	526 66 87.5%	527 67 87.3%	527 69 86.9%	528 70 86.7%	70 12 82.9%	248 19 92.3%	59 3 94.9%	20 1 95%	527 76 85.6%	513 75 85.4%	528 75 85.8%	527 77 85.4%	442 76 82.8%	448 76 83%	446 35 92.2%	531 42 92.1%	414 53 87.2%	526 2 99.6%	526 2 99.6%	526 1 99.8%	526 3 99.4%	526 2 99.6%	526 2 99.6%	526 2 99.6%	526 0 100%
[12]___Out147_JF972003	527 70 86.7%	526 68 87.1%	527 69 86.9%	527 71 86.5%	528 72 86.4%	70 12 82.9%	248 20 91.9%	59 3 94.9%	20 1 95%	527 78 85.2%	513 77 85%	528 77 85.4%	527 79 85%	442 78 82.4%	448 78 82.6%	446 37 91.7%	531 44 91.7%	414 53 87.2%	526 4 99.2%	526 4 99.2%	526 3 99.4%	526 5 99%	526 4 99.2%	526 4 99.2%	526 4 99.2%	526 2 99.6%	526 0 100%
[12]___Out713_JF972324	527 69 86.9%	526 67 87.3%	527 68 87.1%	527 70 86.7%	528 71 86.6%	70 13 81.4%	248 19 92.3%	59 4 93.2%	20 2 90%	528 77 85.4%	514 76 85.2%	528 76 85.6%	528 78 85.2%	442 76 82.8%	448 76 83%	446 35 92.2%	531 42 92.1%	414 53 87.2%	526 4 99.2%	526 4 99.2%	526 3 99.4%	526 5 99%	526 4 99.2%	526 4 99.2%	526 4 99.2%	526 4 99.2%	526 6 98.9%	526 0 100%
[12]___Out597_JF972209	527 69 86.9%	526 67 87.3%	527 68 87.1%	527 70 86.7%	528 71 86.6%	70 12 82.9%	248 18 92.7%	59 3 94.9%	20 1 95%	528 77 85.4%	514 76 85.2%	528 76 85.6%	528 78 85.2%	442 77 82.6%	448 77 82.8%	446 35 92.2%	531 42 92.1%	414 52 87.4%	526 4 99.2%	526 4 99.2%	526 3 99.4%	526 5 99%	526 4 99.2%	526 4 99.2%	526 4 99.2%	526 4 99.2%	526 6 98.9%	527 4 99.2%	526 0 100%
[12]___Out128_JF971987	527 70 86.7%	526 68 87.1%	527 69 86.9%	527 71 86.5%	528 72 86.4%	70 12 82.9%	248 19 92.3%	59 3 94.9%	20 1 95%	528 78 85.2%	514 77 85%	528 77 85.4%	528 79 85%	442 78 82.4%	448 78 82.6%	446 37 91.7%	531 44 91.7%	415 54 87%	526 4 99.2%	526 4 99.2%	526 3 99.4%	526 5 99%	526 4 99.2%	526 4 99.2%	526 4 99.2%	526 4 99.2%	526 6 98.9%	527 6 98.9%	527 6 98.9%	526 0 100%
[5]___Mat114_JF971886	529 72 86.4%	528 71 86.6%	529 71 86.6%	529 73 86.2%	529 71 86.6%	70 11 84.3%	249 24 90.4%	59 2 96.6%	20 1 95%	524 76 85.5%	510 73 85.7%	529 75 85.8%	524 76 85.5%	443 75 83.1%	449 78 82.6%	446 75 83.2%	531 76 85.7%	411 78 81%	529 75 85.8%	529 75 85.8%	529 74 86%	529 74 86%	529 75 85.8%	529 73 86.2%	529 73 86.2%	529 75 85.8%	529 76 85.6%	529 76 85.6%	529 76 85.6%	529 77 85.4%	526 0 100%
[5]___Mat123_JF971895	529 72 86.4%	528 71 86.6%	529 71 86.6%	529 73 86.2%	529 71 86.6%	70 11 84.3%	249 24 90.4%	59 2 96.6%	20 1 95%	524 76 85.5%	510 73 85.7%	529 75 85.8%	524 76 85.5%	443 75 83.1%	449 78 82.6%	446 75 83.2%	531 76 85.7%	411 78 81%	529 75 85.8%	529 75 85.8%	529 74 86%	529 74 86%	529 75 85.8%	529 73 86.2%	529 73 86.2%	529 75 85.8%	529 76 85.6%	529 76 85.6%	529 76 85.6%	529 77 85.4%	526 0 100%	526 0 100%
[5]___Mat136_JF971907	529 72 86.4%	528 71 86.6%	529 71 86.6%	529 73 86.2%	529 71 86.6%	70 11 84.3%	249 24 90.4%	59 2 96.6%	20 1 95%	524 76 85.5%	510 73 85.7%	529 75 85.8%	524 76 85.5%	443 75 83.1%	449 78 82.6%	446 75 83.2%	531 76 85.7%	411 78 81%	529 75 85.8%	529 75 85.8%	529 74 86%	529 74 86%	529 75 85.8%	529 73 86.2%	529 73 86.2%	529 75 85.8%	529 76 85.6%	529 76 85.6%	529 76 85.6%	529 77 85.4%	526 0 100%	526 0 100%	526 0 100%
[5]___Mat28_JF971636	529 73 86.2%	528 72 86.4%	529 72 86.4%	529 74 86%	529 72 86.4%	70 12 82.9%	249 25 90%	59 3 94.9%	20 1 95%	524 77 85.3%	510 74 85.5%	529 76 85.6%	524 77 85.3%	443 75 83.1%	449 78 82.6%	446 75 83.2%	531 77 85.5%	411 79 80.8%	529 76 85.6%	529 76 85.6%	529 75 85.8%	529 75 85.8%	529 76 85.6%	529 74 86%	529 74 86%	529 76 85.6%	529 77 85.4%	529 77 85.4%	529 77 85.4%	529 78 85.3%	526 1 99.8%	526 1 99.8%	526 1 99.8%	526 0 100%
[5]___Mat121_JF971893	527 72 86.3%	526 71 86.5%	527 71 86.5%	527 73 86.1%	527 71 86.5%	69 12 82.6%	248 25 89.9%	58 3 94.8%	20 1 95%	522 76 85.4%	508 73 85.6%	527 75 85.8%	522 76 85.4%	442 75 83%	448 78 82.6%	445 75 83.1%	529 77 85.4%	409 79 80.7%	527 76 85.6%	527 76 85.6%	527 75 85.8%	527 75 85.8%	527 76 85.6%	527 74 86%	527 74 86%	527 76 85.6%	527 77 85.4%	527 77 85.4%	527 77 85.4%	527 78 85.2%	524 1 99.8%	524 1 99.8%	524 1 99.8%	524 0 100%	524 0 100%
SI021806_215_SGSI1056__HQ866094	864 118 86.3%	864 117 86.5%	864 117 86.5%	864 117 86.5%	870 130 85.1%	859 130 84.9%	865 123 85.8%	848 118 86.1%	809 116 85.7%	864 119 86.2%	870 132 84.8%	864 119 86.2%	610 94 84.6%	no overlap	no overlap	no overlap	880 156 82.3%	214 55 74.3%	75 2 97.3%	75 2 97.3%	75 2 97.3%	75 2 97.3%	75 2 97.3%	75 2 97.3%	75 2 97.3%	75 2 97.3%	75 2 97.3%	75 3 96%	75 2 97.3%	75 2 97.3%	75 3 96%	75 3 96%	75 3 96%	75 4 94.7%	74 4 94.6%	850 0 100%
Polyplicarium_citrusae__JX535336	1714 290 83.1%	1734 288 83.4%	1735 286 83.5%	1735 285 83.6%	1742 300 82.8%	1203 242 79.9%	1365 235 82.8%	1209 220 81.8%	1014 165 83.7%	1517 232 84.7%	1509 248 83.6%	1381 203 85.3%	1058 166 84.3%	498 73 85.3%	504 75 85.1%	500 60 88%	1678 314 81.3%	554 117 78.9%	529 61 88.5%	529 61 88.5%	529 60 88.7%	529 60 88.7%	529 61 88.5%	529 59 88.8%	529 59 88.8%	529 61 88.5%	529 63 88.1%	529 62 88.3%	529 62 88.3%	529 63 88.1%	531 63 88.1%	531 63 88.1%	531 63 88.1%	531 64 87.9%	529 64 87.9%	855 50 94.2%	1755 0 100%
Polyplicarium_curvarae__JX535340	1639 223 86.4%	1638 221 86.5%	1639 222 86.5%	1639 227 86.2%	1645 234 85.8%	1161 171 85.3%	1340 186 86.1%	1150 162 85.9%	1012 140 86.2%	1515 202 86.7%	1507 216 85.7%	1344 187 86.1%	1058 158 85.1%	462 70 84.8%	468 72 84.6%	466 56 88%	1660 255 84.6%	555 118 78.7%	528 54 89.8%	528 54 89.8%	528 53 90%	528 53 90%	528 54 89.8%	528 54 89.8%	528 54 89.8%	528 54 89.8%	528 56 89.4%	528 55 89.6%	528 55 89.6%	528 56 89.4%	530 56 89.4%	530 56 89.4%	530 56 89.4%	530 57 89.2%	528 57 89.2%	859 70 91.9%	1640 196 88%	1629 0 100%
CCA38__AY179975	1703 210 87.7%	1723 208 87.9%	1744 209 88%	1744 214 87.7%	1751 221 87.4%	1195 163 86.4%	1357 163 88%	1200 144 88%	1011 130 87.1%	1514 199 86.9%	1506 209 86.1%	1399 177 87.3%	1059 152 85.6%	498 74 85.1%	504 74 85.3%	500 58 88.4%	1673 252 84.9%	556 120 78.4%	529 62 88.3%	529 62 88.3%	529 61 88.5%	529 61 88.5%	529 62 88.3%	529 60 88.7%	529 60 88.7%	529 62 88.3%	529 64 87.9%	529 63 88.1%	529 63 88.1%	529 64 87.9%	531 65 87.8%	531 65 87.8%	531 65 87.8%	531 66 87.6%	529 66 87.5%	860 59 93.1%	1730 177 89.8%	1633 127 92.2%	1735 0 100%
Polyplicarium_lacrimae__JX535344	1611 243 84.9%	1630 241 85.2%	1640 242 85.2%	1640 237 85.5%	1646 258 84.3%	1123 185 83.5%	1302 205 84.3%	1112 174 84.4%	1013 158 84.4%	1511 227 85%	1503 242 83.9%	1384 208 85%	1054 174 83.5%	493 75 84.8%	499 76 84.8%	496 71 85.7%	1617 290 82.1%	553 122 77.9%	527 74 86%	527 74 86%	527 74 86%	527 73 86.1%	527 75 85.8%	527 73 86.1%	527 73 86.1%	527 75 85.8%	527 77 85.4%	527 76 85.6%	527 76 85.6%	527 77 85.4%	528 78 85.2%	528 78 85.2%	528 78 85.2%	528 79 85%	526 78 85.2%	860 96 88.8%	1636 241 85.3%	1595 180 88.7%	1639 196 88%	1629 0 100%
Polyplicarium_translucidae__JX535348	1563 202 87.1%	1562 200 87.2%	1563 201 87.1%	1563 201 87.1%	1569 218 86.1%	1161 160 86.2%	1340 176 86.9%	1150 147 87.2%	1013 129 87.3%	1465 187 87.2%	1471 203 86.2%	1269 173 86.4%	1008 145 85.6%	386 61 84.2%	392 64 83.7%	390 54 86.2%	1583 259 83.6%	554 117 78.9%	479 63 86.8%	479 63 86.8%	479 63 86.8%	479 62 87.1%	479 64 86.6%	479 62 87.1%	479 62 87.1%	479 64 86.6%	479 65 86.4%	479 64 86.6%	479 63 86.8%	480 66 86.3%	476 57 88%	476 57 88%	476 57 88%	476 58 87.8%	474 58 87.8%	859 78 90.9%	1567 216 86.2%	1562 140 91%	1563 158 89.9%	1518 153 89.9%	1553 0 100%
E039__AY046636	1168 138 88.2%	1168 138 88.2%	1168 138 88.2%	1168 141 87.9%	1175 155 86.8%	1168 145 87.6%	1165 146 87.5%	1168 145 87.6%	1008 122 87.9%	1046 123 88.2%	1052 138 86.9%	850 104 87.8%	589 77 86.9%	no overlap	no overlap	no overlap	1177 161 86.3%	198 37 81.3%	58 1 98.3%	58 1 98.3%	58 1 98.3%	58 1 98.3%	58 1 98.3%	58 1 98.3%	58 1 98.3%	58 1 98.3%	58 1 98.3%	58 2 96.6%	58 1 98.3%	58 1 98.3%	58 2 96.6%	58 2 96.6%	58 2 96.6%	58 3 94.8%	57 3 94.7%	845 106 87.5%	1176 200 83%	1148 135 88.2%	1170 134 88.5%	1109 149 86.6%	1148 134 88.3%	1160 0 100%
C1_E047__AY046641	1164 129 88.9%	1164 129 88.9%	1164 129 88.9%	1164 132 88.7%	1171 146 87.5%	1164 136 88.3%	1161 137 88.2%	1164 136 88.3%	1004 113 88.7%	1042 114 89.1%	1048 130 87.6%	847 98 88.4%	587 72 87.7%	no overlap	no overlap	no overlap	1174 156 86.7%	199 43 78.4%	58 0 100%	58 0 100%	58 0 100%	58 0 100%	58 0 100%	58 0 100%	58 0 100%	58 0 100%	58 0 100%	58 1 98.3%	58 0 100%	58 0 100%	58 1 98.3%	58 1 98.3%	58 1 98.3%	58 2 96.6%	57 2 96.5%	848 114 86.6%	1178 206 82.5%	1150 143 87.6%	1172 140 88.1%	1111 159 85.7%	1150 143 87.6%	1164 25 97.9%	1158 0 100%
[2]___I10_REFP245_0239KSNP001F_P14_JQ243358	581 103 82.3%	580 101 82.6%	581 102 82.4%	581 104 82.1%	581 101 82.6%	223 68 69.5%	401 72 82%	212 57 73.1%	173 56 67.6%	581 107 81.6%	581 106 81.8%	581 108 81.4%	583 105 82%	342 53 84.5%	348 54 84.5%	343 40 88.3%	597 126 78.9%	551 114 79.3%	432 44 89.8%	432 44 89.8%	432 43 90%	432 43 90%	432 44 89.8%	432 42 90.3%	432 42 90.3%	432 44 89.8%	432 45 89.6%	432 44 89.8%	432 43 90%	433 45 89.6%	427 41 90.4%	427 41 90.4%	427 41 90.4%	427 42 90.2%	425 41 90.4%	225 45 80%	579 75 87%	580 67 88.4%	582 78 86.6%	579 92 84.1%	579 83 85.7%	212 48 77.4%	212 50 76.4%	576 0 100%
[2]___P14_REFP91_0239KSNP001F_P12_JQ244699	581 104 82.1%	580 102 82.4%	581 103 82.3%	581 105 81.9%	581 102 82.4%	223 69 69.1%	401 73 81.8%	212 58 72.6%	173 57 67.1%	581 108 81.4%	581 107 81.6%	581 109 81.2%	583 106 81.8%	342 53 84.5%	348 54 84.5%	343 40 88.3%	597 127 78.7%	551 114 79.3%	432 44 89.8%	432 44 89.8%	432 43 90%	432 43 90%	432 44 89.8%	432 42 90.3%	432 42 90.3%	432 44 89.8%	432 45 89.6%	432 44 89.8%	432 43 90%	433 45 89.6%	427 41 90.4%	427 41 90.4%	427 41 90.4%	427 42 90.2%	425 41 90.4%	225 46 79.6%	579 76 86.9%	580 68 88.3%	582 79 86.4%	579 93 83.9%	579 84 85.5%	212 49 76.9%	212 51 75.9%	576 1 99.8%	576 0 100%
[2]___A14_REFP199_0239KSNP001F_P14_JQ241911	99 26 73.7%	98 25 74.5%	99 26 73.7%	99 28 71.7%	99 26 73.7%	no overlap	no overlap	no overlap	no overlap	99 29 70.7%	99 28 71.7%	99 28 71.7%	99 26 73.7%	98 31 68.4%	98 32 67.3%	98 19 80.6%	98 18 81.6%	93 21 77.4%	103 21 79.6%	103 21 79.6%	103 20 80.6%	103 21 79.6%	103 20 80.6%	103 20 80.6%	103 20 80.6%	103 20 80.6%	103 20 80.6%	103 20 80.6%	103 20 80.6%	104 21 79.8%	97 22 77.3%	97 22 77.3%	97 22 77.3%	97 22 77.3%	96 21 78.1%	no overlap	100 19 81%	100 12 88%	100 20 80%	98 18 81.6%	98 17 82.7%	no overlap	no overlap	97 0 100%	97 0 100%	97 0 100%
J06_REFP51_0239KSNP001F_P12__JQ243516	543 109 79.9%	543 108 80.1%	543 108 80.1%	543 106 80.5%	543 107 80.3%	211 66 68.7%	381 74 80.6%	203 58 71.4%	168 58 65.5%	543 110 79.7%	543 111 79.6%	543 113 79.2%	544 110 79.8%	317 53 83.3%	322 54 83.2%	318 42 86.8%	559 130 76.7%	519 110 78.8%	396 47 88.1%	396 47 88.1%	396 46 88.4%	396 46 88.4%	396 47 88.1%	396 45 88.6%	396 45 88.6%	396 47 88.1%	396 48 87.9%	396 47 88.1%	396 46 88.4%	397 48 87.9%	392 47 88%	392 47 88%	392 47 88%	392 48 87.8%	390 47 87.9%	213 47 77.9%	541 80 85.2%	542 75 86.2%	544 83 84.7%	541 96 82.3%	541 89 83.5%	203 49 75.9%	204 53 74%	538 11 98%	538 12 97.8%	86 2 97.7%	537 0 100%
[3]___M08_180P76_0239Rplate06_P6_JQ244078	584 111 81%	583 109 81.3%	584 110 81.2%	584 105 82%	585 110 81.2%	225 61 72.9%	403 68 83.1%	214 50 76.6%	175 49 72%	583 109 81.3%	584 112 80.8%	584 114 80.5%	586 112 80.9%	343 61 82.2%	349 62 82.2%	344 51 85.2%	601 131 78.2%	551 115 79.1%	433 56 87.1%	433 56 87.1%	433 57 86.8%	433 55 87.3%	433 58 86.6%	433 56 87.1%	433 56 87.1%	433 58 86.6%	433 59 86.4%	433 58 86.6%	433 57 86.8%	434 59 86.4%	429 59 86.2%	429 59 86.2%	429 59 86.2%	429 60 86%	427 59 86.2%	228 38 83.3%	584 81 86.1%	585 74 87.4%	587 85 85.5%	584 88 84.9%	584 74 87.3%	213 40 81.2%	213 40 81.2%	577 53 90.8%	577 54 90.6%	98 17 82.7%	538 54 90%	576 0 100%
[3]___C24_180P24_0239Rplate06_P6_JQ242361	584 111 81%	583 109 81.3%	584 110 81.2%	584 105 82%	585 110 81.2%	225 61 72.9%	403 68 83.1%	214 50 76.6%	175 49 72%	583 109 81.3%	584 112 80.8%	584 114 80.5%	586 112 80.9%	343 61 82.2%	349 62 82.2%	344 51 85.2%	601 131 78.2%	551 115 79.1%	433 56 87.1%	433 56 87.1%	433 57 86.8%	433 55 87.3%	433 58 86.6%	433 56 87.1%	433 56 87.1%	433 58 86.6%	433 59 86.4%	433 58 86.6%	433 57 86.8%	434 59 86.4%	429 59 86.2%	429 59 86.2%	429 59 86.2%	429 60 86%	427 59 86.2%	228 38 83.3%	584 81 86.1%	585 74 87.4%	587 85 85.5%	584 88 84.9%	584 74 87.3%	213 40 81.2%	213 40 81.2%	577 53 90.8%	577 54 90.6%	98 17 82.7%	538 54 90%	576 0 100%	576 0 100%
[3]___I20_180P58_0239Rplate06_P6_JQ243430	584 113 80.7%	583 111 81%	584 112 80.8%	584 107 81.7%	585 112 80.9%	225 62 72.4%	403 69 82.9%	214 51 76.2%	175 49 72%	583 111 81%	584 114 80.5%	584 116 80.1%	586 114 80.5%	343 62 81.9%	349 63 81.9%	344 52 84.9%	601 133 77.9%	551 117 78.8%	433 58 86.6%	433 58 86.6%	433 59 86.4%	433 57 86.8%	433 60 86.1%	433 58 86.6%	433 58 86.6%	433 60 86.1%	433 61 85.9%	433 60 86.1%	433 59 86.4%	434 61 85.9%	429 61 85.8%	429 61 85.8%	429 61 85.8%	429 62 85.5%	427 61 85.7%	228 39 82.9%	584 83 85.8%	585 76 87%	587 87 85.2%	584 90 84.6%	584 76 87%	213 41 80.8%	213 41 80.8%	577 55 90.5%	577 56 90.3%	98 18 81.6%	538 56 89.6%	576 2 99.7%	576 2 99.7%
[27]___Mat188_JF971956	528 71 86.6%	527 69 86.9%	528 70 86.7%	528 70 86.7%	528 70 86.7%	70 13 81.4%	248 20 91.9%	59 4 93.2%	20 1 95%	522 70 86.6%	509 70 86.2%	528 74 86%	523 74 85.9%	442 69 84.4%	448 70 84.4%	445 61 86.3%	530 64 87.9%	412 68 83.5%	527 60 88.6%	527 60 88.6%	527 61 88.4%	527 59 88.8%	527 62 88.2%	527 60 88.6%	527 60 88.6%	527 62 88.2%	527 64 87.9%	527 64 87.9%	527 62 88.2%	527 64 87.9%	527 62 88.2%	527 62 88.2%	527 62 88.2%	527 63 88%	525 62 88.2%	75 4 94.7%	529 53 90%	528 42 92%	529 54 89.8%	527 62 88.2%	476 44 90.8%	58 3 94.8%	58 2 96.6%	427 17 96%	427 17 96%	98 10 89.8%	392 18 95.4%	428 18 95.8%	428 18 95.8%
[27]___Mat275_JF971631	530 69 87%	529 67 87.3%	530 68 87.2%	530 68 87.2%	530 68 87.2%	70 13 81.4%	248 20 91.9%	59 4 93.2%	20 1 95%	523 69 86.8%	510 70 86.3%	530 72 86.4%	524 73 86.1%	444 67 84.9%	450 68 84.9%	447 60 86.6%	532 62 88.3%	412 68 83.5%	528 58 89%	528 58 89%	528 59 88.8%	528 57 89.2%	528 60 88.6%	528 58 89%	528 58 89%	528 60 88.6%	528 62 88.3%	528 62 88.3%	528 62 88.3%	528 62 88.3%	528 60 88.6%	528 60 88.6%	528 60 88.6%	528 61 88.4%	526 60 88.6%	75 4 94.7%	531 51 90.4%	530 40 92.5%	531 52 90.2%	529 60 88.7%	476 44 90.8%	58 3 94.8%	58 2 96.6%	427 17 96%	427 17 96%	98 10 89.8%	392 18 95.4%	428 18 95.8%	428 18 95.8%
[27]___Mat362_JF971716	530 69 87%	529 67 87.3%	530 68 87.2%	530 68 87.2%	530 68 87.2%	70 13 81.4%	248 20 91.9%	59 4 93.2%	20 1 95%	523 69 86.8%	510 70 86.3%	530 72 86.4%	524 73 86.1%	444 67 84.9%	450 68 84.9%	447 60 86.6%	532 62 88.3%	412 68 83.5%	528 58 89%	528 58 89%	528 59 88.8%	528 57 89.2%	528 60 88.6%	528 58 89%	528 58 89%	528 60 88.6%	528 62 88.3%	528 62 88.3%	528 62 88.3%	528 62 88.3%	528 60 88.6%	528 60 88.6%	528 60 88.6%	528 61 88.4%	526 60 88.6%	75 4 94.7%	531 51 90.4%	530 40 92.5%	531 52 90.2%	529 60 88.7%	476 44 90.8%	58 3 94.8%	58 2 96.6%	427 17 96%	427 17 96%	98 10 89.8%	392 18 95.4%	428 18 95.8%	428 18 95.8%
[27]___Mat388_JF971737	530 69 87%	529 67 87.3%	530 68 87.2%	530 68 87.2%	530 68 87.2%	70 13 81.4%	248 20 91.9%	59 4 93.2%	20 1 95%	523 69 86.8%	510 70 86.3%	530 72 86.4%	524 73 86.1%	444 67 84.9%	450 68 84.9%	447 60 86.6%	532 62 88.3%	412 68 83.5%	528 58 89%	528 58 89%	528 59 88.8%	528 57 89.2%	528 60 88.6%	528 58 89%	528 58 89%	528 60 88.6%	528 62 88.3%	528 62 88.3%	528 62 88.3%	528 62 88.3%	528 60 88.6%	528 60 88.6%	528 60 88.6%	528 61 88.4%	526 60 88.6%	75 4 94.7%	531 51 90.4%	530 40 92.5%	531 52 90.2%	529 60 88.7%	476 44 90.8%	58 3 94.8%	58 2 96.6%	427 17 96%	427 17 96%	98 10 89.8%	392 18 95.4%	428 18 95.8%	428 18 95.8%
[27]___Mat413_JF971761	530 69 87%	529 67 87.3%	530 68 87.2%	530 68 87.2%	530 68 87.2%	70 13 81.4%	248 20 91.9%	59 4 93.2%	20 1 95%	523 69 86.8%	510 70 86.3%	530 72 86.4%	524 73 86.1%	444 67 84.9%	450 68 84.9%	447 60 86.6%	532 62 88.3%	412 68 83.5%	528 58 89%	528 58 89%	528 59 88.8%	528 57 89.2%	528 60 88.6%	528 58 89%	528 58 89%	528 60 88.6%	528 62 88.3%	528 62 88.3%	528 62 88.3%	528 62 88.3%	528 60 88.6%	528 60 88.6%	528 60 88.6%	528 61 88.4%	526 60 88.6%	75 4 94.7%	531 51 90.4%	530 40 92.5%	531 52 90.2%	529 60 88.7%	476 44 90.8%	58 3 94.8%	58 2 96.6%	427 17 96%	427 17 96%	98 10 89.8%	392 18 95.4%	428 18 95.8%	428 18 95.8%
[27]___Mat426_JF971774	530 69 87%	529 67 87.3%	530 68 87.2%	530 68 87.2%	530 68 87.2%	70 13 81.4%	248 20 91.9%	59 4 93.2%	20 1 95%	523 69 86.8%	510 70 86.3%	530 72 86.4%	524 73 86.1%	444 67 84.9%	450 68 84.9%	447 60 86.6%	532 62 88.3%	412 68 83.5%	528 58 89%	528 58 89%	528 59 88.8%	528 57 89.2%	528 60 88.6%	528 58 89%	528 58 89%	528 60 88.6%	528 62 88.3%	528 62 88.3%	528 62 88.3%	528 62 88.3%	528 60 88.6%	528 60 88.6%	528 60 88.6%	528 61 88.4%	526 60 88.6%	75 4 94.7%	531 51 90.4%	530 40 92.5%	531 52 90.2%	529 60 88.7%	476 44 90.8%	58 3 94.8%	58 2 96.6%	427 17 96%	427 17 96%	98 10 89.8%	392 18 95.4%	428 18 95.8%	428 18 95.8%
[27]___Mat463_JF971805	530 69 87%	529 67 87.3%	530 68 87.2%	530 68 87.2%	530 68 87.2%	70 13 81.4%	248 20 91.9%	59 4 93.2%	20 1 95%	523 69 86.8%	510 70 86.3%	530 72 86.4%	524 73 86.1%	444 67 84.9%	450 68 84.9%	447 60 86.6%	532 62 88.3%	412 68 83.5%	528 58 89%	528 58 89%	528 59 88.8%	528 57 89.2%	528 60 88.6%	528 58 89%	528 58 89%	528 60 88.6%	528 62 88.3%	528 62 88.3%	528 62 88.3%	528 62 88.3%	528 60 88.6%	528 60 88.6%	528 60 88.6%	528 61 88.4%	526 60 88.6%	75 4 94.7%	531 51 90.4%	530 40 92.5%	531 52 90.2%	529 60 88.7%	476 44 90.8%	58 3 94.8%	58 2 96.6%	427 17 96%	427 17 96%	98 10 89.8%	392 18 95.4%	428 18 95.8%	428 18 95.8%
[27]___Mat47_JF971811	530 69 87%	529 67 87.3%	530 68 87.2%	530 68 87.2%	530 68 87.2%	70 13 81.4%	248 20 91.9%	59 4 93.2%	20 1 95%	523 69 86.8%	510 70 86.3%	530 72 86.4%	524 73 86.1%	444 67 84.9%	450 68 84.9%	447 60 86.6%	532 62 88.3%	412 68 83.5%	528 58 89%	528 58 89%	528 59 88.8%	528 57 89.2%	528 60 88.6%	528 58 89%	528 58 89%	528 60 88.6%	528 62 88.3%	528 62 88.3%	528 62 88.3%	528 62 88.3%	528 60 88.6%	528 60 88.6%	528 60 88.6%	528 61 88.4%	526 60 88.6%	75 4 94.7%	531 51 90.4%	530 40 92.5%	531 52 90.2%	529 60 88.7%	476 44 90.8%	58 3 94.8%	58 2 96.6%	427 17 96%	427 17 96%	98 10 89.8%	392 18 95.4%	428 18 95.8%	428 18 95.8%
[27]___Mat110_JF971882	530 69 87%	529 67 87.3%	530 68 87.2%	530 68 87.2%	530 68 87.2%	70 13 81.4%	248 20 91.9%	59 4 93.2%	20 1 95%	523 69 86.8%	510 70 86.3%	530 72 86.4%	524 73 86.1%	444 67 84.9%	450 68 84.9%	447 60 86.6%	532 62 88.3%	412 68 83.5%	528 58 89%	528 58 89%	528 59 88.8%	528 57 89.2%	528 60 88.6%	528 58 89%	528 58 89%	528 60 88.6%	528 62 88.3%	528 62 88.3%	528 62 88.3%	528 62 88.3%	528 60 88.6%	528 60 88.6%	528 60 88.6%	528 61 88.4%	526 60 88.6%	75 4 94.7%	531 51 90.4%	530 40 92.5%	531 52 90.2%	529 60 88.7%	476 44 90.8%	58 3 94.8%	58 2 96.6%	427 17 96%	427 17 96%	98 10 89.8%	392 18 95.4%	428 18 95.8%	428 18 95.8%
[27]___Mat117_JF971889	530 69 87%	529 67 87.3%	530 68 87.2%	530 68 87.2%	530 68 87.2%	70 13 81.4%	248 20 91.9%	59 4 93.2%	20 1 95%	523 69 86.8%	510 70 86.3%	530 72 86.4%	524 73 86.1%	444 67 84.9%	450 68 84.9%	447 60 86.6%	532 62 88.3%	412 68 83.5%	528 58 89%	528 58 89%	528 59 88.8%	528 57 89.2%	528 60 88.6%	528 58 89%	528 58 89%	528 60 88.6%	528 62 88.3%	528 62 88.3%	528 62 88.3%	528 62 88.3%	528 60 88.6%	528 60 88.6%	528 60 88.6%	528 61 88.4%	526 60 88.6%	75 4 94.7%	531 51 90.4%	530 40 92.5%	531 52 90.2%	529 60 88.7%	476 44 90.8%	58 3 94.8%	58 2 96.6%	427 17 96%	427 17 96%	98 10 89.8%	392 18 95.4%	428 18 95.8%	428 18 95.8%
[27]___Mat120_JF971892	530 69 87%	529 67 87.3%	530 68 87.2%	530 68 87.2%	530 68 87.2%	70 13 81.4%	248 20 91.9%	59 4 93.2%	20 1 95%	523 69 86.8%	510 70 86.3%	530 72 86.4%	524 73 86.1%	444 67 84.9%	450 68 84.9%	447 60 86.6%	532 62 88.3%	412 68 83.5%	528 58 89%	528 58 89%	528 59 88.8%	528 57 89.2%	528 60 88.6%	528 58 89%	528 58 89%	528 60 88.6%	528 62 88.3%	528 62 88.3%	528 62 88.3%	528 62 88.3%	528 60 88.6%	528 60 88.6%	528 60 88.6%	528 61 88.4%	526 60 88.6%	75 4 94.7%	531 51 90.4%	530 40 92.5%	531 52 90.2%	529 60 88.7%	476 44 90.8%	58 3 94.8%	58 2 96.6%	427 17 96%	427 17 96%	98 10 89.8%	392 18 95.4%	428 18 95.8%	428 18 95.8%
[27]___Mat124_JF971896	530 69 87%	529 67 87.3%	530 68 87.2%	530 68 87.2%	530 68 87.2%	70 13 81.4%	248 20 91.9%	59 4 93.2%	20 1 95%	523 69 86.8%	510 70 86.3%	530 72 86.4%	524 73 86.1%	444 67 84.9%	450 68 84.9%	447 60 86.6%	532 62 88.3%	412 68 83.5%	528 58 89%	528 58 89%	528 59 88.8%	528 57 89.2%	528 60 88.6%	528 58 89%	528 58 89%	528 60 88.6%	528 62 88.3%	528 62 88.3%	528 62 88.3%	528 62 88.3%	528 60 88.6%	528 60 88.6%	528 60 88.6%	528 61 88.4%	526 60 88.6%	75 4 94.7%	531 51 90.4%	530 40 92.5%	531 52 90.2%	529 60 88.7%	476 44 90.8%	58 3 94.8%	58 2 96.6%	427 17 96%	427 17 96%	98 10 89.8%	392 18 95.4%	428 18 95.8%	428 18 95.8%
[27]___Mat130_JF971901	530 69 87%	529 67 87.3%	530 68 87.2%	530 68 87.2%	530 68 87.2%	70 13 81.4%	248 20 91.9%	59 4 93.2%	20 1 95%	523 69 86.8%	510 70 86.3%	530 72 86.4%	524 73 86.1%	444 67 84.9%	450 68 84.9%	447 60 86.6%	532 62 88.3%	412 68 83.5%	528 58 89%	528 58 89%	528 59 88.8%	528 57 89.2%	528 60 88.6%	528 58 89%	528 58 89%	528 60 88.6%	528 62 88.3%	528 62 88.3%	528 62 88.3%	528 62 88.3%	528 60 88.6%	528 60 88.6%	528 60 88.6%	528 61 88.4%	526 60 88.6%	75 4 94.7%	531 51 90.4%	530 40 92.5%	531 52 90.2%	529 60 88.7%	476 44 90.8%	58 3 94.8%	58 2 96.6%	427 17 96%	427 17 96%	98 10 89.8%	392 18 95.4%	428 18 95.8%	428 18 95.8%
[27]___Mat134__JF971905	530 69 87%	529 67 87.3%	530 68 87.2%	530 68 87.2%	530 68 87.2%	70 13 81.4%	248 20 91.9%	59 4 93.2%	20 1 95%	523 69 86.8%	510 70 86.3%	530 72 86.4%	524 73 86.1%	444 67 84.9%	450 68 84.9%	447 60 86.6%	532 62 88.3%	412 68 83.5%	528 58 89%	528 58 89%	528 59 88.8%	528 57 89.2%	528 60 88.6%	528 58 89%	528 58 89%	528 60 88.6%	528 62 88.3%	528 62 88.3%	528 62 88.3%	528 62 88.3%	528 60 88.6%	528 60 88.6%	528 60 88.6%	528 61 88.4%	526 60 88.6%	75 4 94.7%	531 51 90.4%	530 40 92.5%	531 52 90.2%	529 60 88.7%	476 44 90.8%	58 3 94.8%	58 2 96.6%	427 17 96%	427 17 96%	98 10 89.8%	392 18 95.4%	428 18 95.8%	428 18 95.8%
[27]___Mat145_JF971915	530 69 87%	529 67 87.3%	530 68 87.2%	530 68 87.2%	530 68 87.2%	70 13 81.4%	248 20 91.9%	59 4 93.2%	20 1 95%	523 69 86.8%	510 70 86.3%	530 72 86.4%	524 73 86.1%	444 67 84.9%	450 68 84.9%	447 60 86.6%	532 62 88.3%	412 68 83.5%	528 58 89%	528 58 89%	528 59 88.8%	528 57 89.2%	528 60 88.6%	528 58 89%	528 58 89%	528 60 88.6%	528 62 88.3%	528 62 88.3%	528 62 88.3%	528 62 88.3%	528 60 88.6%	528 60 88.6%	528 60 88.6%	528 61 88.4%	526 60 88.6%	75 4 94.7%	531 51 90.4%	530 40 92.5%	531 52 90.2%	529 60 88.7%	476 44 90.8%	58 3 94.8%	58 2 96.6%	427 17 96%	427 17 96%	98 10 89.8%	392 18 95.4%	428 18 95.8%	428 18 95.8%
[27]___Mat148_JF971918	530 69 87%	529 67 87.3%	530 68 87.2%	530 68 87.2%	530 68 87.2%	70 13 81.4%	248 20 91.9%	59 4 93.2%	20 1 95%	523 69 86.8%	510 70 86.3%	530 72 86.4%	524 73 86.1%	444 67 84.9%	450 68 84.9%	447 60 86.6%	532 62 88.3%	412 68 83.5%	528 58 89%	528 58 89%	528 59 88.8%	528 57 89.2%	528 60 88.6%	528 58 89%	528 58 89%	528 60 88.6%	528 62 88.3%	528 62 88.3%	528 62 88.3%	528 62 88.3%	528 60 88.6%	528 60 88.6%	528 60 88.6%	528 61 88.4%	526 60 88.6%	75 4 94.7%	531 51 90.4%	530 40 92.5%	531 52 90.2%	529 60 88.7%	476 44 90.8%	58 3 94.8%	58 2 96.6%	427 17 96%	427 17 96%	98 10 89.8%	392 18 95.4%	428 18 95.8%	428 18 95.8%
[27]___Mat149_JF971919	530 69 87%	529 67 87.3%	530 68 87.2%	530 68 87.2%	530 68 87.2%	70 13 81.4%	248 20 91.9%	59 4 93.2%	20 1 95%	523 69 86.8%	510 70 86.3%	530 72 86.4%	524 73 86.1%	444 67 84.9%	450 68 84.9%	447 60 86.6%	532 62 88.3%	412 68 83.5%	528 58 89%	528 58 89%	528 59 88.8%	528 57 89.2%	528 60 88.6%	528 58 89%	528 58 89%	528 60 88.6%	528 62 88.3%	528 62 88.3%	528 62 88.3%	528 62 88.3%	528 60 88.6%	528 60 88.6%	528 60 88.6%	528 61 88.4%	526 60 88.6%	75 4 94.7%	531 51 90.4%	530 40 92.5%	531 52 90.2%	529 60 88.7%	476 44 90.8%	58 3 94.8%	58 2 96.6%	427 17 96%	427 17 96%	98 10 89.8%	392 18 95.4%	428 18 95.8%	428 18 95.8%
[27]___Mat154_JF971923	530 69 87%	529 67 87.3%	530 68 87.2%	530 68 87.2%	530 68 87.2%	70 13 81.4%	248 20 91.9%	59 4 93.2%	20 1 95%	523 69 86.8%	510 70 86.3%	530 72 86.4%	524 73 86.1%	444 67 84.9%	450 68 84.9%	447 60 86.6%	532 62 88.3%	412 68 83.5%	528 58 89%	528 58 89%	528 59 88.8%	528 57 89.2%	528 60 88.6%	528 58 89%	528 58 89%	528 60 88.6%	528 62 88.3%	528 62 88.3%	528 62 88.3%	528 62 88.3%	528 60 88.6%	528 60 88.6%	528 60 88.6%	528 61 88.4%	526 60 88.6%	75 4 94.7%	531 51 90.4%	530 40 92.5%	531 52 90.2%	529 60 88.7%	476 44 90.8%	58 3 94.8%	58 2 96.6%	427 17 96%	427 17 96%	98 10 89.8%	392 18 95.4%	428 18 95.8%	428 18 95.8%
[27]___Mat159_JF971928	530 69 87%	529 67 87.3%	530 68 87.2%	530 68 87.2%	530 68 87.2%	70 13 81.4%	248 20 91.9%	59 4 93.2%	20 1 95%	523 69 86.8%	510 70 86.3%	530 72 86.4%	524 73 86.1%	444 67 84.9%	450 68 84.9%	447 60 86.6%	532 62 88.3%	412 68 83.5%	528 58 89%	528 58 89%	528 59 88.8%	528 57 89.2%	528 60 88.6%	528 58 89%	528 58 89%	528 60 88.6%	528 62 88.3%	528 62 88.3%	528 62 88.3%	528 62 88.3%	528 60 88.6%	528 60 88.6%	528 60 88.6%	528 61 88.4%	526 60 88.6%	75 4 94.7%	531 51 90.4%	530 40 92.5%	531 52 90.2%	529 60 88.7%	476 44 90.8%	58 3 94.8%	58 2 96.6%	427 17 96%	427 17 96%	98 10 89.8%	392 18 95.4%	428 18 95.8%	428 18 95.8%
[27]___Mat169_JF971937	530 69 87%	529 67 87.3%	530 68 87.2%	530 68 87.2%	530 68 87.2%	70 13 81.4%	248 20 91.9%	59 4 93.2%	20 1 95%	523 69 86.8%	510 70 86.3%	530 72 86.4%	524 73 86.1%	444 67 84.9%	450 68 84.9%	447 60 86.6%	532 62 88.3%	412 68 83.5%	528 58 89%	528 58 89%	528 59 88.8%	528 57 89.2%	528 60 88.6%	528 58 89%	528 58 89%	528 60 88.6%	528 62 88.3%	528 62 88.3%	528 62 88.3%	528 62 88.3%	528 60 88.6%	528 60 88.6%	528 60 88.6%	528 61 88.4%	526 60 88.6%	75 4 94.7%	531 51 90.4%	530 40 92.5%	531 52 90.2%	529 60 88.7%	476 44 90.8%	58 3 94.8%	58 2 96.6%	427 17 96%	427 17 96%	98 10 89.8%	392 18 95.4%	428 18 95.8%	428 18 95.8%
[27]___Mat187_JF971955	530 69 87%	529 67 87.3%	530 68 87.2%	530 68 87.2%	530 68 87.2%	70 13 81.4%	248 20 91.9%	59 4 93.2%	20 1 95%	523 69 86.8%	510 70 86.3%	530 72 86.4%	524 73 86.1%	444 67 84.9%	450 68 84.9%	447 60 86.6%	532 62 88.3%	412 68 83.5%	528 58 89%	528 58 89%	528 59 88.8%	528 57 89.2%	528 60 88.6%	528 58 89%	528 58 89%	528 60 88.6%	528 62 88.3%	528 62 88.3%	528 62 88.3%	528 62 88.3%	528 60 88.6%	528 60 88.6%	528 60 88.6%	528 61 88.4%	526 60 88.6%	75 4 94.7%	531 51 90.4%	530 40 92.5%	531 52 90.2%	529 60 88.7%	476 44 90.8%	58 3 94.8%	58 2 96.6%	427 17 96%	427 17 96%	98 10 89.8%	392 18 95.4%	428 18 95.8%	428 18 95.8%
[27]___Mat48_JF971820	530 70 86.8%	529 68 87.1%	530 69 87%	530 69 87%	530 69 87%	70 14 80%	248 21 91.5%	59 5 91.5%	20 1 95%	523 70 86.6%	510 71 86.1%	530 73 86.2%	524 74 85.9%	444 67 84.9%	450 68 84.9%	447 60 86.6%	532 63 88.2%	412 69 83.3%	528 59 88.8%	528 59 88.8%	528 60 88.6%	528 58 89%	528 61 88.4%	528 59 88.8%	528 59 88.8%	528 61 88.4%	528 63 88.1%	528 63 88.1%	528 63 88.1%	528 63 88.1%	528 61 88.4%	528 61 88.4%	528 61 88.4%	528 62 88.3%	526 61 88.4%	75 5 93.3%	531 52 90.2%	530 41 92.3%	531 53 90%	529 61 88.5%	476 45 90.5%	58 4 93.1%	58 3 94.8%	427 18 95.8%	427 18 95.8%	98 10 89.8%	392 19 95.2%	428 19 95.6%	428 19 95.6%
[27]___Mat238_JF971601	530 69 87%	529 67 87.3%	530 68 87.2%	530 68 87.2%	530 68 87.2%	70 13 81.4%	248 20 91.9%	59 4 93.2%	20 1 95%	523 69 86.8%	510 70 86.3%	530 72 86.4%	524 73 86.1%	444 67 84.9%	450 68 84.9%	447 60 86.6%	532 62 88.3%	412 68 83.5%	528 58 89%	528 58 89%	528 59 88.8%	528 57 89.2%	528 60 88.6%	528 58 89%	528 58 89%	528 60 88.6%	528 62 88.3%	528 62 88.3%	528 62 88.3%	528 62 88.3%	528 60 88.6%	528 60 88.6%	528 60 88.6%	528 61 88.4%	526 60 88.6%	75 4 94.7%	531 51 90.4%	530 40 92.5%	531 52 90.2%	529 60 88.7%	476 44 90.8%	58 3 94.8%	58 2 96.6%	427 17 96%	427 17 96%	98 10 89.8%	392 18 95.4%	428 18 95.8%	428 18 95.8%
[27]___Mat111_JF971883	529 69 87%	528 67 87.3%	529 68 87.1%	529 68 87.1%	529 68 87.1%	69 13 81.2%	247 20 91.9%	58 4 93.1%	20 1 95%	522 69 86.8%	509 70 86.2%	529 72 86.4%	523 73 86%	444 67 84.9%	450 68 84.9%	447 60 86.6%	531 62 88.3%	412 68 83.5%	527 58 89%	527 58 89%	527 59 88.8%	527 57 89.2%	527 60 88.6%	527 58 89%	527 58 89%	527 60 88.6%	527 62 88.2%	527 62 88.2%	527 62 88.2%	527 62 88.2%	527 60 88.6%	527 60 88.6%	527 60 88.6%	527 61 88.4%	525 60 88.6%	74 4 94.6%	530 51 90.4%	529 40 92.4%	530 52 90.2%	528 60 88.6%	475 44 90.7%	57 3 94.7%	57 2 96.5%	426 17 96%	426 17 96%	98 10 89.8%	392 18 95.4%	427 18 95.8%	427 18 95.8%
[27]___Mat115_JF971887	530 70 86.8%	529 68 87.1%	530 69 87%	530 69 87%	530 69 87%	70 13 81.4%	248 20 91.9%	59 4 93.2%	20 1 95%	523 69 86.8%	510 70 86.3%	530 73 86.2%	524 73 86.1%	444 68 84.7%	450 69 84.7%	447 61 86.4%	532 63 88.2%	412 68 83.5%	528 59 88.8%	528 59 88.8%	528 60 88.6%	528 58 89%	528 61 88.4%	528 59 88.8%	528 59 88.8%	528 61 88.4%	528 63 88.1%	528 63 88.1%	528 63 88.1%	528 63 88.1%	528 61 88.4%	528 61 88.4%	528 61 88.4%	528 62 88.3%	526 61 88.4%	75 4 94.7%	531 52 90.2%	530 41 92.3%	531 53 90%	529 61 88.5%	476 44 90.8%	58 3 94.8%	58 2 96.6%	427 17 96%	427 17 96%	98 10 89.8%	392 18 95.4%	428 18 95.8%	428 18 95.8%
[27]___Mat52_JF971857	530 70 86.8%	529 68 87.1%	530 69 87%	530 69 87%	530 69 87%	70 13 81.4%	248 20 91.9%	59 4 93.2%	20 1 95%	523 68 87%	510 70 86.3%	530 73 86.2%	524 72 86.3%	444 68 84.7%	450 69 84.7%	447 61 86.4%	532 63 88.2%	412 68 83.5%	528 59 88.8%	528 59 88.8%	528 60 88.6%	528 58 89%	528 61 88.4%	528 59 88.8%	528 59 88.8%	528 61 88.4%	528 63 88.1%	528 63 88.1%	528 63 88.1%	528 63 88.1%	528 61 88.4%	528 61 88.4%	528 61 88.4%	528 62 88.3%	526 61 88.4%	75 4 94.7%	531 52 90.2%	530 41 92.3%	531 53 90%	529 61 88.5%	476 44 90.8%	58 3 94.8%	58 2 96.6%	427 17 96%	427 17 96%	98 10 89.8%	392 18 95.4%	428 18 95.8%	428 18 95.8%
[27]___Mat482_JF971822	530 70 86.8%	529 68 87.1%	530 69 87%	530 69 87%	530 69 87%	70 13 81.4%	248 20 91.9%	59 4 93.2%	20 1 95%	523 70 86.6%	510 71 86.1%	530 73 86.2%	524 74 85.9%	444 68 84.7%	450 69 84.7%	447 61 86.4%	532 63 88.2%	412 69 83.3%	528 59 88.8%	528 59 88.8%	528 60 88.6%	528 58 89%	528 61 88.4%	528 59 88.8%	528 59 88.8%	528 61 88.4%	528 63 88.1%	528 63 88.1%	528 63 88.1%	528 63 88.1%	528 61 88.4%	528 61 88.4%	528 61 88.4%	528 62 88.3%	526 61 88.4%	75 4 94.7%	531 52 90.2%	530 41 92.3%	531 53 90%	529 61 88.5%	476 45 90.5%	58 3 94.8%	58 2 96.6%	427 18 95.8%	427 18 95.8%	98 10 89.8%	392 19 95.2%	428 19 95.6%	428 19 95.6%
Mat_504_JF971844	532 79 85.2%	531 77 85.5%	532 78 85.3%	532 78 85.3%	532 78 85.3%	71 18 74.6%	249 26 89.6%	58 7 87.9%	19 4 78.9%	525 78 85.1%	512 78 84.8%	532 82 84.6%	526 82 84.4%	445 72 83.8%	451 73 83.8%	448 66 85.3%	534 72 86.5%	413 71 82.8%	530 70 86.8%	530 70 86.8%	530 71 86.6%	530 69 87%	530 72 86.4%	530 70 86.8%	530 70 86.8%	530 72 86.4%	530 74 86%	529 70 86.8%	530 72 86.4%	530 74 86%	530 71 86.6%	530 71 86.6%	530 71 86.6%	530 72 86.4%	528 71 86.6%	76 9 88.2%	533 62 88.4%	532 51 90.4%	533 63 88.2%	531 70 86.8%	477 50 89.5%	57 6 89.5%	57 5 91.2%	428 23 94.6%	428 23 94.6%	98 10 89.8%	393 23 94.1%	429 24 94.4%	429 24 94.4%
Mat101_JF971875	511 70 86.3%	510 68 86.7%	511 69 86.5%	511 69 86.5%	511 69 86.5%	69 14 79.7%	242 22 90.9%	59 6 89.8%	19 1 94.7%	505 70 86.1%	493 71 85.6%	511 73 85.7%	506 74 85.4%	426 66 84.5%	432 67 84.5%	429 59 86.2%	513 63 87.7%	404 70 82.7%	510 60 88.2%	510 60 88.2%	510 61 88%	510 59 88.4%	510 62 87.8%	510 60 88.2%	510 60 88.2%	510 62 87.8%	510 63 87.6%	510 63 87.6%	510 63 87.6%	510 64 87.5%	510 61 88%	510 61 88%	510 61 88%	510 62 87.8%	508 61 88%	74 6 91.9%	512 52 89.8%	511 41 92%	512 53 89.6%	510 61 88%	466 46 90.1%	58 5 91.4%	58 4 93.1%	417 19 95.4%	417 19 95.4%	94 10 89.4%	386 20 94.8%	418 20 95.2%	418 20 95.2%
Clone_from_Ammonia_beccarii__U07937	1722 447 74%	1742 447 74.3%	1762 447 74.6%	1762 442 74.9%	1771 462 73.9%	1193 307 74.3%	1355 323 76.2%	1199 286 76.1%	1008 244 75.8%	1531 395 74.2%	1524 411 73%	1417 362 74.5%	1077 301 72.1%	519 163 68.6%	525 163 69%	521 164 68.5%	1684 493 70.7%	575 217 62.3%	547 150 72.6%	547 150 72.6%	547 149 72.8%	547 149 72.8%	547 150 72.6%	547 149 72.8%	547 149 72.8%	547 150 72.6%	547 152 72.2%	547 151 72.4%	547 150 72.6%	547 150 72.6%	551 154 72.1%	551 154 72.1%	551 154 72.1%	551 155 71.9%	549 155 71.8%	867 208 76%	1762 478 72.9%	1666 460 72.4%	1773 444 75%	1671 461 72.4%	1592 435 72.7%	1172 295 74.8%	1167 285 75.6%	603 217 64%	603 218 63.8%	118 74 37.3%	564 212 62.4%	603 211 65%	603 211 65%
Uncultured_eukaryote_CCI73_18S_AY179972	1728 434 74.9%	1748 433 75.2%	1771 436 75.4%	1771 433 75.6%	1775 445 74.9%	1198 298 75.1%	1361 316 76.8%	1204 278 76.9%	1012 244 75.9%	1534 390 74.6%	1526 397 74%	1421 357 74.9%	1079 298 72.4%	518 157 69.7%	524 160 69.5%	520 158 69.6%	1687 491 70.9%	574 214 62.7%	546 143 73.8%	546 143 73.8%	546 144 73.6%	546 142 74%	546 145 73.4%	546 143 73.8%	546 143 73.8%	546 145 73.4%	546 147 73.1%	546 146 73.3%	546 145 73.4%	546 144 73.6%	550 155 71.8%	550 155 71.8%	550 155 71.8%	550 156 71.6%	548 156 71.5%	872 213 75.6%	1776 476 73.2%	1670 451 73%	1777 455 74.4%	1675 451 73.1%	1597 432 72.9%	1177 301 74.4%	1172 292 75.1%	602 209 65.3%	602 210 65.1%	116 72 37.9%	563 204 63.8%	602 202 66.4%	602 202 66.4%
Uncultured_Foraminifera_clone_CCA68_AY179973	1735 454 73.8%	1755 453 74.2%	1776 454 74.4%	1776 450 74.7%	1785 469 73.7%	1206 321 73.4%	1370 335 75.5%	1211 298 75.4%	1020 257 74.8%	1544 403 73.9%	1537 419 72.7%	1429 370 74.1%	1088 309 71.6%	520 159 69.4%	526 159 69.8%	522 159 69.5%	1698 499 70.6%	578 216 62.6%	548 148 73%	548 148 73%	548 147 73.2%	548 147 73.2%	548 148 73%	548 146 73.4%	548 146 73.4%	548 148 73%	548 150 72.6%	548 149 72.8%	548 148 73%	548 148 73%	550 147 73.3%	550 147 73.3%	550 147 73.3%	550 148 73.1%	548 148 73%	877 221 74.8%	1771 487 72.5%	1679 468 72.1%	1786 458 74.4%	1683 465 72.4%	1605 443 72.4%	1183 305 74.2%	1180 299 74.7%	607 220 63.8%	607 221 63.6%	117 74 36.8%	568 212 62.7%	608 214 64.8%	608 214 64.8%
Uncultured_Foraminifera_clone_CCI5_AY179974	1736 452 74%	1756 451 74.3%	1777 452 74.6%	1777 448 74.8%	1786 467 73.9%	1207 320 73.5%	1371 334 75.6%	1212 297 75.5%	1021 256 74.9%	1545 401 74%	1537 415 73%	1430 368 74.3%	1089 307 71.8%	520 158 69.6%	526 158 70%	522 158 69.7%	1699 495 70.9%	581 214 63.2%	548 146 73.4%	548 146 73.4%	548 145 73.5%	548 145 73.5%	548 146 73.4%	548 145 73.5%	548 145 73.5%	548 146 73.4%	548 148 73%	548 147 73.2%	548 146 73.4%	548 146 73.4%	550 148 73.1%	550 148 73.1%	550 148 73.1%	550 149 72.9%	548 149 72.8%	878 220 74.9%	1772 486 72.6%	1680 466 72.3%	1787 457 74.4%	1684 466 72.3%	1606 442 72.5%	1184 305 74.2%	1181 298 74.8%	610 220 63.9%	610 221 63.8%	117 73 37.6%	571 212 62.9%	611 214 65%	611 214 65%
D3P06G03_EF100299	1444 484 66.5%	1463 484 66.9%	1486 486 67.3%	1486 484 67.4%	1493 498 66.6%	930 340 63.4%	1111 361 67.5%	919 329 64.2%	880 328 62.7%	1404 477 66%	1397 488 65.1%	1421 427 70%	1082 302 72.1%	520 162 68.8%	526 162 69.2%	522 160 69.3%	1443 525 63.6%	579 214 63%	548 147 73.2%	548 147 73.2%	548 146 73.4%	548 146 73.4%	548 147 73.2%	548 146 73.4%	548 146 73.4%	548 147 73.2%	548 149 72.8%	548 148 73%	548 147 73.2%	548 147 73.2%	550 148 73.1%	550 148 73.1%	550 148 73.1%	550 149 72.9%	548 149 72.8%	869 276 68.2%	1478 507 65.7%	1439 505 64.9%	1495 500 66.6%	1483 521 64.9%	1366 480 64.9%	920 343 62.7%	916 336 63.3%	608 220 63.8%	608 221 63.7%	117 74 36.8%	569 213 62.6%	609 215 64.7%	609 215 64.7%
D1P02D11_EF100218	1537 429 72.1%	1536 427 72.2%	1537 428 72.2%	1537 424 72.4%	1544 441 71.4%	1077 298 72.3%	1258 323 74.3%	1066 287 73.1%	1027 284 72.3%	1537 429 72.1%	1544 447 71%	1342 385 71.3%	1082 333 69.2%	445 146 67.2%	451 146 67.6%	448 145 67.6%	1552 477 69.3%	579 214 63%	533 145 72.8%	533 145 72.8%	533 144 73%	533 144 73%	533 145 72.8%	533 144 73%	533 144 73%	533 145 72.8%	533 147 72.4%	534 146 72.7%	534 145 72.8%	534 145 72.8%	531 143 73.1%	531 143 73.1%	531 143 73.1%	531 144 72.9%	529 144 72.8%	886 249 71.9%	1546 445 71.2%	1547 442 71.4%	1546 433 72%	1547 462 70.1%	1512 432 71.4%	1066 294 72.4%	1064 289 72.8%	608 220 63.8%	608 221 63.7%	117 74 36.8%	569 213 62.6%	609 215 64.7%	609 215 64.7%
Uncultured_alveolate_clone_AT4_16_AF530523	1675 446 73.4%	1674 444 73.5%	1675 445 73.4%	1675 448 73.3%	1683 460 72.7%	1180 306 74.1%	1360 333 75.5%	1169 295 74.8%	1014 268 73.6%	1533 409 73.3%	1525 417 72.7%	1364 376 72.4%	1076 304 71.7%	480 156 67.5%	486 157 67.7%	483 153 68.3%	1687 492 70.8%	572 214 62.6%	543 139 74.4%	543 139 74.4%	543 139 74.4%	543 138 74.6%	543 140 74.2%	543 138 74.6%	543 138 74.6%	543 140 74.2%	543 142 73.8%	543 140 74.2%	543 139 74.4%	543 139 74.4%	547 150 72.6%	547 150 72.6%	547 150 72.6%	547 151 72.4%	545 151 72.3%	873 237 72.9%	1690 491 70.9%	1670 469 71.9%	1686 463 72.5%	1630 470 71.2%	1595 451 71.7%	1171 315 73.1%	1166 304 73.9%	602 221 63.3%	602 222 63.1%	114 74 35.1%	562 214 61.9%	602 214 64.5%	602 214 64.5%
D4P08G11_EF100335	1387 376 72.9%	1406 378 73.1%	1429 380 73.4%	1429 385 73.1%	1436 393 72.6%	872 237 72.8%	1052 256 75.7%	861 227 73.6%	822 226 72.5%	1347 367 72.8%	1339 377 71.8%	1430 386 73%	1089 320 70.6%	521 155 70.2%	527 159 69.8%	523 157 70%	1386 413 70.2%	584 227 61.1%	549 138 74.9%	549 138 74.9%	549 139 74.7%	549 137 75%	549 140 74.5%	549 138 74.9%	549 138 74.9%	549 140 74.5%	549 142 74.1%	549 141 74.3%	549 140 74.5%	549 142 74.1%	553 151 72.7%	553 151 72.7%	553 151 72.7%	553 152 72.5%	551 152 72.4%	879 239 72.8%	1417 396 72.1%	1382 393 71.6%	1438 395 72.5%	1427 405 71.6%	1309 369 71.8%	862 233 73%	858 228 73.4%	614 228 62.9%	614 229 62.7%	120 82 31.7%	574 219 61.8%	614 224 63.5%	614 224 63.5%
DSGM_11_AB275011	1693 452 73.3%	1692 450 73.4%	1693 451 73.4%	1693 456 73.1%	1701 466 72.6%	1196 316 73.6%	1368 339 75.2%	1185 301 74.6%	1018 266 73.9%	1539 411 73.3%	1531 419 72.6%	1369 374 72.7%	1081 311 71.2%	482 155 67.8%	488 157 67.8%	485 155 68%	1693 489 71.1%	575 214 62.8%	545 146 73.2%	545 146 73.2%	545 147 73%	545 145 73.4%	545 148 72.8%	545 147 73%	545 147 73%	545 148 72.8%	545 150 72.5%	545 149 72.7%	545 148 72.8%	545 148 72.8%	549 155 71.8%	549 155 71.8%	549 155 71.8%	549 156 71.6%	547 156 71.5%	875 229 73.8%	1705 490 71.3%	1675 461 72.5%	1703 465 72.7%	1636 459 71.9%	1601 446 72.1%	1182 311 73.7%	1177 301 74.4%	605 216 64.3%	605 217 64.1%	115 71 38.3%	565 210 62.8%	605 206 66%	605 206 66%
DSGM_9_AB275009	1684 458 72.8%	1683 456 72.9%	1684 457 72.9%	1684 461 72.6%	1692 472 72.1%	1185 321 72.9%	1365 345 74.7%	1174 309 73.7%	1019 271 73.4%	1542 412 73.3%	1534 422 72.5%	1372 380 72.3%	1084 311 71.3%	484 152 68.6%	490 154 68.6%	487 152 68.8%	1697 506 70.2%	578 212 63.3%	547 137 75%	547 137 75%	547 138 74.8%	547 136 75.1%	547 139 74.6%	547 138 74.8%	547 138 74.8%	547 139 74.6%	547 141 74.2%	547 140 74.4%	547 139 74.6%	547 139 74.6%	551 156 71.7%	551 156 71.7%	551 156 71.7%	551 157 71.5%	549 157 71.4%	877 233 73.4%	1697 500 70.5%	1679 483 71.2%	1694 483 71.5%	1640 475 71%	1605 455 71.7%	1176 325 72.4%	1172 312 73.4%	609 220 63.9%	609 221 63.7%	118 72 39%	569 212 62.7%	609 214 64.9%	609 214 64.9%
D2P04C08_EF100401	1373 322 76.5%	1374 321 76.6%	1374 321 76.6%	1374 320 76.7%	1381 334 75.8%	1195 308 74.2%	1363 325 76.2%	1184 292 75.3%	1014 248 75.5%	1243 280 77.5%	1249 296 76.3%	1046 232 77.8%	786 179 77.2%	164 35 78.7%	170 36 78.8%	165 31 81.2%	1369 357 73.9%	386 128 66.8%	249 34 86.3%	249 34 86.3%	249 34 86.3%	249 33 86.7%	249 34 86.3%	249 34 86.3%	249 34 86.3%	249 35 85.9%	249 36 85.5%	249 35 85.9%	249 34 86.3%	249 33 86.7%	250 39 84.4%	250 39 84.4%	250 39 84.4%	250 40 84%	249 40 83.9%	872 213 75.6%	1384 359 74.1%	1353 339 74.9%	1382 329 76.2%	1312 328 75%	1350 337 75%	1178 296 74.9%	1173 287 75.5%	409 133 67.5%	409 134 67.2%	no overlap	388 132 66%	410 127 69%	410 127 69%
D2P03A12_EF100230	1373 327 76.2%	1374 326 76.3%	1374 326 76.3%	1374 325 76.3%	1381 339 75.5%	1195 312 73.9%	1363 330 75.8%	1184 296 75%	1014 253 75%	1243 286 77%	1249 302 75.8%	1046 237 77.3%	786 181 77%	164 36 78%	170 37 78.2%	165 32 80.6%	1369 362 73.6%	386 130 66.3%	249 35 85.9%	249 35 85.9%	249 35 85.9%	249 34 86.3%	249 35 85.9%	249 35 85.9%	249 35 85.9%	249 36 85.5%	249 37 85.1%	249 36 85.5%	249 35 85.9%	249 34 86.3%	250 40 84%	250 40 84%	250 40 84%	250 41 83.6%	249 41 83.5%	872 217 75.1%	1384 364 73.7%	1353 344 74.6%	1382 334 75.8%	1312 333 74.6%	1350 342 74.7%	1178 300 74.5%	1173 291 75.2%	409 136 66.7%	409 137 66.5%	no overlap	388 135 65.2%	410 130 68.3%	410 130 68.3%
D2P03D01_EF100263	1386 351 74.7%	1387 350 74.8%	1387 350 74.8%	1387 356 74.3%	1394 363 74%	1208 340 71.9%	1376 353 74.3%	1197 327 72.7%	1026 288 71.9%	1255 314 75%	1260 328 74%	1058 262 75.2%	796 204 74.4%	164 28 82.9%	170 30 82.4%	165 30 81.8%	1382 392 71.6%	393 148 62.3%	249 29 88.4%	249 29 88.4%	249 29 88.4%	249 28 88.8%	249 29 88.4%	249 28 88.8%	249 28 88.8%	249 30 88%	249 31 87.6%	249 30 88%	249 29 88.4%	249 30 88%	250 37 85.2%	250 37 85.2%	250 37 85.2%	250 38 84.8%	249 38 84.7%	883 245 72.3%	1395 386 72.3%	1366 372 72.8%	1395 371 73.4%	1325 354 73.3%	1364 371 72.8%	1191 336 71.8%	1186 328 72.3%	417 149 64.3%	417 150 64%	no overlap	396 147 62.9%	418 144 65.6%	418 144 65.6%
D2P03E03_EF100264	1382 345 75%	1383 344 75.1%	1383 344 75.1%	1383 349 74.8%	1390 356 74.4%	1204 326 72.9%	1372 348 74.6%	1193 313 73.8%	1022 268 73.8%	1251 300 76%	1256 313 75.1%	1053 247 76.5%	792 192 75.8%	164 32 80.5%	170 35 79.4%	165 33 80%	1376 378 72.5%	391 140 64.2%	249 33 86.7%	249 33 86.7%	249 33 86.7%	249 32 87.1%	249 33 86.7%	249 32 87.1%	249 32 87.1%	249 34 86.3%	249 35 85.9%	249 34 86.3%	249 33 86.7%	249 32 87.1%	250 42 83.2%	250 42 83.2%	250 42 83.2%	250 43 82.8%	249 43 82.7%	878 228 74%	1391 374 73.1%	1362 362 73.4%	1391 366 73.7%	1321 349 73.6%	1360 360 73.5%	1188 323 72.8%	1182 310 73.8%	412 149 63.8%	412 150 63.6%	no overlap	392 147 62.5%	413 143 65.4%	413 143 65.4%
D5P10H10_EF100378	1221 326 73.3%	1222 326 73.3%	1220 325 73.4%	1220 331 72.9%	1228 337 72.6%	1205 337 72%	1189 330 72.2%	1222 327 73.2%	1029 292 71.6%	1068 292 72.7%	1073 303 71.8%	867 231 73.4%	605 177 70.7%	no overlap	no overlap	no overlap	1195 364 69.5%	210 108 48.6%	59 3 94.9%	59 3 94.9%	59 3 94.9%	59 3 94.9%	59 3 94.9%	59 3 94.9%	59 3 94.9%	59 3 94.9%	59 3 94.9%	59 4 93.2%	59 3 94.9%	59 3 94.9%	59 2 96.6%	59 2 96.6%	59 2 96.6%	59 3 94.9%	58 3 94.8%	866 244 71.8%	1230 357 71%	1179 343 70.9%	1229 346 71.8%	1138 328 71.2%	1177 341 71%	1194 339 71.6%	1189 331 72.2%	226 116 48.7%	226 117 48.2%	no overlap	216 114 47.2%	227 112 50.7%	227 112 50.7%
D5P09H10_EF100365	1206 293 75.7%	1207 293 75.7%	1205 292 75.8%	1205 289 76%	1213 302 75.1%	1190 303 74.5%	1174 298 74.6%	1207 291 75.9%	1015 252 75.2%	1054 252 76.1%	1060 266 74.9%	857 201 76.5%	596 149 75%	no overlap	no overlap	no overlap	1180 326 72.4%	204 88 56.9%	59 3 94.9%	59 3 94.9%	59 3 94.9%	59 3 94.9%	59 3 94.9%	59 3 94.9%	59 3 94.9%	59 3 94.9%	59 3 94.9%	59 4 93.2%	59 3 94.9%	59 3 94.9%	59 2 96.6%	59 2 96.6%	59 2 96.6%	59 3 94.9%	58 3 94.8%	857 216 74.8%	1217 327 73.1%	1164 310 73.4%	1214 297 75.5%	1123 290 74.2%	1161 303 73.9%	1179 302 74.4%	1174 293 75%	219 101 53.9%	219 102 53.4%	no overlap	209 99 52.6%	220 91 58.6%	220 91 58.6%
H10E11cA_FJ911920	859 215 75%	859 215 75%	859 215 75%	859 212 75.3%	866 224 74.1%	859 216 74.9%	860 218 74.7%	859 215 75%	859 215 75%	859 216 74.9%	865 229 73.5%	796 203 74.5%	534 147 72.5%	no overlap	no overlap	no overlap	870 246 71.7%	145 83 42.8%	no overlap	no overlap	no overlap	no overlap	no overlap	no overlap	no overlap	no overlap	no overlap	no overlap	no overlap	no overlap	no overlap	no overlap	no overlap	no overlap	no overlap	796 214 73.1%	867 235 72.9%	868 232 73.3%	867 220 74.6%	868 232 73.3%	866 226 73.9%	861 223 74.1%	857 215 74.9%	158 99 37.3%	158 100 36.7%	no overlap	155 98 36.8%	159 89 44%	159 89 44%
[truncated: 47 more columns]
